# Supplementary material for: Microwave Imaging for Parkinson’s Disease Detection: A Phantom-Based Feasibility Study Using Temperature-Controlled Dielectric Variations
Source: Sensors (Basel). 2025 Dec 12;25(24):7562. doi: 10.3390/s25247562 (PMC12736638; doi:10.3390/s25247562)
Supplement: Supplementary file 1 [file sensors-25-07562-s001.zip]

Archive with 48 entries (48 files):
- 36.1.s4p
- 36.2.s4p
- 36.3.s4p
- 36.4.s4p
- 36.5.s4p
- 36.6.s4p
- 36.7.s4p
- 36.8.s4p
- 36.9.s4p
- 37.0.s4p
- 37.1.s4p
- 37.2.s4p
- 37.3.s4p
- 37.4.s4p
- 37.5.s4p
- 37.6.s4p
- 37.7.s4p
- 37.8.s4p
- 37.9.s4p
- 38.0.s4p
- 38.1.s4p
- 38.2.s4p
- 38.3.s4p
- 38.4.s4p
- 38.5.s4p
- 38.6.s4p
- 38.7.s4p
- 38.8.s4p
- 38.9.s4p
- 39.0.s4p
- 39.1.s4p
- 39.2.s4p
- 39.3.s4p
- 39.4.s4p
- 39.5.s4p
- 39.6.s4p
- 39.7.s4p
- 39.8.s4p
- 39.9.s4p
- 40.0.s4p
- 40.1.s4p
- 40.2.s4p
- 40.3.s4p
- 40.4.s4p
- 40.5.s4p
- 40.6.s4p
- empty_1.s4p
- 36.0.s4p
