# Supplementary material for: Microwave Imaging for Parkinson’s Disease Detection: A Phantom-Based Feasibility Study Using Temperature-Controlled Dielectric Variations
Source: Sensors (Basel). 2025 Dec 12;25(24):7562. doi: 10.3390/s25247562 (PMC12736638; doi:10.3390/s25247562)
Supplement: Supplementary file 1 [file sensors-25-07562-s001.zip › 36.1.s4p]

#  HZ   S   RI   R     50.00 
! Rohde & Schwarz Vector Network Analyzer 
! Rohde-Schwarz,ZNA26-4Port,1332450024101213,1.95
! Created: UTC 8/28/2025, 1:48:42 PM
! freq[Hz]                re:S11                  im:S11                  re:S12                  im:S12                  re:S13                  im:S13                  re:S14                  im:S14
!                         re:S21                  im:S21                  re:S22                  im:S22                  re:S23                  im:S23                  re:S24                  im:S24
!                         re:S31                  im:S31                  re:S32                  im:S32                  re:S33                  im:S33                  re:S34                  im:S34
!                         re:S41                  im:S41                  re:S42                  im:S42                  re:S43                  im:S43                  re:S44                  im:S44
! 
 5.000000000000000E8    -2.261375532959354E-1    3.471285122055249E-1   -1.526739426020804E-2    1.787316199243908E-2   -4.039025107251073E-2   -1.125480688971841E-2    5.219993090673113E-2    1.570139810347052E-2
                        -1.527094791525015E-2    1.788716118497526E-2   -2.407597822774553E-1    3.255243281605494E-1    1.150865501467419E-2    2.514681656471196E-2   -4.057760042563877E-2   -6.751693808707623E-3
                        -4.030567986568532E-2   -1.126998574922694E-2    1.149354601116761E-2    2.518123813695530E-2   -2.563711776195567E-1    3.438380178782632E-1   -8.314147130843559E-3    1.896903219516840E-2
                         5.227077513837538E-2    1.574581442170164E-2   -4.057941233744100E-2   -6.766008558765816E-3   -8.358879647507964E-3    1.900923329649424E-2   -2.673656055208228E-1    3.375938238978344E-1

 5.125000000000000E8    -2.484616741077630E-1    3.361147153704565E-1    1.223211800679146E-3    9.901869061028612E-3   -3.100560175411638E-2    2.487025327673492E-2    4.493714630199349E-2   -2.942531438832338E-2
                         1.212665468398494E-3    9.884929154691031E-3   -2.757617012481355E-1    3.241375200818120E-1    2.731139969279715E-2    3.835738703118213E-3   -2.853027700105585E-2    2.827297254318542E-2
                        -3.101702601873564E-2    2.488127420568539E-2    2.735569747538642E-2    3.827625492153749E-3   -2.806042122641225E-1    3.446963059304667E-1    6.230417848514980E-3    5.298897660373856E-3
                         4.496966365238387E-2   -2.945066383587918E-2   -2.851030194010800E-2    2.827456901068181E-2    6.223119477208906E-3    5.318575231899842E-3   -2.928819212237596E-1    3.363007846111882E-1

 5.250000000000000E8    -2.986366256445805E-1    3.712264756219262E-1   -6.605481090223020E-3   -1.334538025167321E-3   -1.273237566450831E-3    3.364342779436480E-2    5.912921256819702E-3   -5.046610793625456E-2
                        -6.620306274263221E-3   -1.371947740400343E-3   -3.170149694560389E-1    3.765220815499459E-1    1.517949463552592E-2   -1.493264802709285E-2    2.918696883219197E-3    3.444848092030971E-2
                        -1.328661713343725E-3    3.365096168744922E-2    1.513883825748539E-2   -1.498248523155323E-2   -3.180383241942168E-1    3.950190838239808E-1   -5.711014281978436E-3   -5.194620293052128E-3
                         5.935400352311486E-3   -5.053800124836429E-2    2.866733323172908E-3    3.438762533402242E-2   -5.711528915639859E-3   -5.197976793972884E-3   -3.328999647517013E-1    3.877734772553472E-1

 5.375000000000000E8    -3.000606445191606E-1    4.422607555582505E-1   -1.678050149564852E-2    8.914855630776370E-3    1.869547277975250E-2    1.995895470259574E-2   -2.994320527276178E-2   -3.404303857158164E-2
                        -1.678003385661963E-2    8.920185496393080E-3   -3.013355386899778E-1    4.417553349873678E-1    1.203667137040042E-3   -1.471134627508672E-2    2.155583398236916E-2    1.834029300852199E-2
                         1.869050644334643E-2    1.995517067184434E-2    1.164869967395701E-3   -1.469102360077657E-2   -2.997334625364673E-1    4.618144949897679E-1   -1.533923778555275E-2    5.853296948930505E-3
                        -3.004089845230003E-2   -3.401700056285738E-2    2.155498537753846E-2    1.837113881628701E-2   -1.535246579013307E-2    5.834013394321862E-3   -3.154076996234605E-1    4.612224978116014E-1

 5.500000000000000E8    -2.540122532891321E-1    4.852155020220307E-1   -9.789327744003515E-3    2.649477158030234E-2    1.998815676588415E-2    1.832447889961060E-3   -3.949969135706327E-2   -2.429379365278280E-3
                        -9.910037899112730E-3    2.648331679373707E-2   -2.610157705040460E-1    4.701381413599566E-1   -5.814336975048944E-3   -7.780482961258784E-3    2.230487772404006E-2   -1.002319243489129E-3
                         2.001338866880707E-2    1.890341586282662E-3   -5.801386888837663E-3   -7.715795541348778E-3   -2.530980618102245E-1    4.907329218995365E-1   -8.433309601819872E-3    2.138872189899193E-2
                        -3.947141139089769E-2   -2.413371373891879E-3    2.231055819717412E-2   -9.795693411235175E-4   -8.453300885183802E-3    2.136382964919468E-2   -2.560693374445077E-1    4.944505383866011E-1

 5.625000000000000E8    -2.152382754029360E-1    4.793135312279076E-1    1.595771570300620E-2    3.074979534372311E-2    1.153189627665406E-2   -5.012771500715596E-3   -2.577777357836273E-2    2.126040728649924E-2
                         1.595304793200770E-2    3.074232236005661E-2   -2.334604734151770E-1    4.735523845945824E-1   -2.558637101100605E-3   -7.475570281893774E-4    1.077529419904761E-2   -9.504683063348691E-3
                         1.154802017872662E-2   -5.088246435289663E-3   -2.541897276415732E-3   -7.803924920409737E-4   -2.194533451341956E-1    4.867481622676830E-1    1.355804069484897E-2    2.217004287494353E-2
                        -2.576522309821130E-2    2.126764143405872E-2    1.076946647445339E-2   -9.551404171454558E-3    1.354781129416393E-2    2.218836495601965E-2   -2.153339467439362E-1    4.776114776833605E-1

 5.750000000000000E8    -2.161433287826652E-1    4.740552461818568E-1    3.181753458553310E-2    5.615573246906948E-3    9.738943673311341E-3   -4.251038124930846E-3   -5.594738694656411E-3    2.661599893310523E-2
                         3.180869196867824E-2    5.686076813222176E-3   -2.225744641124209E-1    4.799555101895961E-1    1.928649294114678E-3   -3.961431610071966E-3    6.027401051297738E-3   -5.859166258856684E-3
                         9.758928583078509E-3   -4.326206521938034E-3    1.936261942310536E-3   -4.010042439156709E-3   -2.138117079107795E-1    4.842222813760566E-1    2.079807390213048E-2    4.111147115786101E-4
                        -5.592854949940099E-3    2.664125296658990E-2    6.008013707144958E-3   -5.890106180808771E-3    2.080293336367068E-2    4.015381855286119E-4   -2.185359409998957E-1    4.705448988480446E-1

 5.875000000000000E8    -2.145202416010003E-1    5.012147134641556E-1    1.712814402411208E-2   -1.492407160832655E-2    1.150720730006899E-2   -9.690377860761889E-3    6.943564576284954E-3    2.054958166057440E-2
                         1.711032253920830E-2   -1.490892400428892E-2   -2.062002973391753E-1    5.005754866352580E-1   -9.523217522908228E-4   -9.143367541960278E-3    9.133153306201063E-3   -8.663436267641947E-3
                         1.146752118937705E-2   -9.743971006792312E-3   -9.398585304739311E-4   -9.161771449114991E-3   -2.051394697545718E-1    5.043335329149170E-1    5.470238589147237E-3   -9.628015678089357E-3
                         6.906862741788571E-3    2.054301212533950E-2    9.082730588847805E-3   -8.673449836145522E-3    5.456592912473385E-3   -9.658130885958460E-3   -2.115060254486898E-1    4.993354137942942E-1

 6.000000000000000E8    -1.836072588621385E-1    5.306348868107310E-1   -1.668522950696719E-3   -9.634320582268135E-3    5.862254698991843E-3   -1.955220328226534E-2    1.343420326069108E-2    1.664486569260477E-2
                        -1.693104464416354E-3   -9.614460605947542E-3   -1.728627408945883E-1    5.160468735541167E-1   -1.037788250640758E-2   -1.134324040473029E-2    5.195931004319507E-3   -1.891753031862605E-2
                         5.824705983960449E-3   -1.958090096018077E-2   -1.035839677893460E-2   -1.134861310737755E-2   -1.741453993979684E-1    5.239195460179065E-1   -5.158405468731190E-3    1.357209064399837E-3
                         1.339725820950141E-2    1.666599525133766E-2    5.184907663621746E-3   -1.890962821221939E-2   -5.178540960552282E-3    1.338259367043129E-3   -1.704232839937228E-1    5.227447414937336E-1

 6.125000000000000E8    -1.368999808739253E-1    5.381133971235045E-1    1.801617108752672E-3    6.028097097617543E-3   -1.023182798376242E-2   -2.345057714922909E-2    2.520643622080053E-2    9.585361755085292E-3
                         1.794818107994247E-3    6.031458595127931E-3   -1.353666674421283E-1    5.177448160543404E-1   -2.134629984688441E-2    1.163599676369568E-3   -1.217607508164550E-2   -2.367867328875773E-2
                        -1.024911465730253E-2   -2.350665147488060E-2   -2.131985331538524E-2    1.157832027116618E-3   -1.330853611052672E-1    5.248339187962969E-1    6.385277325506701E-3    1.412987243913617E-2
                         2.520127261715068E-2    9.584474007205700E-3   -1.220362706977083E-2   -2.368538306186797E-2    6.391746420838970E-3    1.416975104287781E-2   -1.206282513399165E-1    5.134009446392627E-1

 6.250000000000000E8    -9.631575582717419E-2    5.209970267871262E-1    1.873761141838457E-2    1.002283302322322E-3   -2.676771314802171E-2   -1.075606462475895E-2    2.966751102416531E-2   -1.188325612064436E-2
                         1.869358728770272E-2    1.032529092934534E-3   -9.748111591534703E-2    5.047865158471345E-1   -1.234713951762529E-2    1.960590411079974E-2   -2.984949596427679E-2   -8.084670442228575E-3
                        -2.680201851458255E-2   -1.074872001124955E-2   -1.233902360501145E-2    1.960841778987934E-2   -9.828519451216199E-2    5.060773967077288E-1    2.475122620226814E-2    2.335824411448808E-3
                         2.966137578534605E-2   -1.188860600462964E-2   -2.984080621512418E-2   -8.053884845340448E-3    2.473933973384861E-2    2.381529224286265E-3   -9.388277525555999E-2    4.808849177178632E-1

 6.375000000000000E8    -7.872555711891670E-2    4.964000582077682E-1    1.667246703145581E-2   -2.053305950698063E-2   -2.698515421098654E-2    1.073566492132912E-2    1.314027014354058E-2   -2.929743112139745E-2
                         1.665612485946480E-2   -2.054422506752222E-2   -7.781426193205225E-2    4.774977991685369E-1    8.597651407209663E-3    1.906569280442024E-2   -2.675984976772151E-2    1.649433961124990E-2
                        -2.699057377097907E-2    1.077016010477867E-2    8.627520191339225E-3    1.905635735639264E-2   -8.687346007053200E-2    4.822928352769171E-1    1.819691314466311E-2   -2.180263348602536E-2
                         1.311052824813819E-2   -2.930531373458678E-2   -2.673577564597142E-2    1.650953632766691E-2    1.822013040519610E-2   -2.177666491455239E-2   -9.644155933575881E-2    4.581995161586221E-1

 6.500000000000000E8    -7.296181913352344E-2    4.902313573671039E-1   -6.631072037797322E-3   -2.630769980307610E-2   -1.304817032771740E-2    2.495055227184855E-2   -6.445152066176934E-3   -3.009222875577723E-2
                        -6.657833996514545E-3   -2.633391099873542E-2   -7.499571520027440E-2    4.658814927928471E-1    1.529575217980815E-2    1.100341613564666E-3   -7.470144808175115E-3    2.881860909145465E-2
                        -1.307011057875711E-2    2.497987656932553E-2    1.529542094906793E-2    1.098717141574133E-3   -8.270489250283751E-2    4.781345015125472E-1   -5.980050786384043E-3   -2.406017605757141E-2
                        -6.447926194287338E-3   -3.009495537538524E-2   -7.463175338597691E-3    2.883805605172433E-2   -5.943389934028233E-3   -2.410581098042983E-2   -9.641612905853590E-2    4.636895551717083E-1

 6.625000000000000E8    -5.061240410888315E-2    4.932808268510219E-1   -1.900439798237170E-2   -8.582095820497071E-3    6.097853649517146E-3    2.637802804236059E-2   -2.439016804105236E-2   -2.329877723214353E-2
                        -1.898166268576278E-2   -8.557528956337468E-3   -5.959994301444148E-2    4.664774436955441E-1    2.045364481536028E-3   -7.639833865743565E-3    1.295707366130663E-2    2.469572898498335E-2
                         6.087152870221223E-3    2.638473512846796E-2    2.057107575142558E-3   -7.640733887276497E-3   -6.575515928596752E-2    4.798815059408659E-1   -1.432095393436168E-2   -6.575296535722912E-3
                        -2.432353710664239E-2   -2.331454925626507E-2    1.297089200206983E-2    2.465628538618104E-2   -1.431423112388408E-2   -6.597385770412498E-3   -7.174094001883916E-2    4.701383465211764E-1

 6.750000000000000E8    -1.844837218291121E-2    4.825523898272155E-1   -1.044562917251552E-2    4.388692239517043E-3    1.944699594932125E-2    1.439846629849367E-2   -3.851988992527217E-2   -2.069098111107375E-3
                        -1.048322732101113E-2    4.360808695138982E-3   -3.040763654561981E-2    4.580758004236102E-1   -5.284651734466147E-3    2.182923130729107E-3    2.289969242892207E-2    8.090602339853791E-3
                         1.943571991198817E-2    1.438906131533029E-2   -5.311346772066488E-3    2.207540907732417E-3   -4.016603466169650E-2    4.746526039131702E-1   -4.402492771784262E-3    2.118005091649939E-3
                        -3.851879793341193E-2   -2.065361103894245E-3    2.289957514090677E-2    8.087738317484506E-3   -4.437477669362038E-3    2.156083250750563E-3   -4.005095543070517E-2    4.586079068147079E-1

 6.875000000000000E8     9.338705868696119E-3    4.561244731970170E-1   -6.595669577300254E-4    2.111254391928931E-3    2.024888859505651E-2    9.211852747184538E-4   -3.110945937684311E-2    2.755114623139007E-2
                        -6.837810842932575E-4    2.147123249365941E-3   -4.101226774398246E-3    4.295089300009089E-1    2.791827396897245E-3    9.686097725873276E-3    1.829518563889545E-2   -5.909547862744428E-3
                         2.022799043265249E-2    9.117950503613616E-4    2.826203724689121E-3    9.708110723368234E-3   -1.491905754643511E-2    4.552934103970903E-1    2.355477471979354E-3   -4.819984384540683E-3
                        -3.112347454622139E-2    2.758142841334494E-2    1.824668948968662E-2   -5.866104210697469E-3    2.312611058333663E-3   -4.834033041128795E-3   -1.679304536190258E-2    4.325735826274816E-1

 7.000000000000000E8     2.057220410072128E-2    4.199112701440436E-1   -1.044699771594307E-3   -5.757489646149797E-3    1.719576988224139E-2   -8.135730083783998E-3   -2.158684964304220E-3    4.155129537577044E-2
                        -1.077400377753076E-3   -5.734972229179608E-3    1.448290721576498E-3    3.937504300473997E-1    1.328044742255525E-2    3.890885276497391E-3    1.105156054570759E-2   -1.151994785243883E-2
                         1.718321053842889E-2   -8.137247100092270E-3    1.324923597024611E-2    3.896814715308964E-3   -2.848404708766753E-3    4.279095038173801E-1   -5.452938108707108E-3   -1.286195197695835E-2
                        -2.182472164093482E-3    4.156951659351590E-2    1.103955059175351E-2   -1.148193050375495E-2   -5.473391082249864E-3   -1.289046968204417E-2   -9.259629168418708E-3    4.039553487338078E-1

 7.125000000000000E8     1.271365811333233E-2    3.930534210930617E-1   -1.055583707497100E-2   -6.885683578917479E-3    1.043963470946155E-2   -1.652410491207502E-2    2.517114941109625E-2    2.941608987380515E-2
                        -1.050996460690625E-2   -6.918916240634621E-3   -7.907472132802660E-3    3.726463514649174E-1    1.307371853086931E-2   -9.245460261346953E-3    3.929500264418712E-3   -1.446860340720281E-2
                         1.041150805935939E-2   -1.655643537179549E-2    1.302346124885167E-2   -9.242621070105721E-3   -3.262373130454963E-3    4.081076395341836E-1   -1.753686024528050E-2   -6.129525173138333E-3
                         2.522089524159977E-2    2.939465241359590E-2    3.919709278352694E-3   -1.442763071854941E-2   -1.750635808539961E-2   -6.166601139963966E-3   -1.091426143200205E-2    3.860404937036558E-1

 7.250000000000000E8     8.534887051237601E-3    3.849013140072199E-1   -1.544940564501226E-2    3.535539019653060E-3   -1.047096888943621E-3   -1.880777987269076E-2    3.467352065817651E-2    6.558169808555980E-3
                        -1.546917841078400E-2    3.534092329879602E-3   -8.555053669435314E-3    3.671143557174081E-1    5.536690579729500E-4   -1.632310822319594E-2   -3.536392437513804E-3   -1.334508460648759E-2
                        -1.059434176104073E-3   -1.886942323076009E-2    5.371998108470803E-4   -1.633699780848691E-2    1.725141345731228E-3    4.004735079075682E-1   -1.678991405985577E-2    7.761879220517727E-3
                         3.461753631318064E-2    6.541170148160634E-3   -3.511750212730564E-3   -1.333876902071635E-2   -1.680423806551808E-2    7.739986702378927E-3   -5.060805012413637E-3    3.766578223188324E-1

 7.375000000000000E8     1.936311960259266E-2    3.759951349896146E-1   -8.414486540807727E-3    1.239168057126309E-2   -1.045136340737724E-2   -1.488599489666312E-2    3.095906286301892E-2   -1.430636331476696E-2
                        -8.406680030843432E-3    1.242298629855495E-2    5.529712783680465E-3    3.540341034292970E-1   -1.179488043342236E-2   -8.562825161917136E-3   -8.827244596431114E-3   -1.005580319806939E-2
                        -1.049112747434805E-2   -1.485025033407677E-2   -1.182706340438461E-2   -8.566496167237337E-3    2.009522435064659E-2    3.863580315115405E-1   -6.590350019915765E-3    1.383696235163694E-2
                         3.094119496907420E-2   -1.429959329966504E-2   -8.798922059928889E-3   -1.007537809990113E-2   -6.580863251262232E-3    1.382797484187493E-2    1.004671904647546E-2    3.599994271237329E-1

 7.500000000000000E8     3.486639182880727E-2    3.522017366810163E-1    4.962172252196496E-4    1.137744747553228E-2   -1.715671909423318E-2   -7.131943488687668E-3    1.615897144144225E-2   -3.059438949608926E-2
                         5.552776254708058E-4    1.140480760015134E-2    1.450159635181141E-2    3.233857444992330E-1   -9.765471646382593E-3    5.124535224966965E-3   -1.353108404403218E-2   -5.069147653740285E-3
                        -1.714658304967778E-2   -7.096921462433722E-3   -9.757035593674334E-3    5.143852431311134E-3    3.530180663631663E-2    3.539999894470067E-1    1.457099937615220E-3    1.009264893359153E-2
                         1.616498847353663E-2   -3.056935443677024E-2   -1.355636973331251E-2   -5.025684386337347E-3    1.480556166074476E-3    1.009963103633909E-2    2.226471179845259E-2    3.275536336868695E-1

 7.625000000000000E8     3.502857085305633E-2    3.140117815185535E-1    3.484570437200060E-3    6.079059730469136E-3   -1.898769906574176E-2    4.276217796499573E-3   -6.304976398705747E-3   -3.422911596815782E-2
                         3.492310524548626E-3    6.102906180796988E-3    2.185063146974734E-3    2.897560873186165E-1    2.534770240256734E-3    6.657430331594942E-3   -1.562445208390228E-2    4.148831850637227E-3
                        -1.902524462979411E-2    4.329339506852445E-3    2.550993507643469E-3    6.641919426695766E-3    2.892413340672887E-2    3.153729037345022E-1    1.562427295411396E-3    4.906626285765738E-3
                        -6.315048684521882E-3   -3.421781766018338E-2   -1.559682929830534E-2    4.159002112671342E-3    1.578798925040416E-3    4.914774259717226E-3    1.385271299747500E-2    2.866144800763459E-1

 7.750000000000000E8     1.135499593984879E-2    2.878563277237605E-1    9.822407764428543E-4    3.389449377387948E-3   -1.245108989549506E-2    1.582379513258321E-2   -2.669748351163386E-2   -2.308486784643736E-2
                         9.712430251100802E-4    3.351491731022261E-3   -2.122403018179634E-2    2.752247109645894E-1    5.474906931853903E-3   -3.645471741533270E-3   -9.675528107308472E-3    1.404971786269978E-2
                        -1.244841963614273E-2    1.583416618058163E-2    5.483006282491407E-3   -3.631150664519430E-3    7.606355762739613E-3    2.943186448850549E-1   -1.045838849258932E-3    5.561795105513357E-3
                        -2.668465711304853E-2   -2.308587578639030E-2   -9.704567123084009E-3    1.407843313289370E-2   -1.027339829118638E-3    5.537384119165792E-3   -1.429477700618456E-2    2.631176375688367E-1

 7.875000000000000E8    -7.026808986354656E-3    2.864621286211826E-1   -5.362914094004820E-4    6.435357346206399E-3    8.889119195148335E-4    1.972972844423083E-2   -3.572762326150671E-2   -4.819324844608898E-4
                        -5.358463501930822E-4    6.424671931471475E-3   -3.280258743805480E-2    2.726602266960728E-1   -3.299638589016919E-3   -8.347839975945586E-3    2.235852647098607E-3    1.679746063355403E-2
                         8.996427451537266E-4    1.975689478608138E-2   -3.300911540806153E-3   -8.344406785928253E-3   -4.414603658731444E-3    2.874006655929237E-1    1.127114588333200E-3    8.914215873212266E-3
                        -3.575481520199111E-2   -4.913214517319020E-4    2.202860769697934E-3    1.675548600580099E-2    1.127235965933880E-3    8.892384101450292E-3   -3.426793772297753E-2    2.608051835450960E-1

 8.000000000000000E8    -6.321039843158877E-3    2.835166012458383E-1    3.323514662825961E-3    9.610324840871962E-3    1.318125138257356E-2    1.342270974141959E-2   -2.689831912718230E-2    2.264270382611515E-2
                         3.319357462539833E-3    9.611136298041030E-3   -3.666937810664733E-2    2.629140114023580E-1   -1.084917918022296E-2   -1.517285967080864E-3    1.275351372922011E-2    9.873086649993663E-3
                         1.319602884745715E-2    1.342086708512573E-2   -1.082386226054712E-2   -1.509146292967446E-3   -9.411144018778147E-3    2.743862418978276E-1    5.765590560921186E-3    8.790983927367492E-3
                        -2.692689628806225E-2    2.262045968277216E-2    1.274136347733877E-2    9.896650092461136E-3    5.762422410767069E-3    8.787353306987603E-3   -3.928831720176105E-2    2.563471101530717E-1

 8.125000000000000E8    -6.385531989793208E-3    2.633830549362030E-1    1.066917293921632E-2    8.935033943691481E-3    1.694038544569182E-2    4.220365210227129E-4   -5.911655029280439E-3    3.318558022143950E-2
                         1.067411264436421E-2    8.889597178408896E-3   -4.817125374458288E-2    2.464531239754573E-1   -7.993955953927342E-3    8.073999252659989E-3    1.375257903344736E-2   -2.681948586381101E-3
                         1.693409662479001E-2    4.101336299355535E-4   -8.010905328107169E-3    8.101978016260078E-3   -2.246361976344255E-2    2.557398620433052E-1    1.061230839854260E-2    6.487853313113910E-3
                        -5.915796957247353E-3    3.323856999888970E-2    1.370934467747332E-2   -2.655006903912003E-3    1.058944586672712E-2    6.493115297729802E-3   -4.664311637719832E-2    2.386666405271689E-1

 8.250000000000000E8    -2.528599394624464E-2    2.388985723085355E-1    1.657380147574570E-2   -3.065486653052498E-4    1.005023353741331E-2   -9.434294731620482E-3    1.559183175292352E-2    2.842794848062891E-2
                         1.656622960939716E-2   -2.986611854266752E-4   -6.972375449107258E-2    2.361461774042560E-1    1.169065542650156E-3    1.074951415068120E-2    4.838120753358877E-3   -9.063205211364047E-3
                         1.002530318180920E-2   -9.464724205886430E-3    1.184859487142093E-3    1.075696508138182E-2   -4.597162165326014E-2    2.431574432963582E-1    1.400351862040823E-2   -1.144962203978332E-3
                         1.561435745195290E-2    2.845272647831109E-2    4.809054028302698E-3   -9.086731320326665E-3    1.401860637261992E-2   -1.142658531163218E-3   -7.193583409100390E-2    2.210064964173723E-1

 8.375000000000000E8    -5.745643596134235E-2    2.301850485582688E-1    1.061062117829600E-2   -1.125794135591783E-2    7.221437663702910E-4   -9.865256041336465E-3    2.861009614011406E-2    1.198296748004015E-2
                         1.061194524895345E-2   -1.126180841531153E-2   -9.132589424390113E-2    2.366949870641409E-1    7.938653924213552E-3    4.375634251706651E-3   -2.485229901320643E-3   -5.266563222634526E-3
                         6.814965460443395E-4   -9.860437711995840E-3    7.937691582157982E-3    4.355316300206420E-3   -7.177897164674307E-2    2.433388542920008E-1    8.176955747492717E-3   -8.932866808108572E-3
                         2.861568811171573E-2    1.196595815393679E-2   -2.521365968667447E-3   -5.259802579376307E-3    8.179413381513555E-3   -8.950605358141800E-3   -1.054694405123339E-1    2.231014461113808E-1

 8.500000000000000E8    -8.286269577730566E-2    2.398975177416217E-1    5.605378077028973E-5   -1.071833398587672E-2   -3.147711792508846E-3   -5.468793555666568E-3    2.890063593663332E-2   -7.423669551061943E-3
                         4.247243259131473E-5   -1.074497889693177E-2   -1.072698861949710E-1    2.429795980412648E-1    4.885568635271273E-3   -3.511239427412125E-3   -1.494959163257010E-3    3.389544008757085E-5
                        -3.155319097048000E-3   -5.442404841077285E-3    4.942368089446386E-3   -3.503313528827040E-3   -8.965683224065223E-2    2.531642286239402E-1    9.322826813286837E-4   -6.825783722066226E-3
                         2.889805542835531E-2   -7.405477036844873E-3   -1.484163131068149E-3    2.394057190255190E-5    9.415477210860712E-4   -6.818554598030252E-3   -1.249559162758106E-1    2.416472408734468E-1

 8.625000000000000E8    -9.227251233856174E-2    2.515120339486572E-1   -2.375923531884096E-3   -4.397883914888591E-3   -3.289603168319919E-3   -2.639569314983879E-3    1.849309519711412E-2   -2.332514537784441E-2
                        -2.404101596806376E-3   -4.422183403197616E-3   -1.174725733195995E-1    2.497051801538138E-1   -2.097832541805338E-3   -2.505707485328612E-3    1.935131074571506E-3   -6.234087450598335E-4
                        -3.284672590552106E-3   -2.661424585070664E-3   -2.094308850375781E-3   -2.503913283748211E-3   -9.769374779167798E-2    2.629570343307565E-1    1.565304953934669E-3   -2.938986116788335E-3
                         1.851459397701341E-2   -2.331526998908917E-2    1.930295077820242E-3   -6.321246017873283E-4    1.570470912752233E-3   -2.957850380205092E-3   -1.266302292567835E-1    2.547948201703978E-1

 8.750000000000000E8    -9.771039072638638E-2    2.532674885081020E-1    7.382584961411492E-4   -2.423105060710550E-3   -2.980582793294703E-3   -1.049797931829176E-3   -6.221492055041708E-4   -2.976382359384986E-2
                         6.720096825938880E-4   -2.417583521977058E-3   -1.258040796288732E-1    2.540713069959864E-1   -1.716487372318969E-3    3.558612473212324E-3    1.292941458736194E-3   -3.664064347416611E-3
                        -2.993330725710436E-3   -1.062084085233308E-3   -1.724457437636408E-3    3.564987596492356E-3   -1.016529567278672E-1    2.673415558989115E-1    4.053785232766739E-3   -4.572260685380212E-3
                        -6.020734046533815E-4   -2.976425493583780E-2    1.300219362868765E-3   -3.648774955869518E-3    4.039522383598300E-3   -4.580245160850623E-3   -1.292634200416233E-1    2.543575916866336E-1

 8.875000000000000E8    -1.111034539141618E-1    2.533769207605799E-1    2.045363069658714E-3   -5.789426234466074E-3   -2.359595700401863E-3   -2.364673924990564E-4   -1.897357146956800E-2   -2.168034315970430E-2
                         2.044401654827874E-3   -5.785630750328462E-3   -1.363846598828878E-1    2.575749803212068E-1    3.912862796758811E-3    4.055353443358738E-3   -1.643092164531671E-3   -4.309018114372815E-3
                        -2.350090706472211E-3   -2.884289554491582E-4    3.908258460933635E-3    4.060518906449219E-3   -1.091843212971715E-1    2.678710810974871E-1    2.424302801800008E-3   -9.089503845926945E-3
                        -1.898603125040261E-2   -2.168563247385531E-2   -1.652510701763682E-3   -4.307081371375843E-3    2.406039081129172E-3   -9.099242315153489E-3   -1.434708048364744E-1    2.549379488930364E-1

 9.000000000000000E8    -1.278110690924048E-1    2.632870993079311E-1   -2.503255674787158E-3   -8.844312768450871E-3   -2.213158827614708E-3   -2.744815445447982E-4   -2.736081787425998E-2   -4.636349835859350E-3
                        -2.490016547335214E-3   -8.835320310980726E-3   -1.503662536962581E-1    2.657494160040413E-1    6.257271920833776E-3   -7.930636047468313E-4   -3.969583700471385E-3   -2.943542953794968E-3
                        -2.229601373811436E-3   -2.405727282068650E-4    6.262671640109400E-3   -8.104248662763964E-4   -1.224036369409363E-1    2.730470993025602E-1   -4.082632568669208E-3   -1.063587225392113E-2
                        -2.739054878192438E-2   -4.644350844437892E-3   -3.979530410108316E-3   -2.918415437765909E-3   -4.075048729182240E-3   -1.063037674764503E-2   -1.587022477758113E-1    2.682088184999892E-1

 9.125000000000000E8    -1.371380345373911E-1    2.817454719725811E-1   -8.251956314055465E-3   -5.866384705810367E-3   -3.116572940843089E-3    3.347731977620978E-4   -2.337140178930441E-2    1.351845100675815E-2
                        -8.267510477740308E-3   -5.873875862885662E-3   -1.607252057341007E-1    2.820561019858981E-1    3.344413721003666E-3   -4.747874288205319E-3   -5.494671434921188E-3   -5.366214589160838E-4
                        -3.098112282999400E-3    3.413027483665655E-4    3.331688472885667E-3   -4.734860122631175E-3   -1.323373789955765E-1    2.879559693975381E-1   -9.502360611642504E-3   -5.983165604289454E-3
                        -2.338900070236332E-2    1.346609893158018E-2   -5.460007661597053E-3   -5.368600340649874E-4   -9.534589879043142E-3   -5.981300706771859E-3   -1.628328035972192E-1    2.877251813005620E-1

 9.250000000000000E8    -1.363095490942409E-1    2.994638541084233E-1   -9.635320373879092E-3    3.803222838161589E-4   -3.342877217278087E-3    2.661247308676552E-3   -8.525809495016613E-3    2.454351084774617E-2
                        -9.596417314617516E-3    4.150745186666742E-4   -1.613336560456822E-1    2.997625431262690E-1   -3.876602888323781E-4   -4.358013499897039E-3   -5.422251799890919E-3    3.116891464522412E-3
                        -3.325725783530773E-3    2.659807592321945E-3   -3.808603619527563E-4   -4.341312664795012E-3   -1.315813548332503E-1    3.043333222328886E-1   -1.006533230870812E-2    2.253728799659857E-4
                        -8.553814922721342E-3    2.456150019615913E-2   -5.447142689713471E-3    3.088231793566552E-3   -1.006713354813189E-2    2.127166743531049E-4   -1.576920115690622E-1    3.015072375529219E-1

 9.375000000000000E8    -1.308061644502734E-1    3.104694322067715E-1   -6.207643948979300E-3    5.444053873895946E-3   -9.074828100332131E-4    4.976678175649837E-3    9.453589584930470E-3    2.240652028891979E-2
                        -6.202464253745179E-3    5.474292494784520E-3   -1.562590650028839E-1    3.111737181007987E-1   -1.458623194487698E-3   -2.598068852104403E-3   -2.354394726757607E-3    6.145852341284716E-3
                        -8.787970994897721E-4    4.981374305253788E-3   -1.453501059492781E-3   -2.608923476954277E-3   -1.254077307863849E-1    3.129574869193968E-1   -6.827664479136014E-3    4.999417854212260E-3
                         9.441873805985827E-3    2.243000204918143E-2   -2.367958631062606E-3    6.135020974485611E-3   -6.835694304577415E-3    5.007141704289780E-3   -1.527516776390540E-1    3.070067109506098E-1

 9.500000000000000E8    -1.274076869658057E-1    3.152202570204695E-1   -4.620765342730105E-4    5.893783379953215E-3    3.106538291381632E-3    4.313816502148004E-3    1.960193142066671E-2    9.194309281799734E-3
                        -4.381989693012172E-4    5.845480940044823E-3   -1.527549457298610E-1    3.166014282313022E-1   -1.662407316297748E-3   -1.713166343588224E-3    2.128849280680687E-3    6.053803799914072E-3
                         3.101157654604172E-3    4.313850451581013E-3   -1.661211357987211E-3   -1.717079056843823E-3   -1.230756915027359E-1    3.150398483720124E-1   -1.469196374754254E-3    5.574318707359059E-3
                         1.959596575314533E-2    9.179366503440445E-3    2.127588309490501E-3    6.023649224041112E-3   -1.462420072619562E-3    5.593271269540375E-3   -1.531314747952457E-1    3.098218378575840E-1

 9.625000000000000E8    -1.290137738335444E-1    3.197578707007856E-1    2.259406162489323E-3    1.656878388765716E-3    4.774715124906945E-3    3.023059014119618E-4    1.759840953441355E-2   -4.661117020770571E-3
                         2.236267911067275E-3    1.622784306837775E-3   -1.532466639884175E-1    3.219862915513389E-1   -1.689348185246470E-3   -9.930929399833263E-4    4.836359086194746E-3    2.729910223935098E-3
                         4.781040014724359E-3    3.230507010215231E-4   -1.682353704580203E-3   -9.923730310230491E-4   -1.267221033510295E-1    3.190181756866094E-1    8.464724141044685E-4    1.914264776595099E-3
                         1.759617864539894E-2   -4.658839838180430E-3    4.859863651716935E-3    2.719078311295791E-3    8.620518504907650E-4    1.903273557184136E-3   -1.567613519023478E-1    3.163724793650749E-1

 9.750000000000000E8    -1.312037901133240E-1    3.288503228632381E-1   -6.730480429826994E-4   -1.647107885379804E-3    2.149762519754131E-3   -2.815743809185061E-3    9.533475487928159E-3   -1.144504220707191E-2
                        -6.625521508968386E-4   -1.669418883970411E-3   -1.533989009510323E-1    3.311990057230356E-1   -1.311943890773057E-3   -6.484489541412913E-4    3.994376794443355E-3   -6.973292215080346E-4
                         2.144476764249009E-3   -2.815548540740458E-3   -1.297879520586302E-3   -6.666707443656739E-4   -1.290522830890789E-1    3.292476554877712E-1   -1.673985161033857E-3   -3.202991991003119E-4
                         9.549866865849580E-3   -1.145983816429915E-2    4.002196434973472E-3   -7.028624670041073E-4   -1.684368578911521E-3   -3.379890198920884E-4   -1.570325481635571E-1    3.273046383934020E-1

 9.875000000000000E8    -1.278428527193941E-1    3.405176811472676E-1   -4.340871974825831E-3    7.432006774064919E-4   -1.114846786761774E-3   -1.546268515952722E-3    2.122706074118344E-3   -1.272532628602733E-2
                        -4.340124962566414E-3    7.561519993977352E-4   -1.486144843157436E-1    3.414159614038295E-1   -1.311634733725296E-3   -1.467891091133556E-3    1.892704298433946E-3   -1.134505874107446E-3
                        -1.116632859493546E-3   -1.526646304254055E-3   -1.318603745384752E-3   -1.431393516053823E-3   -1.240902547720022E-1    3.404680640791686E-1   -4.138286140006973E-3    2.123663714621316E-3
                         2.117245083040684E-3   -1.274337932294574E-2    1.887539278226200E-3   -1.155460445942637E-3   -4.160892673174309E-3    2.137507725409850E-3   -1.512453876199522E-1    3.376389482868404E-1

 1.000000000000000E9    -1.188389656758366E-1    3.484557291385375E-1   -2.857910122809434E-3    5.204218114764733E-3   -3.451949224421960E-4    1.419428908324194E-3   -4.431852026465710E-3   -1.133987532894616E-2
                        -2.850280189907628E-3    5.216159698585698E-3   -1.404038745955669E-1    3.473517485878762E-1   -3.554479226959980E-3   -1.759935343999388E-3    2.201157960884814E-3   -2.278999040705063E-4
                        -3.639630580853193E-4    1.418622064223174E-3   -3.537245815347740E-3   -1.739208087202526E-3   -1.147734850190332E-1    3.455745528729917E-1   -2.325815185390192E-3    5.805735195899665E-3
                        -4.438721723726460E-3   -1.135660720570053E-2    2.243625254199686E-3   -2.311592217954310E-4   -2.318701718490820E-3    5.781101227833660E-3   -1.426355635534787E-1    3.425155379036341E-1

 1.012500000000000E9    -1.095833795043953E-1    3.500432747235009E-1    1.808851906203859E-3    5.566766135343361E-3    2.712917264706989E-3    9.056634645450426E-4   -9.493587810557716E-3   -6.712347573699593E-3
                         1.761947674427412E-3    5.566604064430228E-3   -1.343487570394749E-1    3.483120798852609E-1   -5.689014751475734E-3    1.659779187219102E-3    3.686501988577423E-3   -2.094469404322133E-3
                         2.685609299370311E-3    9.026110803003630E-4   -5.665436282994525E-3    1.697113716049430E-3   -1.082735751480711E-1    3.447655272322806E-1    2.003471786296392E-3    5.853373870724803E-3
                        -9.480998178546989E-3   -6.735475403807971E-3    3.672505943156696E-3   -2.065111231078784E-3    1.989599538182684E-3    5.852279551575201E-3   -1.369453266347441E-1    3.422494323911732E-1

 1.025000000000000E9    -1.051113320645800E-1    3.486865479463083E-1    3.798836469222816E-3    2.124817097754373E-3    3.123479281884082E-3   -2.517122413831436E-3   -1.104100212115403E-2   -4.560281442961607E-4
                         3.817683836745966E-3    2.170922566353480E-3   -1.334598038899313E-1    3.485368408476659E-1   -3.058414204285305E-3    6.092268558297567E-3    1.933879228540049E-3   -5.418238872074978E-3
                         3.078067078712568E-3   -2.510180688191275E-3   -3.035880737276740E-3    6.060518690484749E-3   -1.074714473988269E-1    3.435376055057153E-1    3.896144981613202E-3    2.734705270636274E-3
                        -1.099266375194120E-2   -4.556971966028150E-4    1.936861648570703E-3   -5.411427803831058E-3    3.900710872486101E-3    2.729864930369555E-3   -1.373292255622491E-1    3.419748300499525E-1

 1.037500000000000E9    -1.047328418172905E-1    3.500876443942427E-1    2.154441676346461E-3   -2.572563467734803E-4    5.243262105933717E-5   -4.639512285492095E-3   -9.327086955260426E-3    5.367126715851401E-3
                         2.158729845396056E-3   -2.458071815357292E-4   -1.352551338371909E-1    3.525594845293040E-1    2.040313643389012E-3    5.957514657960884E-3   -2.565657963774826E-3   -6.018322359780478E-3
                         5.229042428515764E-5   -4.617531985102749E-3    2.077095044440967E-3    5.942216615995506E-3   -1.090678428029386E-1    3.469638401783656E-1    2.617148631685630E-3    7.043246902908563E-4
                        -9.323049427636751E-3    5.358445693058489E-3   -2.580269180541979E-3   -6.010414896121449E-3    2.597047110205080E-3    6.830031173433756E-4   -1.397753771387546E-1    3.466291436889134E-1

 1.050000000000000E9    -1.029999394418665E-1    3.550939352662922E-1    3.893467101671822E-4    4.191477381726684E-4   -3.405033510034546E-3   -3.297217312420770E-3   -4.904029706265300E-3    9.762390879828924E-3
                         3.640824847683611E-4    4.088926888715379E-4   -1.345478126989768E-1    3.593466302216126E-1    4.264871613203637E-3    2.389470574527970E-3   -6.074938645323713E-3   -2.749585922533349E-3
                        -3.416921002086209E-3   -3.299540604783457E-3    4.280290458148745E-3    2.407318527653142E-3   -1.075252102031493E-1    3.530800634151659E-1    1.597233524471243E-3    1.207105714421167E-3
                        -4.923447784943735E-3    9.755112465727273E-3   -6.089564921802201E-3   -2.745618867785011E-3    1.575270760533370E-3    1.195352505620100E-3   -1.387422871976611E-1    3.537546602557099E-1

 1.062500000000000E9    -9.855536364583703E-2    3.586758498496170E-1    7.970300795035894E-4    1.909041179368060E-3   -4.484409228636756E-3   -6.403708431970983E-6    1.860253933712412E-3    1.100933772666050E-2
                         7.927786013810321E-4    1.900449516139435E-3   -1.308586336592777E-1    3.643262626950700E-1    3.154937007133623E-3   -2.277092588420831E-4   -6.037525469733549E-3    1.824026729054476E-3
                        -4.482855470582602E-3    5.603663457697242E-6    3.146175660196727E-3   -2.352375312262933E-4   -1.035057410452689E-1    3.568690311648184E-1    2.461230915040872E-3    1.892085701226146E-3
                         1.847409180379246E-3    1.099038041473914E-2   -6.031264880846623E-3    1.823601436319896E-3    2.468373074467706E-3    1.874209586519124E-3   -1.351892071758227E-1    3.581737439713234E-1

 1.075000000000000E9    -9.510175839053703E-2    3.588209154578972E-1    2.485140941611340E-3    2.283853224375377E-3   -2.908015322516813E-3    2.668941741583573E-3    8.370226460742465E-3    7.408255926775634E-3
                         2.504626007842777E-3    2.297286184847611E-3   -1.282435191677484E-1    3.663708304108133E-1    1.619901797733097E-3   -4.199089503698766E-4   -3.128968305083998E-3    4.647291621342944E-3
                        -2.920558090287613E-3    2.653296151395561E-3    1.596779372496910E-3   -4.084451578188490E-4   -1.012350695038907E-1    3.579809998174467E-1    3.987789476439093E-3    1.219370068616090E-3
                         8.353819595609130E-3    7.426196798282704E-3   -3.133829351815796E-3    4.674190811116885E-3    3.985649429069060E-3    1.222046153425097E-3   -1.333266157343933E-1    3.599707917930771E-1

 1.087500000000000E9    -9.533683805399687E-2    3.576201932994668E-1    4.377505623126112E-3    1.041151688154773E-3   -3.603941327014451E-4    3.235112344106980E-3    1.068281289405299E-2    3.744673057431188E-4
                         4.388521928007560E-3    1.027354302029394E-3   -1.285411243025955E-1    3.688464483331355E-1    1.738329210003292E-3    3.532196249752371E-4    2.991201833157612E-4    4.775556521553507E-3
                        -3.689262881308298E-4    3.233722251182018E-3    1.744212170134529E-3    3.595096891558071E-4   -1.020897498859293E-1    3.593962360516962E-1    5.006010570408271E-3   -7.608390829375811E-4
                         1.070753781048261E-2    3.856538417521136E-4    2.958946887404868E-4    4.783953635423580E-3    5.004017560728725E-3   -7.904154568549900E-4   -1.342867713818371E-1    3.624779784653894E-1

 1.100000000000000E9    -9.894485474794040E-2    3.586605719364634E-1    4.895192827497166E-3   -1.778855910710538E-3    1.378471578766380E-3    1.902459659528231E-3    7.926630424161224E-3   -5.923485145689406E-3
                         4.895142046207560E-3   -1.786708415663334E-3   -1.296254275173101E-1    3.742816937315648E-1    3.024634958472395E-3   -3.522776154623296E-4    2.467364761854838E-3    2.959273051030173E-3
                         1.393307374530944E-3    1.922176176275905E-3    3.003257986253460E-3   -3.541789502415362E-4   -1.040295191213694E-1    3.635726017450824E-1    4.339951093640711E-3   -3.439000650476185E-3
                         7.925695919558348E-3   -5.912837268102224E-3    2.489708618576095E-3    2.962135844231915E-3    4.339200297174772E-3   -3.426307956755897E-3   -1.363113943172938E-1    3.680159759787852E-1

 1.112500000000000E9    -1.025237236492452E-1    3.637358349565075E-1    3.059914426356357E-3   -4.232992225596984E-3    1.135268107890906E-3    2.259498042150857E-4    2.383053658746847E-3   -8.648225923093689E-3
                         3.027318837553623E-3   -4.258792007712544E-3   -1.289489581978364E-1    3.817889649653415E-1    3.025783042144863E-3   -2.607010176216162E-3    2.567356190721455E-3    7.713032152626355E-4
                         1.140508557497299E-3    2.389035269182141E-4    3.014191878721251E-3   -2.620159713533230E-3   -1.042915987323695E-1    3.699594109411127E-1    2.024609149794852E-3   -5.024076004437800E-3
                         2.408707179979950E-3   -8.615635407472714E-3    2.560802022615935E-3    7.880920868692435E-4    2.016376864392977E-3   -5.004949897116011E-3   -1.362972859217050E-1    3.762143901596203E-1

 1.125000000000000E9    -1.032711539400345E-1    3.707706030288350E-1    2.764369363444646E-4   -4.472429161945340E-3   -1.066581672246965E-4    3.606618301418114E-4   -2.864157108783508E-3   -7.481289879500967E-3
                         2.568633978845210E-4   -4.462073823164152E-3   -1.268810221420217E-1    3.890208391400933E-1    9.584795900552633E-4   -4.299899619252468E-3    1.573918731527083E-3    1.400997915934328E-4
                        -1.033981942053501E-4    3.534051996277990E-4    9.642939150360434E-4   -4.302590136668901E-3   -1.026857144385377E-1    3.761490212587177E-1   -5.052040356908543E-4   -4.754363362811493E-3
                        -2.883629750269733E-3   -7.497296258068666E-3    1.565064285534332E-3    1.779165436261282E-4   -5.133877874255945E-4   -4.756580337577842E-3   -1.341803839863897E-1    3.842022936748079E-1

 1.137500000000000E9    -1.021712840324109E-1    3.772077084363073E-1   -1.139030747992649E-3   -3.055772880888050E-3    3.052757297370269E-4    1.751634569495917E-3   -5.953720670211292E-3   -4.047132857527516E-3
                        -1.172320663362865E-3   -3.048111323105042E-3   -1.251239405106647E-1    3.956300485308661E-1   -1.804797425373366E-3   -4.053094958814620E-3    1.845569729974801E-3    6.426460008200369E-4
                         2.964823757628666E-4    1.773274672415712E-3   -1.792801494950297E-3   -4.052508447652514E-3   -1.009042419229971E-1    3.814348124445895E-1   -1.950579924057106E-3   -3.360603604280301E-3
                        -5.951173060738742E-3   -4.063321755139499E-3    1.869310993668221E-3    6.442810559449646E-4   -1.925542524842715E-3   -3.326816965008784E-3   -1.321982461672637E-1    3.909153530421224E-1

 1.150000000000000E9    -1.013831907555468E-1    3.830653473589358E-1   -9.496745052821034E-4   -2.162259317470682E-3    2.495844125650093E-3    1.622044465566406E-3   -6.552230479277707E-3   -3.864890097185155E-6
                        -9.479467872383177E-4   -2.132854270449606E-3   -1.241584842593942E-1    4.025778598612391E-1   -3.566462754572661E-3   -1.940609645542517E-3    3.209366945656247E-3   -3.741935917168934E-4
                         2.503042951706853E-3    1.598016109088833E-3   -3.599528823133490E-3   -1.935704855946504E-3   -1.000195563061502E-1    3.870044015973622E-1   -2.015999011211156E-3   -2.128872860085942E-3
                        -6.548945402546543E-3    2.907521058193680E-6    3.194673650273872E-3   -3.800628540862416E-4   -1.993476111748071E-3   -2.112767766453698E-3   -1.315448075571516E-1    3.977776056405821E-1

 1.162500000000000E9    -1.018382809380990E-1    3.900960903078776E-1   -9.600644896684543E-4   -2.569824991557047E-3    3.525658558392767E-3   -8.951661846439955E-4   -4.955791836051622E-3    3.296368622925224E-3
                        -9.210897159852055E-4   -2.607343780873890E-3   -1.235267466571213E-1    4.105313866485400E-1   -3.252735128770905E-3    5.723637380263179E-4    2.832103294948189E-3   -3.035092757916598E-3
                         3.508809761928839E-3   -8.920374867697725E-4   -3.232570165199163E-3    5.381641063752676E-4   -9.988341513022825E-2    3.937982327520460E-1   -1.835323994868717E-3   -1.951425766648687E-3
                        -4.957465365749926E-3    3.300106444976554E-3    2.834547591433884E-3   -3.044221634920318E-3   -1.857849088289184E-3   -1.924981509818736E-3   -1.315696133832250E-1    4.064535741781551E-1

 1.175000000000000E9    -1.024827450400208E-1    3.998566349150597E-1   -2.296256751024467E-3   -3.032713028868974E-3    1.945976975951404E-3   -3.307604240282099E-3   -2.163179048759638E-3    4.968950404205568E-3
                        -2.292469384874785E-3   -3.007338271056732E-3   -1.225030008658118E-1    4.199297598927156E-1   -1.513413140185489E-3    1.546404004265489E-3   -5.971515477530019E-6   -4.536149974459273E-3
                         1.951413865925072E-3   -3.315564199402295E-3   -1.498560512533368E-3    1.525882975192053E-3   -9.953548011596343E-2    4.026341499382733E-1   -2.573432538759644E-3   -2.049550184207433E-3
                        -2.140147530166676E-3    4.956753452149199E-3    1.113394952502094E-5   -4.566870229230418E-3   -2.583550598903499E-3   -2.072595431016215E-3   -1.302083809395539E-1    4.173358519233655E-1

 1.187500000000000E9    -1.011784065342281E-1    4.118243215310681E-1   -4.103495405747474E-3   -1.887882680645770E-3   -7.445158970300897E-4   -3.568273377213165E-3    6.626838694993970E-4    4.967616280074798E-3
                        -4.097915218400187E-3   -1.857459699845201E-3   -1.199743988023023E-1    4.308638026624130E-1   -4.709217173393365E-4    7.298487523510586E-4   -2.991345077160774E-3   -3.324501918637652E-3
                        -7.164485313517143E-4   -3.541883205527028E-3   -4.345367514044198E-4    7.566411300445990E-4   -9.768431788173697E-2    4.131408416272988E-1   -3.948308597379633E-3   -1.178305377361902E-3
                         6.556974471114950E-4    4.965083299065443E-3   -2.922446540602670E-3   -3.324093379546356E-3   -3.948620415956905E-3   -1.189426951594996E-3   -1.262808364929767E-1    4.292664783123082E-1

 1.200000000000000E9    -9.708027785377278E-2    4.239259704748775E-1   -4.631293297011267E-3    4.500365104665609E-4   -2.540618091215700E-3   -2.061501804131449E-3    3.046916099485438E-3    3.806339434741204E-3
                        -4.598639964973474E-3    4.324066453330895E-4   -1.149641525995160E-1    4.425211041257570E-1   -1.059052988367024E-3    7.290462598983552E-5   -3.996830535087210E-3   -6.535532445065515E-4
                        -2.510378679562773E-3   -2.045822577942715E-3   -1.065262360785910E-3    8.711422135213525E-5   -9.379046822381532E-2    4.239981624932409E-1   -4.413925502245878E-3    8.233585935529903E-4
                         3.011000665346417E-3    3.791852583666858E-3   -3.986498746593277E-3   -6.416690791260912E-4   -4.430324454471948E-3    8.399656267445135E-4   -1.200312434081141E-1    4.405817661223757E-1

 1.212500000000000E9    -9.153344319328811E-2    4.348717717018197E-1   -3.532784694410829E-3    2.401892902447971E-3   -2.742933535087434E-3   -1.023853704804563E-4    4.589923871488958E-3    1.523468378244078E-3
                        -3.542213963033596E-3    2.447029159877594E-3   -1.077924718188861E-1    4.533791626075872E-1   -1.952916071091694E-3    1.025331467421531E-3   -3.112295303441865E-3    1.642266957786644E-3
                        -2.790945655036820E-3   -1.315549377288086E-4   -1.957880719381120E-3    1.048876207966113E-3   -8.835401731712071E-2    4.339736805825445E-1   -3.447817858055055E-3    2.809423050926939E-3
                         4.582732652877938E-3    1.534376278224442E-3   -3.095155134641239E-3    1.607236761175269E-3   -3.465668216089712E-3    2.778387143328121E-3   -1.127432397996238E-1    4.509441935882965E-1

 1.225000000000000E9    -8.561671386530893E-2    4.452190162600727E-1   -1.874679876396571E-3    3.166962972596131E-3   -1.913025701119113E-3    1.115100785573691E-3    4.493639016358489E-3   -1.308343737440808E-3
                        -1.862306712911278E-3    3.192954177146732E-3   -1.001545994234872E-1    4.639007781381515E-1   -1.207149856891649E-3    2.708452271951089E-3   -1.394953652120000E-3    2.554043002078521E-3
                        -1.889885934882631E-3    1.123673368155286E-3   -1.220821289738728E-3    2.707706460383044E-3   -8.276511676799113E-2    4.435464285338121E-1   -1.664273780427687E-3    3.606837983871240E-3
                         4.526151945096864E-3   -1.366663586193900E-3   -1.367883115863320E-3    2.542761237360323E-3   -1.650727070561014E-3    3.583582698737486E-3   -1.052058485758739E-1    4.613721468838273E-1

 1.237500000000000E9    -7.895524018516055E-2    4.563672507867328E-1   -6.993513323432337E-4    2.967560254490248E-3   -9.447393798240508E-4    1.377031779809222E-3    2.825550687067678E-3   -3.500997113144687E-3
                        -6.853810417234406E-4    2.976986144950885E-3   -9.221014829921786E-2    4.752007166713598E-1    8.918778120701848E-4    3.111272031862657E-3    5.426294846462513E-5    2.304601198072368E-3
                        -9.637208518305338E-4    1.382180992217900E-3    8.776107856430605E-4    3.138746859841112E-3   -7.647829791282351E-2    4.540319941790232E-1   -2.517660196157499E-4    3.302146957412163E-3
                         2.800269099349139E-3   -3.468964036280026E-3    3.482376721366329E-5    2.299343118390934E-3   -2.698754640656415E-4    3.283921790359046E-3   -9.680754866294242E-2    4.725678005946115E-1

 1.250000000000000E9    -7.001042506843221E-2    4.684939443835462E-1   -1.678325373926884E-4    2.768181772780607E-3   -4.931633488035324E-4    1.306592120557267E-3    4.099636663836760E-4   -4.211701825049267E-3
                        -1.683444046866439E-4    2.798215752396383E-3   -8.241145684182093E-2    4.873221970605713E-1    2.441798851933495E-3    1.772303758472057E-3    7.392648476933581E-4    1.713842868745047E-3
                        -4.804512003322504E-4    1.311376224757445E-3    2.453014627494481E-3    1.769834206178533E-3   -6.803151082767626E-2    4.653464958492104E-1    3.178760428225787E-4    2.936164279050970E-3
                         4.268271662430893E-4   -4.205270970365995E-3    7.500353590625107E-4    1.719878890198663E-3    3.421208240003352E-4    2.953226250174772E-3   -8.652793056183831E-2    4.838286453881742E-1

 1.262500000000000E9    -5.778346470384989E-2    4.799977823977678E-1    4.656315654825754E-4    3.053805370934917E-3   -2.513023227140523E-4    1.520106017362456E-3   -1.859565000821568E-3   -3.708746562722912E-3
                         4.602793111284047E-4    3.028678532478962E-3   -6.990000597219458E-2    4.981725310088208E-1    2.515090547778104E-3    5.457489296303859E-5    1.103758061323109E-3    1.315599441777287E-3
                        -2.453614378649197E-4    1.550694739913365E-3    2.480246726226384E-3    5.802143061835991E-5   -5.671525038854754E-2    4.760282708774584E-1    9.867022253764602E-4    2.989019727033606E-3
                        -1.857225712613765E-3   -3.703644105731038E-3    1.119985013809705E-3    1.334343647951824E-3    9.712867281976988E-4    2.991692316049527E-3   -7.407415003310780E-2    4.937088057208993E-1

 1.275000000000000E9    -4.324063165210134E-2    4.894079764987789E-1    1.736625365622208E-3    3.033494693970973E-3    5.130008180130166E-4    1.924227332799156E-3   -3.616076227223363E-3   -2.024405400486075E-3
                         1.780217181443046E-3    3.059663193194422E-3   -5.598142239932968E-2    5.066172423070062E-1    1.641528283478460E-3   -7.771274228278630E-4    1.659868538923361E-3    1.003517783048017E-3
                         5.290667937583795E-4    1.917973113797973E-3    1.649643799033986E-3   -7.769029033800567E-4   -4.379589053505854E-2    4.845215125278970E-1    2.210277900616130E-3    2.839669717610285E-3
                        -3.619728731313587E-3   -2.058132280486714E-3    1.644174973891520E-3    1.010271346127518E-3    2.224965316007479E-3    2.813187037884873E-3   -6.058558763239202E-2    5.012026519019720E-1

 1.287500000000000E9    -2.815897671494273E-2    4.966933664723346E-1    3.102851920677890E-3    2.129646405332117E-3    1.763476914198819E-3    1.611400333592810E-3   -4.158986508189503E-3    4.333360181454358E-4
                         3.103948320041959E-3    2.060984425550819E-3   -4.203273155881792E-2    5.130234228221437E-1    1.104997313606030E-3   -8.015872066761836E-4    2.250739379369408E-3    1.398259756642889E-4
                         1.803155691299279E-3    1.601640857425245E-3    1.107468629224594E-3   -7.983625656176578E-4   -3.089714594049094E-2    4.912919951174789E-1    3.438514566926692E-3    1.706331216759871E-3
                        -4.144104335776697E-3    4.414734646476346E-4    2.295745510069756E-3    1.417583728968275E-4    3.426631615154795E-3    1.709269673376116E-3   -4.701085110060057E-2    5.070110133018635E-1

 1.300000000000000E9    -1.323954517998086E-2    5.027933246509225E-1    3.689573026287143E-3    3.621507788155827E-4    2.681128251416357E-3    2.582359990455626E-4   -3.033818296873291E-3    2.752116320947995E-3
                         3.691994022299412E-3    3.552845380680987E-4   -2.790623372054593E-2    5.185068074752769E-1    1.098708201715962E-3   -9.276770540816257E-4    2.220083390617332E-3   -1.317607554100710E-3
                         2.671279227456682E-3    2.375734498154356E-4    1.091112467782744E-3   -9.148979150424417E-4   -1.804490726849135E-2    4.975921686988256E-1    3.819473013868968E-3   -4.989214362566169E-5
                        -3.012585110160628E-3    2.790106343853893E-3    2.193956341876272E-3   -1.276316589833532E-3    3.827074031177919E-3   -6.185766538259431E-5   -3.352951837173970E-2    5.122417409103995E-1

 1.312500000000000E9     1.797475088271442E-3    5.078120088789985E-1    3.153670026229788E-3   -1.237875310942785E-3    2.305605937352127E-3   -1.485217049725745E-3   -7.461615131400316E-4    3.874228071000964E-3
                         3.127531277126045E-3   -1.258849393248105E-3   -1.282598689745953E-2    5.234716931889353E-1    9.038469666434330E-4   -1.474306115996327E-3    1.054142144990902E-3   -2.439631591168895E-3
                         2.326139379118213E-3   -1.504571165946069E-3    9.103759843365341E-4   -1.479810569178704E-3   -4.463109218795755E-3    5.036375510133517E-1    3.106608897993887E-3   -1.668311102585877E-3
                        -6.861916589549154E-4    3.868443543306169E-3    1.007539116152156E-3   -2.441064107239799E-3    3.130511962000403E-3   -1.671433530934488E-3   -1.913798734058440E-2    5.172810686096995E-1

 1.325000000000000E9     1.717424099202176E-2    5.116382847384514E-1    1.977405553338026E-3   -2.101074951758234E-3    9.022730202656819E-4   -2.525172547926225E-3    1.647428347727620E-3    3.362602714588268E-3
                         1.969360465808765E-3   -2.124354524703921E-3    3.335232082712795E-3    5.272225566634053E-1    1.782555890053235E-4   -2.012001348314373E-3   -6.626791241574443E-4   -2.532116765985029E-3
                         8.840284598327095E-4   -2.512822621872822E-3    1.370839119147630E-4   -2.006141041175530E-3    1.030715270279373E-2    5.086400623399999E-1    1.832021605182902E-3   -2.448635501848233E-3
                         1.690946259303905E-3    3.346577387315817E-3   -6.674680274007535E-4   -2.517331821009711E-3    1.816201577765496E-3   -2.422491206874332E-3   -3.700888457971816E-3    5.211799908777279E-1

 1.337500000000000E9     3.276329969899379E-2    5.132675310582444E-1    9.609730970762653E-4   -2.186197594913153E-3   -6.849555923103725E-4   -2.378710452210344E-3    3.072568381650464E-3    1.614409552485003E-3
                         9.351278308241131E-4   -2.141834454364816E-3    1.971104896355142E-2    5.292021133520796E-1   -9.537710437151676E-4   -1.909711632327334E-3   -1.868404003825148E-3   -1.540983019475346E-3
                        -6.833948701689910E-4   -2.399192792549210E-3   -9.607241758012358E-4   -1.906982058004114E-3    2.569844761524231E-2    5.118052493311596E-1    7.389718423246854E-4   -2.432414785387214E-3
                         3.114436426523013E-3    1.589954549070537E-3   -1.855677669983270E-3   -1.531103591244019E-3    7.466073132887186E-4   -2.425963382621676E-3    1.228323737496650E-2    5.232017227849336E-1

 1.350000000000000E9     4.791145154686363E-2    5.127874469773154E-1    4.296160645958216E-4   -1.937318840842461E-3   -1.676896922285820E-3   -1.451712920409788E-3    3.234931463263585E-3   -4.806626700812297E-4
                         3.943634241893660E-4   -1.957538342918471E-3    3.544564075504921E-2    5.294559458622746E-1   -1.814895825668099E-3   -1.092712367153591E-3   -2.120793881951402E-3   -2.018534320468526E-4
                        -1.689097935030960E-3   -1.446532463133665E-3   -1.806323876656479E-3   -1.114255157487523E-3    4.101470440622143E-2    5.128851632153367E-1    1.180169849050618E-4   -2.196228368116077E-3
                         3.213744209918912E-3   -4.815318688944475E-4   -2.120193287446099E-3   -1.784532083405779E-4    1.079013476091419E-4   -2.186744444768005E-3    2.743508112454598E-2    5.233027392035918E-1

 1.362500000000000E9     6.205084038311609E-2    5.107319913515006E-1    3.918461539647076E-5   -2.052119135223863E-3   -1.960129529130542E-3   -3.115728328997980E-4    2.183239143393777E-3   -2.074078542348696E-3
                         3.634414161369697E-5   -2.050022472100860E-3    5.019117814171552E-2    5.284546531240276E-1   -1.961927028590355E-3    3.767417351092283E-6   -1.674096175805493E-3    8.384153979671096E-4
                        -1.984574873880515E-3   -3.254431256295421E-4   -1.961124118141704E-3    3.042637969370759E-5    5.565797358408969E-2    5.126456287524735E-1   -3.794793607524366E-4   -2.159682152991334E-3
                         2.208652685875169E-3   -2.076463933909906E-3   -1.692749920356393E-3    8.504221610936830E-4   -3.923156549880325E-4   -2.109439892855953E-3    4.130497840125777E-2    5.221171617074989E-1

 1.375000000000000E9     7.509475006469374E-2    5.081203742350611E-1   -6.736610160627368E-4   -2.178608422856706E-3   -1.729273184769047E-3    6.475517791040769E-4    5.886347310338265E-4   -2.766622831372008E-3
                        -6.622023302626954E-4   -2.198930585338845E-3    6.376065707238431E-2    5.266380696100901E-1   -1.409708301407129E-3    8.553193116613338E-4   -9.515178327724800E-4    1.399897305846425E-3
                        -1.724288314198732E-3    6.329023255234515E-4   -1.428917902456163E-3    8.621496112658441E-4    6.953057407232578E-2    5.115075851442398E-1   -1.063237087319111E-3   -2.034249766561521E-3
                         6.126736325858855E-4   -2.775739425552893E-3   -9.294132941656505E-4    1.382242381347093E-3   -1.093838404127973E-3   -2.026998399586863E-3    5.430264301391009E-2    5.203298019489166E-1

 1.387500000000000E9     8.745777533192339E-2    5.054708016652321E-1   -1.656465659040955E-3   -1.833310816543082E-3   -1.091505955981415E-3    1.316526182280253E-3   -1.029935047789993E-3   -2.457879420314537E-3
                        -1.622301766872092E-3   -1.818432936007106E-3    7.643463508008656E-2    5.242458451837263E-1   -6.911320946719766E-4    1.052423881002177E-3   -1.437949756207997E-4    1.492959320712746E-3
                        -1.111688911253862E-3    1.279436284449397E-3   -7.038800613131968E-4    1.084182657153294E-3    8.300194939339572E-2    5.098909030767730E-1   -1.916676641245100E-3   -1.490937059631182E-3
                        -1.000853361097821E-3   -2.459438666939884E-3   -1.289897727550822E-4    1.472023896302945E-3   -1.899975158600285E-3   -1.482132782021870E-3    6.709861177574611E-2    5.180648873284964E-1

 1.400000000000000E9     9.948284973700844E-2    5.024066462523170E-1   -2.272077424363202E-3   -8.173137958534226E-4   -3.605225626158064E-4    1.588548009432223E-3   -2.087722224137557E-3   -1.398566426782442E-3
                        -2.286012363610778E-3   -8.083082696619899E-4    8.865324552624061E-2    5.213848832210154E-1   -3.366931737512981E-4    9.712670205628993E-4    5.397284090739469E-4    1.291806136362566E-3
                        -3.759155436084393E-4    1.593645504153833E-3   -3.142954257171009E-4    9.655485855863126E-4    9.631131846849281E-2    5.075191699075493E-1   -2.319251400707068E-3   -4.593379207348769E-4
                        -2.074792792570202E-3   -1.390348405726551E-3    5.389782634330470E-4    1.273101024338773E-3   -2.309568386251411E-3   -4.393181018996471E-4    7.986101033414018E-2    5.151063214975052E-1

 1.412500000000000E9     1.109762212404472E-1    4.989973803959820E-1   -2.135999127918070E-3    3.392720238164391E-4    4.291009001736738E-4    1.549026042663159E-3   -2.370722132266395E-3    2.871053312463695E-5
                        -2.136999113528378E-3    3.630970251654128E-4    1.005856514361604E-1    5.180154189750295E-1   -1.869126418054537E-4    9.595543549082714E-4    9.953288969527744E-4    8.297587284553651E-4
                         4.341543344287849E-4    1.541599479715959E-3   -1.804892207297579E-4    9.283784655688553E-4    1.092114810338846E-1    5.041703786402459E-1   -2.046616248104597E-3    6.003676277340788E-4
                        -2.405523184289787E-3   -3.173209604796673E-6    9.827390812455067E-4    8.378597909328354E-4   -2.050695097392134E-3    6.062632371371495E-4    9.192888168206544E-2    5.114393497548093E-1

 1.425000000000000E9     1.213013300415477E-1    4.953263516894223E-1   -1.477837958933891E-3    1.034479608966615E-3    1.117285760333505E-3    1.128071373378200E-3   -1.913996762207286E-3    1.331321073783505E-3
                        -1.446252398195219E-3    1.036043554078308E-3    1.118547540995405E-1    5.144743372014033E-1    7.660067693523403E-5    1.113861415723201E-3    1.245669778439103E-3    2.658790578340175E-4
                         1.115205718985081E-3    1.130639684817951E-3    1.127565596374385E-4    1.114011115587230E-3    1.211403668742667E-1    5.003690788404537E-1   -1.297435622077288E-3    1.182913651989348E-3
                        -1.912445097436494E-3    1.310539732730505E-3    1.226003368564856E-3    2.995479822124507E-4   -1.312021441185124E-3    1.188059613563194E-3    1.027978716196363E-1    5.078568290262193E-1

 1.437500000000000E9     1.304838869007883E-1    4.921592319404230E-1   -8.150880499247588E-4    1.158970107376543E-3    1.552358196199543E-3    3.906014233919139E-4   -7.799716950908366E-4    2.117343802409880E-3
                        -8.116811696698153E-4    1.175881712036559E-3    1.224196526289238E-1    5.113024571369746E-1    6.578826477559920E-4    1.113162098028149E-3    1.194751475430701E-3   -3.584964537322921E-4
                         1.554874334909143E-3    3.959015453784092E-4    6.548422897108448E-4    1.111398225040875E-3    1.318441937480681E-1    4.967457602278223E-1   -6.287209865524876E-4    1.217473114587133E-3
                        -7.545916452741357E-4    2.114480906252697E-3    1.207359422814094E-3   -3.569980331469685E-4   -6.300945232138676E-4    1.217909131827108E-3    1.127925820753723E-1    5.049039520518469E-1

 1.450000000000000E9     1.393581852563398E-1    4.898297994575562E-1   -4.354686208222209E-4    1.081854485646624E-3    1.498989062234277E-3   -5.411014369238101E-4    6.199510524947951E-4    2.066628061119039E-3
                        -4.425525886800270E-4    1.078230896723759E-3    1.326329848327895E-1    5.087360901833782E-1    1.177415487442826E-3    6.528492928422610E-4    8.284697641105723E-4   -9.338796063558295E-4
                         1.471248317064048E-3   -5.207838243250201E-4    1.207847969475624E-3    6.509833009895430E-4    1.419218299603809E-1    4.937377558050386E-1   -3.159198860867301E-4    1.065581390089309E-3
                         6.206896184915280E-4    2.073901603867548E-3    8.244422058007523E-4   -9.378832278330769E-4   -2.872764380138678E-4    1.068401997138003E-3    1.225277595487074E-1    5.026564820871838E-1

 1.462500000000000E9     1.483033542359543E-1    4.880715783575950E-1   -1.800114224951248E-4    1.067284788471327E-3    9.116600701556630E-4   -1.239688197104941E-3    1.666613020395289E-3    1.229711801997863E-3
                        -1.894553750841059E-4    1.082191033651739E-3    1.427941294703539E-1    5.065614331749289E-1    1.354125380782150E-3   -1.014750497594880E-4    1.702440118930433E-4   -1.200038982140162E-3
                         9.245442979715699E-4   -1.239395792995656E-3    1.350716231280211E-3   -9.620148033611949E-5    1.518557239953226E-1    4.911755637621078E-1   -1.082335314730796E-4    1.029473383677542E-3
                         1.677316996376061E-3    1.198112434874147E-3    1.681677153870053E-4   -1.199517921518631E-3   -1.119222276190995E-4    1.030051705069079E-3    1.323495028668949E-1    5.005305627945371E-1

 1.475000000000000E9     1.575897322637486E-1    4.864146345009107E-1    1.276893586021178E-4    1.137672276211229E-3    6.307666945113197E-5   -1.426307177774933E-3    1.902950503347934E-3   -5.754480851426108E-5
                         1.110854769888731E-4    1.110034979469474E-3    1.530308902226394E-1    5.045422051183605E-1    9.948768594062246E-4   -7.063628919390454E-4   -4.982363825836079E-4   -1.011771274121365E-3
                         5.817949737986628E-5   -1.422141373144930E-3    9.892356622340781E-4   -6.993351379737374E-4    1.618951265248737E-1    4.888369544486238E-1    1.640912883107088E-4    1.056407194010410E-3
                         1.931732580734935E-3   -5.851758689086045E-5   -4.742309106893468E-4   -1.018840539898432E-3    1.686754895701839E-4    1.041432238419722E-3    1.421170787517656E-1    4.981710695911224E-1

 1.487500000000000E9     1.670001641330910E-1    4.846869358310462E-1    5.624462328565184E-4    1.011286520872614E-3   -7.031021262787430E-4   -1.095908010703050E-3    1.361769456655464E-3   -1.145597038992393E-3
                         5.606598893809767E-4    1.030922884367439E-3    1.631568552298593E-1    5.022963399059971E-1    4.411786854221336E-4   -9.130955085173950E-4   -8.548671869512527E-4   -5.221280859974035E-4
                        -6.752765091541048E-4   -1.105502077262056E-3    4.437501457501912E-4   -9.327139883499541E-4    1.717369482505691E-1    4.863744086063181E-1    5.721280023643599E-4    9.676029284557421E-4
                         1.390354160028440E-3   -1.117405913430367E-3   -8.752239478779557E-4   -5.166207181267003E-4    5.437961612911651E-4    9.674469743127595E-4    1.516806574055842E-1    4.957245969661802E-1

 1.500000000000000E9     1.766793860620564E-1    4.830838188886999E-1    9.166102633355790E-4    6.369776117264995E-4   -1.006381474645492E-3   -4.912666529084485E-4    4.042111241304364E-4   -1.568539826151839E-3
                         9.112986573531411E-4    6.200855982549045E-4    1.730793594721546E-1    5.001864929613346E-1    5.801412770833813E-6   -8.334832102763389E-4   -8.528503439989497E-4    1.877898326971278E-5
                        -1.003590669647127E-3   -4.920478847046090E-4    1.811427090539867E-6   -8.010432162463850E-4    1.814306873708461E-1    4.841016871492229E-1    8.657054159084831E-4    5.919921785901471E-4
                         3.893107488485045E-4   -1.557868839042618E-3   -8.807191332397252E-4    1.264104575648775E-5    8.666735918284227E-4    5.849014708950105E-4    1.613238434625115E-1    4.934175440409306E-1

 1.512500000000000E9     1.870020024185076E-1    4.817131048075722E-1    9.283422935288775E-4    1.385638695906098E-4   -9.703533966227294E-4    6.957022793985197E-5   -5.489989235245956E-4   -1.329243560261094E-3
                         9.608160765862220E-4    1.669950913832799E-4    1.836012201397377E-1    4.981787662027999E-1   -1.820201614953541E-4   -6.067425562929296E-4   -6.536555477416657E-4    3.834774976830378E-4
                        -9.535024135275352E-4    7.277126725580838E-5   -1.844761620722033E-4   -6.006683847939677E-4    1.913665063799783E-1    4.821604119455808E-1    9.026703786416908E-4    1.496244692336295E-4
                        -5.333128031218788E-4   -1.349927326791577E-3   -6.418454192995344E-4    3.944944662480404E-4    9.015980298350730E-4    1.747111122284830E-4    1.714858548837000E-1    4.916126064422693E-1

 1.525000000000000E9     1.981221311122031E-1    4.805318268985259E-1    6.971426159703029E-4   -1.944267153715913E-4   -7.163620510684203E-4    4.578592080140550E-4   -1.080409300271847E-3   -6.793800727048179E-4
                         6.908248779313591E-4   -1.954996977982847E-4    1.947432694034624E-1    4.962112959246682E-1   -2.853748121896611E-4   -5.024627387319006E-4   -3.286607442298724E-4    5.773329095231785E-4
                        -7.340187929883278E-4    4.468679309816104E-4   -2.740189621744392E-4   -5.019249406536298E-4    2.019506450218259E-1    4.803015159246482E-1    7.093192339919580E-4   -1.241227068409697E-4
                        -1.056497789795969E-3   -6.881269731471950E-4   -3.399588991425482E-4    5.717096605773443E-4    7.313244606216388E-4   -1.250463276973449E-4    1.824817502873883E-1    4.900194489623294E-1

 1.537500000000000E9     2.100695150088495E-1    4.790699011535685E-1    4.474409451190896E-4   -2.582114776948916E-4   -3.675381916515445E-4    6.278129165896807E-4   -1.103544612491692E-3    1.732855295171375E-5
                         4.579178397620749E-4   -2.823005949307438E-4    2.067176815055687E-1    4.940212605252773E-1   -4.242352856775345E-4   -4.263060989643570E-4   -3.685022420706807E-5    5.848234794645081E-4
                        -3.822583032786574E-4    6.288422695069210E-4   -4.326386357254960E-4   -4.300527328262405E-4    2.132234885278434E-1    4.782540683269639E-1    5.559671442841110E-4   -1.989199398990492E-4
                        -1.093634179129683E-3    3.211474167491664E-5   -4.893892585919891E-5    5.745608267219946E-4    5.567123858641686E-4   -2.130909903327204E-4    1.941189668699697E-1    4.883234953943061E-1

 1.550000000000000E9     2.226197299146011E-1    4.769527944369064E-1    3.897380445105745E-4   -2.396552011965607E-4   -9.229175568932008E-5    6.891132045051421E-4   -7.582351742383202E-4    5.677938061484055E-4
                         3.815975107097258E-4   -2.436909116277619E-4    2.192569781173078E-1    4.913226807600133E-1   -6.233532360649394E-4   -2.646408106714276E-4    1.933012336203953E-4    5.219359592053178E-4
                        -8.646807502245026E-5    6.958599888802240E-4   -6.111945503608715E-4   -2.398819932568745E-4    2.252333762340082E-1    4.756883744418975E-1    5.000183979681605E-4   -2.645021492863065E-4
                        -7.854539914795888E-4    5.518599608095013E-4    1.766655812055550E-4    4.858600676897332E-4    4.920317933389825E-4   -2.558845591797646E-4    2.061693039760568E-1    4.862196885326756E-1

 1.562500000000000E9     2.354127319493909E-1    4.742104178484552E-1    3.803724369159399E-4   -3.096327346147093E-4    2.255249753275653E-4    6.085991980954366E-4   -3.267916405606050E-4    7.810509681653665E-4
                         3.619742219253398E-4   -3.220530674428957E-4    2.322308063025416E-1    4.880842091537212E-1   -6.807835433367879E-4    5.962634421591470E-5    3.722919350543753E-4    3.511638059355038E-4
                         2.488259286104118E-4    6.658990002139765E-4   -6.821222826138302E-4    9.408381159430022E-5    2.378206689548630E-1    4.726993607847476E-1    4.717527322424580E-4   -4.110898758561203E-4
                        -3.422781158191390E-4    7.758048980051478E-4    3.858014598681917E-4    3.475302051951572E-4    4.805538881019923E-4   -4.258744610281964E-4    2.185293903441403E-1    4.835086307770826E-1

 1.575000000000000E9     2.486002261571235E-1    4.710733251826396E-1    2.892141252634119E-4   -4.812078684398776E-4    5.151844418467127E-4    4.372042102499183E-4    8.491136562556012E-5    7.840242238793718E-4
                         3.134028510890587E-4   -4.722585994599050E-4    2.456013561238736E-1    4.843515537479995E-1   -5.170659016242813E-4    4.008853991866997E-4    4.697101540829596E-4    1.363189911403819E-4
                         5.043533510998973E-4    4.275185132682173E-4   -5.289920741736691E-4    3.998315360696713E-4    2.509375210188673E-1    4.693230054440357E-1    3.087394312822204E-4   -6.030469923684210E-4
                         9.749897228407311E-5    7.510715990028393E-4    4.692182043511726E-4    1.431913284479728E-4    3.406151973709248E-4   -6.186340996504798E-4    2.312350669187659E-1    4.803118929561991E-1

 1.587500000000000E9     2.620348309566116E-1    4.672432556603784E-1    9.266136351980473E-5   -6.104850505921304E-4    6.195624054807867E-4    1.411208786696964E-4    3.938813216739744E-4    5.823707232950275E-4
                         7.519677768092304E-5   -6.034999867143238E-4    2.592472783380828E-1    4.798842817743948E-1   -2.039845280274439E-4    5.465754644164562E-4    4.628013610301690E-4   -1.051630312026810E-4
                         6.377599097321524E-4    1.359374719660443E-4   -1.920025185751715E-4    5.327021166351228E-4    2.646004731606483E-1    4.655225038072389E-1    9.560530163748382E-7   -6.822910289775673E-4
                         4.157249674497841E-4    5.814857268803871E-4    4.697226511944409E-4   -1.130556411533475E-4    2.557122044273378E-5   -7.004495429579214E-4    2.443947277597688E-1    4.763343135425019E-1

 1.600000000000000E9     2.760157938839330E-1    4.624421785299998E-1   -1.975719569920700E-4   -5.529247527176308E-4    6.066174181712804E-4   -2.323146017980975E-4    6.201680077817637E-4    2.938743067969697E-4
                        -2.081153245081648E-4   -5.389468887270827E-4    2.733546817792885E-1    4.743936142028060E-1    5.467805940969183E-5    4.313885912781924E-4    3.050364569696812E-4   -2.849493522730338E-4
                         5.762455960776816E-4   -2.242286209854435E-4    3.948174941633075E-5    4.292435845884280E-4    2.787617535559168E-1    4.609524867200410E-1   -3.017663935276953E-4   -5.485323864021960E-4
                         6.143680457332279E-4    2.645772619881837E-4    3.258480519276730E-4   -3.084968695898862E-4   -2.565819755267070E-4   -5.737089515609962E-4    2.581042637624693E-1    4.711607044617871E-1

 1.612500000000000E9     2.904463544999408E-1    4.565927503512650E-1   -3.818116296895427E-4   -3.441479251870075E-4    3.617257842439492E-4   -4.650938268577315E-4    6.459891200067191E-4   -7.320712589900087E-5
                        -3.870963248264104E-4   -3.430262278029106E-4    2.877207800684920E-1    4.677798202165988E-1    1.519224929441332E-4    3.142165124403866E-4    9.071977681681886E-5   -3.764268217607431E-4
                         3.476812601065016E-4   -4.690941808642336E-4    1.398983705775271E-4    2.943772532392698E-4    2.932388855451496E-1    4.555256363929401E-1   -4.316700924029212E-4   -3.463173862642674E-4
                         6.515989503232938E-4   -8.136730033249886E-5    9.968790308776871E-5   -3.842427605169163E-4   -4.272505043447889E-4   -3.388680711288363E-4    2.722650418494835E-1    4.648972921554378E-1

 1.625000000000000E9     3.050786343388106E-1    4.492813531063681E-1   -3.905030703083742E-4   -1.282105754593943E-4    4.165220148560759E-5   -5.299717097990037E-4    4.668214327430623E-4   -4.089307029503748E-4
                        -3.986165407558858E-4   -1.425995916866602E-4    3.023240587062333E-1    4.600175348427226E-1    1.680162000738483E-4    2.287838291619087E-4   -9.822698174036864E-5   -3.553772182946414E-4
                         4.928744485732204E-5   -5.214763932351767E-4    1.694687855469289E-4    2.227840901813601E-4    3.078583911222233E-1    4.488601786994412E-1   -4.380965241608176E-4   -1.391302261496132E-4
                         4.830937635344905E-4   -4.096054220447148E-4   -9.961967058750539E-5   -3.355490867443642E-4   -4.306431725485435E-4   -1.353503820441159E-4    2.866630734854076E-1    4.574806751509166E-1

 1.637500000000000E9     3.197187034849485E-1    4.405983404551819E-1   -3.242727637592384E-4   -5.733949248433141E-5   -2.004607179357268E-4   -4.175853441377617E-4    1.826122187395112E-4   -5.869330324845284E-4
                        -3.175931479588810E-4   -2.157388209090061E-5    3.168932604090824E-1    4.509155646276419E-1    2.078059813261153E-4    1.938089891578621E-4   -2.112674836367629E-4   -1.948438357216098E-4
                        -2.117461972353821E-4   -4.236481356662200E-4    2.399563053247215E-4    1.923653052812532E-4    3.223392533076056E-1    4.410428257466016E-1   -3.591173092897569E-4   -2.421675565893382E-5
                         1.852252442906970E-4   -6.091069262858856E-4   -2.224233053376797E-4   -2.119849597848150E-4   -3.529246385824295E-4   -5.900897718879594E-6    3.010371287351802E-1    4.491106377880013E-1

 1.650000000000000E9     3.341666714261777E-1    4.307726575216617E-1   -2.879828775164315E-4    5.298333181520512E-5   -3.486038721386973E-4   -2.496612026899738E-4   -1.974228064027597E-4   -5.844046945521418E-4
                        -2.615966501893726E-4    4.603488713596048E-5    3.313737691723369E-1    4.408057626901108E-1    2.836096996141456E-4    1.059330634806251E-4   -2.321250948015590E-4   -6.005492596346221E-5
                        -3.293247336341257E-4   -2.515528387812443E-4    2.796654996457093E-4    1.101486005519912E-4    3.367493402449924E-1    4.319524546405989E-1   -3.284787704665683E-4    3.776086347495328E-5
                        -1.707552385651714E-4   -5.700625785502549E-4   -2.352853412627432E-4   -6.930287074977604E-5   -3.124988829203140E-4    6.181817250868133E-5    3.153225157997941E-1    4.398715261589017E-1

 1.662500000000000E9     3.484003499076621E-1    4.198155093069645E-1   -2.810447082676655E-4    1.064935428307421E-4   -3.447453919927619E-4   -5.086960334180999E-5   -4.488758996640764E-4   -3.305625296373212E-4
                        -2.798298952444639E-4    1.169876663742331E-4    3.455816800229564E-1    4.293114904255175E-1    3.192908062517374E-4    5.680834753869476E-6   -2.084019910239312E-4    3.595263576561447E-5
                        -3.225937358812908E-4   -5.198595747810845E-5    3.068386017136434E-4   -2.610773032453172E-5    3.511771907890217E-1    4.215003041459505E-1   -3.163690232018484E-4    1.394184423592360E-4
                        -4.637220865941208E-4   -3.456199300886182E-4   -2.137095143544958E-4    1.543664417709537E-5   -2.976960305519553E-4    1.357915861808372E-4    3.292333596186563E-1    4.294367136198827E-1

 1.675000000000000E9     3.622381962145972E-1    4.077216209049629E-1   -2.230843533848440E-4    1.880734993579006E-4   -3.038683240708387E-4    8.369731011237078E-5   -5.503935192489168E-4   -2.952464788727806E-5
                        -2.341463356129776E-4    1.896862989574545E-4    3.591373041716378E-1    4.165342218267667E-1    2.454496333801571E-4   -1.692409920661877E-4   -1.585129579135725E-4    7.531826796951946E-5
                        -2.837034444732769E-4    9.771731204188596E-5    2.726836354366200E-4   -1.674660533059756E-4    3.652655349465076E-1    4.095099391031830E-1   -2.479240362387457E-4    2.523787282735000E-4
                        -5.432036258994157E-4    3.000805281262546E-6   -1.806233047807482E-4    7.920161853113614E-5   -2.408545678078785E-4    2.636225889746558E-4    3.422655501842007E-1    4.175939655569629E-1

 1.687500000000000E9     3.753308489745145E-1    3.943413765822208E-1   -1.152435334060479E-4    2.829517847166860E-4   -2.003541094392984E-4    1.855445744393399E-4   -4.259423730179080E-4    2.717985393444824E-4
                        -1.316269738078473E-4    2.778224427207644E-4    3.719265810375924E-1    4.023909538225703E-1    1.217209960303796E-4   -2.356105829944383E-4   -1.560692344802783E-4    1.119213541151421E-4
                        -1.984506632463509E-4    1.716855473103150E-4    1.075880190767107E-4   -2.378187467322297E-4    3.789929031845961E-1    3.960443804650779E-1   -1.121091007261576E-4    3.282629919332543E-4
                        -4.307140367755101E-4    2.739448338434627E-4   -1.332737104381157E-4    1.268290889077621E-4   -1.114811112946139E-4    3.395074370961752E-4    3.545497070971215E-1    4.043295240222989E-1

 1.700000000000000E9     3.876514624942405E-1    3.799410854084302E-1    2.659334097268123E-5    2.964171746520423E-4   -1.097250284948652E-4    2.246139133729149E-4   -2.094021690645204E-4    4.349929582078632E-4
                         1.615984026346819E-5    3.168406865869318E-4    3.837409109878279E-1    3.871313169842984E-1   -5.847775284279167E-6   -2.017163129114253E-4   -7.592915148698490E-5    1.518008198555327E-4
                        -1.087654595871105E-4    2.364957306016263E-4    1.940600825289316E-6   -1.730302982385249E-4    3.921219084280199E-1    3.812856763267962E-1    5.938837083964859E-5    3.048331735540485E-4
                        -1.776456101892741E-4    4.345489937698579E-4   -7.191291284031965E-5    1.532703353770715E-4    6.354392038422235E-5    3.166138171569668E-4    3.660712719150948E-1    3.897838401486609E-1

 1.712500000000000E9     3.989622628577799E-1    3.646536586366074E-1    1.300403445842364E-4    2.208661292979884E-4    1.140215082666667E-5    2.521224336281206E-4    8.681535964521399E-5    4.046227320587804E-4
                         1.256449476544614E-4    2.098300577094286E-4    3.945180256665105E-1    3.707265593104985E-1   -3.907082386523351E-5   -1.367186938811146E-4   -2.142842140412909E-5    2.006499630575685E-4
                         1.381270483434666E-5    2.553899929463290E-4   -4.497144870660408E-5   -1.460425022243723E-4    4.043747873342444E-1    3.655596668008110E-1    1.675708506357432E-4    1.994633584635974E-4
                         7.010601293627340E-5    4.244880916331030E-4   -8.849197430945418E-6    1.801999092983285E-4    1.561541743664062E-4    1.817955736756765E-4    3.766444353397615E-1    3.741010562315995E-1

 1.725000000000000E9     4.091445297568186E-1    3.483169955068424E-1    1.633448991578194E-4    1.313624257149105E-4    1.040486386266886E-4    2.087384228845634E-4    2.566241154957696E-4    3.017390088627571E-4
                         1.505783406594723E-4    1.313174626481164E-4    4.041487524755194E-1    3.533364641349170E-1   -5.702237058961908E-5   -9.076047565520890E-5    4.503333718150741E-5    1.896802203297102E-4
                         1.068959882521780E-4    2.037932255606366E-4   -4.337907282379518E-5   -8.033544814710619E-5    4.155432849348972E-1    3.489126198494875E-1    1.886868939298689E-4    8.366502224986473E-5
                         2.749193715389108E-4    2.979898620370214E-4    8.302786985374751E-5    1.749153351077725E-4    1.788119092422727E-4    8.398376869945501E-5    3.863943499081967E-1    3.574615233739500E-1

 1.737500000000000E9     4.183605205011590E-1    3.309347087677163E-1    1.793878719464058E-4    4.878951743121086E-5    1.775571848383693E-4    1.067692706830227E-4    3.298937051906886E-4    9.215395230948035E-5
                         1.567428221427527E-4    3.275103986877882E-5    4.126822245452468E-1    3.349067214968118E-1   -2.654251571453005E-5   -1.206229872647915E-4    1.376665852781997E-4    1.346282934188981E-4
                         1.980801462918562E-4    1.303867190972984E-4   -3.412051315826144E-5   -1.049243983127956E-4    4.255941112082136E-1    3.313917210028254E-1    1.785879457513731E-4    3.248159382524425E-5
                         3.354195533938826E-4    6.768391626513172E-5    1.490541851805235E-4    1.330862853394918E-4    1.495980213449801E-4    1.274666741061898E-5    3.951357027956804E-1    3.399835040925764E-1

 1.750000000000000E9     4.264031631232236E-1    3.124392511310701E-1    1.575041672518846E-4   -2.292204579205214E-5    2.173382056429332E-4    1.100168600287234E-5    2.953705222242081E-4   -8.685544036576930E-5
                         1.526208290403131E-4   -3.330085516681081E-5    4.199206422916895E-1    3.156985386678203E-1   -7.939323582840156E-5   -9.584832632687330E-5    2.163983819005791E-4    7.693039605596484E-5
                         2.120928946348013E-4    1.390386097919793E-6   -7.908246099699627E-5   -1.209402440565514E-4    4.343392999095131E-1    3.129293936635159E-1    1.409995507440734E-4   -4.226136080464006E-5
                         3.116897869588455E-4   -1.031696562058429E-4    1.819526186438516E-4    6.416416515026802E-5    1.220939548301027E-4   -2.911212802943582E-5    4.025321869223313E-1    3.218497913308892E-1

 1.762500000000000E9     4.331560857584889E-1    2.929798075113062E-1    1.287401646745569E-4   -5.354376440493006E-5    1.847367565186813E-4   -7.204957002332131E-5    2.048285025814805E-4   -2.105401568524706E-4
                         1.568330964318632E-4   -4.553176258072859E-5    4.255920475621036E-1    2.957761974831190E-1   -1.426724451769280E-4   -6.768990466390429E-5    2.146626342927666E-4   -6.273463947666281E-5
                         1.896789019039040E-4   -7.882728945215858E-5   -1.308443122573769E-4   -9.105258183688529E-5    4.415135888765648E-1    2.937071564605717E-1    1.166154456588024E-4   -8.861330703086127E-5
                         1.990365539597054E-4   -2.394578181148535E-4    1.894326958838235E-4   -3.358550738748282E-5    1.019482991228517E-4   -7.871723613868016E-5    4.085454902652099E-1    3.033472592675739E-1

 1.775000000000000E9     4.385373640084746E-1    2.730658289537266E-1    9.649219089146427E-5   -1.565335598986209E-4    9.600584717279543E-5   -9.868477544852186E-5    5.605402473656282E-5   -2.626982065728408E-4
                         7.816454008524074E-5   -1.410548158415678E-4    4.296637330029339E-1    2.753525474271751E-1   -1.285819542472685E-4   -2.578421431631172E-5    1.715959324173831E-4   -1.166422483455575E-4
                         1.271166658543448E-4   -9.870548611797539E-5   -1.579642960015009E-4   -3.629894096675519E-5    4.470113738683313E-1    2.737318721716284E-1    5.359626808413521E-5   -1.099516178711646E-4
                         6.430892019469565E-5   -3.046854022098161E-4    1.570458553821678E-4   -1.247807292917390E-4    5.051976290693266E-5   -1.071836099514464E-4    4.128335459683239E-1    2.845202919844935E-1

 1.787500000000000E9     4.423672215233816E-1    2.526379709560216E-1   -2.229014882486743E-5   -1.789966472400460E-4    4.403056515830416E-5   -1.346488628907748E-4   -1.047720609351803E-4   -2.420154086770832E-4
                         4.450041022872497E-6   -1.618545668993372E-4    4.318939216407518E-1    2.544380878183434E-1   -1.732281854378538E-4    3.676032101193350E-5    9.679985282549545E-5   -1.822405097791656E-4
                         6.114783498581767E-5   -1.163651041148575E-4   -1.543342296420639E-4    3.203385375049144E-5    4.508664710939300E-1    2.531277427927439E-1   -2.106634589961535E-5   -1.315703538803165E-4
                        -9.835808793250147E-5   -2.693747351200173E-4    8.802820950389334E-5   -1.756757814092828E-4   -3.078956534451162E-5   -1.033005136516042E-4    4.154524543557006E-1    2.652726787096607E-1

 1.800000000000000E9     4.448565001415739E-1    2.320827838056987E-1   -1.020799958327652E-4   -1.363688216700582E-4    2.366885457305009E-5   -1.461942411836659E-4   -2.087326197115914E-4   -1.800893220099489E-4
                        -9.877686257725583E-5   -9.312609285830460E-5    4.322257943673001E-1    2.332062106765103E-1   -1.266831861203018E-4    8.707705045000802E-5    3.214766411180264E-6   -2.296529987833556E-4
                         1.730706950137372E-5   -1.491209609383165E-4   -1.071829556822086E-4    1.139296758449600E-4    4.533623279290463E-1    2.320126973325130E-1   -8.427778397202321E-5   -4.466838582116831E-5
                        -1.885559099642481E-4   -1.849191100367797E-4   -1.215821248050823E-5   -2.169470838022206E-4   -1.144404154255427E-4   -3.083718619682398E-5    4.163581261100260E-1    2.457209042315731E-1

 1.812500000000000E9     4.457301810552574E-1    2.112731470547934E-1   -1.205390884456063E-4   -1.697376981158170E-5   -5.158549091815576E-5   -1.365533629638393E-4   -2.697992272295255E-4   -3.319883899417446E-5
                        -1.504293989263415E-4   -3.344940897547917E-5    4.307252668398388E-1    2.117618298710703E-1   -9.283623947282044E-5    1.243040136412710E-4   -1.022248156266587E-4   -2.117124720064511E-4
                        -4.259033779808663E-5   -1.654876752079064E-4   -8.553718050028234E-5    1.043697696424980E-4    4.543363436102613E-1    2.104312103195966E-1   -1.035311738942770E-4    2.264976166733643E-5
                        -2.729499472800440E-4   -2.235852468863567E-5   -1.091898272210321E-4   -1.894302073339869E-4   -9.604883886164539E-5    4.056958648452074E-5    4.157423355256178E-1    2.257056853628216E-1

 1.825000000000000E9     4.449985899627767E-1    1.904516364093487E-1   -1.564622675718897E-4    7.499013666437944E-5   -1.125017259859588E-4   -1.565950458545058E-4   -2.157144308076282E-4    1.166862550356236E-4
                        -1.153744905986131E-4    5.171093800737862E-5    4.273860364902142E-1    1.904764905946011E-1   -5.513205654600338E-5    1.681188391869550E-4   -2.216794896056765E-4   -1.059755639321823E-4
                        -1.138514186599416E-4   -1.221149818547038E-4   -4.863575027055375E-5    1.601697522726418E-4    4.537928341630257E-1    1.887867802643655E-1   -5.432593300220317E-5    9.563293487054069E-5
                        -2.466417947293736E-4    1.247517298081904E-4   -2.182841419120735E-4   -1.284643148174421E-4   -7.763126756821909E-5    9.172735646201789E-5    4.137088614920162E-1    2.055809581687990E-1

 1.837500000000000E9     4.423270913870623E-1    1.696429298236259E-1   -5.205345765825865E-5    1.038311782860692E-4   -1.773020606750324E-4   -1.077260392255485E-4   -1.337228705301624E-4    2.052678441696448E-4
                        -5.796086542725284E-5    1.271599663907510E-4    4.221166498071327E-1    1.696151614328640E-1    2.266829698122328E-5    1.815534310315911E-4   -2.353875039500908E-4   -2.519719811908342E-5
                        -1.677994912601052E-4   -9.874382951887971E-5   -5.625590056332074E-6    1.732762502242623E-4    4.516778674975432E-1    1.672779916722554E-1    5.894606093666003E-7    1.207189427397918E-4
                        -1.406657129176647E-4    2.058453447163336E-4   -2.555558513389826E-4    8.570367478070293E-8    1.463461119151448E-5    9.955766756799396E-5    4.102431643599642E-1    1.856141779702337E-1

 1.850000000000000E9     4.378272155752576E-1    1.491706594255033E-1    1.509963963893981E-5    1.460533550393963E-4   -2.364297836670346E-4    2.666375643109798E-5    1.132606343178049E-5    2.867054977664939E-4
                         1.126808064296143E-5    1.743513420286410E-4    4.150641835603717E-1    1.495385308499466E-1    9.260272746683726E-5    1.955718028243973E-4   -2.261148799390839E-4    1.493758606959205E-4
                        -2.319988195059983E-4   -3.101346625703127E-6    9.014028991129265E-5    1.765104038444028E-4    4.479269800144591E-1    1.463414692157186E-1    7.533410974967646E-5    9.448518266341754E-5
                         3.452380138493096E-5    2.684116391014996E-4   -2.246041235336734E-4    1.281034084965837E-4    5.936990390644808E-5    9.529686082572287E-5    4.052551717754168E-1    1.661586020718453E-1

 1.862500000000000E9     4.315401005224190E-1    1.287469778759237E-1    8.770018224533324E-5    1.138640333930542E-4   -2.073802501169246E-4    1.343014482306836E-4    1.548253113876732E-4    2.028855654360515E-4
                         8.556307038637920E-5    1.348073149052912E-4    4.062444139569626E-1    1.303300722342914E-1    1.399555590691794E-4    1.118616517066067E-4   -8.673062412080760E-5    2.482569923450993E-4
                        -1.916064759414726E-4    1.538564970935566E-4    1.674186390955238E-4    1.084756997101960E-4    4.424573693745997E-1    1.258498883722078E-1    1.403311096513310E-4    4.741119485157140E-5
                         1.362570281349467E-4    2.114878320336941E-4   -1.128399566430757E-4    2.443854908879023E-4    8.074774455127056E-5    3.210401588354307E-5    3.986936367223560E-1    1.475332516744075E-1

 1.875000000000000E9     4.233847651373531E-1    1.087988680113673E-1    1.591927315754777E-4    7.406628764333246E-5   -1.186337989642976E-4    2.175530957075192E-4    2.407245782305307E-4    9.433114337902958E-5
                         1.200895337912803E-4    7.472478582869416E-5    3.956600724589610E-1    1.121694923147264E-1    1.961676104796256E-4    3.785434846535871E-5    5.330676835555637E-5    2.881557097899125E-4
                        -1.130315177899728E-4    2.436771966947799E-4    1.983049806594763E-4    3.631155806660546E-5    4.352587468767133E-1    1.060159785365078E-1    1.381206898155420E-4   -9.493001504868155E-6
                         2.264939249175769E-4    7.907405033960320E-5    2.383692645064970E-5    2.719661861930592E-4    1.189017411548013E-4    9.383390242770102E-6    3.902600295306067E-1    1.296519047576552E-1

 1.887500000000000E9     4.133556553399986E-1    8.945152117508491E-2    1.556532558164387E-4    1.887193414336664E-5    2.301222783765024E-5    2.474546608208480E-4    2.267910729810014E-4   -5.961157970404359E-5
                         1.600420860787758E-4   -1.116131246167672E-5    3.832579658156389E-1    9.505888185317875E-2    1.947988770392807E-4   -4.721629760782006E-5    1.724310480242999E-4    2.008760361149897E-4
                         6.150941267378879E-5    2.738006104161774E-4    1.974935912711424E-4   -4.268938918283481E-5    4.260344318108484E-1    8.688719361660489E-2    1.241962140800830E-4   -7.958736364381221E-5
                         2.182395998991569E-4   -5.229446483725892E-5    1.653698288282615E-4    2.215491860545611E-4    1.466019830242451E-4   -7.261933126211150E-5    3.799090590531640E-1    1.127342091206636E-1

 1.900000000000000E9     4.017352456930302E-1    7.109982171647450E-2    1.287750329419221E-4   -5.859590544841713E-5    2.038318338639747E-4    1.948804819041408E-4    1.396225002971108E-4   -1.643260005347252E-4
                         1.494424992888103E-4   -9.191973869490133E-5    3.690137514371885E-1    7.932202799763272E-2    1.521764111656699E-4   -1.165044062186991E-4    2.599764980986564E-4    7.385100188620031E-5
                         1.920357095757804E-4    2.020939547724958E-4    1.373841390977125E-4   -1.190296746765495E-4    4.150148273052885E-1    6.856347773020292E-2    8.701409734143685E-5   -1.311796444575579E-4
                         1.480450159841948E-4   -1.871778456064022E-4    2.641617025856344E-4    7.201526455176637E-5    1.167091020011350E-4   -1.189868617691576E-4    3.677533698072681E-1    9.671624133790564E-2

 1.912500000000000E9     3.886423209501607E-1    5.378857069020537E-2    9.852495526837388E-5   -1.438762838412987E-4    2.545042584810764E-4    7.470061518667179E-5    2.432600765950952E-5   -2.203597873825076E-4
                         9.449742524548843E-5   -1.569047708074619E-4    3.532984771369832E-1    6.494057970222473E-2    1.095706865038941E-4   -1.479341273132442E-4    2.495584798919408E-4   -5.849759405887004E-5
                         2.776240495793960E-4    9.264470649700404E-5    7.999367637114796E-5   -1.515252606038823E-4    4.023477833797007E-1    5.103109801212714E-2    4.873903720238077E-5   -1.912364544532927E-4
                         8.502948894318698E-6   -2.036157799587540E-4    2.433508533555232E-4   -7.098045382920765E-5    4.880914092148568E-5   -1.785985669215756E-4    3.539915080889892E-1    8.177605998090792E-2

 1.925000000000000E9     3.739675585696645E-1    3.812386350615606E-2   -7.429706985910098E-6   -1.799348315975273E-4    2.870831612293728E-4   -7.650813989652994E-5   -9.741355184273127E-5   -1.870295913482878E-4
                         1.048615090108550E-5   -1.792481579437240E-4    3.363890939216224E-1    5.224050980840123E-2    6.350615369172329E-6   -1.562765833775662E-4    1.668036544937367E-4   -1.901541589163438E-4
                         2.401707065861846E-4   -1.083825883816303E-4    8.047640773258153E-6   -2.016693716125860E-4    3.881838876516631E-1    3.457854085557836E-2   -5.858593200736956E-5   -1.884510260973109E-4
                        -1.040730118792167E-4   -2.046438000171030E-4    1.827231486116614E-4   -1.793844039551177E-4   -3.879020945011248E-5   -1.652382169235784E-4    3.388452537019476E-1    6.799275694891893E-2

 1.937500000000000E9     3.579969800940346E-1    2.405764200650088E-2   -4.546623344480527E-5   -1.230826980696158E-4    1.651006721336217E-4   -2.048374528407974E-4   -1.718275524122070E-4   -5.909444217897871E-5
                        -4.088013770382841E-5   -1.632138358208575E-4    3.184035371808845E-1    4.142133686337860E-2   -5.056772560635542E-5   -1.753369639703533E-4    5.035143935516220E-5   -2.275907225564627E-4
                         1.865413526137880E-4   -2.256336862556390E-4   -4.258508526742839E-5   -1.681905600341392E-4    3.727689935659251E-1    1.940991618000372E-2   -1.190061837731925E-4   -1.191598003156626E-4
                        -1.790850002730217E-4   -9.850375223139379E-5    4.274902367084378E-5   -2.608941880895194E-4   -1.107222839128934E-4   -1.597393444613833E-4    3.225761850950784E-1    5.575841124023072E-2

 1.950000000000000E9     3.406883393296409E-1    1.194147766363012E-2   -1.306570684704090E-4   -1.043624284870202E-4    5.250663442881014E-5   -2.674763243644629E-4   -2.063602990570446E-4    2.422101318553218E-5
                        -1.223013772874863E-4   -9.673218085655546E-5    2.995069407499719E-1    3.267085904912478E-2   -1.226882411199200E-4   -1.598563963606561E-4   -7.260340621007321E-5   -2.418526836801973E-4
                         3.177242899877999E-5   -2.598343564875657E-4   -1.199152211097293E-4   -1.574973142458134E-4    3.561286251005010E-1    5.767083015039007E-3   -1.538083391451146E-4   -1.009647814920250E-4
                        -1.973319005370687E-4    4.805662440005135E-5   -9.003022358281839E-5   -2.172221191968074E-4   -1.457211011291258E-4   -9.304530561329558E-5    3.053103820440820E-1    4.539232869080018E-2

 1.962500000000000E9     3.223148995065188E-1    1.695795545960160E-3   -1.560260208070501E-4   -7.000284000541599E-5   -1.548998909827028E-4   -2.336674712920238E-4   -1.251426652910523E-4    1.423310287093444E-4
                        -1.802241739323306E-4   -3.534942696432320E-5    2.800411332229890E-1    2.622519155689341E-2   -1.581742934819488E-4   -6.901644042061482E-5   -1.950414546122565E-4   -1.493637405116198E-4
                        -1.282125313727284E-4   -2.326247864491344E-4   -1.648016597714777E-4   -6.614960892960408E-5    3.384904915106386E-1   -6.118975976857472E-3   -1.969397972645474E-4   -2.610243968630442E-5
                        -1.194677191355510E-4    1.325491681877854E-4   -2.024805100711473E-4   -1.343801168653130E-4   -1.920098053687582E-4    3.390890674422367E-6    2.872075600838437E-1    3.718928899740463E-2

 1.975000000000000E9     3.027678747392570E-1   -6.416828754096215E-3   -1.447754759094695E-4    1.812022735529650E-5   -2.395063844683055E-4   -1.218863626294252E-4   -3.538910642710267E-5    1.454525342482478E-4
                        -1.340213949080843E-4    9.932371958501635E-6    2.600313339129312E-1    2.226201741061207E-2   -1.876107439956009E-4   -5.627122139840206E-6   -2.746124339189316E-4   -2.970007674351614E-5
                        -2.380024924131275E-4   -1.168322748149861E-4   -2.341892709153218E-4   -4.350398064641229E-6    3.199699165627792E-1   -1.585377541893713E-2   -2.023857591964984E-4    6.169220485738921E-5
                        -2.488832352845748E-5    1.599469483573701E-4   -2.234547889979170E-4   -1.890323930863818E-5   -1.915654598123551E-4    7.195478311406376E-5    2.683351593696391E-1    3.136692063180896E-2

 1.987500000000000E9     2.825175373816027E-1   -1.237959098841466E-2   -1.178377074011785E-4    5.206412976074919E-5   -2.465150690363476E-4    5.689687779303966E-5    4.954245658057796E-5    1.181311005493313E-4
                        -1.497784324400417E-4    7.982765682128616E-5    2.398005266400632E-1    2.095011695254934E-2   -2.110262674532308E-4    1.085019093784655E-4   -1.786776524732731E-4    1.061747084049631E-4
                        -2.461366896077332E-4    1.224541813345635E-5   -1.993960537599615E-4    8.340041511738798E-5    3.006117521824090E-1   -2.330626589445615E-2   -1.678674733384802E-4    1.297807039960379E-4
                         6.802456119108377E-5    1.369936230251370E-4   -1.959699526251646E-4    1.108074208332840E-4   -1.516105186305650E-4    1.206510750428625E-4    2.488115462726243E-1    2.803981007548585E-2

 2.000000000000000E9     2.617365019160137E-1   -1.624057053083045E-2   -8.969730575511568E-5    1.238499683999013E-4   -1.957577507650076E-4    1.665703889887883E-4    1.512220833149842E-4    8.732259665205697E-5
                        -1.348282044727478E-4    1.027381754415507E-4    2.194294669731101E-1    2.211474361531056E-2   -1.277900809901541E-4    1.709153819764278E-4   -1.017691406130703E-4    2.026428261682717E-4
                        -2.059987116353996E-4    1.767588787276238E-4   -1.048565648740156E-4    1.806946018443994E-4    2.806175650501971E-1   -2.841169059072803E-2   -1.080967909853240E-4    1.848127198892179E-4
                         1.405598506155611E-4    7.750557831980932E-5   -8.718191809129710E-5    1.960744472153038E-4   -9.519528818601181E-5    1.918751974617806E-4    2.288686750677543E-1    2.716094956547958E-2

 2.012500000000000E9     2.407114965052332E-1   -1.822586375810184E-2   -3.242836848676554E-5    1.675275858195174E-4   -8.773755590019887E-5    2.379613643478384E-4    1.078166457765479E-4   -3.554340523709141E-5
                        -5.452211555031661E-5    1.578190990205270E-4    1.995855297950941E-1    2.520729743400928E-2   -2.192304180374525E-5    2.178020577020180E-4    2.190471264839456E-5    1.980052255296927E-4
                        -6.849382063887800E-5    2.298447635945455E-4   -3.892679786251981E-5    2.074995042654626E-4    2.602571353534550E-1   -3.169285214978254E-2    1.263466969626229E-6    2.262298417865122E-4
                         1.316488296798931E-4   -1.277951454934052E-5    3.931436256598210E-5    2.176615026409181E-4    1.634986929000589E-6    2.162593960203754E-4    2.090125745922982E-1    2.818636832668152E-2

 2.025000000000000E9     2.199236300064778E-1   -1.781504818877692E-2    4.401397108675066E-5    1.790711955294360E-4    6.474016432181293E-5    2.447918129937443E-4    1.120897800250156E-4   -9.285134139567017E-5
                         5.739710167544965E-5    1.827691080412163E-4    1.804037273094125E-1    3.075982636433432E-2    7.496273075414107E-5    2.174951728904904E-4    1.322346959822084E-4    1.595509249885098E-4
                         5.638221097711056E-5    2.145565567262461E-4    8.111496296416407E-5    2.048343615561900E-4    2.396864647786281E-1   -3.261159368712033E-2    8.805286166125319E-5    2.041412967375985E-4
                         9.486099186466703E-5   -9.867258918173081E-5    1.280721127446302E-4    1.488019243561985E-4    9.627504233046668E-5    1.845488515157067E-4    1.895024182435295E-1    3.155850693134284E-2

 2.037500000000000E9     1.998971707058208E-1   -1.495720926658691E-2    9.332514937398641E-5    1.464634114699583E-4    1.627126497517035E-4    1.713339225050721E-4    4.658153103304997E-5   -1.131041101478999E-4
                         8.902279494525425E-5    1.648103379805034E-4    1.624504221738853E-1    3.859954440485215E-2    1.703104630313806E-4    1.690959277333633E-4    1.755450451519010E-4    6.592922950423022E-5
                         1.798702239581202E-4    1.429736270396065E-4    1.671513325751361E-4    1.469442888194746E-4    2.191963932775653E-1   -3.118181992724526E-2    1.658742022360200E-4    1.469466797648023E-4
                         3.915856517010072E-5   -1.139779618452449E-4    1.714565846275887E-4    6.388294931360561E-5    1.706800918731380E-4    1.777477460459610E-4    1.708484913303970E-1    3.742072780807601E-2

 2.050000000000000E9     1.809406817552255E-1   -9.541396889876895E-3    1.434484736604068E-4    6.644846361860215E-5    2.018172508828264E-4    2.065451750624515E-5   -3.478942974423100E-5   -1.020361556765869E-4
                         1.573591688204826E-4    9.898960292946498E-5    1.459774825017386E-1    4.843300785504997E-2    2.043843451214019E-4    4.835607438334061E-5    1.654241116402341E-4   -5.364684302043256E-5
                         2.126637863045718E-4    2.370130427075071E-5    2.278152662030820E-4    3.157804820393890E-5    1.994279982639230E-1   -2.769873390594864E-2    2.020372408252776E-4    8.303807514262956E-5
                        -5.167271670901121E-5   -1.176989339974351E-4    1.583030553255494E-4   -7.245688918213897E-5    2.109713376449669E-4    6.029430602732102E-5    1.534907609402630E-1    4.548618632267210E-2

 2.062500000000000E9     1.631399156434707E-1   -1.959199728935008E-3    1.681606547198713E-4    3.469121078935120E-5    1.808589886486630E-4   -9.953212176297584E-5   -9.574577426993561E-5   -5.846026223701552E-5
                         1.803527104601339E-4    2.918769971414298E-5    1.313239068395889E-1    6.018462753657636E-2    2.074444471377609E-4   -3.006340947618494E-5    1.259432808980911E-4   -1.648499103492517E-4
                         1.742289422245588E-4   -6.260450505455386E-5    1.973744682967129E-4   -6.289952164614967E-5    1.806650761453404E-1   -2.213280104943734E-2    2.007305076712841E-4   -1.859189824429710E-5
                        -9.606586239229299E-5   -6.567507167067123E-5    1.030822950599172E-4   -1.135861867134405E-4    2.014226334395337E-4   -1.747796515101465E-5    1.377073743241003E-1    5.567457172694713E-2

 2.075000000000000E9     1.467586776095497E-1    7.815318000814257E-3    1.485147810998086E-4   -2.815573686000433E-5    7.027199908932414E-5   -1.586281538568088E-4   -9.439864435688577E-5    2.941267224297377E-5
                         1.642380680739879E-4   -3.260087691802176E-5    1.187755206903005E-1    7.364953903566350E-2    1.372195023325957E-4   -1.144410586582442E-4    4.842141051732513E-6   -1.458618114632105E-4
                         9.854482657673644E-5   -1.461012656686503E-4    1.476997165813201E-4   -1.183876666636371E-4    1.631557108909218E-1   -1.455426003462358E-2    1.821184738677123E-4   -9.882184165498336E-5
                        -1.073937203922788E-4    7.897362498447654E-6   -3.882386277956507E-7   -1.508317260860359E-4    1.637456613846218E-4   -1.220023452060845E-4    1.237657350931830E-1    6.783565683590354E-2

 2.087500000000000E9     1.318610216203590E-1    1.945202929184001E-2    1.424887995042831E-4   -9.039129544845557E-5   -2.676303811622495E-5   -1.593023832623273E-4   -7.192665070606503E-5    5.258265889809968E-5
                         1.182298097289014E-4   -1.304431960634414E-4    1.081357716757114E-1    8.871305708156609E-2    5.655682145166416E-5   -1.812750195089351E-4   -5.774017706784562E-5   -1.213142895419145E-4
                         1.106782069189791E-5   -1.564543916455209E-4    5.188475150135837E-5   -1.834382404442109E-4    1.472119223305692E-1   -5.056562952597931E-3    9.527483162916458E-5   -1.493043641209976E-4
                        -5.409776769804433E-5    7.680747281952965E-5   -7.451805704885095E-5   -1.270550732654550E-4    9.864402834610284E-5   -1.692490297284781E-4    1.115535862145547E-1    8.184685326444734E-2

 2.100000000000000E9     1.184788364765699E-1    3.265847108082150E-2    6.717532613020764E-5   -1.444409383355180E-4   -1.131914826307075E-4   -1.132656218210348E-4   -1.707974396681614E-5    9.624253016924424E-5
                         6.374435029553170E-5   -1.165531793763912E-4    9.962058343542557E-2    1.048555033155378E-1   -3.649571674968598E-5   -1.931810279984731E-4   -1.034442271417739E-4   -7.157340145769970E-5
                        -1.006477406433812E-4   -1.250547285680765E-4   -3.421432901511448E-5   -1.835082540407096E-4    1.329550257558748E-1    6.246833941565679E-3    9.723130810928917E-6   -1.780566929186532E-4
                        -9.644357812059426E-6    8.024413517462616E-5   -1.157133223476235E-4   -5.639353510860178E-5    2.399587843670004E-5   -1.922753655548466E-4    1.013001291421181E-1    9.717522121210181E-2

 2.112500000000000E9     1.068366830453430E-1    4.682425645971527E-2    2.876513831785415E-6   -1.359353321506268E-4   -1.248731712225209E-4   -5.415690109414508E-5    2.851970073525049E-5    6.950912015610374E-5
                         8.406213239074109E-6   -1.688343397624193E-4    9.312479061600916E-2    1.214317676789680E-1   -1.152583666434814E-4   -1.332119337714652E-4   -1.133813225685970E-4    4.707606503499992E-5
                        -1.366836307280077E-4   -4.791203061707656E-5   -1.112420646310140E-4   -1.418931594193327E-4    1.204803783603972E-1    1.894169664466346E-2   -5.917664440116172E-5   -1.600501254282734E-4
                         2.815331268853545E-5    6.815286057459842E-5   -1.089224392567965E-4    2.250630989272910E-5   -5.602031684883202E-5   -1.469204362313764E-4    9.299745265762227E-2    1.132878522408396E-1

 2.125000000000000E9     9.696817798844916E-2    6.172081690697843E-2   -7.166963106957742E-5   -1.377902939622739E-4   -1.226005299847986E-4    1.217139619009342E-5    9.777853407781027E-5    6.768974215530277E-5
                        -4.710214572868575E-5   -1.196105650232313E-4    8.858400812356264E-2    1.382913300662621E-1   -1.338835686731523E-4   -5.169614441439074E-5   -9.663147169695523E-5    7.118488905761808E-5
                        -1.069417668285975E-4    1.633943483958699E-5   -1.516033060959178E-4   -7.076091758618689E-5    1.096490376287015E-1    3.289544078511268E-2   -1.312958671054070E-4   -1.294479598898354E-4
                         6.654836316264656E-5    4.892765701389522E-5   -6.460319296120843E-5    8.095454335133056E-5   -9.921283907355135E-5   -1.079051948810788E-4    8.675484182171256E-2    1.298405928316157E-1

 2.137500000000000E9     8.907427241854310E-2    7.708591320494243E-2   -1.076083795233865E-4   -7.868664010766304E-5   -8.097313654114109E-5    4.487320034931672E-5    8.162884011268372E-5   -1.480515256524063E-5
                        -1.005149564370171E-4   -8.786415500444907E-5    8.604284387538731E-2    1.549300068029750E-1   -1.541986753394212E-4    2.476185082848164E-5   -1.439921809569576E-5    9.375283227208544E-5
                        -9.213312377798308E-5    9.777422585822487E-5   -1.363261844125459E-4    4.685860174238595E-6    1.005127013750053E-1    4.766569019523887E-2   -1.601361583864998E-4   -5.330920431371934E-5
                         7.214624801230278E-5    3.639281207081843E-6   -4.166780377405265E-5    9.388073666905643E-5   -1.363506222169464E-4   -4.434357407213652E-5    8.268975764052026E-2    1.465382591150281E-1

 2.150000000000000E9     8.319458694329193E-2    9.265117047235431E-2   -1.090754932743361E-4   -1.804919246130944E-5   -3.076808257801929E-5    9.678506048424735E-5    5.881002168825541E-5   -2.423812582131667E-5
                        -1.586186104601084E-4   -3.050136489703228E-5    8.561073172074751E-2    1.712039935984333E-1   -1.509634249354134E-4    9.113386432955375E-5    2.814761162829260E-5    9.182855393611767E-5
                        -2.045217438491626E-5    1.013053715289613E-4   -1.329269240663815E-4    1.065687590236919E-4    9.319907750710942E-2    6.291588535205339E-2   -1.601913978972866E-4   -5.373787845314585E-6
                         6.341002019789664E-5   -4.771957691989601E-5    1.416571502732102E-5    9.943548889107643E-5   -1.594992166345006E-4    1.586527915536558E-5    8.089241810151018E-2    1.631345830957341E-1

 2.162500000000000E9     7.947748087619173E-2    1.081530281741824E-1   -1.167511732111276E-4    2.661416180460062E-5    3.535884679130637E-5    1.027652387221405E-4    1.024623266346245E-5   -5.479665772079466E-5
                        -1.401413861081866E-4    5.925899826851471E-5    8.723735720007557E-2    1.869596618381624E-1   -5.502445297481673E-5    1.227124499067341E-4    6.661380465062016E-5    6.996759630453687E-5
                         2.873914561680445E-5    1.117914089309459E-4   -6.363986802202752E-5    1.381823116266371E-4    8.765275730112944E-2    7.828101356502135E-2   -1.373557054652029E-4    5.971795278013158E-5
                         2.008214696911150E-5   -6.981037197632021E-5    6.528227448369072E-5    3.540302987732816E-5   -1.128734262872978E-4    5.100294940597724E-5    8.118435180956395E-2    1.795186205809052E-1

 2.175000000000000E9     7.768639480866023E-2    1.236751438591903E-1   -9.610973120377624E-5    7.946934415847477E-5    6.783190587435728E-5    5.858961116208357E-5    1.851683714667025E-5   -6.693948779947837E-5
                        -1.182034613236628E-4    6.184215563199131E-5    9.061103437093439E-2    2.021239381563007E-1    7.784468256548759E-6    1.385442360113896E-4    6.064045055995192E-5    6.269703096745034E-6
                         1.050781568763062E-4    7.853527926207543E-5    2.401852056527146E-5    1.216448902607190E-4    8.389004161228533E-2    9.347488135404099E-2   -8.284531277152146E-5    1.001227270500965E-4
                        -2.845890582475076E-7   -5.229110052261343E-5    4.090403635094419E-5    2.684788142143328E-5   -7.760170807203523E-5    9.086481442970005E-5    8.342668200539040E-2    1.956410115735597E-1

 2.187500000000000E9     7.773878584529453E-2    1.390434557546728E-1   -2.877266696706101E-5    9.190144760449392E-5    9.573112987730674E-5    1.326392967986924E-5   -4.153435215116976E-5   -5.525024565277756E-5
                        -4.194161576911262E-5    1.104713428951732E-4    9.559331254978035E-2    2.167786701568209E-1    7.674190591556747E-5    8.562097897670649E-5    5.103553905196870E-5   -1.187648594706038E-5
                         7.797882405871451E-5   -2.356107193947641E-6    5.422856131837319E-5    1.068714867738254E-4    8.190209732537052E-2    1.084121846049737E-1   -1.599874670990020E-5    1.260317737152111E-4
                        -4.601732121475823E-5   -2.143023517912660E-5    4.857448973270519E-5   -4.465530700908439E-5   -1.769524122717608E-5    1.220210033206977E-4    8.733469396297276E-2    2.112901075428881E-1

 2.200000000000000E9     7.935875394594533E-2    1.543253917224230E-1    1.100386059635978E-8    8.482529938384142E-5    7.008025941640126E-5   -4.338228342305533E-5   -4.362589301299121E-5   -1.426809658258742E-5
                        -1.761123455698083E-5    9.898083383251278E-5    1.018038063004851E-1    2.308753082466926E-1    9.569164834374963E-5    7.254159278014574E-5    2.718353145089503E-5   -2.103919818561023E-5
                         7.837877350325449E-5   -3.798321055139481E-5    9.606260710451857E-5    6.074934187227116E-5    8.166685309828849E-2    1.230553161323583E-1    6.538035640898117E-6    9.128963098645394E-5
                        -3.516753335326880E-5   -8.302216784282384E-6    2.796189018279726E-5   -5.138740831972748E-5    4.487731151333880E-6    1.015985115154721E-4    9.267309236354275E-2    2.264740013071905E-1

 2.212500000000000E9     8.234082941823746E-2    1.693784573124473E-1    3.061956764393745E-5    6.893164243477983E-5    3.477917147118704E-5   -8.302086544144841E-5   -3.049344331524471E-5    2.961888761834794E-7
                         4.656674623854654E-5    6.961014160164597E-5    1.089386843001724E-1    2.443577859266710E-1    1.063668737499911E-4    1.958472371507925E-5    8.940089823039979E-6   -6.497421758549252E-5
                         4.755212684777997E-5   -5.055862955338118E-5    1.110936713548092E-4    7.578789866726825E-6    8.316185208241021E-2    1.373135396892037E-1    3.640632237239044E-5    9.374375511405355E-5
                        -3.745509501160512E-5   -5.247851526743056E-7    1.025136033854149E-5   -5.148662771601898E-5    5.255122356953159E-5    1.057556934624603E-4    9.917704878739431E-2    2.408009521018162E-1

 2.225000000000000E9     8.633613168065531E-2    1.839557390385521E-1    5.319505669029614E-5    2.786625217946653E-5   -1.349458252084776E-5   -5.427998950849961E-5   -2.693033306099690E-5    4.237815307795153E-5
                         6.815501627155104E-5    5.090440740062625E-5    1.168782951148661E-1    2.567955051381782E-1    6.267078203017405E-5   -6.644981397157799E-5   -8.694661581882792E-6   -8.047590155163500E-6
                         4.565765104877274E-6   -6.152668704243211E-5    8.804226221107220E-5   -6.586880460264173E-5    8.615257191586900E-2    1.512955696607160E-1    8.369462805447703E-5    2.695147602614036E-5
                        -1.851930544827107E-5    5.945488725071017E-5   -2.077611590180922E-5   -2.698972923169504E-5    6.050555010100430E-5    6.189848936021490E-5    1.066622622391474E-1    2.542191694716681E-1

 2.237500000000000E9     9.135450970860222E-2    1.978769949800150E-1    5.535507625393526E-5    4.560970518300288E-7   -6.808400483519931E-5   -7.414395950901940E-5    2.547906511525130E-5    3.305446712807676E-5
                         7.413582127711627E-5    3.465052558285730E-5    1.255908862769043E-1    2.681704457354477E-1    7.944619040880264E-5   -5.767239215619999E-5   -3.436273958614814E-5   -2.793214879988352E-5
                        -9.011251411436956E-6   -3.979071981731477E-5    3.430162810382018E-5   -8.128095997341303E-5    9.033119278164790E-2    1.649406992457093E-1    8.237837117404058E-5    2.928672347583808E-5
                        -1.282097882903131E-5    4.977249075902132E-5   -4.801217922343325E-5   -9.308163659739147E-6    6.677454099226033E-5   -9.065495978862239E-6    1.151910192120440E-1    2.664916950578662E-1

 2.250000000000000E9     9.726904206217570E-2    2.109877844706875E-1    5.811590813851387E-5   -7.173445803003246E-6   -3.947192142200071E-5    5.793117004550779E-7    6.789485970900477E-6    1.649391385046685E-5
                         4.767812570472761E-5   -2.217122805138871E-5    1.351111390858129E-1    2.783327371804603E-1    2.511627293066877E-5   -1.007613594614167E-4   -5.923936867555515E-5    9.024938561560911E-6
                        -4.768708194874204E-5   -4.299852564751806E-5   -8.977482228311748E-6   -1.061652678740015E-4    9.552836189434644E-2    1.780622623592328E-1    5.171631765486660E-5   -5.716823298832115E-6
                         2.729736313495180E-5   -2.105152054098199E-6   -4.375634105396058E-5   -9.882180859893925E-6    5.959432682011517E-5   -1.839347002983308E-5    1.249729385985325E-1    2.776036659262796E-1

 2.262500000000000E9     1.040577420911091E-1    2.230182559416771E-1    3.209152879213575E-5   -4.978171613833489E-5   -4.224811884851445E-5   -5.137057216204431E-6    2.478041589705070E-5    1.302092795081506E-5
                         3.721817033842674E-5   -5.744389360820380E-5    1.456052413618588E-1    2.873991804067362E-1   -1.784276511100578E-5   -7.242524791936544E-5   -1.945083842025400E-5    2.016312932202573E-5
                        -5.950187482648712E-5   -1.635454017283991E-5   -3.476738621721531E-5   -6.694229488681944E-5    1.015798470739948E-1    1.905533594750304E-1    5.720276614476588E-5   -4.042017281201585E-5
                         2.289773155898352E-5    1.733893669262314E-5   -1.732174565305254E-5    1.924791908441053E-5    4.439790077305904E-5   -4.519064620615894E-5    1.357728457783328E-1    2.877623126004419E-1

 2.275000000000000E9     1.119110873781261E-1    2.339845209207533E-1    1.076371834523377E-5   -6.580573483708834E-5   -3.939865374900636E-5    2.583273672716516E-5    4.103723968796035E-7   -8.286542591372858E-6
                        -6.944772034333381E-8   -5.478455110569381E-5    1.568323843164133E-1    2.955277525207985E-1   -3.852795908436741E-5   -3.509299664386678E-5   -1.865738839036146E-5    6.900146509021848E-5
                        -2.410571179704352E-5    3.344511107650233E-5   -5.965226449813695E-5   -2.272099215415885E-5    1.084137008345684E-1    2.022864013752367E-1    2.310791218294152E-5   -6.014316822916966E-5
                         4.972119300737118E-5   -1.127019628273020E-5   -5.209021966404582E-6    3.723026538689609E-5    1.606292534423127E-5   -4.632040665750069E-5    1.472750283696808E-1    2.969994987675315E-1

 2.287500000000000E9     1.208255460589742E-1    2.439662368822988E-1   -2.658405925937937E-5   -7.105319489486321E-5    2.577925635779303E-5    4.359348901523868E-5    3.082147421868652E-5   -1.376902262639721E-6
                        -1.555542428329493E-5   -4.050537487763578E-5    1.688631838294865E-1    3.028308151799671E-1   -6.714883681140202E-5    1.214107727482297E-5    2.919367562000266E-5    2.461590548286841E-5
                        -5.050495847075412E-6    3.863717235752897E-5   -7.167780206470912E-5   -8.231923265940689E-6    1.160726350300657E-1    2.131273332215382E-1   -7.264712266627454E-6   -4.921482488520566E-5
                        -3.210486855628425E-6   -1.683798350988723E-5    1.188168937661845E-6    2.701765299303016E-5   -2.163331223114051E-5   -4.518882289036344E-5    1.595164779079216E-1    3.054228012579142E-1

 2.300000000000000E9     1.308376958423580E-1    2.530377265158853E-1   -3.205545526083834E-5   -3.090967651098957E-5    1.453219980160089E-5    4.038857678460937E-5    8.180663053433369E-6   -3.059698119266376E-5
                        -3.273774612360446E-5   -1.666006175654106E-5    1.813963429173247E-1    3.094495451250670E-1   -7.148021381901135E-5    4.944101723448508E-6    3.531640757286275E-5    4.498900573977499E-6
                         1.960620133113062E-5    6.012109150587963E-5   -6.051411382970670E-5    2.982837688702463E-5    1.244584639886523E-1    2.229000137880383E-1   -2.100407923967429E-5   -4.510188708122792E-5
                        -2.001193113369075E-6   -9.413759491476816E-6   -1.625626357598181E-6    2.125159408095091E-5   -1.946544832000813E-5   -5.017601839134209E-5    1.722733422316636E-1    3.129604094312868E-1

 2.312500000000000E9     1.417505715015850E-1    2.612626658740863E-1   -3.325360744627788E-5    4.409534206546793E-6    2.834060046122450E-5    2.331899225412730E-5   -2.033380150977265E-5   -8.945903714355031E-6
                        -1.343907311646176E-5    1.036520687061392E-5    1.942344768568468E-1    3.152761792210843E-1   -5.791250242387901E-5    5.187390845641666E-5    3.643249002450588E-5    8.993454618774633E-7
                         3.099938261013686E-5    5.101920554227540E-5   -3.714402938520535E-5    4.109505872569443E-5    1.337128372879267E-1    2.316229705321465E-1   -1.161151873849333E-5   -4.480152549200184E-5
                        -1.064510090596832E-5   -5.832895114040700E-5    3.855240990975839E-5    1.466738037689104E-5   -1.036329202373203E-5   -4.019013230864202E-5    1.852988987792810E-1    3.193480079288881E-1

 2.325000000000000E9     1.533808665677849E-1    2.688380061909592E-1   -4.567642502951444E-5    5.536593179442671E-6    2.704035379921865E-5   -1.044341176334665E-5   -2.591007941423341E-5   -2.751772815073621E-5
                        -3.253097594730280E-5   -3.554223763017866E-6    2.071584540215442E-1    3.201957156947777E-1   -2.709825579399041E-6    3.966380246343391E-5    1.693114923907163E-5   -1.866697165709247E-5
                         4.485196480729830E-5    9.998898556528547E-6   -2.054935037346969E-6    5.252270018848401E-5    1.438528987313664E-1    2.393580427108594E-1   -2.308926199297465E-5   -3.254021711829702E-6
                        -1.751867565742674E-5   -5.249828459147989E-6    1.057326438046511E-5   -5.832416963895698E-7   -3.025325628285855E-5   -2.307824527876269E-6    1.985865022212204E-1    3.247113219753318E-1

 2.337500000000000E9     1.653986327183638E-1    2.759493591780254E-1   -4.393374902638875E-5    4.490340899738184E-5    3.784984378151564E-5   -2.935570579168285E-5   -1.982926013099680E-6    9.909509758101334E-6
                        -3.718105631371623E-6    2.280496519214752E-5    2.202228257767048E-1    3.242713479371833E-1    6.904825561299139E-6    4.231224367391867E-5    2.072203020171700E-5   -2.760914863699722E-5
                         4.428170734023644E-5   -2.106677806154821E-5    8.471245172575917E-6    4.837981722757346E-5    1.547387932269221E-1    2.463284145866372E-1   -3.922265359067605E-5    1.473561036353214E-5
                        -2.487726130769179E-5   -1.522370023040394E-5    1.828901244562546E-5   -3.020684995698761E-6   -3.332372670976333E-5    1.151216949382996E-5    2.120655562743789E-1    3.290066041681112E-1

 2.350000000000000E9     1.775156501956849E-1    2.822814228098392E-1   -9.457625478154685E-6    2.461176963493234E-5    2.408130497644259E-5   -5.059934339085179E-5   -2.971310053141383E-6    2.118068707244573E-6
                        -2.196244233296409E-5   -2.371570208596858E-7    2.332375118163740E-1    3.272465013581169E-1    1.853850459519682E-5    4.229433749213360E-5    8.598420192120356E-6   -2.030646119750762E-5
                         9.107173796369666E-6   -2.229744930759865E-5    1.320384018363291E-5    3.109149627733518E-5    1.662728965607324E-1    2.524384745424479E-1    2.287897032316944E-5    3.929848524470862E-5
                        -7.244758925129449E-6    1.341032980333282E-5   -7.799303682929277E-6    6.638692038047877E-6   -1.986163892062413E-5    3.311191094297386E-5    2.258239226597776E-1    3.319876852445831E-1

 2.362500000000000E9     1.895342649100503E-1    2.876563786387838E-1   -9.730959445371823E-6    3.698466884984608E-6   -1.904429209067695E-5   -4.001921656510355E-5    1.248343658351177E-5    1.478452927657128E-5
                        -2.755914673755249E-5    3.814363434556164E-5    2.464034327746489E-1    3.290145945732353E-1    2.558230485668832E-5    1.245430666738925E-5   -2.006016445588310E-5    1.526326493224148E-5
                        -2.436428542238951E-5   -5.644758743505018E-5    2.467585780161106E-5   -1.834615206748831E-6    1.781778492008479E-1    2.578617554476226E-1    2.018042624126435E-5    2.516605416337250E-5
                        -1.370277011962296E-5    4.138694878210328E-5   -3.727449811660068E-6   -8.161539528999716E-6   -1.821125162468811E-5    9.904872091880827E-6    2.399141087949366E-1    3.338053794281122E-1

 2.375000000000000E9     2.015596696625539E-1    2.919295543167987E-1    8.226733003944700E-7    3.337961219502773E-5   -2.207217660256404E-5   -3.174394159015073E-5   -1.707372702580121E-5   -1.045663933420913E-5
                         2.522187478501195E-5    8.528981813432294E-6    2.596954398883714E-1    3.297030612147469E-1    4.080156196439940E-5   -1.484523337818874E-5   -4.879611559589013E-6   -1.641521562787841E-6
                        -1.494368880394477E-5   -4.371254334459085E-5    3.194608434628301E-5   -4.208454570717089E-7    1.902158422744786E-1    2.623839891837020E-1   -4.570527333150694E-6    2.294581992078263E-5
                         2.389191308807661E-5    4.209024776412150E-7   -2.800782105971064E-5    1.945789831751371E-5    2.405523290322896E-5   -7.491835855830219E-6    2.540941642771787E-1    3.345668413423351E-1

 2.387500000000000E9     2.136703053067472E-1    2.948497725478859E-1    3.508882380842288E-5    4.101961529050524E-6    1.650575457322482E-5   -3.210015041432855E-6    4.816357409112158E-5   -1.938424103744165E-5
                         4.412508941304208E-5    3.756572760419079E-5    2.732420896773965E-1    3.294120105193863E-1    5.476814286579045E-5   -2.076754472443837E-5   -1.846650396343631E-5   -2.664877579674558E-6
                        -1.475793479687415E-5    1.096306752701548E-5    3.053419488626351E-5   -3.224351783115449E-5    2.022523970556572E-1    2.660759755077036E-1    3.591806735629460E-5    1.987564071226111E-6
                         1.460750473692414E-5    3.362934739903777E-5   -7.336294201695406E-6   -9.415682905498425E-6    1.596626270359478E-5    3.748539508313469E-5    2.684438332523175E-1    3.346307074725452E-1

 2.400000000000000E9     2.259487697985194E-1    2.965291357057369E-1    5.955898619614189E-6   -4.617149344442424E-5   -7.101641341611237E-6    8.215074041377947E-6    2.319185479556865E-5   -3.826822662626326E-6
                         3.231672830909963E-5   -2.329748832308026E-5    2.869325774197532E-1    3.285117298589214E-1    3.314940331748169E-6   -1.901785213009661E-5   -2.527246372619802E-5    1.326979329984909E-5
                        -5.427851820891565E-6   -1.931997419175766E-5    7.882367180727529E-6   -2.122942552094321E-5    2.141448124407306E-1    2.688179482719512E-1    4.170545452488445E-5    1.148311670621278E-5
                         3.300472719454548E-5   -2.848906594080219E-6    3.806507576944637E-6    5.524113262801935E-6    4.882591816178606E-6   -4.558280813359572E-6    2.825970535855519E-1    3.340575673480913E-1

 2.412500000000000E9     2.385338471627482E-1    2.968766643121438E-1    2.811610681916687E-5   -1.221767811531281E-6    1.075705816686549E-5    6.551750783623110E-6    4.640674437735344E-5   -1.267150086086811E-5
                         3.547427350939958E-5   -1.958456050710544E-5    3.004485832322575E-1    3.269686894100097E-1    2.191398008588855E-5   -2.259405587126416E-5   -2.728057524560832E-5    6.376142355137273E-6
                        -9.925643481504825E-6    2.310119091477572E-6   -1.014361265841994E-5   -2.148473239166916E-5    2.261108601586052E-1    2.705380481990011E-1    4.549355544730576E-5   -1.755076649586061E-5
                         1.384088594502862E-6   -3.056429942299444E-6    4.157355698716466E-5    7.449090353662538E-6    1.210967345672879E-5   -1.476996169799252E-5    2.964435889881784E-1    3.327200333135913E-1

 2.425000000000000E9     2.513493650918651E-1    2.963605396732202E-1   -1.001313231792583E-5    1.835151548917138E-5    3.785022174095729E-5    3.054226432479159E-5   -4.031287590185338E-5    1.836059656151693E-5
                         1.567574805105617E-6   -4.776452429154510E-6    3.136556171343232E-1    3.248173472804039E-1   -2.361185381349218E-5    2.899902438136623E-6   -2.069617227417563E-7    2.467321805535403E-5
                         3.292061321637805E-5    7.298497425887758E-6   -4.184948504051872E-5   -2.964830266688425E-5    2.379016743573348E-1    2.711227196525659E-1    1.153185541414747E-5   -1.560215492207494E-5
                         9.093247793653354E-8   -1.778240594580520E-5   -1.448995291381662E-5    1.803957265351256E-5    4.070130180887364E-5   -2.924143752272387E-5    3.097793346387115E-1    3.305428136219579E-1

 2.437500000000000E9     2.642667153082343E-1    2.953448869001293E-1    1.300179644004619E-5   -3.456786871567752E-5   -6.009950541687141E-7    2.306681285508974E-5    7.530446265757461E-6   -2.513616904301029E-5
                         3.753444155377891E-6   -5.804814421096002E-5    3.262310309322154E-1    3.220586317139709E-1    4.052622322819195E-6   -2.014571231761265E-5    2.537978594469886E-8    2.039628464879790E-5
                         1.687881970336007E-5    7.086647119161203E-6   -2.835681116706975E-6   -1.977967070107354E-5    2.497135896380329E-1    2.707664855985690E-1    1.547444170052368E-5   -2.904114072492753E-5
                        -2.115758197468185E-5   -1.620411894441308E-6   -1.723444812278535E-5   -4.195953859468776E-5   -2.625429025415040E-6   -4.066583098814782E-5    3.225024962169987E-1    3.274611539967339E-1

 2.450000000000000E9     2.770403711637655E-1    2.939047205325008E-1    2.496287406373944E-5   -4.447038893380798E-5   -2.331380807705521E-6    1.046491817284249E-5   -1.520172701142195E-5    2.685245304729263E-6
                         2.558448806278591E-5   -3.486800942122758E-5    3.382034928796846E-1    3.186048846638170E-1   -6.869389575056978E-6    2.225048042090739E-5   -2.410227689195444E-6   -6.950414166566676E-6
                         2.464373355311766E-5    3.409172561080525E-6   -3.085498176525525E-5   -1.807004732335003E-5    2.614012638450396E-1    2.695773234138106E-1   -1.281112161716137E-5   -1.963602558963773E-5
                        -1.757768298022756E-6   -1.811096537734917E-5   -1.041401401802109E-5   -2.592591379094139E-5   -7.326712384365404E-7   -3.216295352971852E-5    3.348293178390798E-1    3.235573469380368E-1

 2.462500000000000E9     2.893273553665455E-1    2.923116172991249E-1    3.372493380130525E-6   -3.252409270342578E-5   -7.262129884118856E-6   -3.347818748778962E-6   -1.387447233956909E-5   -5.048685882820201E-5
                         1.423282547230941E-5    1.853885288334227E-6    3.497667987199166E-1    3.141472572913048E-1   -3.179680752175096E-5   -6.545706141658411E-7   -1.318320275358992E-5    1.705770201463377E-5
                         7.031812659284466E-6   -1.737990134778405E-5   -3.615851902542632E-5    1.834779362703969E-5    2.729861045704008E-1    2.676957188584311E-1    1.384263005444379E-5   -8.325963493206606E-6
                         6.951528596616357E-6    2.722791311558654E-6    1.248134918827401E-5   -7.955431114516967E-6   -1.402415189859129E-5   -4.533445341064709E-5    3.468282857686048E-1    3.187411023623316E-1

 2.475000000000000E9     3.008835265826227E-1    2.903002295248271E-1   -2.885207390215697E-5    6.570810202754724E-6    8.940442821558730E-7   -9.409744752114218E-6    1.991690025555532E-5    2.566809852722095E-5
                        -4.180507012014391E-5   -5.024152303578517E-5    3.609487143357483E-1    3.089576316139341E-1    1.586007732899352E-6    2.977562816835946E-5   -5.621045105768450E-6   -2.605921944534402E-5
                         9.137630150463793E-6    1.782798134799198E-6   -4.223286668064409E-5    2.972551301229870E-5    2.843497011151768E-1    2.651315487863720E-1   -3.027770184342543E-5    3.034203229672086E-6
                        -1.309904501262919E-5    1.154652042214864E-5   -3.456269653078956E-6   -4.134806935246391E-5   -3.230236558165549E-5   -3.031599248264062E-5    3.587825297198740E-1    3.133139417118284E-1

 2.487500000000000E9     3.118434280717114E-1    2.877718438722627E-1   -6.361562027444676E-6   -2.218197091586398E-5   -1.077244394105384E-5    9.490904655991734E-6   -4.146798778098796E-5    7.419953310995268E-6
                         3.773959753539884E-6   -5.338105573788619E-6    3.717441325330231E-1    3.032941092067220E-1   -1.979162161024331E-5    4.891907644241272E-5   -2.858149428241248E-5    1.053036884631114E-5
                        -3.292422954315801E-6   -1.152843213049522E-5    1.387651640694720E-6    1.637057853692594E-5    2.954021294652526E-1    2.621057785147248E-1   -6.443098871710501E-5    1.871930748487076E-5
                         1.250200173918597E-5    4.390993060780144E-6   -1.445478781977369E-5    2.097603014750167E-5   -4.031904293020775E-5   -2.337784366095085E-5    3.703856869399901E-1    3.073837629081423E-1

 2.500000000000000E9     3.221212037002881E-1    2.844237633287406E-1   -2.925182272654146E-6   -3.889147038867846E-6   -1.566972980390118E-5   -1.222842894977960E-5   -6.823314666959200E-6    2.530650995143773E-5
                        -1.960376801601561E-6    2.183133227013143E-5    3.824114155700435E-1    2.971192344949398E-1   -2.147963505104968E-5   -1.024763240146283E-6    2.551148560904921E-5    1.730811188508725E-5
                        -1.537406762158873E-5   -3.436248748898715E-5    1.682554802849648E-9    2.418442452271938E-5    3.059267775238916E-1    2.586588070109823E-1   -3.966788221119787E-5   -1.901494990962950E-5
                        -3.129415078893146E-6   -4.522969068582867E-6   -1.468977705807799E-6   -1.104095907106283E-5   -2.422943212868746E-5    4.066037725134040E-7    3.815503214017838E-1    3.012893145253549E-1

 2.512500000000000E9     3.316704244037900E-1    2.803075072549466E-1   -2.342032202605352E-5    2.747010816660914E-5    2.498024238958003E-6   -2.802231065946103E-5    2.365200499933809E-5   -3.094763623410823E-6
                         4.319748278425775E-7   -2.361814748028079E-5    3.928975977713117E-1    2.906813328988690E-1    1.851879879157323E-5    1.589820308075974E-6   -1.778176570616850E-5   -4.120555669804412E-5
                         1.529458450788824E-6    1.117662570030231E-5    1.485068024405269E-6    2.911769003666593E-5    3.161315597667430E-1    2.548035374074852E-1   -5.670428405269416E-6    3.490447983598799E-5
                         2.387585097015702E-6    1.514923876934202E-5    1.355282148658001E-6   -5.149539944254231E-6   -3.007174732548514E-5    1.735294743869949E-5    3.923478507823887E-1    2.951178556647539E-1

 2.525000000000000E9     3.410318041564643E-1    2.752321756119047E-1   -4.159406122723977E-5    1.902969538174265E-5   -1.364040410248809E-5    3.455600936470236E-5    3.301232350580395E-5    2.361016783623663E-5
                        -2.404209921113041E-5    1.879815189985843E-5    4.028956330174875E-1    2.841927795042748E-1    2.202968605381474E-5    1.719287489599633E-5   -4.190161714071205E-7    7.640902210300616E-6
                        -1.558664809169707E-5    8.453882194168659E-6    2.947777048426763E-5    2.589495448103520E-5    3.258159672690103E-1    2.505383275638480E-1   -1.533513592632871E-5    3.191117242156748E-5
                         5.391470025150541E-6   -1.339887542464409E-6   -1.641529864566665E-5    1.071987726433893E-5   -2.109407459553471E-5    5.426451768028951E-5    4.024335441877646E-1    2.887807243528059E-1

 2.537500000000000E9     3.504574465468205E-1    2.694869385189681E-1   -4.193072564259979E-5    1.763099134432555E-5    4.397089542714129E-6   -4.919675230571664E-5   -2.461416309732286E-5   -1.028586302347898E-5
                        -2.556773728109536E-5    1.553701058067921E-5    4.122130191814450E-1    2.778357415830520E-1    5.216128959632173E-5    2.977827840769229E-5    1.202382551447984E-5    1.873335706490090E-6
                        -2.934868650071357E-5    1.361895145962576E-5    2.171456283102247E-5    8.920043628119144E-6    3.347820712476743E-1    2.460245483890456E-1   -1.764915371177748E-5    1.767643360955540E-5
                        -8.684871388449147E-7   -3.169374494947784E-5   -9.482956943143953E-6   -2.889542091039628E-6   -1.767984736224568E-5    3.616491193468591E-5    4.116608988408181E-1    2.822290012116459E-1

 2.550000000000000E9     3.598101084861161E-1    2.634520371955653E-1   -3.384390251754282E-5    1.422525489759962E-5    7.206030409575387E-6    2.272172635752859E-5   -2.722288126382680E-5   -1.195214803755190E-5
                        -5.505846335627993E-5   -4.238077044481632E-5    4.208967033758126E-1    2.712065470911629E-1    6.793579592677824E-6   -1.955124286411117E-5   -9.131290763617835E-6    2.679483983489536E-5
                         1.441289458480546E-7    2.782175952654910E-5    3.170121820166518E-5    1.296983521358556E-6    3.434393712557517E-1    2.411517260889039E-1    7.239524373872347E-7    1.191522805731263E-5
                         7.768237885905753E-6   -6.324307019153562E-6    1.463796117116429E-6    2.973155245539935E-5   -1.227480908533397E-5    5.341757182866810E-5    4.204393603751557E-1    2.750652567403543E-1

 2.562500000000000E9     3.691343866753723E-1    2.575261618174255E-1   -1.594696581050709E-5    3.732852971129182E-5   -1.691828651221476E-5   -8.662919884085265E-6    1.058438587983341E-5    6.142104305663898E-6
                        -8.434619787829999E-6    2.832017576971070E-5    4.291890856653042E-1    2.642116483897952E-1    1.134760455441028E-5    8.526320332256352E-6   -4.411621352168514E-5    9.048940942482893E-6
                        -4.576983287886427E-5    7.107438384958986E-6    3.737928590049283E-5   -4.623158919735445E-6    3.517720686407695E-1    2.358872238582440E-1    2.831318792604747E-5    2.136936329746841E-5
                         5.451016777820134E-6   -1.307843655610354E-5   -1.316741417701813E-6   -2.032263043401104E-6    1.548851197406722E-5    1.996728605000333E-5    4.287136941046227E-1    2.673801607630337E-1

 2.575000000000000E9     3.782467109191210E-1    2.517855763773278E-1    3.099702430095922E-5    2.103324800001429E-5   -1.543709007121069E-6    3.458316230255825E-5   -3.192927286439978E-5   -6.903898284910821E-6
                        -2.151516132057239E-6    3.807691737934129E-5    4.370373648011905E-1    2.570237528635059E-1   -1.128947768147835E-5   -1.185677114645197E-6    6.776536684706468E-6   -1.798365101873871E-5
                        -2.112944933815816E-6   -8.934390621492562E-6   -1.091623436632546E-5   -8.898737642707757E-8    3.597726662149884E-1    2.305170497736881E-1    4.364672907385450E-5   -4.548322765457596E-6
                         1.771926482905135E-5    1.210431761302277E-6    2.562630490017238E-5   -7.067784382996258E-6    4.830259443037521E-5    2.975332565312111E-5    4.369949379908346E-1    2.595682148234629E-1

 2.587500000000000E9     3.869531293565125E-1    2.464915558621872E-1    2.223025488115155E-5   -1.273008984594563E-5    3.585128881234545E-5   -2.472045788531042E-5    1.952531394885521E-5   -5.292995541701829E-6
                         5.746799460684937E-6    7.225620687163643E-6    4.445649083115451E-1    2.492328729872189E-1   -7.394013391415167E-6    7.658954019593274E-7    3.394093019309286E-6   -8.646152747895980E-6
                        -1.131320848697321E-6    3.188529942269978E-7    2.512966827159137E-5   -2.713362528174223E-5    3.674430364635848E-1    2.248910402980302E-1    4.508700261313987E-5   -2.983300789434500E-6
                        -1.685011688714907E-6    6.271774737556546E-6    2.683473050864649E-6   -1.079963443426288E-5    4.818128864297627E-5    2.520185868673790E-6    4.451321471598941E-1    2.514740571970022E-1

 2.600000000000000E9     3.950543597129235E-1    2.413971991482219E-1    3.215134884718866E-5    2.326316681028273E-6   -2.914658100462233E-6    3.016948195033738E-5    1.788561643977944E-5   -6.534671723480140E-6
                         2.180105853715902E-5    3.111921441847537E-5    4.519151146714500E-1    2.415132563171762E-1    9.187583232774515E-6    2.088108195426704E-5   -3.174509039989530E-5    1.086349345221828E-5
                         6.397451278874318E-6    1.777687198766803E-5   -8.460924816621687E-6   -7.405152003179112E-6    3.749511937348355E-1    2.190747990762404E-1    4.260202433034432E-5    1.056805850632755E-5
                         2.465641654646116E-5   -1.577396889716299E-5   -7.113284097764194E-6   -1.273492496109680E-5    3.690998276317186E-5   -1.467939330564308E-5    4.530745227423419E-1    2.434240696684394E-1

 2.612500000000000E9     4.023813017266443E-1    2.362943361760925E-1    1.744657087098149E-5   -1.428098304082947E-5    6.969952475470110E-6    3.524835851801395E-5    2.428681905613728E-5   -1.776676038240700E-5
                         2.671994302491625E-5    2.818458580896224E-5    4.591057986692474E-1    2.339313763393438E-1   -2.567207989618056E-5   -1.019423017856736E-5   -3.569132586099886E-6    1.742887586237436E-5
                         3.433566178829212E-5    1.085049723292460E-5   -1.371023945633349E-5    6.509825889736753E-6    3.821865226495291E-1    2.131745319515356E-1    2.628960959323649E-5   -1.870532146360823E-5
                        -1.314032697141691E-5   -7.286304728367339E-6    1.452353424520019E-5    3.052868810344966E-5    4.377516306570524E-5   -2.306941186038733E-5    4.610352430102145E-1    2.356152846100797E-1

 2.625000000000000E9     4.090496177594550E-1    2.307508749141506E-1    3.761852349508078E-5    2.593763313374762E-5   -2.635491502436447E-6    9.580006610310652E-6    1.020011522758480E-5    1.807500898498522E-5
                         2.130674573700673E-5    3.702678601939038E-5    4.662699059378674E-1    2.261603389416067E-1    1.917404729083734E-6   -3.318411725595028E-5    1.290905136349534E-5    9.357664507850538E-6
                         1.198342119508109E-5   -9.319332617505733E-6   -2.441389488891631E-5   -2.302678194925499E-6    3.890205270944169E-1    2.070202369141439E-1    3.525972411397660E-5    1.669234909876605E-5
                         6.326592244422691E-6   -7.461787870772747E-8    1.018720388107051E-5    7.869192117869506E-7    3.656337346868270E-5   -1.371820242229205E-5    4.685444481612389E-1    2.278514951604385E-1

 2.637500000000000E9     4.152188946068314E-1    2.245176674224581E-1    5.378144853077353E-5   -2.503924428453560E-5   -1.948307296264040E-5   -5.117342601013255E-6    2.328669588041978E-5   -4.696299978446601E-6
                         3.543677280223279E-5    3.111008056348196E-6    4.728188982629317E-1    2.184171189828495E-1    8.373490007483109E-6   -2.519629087210888E-5    4.284480607850516E-5   -2.581221943965258E-5
                         1.106584194142368E-5    7.977310208452424E-6   -2.228458340710368E-5    6.696305819318754E-6    3.955124972248457E-1    2.008014025211615E-1   -5.745774454857046E-5   -3.523114678501076E-5
                         3.333183434755034E-5    6.553367733584209E-6   -1.132028671893664E-5   -4.889952379394735E-5   -6.735724938405125E-6   -2.110410855785581E-5    4.753734000219533E-1    2.200861318694813E-1

 2.650000000000000E9     4.213920783947929E-1    2.175196655592165E-1    3.788104714747745E-5   -2.310084941763082E-5   -1.439006129270071E-5    1.830632977202962E-6   -5.382786196917135E-6    1.919002071269130E-5
                         1.740713466654265E-5   -2.682423113653582E-5    4.792338859736545E-1    2.108285376266417E-1   -2.450461264466987E-5   -1.494758688607234E-5   -3.359475283578822E-6    1.010671042350569E-5
                         8.154422248025023E-6    1.645206070302691E-6    1.584260940903566E-5    6.135083044607496E-5    4.018501044911905E-1    1.946270773819706E-1    1.857289073939241E-5   -3.611079715566840E-5
                         7.985660979994712E-6    8.520830027518978E-7    5.643093632786816E-6   -3.372755932657699E-6   -4.235807409983662E-5   -4.347447082494733E-5    4.816692146758578E-1    2.122580846878171E-1

 2.662500000000000E9     4.276832854937248E-1    2.102140186103603E-1   -2.710049275996633E-6   -1.332130614781388E-5    5.048977568616399E-5   -6.110589194470944E-6   -3.146904851048918E-5    1.741349874820831E-5
                         1.973839405997812E-5    9.895648322969784E-6    4.852558104710526E-1    2.032626992590621E-1   -5.950837655337864E-6    2.790066917281548E-5   -6.632454013265819E-6   -4.864792302207819E-5
                         6.311955121625378E-5   -2.098984399207207E-6    9.216954999948719E-6   -3.715478638102012E-6    4.080262872283432E-1    1.884194849836101E-1   -3.402371658197884E-5   -4.375233700287028E-5
                        -2.019078506895205E-5    2.234816185109672E-5    2.162431980061778E-5    2.749256412802643E-5   -6.600519792165503E-6   -1.757481858018824E-5    4.875594136856978E-1    2.040212933117980E-1

 2.675000000000000E9     4.341049298295406E-1    2.026555537585928E-1    1.737681726520919E-5   -3.358880745004822E-5   -2.114794276409606E-5    8.226889017167433E-7    5.957724882565919E-6    8.279430780754546E-6
                         1.615192665239589E-5   -1.417819560035843E-5    4.908388952155774E-1    1.956238920063206E-1    2.959483399935368E-5    1.087124051967671E-5    4.352984525896596E-6    7.553494753053859E-6
                         7.254409255837299E-6   -1.278657752358850E-6    1.435809587071239E-5    8.294521474316306E-6    4.140019339956150E-1    1.821895009119407E-1   -8.681811212622370E-6   -2.415708797673814E-5
                         2.768661048977946E-6    1.304083852202293E-5   -2.299529380104670E-5    6.690300109565000E-6   -5.360495840262495E-6   -3.441090533523120E-5    4.932126678600726E-1    1.953524049412114E-1

 2.687500000000000E9     4.407223394830944E-1    1.954452547403618E-1    6.972165669729744E-6   -1.262775802782572E-5   -6.920868255374183E-5    4.480540729883050E-5    3.406288030842144E-5    9.562686043218422E-6
                        -2.499422029085336E-5   -1.760344423076389E-5    4.961612198288228E-1    1.875639956842702E-1   -5.084263576087399E-6   -1.463157668559296E-5    1.252928310971886E-5   -2.761113591644473E-5
                        -9.258327228684897E-6    4.386156449122123E-6   -7.658155940934982E-6   -1.413872274298190E-5    4.198210057091252E-1    1.759978171099990E-1   -2.668556164190257E-5   -3.397882555150998E-5
                         2.809799172059162E-5   -7.190929570231525E-6   -2.168062385823015E-5   -2.305062369003864E-5    2.946732861151721E-6   -7.778266633429211E-7    4.989349000202885E-1    1.865756176105154E-1

 2.700000000000000E9     4.473719379760756E-1    1.890436171279158E-1    7.731474320791290E-6   -1.687599003639220E-5    1.406837781428414E-5    2.098130358182277E-5    2.198403401076305E-5    2.810428177645435E-5
                        -1.913175875893113E-5   -3.123497901591660E-5    5.014010569942253E-1    1.795657909947177E-1   -3.498513166123042E-6   -1.112902783817788E-6    1.333098767326880E-5    2.538212602485818E-5
                        -1.329479798602358E-5   -3.392654207198892E-6   -2.235360930963260E-6    1.023593286466809E-5    4.253402664373918E-1    1.698712505336733E-1   -3.129436218549670E-5   -1.220575746950154E-5
                         1.764733164903113E-5   -1.316741298118723E-5    2.119650387317958E-5    4.671528204109218E-8   -4.181639363191749E-5   -3.079505431367316E-5    5.047210995527416E-1    1.777870796286306E-1

 2.712500000000000E9     4.539763615264946E-1    1.831799457099697E-1   -3.289400493515376E-5   -7.782388385757384E-6    1.394669371438552E-5    6.218681372932808E-7   -1.687035236294559E-5   -3.548495199287222E-5
                        -3.146795019444937E-5   -4.063374826585312E-5    5.069668403014894E-1    1.715464044305030E-1    6.402741593896363E-6    5.137132143101437E-6    7.480558606481820E-7    1.678995882761523E-5
                         2.174886513940831E-5    4.340814078660111E-6    2.825993689847652E-5    1.663303790199260E-5    4.308090114123300E-1    1.639036227590892E-1    3.050934583646106E-6    5.268918795902915E-6
                         6.834720816181954E-6   -1.328787281958883E-5   -1.334538471969337E-5    1.432841090574404E-5   -3.240577681613373E-5   -2.091076466739513E-5    5.107664254921257E-1    1.693528046051649E-1

 2.725000000000000E9     4.600952563054214E-1    1.776096858799842E-1   -1.445109064859451E-5    7.688987827182822E-7    3.184238292663396E-5    6.676040443031147E-6   -1.766706866389555E-6   -6.493947334911294E-6
                        -1.736976862682339E-5   -1.698241699335541E-5    5.124890122443369E-1    1.637595947002571E-1    2.744954067741961E-5    1.642431688297481E-6   -5.800757334765255E-6   -6.982518428016546E-6
                        -9.570416023198828E-6   -1.030674892974235E-5   -2.911841414055884E-6    2.880531817322741E-5    4.361931726361186E-1    1.577985032497011E-1   -3.086176906232187E-5    1.590491702934624E-6
                        -4.197695915064483E-5   -1.999149731328053E-5   -2.031166207189881E-5   -8.910283653949104E-6   -1.291436465641513E-5    1.685865810088925E-5    5.165512561155921E-1    1.612599966228707E-1

 2.737500000000000E9     4.656658323236978E-1    1.721882652598954E-1   -5.292671817305123E-5   -2.163125427987178E-5   -4.742783639642725E-6   -3.552168819793653E-5   -9.675277495769483E-6    3.686004763866370E-5
                        -3.468253639582068E-5    2.741634967597474E-6    5.179267996728504E-1    1.560042705799708E-1    9.502736764577464E-6    1.009218885608616E-5   -4.529736369446359E-6    9.095241151487248E-6
                        -5.906193632494435E-6   -4.033137962765412E-5   -6.704651778204381E-6    1.450120179561961E-6    4.412752166243471E-1    1.515450827564609E-1   -3.360588868577518E-5    6.775162008194888E-6
                         2.690715819806275E-6    1.567214695608683E-5   -4.029306455289673E-5   -2.906352272572420E-5   -2.325751633645768E-5    6.124511342231874E-6    5.219555885851516E-1    1.533603080977351E-1

 2.750000000000000E9     4.707091835809956E-1    1.664619143630280E-1   -7.107853214858608E-6   -4.714472366719968E-6   -2.748898034363567E-5    9.477925040605038E-6   -2.516355781811000E-5    1.674153211642821E-5
                        -2.868796702237148E-6    2.253104078777500E-5    5.231046632226658E-1    1.482334998086877E-1    1.859092497355553E-5   -2.261771213016862E-5    2.182869015238651E-5   -1.750475726859293E-5
                         1.767192796047341E-5   -1.865192287312477E-5   -1.094389987672326E-5    1.572388500771375E-5    4.462066063038330E-1    1.450755669642003E-1    7.554034459281371E-6    2.094239812569739E-5
                         3.986040652072609E-6   -1.153579364098216E-5    1.340149344922633E-5    2.005002357212358E-5   -4.142256232694568E-6    5.353190111085201E-5    5.269503459842081E-1    1.452365063510059E-1

 2.762500000000000E9     4.753109185819073E-1    1.598371496408171E-1   -9.769663042919435E-6    2.551101026345550E-5   -2.285214099876304E-6   -3.513544870851697E-5    4.323635183778180E-6   -2.355245222005500E-6
                         8.773151915505526E-6    1.010534720684727E-5    5.280287899262032E-1    1.404085157353232E-1   -1.648177835825203E-5   -2.453465970882031E-5   -7.513743297574180E-6   -4.365632840921449E-7
                        -2.073453686487603E-6   -4.249709321956412E-6   -3.451061788235336E-6   -1.338562017634021E-5    4.510842708885285E-1    1.384579011506697E-1    1.840137585240968E-5    2.537115168364961E-5
                         1.254521039380126E-5    2.657456007467361E-6   -8.027115353108506E-6   -1.723954937666787E-5   -3.286727077195983E-7    2.048718180797935E-5    5.315300311770734E-1    1.370167553282061E-1

 2.775000000000000E9     4.799748866279270E-1    1.522540825226816E-1   -9.600716102105575E-6    2.366124854475180E-5    9.910423533349395E-6    1.009750341741132E-5    4.505793952645449E-5    1.478487261459957E-5
                         1.101450053009056E-5    4.025864751081696E-5    5.327210635950843E-1    1.325517189683871E-1   -3.396636449671416E-5   -4.928046829313281E-6   -2.566845366634911E-7   -8.551018687918158E-6
                         1.490749845341294E-6   -1.621202615026173E-6    9.988338013536882E-6   -1.748095540878559E-5    4.558430646629480E-1    1.318555485547451E-1    6.599990271069163E-6    2.319558073091202E-5
                        -4.313781412548083E-6    1.405415546989801E-5   -4.600929856347658E-6   -1.754952830454301E-5    1.566982350633789E-6    2.356264807082904E-5    5.357592841876762E-1    1.284609469035858E-1

 2.787500000000000E9     4.849425566817216E-1    1.443453195982879E-1   -1.874758819381461E-5   -2.628119756967323E-6    1.984495592778298E-5    5.196560663766999E-6   -3.344244805061783E-5    2.062251765862897E-6
                        -2.478359695089473E-6    1.588200767638619E-5    5.372545916070113E-1    1.244766326307660E-1    1.893022515624576E-5    1.173455905588854E-5    1.943945708333391E-5    1.153047931460662E-5
                        -1.638897451654772E-6   -7.520429798460771E-6   -8.354374870175593E-6   -8.421638879209877E-6    4.607280503492081E-1    1.251331355866596E-1   -1.173211929081874E-5    2.249724141219970E-5
                         1.620656140402579E-5    2.555648695647958E-5    2.097501106836533E-6    9.462014371117818E-6    1.240843895194984E-6    3.100688168016462E-5    5.400985914004711E-1    1.196070079589074E-1

 2.800000000000000E9     4.904177962447178E-1    1.364218537267169E-1   -2.291937412024544E-6    3.646231118897511E-5    2.100108697717714E-5   -1.528569096017522E-5   -1.898109885854982E-5    5.544170645810248E-6
                         3.084202200634717E-5    3.667373070884686E-5    5.418122727867962E-1    1.162365169136382E-1   -1.547613613043500E-5   -7.604437322815011E-6   -2.854017630891702E-5    1.513683380493853E-5
                         1.722294822909923E-5   -1.571811334541079E-5   -1.749094652146335E-5   -3.506147175279654E-5    4.657741569183106E-1    1.184550076391360E-1    2.641991357286515E-5    1.910123217169993E-5
                         1.090282870445717E-5    2.076635981878846E-5   -1.146210252699719E-6   -5.386611511653622E-6    1.238273939408311E-5    1.758647416406921E-5    5.446246337691079E-1    1.104259780494120E-1

 2.812500000000000E9     4.964817124098634E-1    1.286720574742550E-1    2.506045664548551E-5    2.428193094060907E-5   -1.593181188778580E-5    9.477404100544291E-6   -1.564034041724349E-5    2.071924783268514E-5
                         2.376738574111778E-5    1.307675286931888E-5    5.465346679011003E-1    1.078659241128695E-1    1.001900522220934E-5   -1.519873329983964E-5   -7.320765273835046E-6    3.930574680287560E-6
                         1.023924987034554E-5    4.784721474842661E-6    7.815271870099552E-6    2.265542272309813E-5    4.708985081224512E-1    1.118662100685828E-1   -5.388853123371623E-6    7.258976966650143E-6
                         9.146518429888357E-6    6.079693170476137E-6    2.409183395390155E-5    3.494741924656881E-6    1.846159335961360E-5    1.294071155604978E-6    5.493228310840381E-1    1.013017747761179E-1

 2.825000000000000E9     5.027700515504937E-1    1.214855520655230E-1    5.576026349150761E-6   -1.214494226075274E-5   -2.507750532505565E-6   -1.487869807144490E-5   -9.956374093816489E-6    1.588266251466599E-5
                        -6.582920696513558E-6    2.881822196464747E-5    5.514080138931269E-1    9.935279366718977E-2    9.151863799512675E-7    4.295284211418713E-5   -1.270522869814309E-5    3.730044461404682E-5
                         1.191427675344425E-5    1.935842128226806E-5    1.117845468344990E-6   -1.347507633959699E-5    4.760200382812352E-1    1.052560867684522E-1    5.535126726647149E-5   -3.862212809534455E-6
                         1.530881772141565E-5   -2.913540772887982E-6   -1.962866360002499E-6   -1.409336333809712E-6    2.779686585109315E-5   -5.807344857881430E-6    5.541635455538753E-1    9.218190415454916E-2

 2.837500000000000E9     5.089607712488223E-1    1.147702962732366E-1    1.667156182202552E-5    1.182145013604201E-5   -6.422184489539157E-6   -2.539997367316571E-5    7.642292581001658E-6   -2.149729308328254E-5
                         2.144399317585474E-5   -6.904570337944229E-6    5.562508576417904E-1    9.096641019160587E-2    1.607077863164116E-5   -1.567282331927485E-5    2.548512602632898E-5    6.447380301659185E-6
                        -2.859502497392202E-6    1.091139329348721E-6   -1.063263147137769E-5    1.816592586632026E-5    4.809912656196195E-1    9.867612913756825E-2    5.594767765409005E-5    3.323731128025957E-5
                         1.249637130341600E-5    1.780115132131512E-5   -1.628078619234606E-5    7.791113687416754E-6    3.419795283582264E-5   -8.825376214064016E-6    5.588366851673183E-1    8.338131550782453E-2

 2.850000000000000E9     5.148166811449953E-1    1.083481332747264E-1    3.367888292052019E-6   -3.202874561445084E-6    2.173590944496539E-5   -6.054159207702424E-6    7.036664432071064E-6    9.016722367092490E-7
                         2.149164870124020E-5   -1.693835077203301E-5    5.611568128390558E-1    8.235611807027403E-2   -6.591910078399498E-6    7.972797391492582E-6    2.217117330312658E-5    3.898551753494632E-7
                        -3.697222706332171E-6   -1.315566042377512E-5   -8.995663709478867E-6    9.870012974142215E-6    4.860119640790425E-1    9.201097940960584E-2   -1.924271323698740E-6   -1.083714498341755E-5
                        -4.559220383383606E-6   -1.778140054817960E-6    3.521228249790112E-5   -3.018074552852528E-6    1.226139033294615E-5   -1.193841534644690E-5    5.634024713768425E-1    7.477453653159573E-2

 2.862500000000000E9     5.199110049966660E-1    1.018425843291961E-1    3.381695549589399E-5   -2.458528329162164E-5   -1.607936901869927E-5   -2.702827438542107E-5    3.443218440774186E-6   -3.498821664051672E-6
                         2.818546626026796E-5   -3.584057636196344E-6    5.657520423258213E-1    7.381272438341312E-2   -8.220575377458129E-6    4.022357242262359E-6   -1.675530191339286E-5   -2.505934281948876E-5
                         1.003012258729985E-5   -2.228771368704861E-6   -5.691967725427013E-6   -5.618852805706492E-6    4.906776497294909E-1    8.523145036585050E-2    1.096533512392687E-5   -1.159306772000136E-5
                        -1.364168763017333E-5    2.042939356468559E-6    2.810903826579657E-6    1.579841820682536E-5    3.036403267453057E-5   -1.545512736959198E-5    5.675291121388457E-1    6.605860058604485E-2

 2.875000000000000E9     5.245107321225669E-1    9.479080204990173E-2   -8.617095218390842E-6   -1.730792309190869E-5    8.011366298483009E-6    4.500098042764786E-6    2.647645864891518E-5   -9.867170405898904E-6
                        -8.798498625834098E-6   -2.996864633238986E-5    5.698637891873092E-1    6.478204700072887E-2    5.976000776380156E-6   -1.534762674831391E-5   -1.024675530226947E-5   -1.475417684004974E-5
                        -4.516984596426411E-6   -1.244109450383626E-5   -2.331176526780566E-5    1.746260220918373E-6    4.951317756853817E-1    7.792385677111334E-2   -1.991726220405626E-7   -2.871858714649305E-5
                        -2.118669017866189E-5    2.309467844854960E-6   -9.516338829896627E-6    5.839156949124243E-6    8.568539296933398E-6    2.140289053844224E-5    5.711535059998801E-1    5.692182873932842E-2

 2.887500000000000E9     5.288523431318977E-1    8.679390127153458E-2    1.305516288653645E-5   -4.376072061093449E-6   -4.797795528275578E-5    3.222435605635995E-5    6.075876184481994E-6    1.543874036757619E-5
                         1.999608424779983E-5   -3.739400841366271E-5    5.740363314399169E-1    5.570522917115062E-2    2.146336017683228E-5    2.853659461181251E-5    2.869295777010407E-5    6.582047268669309E-6
                         5.334196489457838E-6    5.412250539201520E-7   -1.694390443956783E-5    8.629341640481135E-6    4.996694460608205E-1    7.051992423721605E-2    2.057406855100037E-5   -2.169366485538308E-5
                        -1.140261047579928E-6   -3.277968652771189E-5    2.478859021531571E-5    4.629219930859663E-6    7.364718753346949E-6   -3.493611312962755E-5    5.747783610275412E-1    4.743142022914337E-2

 2.900000000000000E9     5.328945664179179E-1    7.804043806646845E-2    1.685249307310049E-5   -1.414851837412939E-5   -5.295244216847998E-5    1.990758314397466E-5    1.217490107348223E-5    6.822286522524633E-6
                         9.870066617734520E-7   -1.468261926905101E-6    5.780295178162675E-1    4.605860762093263E-2   -1.843657055917006E-5   -1.068743250783777E-5   -1.265455334595513E-5   -1.587391161683912E-5
                         1.044085517989402E-5    1.384877345773692E-5    1.850079924314753E-5    1.516399321746883E-5    5.042694347673806E-1    6.234027871359747E-2   -1.001303466049317E-5   -1.959136923373578E-5
                         1.090994365488887E-5    8.060742584886357E-6   -1.298801660246442E-5   -1.634394007439941E-5    1.306407452350165E-6   -3.197939239664824E-5    5.783344019499975E-1    3.727991892239948E-2

 2.912500000000000E9     5.375456327215881E-1    6.817763348789685E-2    1.587540828296678E-5   -2.565869872182391E-5    2.266920793393714E-5    2.134982418976212E-5   -2.878606458091167E-6    1.322116958182925E-5
                         1.092107063103955E-5    6.660557256270504E-6    5.821175089242264E-1    3.605510155196119E-2    5.666090030203270E-6    1.064056484528386E-5   -3.327181066805389E-5    1.769509430750604E-6
                         7.649135154461113E-6    1.971246858826000E-5   -1.114777439414262E-5    1.583504639699006E-6    5.091290500876858E-1    5.394537105441671E-2   -3.821749157995666E-7   -1.512678052991238E-5
                         1.166764614212558E-5    1.191254561608446E-5    4.164803127452319E-6   -2.618973868525066E-6   -4.697066402339876E-6   -1.177013014940984E-6    5.821962304555651E-1    2.696219157573593E-2

 2.925000000000000E9     5.425092479120088E-1    5.823617291722085E-2    1.862699223977841E-5   -3.294813641689778E-5   -2.485502765658709E-6    1.822549075081442E-5   -2.401854770787664E-5   -2.045711804818563E-5
                        -2.561829428514218E-6    2.750980200728205E-6    5.860606395536010E-1    2.592311789897349E-2   -2.036170359628351E-5   -1.378652935045972E-5    7.650120628607170E-6   -6.804084876014844E-6
                        -4.101575775135613E-6    2.324161153694948E-5   -8.368191220451600E-6   -1.899623350374624E-5    5.137665985500779E-1    4.586060234829555E-2   -2.828676178622415E-6   -2.499692417604063E-5
                        -1.852279921432105E-5   -9.032754775600714E-6    6.069393589880436E-7   -1.978100362906692E-5   -2.103301318629288E-5   -4.966128350783412E-6    5.860319216029422E-1    1.683593898658139E-2

 2.937500000000000E9     5.475879851532764E-1    4.842797099911361E-2   -7.828315325282097E-6   -3.967895923259420E-6   -1.341481110565949E-5    1.084792937074946E-5    6.082052311753435E-6    1.263974427555019E-5
                        -2.213733567504751E-5    9.198728864905131E-6    5.899257631547574E-1    1.610461201436664E-2   -3.173769319195894E-6   -1.366075554875989E-5   -5.706276267128956E-6    4.152459817998694E-5
                         2.439817690627697E-5   -1.395717497493639E-5   -7.045860362277947E-6   -1.886623017094081E-5    5.184054253466737E-1    3.743889295237563E-2    3.513190169057524E-6   -1.774974626952200E-5
                         2.681234952838480E-5    9.557506159590373E-7   -8.854877946376564E-6    2.291490559510938E-5   -3.726949191418714E-5    1.224371865177965E-6    5.897650650259508E-1    6.571850632057714E-3

 2.950000000000000E9     5.530787455043412E-1    3.944655676772591E-2   -4.380510475860574E-6   -5.634823864872308E-6    2.578117990051088E-5    1.209736908155015E-5    1.875679650505604E-5    4.555968501598113E-6
                        -1.047528097927582E-5    1.405774767210849E-5    5.935779658410887E-1    6.013591520633370E-3    2.188987539077169E-5   -1.010611599303254E-5    1.618676649811294E-5   -2.201378682337315E-5
                         2.385600462761514E-5    6.185280293034649E-7   -2.398412541848005E-5    7.735206063100121E-6    5.229170113661553E-1    2.894599871355310E-2   -2.227742334269027E-5    1.615063220162067E-5
                         5.629343049891201E-6    1.220689316774201E-5   -2.026533225570881E-5    1.317806316855208E-5    1.583760076687530E-5   -1.689886317358622E-5    5.931400182023542E-1   -3.627332429713442E-3

 2.962500000000000E9     5.583830545806467E-1    3.060599287106322E-2   -1.986634148984874E-5    3.395836480671622E-7   -2.296011983555651E-5   -1.996122126932623E-5   -1.639261820468438E-5    6.712043549397285E-6
                        -1.092776920527715E-5    8.217010536215354E-7    5.970770256204481E-1   -4.077522543981033E-3   -1.438580570503204E-5   -1.268231668268966E-5   -4.880436558602258E-5   -2.117977180342699E-5
                         1.889609017446714E-5    1.001943453403248E-5    8.964782910953264E-6   -6.783747627818439E-6    5.272791153417652E-1    2.042237668304547E-2   -4.068352350756900E-5    2.029129829071738E-5
                         1.544259627310900E-5    6.642294215659756E-6    8.937627045288642E-6   -1.486261073765718E-6   -3.899280555294050E-6    3.724575864093424E-6    5.962991302323486E-1   -1.359144087262988E-2

 2.975000000000000E9     5.630555911188904E-1    2.185258384965627E-2    1.016642234427527E-5    1.695711255483779E-5   -3.076386951160725E-5    2.318460967262268E-5   -5.400524184726006E-6    1.524344931352995E-5
                         4.960588422937385E-6    2.766273540676191E-6    6.003164237218788E-1   -1.436984384857666E-2    2.095085958969627E-5    1.321037074737987E-5   -1.826167299801036E-5   -1.857943259522400E-5
                         2.348221951833596E-7    1.428715352253071E-5    3.063841105747166E-6    9.977195267082285E-6    5.314708613051552E-1    1.163568020088976E-2    5.160224325221448E-6    2.630934114450343E-5
                         2.108681370624554E-5   -1.637962425921963E-5   -1.512324298495359E-5    2.407469771460887E-6    7.559659066015592E-7    3.107556720778055E-5    5.992491189831125E-1   -2.399177812709061E-2

 2.987500000000000E9     5.670108833120746E-1    1.331703137561943E-2   -1.835301165684058E-5   -1.842282574578108E-5    9.225276721779059E-6   -2.535011869384014E-5   -3.309981544458352E-5    5.314689000268717E-6
                         3.109835580512989E-5    1.265902930534951E-5    6.031323786087683E-1   -2.510787616234767E-2   -3.650465951166615E-5    8.184711608195094E-6   -1.466004905250475E-5   -5.708708360549703E-7
                        -1.756354103349475E-5    2.041830267424895E-5    1.271887013131497E-6    2.417094697726570E-6    5.352801410254538E-1    2.698509189594871E-3   -2.354763261212734E-5    1.890702072595357E-5
                        -1.895126452043493E-5    1.419260906604704E-5    2.703994262008640E-6   -1.875238857430361E-6   -1.916458961764192E-5    6.372418828725583E-6    6.014137787437212E-1   -3.469788281591578E-2

 3.000000000000000E9     5.700811540475372E-1    4.172782994310725E-3   -1.589754624565786E-5    3.496722681827807E-5   -2.359234805985208E-5   -9.774164196147662E-6    5.450661591608919E-6   -1.548299373356421E-5
                         1.923300115465423E-5    2.785735404532983E-5    6.052751885714539E-1   -3.611462647999162E-2   -1.221307390048886E-6   -3.343512444541213E-5   -2.187725669524535E-5   -1.445153620098964E-6
                        -6.658307451911230E-6   -1.838078243073999E-5    8.822714929012892E-6    3.990736624019684E-6    5.385913160052371E-1   -6.543986953425104E-3   -1.725237824709429E-5    4.966130984406326E-6
                         3.183313907854462E-6    2.670622624000051E-5    7.652451183528327E-6   -6.450068521350654E-6   -6.591295820062379E-7    2.414564867813449E-5    6.034192369454602E-1   -4.580332311466845E-2
