# Supplementary material for: Microwave Imaging for Parkinson’s Disease Detection: A Phantom-Based Feasibility Study Using Temperature-Controlled Dielectric Variations
Source: Sensors (Basel). 2025 Dec 12;25(24):7562. doi: 10.3390/s25247562 (PMC12736638; doi:10.3390/s25247562)
Supplement: Supplementary file 1 [file sensors-25-07562-s001.zip › 36.2.s4p]

#  HZ   S   RI   R     50.00 
! Rohde & Schwarz Vector Network Analyzer 
! Rohde-Schwarz,ZNA26-4Port,1332450024101213,1.95
! Created: UTC 8/28/2025, 1:48:36 PM
! freq[Hz]                re:S11                  im:S11                  re:S12                  im:S12                  re:S13                  im:S13                  re:S14                  im:S14
!                         re:S21                  im:S21                  re:S22                  im:S22                  re:S23                  im:S23                  re:S24                  im:S24
!                         re:S31                  im:S31                  re:S32                  im:S32                  re:S33                  im:S33                  re:S34                  im:S34
!                         re:S41                  im:S41                  re:S42                  im:S42                  re:S43                  im:S43                  re:S44                  im:S44
! 
 5.000000000000000E8    -2.261862314090422E-1    3.471504021330376E-1   -1.533808166746421E-2    1.784731291969354E-2   -4.033133255034264E-2   -1.122848172812929E-2    5.226864104829252E-2    1.569405651780181E-2
                        -1.527966935339456E-2    1.787589962499509E-2   -2.407481325580105E-1    3.255332481878803E-1    1.152514473164673E-2    2.518685369135365E-2   -4.060690022413811E-2   -6.737248636499932E-3
                        -4.031669838009747E-2   -1.125554522461704E-2    1.149360088215748E-2    2.517615356784025E-2   -2.563455876217677E-1    3.438707616714755E-1   -8.352159731205937E-3    1.896769795289334E-2
                         5.223593375989576E-2    1.571247050078794E-2   -4.057686124485570E-2   -6.773518781097551E-3   -8.334223198490665E-3    1.895241937496843E-2   -2.673543259232606E-1    3.375777012090194E-1

 5.125000000000000E8    -2.484882304626099E-1    3.362098834985033E-1    1.226883464824568E-3    9.943974944549856E-3   -3.105119443901867E-2    2.485643946339277E-2    4.493512077610356E-2   -2.943264890074687E-2
                         1.181272577549064E-3    9.923372469613416E-3   -2.756936926493972E-1    3.242077919617088E-1    2.734694468875813E-2    3.836049201932679E-3   -2.851067206886924E-2    2.827590467456585E-2
                        -3.103796558989760E-2    2.493595838297731E-2    2.737017538495084E-2    3.842982848615733E-3   -2.805876432500012E-1    3.446882769757884E-1    6.222622976339178E-3    5.300672244927487E-3
                         4.495927846338839E-2   -2.941914252521277E-2   -2.850912806437625E-2    2.831578528244659E-2    6.249326526564181E-3    5.253120381113342E-3   -2.928966335898717E-1    3.363043684600851E-1

 5.250000000000000E8    -2.985303731789133E-1    3.712276017281245E-1   -6.588661640245449E-3   -1.312842127039961E-3   -1.360961597479232E-3    3.362089269405755E-2    5.892054372674397E-3   -5.052987840980535E-2
                        -6.546684929386928E-3   -1.309146524424905E-3   -3.169851943393511E-1    3.765354806486526E-1    1.516411290257932E-2   -1.495368323046858E-2    2.913396911441091E-3    3.438880260035466E-2
                        -1.294706016190193E-3    3.366278515589279E-2    1.520763767761451E-2   -1.495277308691735E-2   -3.180465828138258E-1    3.949893766150457E-1   -5.755559212837787E-3   -5.184735806567144E-3
                         5.998061207333323E-3   -5.051146833942749E-2    2.932654748195204E-3    3.437281900037401E-2   -5.720014969748431E-3   -5.191185376476309E-3   -3.329281947131311E-1    3.877857440592365E-1

 5.375000000000000E8    -3.000566423545832E-1    4.422111288109679E-1   -1.676801939739887E-2    8.873561056223169E-3    1.861608401074911E-2    1.997362919463085E-2   -3.002251370928200E-2   -3.398503876397876E-2
                        -1.675491723852552E-2    8.858544345143743E-3   -3.013471334805881E-1    4.417532817362732E-1    1.204641353290840E-3   -1.470577587276713E-2    2.154732030887746E-2    1.834100254079819E-2
                         1.873468790802155E-2    1.990612708317050E-2    1.187125121405890E-3   -1.473675272029029E-2   -2.997842360717148E-1    4.618353480043502E-1   -1.533964979195569E-2    5.878231895785227E-3
                        -2.996832656757306E-2   -3.406725198104199E-2    2.157771395785241E-2    1.833213157065264E-2   -1.536739144693481E-2    5.842061751648084E-3   -3.154499232697900E-1    4.612257916166404E-1

 5.500000000000000E8    -2.540581609602725E-1    4.851892173558767E-1   -9.825726230797969E-3    2.651567790082402E-2    1.997770292408277E-2    1.885541343036859E-3   -3.950587559377954E-2   -2.438392866691099E-3
                        -9.886008243898351E-3    2.651555317576566E-2   -2.610195882224807E-1    4.701378443195298E-1   -5.761378749937917E-3   -7.746744963421003E-3    2.236851930945870E-2   -9.582189015943376E-4
                         1.998262737806491E-2    1.912834002832221E-3   -5.835847651688238E-3   -7.774863886285850E-3   -2.530939413666234E-1    4.907402231184240E-1   -8.442560930786347E-3    2.137348779858391E-2
                        -3.949144229561489E-2   -2.410611681769982E-3    2.231897532810415E-2   -9.953397822850189E-4   -8.456417949846098E-3    2.136548188272656E-2   -2.560613405767552E-1    4.945118759874357E-1

 5.625000000000000E8    -2.152094789353973E-1    4.793937432609171E-1    1.596454095388814E-2    3.073010271104787E-2    1.157139290313099E-2   -5.086185808177403E-3   -2.577927468010862E-2    2.126652473157967E-2
                         1.594411130350715E-2    3.079076958974710E-2   -2.335060187992736E-1    4.735956184840612E-1   -2.526219399417867E-3   -7.775554020198558E-4    1.078466822132031E-2   -9.540425588389249E-3
                         1.151982040958339E-2   -5.080280805114494E-3   -2.577776664183620E-3   -7.708097324941585E-4   -2.194384454323763E-1    4.867068738958635E-1    1.362367171729170E-2    2.217517612538503E-2
                        -2.578268027094788E-2    2.126086205196773E-2    1.079281111963825E-2   -9.523861849202359E-3    1.355477860678792E-2    2.218060071777232E-2   -2.152813982737987E-1    4.776841442722496E-1

 5.750000000000000E8    -2.161935834973487E-1    4.741525668249531E-1    3.183233870186258E-2    5.674886017031574E-3    9.780283868429478E-3   -4.323212370865130E-3   -5.594975985245660E-3    2.662221575957549E-2
                         3.180958372220168E-2    5.656744196273233E-3   -2.225903895588770E-1    4.799770377452380E-1    1.913765462823986E-3   -4.005330342064494E-3    6.007993363247219E-3   -5.856765800287857E-3
                         9.771986216864202E-3   -4.281299745445763E-3    1.948067286833345E-3   -3.931642426912397E-3   -2.138901625621285E-1    4.841306959453923E-1    2.083897789513778E-2    3.741948381873958E-4
                        -5.599672830916115E-3    2.669569302206560E-2    6.008679177788787E-3   -5.856314380965721E-3    2.080881651073222E-2    3.908898586826574E-4   -2.185384580377854E-1    4.705839018203289E-1

 5.875000000000000E8    -2.145258689008753E-1    5.012077651180521E-1    1.711899579845575E-2   -1.493061084832456E-2    1.145047577271694E-2   -9.696205667550908E-3    6.961118196792767E-3    2.053062192522198E-2
                         1.714904533761479E-2   -1.488808077199611E-2   -2.062353373566415E-1    5.005262678568877E-1   -9.516820788199910E-4   -9.140334592649905E-3    9.106178679025771E-3   -8.660101306341676E-3
                         1.144622511592177E-2   -9.739845138879004E-3   -9.183141668663587E-4   -9.123760253511611E-3   -2.051665336814681E-1    5.042891280475225E-1    5.460477289617098E-3   -9.655280251585938E-3
                         6.927768520818943E-3    2.057729638373454E-2    9.113107464801550E-3   -8.681261199746418E-3    5.437031422431217E-3   -9.645572868604931E-3   -2.115287929145221E-1    4.993245363007245E-1

 6.000000000000000E8    -1.836591849622463E-1    5.306482275627624E-1   -1.684606266526574E-3   -9.613538352062715E-3    5.849489145549673E-3   -1.955793484992033E-2    1.345191685282209E-2    1.667320144695139E-2
                        -1.684725436298194E-3   -9.616920199481299E-3   -1.728848705505736E-1    5.160301904382371E-1   -1.034926081106843E-2   -1.134204950503081E-2    5.175985425250731E-3   -1.890253716719596E-2
                         5.857707105564892E-3   -1.957014212740767E-2   -1.037261558668619E-2   -1.133078158224347E-2   -1.741607667613714E-1    5.239352677937263E-1   -5.165742251611071E-3    1.362513952574778E-3
                         1.345280191099178E-2    1.666279473380168E-2    5.197050533009782E-3   -1.891138206717623E-2   -5.157054636730846E-3    1.352007825567607E-3   -1.704584873277691E-1    5.226820584599691E-1

 6.125000000000000E8    -1.368582309947861E-1    5.380916887017977E-1    1.802135805304605E-3    5.994787355422606E-3   -1.023513567772508E-2   -2.349963585183772E-2    2.519049864307800E-2    9.600877276119048E-3
                         1.809473618964710E-3    6.024979054225704E-3   -1.353870103195101E-1    5.177111465981109E-1   -2.135981452169183E-2    1.152702908090007E-3   -1.221777530852220E-2   -2.372084126314581E-2
                        -1.023523004044870E-2   -2.348079770554300E-2   -2.135516214088404E-2    1.158169828800532E-3   -1.330823553779235E-1    5.248612216634188E-1    6.381462952441108E-3    1.410851401089284E-2
                         2.521667084649250E-2    9.595983693116370E-3   -1.219433792071244E-2   -2.366409783949753E-2    6.376220858880389E-3    1.413935854922909E-2   -1.206198461652289E-1    5.133903211300378E-1

 6.250000000000000E8    -9.634406446773011E-2    5.210163660557111E-1    1.865294866434165E-2    1.005351643618486E-3   -2.675474753334837E-2   -1.077661572307003E-2    2.961080260023270E-2   -1.186230751274536E-2
                         1.868270043598736E-2    1.018912369935636E-3   -9.740730067465271E-2    5.047611636091592E-1   -1.232700056224820E-2    1.959978582174550E-2   -2.983632431931695E-2   -8.103520736547409E-3
                        -2.678463814120189E-2   -1.077355041751855E-2   -1.232710395939000E-2    1.956713994105643E-2   -9.828025862681772E-2    5.060728633243764E-1    2.472575415599872E-2    2.331357338851912E-3
                         2.962490560363400E-2   -1.189575997275288E-2   -2.983599949615950E-2   -8.056079825217131E-3    2.473307856883209E-2    2.332625127008553E-3   -9.388802503740241E-2    4.809466912759867E-1

 6.375000000000000E8    -7.871495598579041E-2    4.963949197633928E-1    1.664907995126033E-2   -2.052202032185404E-2   -2.697232001059862E-2    1.074889918745492E-2    1.309896384365900E-2   -2.928493362669250E-2
                         1.666298105517905E-2   -2.052734661434609E-2   -7.782625443058541E-2    4.775005141793438E-1    8.599183005242123E-3    1.908974206684457E-2   -2.674297763456340E-2    1.651836621932887E-2
                        -2.699269889935049E-2    1.077462416491136E-2    8.628334742564626E-3    1.904906168755739E-2   -8.686152308210983E-2    4.823157471611433E-1    1.822214178237382E-2   -2.182623166986301E-2
                         1.308714315659975E-2   -2.928069348206023E-2   -2.673001747365366E-2    1.653150289595555E-2    1.819484481825804E-2   -2.176667883924122E-2   -9.643142357156526E-2    4.582318971348681E-1

 6.500000000000000E8    -7.296865794114686E-2    4.903049045917162E-1   -6.632572992343668E-3   -2.628999708643751E-2   -1.307683058616790E-2    2.497635229585837E-2   -6.451079963920471E-3   -3.009555817341439E-2
                        -6.625925149629332E-3   -2.633063819894258E-2   -7.497507667810802E-2    4.658377009963459E-1    1.528309220038814E-2    1.104570034753909E-3   -7.444376404495774E-3    2.884318085076731E-2
                        -1.305365416478329E-2    2.497113303580943E-2    1.533818085243313E-2    1.135867623067883E-3   -8.263286141591794E-2    4.781324034298398E-1   -5.934670670161110E-3   -2.407253177895277E-2
                        -6.458764371011071E-3   -3.011116529515654E-2   -7.441980126629482E-3    2.882123325288902E-2   -5.919707882147772E-3   -2.409959573941119E-2   -9.643040010050068E-2    4.637586297368241E-1

 6.625000000000000E8    -5.063333667924241E-2    4.933425377253366E-1   -1.899219676072582E-2   -8.537872859788936E-3    6.075862714850783E-3    2.635089303134590E-2   -2.438499529005742E-2   -2.328820703013778E-2
                        -1.899788061818831E-2   -8.582532834965699E-3   -5.958942591196099E-2    4.665365719208442E-1    2.068720849198149E-3   -7.627550726528623E-3    1.294427791530201E-2    2.467748025815848E-2
                         6.109055377309197E-3    2.637550127845050E-2    2.027295003633865E-3   -7.632197720367202E-3   -6.576652124363960E-2    4.798891662779672E-1   -1.432174534380684E-2   -6.584661994941470E-3
                        -2.435702160172129E-2   -2.330220769726062E-2    1.295897480813031E-2    2.467468495154568E-2   -1.432818532620041E-2   -6.580659571613141E-3   -7.175268105500637E-2    4.701258556621447E-1

 6.750000000000000E8    -1.846112539318777E-2    4.825834499723513E-1   -1.046947073773998E-2    4.385874933981217E-3    1.943221486028857E-2    1.435790861960098E-2   -3.850472001187887E-2   -2.075805290994638E-3
                        -1.047357825515895E-2    4.384001819066618E-3   -3.037808494576642E-2    4.580979991808437E-1   -5.293649977295277E-3    2.175283920114910E-3    2.291228197267779E-2    8.101094530034348E-3
                         1.947842201609256E-2    1.440319251031809E-2   -5.315973897655010E-3    2.183250050450607E-3   -4.015995915923506E-2    4.746067879674192E-1   -4.408464870510472E-3    2.109726191235067E-3
                        -3.850479658214472E-2   -2.060012663844003E-3    2.291064516444103E-2    8.074434542099702E-3   -4.402311686825562E-3    2.120436201834968E-3   -4.005092909447236E-2    4.586065167863926E-1

 6.875000000000000E8     9.340359527599566E-3    4.561567705787577E-1   -7.033513037928448E-4    2.144705563995078E-3    2.026469768885610E-2    8.706673143877440E-4   -3.110803102086276E-2    2.755532801129186E-2
                        -6.565142912497047E-4    2.134921803353407E-3   -4.109562712038975E-3    4.295232949730213E-1    2.808287901156038E-3    9.715179331036126E-3    1.824476583542957E-2   -5.878744567455084E-3
                         2.024696489563777E-2    8.914526222858502E-4    2.787414404409813E-3    9.691954632150631E-3   -1.495937364899643E-2    4.552457678172921E-1    2.315496994107105E-3   -4.843989997953260E-3
                        -3.113875032491486E-2    2.752375284939787E-2    1.825112955629707E-2   -5.873222502862830E-3    2.338126770934428E-3   -4.813263046368402E-3   -1.682374103869232E-2    4.325620212173909E-1

 7.000000000000000E8     2.056332730480236E-2    4.198678513835997E-1   -1.016105427648461E-3   -5.753661237886815E-3    1.721182842197060E-2   -8.112569465767413E-3   -2.184599642822477E-3    4.156618810138362E-2
                        -1.038564222457223E-3   -5.766371604892801E-3    1.456483804606048E-3    3.937307004799790E-1    1.328162406452499E-2    3.889443905589547E-3    1.104553141658116E-2   -1.149014859147287E-2
                         1.714650765735655E-2   -8.152531982564239E-3    1.326024663258778E-2    3.852208322261992E-3   -2.851659292997460E-3    4.279271686580824E-1   -5.450502802356945E-3   -1.286842433613548E-2
                        -2.177403489736886E-3    4.156883098449557E-2    1.105738271108949E-2   -1.150237533391459E-2   -5.459424338405798E-3   -1.288465327691663E-2   -9.262761071724149E-3    4.039233963990744E-1

 7.125000000000000E8     1.268109912716165E-2    3.929531556957970E-1   -1.050763073799810E-2   -6.924213438645061E-3    1.041483653905328E-2   -1.656660883030340E-2    2.519666115536297E-2    2.941777616498621E-2
                        -1.052186122026110E-2   -6.926066083914147E-3   -7.919852062524791E-3    3.726596870212452E-1    1.308167115221573E-2   -9.200735421671971E-3    3.931861524791256E-3   -1.445280308577400E-2
                         1.037589478392966E-2   -1.659747373617591E-2    1.304750796300972E-2   -9.226726192394251E-3   -3.259201269706765E-3    4.081189641515652E-1   -1.752488894199883E-2   -6.114993050222007E-3
                         2.517860818392622E-2    2.940445833971273E-2    3.924648925246226E-3   -1.443962919517838E-2   -1.749087026986190E-2   -6.125692539791819E-3   -1.089079154945084E-2    3.860117402472517E-1

 7.250000000000000E8     8.487664228374367E-3    3.848502218833015E-1   -1.545876869439331E-2    3.543216116531961E-3   -1.036916951515663E-3   -1.886706541004637E-2    3.465037692623577E-2    6.511557675916169E-3
                        -1.546676468866243E-2    3.541018383880825E-3   -8.538157268776634E-3    3.671247686039735E-1    5.893955209849754E-4   -1.633315765373466E-2   -3.495268865922710E-3   -1.334992750483858E-2
                        -1.062942903948782E-3   -1.886337209315753E-2    5.680025323829295E-4   -1.632032612718937E-2    1.730971933654054E-3    4.004526525526148E-1   -1.679838581803667E-2    7.717370788071844E-3
                         3.465460951066195E-2    6.546068369557587E-3   -3.540586394943481E-3   -1.334496719268896E-2   -1.679687674448156E-2    7.701185700105007E-3   -5.108252966975444E-3    3.766268725665196E-1

 7.375000000000000E8     1.933079435891110E-2    3.759623980791340E-1   -8.415963645360427E-3    1.242627448991606E-2   -1.045542779503832E-2   -1.487663574023986E-2    3.094768007388222E-2   -1.430291277149703E-2
                        -8.422071248826653E-3    1.245444148126244E-2    5.525078414151254E-3    3.540774877371476E-1   -1.180689227173658E-2   -8.557929841671273E-3   -8.793863795513557E-3   -1.008132001772359E-2
                        -1.049064589204919E-2   -1.486405065293180E-2   -1.180950018488949E-2   -8.562061146918723E-3    2.008839601883797E-2    3.863563582664803E-1   -6.617008265088179E-3    1.381348922839693E-2
                         3.095890882525427E-2   -1.431795728240640E-2   -8.815983232955760E-3   -1.003908779455866E-2   -6.627763459327671E-3    1.381947774119359E-2    1.005736953963726E-2    3.600256072481162E-1

 7.500000000000000E8     3.492983329605560E-2    3.521589844933967E-1    5.350880819943812E-4    1.140791581231805E-2   -1.714412484521044E-2   -7.146903850736970E-3    1.614461459492465E-2   -3.057643684953202E-2
                         5.343610082859907E-4    1.141757221752150E-2    1.450107362796077E-2    3.233819473349946E-1   -9.774079264768615E-3    5.167845737954360E-3   -1.354767253314389E-2   -5.031077259428077E-3
                        -1.715320272589272E-2   -7.132719249799235E-3   -9.734791926667744E-3    5.168180228750475E-3    3.528583674124293E-2    3.540470768842577E-1    1.457162414764687E-3    1.007934338904061E-2
                         1.615690756810063E-2   -3.059678702892184E-2   -1.352291913417151E-2   -5.052886561973735E-3    1.435850400334854E-3    1.007731102832400E-2    2.224633176445175E-2    3.275872673544079E-1

 7.625000000000000E8     3.507756187110155E-2    3.140402582705639E-1    3.490353503053023E-3    6.129909163158510E-3   -1.898250463802212E-2    4.333477316170686E-3   -6.366744339167881E-3   -3.421940981910959E-2
                         3.492188575174531E-3    6.110551259593863E-3    2.167949156672050E-3    2.897848003220251E-1    2.549194803676583E-3    6.614070505643444E-3   -1.564326417393709E-2    4.141350825524448E-3
                        -1.899153639220418E-2    4.313114422559029E-3    2.547004027989197E-3    6.625551777246939E-3    2.894753932686009E-2    3.153636579248678E-1    1.589824550629922E-3    4.914205272580955E-3
                        -6.313233440592165E-3   -3.422928079185669E-2   -1.560053949194826E-2    4.132520440728408E-3    1.553370767258878E-3    4.907611217178296E-3    1.383639791622591E-2    2.866157203224711E-1

 7.750000000000000E8     1.133217810908510E-2    2.878683724210739E-1    9.446634535225152E-4    3.407119110924837E-3   -1.242702093251262E-2    1.582801498701326E-2   -2.670533145885309E-2   -2.306712715042733E-2
                         9.856994201688965E-4    3.387375704842100E-3   -2.122945032560884E-2    2.752409669928396E-1    5.461305600035149E-3   -3.637822771818477E-3   -9.698545031158036E-3    1.407063711114712E-2
                        -1.242731415198966E-2    1.581555144481162E-2    5.455170503316091E-3   -3.636671037237937E-3    7.578955909687811E-3    2.942908845446403E-1   -1.042801664313248E-3    5.563783276934928E-3
                        -2.670395098430756E-2   -2.307891663053842E-2   -9.735502956974165E-3    1.405848489843872E-2   -1.086193404943665E-3    5.568039201736616E-3   -1.428257512987102E-2    2.631090269840555E-1

 7.875000000000000E8    -7.018954295744014E-3    2.864509134840598E-1   -5.702916273401634E-4    6.439131967132554E-3    8.571930340965332E-4    1.976202269518117E-2   -3.573563397652542E-2   -4.853973617106426E-4
                        -5.310768279661066E-4    6.408982631543118E-3   -3.279036857063118E-2    2.726341731103520E-1   -3.306974478256187E-3   -8.368046767110664E-3    2.222098389386615E-3    1.673951781580446E-2
                         8.898666681650710E-4    1.973729239487425E-2   -3.279535590406647E-3   -8.352686818944268E-3   -4.439340695507726E-3    2.874166473760733E-1    1.130945255015473E-3    8.920425447214322E-3
                        -3.576225502986932E-2   -5.070727093801279E-4    2.222402018157797E-3    1.681452214061962E-2    1.130741724334526E-3    8.898365269821139E-3   -3.426422811100256E-2    2.607964987540412E-1

 8.000000000000000E8    -6.337664471465562E-3    2.835228675274869E-1    3.287129213116542E-3    9.607064725499465E-3    1.316821294293826E-2    1.343146068805162E-2   -2.690755234364972E-2    2.265520360666159E-2
                         3.339274435545774E-3    9.593933388953070E-3   -3.663874094455485E-2    2.629575985301639E-1   -1.084125828631401E-2   -1.511907318911993E-3    1.272761550660327E-2    9.888020958954958E-3
                         1.318682531541430E-2    1.339504391417807E-2   -1.085832963954761E-2   -1.525904629468372E-3   -9.398375829795974E-3    2.743961604271447E-1    5.772988747899693E-3    8.801787567542806E-3
                        -2.692596702177296E-2    2.263735515867844E-2    1.273784366007270E-2    9.881757322025266E-3    5.763036430699682E-3    8.791052415463855E-3   -3.926707135140425E-2    2.563738880511526E-1

 8.125000000000000E8    -6.357836804631559E-3    2.634051168878261E-1    1.068897527170030E-2    8.926898350817395E-3    1.691419353377193E-2    4.195956640758618E-4   -5.905838780035757E-3    3.322956517973007E-2
                         1.068291882558764E-2    8.893813570113143E-3   -4.814415051341683E-2    2.465038206751383E-1   -8.004157386005583E-3    8.137829168641655E-3    1.373833317388814E-2   -2.634727885884521E-3
                         1.692777454325150E-2    4.176428742010802E-4   -7.995889012619073E-3    8.096798176720486E-3   -2.244260392420987E-2    2.557379301171915E-1    1.059436483239199E-2    6.496455620376797E-3
                        -5.904016027324481E-3    3.320735930694025E-2    1.374860002906037E-2   -2.663817845790633E-3    1.058888013387830E-2    6.504878799737585E-3   -4.666395814087142E-2    2.386536368146647E-1

 8.250000000000000E8    -2.525257200925783E-2    2.388787349912020E-1    1.655307491901028E-2   -2.914383001677216E-4    1.000005606893280E-2   -9.457289865771306E-3    1.560559956353828E-2    2.845850695075296E-2
                         1.659756032141060E-2   -2.722148244266638E-4   -6.970846496138654E-2    2.361601826209216E-1    1.177294784678559E-3    1.072017583070665E-2    4.839483445037076E-3   -9.077014707505491E-3
                         1.002962419958089E-2   -9.484026772819280E-3    1.175305129669926E-3    1.074040587672020E-2   -4.601381517922469E-2    2.431208715000723E-1    1.400226131427768E-2   -1.146164984659398E-3
                         1.558570487195129E-2    2.847108344176616E-2    4.809265348830504E-3   -9.073622844754915E-3    1.400683777345763E-2   -1.152701874523280E-3   -7.193290025880086E-2    2.209888579097229E-1

 8.375000000000000E8    -5.742790484687006E-2    2.301645682886996E-1    1.061011177567896E-2   -1.123019996413059E-2    7.016877740237688E-4   -9.858384856826637E-3    2.863809669610971E-2    1.200457615936042E-2
                         1.061313365907285E-2   -1.124322174524280E-2   -9.133136240678073E-2    2.366746580639944E-1    7.937618600833543E-3    4.362426623162268E-3   -2.504925145852824E-3   -5.273540657155760E-3
                         6.721576897216545E-4   -9.887687030434623E-3    7.926804314340001E-3    4.365044270392080E-3   -7.178536136812727E-2    2.433806309676227E-1    8.191856448891388E-3   -8.940708752619006E-3
                         2.864604511511165E-2    1.199084788812780E-2   -2.514114504928468E-3   -5.229811190901074E-3    8.194620432556090E-3   -8.928403235561804E-3   -1.054413204764123E-1    2.231184630327693E-1

 8.500000000000000E8    -8.284700118060892E-2    2.398800966553050E-1    5.891278824333387E-5   -1.075290852938538E-2   -3.116444267960846E-3   -5.444058897899705E-3    2.889378042539988E-2   -7.397256002008475E-3
                         4.912956302820428E-5   -1.074615604135029E-2   -1.072387925352851E-1    2.429618371654776E-1    4.929231628077142E-3   -3.501284620172994E-3   -1.497621337560535E-3    4.206955273593468E-5
                        -3.147723931226578E-3   -5.474547951177232E-3    4.925585782399966E-3   -3.516432980705272E-3   -8.965470124836529E-2    2.531690386779409E-1    9.542694612089042E-4   -6.846781017554923E-3
                         2.891449408311835E-2   -7.404869952328301E-3   -1.498120648192646E-3    6.313682829865635E-5    9.450403920415843E-4   -6.829063476364647E-3   -1.249342504678921E-1    2.416563041276600E-1

 8.625000000000000E8    -9.227627492263848E-2    2.515560400634541E-1   -2.388033453810739E-3   -4.438546746662599E-3   -3.307897126093698E-3   -2.640216509741665E-3    1.850077344800791E-2   -2.334464288245703E-2
                        -2.388812547224309E-3   -4.425839437003298E-3   -1.174290168721915E-1    2.496779430292449E-1   -2.095641136293117E-3   -2.503260031343275E-3    1.905909905921579E-3   -5.984649293372972E-4
                        -3.333007862674998E-3   -2.634041181505947E-3   -2.080925876413565E-3   -2.497188037840018E-3   -9.765864801306906E-2    2.630078442769532E-1    1.580362693935544E-3   -2.953052006281216E-3
                         1.850138167677368E-2   -2.333181373656714E-2    1.899325181810869E-3   -6.185654937881112E-4    1.565416770619160E-3   -2.961736993692780E-3   -1.266550798980533E-1    2.548013586691974E-1

 8.750000000000000E8    -9.765908991297820E-2    2.532901591784853E-1    7.200927815645903E-4   -2.445980341464903E-3   -2.994801952297240E-3   -1.049824423517257E-3   -6.047049986590592E-4   -2.976273936008420E-2
                         7.077795976903009E-4   -2.422818292146663E-3   -1.258178464036719E-1    2.540632463133068E-1   -1.715978462505834E-3    3.525187676900126E-3    1.328873587076868E-3   -3.674269370071706E-3
                        -2.989622124037006E-3   -1.063342542615205E-3   -1.721763167445013E-3    3.565142854889095E-3   -1.016362742718071E-1    2.673150788985800E-1    4.050937615470468E-3   -4.596249667608287E-3
                        -6.326785573619955E-4   -2.975109511705306E-2    1.299355204868906E-3   -3.667861972574009E-3    4.046055013820348E-3   -4.592169661589677E-3   -1.292836539344655E-1    2.543642814225982E-1

 8.875000000000000E8    -1.111290266697242E-1    2.533818540644913E-1    2.060169814701776E-3   -5.764265557515242E-3   -2.330726905458757E-3   -2.601951037628144E-4   -1.899629891600364E-2   -2.168711917039288E-2
                         2.061978547590379E-3   -5.814138541206036E-3   -1.364280707874286E-1    2.575975725171795E-1    3.921445022679272E-3    4.058125108393388E-3   -1.642753854842690E-3   -4.274619145466712E-3
                        -2.327805110306637E-3   -2.406618130297944E-4    3.915480848489711E-3    4.063091797887443E-3   -1.091844634850282E-1    2.678566306388478E-1    2.425715838222044E-3   -9.111775988907229E-3
                        -1.897981566107574E-2   -2.168733213425548E-2   -1.630684178408857E-3   -4.297867461606468E-3    2.428138785700510E-3   -9.125424783559381E-3   -1.434399678659961E-1    2.549220859832038E-1

 9.000000000000000E8    -1.278108807279533E-1    2.632521145583277E-1   -2.503790771087437E-3   -8.835183518304446E-3   -2.214351526234583E-3   -2.707232893345799E-4   -2.737638342115721E-2   -4.671280547326424E-3
                        -2.502645879571616E-3   -8.840483462213302E-3   -1.503531323588315E-1    2.657436641898351E-1    6.256661967695464E-3   -8.150826307384407E-4   -3.985390342931626E-3   -2.915958688983947E-3
                        -2.209135944313957E-3   -2.629383674943769E-4    6.261401205526529E-3   -8.041358875858946E-4   -1.224117001929934E-1    2.730384962123933E-1   -4.089959349347140E-3   -1.060739545960747E-2
                        -2.737434302065011E-2   -4.644831806825459E-3   -3.986279487659115E-3   -2.913254900440556E-3   -4.090437491645470E-3   -1.063572905600104E-2   -1.587137116966437E-1    2.681888726917210E-1

 9.125000000000000E8    -1.371201797258281E-1    2.817181713098464E-1   -8.261247711940785E-3   -5.856130897720732E-3   -3.090005125139442E-3    3.501471127878804E-4   -2.337607837863225E-2    1.347593479823410E-2
                        -8.285410613181894E-3   -5.868193487483185E-3   -1.607178214100661E-1    2.820497082720630E-1    3.329483452457772E-3   -4.740434835524443E-3   -5.467435481490932E-3   -5.482756958787100E-4
                        -3.108741327634708E-3    3.386817885651470E-4    3.322434081343555E-3   -4.745112682049877E-3   -1.323297729499457E-1    2.879557490957131E-1   -9.521622079043899E-3   -5.985451593390927E-3
                        -2.337572340464051E-2    1.347524017548452E-2   -5.483802450828380E-3   -5.662072585645024E-4   -9.495707512805979E-3   -6.001128206908221E-3   -1.628202838842379E-1    2.877215348881045E-1

 9.250000000000000E8    -1.363078987623871E-1    2.994385598333841E-1   -9.605297771517215E-3    3.931608604550454E-4   -3.329110854241982E-3    2.675701110479442E-3   -8.523757689522356E-3    2.453958999688510E-2
                        -9.622994442444207E-3    3.841696680642942E-4   -1.613408057821813E-1    2.997250741870605E-1   -3.744976525126083E-4   -4.306165018198692E-3   -5.475663316788632E-3    3.104554530323191E-3
                        -3.322850225110689E-3    2.670556046004278E-3   -3.658200353438861E-4   -4.361206735662605E-3   -1.315613821426237E-1    3.042934407693068E-1   -1.007603762684307E-2    2.395788474299401E-4
                        -8.522492847030482E-3    2.456484589156955E-2   -5.427570514243782E-3    3.088896046474799E-3   -1.003607535931231E-2    2.189532731816478E-4   -1.577002333188059E-1    3.014987394786492E-1

 9.375000000000000E8    -1.308330508559465E-1    3.104532937675801E-1   -6.217724472628387E-3    5.439131066896075E-3   -9.018903842251390E-4    4.986920456282557E-3    9.436270138181933E-3    2.236018991669606E-2
                        -6.202986909722907E-3    5.447242415340748E-3   -1.562776498883689E-1    3.111838991938851E-1   -1.453268474303683E-3   -2.573867440534744E-3   -2.377077236053062E-3    6.155598415450633E-3
                        -9.018298276252309E-4    4.990795508307189E-3   -1.438926142030396E-3   -2.605745560849722E-3   -1.254395032096546E-1    3.129576924617611E-1   -6.843434256940699E-3    5.010550927089058E-3
                         9.444271895301875E-3    2.239679070648106E-2   -2.351030659435134E-3    6.154297082135000E-3   -6.815767860841718E-3    4.987801854938983E-3   -1.527326733139766E-1    3.070034452947954E-1

 9.500000000000000E8    -1.273789294637207E-1    3.152369609520299E-1   -4.374197032817472E-4    5.903052879975745E-3    3.091967150563053E-3    4.292054928517718E-3    1.958153734765035E-2    9.158125464511824E-3
                        -4.573398231817448E-4    5.905936925763183E-3   -1.527342545670352E-1    3.166138699158528E-1   -1.636931838926361E-3   -1.720187235025835E-3    2.135892464959871E-3    6.031627516558525E-3
                         3.100045404293197E-3    4.294206870177688E-3   -1.648082120495119E-3   -1.709372903590519E-3   -1.230877518233118E-1    3.150212012333544E-1   -1.484807043265593E-3    5.571253454385820E-3
                         1.958788308043424E-2    9.204412094258605E-3    2.149794261649209E-3    6.033389659893702E-3   -1.480611889353882E-3    5.574834379694111E-3   -1.531276668095132E-1    3.098088640515883E-1

 9.625000000000000E8    -1.290241988276849E-1    3.197532998503103E-1    2.257063312751363E-3    1.663443425173105E-3    4.754359788100167E-3    3.109725450847210E-4    1.758316945620635E-2   -4.664717647910624E-3
                         2.261348562008628E-3    1.649216088417955E-3   -1.532740349067497E-1    3.219842391933772E-1   -1.681446884041116E-3   -1.003215194890812E-3    4.867242093409272E-3    2.716121461692465E-3
                         4.800618801654455E-3    2.825420636373120E-4   -1.673663787912826E-3   -9.940278899171102E-4   -1.267221776361910E-1    3.189980262089483E-1    8.351214277579256E-4    1.898811548205490E-3
                         1.757748754735211E-2   -4.683374623443523E-3    4.850622962903639E-3    2.720033653229782E-3    8.308191366820600E-4    1.920825590091942E-3   -1.567443517230183E-1    3.163107740991536E-1

 9.750000000000000E8    -1.311714075614182E-1    3.288272958927475E-1   -6.996517261593307E-4   -1.647637556536904E-3    2.174180038214056E-3   -2.799094518062133E-3    9.537866251136203E-3   -1.145189605130311E-2
                        -6.802674035211806E-4   -1.658933134611928E-3   -1.533408671277348E-1    3.312142923353964E-1   -1.282906310058319E-3   -6.708753014582820E-4    4.002671951570549E-3   -6.832871874711629E-4
                         2.155930739325288E-3   -2.828006363653531E-3   -1.291267317579412E-3   -6.588401437843382E-4   -1.290652426739904E-1    3.292338090067604E-1   -1.651989130391935E-3   -3.233041404037896E-4
                         9.550511612221464E-3   -1.144440375865395E-2    4.005043624599613E-3   -6.860991002448809E-4   -1.658959688086160E-3   -3.144073490905343E-4   -1.570234972228543E-1    3.272966252552623E-1

 9.875000000000000E8    -1.278499984749158E-1    3.405294133393038E-1   -4.366555819904555E-3    7.281995600186047E-4   -1.122961983037374E-3   -1.530483231592930E-3    2.115184146586079E-3   -1.274292203994561E-2
                        -4.347781943291502E-3    7.361581585787496E-4   -1.485905743613227E-1    3.414337490369274E-1   -1.308175812064332E-3   -1.424474468557402E-3    1.866878984199643E-3   -1.126343326398249E-3
                        -1.112749288732948E-3   -1.520821741046559E-3   -1.300940480895522E-3   -1.435132503776076E-3   -1.240988800957812E-1    3.405073262440105E-1   -4.132096966624779E-3    2.122485368557532E-3
                         2.134084946352942E-3   -1.276061076121078E-2    1.873470900419248E-3   -1.136084004578620E-3   -4.138423626588895E-3    2.143008338402691E-3   -1.512234562351898E-1    3.376376193313548E-1

 1.000000000000000E9    -1.188360753233951E-1    3.484207858011829E-1   -2.849270792270172E-3    5.205243946767462E-3   -3.682022666305716E-4    1.407135264352397E-3   -4.464423576584633E-3   -1.133025968537454E-2
                        -2.843044286968533E-3    5.213978004144471E-3   -1.404271971689331E-1    3.474071032780192E-1   -3.582865304956742E-3   -1.738608800067684E-3    2.215399765411121E-3   -2.359041328131920E-4
                        -3.797388077227487E-4    1.412771626896291E-3   -3.579888913144515E-3   -1.726262120230920E-3   -1.147796638789846E-1    3.455920851262617E-1   -2.309146261445252E-3    5.812030219554117E-3
                        -4.427809931633575E-3   -1.132684812367610E-2    2.236814061845361E-3   -2.245932746050484E-4   -2.307591435923500E-3    5.798140466884637E-3   -1.426295904748781E-1    3.424988860454268E-1

 1.012500000000000E9    -1.095726902066368E-1    3.500578362800038E-1    1.772989891603722E-3    5.555618755374301E-3    2.717893844499482E-3    9.144298635812921E-4   -9.506245160277043E-3   -6.719373702537558E-3
                         1.815533501271833E-3    5.569581519423592E-3   -1.343603493402506E-1    3.483503246740136E-1   -5.675696886036126E-3    1.667706971621796E-3    3.678098185486784E-3   -2.046628089420806E-3
                         2.702349845168582E-3    9.022992189139460E-4   -5.680286606828544E-3    1.696763455974803E-3   -1.082517540296325E-1    3.448021830177678E-1    1.999260457050515E-3    5.847947730447693E-3
                        -9.483398377762029E-3   -6.732498283510830E-3    3.683208527634476E-3   -2.072585947390646E-3    1.987114100612748E-3    5.865936328009007E-3   -1.369849854179125E-1    3.422626097217619E-1

 1.025000000000000E9    -1.051025748659681E-1    3.486696463798522E-1    3.805042966481860E-3    2.131317739951042E-3    3.087158680207318E-3   -2.536563279585166E-3   -1.102109176447455E-2   -4.507160208586988E-4
                         3.810385293135141E-3    2.147212388740632E-3   -1.335131839472703E-1    3.485276022818296E-1   -3.047414041386211E-3    6.074083465431458E-3    1.961636210497103E-3   -5.414386701691667E-3
                         3.096770327080551E-3   -2.526876336650199E-3   -3.055897143308998E-3    6.074325764153921E-3   -1.074890163240013E-1    3.435036061807794E-1    3.900155682658615E-3    2.725303133051219E-3
                        -1.102154458428637E-2   -4.430872730450306E-4    1.932097514923420E-3   -5.404811457012840E-3    3.870726077910163E-3    2.736351021652110E-3   -1.373468659787970E-1    3.419975007848868E-1

 1.037500000000000E9    -1.047147373077994E-1    3.500663125133100E-1    2.160789938891712E-3   -2.416506158241721E-4    6.906394374954229E-5   -4.594054584351475E-3   -9.294827491092044E-3    5.348923545366546E-3
                         2.178381738067527E-3   -2.489672136563566E-4   -1.352505692704603E-1    3.525001680605437E-1    2.082463606177486E-3    5.957755293718630E-3   -2.562718257272214E-3   -5.977418860992176E-3
                         5.204967576640373E-5   -4.604762483614816E-3    2.113635993750189E-3    5.951604812535027E-3   -1.091213311529930E-1    3.469555744571621E-1    2.611820556006184E-3    7.048239563972091E-4
                        -9.328250075052912E-3    5.336713379758677E-3   -2.586884285201378E-3   -5.980628232788192E-3    2.618216271697398E-3    6.713446386248119E-4   -1.397818425866955E-1    3.466452488323822E-1

 1.050000000000000E9    -1.030045040164529E-1    3.550607443595229E-1    3.922532771420599E-4    4.301956834743446E-4   -3.405271419726508E-3   -3.284983574409455E-3   -4.893547403374179E-3    9.738501551553815E-3
                         3.906028969355163E-4    4.038798147926663E-4   -1.345391940787327E-1    3.593395300335873E-1    4.263699233579893E-3    2.419265272976820E-3   -6.067072558239206E-3   -2.752703465106461E-3
                        -3.410534671107476E-3   -3.311111513797454E-3    4.268830199813126E-3    2.395155167238374E-3   -1.075485654916180E-1    3.530758810266492E-1    1.620569799799751E-3    1.197262633063467E-3
                        -4.900484398171989E-3    9.733806682270241E-3   -6.058089522358368E-3   -2.759018969240748E-3    1.568233206210362E-3    1.215546916054316E-3   -1.387157372225196E-1    3.537092380416234E-1

 1.062500000000000E9    -9.853040490189947E-2    3.586393927817854E-1    7.662875893791583E-4    1.908648645514134E-3   -4.463354505815888E-3    2.005795903408638E-5    1.860422328384964E-3    1.102245186637477E-2
                         7.587750360298414E-4    1.881395831328500E-3   -1.308467111427149E-1    3.643347296751258E-1    3.134233628623336E-3   -2.499481824034891E-4   -6.039509842775488E-3    1.827800289446918E-3
                        -4.462565489541679E-3    2.356958804470030E-5    3.140389243436358E-3   -2.377333547658563E-4   -1.035069889207269E-1    3.568709407044083E-1    2.461900717091159E-3    1.868576087215391E-3
                         1.850547806769931E-3    1.101795883207182E-2   -6.026680193771799E-3    1.832450104483804E-3    2.456799800157463E-3    1.877807316114090E-3   -1.351597737098433E-1    3.581553982691487E-1

 1.075000000000000E9    -9.507924846246740E-2    3.588037124577901E-1    2.466651821706117E-3    2.282009587806145E-3   -2.944406383440613E-3    2.681655424494141E-3    8.360958320907559E-3    7.413623597096947E-3
                         2.450970803643265E-3    2.277949097296373E-3   -1.282739086164267E-1    3.663577331792277E-1    1.606861065049735E-3   -4.056612384078153E-4   -3.138940080467327E-3    4.657769609827508E-3
                        -2.919424240259795E-3    2.654898360601148E-3    1.598557954540839E-3   -4.110433928385189E-4   -1.012465127951329E-1    3.579590566537922E-1    3.984665003535255E-3    1.218780550120681E-3
                         8.362644827330495E-3    7.442866170518227E-3   -3.146546475799214E-3    4.645381480259228E-3    4.005598227682487E-3    1.216787179912904E-3   -1.333386224805288E-1    3.599407174853773E-1

 1.087500000000000E9    -9.536692710717372E-2    3.576744607746567E-1    4.388261920199229E-3    1.037876279083135E-3   -3.807242249322859E-4    3.241464870570662E-3    1.071630528638121E-2    4.234314192845194E-4
                         4.368606317992177E-3    1.006243817178058E-3   -1.285347639813285E-1    3.688505555621471E-1    1.750240605191114E-3    3.371617427537287E-4    3.166178251195542E-4    4.791838834459867E-3
                        -3.680345605817212E-4    3.238577544508577E-3    1.740859510655252E-3    3.483727014030390E-4   -1.020591182463484E-1    3.594086998542129E-1    5.001816832825036E-3   -7.545995221548956E-4
                         1.069265412111858E-2    3.898293387239307E-4    2.999743100746051E-4    4.799754677295337E-3    4.970018762435198E-3   -7.790102132538569E-4   -1.343107213524410E-1    3.624622887847378E-1

 1.100000000000000E9    -9.895617908323548E-2    3.586835824206646E-1    4.906495954581718E-3   -1.812016590401061E-3    1.367173870590458E-3    1.910957969591274E-3    7.935475762422678E-3   -5.945674970968533E-3
                         4.920230193253406E-3   -1.795993571430793E-3   -1.296284793956290E-1    3.742657454735795E-1    3.026828610161564E-3   -3.505075137381493E-4    2.482074519046266E-3    2.940661992773215E-3
                         1.397474605364090E-3    1.909549066610774E-3    3.024703937759915E-3   -3.433751684144657E-4   -1.040325401263806E-1    3.635629861678317E-1    4.343522622818753E-3   -3.419663532875811E-3
                         7.937912620542897E-3   -5.943399551110860E-3    2.486474293569940E-3    2.949620495695712E-3    4.358958926274347E-3   -3.414739168283295E-3   -1.363013209202643E-1    3.680562763927070E-1

 1.112500000000000E9    -1.025305543863109E-1    3.636899543523061E-1    3.053106716372316E-3   -4.261102534174215E-3    1.154336087232845E-3    2.134626293167991E-4    2.374599943164905E-3   -8.614456548776630E-3
                         3.056355749030241E-3   -4.233069188026555E-3   -1.289299406040356E-1    3.817586859947603E-1    3.016011755437985E-3   -2.598766510668225E-3    2.563940965952204E-3    7.854848606417655E-4
                         1.138802535894155E-3    2.407767630243089E-4    3.027586884704750E-3   -2.614939612963905E-3   -1.042915060980187E-1    3.699490664747922E-1    2.016760013335406E-3   -5.022938608173461E-3
                         2.397059532031478E-3   -8.653315084789755E-3    2.558196698707816E-3    7.912830721366929E-4    2.015391632707688E-3   -5.018662811454132E-3   -1.363192762069759E-1    3.762330202346225E-1

 1.125000000000000E9    -1.032848032733315E-1    3.707666508219352E-1    2.655412135966234E-4   -4.471467983032149E-3   -1.276477734712987E-4    3.670965998971941E-4   -2.867737580785202E-3   -7.504369439473623E-3
                         2.739434477155047E-4   -4.474914930398268E-3   -1.269343658505367E-1    3.890239336107708E-1    9.966119491378145E-4   -4.288412919639024E-3    1.572559267957194E-3    2.008414459256257E-4
                        -1.106946378976651E-4    3.485589779413663E-4    9.499228568766497E-4   -4.297826270281027E-3   -1.027053327453353E-1    3.761412108278009E-1   -5.166540425891575E-4   -4.757807628957496E-3
                        -2.865257081963695E-3   -7.510148109337298E-3    1.566828163445016E-3    1.846376284760655E-4   -5.013958030698497E-4   -4.739048608822326E-3   -1.341766669567549E-1    3.841699741585447E-1

 1.137500000000000E9    -1.021785828873782E-1    3.771971265622302E-1   -1.155077628089288E-3   -3.065580707926075E-3    3.199054750675105E-4    1.764836853804498E-3   -5.935516924405343E-3   -4.084638481898890E-3
                        -1.166868707855170E-3   -3.058989744272213E-3   -1.251185229347093E-1    3.956641363789229E-1   -1.814610986032338E-3   -4.049047850961046E-3    1.841852795161989E-3    6.508186886647564E-4
                         3.401322633059960E-4    1.772515750109404E-3   -1.809985974726435E-3   -4.058639495356945E-3   -1.009142016968198E-1    3.814187190464126E-1   -1.935897360733944E-3   -3.338650776984081E-3
                        -5.951786139335806E-3   -4.077500720473594E-3    1.852990054873203E-3    6.316522860415015E-4   -1.926604812070973E-3   -3.341774955390908E-3   -1.322239271188741E-1    3.908968777340989E-1

 1.150000000000000E9    -1.013653963296986E-1    3.830675841349683E-1   -9.565856810481963E-4   -2.138090327399148E-3    2.498667621375374E-3    1.599967888057758E-3   -6.551329280488336E-3   -2.904044197936022E-5
                        -9.520851188145211E-4   -2.137286178084491E-3   -1.241820867091345E-1    4.025792136802014E-1   -3.615355390262965E-3   -1.936227060934853E-3    3.189352211616909E-3   -3.877118194007867E-4
                         2.512090991722523E-3    1.595512476318510E-3   -3.593788495887154E-3   -1.929715538008995E-3   -1.000172209221356E-1    3.869511279955553E-1   -1.998931934331946E-3   -2.114890821121505E-3
                        -6.558221826753249E-3   -3.375056567286703E-6    3.194772116482847E-3   -4.008764169037934E-4   -1.999531904666885E-3   -2.115773270426547E-3   -1.315493713179769E-1    3.977955747292845E-1

 1.162500000000000E9    -1.018715101107348E-1    3.900712388253885E-1   -9.209008434186547E-4   -2.564996483241122E-3    3.509820843070935E-3   -9.133392028723127E-4   -4.914447367581113E-3    3.299513844121299E-3
                        -9.132917820625223E-4   -2.593493890288084E-3   -1.235264428190758E-1    4.105338670404943E-1   -3.260179090527139E-3    5.555668875256311E-4    2.864552862963284E-3   -3.037765904649427E-3
                         3.531752118135992E-3   -9.065809755514608E-4   -3.248888192378013E-3    5.568786374875863E-4   -9.990745279606617E-2    3.938239195446155E-1   -1.837228140369407E-3   -1.924232892907100E-3
                        -4.937782055658046E-3    3.317129985110360E-3    2.828240522459407E-3   -3.038250181036733E-3   -1.832506711989089E-3   -1.939486449783956E-3   -1.315566525062651E-1    4.064598639921448E-1

 1.175000000000000E9    -1.024649275992118E-1    3.998131306266412E-1   -2.302419258458750E-3   -3.021382332141680E-3    1.925372507669315E-3   -3.294073136828397E-3   -2.161110695090317E-3    4.966347346976692E-3
                        -2.276950898518445E-3   -3.046775288516191E-3   -1.224705382412904E-1    4.199132163559681E-1   -1.522135949533852E-3    1.533859555767847E-3   -1.895845077837463E-5   -4.528957493631829E-3
                         1.961196898591178E-3   -3.265050193866162E-3   -1.505531871690763E-3    1.526965664818482E-3   -9.952721584094784E-2    4.026024035892906E-1   -2.612098722626465E-3   -2.100552313139323E-3
                        -2.174675154610718E-3    4.956464643641693E-3    1.305825366060363E-5   -4.550790572882175E-3   -2.596535047199361E-3   -2.058471496522666E-3   -1.302364621044032E-1    4.173644665718080E-1

 1.187500000000000E9    -1.011778423962046E-1    4.118298967719784E-1   -4.098010923540230E-3   -1.881188420979476E-3   -7.065305543607573E-4   -3.568762007074281E-3    6.672205649122150E-4    4.956053682545202E-3
                        -4.092179878334264E-3   -1.841264422703295E-3   -1.200091126952496E-1    4.308387891949487E-1   -4.532744983885055E-4    7.101784539538876E-4   -2.937402148513273E-3   -3.323298641760108E-3
                        -7.358042540293690E-4   -3.550695082991159E-3   -4.551433033381241E-4    7.312468742272104E-4   -9.771326273730112E-2    4.131082528679326E-1   -3.938250970095594E-3   -1.157157369840689E-3
                         6.580431758794166E-4    4.948423772170473E-3   -2.944948210979441E-3   -3.293004546782481E-3   -3.929714535808637E-3   -1.175075708531185E-3   -1.262725583748734E-1    4.292772787561415E-1

 1.200000000000000E9    -9.705759963599182E-2    4.239496693111587E-1   -4.640283903625720E-3    4.784520884766128E-4   -2.500711790395824E-3   -2.058212282758078E-3    3.013864999948018E-3    3.816387101559536E-3
                        -4.639886946330572E-3    4.620679233853789E-4   -1.149051076683822E-1    4.424849402343635E-1   -1.073744937032326E-3    9.433844475359106E-5   -3.968048074436766E-3   -6.511333958604324E-4
                        -2.535981435349963E-3   -2.070997791481151E-3   -1.075975425849137E-3    7.298055878131310E-5   -9.375512872928748E-2    4.239750455813139E-1   -4.407007032041282E-3    8.417696113960415E-4
                         3.014031084553744E-3    3.809106270298571E-3   -3.973697449073769E-3   -6.528008320152298E-4   -4.402112086526752E-3    8.492948999242491E-4   -1.200745353328867E-1    4.406137219512508E-1

 1.212500000000000E9    -9.155556328244101E-2    4.348872216924774E-1   -3.574822057167820E-3    2.457023494179219E-3   -2.745175833800184E-3   -1.088668479047812E-4    4.576565170061496E-3    1.544130504449350E-3
                        -3.544031359430051E-3    2.461523557536868E-3   -1.078117496078705E-1    4.533693868134565E-1   -1.942719500295537E-3    1.048699134965336E-3   -3.114457890228823E-3    1.638452642490393E-3
                        -2.791237672975808E-3   -1.092659487450411E-4   -1.934373782032497E-3    1.040673483802709E-3   -8.833553522095344E-2    4.339637302227506E-1   -3.469832680764391E-3    2.789697649421051E-3
                         4.575209652546480E-3    1.522417435462198E-3   -3.110207306820207E-3    1.615678428312313E-3   -3.445374007226881E-3    2.757360480757922E-3   -1.127377889428309E-1    4.509544148535668E-1

 1.225000000000000E9    -8.565316353274241E-2    4.452361024787028E-1   -1.902604058461877E-3    3.182456534420508E-3   -1.899778830690061E-3    1.118626149765555E-3    4.490161765422654E-3   -1.326343501462969E-3
                        -1.867406432030964E-3    3.147622312671354E-3   -1.002097539105957E-1    4.638765023660865E-1   -1.214987577321390E-3    2.697772435803639E-3   -1.400385122891205E-3    2.562505889869280E-3
                        -1.891293323476341E-3    1.119020115253567E-3   -1.199645722670182E-3    2.711381759660453E-3   -8.275577736199578E-2    4.435804189766505E-1   -1.662972609585600E-3    3.599193208293707E-3
                         4.493140971432046E-3   -1.351845279375118E-3   -1.357628307873912E-3    2.567433816617740E-3   -1.672340177190552E-3    3.585164577040402E-3   -1.052114621559549E-1    4.613652084751838E-1

 1.237500000000000E9    -7.895948627836351E-2    4.563596141542308E-1   -6.919067706097229E-4    2.980444200565776E-3   -9.510278304127194E-4    1.363042650036020E-3    2.811769598445536E-3   -3.484208690678163E-3
                        -7.163164946665455E-4    2.952773935046600E-3   -9.219097702240843E-2    4.752403930796381E-1    8.767885503312198E-4    3.115257529240166E-3    4.753301241978035E-5    2.339704562183036E-3
                        -9.364722100452947E-4    1.396415259324879E-3    8.816776730867338E-4    3.143109324089402E-3   -7.647004254883058E-2    4.540517048305551E-1   -2.600463732976798E-4    3.306095044223547E-3
                         2.801525264603810E-3   -3.472229814578740E-3    4.684898524442080E-5    2.318388405247643E-3   -2.787077407172877E-4    3.299366414854586E-3   -9.680267633626156E-2    4.725619956361983E-1

 1.250000000000000E9    -7.001979323476834E-2    4.684408531325908E-1   -1.622783125971515E-4    2.789832651687511E-3   -5.266843883821191E-4    1.308834115681957E-3    4.176563555507449E-4   -4.215879344632762E-3
                        -1.583358346755627E-4    2.771331893558113E-3   -8.242966433601707E-2    4.872925568125979E-1    2.460576187349577E-3    1.773686903273970E-3    7.466683719496730E-4    1.730481865466954E-3
                        -4.826990951461557E-4    1.301234168310609E-3    2.454570357485154E-3    1.770766428124345E-3   -6.803902932758508E-2    4.653395248152715E-1    3.226910494578172E-4    2.950624958469967E-3
                         4.215127057046593E-4   -4.207334465617081E-3    7.560841633261571E-4    1.727614216954876E-3    3.446689759204428E-4    2.940689862205131E-3   -8.653087028218184E-2    4.838502170740318E-1

 1.262500000000000E9    -5.776326685979809E-2    4.799781523932971E-1    4.691424162194606E-4    3.027276065394550E-3   -2.353682425489954E-4    1.534897330110729E-3   -1.869939004200938E-3   -3.710078962458923E-3
                         4.758474524396995E-4    3.044682123657712E-3   -6.994377603191668E-2    4.981065444740834E-1    2.487266448953032E-3    5.178157418122391E-5    1.107555510062745E-3    1.334795268638143E-3
                        -2.092263532017432E-4    1.540058419889532E-3    2.503333932828196E-3    3.599271975237301E-5   -5.670630644295661E-2    4.759787972626315E-1    9.929682922761409E-4    3.000720973054796E-3
                        -1.851812761834414E-3   -3.703444348182115E-3    1.089384856697118E-3    1.335873832069796E-3    9.922454128445566E-4    3.003516656005107E-3   -7.408453242319435E-2    4.936844988292040E-1

 1.275000000000000E9    -4.328285334658102E-2    4.894159318979625E-1    1.764591879517506E-3    3.050262515795532E-3    5.033828395523940E-4    1.903913520354756E-3   -3.608739191134768E-3   -2.084623260778070E-3
                         1.753793065125221E-3    3.072513295130953E-3   -5.598500303237692E-2    5.065847751685094E-1    1.653140597725605E-3   -7.776652833971625E-4    1.634484308653070E-3    9.959711799575968E-4
                         5.203848680208005E-4    1.907583119289058E-3    1.627246203669138E-3   -7.825746801536066E-4   -4.380946149125590E-2    4.844460880949889E-1    2.205570672910722E-3    2.823867631245595E-3
                        -3.612334173418190E-3   -2.038762340536427E-3    1.654856086376017E-3    9.986216250745950E-4    2.218422209922866E-3    2.818384303757533E-3   -6.059957085596043E-2    5.011548313894000E-1

 1.287500000000000E9    -2.816621005819503E-2    4.967489648989727E-1    3.106801179167316E-3    2.087952877525965E-3    1.785320692989795E-3    1.602435594092239E-3   -4.133614015995428E-3    4.368329241386482E-4
                         3.096363920990386E-3    2.082602599484138E-3   -4.204816230156193E-2    5.130541467086468E-1    1.096679600722561E-3   -8.112979862694289E-4    2.254576364965901E-3    1.302783330031456E-4
                         1.812806110757726E-3    1.616419399263605E-3    1.087329015646764E-3   -7.903843415935169E-4   -3.085337089269295E-2    4.912914666246259E-1    3.457141015314608E-3    1.702747621293529E-3
                        -4.126925392887346E-3    4.292859413658885E-4    2.269995436406308E-3    1.236410836377866E-4    3.448050235440279E-3    1.723714862664363E-3   -4.703439038718051E-2    5.070256932198531E-1

 1.300000000000000E9    -1.321815443297165E-2    5.027842656112025E-1    3.691068290174222E-3    3.893291918658608E-4    2.672763800354965E-3    2.058188391941238E-4   -3.005156771765948E-3    2.766940026827141E-3
                         3.698671104007269E-3    3.833562415211246E-4   -2.789965298391305E-2    5.185137657227732E-1    1.054687918880319E-3   -9.198411962124253E-4    2.194822509564911E-3   -1.299986012462457E-3
                         2.692685208029749E-3    2.307146681863547E-4    1.087628908501879E-3   -9.467094032900506E-4   -1.805637443979784E-2    4.975704997867221E-1    3.835903545038424E-3   -5.962778618145715E-5
                        -3.002443997464622E-3    2.781162420479648E-3    2.214775909370064E-3   -1.278446743427861E-3    3.807169777950013E-3   -7.584696300706900E-5   -3.345517705528277E-2    5.122317090705467E-1

 1.312500000000000E9     1.788055489438464E-3    5.078166210589560E-1    3.149118863503417E-3   -1.250905169688584E-3    2.318421444824855E-3   -1.481230073008611E-3   -7.189484125499671E-4    3.911424783216291E-3
                         3.157954151020756E-3   -1.255874540546041E-3   -1.278604082954219E-2    5.234345690399063E-1    8.781110327152923E-4   -1.486612490079910E-3    1.040288127214360E-3   -2.469307263186065E-3
                         2.310662328763718E-3   -1.485490009454926E-3    8.872317261015643E-4   -1.490398706012383E-3   -4.451038978424760E-3    5.035825529008011E-1    3.094581513359732E-3   -1.660241606774954E-3
                        -6.952132132242293E-4    3.875807846958894E-3    1.006400635414205E-3   -2.437917444506519E-3    3.102375718841532E-3   -1.675267962876233E-3   -1.916610205149227E-2    5.172494462629995E-1

 1.325000000000000E9     1.711914667594357E-2    5.116191873004172E-1    1.984767881206935E-3   -2.122029745960980E-3    9.134676027281853E-4   -2.493451277173428E-3    1.661246089498703E-3    3.340904732345942E-3
                         1.967605859399677E-3   -2.092319575922999E-3    3.336593982070079E-3    5.272118506386699E-1    1.454785489426330E-4   -2.015942240250734E-3   -6.364431367682611E-4   -2.515236370807690E-3
                         8.844736887053721E-4   -2.508669202345595E-3    1.466662364086432E-4   -2.015967810108722E-3    1.029786766126668E-2    5.085974668670669E-1    1.833249601417594E-3   -2.429546320800979E-3
                         1.669216160275784E-3    3.338459517446846E-3   -6.584413248650642E-4   -2.488436448884131E-3    1.829703634391422E-3   -2.439055432171354E-3   -3.669313977304062E-3    5.212047320290811E-1

 1.337500000000000E9     3.273230169101050E-2    5.133366897066723E-1    9.259183754956484E-4   -2.134406844577828E-3   -6.562130995157397E-4   -2.383162331431311E-3    3.082736381812261E-3    1.597555926821066E-3
                         9.248728179327047E-4   -2.138675229703412E-3    1.974486709692152E-2    5.292325998668754E-1   -9.464750047225813E-4   -1.945889083338905E-3   -1.844911043425267E-3   -1.522797116572164E-3
                        -6.796771476903208E-4   -2.361355010538694E-3   -9.518621000670420E-4   -1.924537468326311E-3    2.573244612686304E-2    5.117991466210162E-1    7.379764919066542E-4   -2.407320762362644E-3
                         3.093804308554498E-3    1.593936778993346E-3   -1.843469487331728E-3   -1.526164060906344E-3    7.377697682134911E-4   -2.435106069459130E-3    1.226453881950261E-2    5.231836027103544E-1

 1.350000000000000E9     4.789983128068478E-2    5.127783548097214E-1    4.172092595428426E-4   -1.965042093077004E-3   -1.676773151802223E-3   -1.468022786466496E-3    3.206701439564044E-3   -4.474792479024065E-4
                         4.279789359257534E-4   -1.988069920819508E-3    3.548311004202890E-2    5.294835489727989E-1   -1.811609263679014E-3   -1.103691779163885E-3   -2.122781080131979E-3   -1.880557959907738E-4
                        -1.700472520981202E-3   -1.473169918108913E-3   -1.805944052247067E-3   -1.115718614473894E-3    4.104778724059435E-2    5.129743113971298E-1    1.399631571255273E-4   -2.223806546756365E-3
                         3.212184791585450E-3   -4.753539571154966E-4   -2.136321752793905E-3   -1.848806578437493E-4    1.054217588511139E-4   -2.202234377685948E-3    2.740726660313147E-2    5.233010163272896E-1

 1.362500000000000E9     6.204137627991332E-2    5.107443898375547E-1    6.527497833060088E-5   -2.035405886693870E-3   -1.962176654337493E-3   -3.078106208014142E-4    2.208450106597034E-3   -2.099574852573804E-3
                         4.034602063609407E-5   -2.069317008597443E-3    5.016591624263785E-2    5.284249264276607E-1   -1.959017713269305E-3    2.498751624668656E-5   -1.687625387486846E-3    8.444258036455617E-4
                        -1.993512596538167E-3   -3.134702005019156E-4   -1.966080843092736E-3    1.819185687028215E-5    5.567868394196333E-2    5.126038089842470E-1   -3.782788919885108E-4   -2.137351652354248E-3
                         2.192820043855222E-3   -2.068487773659469E-3   -1.686324405666464E-3    8.284840454548662E-4   -3.719570613497338E-4   -2.127601871951418E-3    4.128015807456284E-2    5.220830769157750E-1

 1.375000000000000E9     7.505128355694164E-2    5.081601191983552E-1   -6.786142543268583E-4   -2.186974625974308E-3   -1.724961088958119E-3    6.260237476696788E-4    6.081097841854236E-4   -2.726126688493159E-3
                        -6.790488446376871E-4   -2.208945556428939E-3    6.372991412498032E-2    5.265965268014476E-1   -1.424140919791607E-3    8.700267459758396E-4   -9.466800512318322E-4    1.381216660609450E-3
                        -1.739112625724009E-3    6.651142639306031E-4   -1.412176996194873E-3    8.475740085704744E-4    6.951893356545150E-2    5.114854468649920E-1   -1.090472494375724E-3   -2.045919999740544E-3
                         6.030988104320350E-4   -2.770914576438300E-3   -9.442679835960737E-4    1.386473646790316E-3   -1.078565003849243E-3   -2.044126503596938E-3    5.428170996112470E-2    5.203157895874587E-1

 1.387500000000000E9     8.742670249429185E-2    5.054098556152109E-1   -1.645934395592431E-3   -1.818367329129544E-3   -1.111303897865387E-3    1.287876638398612E-3   -1.000973511611132E-3   -2.439738791060490E-3
                        -1.626973051815985E-3   -1.804790335645924E-3    7.649724342283820E-2    5.243033481168126E-1   -6.771106211344215E-4    1.042481744169708E-3   -1.477343174851273E-4    1.497503340267685E-3
                        -1.120126651115194E-3    1.291106627759917E-3   -7.045099940994388E-4    1.065462289452716E-3    8.295858857253519E-2    5.098538411977126E-1   -1.910257979985217E-3   -1.497249434567378E-3
                        -9.990893547238340E-4   -2.462194225179538E-3   -1.388858533861892E-4    1.517428347923449E-3   -1.895009691133771E-3   -1.474389465079472E-3    6.709273311263317E-2    5.180626753141905E-1

 1.400000000000000E9     9.942266797590059E-2    5.023747770673310E-1   -2.286500184749272E-3   -8.142814322963618E-4   -3.533154775984928E-4    1.577136094295325E-3   -2.097828390270781E-3   -1.375190797498775E-3
                        -2.279621168143318E-3   -8.160437389323076E-4    8.865977740388999E-2    5.213903129185782E-1   -3.207724883473995E-4    9.740673982241304E-4    5.314118395965264E-4    1.265695945375887E-3
                        -3.625830437947561E-4    1.585538954498843E-3   -3.183671870698342E-4    9.509392019176365E-4    9.626570176382664E-2    5.074250076680614E-1   -2.313477616754391E-3   -4.612419026393484E-4
                        -2.083966642523644E-3   -1.394695401797458E-3    5.224735898322660E-4    1.283589063970313E-3   -2.321541639613531E-3   -4.698906100856912E-4    7.985584847052005E-2    5.150888554907467E-1

 1.412500000000000E9     1.109962092084612E-1    4.989557429843698E-1   -2.137663166706876E-3    3.351472877522782E-4    4.261044014916226E-4    1.527395157493992E-3   -2.409165161376262E-3   -2.494020171996811E-6
                        -2.159588514768471E-3    3.474699956985131E-4    1.005773888362378E-1    5.180350362765418E-1   -1.730968335308038E-4    9.449230225243181E-4    1.002458413428627E-3    8.246048283224089E-4
                         4.190220951958567E-4    1.554928313882787E-3   -1.773259103976262E-4    9.448918615852195E-4    1.092362381872483E-1    5.041241537936658E-1   -2.028041989201377E-3    6.101882621768316E-4
                        -2.395683130743472E-3   -4.149698646418240E-6    1.010910213604338E-3    8.541629477452593E-4   -2.034959457059275E-3    6.058775740195041E-4    9.189978735616033E-2    5.114269740667786E-1

 1.425000000000000E9     1.212668708735877E-1    4.953262256775721E-1   -1.464118250240246E-3    1.040828122973217E-3    1.120867714971675E-3    1.149200338781053E-3   -1.879122960568725E-3    1.300855511999183E-3
                        -1.481393524368032E-3    1.032546247125005E-3    1.118510682618581E-1    5.145038340922847E-1    7.886735205936380E-5    1.122770902547577E-3    1.261194972213181E-3    3.090817334152803E-4
                         1.132486011663890E-3    1.116967347635176E-3    9.673575026824314E-5    1.103296455593757E-3    1.210959045323534E-1    5.003269407603894E-1   -1.322168226669098E-3    1.192336298822782E-3
                        -1.891091651702426E-3    1.323385296386243E-3    1.258506553397424E-3    2.635173894636094E-4   -1.301642413650550E-3    1.177881264333282E-3    1.028046974183820E-1    5.078142058894798E-1

 1.437500000000000E9     1.305006523821328E-1    4.921410079989615E-1   -7.839088458703483E-4    1.168164233889615E-3    1.577053227946579E-3    3.751153295742932E-4   -7.661309580433306E-4    2.107133498075568E-3
                        -8.053203956162034E-4    1.146927015495869E-3    1.224323332537081E-1    5.113241752757628E-1    6.435245732503280E-4    1.123996195517687E-3    1.215775875153288E-3   -3.785158611946741E-4
                         1.556084732061965E-3    3.719827528833793E-4    6.653987718909745E-4    1.121989042252487E-3    1.318704696076307E-1    4.967025063802631E-1   -6.272289163191066E-4    1.231208298865318E-3
                        -7.909077725790381E-4    2.113918622748598E-3    1.220549350360108E-3   -3.772188843730382E-4   -6.317478560814641E-4    1.220678551996918E-3    1.127414105404610E-1    5.048907343055463E-1

 1.450000000000000E9     1.392524949923059E-1    4.898589720217082E-1   -4.339278464649422E-4    1.081244789067677E-3    1.520346124026929E-3   -5.303985393009650E-4    6.338414904758663E-4    2.110412602482636E-3
                        -4.415815947509307E-4    1.066672000618024E-3    1.326462868284101E-1    5.087751896232909E-1    1.194809022633346E-3    6.708677249589172E-4    8.284566541915000E-4   -9.371326796973630E-4
                         1.506041717721555E-3   -5.164547304829682E-4    1.206203884614733E-3    6.747628299794609E-4    1.418935740751358E-1    4.936826231745113E-1   -2.778180733275882E-4    1.045617115272231E-3
                         6.355644173520337E-4    2.083074559526281E-3    8.466338564704855E-4   -9.336452813853976E-4   -2.746723669234513E-4    1.060246280448968E-3    1.225317732543898E-1    5.026918984325446E-1

 1.462500000000000E9     1.483048583843757E-1    4.880472524772060E-1   -1.932891729423676E-4    1.089793145300957E-3    9.426854348581756E-4   -1.261012976782465E-3    1.675489328772367E-3    1.236498792476375E-3
                        -1.938865386266812E-4    1.087447836717322E-3    1.428078853897553E-1    5.065472512684552E-1    1.345207276779603E-3   -6.967468974965660E-5    1.664470481703512E-4   -1.201433526846410E-3
                         9.293493231699309E-4   -1.226525210850975E-3    1.324785782409549E-3   -8.919529649583854E-5    1.518739204545970E-1    4.911878271994131E-1   -1.151861176691866E-4    1.012355693741101E-3
                         1.662733771961322E-3    1.218808795307752E-3    1.738521255008898E-4   -1.206697718660119E-3   -1.111818389074359E-4    1.019396181045692E-3    1.323367585579682E-1    5.005408549074056E-1

 1.475000000000000E9     1.575917128869459E-1    4.863740904929265E-1    1.319333904513986E-4    1.150891053542181E-3    4.663580393166111E-5   -1.426647626242515E-3    1.941244658307654E-3   -6.034582271085618E-5
                         1.410651451332606E-4    1.155207497427602E-3    1.530090554622508E-1    5.045066856194964E-1    9.957849209266516E-4   -7.013939651291558E-4   -4.824597814559664E-4   -1.026911812816962E-3
                         3.296188615188011E-5   -1.423089619680685E-3    9.805649147103174E-4   -7.100120531744434E-4    1.618551732988345E-1    4.888250972919886E-1    1.692604209536948E-4    1.054459677649284E-3
                         1.934324354354040E-3   -4.999907086019199E-5   -4.892963127970317E-4   -1.002491486797906E-3    1.656353832631699E-4    1.053917556377114E-3    1.421250078049247E-1    4.981957784006555E-1

 1.487500000000000E9     1.669876551799207E-1    4.846469583142368E-1    5.813867240368274E-4    1.007325603961899E-3   -6.784633240978729E-4   -1.086949820496053E-3    1.411348414005279E-3   -1.119501558130399E-3
                         5.799567528589400E-4    1.013682156878145E-3    1.631275923673167E-1    5.022633221903680E-1    4.450855084239757E-4   -9.149220364351686E-4   -8.879468549640047E-4   -5.336498217132980E-4
                        -6.776842755463541E-4   -1.095578515890392E-3    4.174296953104456E-4   -9.043731521564237E-4    1.717340212421708E-1    4.863691720757172E-1    5.592794721683080E-4    9.800934757353494E-4
                         1.387245250515547E-3   -1.141631972585751E-3   -8.717693691083080E-4   -5.181540018942656E-4    5.608032590544792E-4    9.659461354742695E-4    1.517115751143587E-1    4.956557770788261E-1

 1.500000000000000E9     1.766795559342630E-1    4.830523114898767E-1    9.238033532224755E-4    6.127176534087079E-4   -1.006301189391098E-3   -5.032300546005238E-4    3.929607269157694E-4   -1.594009197291943E-3
                         9.275902216198100E-4    6.183659133265410E-4    1.730781459153272E-1    5.001837495022804E-1   -2.303879030152744E-5   -8.042433003282804E-4   -8.714637368603791E-4    6.066823757311417E-5
                        -1.013769193741909E-3   -4.894150795480836E-4    9.576379181144800E-8   -8.062997190594800E-4    1.814131536761690E-1    4.841053649926366E-1    8.595757425236841E-4    5.910147498745226E-4
                         3.988403135977879E-4   -1.553600749742926E-3   -8.695489949104053E-4    1.874666210588684E-5    8.700100754731488E-4    6.024058804592798E-4    1.613117062712709E-1    4.934457245914643E-1

 1.512500000000000E9     1.869798710787365E-1    4.816969416030788E-1    9.428857004806304E-4    1.081667364757269E-4   -9.613083236682689E-4    1.046079684947429E-4   -5.577839213974459E-4   -1.333934824473681E-3
                         9.516826803895334E-4    1.097781927249795E-4    1.836452637803502E-1    4.981622958624967E-1   -1.639186237135056E-4   -6.013815451880048E-4   -6.250489626072954E-4    3.902509601641066E-4
                        -9.555118295255709E-4    8.089823787396306E-5   -2.028032464864939E-4   -6.070487307716701E-4    1.913504009004366E-1    4.821055875658108E-1    9.125017745703189E-4    1.814581724471596E-4
                        -5.260928932289253E-4   -1.335811676603290E-3   -6.503347288973762E-4    4.053596587803467E-4    9.076884109533379E-4    1.567317138112510E-4    1.715018848532971E-1    4.916003660217429E-1

 1.525000000000000E9     1.981092599195943E-1    4.805344988583527E-1    7.222597787527229E-4   -2.110175892722013E-4   -7.127767265389554E-4    4.276882413008363E-4   -1.075919633207915E-3   -6.715936876884200E-4
                         6.861149527624734E-4   -1.812333279782278E-4    1.947434938057735E-1    4.962051558072358E-1   -2.646766552770958E-4   -4.928084699647485E-4   -3.088695837113311E-4    5.655268965436648E-4
                        -7.159882416772501E-4    4.424772175434527E-4   -2.785557234175461E-4   -5.065083353788822E-4    2.019024534207475E-1    4.802819532161791E-1    7.153826543700190E-4   -1.161138790164727E-4
                        -1.070277140943580E-3   -6.783750002696575E-4   -3.275346555550886E-4    5.471064701601195E-4    7.294754163755701E-4   -1.139425492790706E-4    1.824874184884351E-1    4.900347880279500E-1

 1.537500000000000E9     2.100529223013039E-1    4.790718535424702E-1    4.670414581364091E-4   -2.581651955938449E-4   -3.752303978296704E-4    6.168568866761369E-4   -1.084297851062686E-3    3.641035571680560E-5
                         4.556076140829855E-4   -2.646816016674459E-4    2.067166936857416E-1    4.940053613729268E-1   -4.417773351992650E-4   -4.523144604013336E-4   -6.781722958332161E-5    5.632850574123491E-4
                        -3.855169980891634E-4    6.118688148045830E-4   -4.472792117472705E-4   -4.218003494961782E-4    2.132038645453580E-1    4.782673283587255E-1    5.508626685635776E-4   -1.888887082072947E-4
                        -1.107478210513138E-3    2.818491149620217E-5   -4.190274935975590E-5    5.754777760979493E-4    5.432408581625613E-4   -2.091355637685260E-4    1.941430250911674E-1    4.883167620911141E-1

 1.550000000000000E9     2.225822033989555E-1    4.769462500411363E-1    3.430863376447910E-4   -2.569642765145474E-4   -7.345764657246336E-5    6.965161492085226E-4   -7.779675656833490E-4    5.568861635779793E-4
                         3.676766232644460E-4   -2.201009855031879E-4    2.192706595908538E-1    4.913083505069779E-1   -6.153556319310899E-4   -2.366595034175148E-4    1.795926972502830E-4    5.135363454470022E-4
                        -6.755876143785997E-5    6.960028330738709E-4   -6.128330059782999E-4   -2.288085911356129E-4    2.251923912972867E-1    4.756658537521755E-1    5.024364698265678E-4   -2.631662965043658E-4
                        -7.768088181808402E-4    5.425193150143196E-4    1.831691775158332E-4    4.983686201502236E-4    5.065018143166241E-4   -2.773572400980683E-4    2.061848809325590E-1    4.862216946673682E-1

 1.562500000000000E9     2.354135116592929E-1    4.742391616715489E-1    3.733471846392009E-4   -3.265047409882034E-4    2.333351935277650E-4    6.186885996787042E-4   -3.508954721967661E-4    8.002532673254933E-4
                         3.769493210814842E-4   -3.241448473807295E-4    2.322337124367356E-1    4.880705990687231E-1   -6.728031817588678E-4    6.877490119898938E-5    3.775530365906254E-4    3.492668396134215E-4
                         2.313726226551840E-4    6.198957846236022E-4   -6.984766409747464E-4    9.825865799995236E-5    2.377816161110654E-1    4.726831213092452E-1    4.783623474970597E-4   -3.968317465571831E-4
                        -3.290129268948836E-4    7.673350349110854E-4    3.751307072353237E-4    3.560483069681587E-4    4.731699562856761E-4   -3.998676535557280E-4    2.185100256770534E-1    4.835196259184015E-1

 1.575000000000000E9     2.485288491756147E-1    4.710984636100142E-1    2.968333217181486E-4   -4.778535713955733E-4    5.249721965811750E-4    4.510851726161862E-4    6.988402875401319E-5    7.532631491827280E-4
                         2.904088617989289E-4   -4.699160427611623E-4    2.456578594505359E-1    4.843499290219129E-1   -5.055577817871534E-4    3.954937845100719E-4    4.631274392252084E-4    1.450147014341300E-4
                         5.062943149585166E-4    4.241677841685083E-4   -5.088351271321721E-4    3.965517762520655E-4    2.509144901629812E-1    4.693082222835537E-1    3.036373530240817E-4   -6.090191336836565E-4
                         7.057765168309629E-5    7.582048850617947E-4    4.813376891580104E-4    1.299378843691943E-4    3.109510778889990E-4   -6.130672225253577E-4    2.312081308218521E-1    4.803530586585943E-1

 1.587500000000000E9     2.620588949485536E-1    4.672593866296050E-1    5.659862618666828E-5   -6.217913644845109E-4    6.276725220990818E-4    1.267669963717485E-4    4.192324997150934E-4    5.492103666383761E-4
                         5.990711947596080E-5   -6.378098997580105E-4    2.593167715802555E-1    4.799743906766823E-1   -2.124848896947187E-4    5.153798795988385E-4    4.555947519575045E-4   -1.052198851786361E-4
                         6.452799756300813E-4    1.311957611911927E-4   -1.999936669724677E-4    5.374732946986299E-4    2.645826993592758E-1    4.655173036913158E-1    4.074207084409911E-6   -6.927273897790047E-4
                         3.989582653194377E-4    5.747189737865918E-4    4.402601607411093E-4   -1.054031261288078E-4    2.117682062612732E-5   -6.916493555791781E-4    2.443527795525905E-1    4.763505910894449E-1

 1.600000000000000E9     2.760178808487055E-1    4.624094948794168E-1   -1.901215327695434E-4   -5.645393396437265E-4    5.821211428570745E-4   -2.267909415255340E-4    6.181146781843527E-4    2.748145439028390E-4
                        -2.112788254960678E-4   -5.330762073551040E-4    2.733576780376674E-1    4.744090355173987E-1    5.170921067647131E-5    4.512032687676412E-4    3.124112085191588E-4   -3.030766462244939E-4
                         5.884541349760299E-4   -2.243786183418459E-4    5.398098951509052E-5    4.218608636799494E-4    2.787803639333687E-1    4.609525436900941E-1   -2.604211009828522E-4   -5.839881834764942E-4
                         6.022202200187599E-4    2.810416020868433E-4    2.874506009102895E-4   -3.006497085563674E-4   -2.806123995399816E-4   -5.757119962357508E-4    2.581170389193448E-1    4.711928701044338E-1

 1.612500000000000E9     2.904056776065652E-1    4.565750019872828E-1   -3.761788063500970E-4   -3.394493591158277E-4    3.581908386964436E-4   -4.408113755511578E-4    6.688448273638226E-4   -1.064637293101482E-4
                        -3.835875334981022E-4   -3.443393783377995E-4    2.877489492822544E-1    4.678218192545672E-1    1.448600137755399E-4    3.093043615640752E-4    8.657935394380302E-5   -3.982668470764639E-4
                         3.569069972292204E-4   -4.533595283295158E-4    1.401452438337586E-4    2.978592745480377E-4    2.932163925966864E-1    4.554757425466466E-1   -4.296232282945458E-4   -3.296371182141353E-4
                         6.446424898609538E-4   -7.123740783516886E-5    8.396410971612820E-5   -3.815180075909148E-4   -4.127695536221886E-4   -3.388105710981522E-4    2.722837339597596E-1    4.648554078797632E-1

 1.625000000000000E9     3.050989867318509E-1    4.492971373064399E-1   -3.765016831444511E-4   -1.382283769482659E-4    5.957247550375575E-5   -5.382565538907006E-4    4.986179020056643E-4   -4.088021402513746E-4
                        -4.061959670969908E-4   -1.427354381415207E-4    3.023319235563136E-1    4.600245486636595E-1    1.675658171316831E-4    2.257898489340184E-4   -8.956625861086267E-5   -3.291137601063067E-4
                         5.943480246123440E-5   -5.344957051196331E-4    1.517742420952390E-4    2.332125796393742E-4    3.078492518559960E-1    4.488517423127555E-1   -4.192365021780648E-4   -1.405372118235959E-4
                         5.097680380043638E-4   -4.046744337951324E-4   -1.010287236776942E-4   -3.504203202202323E-4   -4.149401119923974E-4   -1.301576472678138E-4    2.866074299711939E-1    4.574320185369197E-1

 1.637500000000000E9     3.197062998970504E-1    4.405728241470463E-1   -3.284993874185560E-4   -3.467152856183227E-5   -1.843171462340011E-4   -4.259884611888999E-4    1.777129130995441E-4   -5.880488602738066E-4
                        -3.632597461014583E-4   -3.099146385037030E-5    3.169124731274839E-1    4.509333227598268E-1    2.134302395217450E-4    2.014109883351418E-4   -2.149164596251793E-4   -1.986345915791701E-4
                        -1.962661678694852E-4   -4.315472710081966E-4    1.948987149101248E-4    2.074367688105624E-4    3.222729973351144E-1    4.410345590567896E-1   -3.640244500413031E-4   -7.213654957373980E-6
                         1.932608788613883E-4   -6.024415309255175E-4   -2.133243628120243E-4   -2.176197437365637E-4   -3.618512770204771E-4   -2.496951645667184E-5    3.010671795712776E-1    4.491016813637556E-1

 1.650000000000000E9     3.341534786042125E-1    4.307335843347095E-1   -2.768059689197354E-4    4.663693848898658E-5   -3.015088180037557E-4   -2.254315154382297E-4   -1.879862030959628E-4   -5.703622825287440E-4
                        -2.950015107962888E-4    3.399819243247085E-5    3.313513862515586E-1    4.407764262581921E-1    2.859878291600812E-4    1.280536530052798E-4   -2.290542181831673E-4   -7.282885619057223E-5
                        -3.217071053384064E-4   -2.429325124586880E-4    2.896868691695739E-4    1.289955712449261E-4    3.367359121611938E-1    4.319962219025316E-1   -3.211105120831606E-4    3.611897742858155E-5
                        -1.853532391779320E-4   -5.882406760784369E-4   -2.334733480424867E-4   -7.123616733640556E-5   -3.253419553895230E-4    3.528839707715204E-5    3.153551896172674E-1    4.398383100948119E-1

 1.662500000000000E9     3.483786054916411E-1    4.198075019613549E-1   -2.709031839970759E-4    1.106079106022808E-4   -3.469313710187273E-4   -3.454219467193632E-5   -4.642583569828408E-4   -3.349661618851831E-4
                        -2.698550784591848E-4    9.858435460658349E-5    3.455778533899224E-1    4.292928774845018E-1    3.390603061370097E-4   -2.488968847307882E-5   -1.935941784532901E-4    3.123003636945222E-5
                        -3.405131091610987E-4   -4.262909500127502E-5    3.296882555508373E-4   -2.795834672974897E-5    3.511354635080687E-1    4.215325451916032E-1   -3.042310049383719E-4    1.254815378510029E-4
                        -4.773022574263172E-4   -3.519621413848259E-4   -1.772439986471434E-4    2.318449801083445E-5   -3.156806787144112E-4    1.375320626406238E-4    3.292177378753498E-1    4.294498782445348E-1

 1.675000000000000E9     3.621570429290861E-1    4.076360500985491E-1   -2.498372148018465E-4    2.060982277692948E-4   -2.866061785766508E-4    1.118062406538347E-4   -5.331608546958311E-4   -1.565553515683819E-5
                        -2.272935681733592E-4    2.050940931408598E-4    3.591264269102874E-1    4.165366821309236E-1    2.875388492427715E-4   -1.773641543047115E-4   -1.508979723007926E-4    7.270791789082363E-5
                        -2.911017407478142E-4    9.486807676825419E-5    2.386982517756313E-4   -1.753099684634920E-4    3.652560114354630E-1    4.095299392952433E-1   -2.323335916466644E-4    2.536985546390899E-4
                        -5.336193931076669E-4   -2.223768193545307E-5   -1.531574970777167E-4    6.974473312906725E-5   -2.559720743042658E-4    2.852583963233432E-4    3.422792222993813E-1    4.175915651546329E-1

 1.687500000000000E9     3.753019772970598E-1    3.943567920992807E-1   -1.322964088343699E-4    2.826066178858141E-4   -2.018378929007824E-4    1.896158948857544E-4   -4.120577784373419E-4    2.883317655382036E-4
                        -1.281790119823692E-4    3.069002231006644E-4    3.719304737467172E-1    4.024297123359782E-1    9.456418834963958E-5   -2.427172709004479E-4   -1.365855370851173E-4    1.505225801788780E-4
                        -2.086758730846271E-4    1.854727897083002E-4    1.065626317075507E-4   -2.422981012271959E-4    3.789831186151579E-1    3.960361858297650E-1   -1.015116696921428E-4    3.278355374079739E-4
                        -4.288444291868058E-4    2.670350266548552E-4   -1.303851179777028E-4    1.090557017309615E-4   -1.229941453308817E-4    3.371669771424012E-4    3.546338154310011E-1    4.043181471474526E-1

 1.700000000000000E9     3.876327980425917E-1    3.799129716361875E-1    3.672589304608150E-5    3.080798721854417E-4   -8.200447526596513E-5    2.425934993941492E-4   -1.695013138020508E-4    4.155581648976111E-4
                         2.291487992621665E-5    2.813995604261168E-4    3.837052803544566E-1    3.871518308320827E-1   -2.414691078320860E-5   -2.037570168379325E-4   -6.649621281604812E-5    1.286991490892354E-4
                        -1.017776986648807E-4    2.260837739416382E-4    2.674688298792956E-6   -2.177568756499872E-4    3.921316029349137E-1    3.813102237091974E-1    7.369935520757992E-5    2.970317126311060E-4
                        -1.884022578876301E-4    4.314213023651571E-4   -8.502614509480319E-5    1.339881707040999E-4    6.388028867352008E-5    3.194131065932878E-4    3.660650299283357E-1    3.897508348313841E-1

 1.712500000000000E9     3.989235936840689E-1    3.646299771099545E-1    1.233758691607471E-4    2.116027937642248E-4    1.387611977299994E-5    2.434711316067738E-4    6.032260988476152E-5    4.226475139794781E-4
                         1.205422465417326E-4    2.198586493198918E-4    3.944573407298945E-1    3.706960992428071E-1   -6.026358391610705E-5   -1.410428286090619E-4   -1.203166234941026E-5    1.703771682506071E-4
                         1.667081845904823E-5    2.376211917843171E-4   -4.076111114096703E-5   -1.319956651831196E-4    4.043575930617827E-1    3.655863203036229E-1    1.687251779002010E-4    2.066971354774325E-4
                         8.066611184246419E-5    4.278897677950176E-4   -1.837567115041386E-5    1.641943185726834E-4    1.619311400163125E-4    2.060050645223480E-4    3.766320726363258E-1    3.741217456065141E-1

 1.725000000000000E9     4.091389350353425E-1    3.482799756897254E-1    1.741239554139876E-4    1.168932512614678E-4    1.048228063372219E-4    2.171798171698608E-4    2.728657301155443E-4    3.086652532160462E-4
                         1.815627628799001E-4    1.275725524460749E-4    4.041151676116986E-1    3.533287655820818E-1   -6.101739192552003E-5   -1.118019040793387E-4    4.414700779119386E-5    1.663172353544328E-4
                         1.053060232344855E-4    2.192543512311083E-4   -5.234084887281812E-5   -9.702523632381096E-5    4.155245408686496E-1    3.489411440346566E-1    1.778445685215027E-4    8.391949620492022E-5
                         2.596546462276310E-4    3.049025515987584E-4    5.430790968341619E-5    1.716881961503505E-4    1.869124368200815E-4    9.839022109444859E-5    3.864051323187226E-1    3.574616582874998E-1

 1.737500000000000E9     4.183388949317750E-1    3.309734267325983E-1    1.912564301292742E-4    3.207584267831706E-5    2.014483229233706E-4    1.275217078202500E-4    3.512692173347458E-4    8.082646383852625E-5
                         1.633581564317569E-4    3.499381893993573E-5    4.126803022884877E-1    3.349583881670379E-1   -5.161284201741105E-5   -1.258417270576847E-4    1.481617971764944E-4    1.680481658605398E-4
                         1.887890324682424E-4    1.208217148208403E-4   -4.294703651641105E-5   -9.430183182451124E-5    4.256121761410752E-1    3.313536531925195E-1    1.567027169864982E-4    1.941039824886532E-5
                         3.496898844789422E-4    7.570037309901354E-5    1.641724660145437E-4    1.534399585902553E-4    1.707423215069343E-4    6.346879402949874E-6    3.951301128053519E-1    3.400155650935678E-1

 1.750000000000000E9     4.263960551804883E-1    3.124324580401143E-1    1.626827705550328E-4   -1.381068183474254E-5    2.235634996005175E-4    1.312435289659250E-5    3.129603152993314E-4   -9.955775587630027E-5
                         1.886836482301475E-4    9.987372070775312E-8    4.199193536676136E-1    3.156675623763032E-1   -6.929710257121312E-5   -1.023461977019342E-4    1.794631497711533E-4    7.499138669419464E-5
                         1.958567583725656E-4    1.742615715658397E-5   -6.640766012804011E-5   -1.063505518331316E-4    4.343028815267088E-1    3.129273638007087E-1    1.325558630546433E-4   -4.567258094782814E-5
                         3.190659874820600E-4   -8.316450967285738E-5    1.723190662598889E-4    7.274035862908644E-5    1.288006248877699E-4   -4.641114937356167E-5    4.025713389047537E-1    3.218915338234614E-1

 1.762500000000000E9     4.331488291384555E-1    2.930068617436121E-1    1.478307336461336E-4   -6.172349245177499E-5    1.885938613524542E-4   -7.590750459908283E-5    1.884150684530210E-4   -2.136205796253300E-4
                         1.505969421307631E-4   -9.687369789695894E-5    4.256561733975628E-1    2.957639816739643E-1   -1.364552870061532E-4   -1.066962593684503E-4    1.797792592972196E-4   -2.019801809179703E-5
                         1.829902298670922E-4   -3.373937283603175E-5   -1.277112314957869E-4   -8.095080373897853E-5    4.414933891939387E-1    2.936467015049462E-1    1.080937506361735E-4   -7.368515974149928E-5
                         2.101744750272604E-4   -2.288155715776695E-4    2.044896326950374E-4   -2.471337041723874E-5    1.003741223900415E-4   -6.858106047713336E-5    4.085100260951917E-1    3.033641358056067E-1

 1.775000000000000E9     4.384687023066244E-1    2.730829284126913E-1    9.285672036333565E-5   -1.550897281923441E-4    1.240873318523695E-4   -1.256715404277568E-4    4.237115447733421E-5   -2.848237873470896E-4
                         9.482323895001322E-5   -1.588175378216555E-4    4.296704035192784E-1    2.753677891058070E-1   -1.593611284009018E-4   -3.329738053374032E-5    1.698376378144374E-4   -1.188924852521450E-4
                         1.319187485447106E-4   -1.027077927985398E-4   -1.771071126362238E-4   -2.649784159178744E-5    4.470658467624034E-1    2.737050369133704E-1    3.665020190967429E-5   -1.174792785859421E-4
                         5.995399863190745E-5   -2.864187093232435E-4    1.529964485749480E-4   -1.247449025165491E-4    6.332505573449057E-5   -1.042829393338835E-4    4.128405261942029E-1    2.845412249378710E-1

 1.787500000000000E9     4.423333199319848E-1    2.526476490751356E-1    2.799768333802568E-6   -1.806563095373030E-4    7.513039013439050E-5   -1.407095503905571E-4   -1.022000292027389E-4   -2.659577892186375E-4
                        -1.767796589361428E-5   -1.967648166276254E-4    4.319244328339523E-1    2.544311242898071E-1   -1.678258918971005E-4    4.742084887224005E-5    9.860434377748244E-5   -1.710722766998341E-4
                         7.755946430115473E-5   -1.617163532052323E-4   -1.486045998445612E-4    3.993094465762698E-5    4.508566217411423E-1    2.531194045452484E-1   -3.422533211278286E-5   -9.892936187254492E-5
                        -7.598462739234318E-5   -2.687502753959485E-4    8.933705186890811E-5   -1.847113721741240E-4   -2.845123542264473E-5   -1.234350749258063E-4    4.154285772652624E-1    2.652931890108301E-1

 1.800000000000000E9     4.448759325734469E-1    2.320133169345145E-1   -1.199180582693944E-4   -1.186721586443057E-4   -2.794955840189542E-6   -1.608598083385103E-4   -2.018187774168429E-4   -1.834064983179050E-4
                        -6.341626851404083E-5   -1.255272921454416E-4    4.321924668078547E-1    2.331758350441462E-1   -9.978429738790436E-5    1.054055201741038E-4    1.131047703191238E-5   -2.076144626436681E-4
                         1.321295771779573E-5   -1.478861269093039E-4   -1.213812694123910E-4    5.879645803567380E-5    4.533629706329353E-1    2.319998440171125E-1   -9.271963299590746E-5   -4.596982374966906E-5
                        -2.243669792775960E-4   -1.768029002411791E-4    1.864386789173777E-5   -2.159956771711911E-4   -1.058208991480687E-4   -3.584854120551959E-5    4.163098693355137E-1    2.457216151494436E-1

 1.812500000000000E9     4.457097864362735E-1    2.112550036034344E-1   -1.560040427777691E-4   -3.682370931891470E-5   -5.436047498775399E-5   -1.525190495784494E-4   -2.623542741057053E-4   -6.307085618827290E-5
                        -1.635134853658855E-4   -4.464938810633675E-5    4.307199392781988E-1    2.117491230659904E-1   -1.073103495956238E-4    1.199694087378119E-4   -1.056551766798092E-4   -2.031035544067575E-4
                        -3.925206313228556E-5   -1.799894600737399E-4   -9.210738878139086E-5    1.322473734062574E-4    4.543470442386851E-1    2.104309075044327E-1   -1.043817831610560E-4    2.876912614011329E-5
                        -2.437093169369579E-4   -3.286682661578682E-5   -1.311929801833653E-4   -2.122494548827421E-4   -9.287218582830030E-5    8.412470267980481E-6    4.157737125805063E-1    2.257314931151935E-1

 1.825000000000000E9     4.449958140098304E-1    1.904958658540911E-1   -1.258538555541718E-4    4.295549801487183E-5   -1.111299799302324E-4   -1.568216253200330E-4   -2.193540537664362E-4    1.075171407271208E-4
                        -1.120171774409769E-4    3.537395566866787E-5    4.273832267789072E-1    1.904777654820237E-1   -6.028883812820435E-5    1.378015857949200E-4   -2.179151261566101E-4   -1.272097813867908E-4
                        -9.052990450190275E-5   -1.306371113683715E-4   -5.850024077602221E-5    1.421414154940900E-4    4.537737485132687E-1    1.887764014375065E-1   -6.877753036588951E-5    8.216857934021754E-5
                        -2.309922205307914E-4    1.201208252125096E-4   -2.026406188117768E-4   -1.171411745999015E-4   -5.525742104701745E-5    7.806786749961146E-5    4.137033423539078E-1    2.055692122972042E-1

 1.837500000000000E9     4.423336059229030E-1    1.696369668894626E-1   -8.109696577042793E-5    1.328133190205941E-4   -1.683323907173867E-4   -6.910074775224233E-5   -1.505715264646063E-4    2.091925743419470E-4
                        -8.062802529619297E-5    1.300893182735583E-4    4.221191838807899E-1    1.696631817001314E-1    1.297857748365667E-5    1.630756238576518E-4   -2.339599012069150E-4   -1.251172233363745E-5
                        -1.773009320565219E-4   -9.997685228816678E-5    9.091461139335335E-6    1.878417777119966E-4    4.516042213022142E-1    1.672981169916470E-1    2.536288798864931E-5    1.158756543206180E-4
                        -1.468484446073434E-4    2.141758139493087E-4   -2.512550476561195E-4   -7.033781451144241E-6    1.601584610353498E-5    1.065400262011837E-4    4.102481615158659E-1    1.855918302724781E-1

 1.850000000000000E9     4.378671440345906E-1    1.491485329774158E-1    2.727665042912767E-5    1.344604281066385E-4   -2.271521581762169E-4    3.578190655735887E-5    1.182975122048477E-5    2.506790403447876E-4
                        -1.981928791062696E-6    1.382362333035787E-4    4.151025219439896E-1    1.495503294570191E-1    8.396976020245759E-5    1.782954781231588E-4   -2.114297827441245E-4    1.222897030311815E-4
                        -2.174563035299096E-4    2.174107374992208E-6    7.599053307884242E-5    1.606350643127731E-4    4.478697794061939E-1    1.463068821275036E-1    7.727059800617740E-5    1.259169960755436E-4
                         1.357158597208507E-7    2.625300112668118E-4   -2.227489960060430E-4    1.447243397486218E-4    4.928579257329030E-5    8.440461300792331E-5    4.052884804937245E-1    1.662029534030440E-1

 1.862500000000000E9     4.315527527817232E-1    1.287220104608965E-1    7.387641258880326E-5    1.196339748112951E-4   -2.015558784469086E-4    1.440071002263916E-4    1.543470518562224E-4    2.212721388690853E-4
                         6.826968411937319E-5    1.115248825270406E-4    4.062181373758129E-1    1.303533305327404E-1    1.815254755070959E-4    8.867669995835234E-5   -1.227363985497759E-4    2.389307737086428E-4
                        -1.858242074990534E-4    1.289326733713656E-4    1.681667075338582E-4    9.366010969668830E-5    4.424346518049391E-1    1.258639626992250E-1    1.161284711504188E-4    4.198645967286825E-5
                         1.457891716495377E-4    1.795305653116852E-4   -1.170485204673119E-4    2.278199978658734E-4    1.130766899273554E-4    3.110090324431397E-5    3.987058850297366E-1    1.474650099295995E-1

 1.875000000000000E9     4.233607609802133E-1    1.087787871964455E-1    1.155573015499312E-4    7.548147261183577E-5   -1.234294423380649E-4    2.463583561316742E-4    1.967857112982553E-4    9.189531142742959E-5
                         1.346178013325599E-4    9.025708479824116E-5    3.956316157486235E-1    1.121593728467490E-1    2.149832323711236E-4    5.667097394646545E-5    3.042259417983535E-5    2.522158372236907E-4
                        -1.154603917276514E-4    2.407039420798229E-4    1.879613083392432E-4    4.450984766177408E-5    4.351794938820554E-1    1.059689164972859E-1    1.736307424348842E-4    3.119337900292095E-6
                         2.097089421118057E-4    8.231100981725980E-5    3.123459287799718E-5    2.558197887152477E-4    1.308023504807519E-4   -2.707723357723074E-6    3.902745692480613E-1    1.296431108474756E-1

 1.887500000000000E9     4.133781211563951E-1    8.949834606378899E-2    1.613952528589949E-4    8.003805700219001E-6    6.742021053987464E-5    2.360021837241662E-4    2.434898593050535E-4   -6.659041518271881E-5
                         1.385787667791906E-4   -8.176826650074923E-6    3.832606448002402E-1    9.504916892487818E-2    2.123912519298363E-4   -6.108893607469959E-5    1.472129420174462E-4    2.246358793263344E-4
                         4.787133217815229E-5    2.512368437606080E-4    1.888324195265910E-4   -3.679373505827966E-5    4.260085707344047E-1    8.687995553746086E-2    1.499198018297723E-4   -6.937989266955175E-5
                         2.433125973113628E-4   -6.331570197586639E-5    1.778877255886570E-4    2.056036641211998E-4    1.502987225272623E-4   -4.096870987944148E-5    3.799071063348132E-1    1.127427145350931E-1

 1.900000000000000E9     4.017356399703708E-1    7.106145712795155E-2    1.544794352701783E-4   -7.332499316706681E-5    1.828822363061237E-4    2.152818234956828E-4    1.535496373702127E-4   -1.919265228852263E-4
                         1.123969028270773E-4   -1.036524069799229E-4    3.690324759960001E-1    7.929726227422811E-2    1.648447791773062E-4   -1.436645712167771E-4    2.411850805815417E-4    9.694803495629409E-5
                         1.626559087898580E-4    2.123676863947914E-4    1.629188814825781E-4   -1.413496580356449E-4    4.149858590033099E-1    6.856328922740743E-2    1.113594906973295E-4   -1.313289136490126E-4
                         1.384943408754463E-4   -1.642089480814849E-4    2.806205449579232E-4    8.342216633110582E-5    8.530050696253978E-5   -1.521335928324071E-4    3.677562268084605E-1    9.673480229514561E-2

 1.912500000000000E9     3.886509033736128E-1    5.381072202679969E-2    6.046726932730334E-5   -1.128171985357831E-4    2.474481875419728E-4    3.152681479175670E-5    1.223230930016511E-5   -2.080168526384735E-4
                         8.952720503445323E-5   -1.485513558267720E-4    3.533136249171502E-1    6.498627389412479E-2    8.765792499171020E-5   -1.615088024433975E-4    2.415404407691983E-4   -4.777490774283513E-5
                         2.915291441855382E-4    5.528609526611232E-5    8.002659695892824E-5   -1.628067870533823E-4    4.023610439731026E-1    5.101768705733503E-2    2.463620501435664E-5   -1.765721855598742E-4
                         5.478010059562360E-6   -2.166535856250168E-4    2.563904050107815E-4   -6.245723501098091E-5    3.105428736285614E-5   -1.637996038074036E-4    3.539957386393078E-1    8.176729267295899E-2

 1.925000000000000E9     3.739823168809323E-1    3.813430178880947E-2    1.028935087854664E-5   -1.747860820996150E-4    2.416617594753838E-4   -1.174856231842780E-4   -9.896254784436268E-5   -1.870545135642456E-4
                        -5.082256340093658E-6   -1.394532661018105E-4    3.363602552651397E-1    5.225065694234236E-2    3.660255973591800E-5   -1.701423857684544E-4    2.124151435965634E-4   -1.926611108619546E-4
                         2.556983096619487E-4   -7.539655960588056E-5    5.997474143624289E-7   -1.814234451764261E-4    3.881794159557984E-1    3.457112138512872E-2   -5.605736859280397E-5   -1.779471614795617E-4
                        -1.103903363130824E-4   -1.762626926493233E-4    1.975987242496143E-4   -1.792867234172000E-4   -6.190224472320443E-5   -1.780849274539079E-4    3.388450511601165E-1    6.800945503432448E-2

 1.937500000000000E9     3.579937332035254E-1    2.404018919996772E-2   -9.239593262602437E-5   -1.441160263500337E-4    1.893353483279787E-4   -2.300847899994250E-4   -1.806678267476627E-4   -5.375269927816517E-5
                        -5.565262360048694E-5   -1.672737194124053E-4    3.183584848286257E-1    4.142171331694235E-2   -5.318605338475713E-5   -1.876287198484183E-4    6.360207037342308E-5   -2.527048173455304E-4
                         1.766929072229231E-4   -2.288681304679342E-4   -7.380559225922818E-5   -1.669467149377691E-4    3.727498936712525E-1    1.940263697663287E-2   -1.026569841865665E-4   -1.551378011392411E-4
                        -1.888262301850194E-4   -9.871108657968862E-5    3.010968795022376E-5   -2.594044618577935E-4   -1.318917467740151E-4   -1.402053647673103E-4    3.225746211592551E-1    5.577115123897101E-2

 1.950000000000000E9     3.406699208478054E-1    1.190323898700227E-2   -1.113054587065134E-4   -1.166119799434225E-4    2.733582265106138E-5   -2.638614137396570E-4   -1.744284898213569E-4    3.087904757841557E-5
                        -1.358256997877912E-4   -1.237493565903204E-4    2.995066597148430E-1    3.266349499119284E-2   -1.227296120951154E-4   -1.219858156845131E-4   -1.045482336208021E-4   -2.298071669437470E-4
                         3.079321468910611E-5   -2.823105012966369E-4   -1.209496149755422E-4   -1.644935817862123E-4    3.561217807630830E-1    5.764504856717216E-3   -1.672484037640812E-4   -1.088323915420537E-4
                        -1.947100868262939E-4    3.024876573341260E-5   -9.477930680526707E-5   -2.327553142867345E-4   -1.684185103771439E-4   -9.337226074796826E-5    3.053346706780501E-1    4.541936752733552E-2

 1.962500000000000E9     3.222756193369190E-1    1.693764423542293E-3   -1.309423775033942E-4   -5.002524965468975E-5   -1.280293045638365E-4   -2.120371107725347E-4   -1.265366153565293E-4    1.288922985777706E-4
                        -1.192185643770776E-4   -6.056310458707934E-5    2.800262727656543E-1    2.621751147295380E-2   -1.881763029679290E-4   -1.040132631725560E-4   -1.942910168139019E-4   -1.355798995615689E-4
                        -1.371675028123748E-4   -2.406858991173133E-4   -1.699677086087873E-4   -9.970954344035109E-5    3.384881286315245E-1   -6.090838053304270E-3   -1.899408318633619E-4   -2.309942492486130E-5
                        -1.311139062456666E-4    1.083799804072869E-4   -2.041032283574876E-4   -1.607511113739140E-4   -1.695465434371450E-4   -2.554583254456591E-5    2.871748160868499E-1    3.719730446450997E-2

 1.975000000000000E9     3.027826829011770E-1   -6.398609719307655E-3   -1.526127444596658E-4    6.851329052691695E-6   -2.183275416965901E-4   -1.468834438852953E-4   -2.501850628264150E-5    1.793196665917052E-4
                        -1.601101406841535E-4   -9.752033103153545E-6    2.600285950698442E-1    2.224146171556306E-2   -2.273047630654666E-4   -2.719421097870738E-5   -2.373884985399924E-4   -9.404222314264810E-6
                        -2.299606757259852E-4   -1.342201435918837E-4   -1.907533712525878E-4   -1.977172883245732E-5    3.199605671068296E-1   -1.585411279288807E-2   -1.966006025842082E-4    5.958740993237319E-5
                        -2.738971915062471E-5    1.721033908897359E-4   -2.367339515335099E-4   -1.008791071934719E-5   -1.973548619606307E-4    7.871102263665896E-5    2.683356247023182E-1    3.135840643102652E-2

 1.987500000000000E9     2.825030677346946E-1   -1.237656684184088E-2   -1.682670805663922E-4    6.037800125136733E-5   -2.292102931141954E-4    2.611516155198264E-5    8.367134208593729E-5    1.351490683328924E-4
                        -1.305787619290119E-4    7.038458338350140E-5    2.397878528180687E-1    2.096513081734669E-2   -1.781346104867612E-4    8.026920229595997E-5   -1.554026682936193E-4    1.258708030484251E-4
                        -2.684529445076166E-4    3.732161029936042E-5   -1.873192952155401E-4    8.818954134850719E-5    3.006021498588938E-1   -2.329524952870355E-2   -1.629061259817795E-4    1.353300034281219E-4
                         7.594089171410145E-5    1.430556775128489E-4   -2.036271893727598E-4    9.375637811333780E-5   -1.550319192841559E-4    1.385102180557792E-4    2.488078303173732E-1    2.802987641410099E-2

 2.000000000000000E9     2.617389152037315E-1   -1.621480730917569E-2   -1.259484870007361E-4    1.315339758774431E-4   -1.921174398157178E-4    1.608306017904611E-4    1.134856975752356E-4    5.371641325595696E-5
                        -1.134809879772569E-4    1.324702121071929E-4    2.194435946474097E-1    2.212813039519858E-2   -1.334599155670826E-4    1.713663129466181E-4   -9.121779141916934E-5    2.078328822987828E-4
                        -1.822662743275778E-4    1.552583660678567E-4   -1.262058408562254E-4    1.734152706746670E-4    2.806012654430025E-1   -2.842764401834248E-2   -7.851915564352836E-5    1.999844244185397E-4
                         1.217142791628267E-4    1.025013622370257E-4   -8.995286072787166E-5    1.901380981075277E-4   -1.021772999361442E-4    1.887467238008960E-4    2.288965371381828E-1    2.713060479835184E-2

 2.012500000000000E9     2.406861042884424E-1   -1.826017448594820E-2   -2.291247758788528E-5    1.617414665111334E-4   -6.062317187659980E-5    2.138061545867906E-4    1.419848432128078E-4   -1.965324209439824E-5
                        -4.665749992750365E-5    1.506511695750771E-4    1.995779160550798E-1    2.523350706216258E-2    1.941091501373705E-5    2.221499960021719E-4    3.727611815986658E-5    1.902104317183458E-4
                        -5.468958809681625E-5    2.158142859384049E-4   -1.731590646685584E-5    1.999839442076269E-4    2.602527636741307E-1   -3.167202250147386E-2    1.169646729354432E-5    2.206481370049858E-4
                         1.486760382922627E-4    8.665852225469450E-6    2.283946507905195E-5    2.010756249953704E-4   -2.497393346067110E-5    2.226106948305818E-4    2.090362771114268E-1    2.818272578624589E-2

 2.025000000000000E9     2.199425942471384E-1   -1.781330125605836E-2    4.938003943484640E-6    1.440706347693837E-4    6.898149569147607E-5    2.283381133918084E-4    1.348374664457330E-4   -9.115614202675454E-5
                         5.207076121580361E-5    1.836423322419038E-4    1.804142603568799E-1    3.070697272786907E-2    8.227581543819094E-5    2.161122190810247E-4    1.125210388720881E-4    1.447026225905927E-4
                         7.316814869258201E-5    2.248821781482126E-4    6.287752930879878E-5    1.899456626771447E-4    2.396378785777155E-1   -3.260819968423356E-2    9.042551920628677E-5    2.159518530795423E-4
                         1.116550811700451E-4   -8.620096665387963E-5    1.365320063029106E-4    1.521402470472169E-4    8.478641948343375E-5    1.824228864803071E-4    1.895111123633086E-1    3.156258177289106E-2

 2.037500000000000E9     1.998969856958409E-1   -1.492319349117773E-2    1.194232844334100E-4    1.631889159419785E-4    1.518101719824546E-4    1.200483616701896E-4    2.355392660291105E-5   -1.152793271298917E-4
                         7.049020607188228E-5    1.390148765152927E-4    1.624285686756561E-1    3.860000189771885E-2    1.286228328621966E-4    1.206758391834545E-4    1.725338108567456E-4    4.991339214445351E-5
                         1.366265940913328E-4    1.426635588175410E-4    1.593389727584620E-4    1.520567268247359E-4    2.192207257656001E-1   -3.120239080419957E-2    1.600819080224320E-4    1.419359234857112E-4
                         1.667445639460157E-5   -1.165256608781337E-4    1.704374485333993E-4    4.045710799527220E-5    1.637962072563796E-4    1.587895437303901E-4    1.708482334086515E-1    3.741870569458122E-2

 2.050000000000000E9     1.809480386649422E-1   -9.565042820816820E-3    1.381847102974880E-4    9.687921439031926E-5    2.097401041074804E-4    3.077390016348574E-5   -4.701492191780042E-5   -1.069361562680421E-4
                         1.418197221731176E-4    8.996428428848749E-5    1.459602419831878E-1    4.840599344447561E-2    1.979298847553157E-4    3.974718250119095E-5    1.830419190887844E-4   -4.235287525753217E-5
                         2.126531787438837E-4    2.907723880801698E-5    2.069918066499869E-4    2.349014951064542E-5    1.994270164302479E-1   -2.768856118054933E-2    2.234233562157556E-4    6.589269692010462E-5
                        -4.054779503214841E-5   -1.214357642675870E-4    1.585831045797760E-4   -5.866007455896606E-5    2.135505678206047E-4    7.136560660264261E-5    1.535195099622934E-1    4.548326618753957E-2

 2.062500000000000E9     1.631647093213045E-1   -1.982511803615332E-3    1.781444661300703E-4    2.972485225355390E-5    1.492543075681896E-4   -1.137441123047645E-4   -9.457815153252733E-5   -7.128464551557784E-5
                         1.662827147384266E-4    1.262712887735203E-5    1.313571256778775E-1    6.017204550086640E-2    1.900870124998539E-4   -4.686152772076450E-5    9.259875000397243E-5   -1.357224999805763E-4
                         1.618022895019901E-4   -9.286185392360395E-5    1.813924500076957E-4   -6.451122231071283E-5    1.806554140208252E-1   -2.213219960551520E-2    2.053088005747917E-4   -4.452462288221339E-5
                        -8.383361030602242E-5   -8.220923113009903E-5    8.744222146480913E-5   -1.322980156330890E-4    2.092735186230412E-4   -2.140606255426138E-5    1.377482882694149E-1    5.567620467684845E-2

 2.075000000000000E9     1.467448768784390E-1    7.807889369900374E-3    1.784898767064756E-4   -6.574943007530818E-5    1.010138812060771E-4   -1.629997410996532E-4   -9.584356280475835E-5    2.420609734355937E-5
                         1.819726796330492E-4   -4.521100379671893E-5    1.187700941023683E-1    7.369812043687989E-2    1.236912070205829E-4   -1.389326244153852E-4    1.419595948045319E-5   -1.415896783727682E-4
                         1.051393802765327E-4   -1.652882976919503E-4    1.405461573952526E-4   -1.281328402533823E-4    1.631765135945139E-1   -1.455610047748638E-2    1.699797720543706E-4   -1.157986239526498E-4
                        -8.518653864073871E-5   -2.052459518931923E-5    1.713291830651519E-6   -1.755248952483022E-4    1.790703647943329E-4   -1.232013956344281E-4    1.237657081146834E-1    6.784702238573143E-2

 2.087500000000000E9     1.318770664453144E-1    1.943207551946255E-2    1.359777574499995E-4   -7.995187341959130E-5    9.371689681272232E-6   -1.358432823532893E-4   -8.966877229165024E-5    7.690325003491118E-5
                         1.308815325099574E-4   -1.187232135422181E-4    1.081559809185125E-1    8.870361029763024E-2    6.114969802383043E-5   -1.831444562755746E-4   -7.142322331136178E-5   -1.057873395768381E-4
                        -2.803412447945394E-5   -1.781827783116252E-4    5.833435244701040E-5   -1.932726284333356E-4    1.472299273328976E-1   -5.057352977935953E-3    9.186649312448666E-5   -1.849574190939691E-4
                        -9.051383347440182E-5    6.629051831933941E-5   -6.656527205660585E-5   -1.423605237688347E-4    9.804268855458665E-5   -1.682733084112551E-4    1.115862487530889E-1    8.182601200401726E-2

 2.100000000000000E9     1.185037784758084E-1    3.264626893009916E-2    6.450334403493822E-5   -1.230523922762251E-4   -9.010636127761458E-5   -1.368197601125116E-4   -1.872629517772123E-5    8.682240186840065E-5
                         6.453599175242322E-5   -1.553134515931103E-4    9.960208805315252E-2    1.048487704087192E-1   -2.255186452348400E-5   -1.833154506327519E-4   -1.171742909125829E-4   -5.438863018224316E-5
                        -9.438620000623073E-5   -1.380930904681196E-4   -5.444276037027985E-5   -2.122862190039445E-4    1.329665690387342E-1    6.228840739702076E-3    1.996731834356807E-5   -1.861656565157189E-4
                        -4.503863192882077E-5    8.780158412205152E-5   -1.303724264894533E-4   -6.746666811375260E-5    1.858400108489023E-5   -1.781255055258049E-4    1.012828880101563E-1    9.718266380266527E-2

 2.112500000000000E9     1.068086053542130E-1    4.680786583114075E-2    1.181674189206084E-6   -1.619165124782158E-4   -1.341490882754858E-4   -5.752042969272016E-5    3.522562675589187E-5    7.830716150562733E-5
                        -2.073113010510811E-5   -1.566005928294176E-4    9.311197785564886E-2    1.214571570563368E-1   -1.179744877020410E-4   -1.634712286051482E-4   -1.233818093951629E-4    4.439883918684627E-5
                        -1.096363569317253E-4   -4.726264250348495E-5   -1.193509415034734E-4   -1.394669728459032E-4    1.204411379403468E-1    1.895047854084086E-2   -5.102316600065633E-5   -1.440262358608869E-4
                         4.408707326938973E-5    6.733520485546493E-5   -1.044966055994913E-4    2.765280644882049E-5   -4.808159568319671E-5   -1.598521292307097E-4    9.299331220055244E-2    1.132510258499844E-1

 2.125000000000000E9     9.696548305626836E-2    6.171369230747596E-2   -7.395124025390287E-5   -1.401083283123374E-4   -1.283330541834107E-4    4.913426251059445E-5    7.212631045174379E-5    5.616076917449756E-5
                        -4.653959672116094E-5   -1.355309381007174E-4    8.857936212364574E-2    1.383419761976757E-1   -1.770324865091817E-4   -4.983127272978745E-5   -9.222913503714524E-5    6.280748981319220E-5
                        -1.292207219821592E-4    3.637345791683777E-5   -1.584429783928192E-4   -6.295451875519660E-5    1.096520870954941E-1    3.289526204059956E-2   -1.072794878337746E-4   -1.167258343543326E-4
                         6.370076941164471E-5    5.982542796371314E-5   -7.616659502151923E-5    6.180434112129715E-5   -1.164223571847634E-4   -1.278803153443222E-4    8.674891212794310E-2    1.298215644842494E-1

 2.137500000000000E9     8.904658854093289E-2    7.709786475321102E-2   -1.315515355821439E-4   -7.591682266982825E-5   -8.742962458029245E-5    8.722110211108552E-5    5.291461552970716E-5    4.284335979347795E-6
                        -1.138918481262828E-4   -7.233571799905235E-5    8.604010637044043E-2    1.549291041953738E-1   -1.835938782629422E-4    2.397804092373362E-5   -1.431626166091923E-5    1.376803280334651E-4
                        -1.034716654256145E-4    9.228889620621152E-5   -1.652418048436960E-4    9.619693468642541E-6    1.005008962219716E-1    4.765997952971511E-2   -1.372344953269453E-4   -7.430873424039814E-5
                         6.899570342052708E-5    1.541876510044677E-5   -2.317881592763165E-5    1.124611430569021E-4   -1.537151317391346E-4   -4.805423063150600E-5    8.265328962023298E-2    1.465309837326048E-1

 2.150000000000000E9     8.322895786440494E-2    9.257904866249270E-2   -1.288689413200344E-4   -2.184773362712749E-5   -3.080855302318553E-5    1.097323819001988E-4    7.640584855212720E-5   -2.522171510021084E-5
                        -1.296269761507416E-4   -1.794569455810346E-5    8.559721630073197E-2    1.711846220974241E-1   -1.203896042525336E-4    6.147751676556984E-5    1.513472195057161E-5    6.758089444428322E-5
                        -3.047536789992078E-5    9.066002706575261E-5   -1.196167373405395E-4    8.904573094590246E-5    9.320189430091577E-2    6.293591915295547E-2   -1.341805596533506E-4    1.860389944103130E-5
                         4.275060012162806E-5   -2.839468687065167E-5    1.305626534659353E-5    8.095381357664893E-5   -1.672902748525087E-4    1.156633642975799E-5    8.085748588453576E-2    1.631033834564339E-1

 2.162500000000000E9     7.948239733071491E-2    1.081612986065111E-1   -1.069240712402965E-4    5.448883768572813E-5    3.172291857461618E-5    1.027577311725743E-4    3.450632818944769E-5   -6.138212635904442E-5
                        -8.445899533955589E-5    3.020766050063907E-6    8.724088258775327E-2    1.869253018334259E-1   -3.195600347224318E-5    1.058821278837478E-4    6.199019397373866E-5    5.434456256407626E-5
                         3.316166202157338E-5    1.044305910693669E-4   -6.017008293554283E-5    1.299641406194367E-4    8.766082304959837E-2    7.827608510475370E-2   -1.124779325073002E-4    7.027011405300065E-5
                         2.518838511544199E-5   -7.979412754668875E-5    5.567063888950742E-5    5.402403835931365E-5   -1.012152573811851E-4    3.492019661170973E-5    8.120866094078862E-2    1.795413475393742E-1

 2.175000000000000E9     7.772516072758250E-2    1.236613074841533E-1   -1.018105890437913E-4    5.143860097700555E-5    7.245175095653040E-5    7.188638603964540E-5   -3.476269017977242E-6   -2.531659242082133E-5
                        -7.698170978469882E-5    6.618736218803890E-5    9.064588714133849E-2    2.021007996252891E-1    1.744154467537242E-5    1.531141306811851E-4    5.751384727881861E-5    2.047477639781008E-5
                         7.468523736042521E-5    3.093873461671604E-5    6.774596925045921E-6    1.370887948809764E-4    8.384916132839562E-2    9.347068215605524E-2   -8.623621018572946E-5    9.499578806257897E-5
                        -3.088060967598972E-6   -4.825315869064526E-5    7.822829109158844E-5    1.596987835097008E-5   -8.192423436499327E-5    9.788813181467877E-5    8.341851733570879E-2    1.956356452502054E-1

 2.187500000000000E9     7.773925870270910E-2    1.390505973049698E-1   -6.596006075197647E-5    1.040672277427462E-4    1.120509988956896E-4    1.975394100595359E-6   -4.093781449067223E-5   -4.497333280271679E-5
                        -4.197450581678437E-5    7.953124036810568E-5    9.558860916690411E-2    2.167929472995010E-1    5.999659195015907E-5    9.935577611361267E-5    8.291896512931702E-5   -2.533011060962461E-5
                         6.396745957232028E-5   -1.163985143220525E-5    7.559903044378914E-5    1.000987824800312E-4    8.185897544063597E-2    1.084177373031272E-1   -2.498261470126135E-5    8.696860582722037E-5
                        -4.883199992824321E-5   -3.306970331891959E-5    3.989973914093689E-5   -1.453844674521741E-5   -3.664153196583648E-5    1.176894429848936E-4    8.733938994580974E-2    2.113115560865349E-1

 2.200000000000000E9     7.935921358968327E-2    1.543163378253881E-1   -9.434629226300656E-6    8.165638059979476E-5    6.611271696088017E-5   -2.836351893905291E-5   -1.725397206340518E-5    1.387170551387781E-5
                        -6.097185396352767E-6    1.027302849666542E-4    1.018342698626108E-1    2.308614445523409E-1    1.117888040222281E-4    4.589247786130940E-5    1.678231640779975E-5   -3.174078815346256E-5
                         7.961997187521781E-5   -5.193999105544011E-5    1.088385312967668E-4    6.869796197410588E-5    8.165452373640297E-2    1.230509893464442E-1    1.323250111723543E-5    1.154352042500615E-4
                        -3.699475631402317E-5   -2.374097439788163E-5    2.671632350030312E-5   -6.000645694875043E-5    1.664690344177447E-5    1.087901321045840E-4    9.265191415799096E-2    2.264462945367682E-1

 2.212500000000000E9     8.234634842100561E-2    1.693632508253769E-1    2.105741248122298E-5    3.532895823378510E-5    2.465874146162520E-5   -5.765830623024819E-5   -6.323179948925086E-5    4.910865274324115E-5
                         3.868471818036886E-5    6.722044786425970E-5    1.089578646997202E-1    2.443066623268923E-1    1.172569048538385E-4   -1.642369376565720E-5    3.448831791341741E-6   -5.091435863956655E-5
                         3.787960812506407E-5   -6.337434598232857E-5    1.264668275562288E-4    4.222808304079162E-6    8.315088642370004E-2    1.373263947644892E-1    6.137950097725429E-5    7.379794893157066E-5
                        -3.889615888710720E-5    2.368334691337712E-6   -1.670722246843784E-5   -1.147382314244953E-5    4.859720507245719E-5    8.292220731684394E-5    9.912718566513988E-2    2.408195776917825E-1

 2.225000000000000E9     8.633793449550649E-2    1.839432245460792E-1    7.164647811944531E-5    2.162268217343391E-5   -9.708255527114857E-8   -9.101885820530486E-5   -2.696794310622183E-5    4.900494380984791E-5
                         8.585477081186351E-5    1.163610169383801E-5    1.169203580147718E-1    2.567919101066941E-1    1.048966652741814E-4   -6.019350432670090E-5   -4.305387617305822E-5   -4.607872524917988E-5
                         5.392959755853588E-6   -7.435177928540076E-5    9.471677921003342E-5   -4.154755870394195E-5    8.611411180906536E-2    1.513066219363491E-1    8.028818129207962E-5    4.752811471947633E-5
                        -3.190231296216463E-5    1.808414034887813E-5   -5.168105504695590E-6   -5.046199622300696E-5    6.836229772119134E-5    2.704677577756276E-5    1.066717015036081E-1    2.542245849665721E-1

 2.237500000000000E9     9.132775639558835E-2    1.978858649560294E-1    5.794062335249946E-5   -1.285678550152384E-5   -2.109061752112908E-5   -4.993885283057855E-5    1.889316034298393E-6    3.590388408820266E-5
                         5.754766358337289E-5    2.976004798734750E-5    1.255171658725239E-1    2.681494958294849E-1    3.205285801795100E-5   -7.648608327858084E-5   -3.002746767902541E-5   -3.081880144868551E-5
                        -1.985052351003469E-5   -5.632395597256333E-5    3.974233598167968E-5   -9.209881376917788E-5    9.033846173663487E-2    1.649317093561982E-1    8.295864845775982E-5    1.532201278841407E-5
                         7.440811763664394E-6    3.552303531750927E-5   -1.388728189716006E-5   -2.029260860791563E-5    8.138585201188656E-5    6.411616253283053E-6    1.152228614090534E-1    2.664746916203557E-1

 2.250000000000000E9     9.728219589798121E-2    2.109913164111104E-1    3.937855932612541E-5   -3.794015795201748E-5   -5.475093287237896E-5   -1.744191575858150E-5    2.717120352254247E-5    3.012360160418089E-5
                         3.985060126215166E-5   -3.362211837602462E-5    1.351351236667025E-1    2.783458094770345E-1    8.292594508263121E-6   -1.302746157663715E-4   -2.795255944317378E-5    4.852908632306947E-6
                        -3.128279783739293E-5   -2.118840661720448E-5    3.512245289540083E-6   -8.773591200893425E-5    9.550915074437157E-2    1.780182844170677E-1    5.819442075786181E-5   -1.273771704738581E-5
                         4.908447723267010E-5    3.591626994259674E-5   -5.985227552849625E-5   -1.079299799304582E-5    7.291779239406268E-5   -3.430935642202382E-5    1.249738204719937E-1    2.776034922556373E-1

 2.262500000000000E9     1.040919501210474E-1    2.230260072687106E-1    5.342055383352307E-5   -3.751127380616610E-5   -5.168313932462357E-5   -2.293513411252986E-5    2.048044560937076E-5    3.000553256820075E-5
                         2.687176982694091E-5   -3.990758211265120E-5    1.455714020790172E-1    2.874150675399547E-1   -1.443202500064836E-5   -8.190243164711161E-5   -5.771254423673411E-5    2.739011705265381E-5
                        -4.809662654433305E-5    8.712079634933331E-6   -4.221417017833250E-5   -7.423895056107650E-5    1.016043024967872E-1    1.905306365916711E-1    3.680933609196614E-5   -4.163590367417170E-5
                         3.799200898847928E-5    2.906871993413682E-5   -3.926677013316620E-5    1.999231243244113E-5    3.798600564721039E-5   -5.029996071335121E-5    1.357418673871801E-1    2.877821993503987E-1

 2.275000000000000E9     1.119081836422639E-1    2.339394006193736E-1    1.183458673635785E-5   -4.459471511402789E-5   -3.790324777434416E-5    4.006898288720218E-5    2.544667755870855E-5   -1.902479524866073E-5
                         3.009561974022584E-6   -6.419734007391870E-5    1.568342539780057E-1    2.955614895552753E-1   -4.637415436807282E-5   -3.395203478172815E-5   -2.447475759004698E-5    1.061873102942115E-5
                        -4.962132471086724E-5    5.347918944297591E-5   -5.318427769597572E-5   -4.461747342417166E-5    1.084201985251938E-1    2.022899569065719E-1    3.448886762115667E-5   -2.515253247648506E-5
                         1.129789572995328E-5   -1.627509887763737E-7   -3.388338157051446E-6    3.269433761248777E-5    2.039505088621805E-5   -4.655296452093504E-5    1.473011504649230E-1    2.970052092237268E-1

 2.287500000000000E9     1.208221721959378E-1    2.438724706453790E-1   -3.407174928206303E-6   -4.186624274068723E-5   -4.774107174027022E-6    6.690913930892283E-5    4.782531417700180E-6   -3.473894321381778E-5
                        -2.848372193986327E-5   -7.477215449758978E-5    1.688609083889421E-1    3.028180778291853E-1   -5.584166340010081E-5   -9.095312481165574E-6    1.229341043792556E-5    4.908684119239235E-6
                        -3.266178516540874E-6    5.326898310002712E-5   -6.981096620166410E-5   -3.918402692922262E-5    1.160295192955322E-1    2.130893135102279E-1   -1.774075057442660E-5   -2.948107989084634E-5
                         5.157866503536697E-6   -1.785987918520032E-5    1.218579602984858E-5    2.220218785709366E-5   -2.071539402522407E-5   -4.629184482790729E-5    1.595116668363046E-1    3.054165103589935E-1

 2.300000000000000E9     1.308204370283480E-1    2.530178756107427E-1   -4.686096932169423E-5   -5.010040839286569E-5    8.900264443474735E-7    7.695173838060795E-6   -4.707698924655121E-5   -3.333603990333549E-5
                        -3.827778354097976E-5   -4.956436627842612E-5    1.814303123419637E-1    3.094547725028921E-1   -5.153169357700214E-5    3.275495341555346E-5    1.214045243911459E-5    1.824502288045119E-5
                         7.798188801308874E-6    4.997344690572063E-5   -6.294018010112884E-5    1.436185049560848E-5    1.244797028406447E-1    2.228787680381305E-1   -1.060968338198042E-5   -2.413785862694509E-5
                        -1.402188922184387E-5   -3.304229605446180E-5    2.029363222788313E-5    1.567754686442253E-5   -1.560081425805673E-5   -5.366203948528751E-5    1.722528476443744E-1    3.129478543061137E-1

 2.312500000000000E9     1.417605569691213E-1    2.612280895671409E-1   -4.764868549375223E-5   -2.230775425005906E-5    4.767849253697219E-5    3.566340967971586E-5    7.933416681792348E-6   -1.818159039570792E-5
                        -4.004987909277805E-5    2.188873441690497E-5    1.941973657157310E-1    3.153238361255903E-1   -2.116767832529947E-5    3.983112894302698E-5    6.156183749411121E-6    2.035987513354705E-5
                         1.646839546103912E-5    1.991999814954597E-5   -2.748267993269886E-5    7.116743785647432E-5    1.337049418077968E-1    2.315938661606244E-1   -3.920156232670784E-5   -2.865357946738986E-5
                        -7.613541211813699E-6   -2.106890354396008E-5    4.690097230935026E-5    1.272871823135246E-5   -4.121972749272858E-5   -5.398902288036553E-5    1.853042198882748E-1    3.193796472768510E-1

 2.325000000000000E9     1.533548763001660E-1    2.688451709126708E-1   -4.668420833375213E-5    9.402219755071490E-7    1.880689772883276E-5   -2.315699395630445E-6   -1.774874361473257E-6   -1.284138085076587E-5
                        -4.758845377985397E-5   -8.986048660517520E-6    2.071682880513442E-1    3.202262486707637E-1   -2.315666184717953E-5    4.469095553722568E-5    4.604926873436147E-5   -1.328930633118430E-5
                         4.877925633701366E-5   -6.035840396800319E-6   -1.659637285727212E-5    4.174831805809707E-5    1.438268608875681E-1    2.393298233795602E-1   -5.805475913835887E-5   -3.754561805655910E-6
                        -2.874256065329827E-5   -1.098968679268089E-5    5.937273369524949E-6   -1.632063307603939E-5   -2.768226270681182E-5   -5.536273858977100E-6    1.985561442450850E-1    3.247285495777050E-1

 2.337500000000000E9     1.654105181103148E-1    2.759801198922702E-1   -2.580420174298781E-5    3.832537221809657E-5    3.417836167320815E-5   -1.176610431663060E-5   -6.773702909001610E-6    1.552643079249610E-5
                        -1.421014052419748E-5    2.935153077618509E-5    2.201762143024555E-1    3.243184682758993E-1    1.681303369986081E-5    3.817552139095573E-5    1.450304119380935E-5    4.845189361254401E-6
                         5.904310232378188E-5   -2.341261450791628E-6    3.168158599438017E-5    6.711209842727957E-5    1.547752355517222E-1    2.462706508488276E-1   -3.022483326739613E-5    1.712142997319600E-5
                        -2.433570085290209E-5    9.214440712304585E-6   -2.943032717369611E-5   -2.283349474259137E-6   -4.965132535350945E-6    2.253161419652311E-6    2.120784878376493E-1    3.290011596228243E-1

 2.350000000000000E9     1.774928289110625E-1    2.822577738338579E-1   -1.844673894119555E-5   -5.306429177292491E-6    1.067284259722985E-5    5.472058160269198E-6   -3.779934896866894E-5    1.464177585899592E-5
                         9.706408734526441E-6    7.844962199484396E-5    2.332534527210616E-1    3.271855100754880E-1    4.204606983889759E-5   -2.578514828227248E-6    7.903918011418703E-7    1.499137499577876E-5
                         4.953138301450115E-6   -2.509696410060025E-5    2.188115297031972E-5    4.735748677075912E-5    1.662800939444510E-1    2.524411612981646E-1    4.845523342418388E-6    3.521712601976276E-5
                        -3.416194920416582E-6    1.668245769012287E-5   -1.505428934976351E-5   -2.729991119701803E-5   -1.921680097527369E-5    3.472632863109127E-5    2.258547439804768E-1    3.320096374656429E-1

 2.362500000000000E9     1.895318058268328E-1    2.876262760596016E-1    2.114674657749029E-5    2.921487340612996E-5    1.559594112660947E-5   -5.309710427367128E-6    5.922041145093290E-6   -4.804456244890612E-6
                         1.975823985442129E-5    4.456253074464026E-5    2.463858584130706E-1    3.289866958509554E-1    6.821670200555523E-5    3.896667708080617E-5   -2.726479239000341E-5   -2.337351585298673E-5
                        -1.299190457292940E-5   -1.902471020332966E-5    2.704928768253435E-5    3.878207370242553E-5    1.781568851198669E-1    2.578336120039110E-1    2.341941288591769E-5    3.189034595699911E-5
                         1.805044651270606E-5    2.688944709329715E-5   -2.778441603448815E-6   -3.370506660925655E-5    2.209387150925754E-6    3.012827532236880E-5    2.399162388967331E-1    3.337974302057514E-1

 2.375000000000000E9     2.015506545318755E-1    2.919207662002125E-1    2.296738382436626E-5   -6.811606298006801E-6    5.894127956497029E-6    7.154931600844884E-6   -6.196154915200879E-6    1.430314559488583E-5
                        -4.480886441406447E-6    3.446963361690371E-5    2.597103528969725E-1    3.296697146599930E-1    4.567524587226393E-5    2.120138707178168E-6   -2.807058325834496E-5   -1.012884499965816E-5
                        -3.817790284988312E-5   -2.218780569705417E-5    6.470838030682709E-5   -2.026649137322918E-5    1.902197027164625E-1    2.623931947779976E-1   -7.277604918067011E-6    2.293692742834171E-5
                         2.399719686236353E-6    5.249062460922810E-5   -6.002793098136003E-6    2.676793943015461E-6    5.836354309294230E-6    2.121368204406852E-5    2.540683310577171E-1    3.345667133303371E-1

 2.387500000000000E9     2.136379556055095E-1    2.949187438785391E-1    2.101235396249413E-5    1.175377816342624E-5   -3.711890373971957E-5   -2.618564818908614E-6    1.385527847302528E-5    7.755140966437334E-8
                         2.787180920274900E-5    4.353127425768289E-6    2.732505803094132E-1    3.293788635506162E-1    1.412415317160194E-5   -1.295206752558095E-5   -1.711250239920071E-5   -1.607989337298355E-5
                        -4.067059707376310E-5   -2.545020091232108E-5   -1.807770035663218E-6   -3.592919862826338E-5    2.022405083653744E-1    2.660921748465285E-1    2.054881971463210E-5   -5.515926089540745E-7
                         1.032169743824127E-5   -9.952111452647046E-6   -3.368609241125630E-6    6.400574866256846E-6    2.535478926759119E-5    4.727874672866607E-5    2.684131549088161E-1    3.346668069400868E-1

 2.400000000000000E9     2.259377361558112E-1    2.964559833829429E-1    3.876161565237935E-5   -1.229038304863379E-5    2.517510119268181E-6   -1.647299283558063E-5    2.078291371186197E-6    1.372006033373426E-5
                         3.155488683227343E-5   -1.684716354228825E-5    2.869175357499237E-1    3.284809092695025E-1    1.369793945101230E-5   -1.612909702718134E-5   -1.369317001398922E-5   -6.881475375303636E-6
                        -2.994517111197171E-5    8.713473355487748E-6    2.896554802397660E-5   -2.895546047096173E-5    2.141839815269696E-1    2.688152376789127E-1    2.460110488968619E-5    4.181474304381369E-6
                        -1.939861693859765E-6   -1.475773958794879E-5   -2.000258189210435E-5   -2.900402708160772E-5    3.130195271273566E-5   -1.326506007741668E-5    2.826041571054390E-1    3.340180211376857E-1

 2.412500000000000E9     2.385225075964832E-1    2.968403265662213E-1    1.859512031583194E-5    3.091361304854919E-5   -7.004945322350273E-6    1.119603601375187E-5    4.167116423080773E-5   -1.396999768455232E-5
                         2.622326267138999E-5   -3.395068668728692E-6    3.004888185733501E-1    3.268961105171473E-1    7.897141502384111E-6   -3.137780386276462E-5   -2.730132502990780E-5   -1.506556137627768E-5
                        -3.233480944232296E-5   -1.919890258974595E-5   -7.946992582009694E-6   -3.010829275308784E-5    2.261180708011571E-1    2.705200306443822E-1    2.065597476072276E-5   -1.733517207883396E-5
                         2.284897321705083E-5   -1.474206311711791E-5    4.023782621335521E-5    9.491628143350967E-6    5.059655287562450E-6   -1.534018453974218E-5    2.964226650499571E-1    3.327308535981650E-1

 2.425000000000000E9     2.513769614884152E-1    2.963931301249669E-1    2.036468196963095E-5    9.512775881566706E-6    2.821133608685203E-5    1.344484795467334E-5    1.161768831259841E-5   -1.211022222825944E-5
                         2.092335407898797E-5   -3.742606486435522E-5    3.136060011516492E-1    3.248163226892152E-1    3.780695497443874E-6   -7.050615171268108E-6    9.841999529203166E-7    1.064395113218372E-5
                        -5.545320029892051E-6    3.304388076938723E-6   -1.812995879087378E-5   -3.282110135651244E-5    2.379555623781200E-1    2.711241151297767E-1    1.806388275832889E-5   -4.009528193124331E-5
                         2.630625351258715E-5   -8.038930444350046E-6   -1.863651332369181E-5    1.610181689351385E-5    3.461785532334326E-5   -2.062853627681028E-5    3.097706924705800E-1    3.305633245100634E-1

 2.437500000000000E9     2.642840884464945E-1    2.953286305777418E-1   -2.617597612931945E-5   -3.138432516743862E-5    4.973212153103658E-6    2.812909057146340E-5   -6.315456543868797E-6    3.218047636629367E-6
                         5.343685317470713E-7   -9.311453274433596E-6    3.262313581505036E-1    3.220142089314471E-1   -1.081745158496562E-5   -1.952429405058949E-5    2.598241917965084E-5   -9.583809404852714E-7
                         2.635129718220116E-5    3.560152642353830E-5    3.575999223517665E-6   -8.605707212795209E-6    2.497474408835940E-1    2.707492170005090E-1    1.081274296811803E-5   -2.649889375646989E-5
                        -1.789430141199064E-5   -8.561469166110094E-6    8.415999402431078E-6   -3.930560823926829E-6    4.632089521955625E-6    4.576307564699592E-7    3.225565960442595E-1    3.275122004070564E-1

 2.450000000000000E9     2.770047260817892E-1    2.938981383121456E-1   -2.146297039402649E-6   -2.190596076032559E-6    1.777048699913558E-5   -2.651780287638887E-6   -4.702830776398116E-5   -2.289428365481908E-5
                        -1.387530536439605E-5    1.651170066134826E-5    3.381719778463175E-1    3.185969864539019E-1   -3.457288007812931E-5    1.024226750969298E-5    6.641552571815785E-6   -2.730754785658953E-5
                         3.088602308896353E-5   -9.108339848798167E-7   -3.164070006740819E-5   -2.810250280244599E-6    2.613951831204591E-1    2.696037224094855E-1    2.016680628110051E-6   -2.648069187455712E-5
                        -1.876685751688352E-5   -3.116486242864460E-5    5.183727581011155E-6   -1.864726538223227E-5    1.510987114658303E-6   -5.190865379284390E-5    3.347551937245470E-1    3.235276058147308E-1

 2.462500000000000E9     2.892999992742125E-1    2.922876467225241E-1    9.723807807553525E-6   -1.042138513498290E-5    3.385734557657541E-5    5.020476467941877E-6   -3.320571143493184E-5    3.894917651371551E-7
                        -9.107120931582264E-6   -2.233268794008689E-5    3.497480310153589E-1    3.141046224750585E-1   -4.014775359143347E-6   -6.950000789790425E-6    2.744091145907973E-5   -1.487935584422171E-6
                        -1.000576700119639E-5    2.270443088881985E-5   -3.165540837669735E-5    1.252213658910366E-5    2.729665613464611E-1    2.677041282283557E-1   -2.333331214688709E-5   -3.803439634777449E-5
                        -1.065732263373330E-5   -1.489850961877511E-5    2.057985919884562E-6   -2.530128833766582E-6   -1.224085184337272E-5   -1.790504474507069E-5    3.468520612102535E-1    3.187469389375868E-1

 2.475000000000000E9     3.008941227817957E-1    2.902633223044804E-1   -3.850699953634951E-7   -3.795450930167736E-6    2.097192887606180E-5   -3.131335969218261E-5   -1.684110518051232E-5   -1.180779021595629E-5
                         1.517497998900641E-5   -2.371098069592137E-5    3.609366391584411E-1    3.090185024751192E-1   -2.421050069629137E-5   -2.201411040773575E-5    3.834108928740799E-6    5.269717778552616E-6
                         1.751459597944180E-5    7.295915685319679E-6    1.554151805538345E-5    3.459539257083446E-5    2.843417161674960E-1    2.651327823602665E-1   -4.393465227907785E-5   -1.583775737897101E-5
                        -3.918221829047997E-7    6.655754438407541E-6   -2.731245120903317E-5    7.980263406681913E-6   -2.694252389165914E-5   -2.443686557436804E-5    3.587668646843192E-1    3.133365030209556E-1

 2.487500000000000E9     3.118122262655401E-1    2.877630718262808E-1   -3.750935444626274E-7   -2.238541175390484E-6   -1.050546911301276E-5   -2.063489172286681E-5    3.510982911069865E-5    8.383110080986106E-6
                        -3.359390170218310E-5    7.017897430309223E-6    3.717987826042238E-1    3.033571369025757E-1   -4.423675943507649E-5   -2.714903788800595E-6   -1.538773210757630E-5   -9.698809913864220E-6
                         3.268564948437607E-6   -8.537958891437515E-6   -4.564925731182089E-6    4.195271155079376E-5    2.953487137273503E-1    2.620717896593293E-1   -3.446536920327392E-5   -1.263301315566723E-5
                        -2.429936418848937E-6    1.945884220806168E-5    1.311789511856273E-5    2.992071161410741E-5   -4.675789054404949E-5   -1.557377278728119E-5    3.703575215346581E-1    3.074372176576378E-1

 2.500000000000000E9     3.220997960326162E-1    2.844349535527517E-1   -4.753057387184800E-5   -6.697057967180485E-6    1.653185787328428E-5   -1.500095080400442E-5   -1.607289259814786E-6    1.141889657129046E-5
                        -4.061024560090869E-5    4.205499155225555E-9    3.824540133236580E-1    2.970987282426930E-1   -2.980345133992038E-6    4.163773176866381E-5    2.653230875763215E-6    1.445243678126551E-5
                        -2.204562490622544E-5   -6.654009903700626E-6    1.720618396440771E-5    4.584095338878457E-6    3.059418385167792E-1    2.586298448388946E-1   -3.373888983734198E-5   -1.787343729717988E-5
                         6.170297922586531E-6    3.592190774517643E-6    2.473344074144845E-5   -1.369686405203142E-6   -3.769503499217905E-5    1.630692411408575E-5    3.814994924921457E-1    3.013639688250356E-1

 2.512500000000000E9     3.316495448832817E-1    2.802957760253319E-1   -4.223048022089689E-5    1.503980456052558E-5   -1.111930802474753E-5   -4.393901864627772E-5    3.769354886974412E-5   -1.320578598851068E-5
                        -4.002055748764382E-5   -2.344263872788133E-5    3.928690349896046E-1    2.906623730381271E-1   -8.503616904734976E-6    1.104772521313835E-5   -1.457937420997313E-5   -2.368540091086697E-5
                        -3.293483966092014E-6    2.578805658438551E-6    2.313535280798288E-5    2.721441558790060E-5    3.161638320058967E-1    2.547788901068052E-1   -2.064641160252580E-5    6.945188091154313E-5
                         3.213226458697565E-5   -2.043048773536365E-6    1.272918224710835E-5    1.903228025957135E-5   -4.159793927931005E-5    3.162079142995397E-5    3.923496371873267E-1    2.951100442873632E-1

 2.525000000000000E9     3.409687062028984E-1    2.752033409478464E-1    2.586364410048238E-6    1.561344962673308E-5    4.871102278239864E-6   -2.095565331227290E-5    1.673100293392678E-6   -2.357014465921893E-5
                        -3.503602473604665E-5    4.086955794259380E-6    4.029093474500836E-1    2.842094098972096E-1    1.590486449105404E-5    2.248269308009762E-6   -1.493892610736038E-5    1.220938918405557E-5
                        -5.605369040343557E-6   -1.579885889094009E-5    5.699191822045716E-6   -2.013302785762272E-6    3.258700326632055E-1    2.505358784374379E-1   -1.541588333237391E-5    1.868311065472845E-5
                         7.305233462725178E-6   -1.262708099243569E-5   -1.571495999953457E-5    7.959615267396128E-6   -2.213285308090774E-5    2.151052308751163E-5    4.024649630011690E-1    2.887633845055376E-1

 2.537500000000000E9     3.504238184786082E-1    2.694701183425983E-1   -3.180772171308528E-6   -5.023711201029285E-6    7.003357971152251E-6   -1.810762229798937E-5    2.069673004658830E-6    3.622761398895539E-5
                        -2.497940157628543E-5    1.722404719409376E-5    4.121768784143643E-1    2.778844690907581E-1    1.179444471346056E-6   -8.959731990645457E-6   -3.170610544211012E-5   -7.972368547973690E-6
                         1.396472985298761E-5    2.389563272795175E-5   -3.070196024007375E-5    3.443789370526530E-5    3.347636927155473E-1    2.460171886835538E-1   -1.988576572948415E-5    3.492782887628944E-5
                         1.117856040199874E-5   -2.567450053935559E-5   -1.010159631052312E-5    9.915674927055654E-6    1.536601963624086E-5    3.856560056148832E-5    4.116218795080990E-1    2.822248014606246E-1

 2.550000000000000E9     3.598238117916874E-1    2.634974029151789E-1    2.905503149128101E-6   -6.886772160522780E-6   -2.952283442420027E-5    1.147494793201759E-5   -1.006852010818465E-5   -1.748294939330175E-5
                         9.912387736273794E-6    6.785488220876706E-6    4.209749420578037E-1    2.712134585494352E-1    6.811169787041801E-6   -1.750551304065664E-5    1.416909013387532E-7   -9.262555419921010E-6
                         1.054570722485891E-5   -6.023469668836606E-6    2.497031240034571E-5   -1.881811516076260E-5    3.434102022727711E-1    2.410887648530905E-1    3.540591431673448E-6    5.479767717342548E-5
                        -3.520456561683344E-5    4.291280968600898E-6    8.938339530589023E-6    1.299314081646277E-5    5.968633938470809E-6    2.206185728609164E-5    4.204112350324696E-1    2.751088883933713E-1

 2.562500000000000E9     3.691084851620201E-1    2.574892383355500E-1   -9.246660472157330E-6    8.730164722012193E-6   -1.977329234284807E-5    2.159541302818401E-5    6.914468694592011E-6   -7.002984218516438E-6
                        -1.303910997565128E-5    3.367802097366763E-5    4.291561924539770E-1    2.642201847932682E-1   -1.150682883966400E-5   -2.912432531385468E-5   -2.714133580668998E-5    7.342662320478743E-6
                         1.239201768618262E-5   -1.195563216517767E-5    1.658837107906010E-5   -4.901885457770680E-7    3.517442981466311E-1    2.358851052891672E-1   -1.029554446458001E-7    7.321939788700837E-7
                         4.089820606735158E-5    3.036996876847632E-5    4.989634524128750E-6   -6.634070234267039E-6   -3.362684889342534E-6    2.624182953927652E-5    4.287091705423685E-1    2.674018077266900E-1

 2.575000000000000E9     3.782922674990618E-1    2.517749599029856E-1   -8.461935524878813E-6    2.519710563001355E-5   -1.278322389984801E-5   -1.057956970592888E-5    1.820580609010244E-5   -7.694211423481083E-6
                        -1.224579586642964E-5    3.189092916838411E-5    4.370641374650165E-1    2.569693283806572E-1    5.422555314451835E-5   -6.915711269460455E-6    4.814961087558829E-6   -2.185237986613599E-5
                         1.955020690675906E-5    1.082600384821862E-5    6.355671490253285E-6    7.203574495277007E-6    3.597760565090020E-1    2.305440695141669E-1    8.152564291219809E-6    1.242983875400645E-5
                         8.548579930678221E-6    1.406485541138576E-5   -3.930660245929121E-5    1.146641976107086E-5    1.730878472802828E-5    1.381217130753380E-5    4.370415156057316E-1    2.595514368194569E-1

 2.587500000000000E9     3.870084180886731E-1    2.464763273239015E-1    9.886710296132541E-6    1.383346772468192E-5    4.681816842527551E-6   -3.104016529866720E-5   -1.405259518093923E-5    2.327791324988824E-5
                         2.986069705218933E-5    2.550881772630230E-5    4.445818363045673E-1    2.493110796722418E-1    4.128116686636621E-5    7.966962309384470E-6    3.140709847327019E-5    6.895642048853816E-6
                         9.672620537727184E-6   -3.275647669418206E-5    9.389924100059360E-6   -2.987692075522063E-5    3.674483608161161E-1    2.248785797455645E-1    4.287643019107073E-5    1.139669696827608E-5
                        -5.938106857919863E-6   -8.223134724773781E-6   -1.522564314086722E-6   -2.243456026769816E-5    1.478903126869400E-5    2.819665832914114E-5    4.451662571312198E-1    2.514607057726327E-1

 2.600000000000000E9     3.950169737037045E-1    2.413444844039530E-1   -7.495646136583083E-6    2.022601652252568E-5   -2.253920778652089E-5   -9.912371868433706E-6    8.801623530188969E-6   -4.043848442679775E-6
                         3.084862523162980E-5    2.575515992051071E-5    4.519273863515638E-1    2.415336328246232E-1   -4.282232756055291E-6   -2.072222545946739E-5    7.109077940800602E-6   -3.357221996117411E-6
                         3.741715232668933E-5    1.834733175306934E-5   -4.790283434268970E-5   -2.496959208756407E-5    3.749509061893281E-1    2.191616380021615E-1    6.541862961298839E-6    2.435825285468283E-5
                        -1.250036702543442E-5    1.027150251424963E-5   -1.968689091362188E-6   -1.225080409761704E-5    1.864424401286024E-5    9.309938965399641E-6    4.530707337694079E-1    2.434378851896008E-1

 2.612500000000000E9     4.023762979804013E-1    2.362798206700867E-1    4.167485200334564E-5   -1.441347681889488E-5   -5.680365849923560E-6    2.897789519195017E-5    1.919022988255303E-6   -7.442389393605059E-6
                         2.819407942978929E-5   -3.284797433527448E-5    4.591395916252548E-1    2.338623978078778E-1    7.249056432416479E-6    1.765802149727235E-5   -3.724425417486260E-5    3.940470495513391E-6
                        -3.770316243316875E-5   -1.665001143778787E-5   -3.560056338904079E-5   -5.679745578381877E-6    3.821724012376210E-1    2.131798880873605E-1    4.793565067228066E-5   -2.445815269938764E-5
                         1.016697472792825E-5   -6.555069311701636E-8   -5.863270103186176E-6   -7.512896698435348E-6    4.730028874660226E-5   -4.973979372449870E-6    4.610579700163600E-1    2.356473540016671E-1

 2.625000000000000E9     4.090563288665361E-1    2.307801048051343E-1    2.602978010537354E-5   -1.028462339110757E-5    1.103036114315298E-5    8.807834461008805E-6   -2.929500569952023E-6   -1.772237996076808E-5
                         2.400245479033106E-5    1.138862798506531E-5    4.662587708767493E-1    2.262216208670272E-1   -1.372070512428934E-5    6.208158362973332E-6    2.827728324037880E-6   -3.151887181600714E-5
                         1.116774999634707E-6    3.474716163515051E-6   -1.955003710850774E-5    1.047450983326647E-5    3.890541738877296E-1    2.070715531842217E-1    1.652615684733853E-5   -4.324779237028048E-5
                         1.997866795251017E-5    2.104333362923165E-5    1.053047890922668E-5   -3.619046335070961E-6    2.348877222533824E-6   -2.783505204942278E-5    4.685236275204961E-1    2.279095637892730E-1

 2.637500000000000E9     4.152193101878372E-1    2.245288013986321E-1    2.442205547895882E-5   -6.370335763976187E-7    1.750871788169725E-5   -2.075220415577164E-5   -2.050833952452229E-6   -6.509321572203975E-6
                         3.547324821263781E-5   -1.598931763846530E-5    4.729350320487959E-1    2.183984724708568E-1   -2.336778942852654E-6    3.353202278229194E-5   -5.602924057901241E-6   -4.103842784065026E-5
                         1.902340811967498E-5    9.838852175246511E-6    3.317228233051916E-5    1.517345492109959E-5    3.955350563555421E-1    2.008053855946786E-1    7.889391455724739E-6   -1.206162723651946E-5
                         1.087488623999285E-5    6.454726614680016E-6   -2.303201293369743E-5    1.297859572193526E-5   -2.111689635980561E-5   -1.688060762410445E-5    4.753749304374367E-1    2.200434118915101E-1

 2.650000000000000E9     4.213818248147740E-1    2.175751747328448E-1    1.018038135461318E-5    1.443043095363009E-5    9.884424624108592E-6    1.287620758156651E-5   -1.082326810267484E-5   -2.500766615256127E-5
                        -7.310666245521104E-6   -2.434934684656084E-6    4.792073489605200E-1    2.108562901798721E-1    5.400723720989093E-6    7.393978239653196E-5   -5.837591277209953E-6    9.660135612321952E-6
                        -3.483226129830993E-8    2.911163744156861E-5   -3.688118793995408E-5    3.034852690507748E-6    4.018253856455390E-1    1.946895014389439E-1   -5.103045316223475E-6   -3.961977166254096E-6
                         2.200669343672737E-5   -3.184352045476101E-5   -2.062458431712748E-5    2.879377008225228E-5    2.475931176375895E-5    6.647522537488293E-6    4.816680728100662E-1    2.122576166424110E-1

 2.662500000000000E9     4.276457204182395E-1    2.101781339529689E-1    1.011464348887091E-5   -2.282300111070247E-5   -8.834941338517871E-6   -2.217365949246737E-5   -6.034934070244054E-7   -8.463860019897913E-6
                         6.155892956270231E-5   -4.918873785929049E-5    4.852034387298065E-1    2.032645126156749E-1    8.403734756125721E-6   -1.692978754327760E-5    9.635941887397771E-6    4.962795196955170E-6
                         7.578169449146274E-6    3.263122288166564E-5   -3.408390379788513E-5    2.249301789610128E-5    4.080844039505501E-1    1.884801813765269E-1   -5.437925860133733E-6   -6.130346572611335E-6
                         2.108861502823748E-5   -6.573020703875726E-6   -4.215169852190518E-5    1.473159393591705E-6   -9.603547310408753E-6   -1.277370456452755E-5    4.874803941050043E-1    2.040041593168080E-1

 2.675000000000000E9     4.340996192577913E-1    2.025910569413968E-1   -1.805098348164067E-5   -1.592116243576080E-5   -3.732300852458848E-6   -1.149981863606463E-5    1.056408213043565E-5   -1.225325342973854E-5
                        -1.254464925445921E-5   -3.356080397317543E-5    4.908819287550998E-1    1.955447752814391E-1    7.162827696579269E-6    2.103724260879769E-5   -2.969206089138455E-6   -1.555229251872986E-5
                         1.576797226063499E-5    2.430024496828155E-5    1.570508729474734E-6   -2.680127120005145E-5    4.140488877590862E-1    1.822096210770549E-1   -4.824133428375745E-5   -4.225820343017768E-5
                         1.692584616712646E-5    2.129801399012396E-6    2.852110470761124E-5    2.575223503322942E-5   -1.995250464692413E-5   -1.966640940560471E-5    4.931791377660718E-1    1.953579960397426E-1

 2.687500000000000E9     4.406959410181436E-1    1.954822168961582E-1   -1.684925212105342E-5   -5.110978943711101E-5    1.048223073106571E-5   -1.183585943862961E-5   -2.630164095391400E-5   -4.995792819787535E-5
                         6.758151198602380E-6   -1.110189120393722E-5    4.961297309346671E-1    1.875421433673844E-1    1.805567923495551E-6   -1.431669892077738E-5    1.011648961983073E-5    2.661506447236742E-5
                        -1.214015677597516E-6   -1.499756900492702E-5    6.814820557107123E-6    4.580146112427431E-5    4.197834906834158E-1    1.760265027733718E-1   -1.686411651553849E-5   -1.697907545405131E-6
                         2.507246722405339E-6    8.428379838376262E-6    7.407094125266286E-6   -1.269052050512330E-5   -8.096407864266200E-6   -1.256440870886773E-5    4.989097577536747E-1    1.865992513794052E-1

 2.700000000000000E9     4.473376280139396E-1    1.890424314268636E-1    6.424967954321041E-6   -3.905178044422980E-5   -9.088697055766259E-6   -5.463020618048819E-6   -1.223974113140886E-5   -5.541590665823862E-6
                        -3.100394663496872E-5   -4.966025702450558E-6    5.013689048747674E-1    1.795294199137039E-1   -2.031564779838152E-5    1.036650826752829E-5   -2.223416984362259E-6    2.821673686078999E-6
                         3.658516282644817E-6    6.498679948571504E-6    1.899001606443210E-5    1.563763444823329E-5    4.253130520133844E-1    1.698534301350940E-1    4.650831198772706E-6    7.704349530931560E-6
                         1.723656350524634E-5   -2.582414474003989E-5    4.250188768192421E-7    9.339219907540794E-6   -1.717109218534294E-5   -9.622198729100156E-6    5.046745301423693E-1    1.777896663123004E-1

 2.712500000000000E9     4.539553839532097E-1    1.831472703628639E-1    5.048053469932785E-6   -8.412989240652592E-5    1.175364899524394E-5    5.572124574402803E-6   -1.035673089961929E-5   -2.138467753834443E-5
                        -2.073517653564434E-5   -1.407610200502592E-5    5.069641434237958E-1    1.716368707587310E-1    4.961795358416347E-5    1.363226036405813E-5   -8.052270221523934E-6   -2.851021640814231E-5
                        -1.873005569023385E-5   -1.863176896517799E-6    2.156749276456773E-5   -1.393090575843211E-6    4.308129385382582E-1    1.638411234868805E-1   -7.488854899146203E-6    6.741412103244820E-6
                         1.678457957844810E-5   -1.606559886187710E-6   -2.014117559840486E-5    4.772583998831656E-6   -5.058809524911750E-5    9.863151374005445E-6    5.107559587127547E-1    1.693727241614852E-1

 2.725000000000000E9     4.600731715908890E-1    1.775521788149552E-1   -2.937163237102633E-5    1.970217213782275E-5   -1.865507735551946E-5    1.771575930415091E-5   -6.851480629249430E-6    8.523304034835949E-7
                        -2.811808002462378E-5   -1.024414021185565E-5    5.124967529586851E-1    1.637403876089030E-1   -8.559091368875169E-6    4.946987498163106E-6    1.043939134641669E-5   -1.808883008955183E-5
                         8.720459114984347E-6    1.368100965298117E-5    4.326366037726332E-6    2.758096188833508E-5    4.362341479078223E-1    1.577333460221365E-1   -2.532252583154207E-5    1.934814009296663E-5
                         2.124204471257251E-5    6.560382449274189E-6    3.829120091048651E-6   -2.118277263828054E-5   -2.883404115340644E-5   -1.071950199925307E-6    5.165967278024234E-1    1.612769186062047E-1

 2.737500000000000E9     4.656590635128319E-1    1.721510442088516E-1   -3.355182766014813E-5   -2.275209024273370E-6    2.905583284163815E-5    4.066086857189584E-5    5.986958903405759E-6    2.181546725047598E-5
                        -4.271633690078464E-5   -6.493762325530696E-6    5.178839750616161E-1    1.560555489418609E-1   -6.006682333423442E-6   -3.023906327246318E-6   -3.486322334423279E-5    1.282824095604242E-5
                         1.417375501716897E-5    2.486481781542044E-5    1.669539229269163E-5   -5.821650221650923E-6    4.412441560508321E-1    1.515465858452816E-1   -2.790878476938502E-5    4.943356129137017E-6
                         4.390003192590776E-6    1.296683136306139E-5    5.885996088346326E-6    2.644866785194968E-5   -6.318538244257019E-7    1.227620885831493E-5    5.219687427316518E-1    1.534008592571554E-1

 2.750000000000000E9     4.706556382536670E-1    1.663746875299512E-1   -1.651719476525201E-5    4.449851045711200E-5    4.951244260457978E-6    3.276915725172599E-5   -9.525975358125994E-6    1.002961535694593E-5
                        -7.487685198123657E-6    1.269857892141441E-5    5.231061799275208E-1    1.482675524116264E-1   -2.227875328267328E-6   -2.753256927027530E-6   -1.336406627943672E-5   -8.063410384939495E-6
                        -2.616787186396589E-6   -2.060003410447968E-5   -1.634659411798468E-5   -7.267670540304761E-6    4.461810249973834E-1    1.450771897602860E-1   -1.557405269480097E-6   -1.288900411491127E-5
                         1.775198766543541E-6   -2.863700112597937E-6   -8.235465706277393E-6    3.486460961890702E-6   -1.326178684650513E-5    1.962145365697652E-5    5.270109059103678E-1    1.452671752096894E-1

 2.762500000000000E9     4.752980147312051E-1    1.598326732820503E-1   -4.505893969468369E-5   -3.338528863961939E-6   -2.419086101794926E-6   -2.594998903121351E-6   -6.875944428112708E-6    1.041454981118582E-6
                        -1.504810099604506E-5    1.925803164863201E-6    5.279801305586994E-1    1.404148471722342E-1   -2.012730560572408E-6   -7.821519639191713E-6   -3.194197646142579E-5    3.567192428615460E-5
                        -2.555775704840734E-5   -1.137158283608940E-5    1.003267900582919E-5   -2.328079555170427E-5    4.511048018686314E-1    1.384046164689695E-1   -7.443930285076801E-6    2.787634235236223E-5
                        -2.878172840526729E-6    6.260610256419664E-6   -3.759668617513212E-6    2.987629073833159E-6   -1.607790126130033E-5    1.740085500145583E-5    5.315549933162547E-1    1.369800652171561E-1

 2.775000000000000E9     4.800153142228074E-1    1.522795411188758E-1   -7.291223078968431E-7    4.188994407068738E-5    8.344868305197588E-6   -1.553861331631160E-5    2.324614482477950E-5   -4.973816418672488E-6
                         2.609111059009753E-5   -1.300391265913454E-6    5.326846146279735E-1    1.325643914358128E-1    6.821074625668205E-6    2.804419227501158E-6    1.637585825656432E-5    5.505245193235803E-6
                        -1.728636654335416E-5   -2.597679399960584E-5   -2.892244327901611E-5   -2.453710659180478E-5    4.558343478566204E-1    1.318274775977562E-1   -1.035852147603562E-5    5.179882407784968E-5
                         1.018273362394251E-5   -1.476917165796597E-5    3.578346697152595E-6    1.812715157399583E-5    1.368809674409766E-6    3.179210028292610E-5    5.357418246265693E-1    1.285217035807529E-1

 2.787500000000000E9     4.849989873574030E-1    1.443044776532369E-1    1.644547468850791E-5    2.892968297202802E-7    1.881252498968279E-5   -9.812689463084876E-6   -1.312666262010771E-5   -3.044142875326616E-5
                         2.327157462102240E-5   -9.186824307712987E-7    5.372229019276209E-1    1.244484474024003E-1    6.105045023337719E-6   -1.442252856960504E-5    9.557455800171481E-6    3.001617244875720E-5
                        -2.143518688555438E-5    1.740205045872338E-5    8.530623395684345E-6    1.644504752907776E-5    4.607558890845488E-1    1.252159735937450E-1    3.399712914544287E-5    1.826163152874415E-5
                        -6.271747313085824E-6   -1.037209220777409E-5    2.666205290255287E-6    3.608121124540811E-5    2.486494950448107E-6    2.049948590451175E-5    5.402050030217515E-1    1.195939050628499E-1

 2.800000000000000E9     4.903876036935505E-1    1.363953346174621E-1    1.223953813338655E-5    1.845234537966519E-5    4.164350567811825E-6    1.114977679756628E-5    1.083053158076194E-5    2.596290194523637E-5
                         1.352740587227302E-5    6.251250657436833E-6    5.418204163191271E-1    1.162375075932324E-1   -4.012895374997068E-6   -6.415962556831243E-6    1.323822521652625E-5   -3.229975828539398E-5
                         1.969727258223533E-5   -1.058766215190816E-5   -4.942595861667973E-6    2.129116887120275E-6    4.658101222037437E-1    1.184716129535329E-1    2.164659074790473E-5    1.680705011869334E-5
                        -1.324447927140723E-6   -5.178302324258222E-6    9.035531231179787E-6   -1.954934950406945E-5    6.294156655217225E-6    1.548793254199909E-5    5.446399543259824E-1    1.103721901213642E-1

 2.812500000000000E9     4.964816945242547E-1    1.286828637102426E-1    1.269740849416252E-5    5.606913654819586E-6    1.194284786987480E-5    6.238441078177656E-6   -8.129744530721922E-6    2.031287732284193E-5
                         1.606088960422117E-5   -2.057350942250538E-6    5.465798177907859E-1    1.078661611471613E-1   -1.398234795700487E-5    3.315974814562098E-6    1.012497339110834E-6    3.069586783867961E-6
                         6.328948298920815E-6   -3.073156014121928E-6   -1.855481343275530E-6    1.632705062174308E-7    4.708854887849032E-1    1.118512781282877E-1   -1.111761711584560E-6   -4.044153267465244E-6
                         2.809682432558077E-5   -1.483301308504932E-5   -1.590354889873802E-5   -9.826956324444055E-7   -3.020854817456454E-5   -5.333113714595142E-7    5.493303353652308E-1    1.012879494433776E-1

 2.825000000000000E9     5.027685615768980E-1    1.214797774539694E-1    1.988665846118294E-5   -4.834310522306663E-6   -1.849183129776931E-5   -6.086392256696152E-6    9.348371683294783E-6    2.423378666435504E-6
                        -7.749188489064773E-6    1.868233331843531E-5    5.513995464846917E-1    9.932866151100250E-2   -1.707793360829537E-5    2.424666175930569E-5    6.482173674863687E-6    2.096099345760204E-5
                        -1.407334944360612E-5    1.570020886480161E-5   -7.865869888652466E-6    9.421743578351844E-6    4.760040721623643E-1    1.052632834998229E-1   -1.189914120133245E-5    4.443382729075364E-6
                         2.334516620903982E-6   -4.715342679824618E-6   -3.377166884138385E-6    3.453611031881411E-5    1.853850152614055E-5    7.296437686469597E-6    5.541454545928572E-1    9.221015529448789E-2

 2.837500000000000E9     5.089699631410008E-1    1.147004791871349E-1    1.933398770164623E-5    9.706925012714490E-7    7.914923470421878E-7    7.996700615856538E-7   -1.132784857717714E-5   -1.863704413733382E-5
                         6.326879101992356E-7    1.196611149781565E-5    5.562458395276786E-1    9.096249908284225E-2    2.196958903624640E-5    9.220927327450959E-6   -2.757899470945743E-5   -7.802012298427538E-6
                        -6.662412499566132E-6    1.468900363856073E-5   -3.277223983450325E-5    4.864697173487169E-7    4.810482470578410E-1    9.864402404490483E-2    1.142875120348935E-5    1.038741544437008E-5
                         5.451979110320625E-7    1.815537830543139E-5   -1.040288070940005E-5    1.113204197058670E-5    4.889493310921993E-5   -7.594943339993479E-6    5.589420895268931E-1    8.339914110795302E-2

 2.850000000000000E9     5.147447379551320E-1    1.083535401975110E-1    1.048095560473169E-5   -2.543679486491931E-5   -3.839758983992773E-5    1.145397063137908E-5    3.506370142481754E-5   -4.256124324760114E-5
                         8.295786093345685E-6   -2.724028809449139E-6    5.611926766563226E-1    8.236913831782360E-2   -1.456507957240837E-5    3.684283388449206E-8    1.558456831408536E-6    5.078109305880076E-6
                        -1.675852485279164E-5   -2.306252897908633E-5   -4.433251476928881E-6   -3.642582770707508E-6    4.860281082409149E-1    9.200831794478331E-2    3.184968137199227E-6   -2.977648961475891E-5
                         1.150766591200799E-6    3.433860818521649E-6   -9.172787558690132E-6   -1.056942823797824E-6    1.556663369059958E-5   -2.231441405476558E-5    5.634522089401321E-1    7.479829779550964E-2

 2.862500000000000E9     5.198045191006773E-1    1.019093875809138E-1    2.327475696832455E-5   -1.809201117175922E-5    2.377243718153232E-6    2.460993748978525E-5   -3.769845469641921E-6   -1.995712098884088E-6
                         3.220939824504950E-5   -1.820371818085193E-5    5.657288740744183E-1    7.386706863454325E-2    4.024238232853823E-6    9.163537944890243E-6    4.638552309196344E-6   -7.343811155002741E-6
                         3.331199482315383E-5   -1.587640470194255E-5   -6.367277346060939E-6    3.546973121164493E-5    4.907161666781837E-1    8.519172997938805E-2    1.629266822171019E-6   -1.526790539036130E-5
                         2.179443000133162E-5    1.344206804943465E-5   -2.262451829594318E-5   -2.504857382962266E-5   -5.747920414956200E-6   -2.323304757875352E-5    5.675451985141124E-1    6.609114863572224E-2

 2.875000000000000E9     5.245122248395839E-1    9.474828091797521E-2    1.849136177371472E-5   -7.491827543509520E-7   -4.378499240887007E-7   -4.551305139612963E-6    7.464520213885343E-6    4.188512889471677E-6
                         1.492589241109200E-5   -2.264851544662949E-5    5.699189374027619E-1    6.485754999322862E-2   -1.220115589597358E-5    3.081435069970389E-5   -1.008097285470148E-5   -1.254688419975693E-5
                         1.320267281991687E-5    1.138945534735495E-5   -8.322373245174716E-6    1.548855420256221E-5    4.951660164431138E-1    7.792769079176956E-2   -7.145379963954888E-6   -8.703414085516233E-6
                        -1.402613888296758E-5    6.975931027168834E-6    2.294578333716425E-5    2.259531087926506E-5    6.317083984377136E-6   -2.435043356985684E-5    5.711568861214816E-1    5.694304477715095E-2

 2.887500000000000E9     5.288207126845513E-1    8.676440925937284E-2   -6.984923131286633E-6   -2.582218704194942E-5   -2.074424643105024E-6   -5.143018042314060E-6   -1.182686091254196E-5    2.488159728085567E-6
                        -2.364969361318578E-5    4.082708510810612E-5    5.740513378225969E-1    5.574226285577422E-2   -1.839512046970378E-5    1.736690192016013E-5   -1.235828999903951E-5   -4.550512710503817E-6
                        -2.912784779109301E-5   -5.860093711219300E-6    2.798820446804916E-5   -4.526502866294818E-6    4.996819284545527E-1    7.051174277747786E-2   -2.066143394715194E-6   -7.822831817211808E-6
                        -3.338342332344107E-5   -8.903339770561681E-6   -1.711842817982756E-6   -1.962439892666037E-5   -1.960826909438146E-5   -4.497594757190842E-5    5.747871772970667E-1    4.746132291209605E-2

 2.900000000000000E9     5.328900653538254E-1    7.806123546886568E-2    1.218549880297225E-5    2.010405103282015E-6   -1.206494420336017E-6   -2.131597907533713E-5    4.607652503792255E-5    1.966750927990617E-5
                         7.215940989503720E-6   -1.929639983357833E-5    5.779819224800740E-1    4.604444326124772E-2   -1.349116691735224E-7    2.898576677827841E-6    2.987533182986538E-5   -8.814520544869551E-7
                        -1.722125929435504E-6    5.825235717383789E-6   -3.037359595440635E-6   -1.766906645355860E-6    5.043062619686270E-1    6.231618986443117E-2    9.286823876745550E-6   -5.554334734919795E-6
                         1.177882920679080E-6    3.531481581113675E-5   -2.771896441706216E-5    5.603836859975223E-6    1.569755226881831E-5   -6.642723773665737E-6    5.783822100975760E-1    3.731276318941259E-2

 2.912500000000000E9     5.375215559685564E-1    6.816877890409860E-2    1.273834690751215E-5   -1.646019000855382E-5   -1.078409277806637E-5   -3.301079001909015E-5   -3.642511545292690E-5    2.816900957618070E-5
                        -9.386275705666354E-6    1.470732375930484E-5    5.821320831699065E-1    3.612598933686855E-2    2.916944533934699E-6   -2.557671920058371E-5   -1.571226022853931E-5    2.161950381158563E-5
                        -1.040817792307192E-5   -3.549709085493353E-6    2.880104162644252E-5    9.190947594506202E-6    5.091229824974315E-1    5.397911245862906E-2   -1.759167770061797E-5    3.063235775471991E-5
                        -7.402287005854634E-6   -8.739571131891816E-6   -1.038256992119152E-5    1.487902257619838E-5   -5.237235632651416E-8   -1.556981365288488E-5    5.821676190152791E-1    2.704533894065391E-2

 2.925000000000000E9     5.424740090316168E-1    5.816618566080113E-2   -2.189816571788569E-5    2.187222832074179E-5   -2.092247482130421E-5    1.330989753159133E-5    9.107021011450127E-6   -1.403993718741545E-5
                         8.740787592119629E-6   -2.914439044079803E-5    5.861194158458118E-1    2.587808809937198E-2    1.817118047469963E-5   -2.501837901158295E-5    2.105106692928764E-5    5.642583975545996E-6
                         4.472876528945500E-6   -3.378255186202883E-7    1.278908075129353E-5    1.368539669108012E-5    5.137425127210763E-1    4.580419624655258E-2   -2.090111742941855E-5   -3.331938620136709E-5
                         1.158410384079842E-5    3.268710156063593E-5   -1.372228167143714E-5   -6.027489289186283E-6    9.558508203714240E-6    5.917988641029519E-7    5.860020477245438E-1    1.686218693796175E-2

 2.937500000000000E9     5.475859389095149E-1    4.842019708994302E-2    6.147190915855486E-6   -2.562511069375406E-5    5.981376179406619E-6    1.522756001301345E-5    8.936393560067892E-6    4.150749587963670E-5
                        -1.358736896221553E-5   -8.855011720950752E-6    5.899480471358555E-1    1.611238338781274E-2    1.215332388975659E-5   -2.739409880698651E-6   -3.807476889009142E-5    3.171181224063285E-5
                        -3.738654117143886E-6   -1.373190892547926E-5    1.770872510471709E-6   -1.071242315066299E-5    5.184017769396397E-1    3.745066164174982E-2    1.776814228140280E-6   -2.095708875409593E-6
                         5.720625522174341E-6    7.020172828518873E-6    1.211200049022521E-5    1.416800799750143E-5   -3.216432834981404E-5    9.451612158418365E-6    5.897757290780357E-1    6.594105586792598E-3

 2.950000000000000E9     5.530859078179222E-1    3.941018273929554E-2    1.831241581173177E-5   -9.573590476216689E-6   -1.625562394846904E-5    2.470072152678973E-5   -1.033763540257805E-5    3.440254659450280E-5
                         2.348593242823901E-6   -6.438147044998556E-6    5.936047078134880E-1    6.009266681235633E-3    3.526538868119293E-5   -1.761171892348149E-5   -1.401986983006065E-5   -3.770660905844016E-5
                        -1.580762016183407E-5    7.324985782861823E-6   -2.576452114869062E-5    7.673940912858479E-6    5.229317263358121E-1    2.892585844911444E-2   -2.522193050202794E-5   -3.329511749679098E-6
                         9.731317974729406E-6    2.155346647559873E-6   -5.125052166231440E-6   -1.422601771559700E-5    1.806085997259685E-5   -4.250878013894656E-6    5.931965579804591E-1   -3.566632323245049E-3

 2.962500000000000E9     5.583755446928002E-1    3.061960953025005E-2   -2.522006777236932E-6   -4.679583091295940E-6   -1.216618939213220E-5   -1.984048431865970E-5    4.158020862587165E-6    2.650844057064953E-5
                        -1.140371790849210E-5   -9.045056796157437E-6    5.970607865428799E-1   -4.001576995051132E-3    5.542905073280614E-6   -4.766055978898483E-6    2.811157755405282E-5   -1.520585799245233E-5
                         1.893198611194604E-5   -9.866422301634304E-6   -1.406152413790227E-5    2.639043990178485E-5    5.272332870823552E-1    2.039760786213687E-2   -5.144160853531441E-5    7.924802332924931E-6
                         2.489749292446138E-5    3.046007906649329E-5    3.028975337918474E-6   -3.984636375236423E-5   -1.130046785561160E-5    2.415309786202474E-5    5.963317782923937E-1   -1.363458747534221E-2

 2.975000000000000E9     5.630573819864477E-1    2.191704300941739E-2    1.246412886031085E-5   -9.750940159550603E-6    3.130163406393520E-5    2.013874033999074E-5   -1.339032477673867E-5    2.097045645632106E-5
                         6.531562300685570E-6    1.590812802902412E-5    6.003698664535185E-1   -1.436321424690331E-2   -1.101700996589855E-6    2.482735036995892E-5    8.669488186849972E-6    1.350641615120706E-5
                        -2.599534821128523E-5   -1.467530093893208E-5    3.818338352590644E-7    1.231652146430514E-5    5.313934067030827E-1    1.169418438716703E-2   -2.021486343156010E-6   -3.999603654505190E-6
                         2.685176510999996E-5   -1.339919071322725E-5   -1.146318466042425E-5   -9.266321241638222E-6   -7.548347339482750E-6    6.678348434687768E-6    5.992162949307251E-1   -2.396604711146573E-2

 2.987500000000000E9     5.670165185305220E-1    1.331373814522834E-2   -7.395008304170301E-6    2.111345300481736E-5    1.222384960251131E-5   -9.809891656060824E-6    3.012181181192062E-5   -1.823950210041855E-5
                        -3.430872576865728E-5    1.075644743996739E-5    6.031449297635139E-1   -2.509556468315998E-2   -1.806641888302916E-5    2.968629016374539E-5   -2.837210548309662E-5    2.031130859303887E-6
                         9.674598731299941E-6   -4.602679967536244E-5    2.309026283301429E-6   -7.397419543644319E-6    5.352629789067708E-1    2.675925243491931E-3   -1.857197412374031E-5    1.374904059813687E-5
                         1.360858735017206E-5    1.290315574844937E-5    6.435895194835518E-6   -3.003745966889157E-5   -8.775003951950712E-6    8.870130064858389E-6    6.014821637593752E-1   -3.466526629924249E-2

 3.000000000000000E9     5.700636179729087E-1    4.091798236022607E-3   -1.349007893537971E-5    2.315546103567719E-6   -2.029758009909210E-5   -1.507605189202080E-5    8.868046932516948E-7   -7.091826811418823E-6
                         1.159983094252117E-5   -3.724979335560762E-5    6.052595685356200E-1   -3.615246879219131E-2   -2.366079414167643E-5   -1.563925423455656E-5    2.525914285806327E-5    1.050586841639689E-5
                        -1.372584345084303E-5   -2.444627253498081E-6    8.475989616294914E-6   -9.682270153491816E-6    5.386146005378422E-1   -6.540516498641035E-3    9.896205255160538E-6    2.188778723040983E-5
                        -2.906458544345777E-5    1.469700029049771E-5   -1.053785755531636E-5   -1.333177025869549E-5   -8.968879266459315E-6    2.490118802952684E-5    6.033969249691479E-1   -4.572703142774904E-2
