# Supplementary material for: Microwave Imaging for Parkinson’s Disease Detection: A Phantom-Based Feasibility Study Using Temperature-Controlled Dielectric Variations
Source: Sensors (Basel). 2025 Dec 12;25(24):7562. doi: 10.3390/s25247562 (PMC12736638; doi:10.3390/s25247562)
Supplement: Supplementary file 1 [file sensors-25-07562-s001.zip › 36.3.s4p]

#  HZ   S   RI   R     50.00 
! Rohde & Schwarz Vector Network Analyzer 
! Rohde-Schwarz,ZNA26-4Port,1332450024101213,1.95
! Created: UTC 8/28/2025, 1:48:30 PM
! freq[Hz]                re:S11                  im:S11                  re:S12                  im:S12                  re:S13                  im:S13                  re:S14                  im:S14
!                         re:S21                  im:S21                  re:S22                  im:S22                  re:S23                  im:S23                  re:S24                  im:S24
!                         re:S31                  im:S31                  re:S32                  im:S32                  re:S33                  im:S33                  re:S34                  im:S34
!                         re:S41                  im:S41                  re:S42                  im:S42                  re:S43                  im:S43                  re:S44                  im:S44
! 
 5.000000000000000E8    -2.261071723071757E-1    3.471000113086757E-1   -1.525813427996788E-2    1.785976437621369E-2   -4.031209427177623E-2   -1.122337600471702E-2    5.221784595141501E-2    1.572112851890014E-2
                        -1.525414729836175E-2    1.790145891881631E-2   -2.407187775602540E-1    3.255782811761359E-1    1.152529561416746E-2    2.513733032777726E-2   -4.062689650263544E-2   -6.716720468292678E-3
                        -4.031973801720867E-2   -1.127037341882018E-2    1.152711671022741E-2    2.516461716669339E-2   -2.563696711095487E-1    3.438602214096920E-1   -8.334876848590871E-3    1.894578211142653E-2
                         5.224724371253441E-2    1.571606322516643E-2   -4.058247564037473E-2   -6.780763315538891E-3   -8.363152572310214E-3    1.899827675628628E-2   -2.673487090275011E-1    3.376386523186655E-1

 5.125000000000000E8    -2.484657688475359E-1    3.361350587384379E-1    1.216014879250658E-3    9.845100651127064E-3   -3.104593277839684E-2    2.486626370210228E-2    4.493218815613041E-2   -2.939906281788425E-2
                         1.225937429626610E-3    9.924940960267779E-3   -2.757090286990135E-1    3.241319805820351E-1    2.732382125877210E-2    3.851046034428307E-3   -2.853424266281843E-2    2.830739529294981E-2
                        -3.104421142108886E-2    2.489712711734644E-2    2.735247057554803E-2    3.798782191096643E-3   -2.805917471055459E-1    3.446712067114654E-1    6.231639510573301E-3    5.296048834657800E-3
                         4.496880327198693E-2   -2.943079733078558E-2   -2.849646049536055E-2    2.829952194017724E-2    6.230450627359422E-3    5.282386287369348E-3   -2.929521210597856E-1    3.363124947621919E-1

 5.250000000000000E8    -2.985690313658578E-1    3.712058518173839E-1   -6.595903634592077E-3   -1.290405011429256E-3   -1.325065459465255E-3    3.370196298771931E-2    5.948045804867436E-3   -5.046106087795332E-2
                        -6.605532639397358E-3   -1.303619390061734E-3   -3.170164422534533E-1    3.765041126601860E-1    1.524054523740280E-2   -1.494613494675024E-2    2.906885286121828E-3    3.439841269110515E-2
                        -1.308266749890414E-3    3.366590505461092E-2    1.515459394312858E-2   -1.496161288290160E-2   -3.179593979936545E-1    3.950160616251600E-1   -5.708721987315498E-3   -5.193881518681714E-3
                         5.948138182661563E-3   -5.049923443977137E-2    2.913543113593761E-3    3.436443868443392E-2   -5.747051125440862E-3   -5.176744794178728E-3   -3.328874220699684E-1    3.878031093599377E-1

 5.375000000000000E8    -3.001053840234363E-1    4.422534097438038E-1   -1.681118503324049E-2    8.915256628814570E-3    1.867217481857560E-2    1.994021120108661E-2   -2.999393671153648E-2   -3.402858087665651E-2
                        -1.677666310622471E-2    8.941856607108450E-3   -3.013962858053570E-1    4.418591061984545E-1    1.230183291062420E-3   -1.473283207189132E-2    2.155135233083632E-2    1.836248517800513E-2
                         1.867344775251838E-2    1.994719588211173E-2    1.163376934303111E-3   -1.467000584293639E-2   -2.997391104210291E-1    4.618293052420421E-1   -1.534490211933109E-2    5.858522437063165E-3
                        -3.000803164734073E-2   -3.399521120313326E-2    2.154205419931416E-2    1.836329198568814E-2   -1.536002049181455E-2    5.842231581079081E-3   -3.153988276288708E-1    4.611961400219533E-1

 5.500000000000000E8    -2.539830692826950E-1    4.851834431537007E-1   -9.846344304084006E-3    2.656081484408862E-2    1.999424466432971E-2    1.874925969703643E-3   -3.948142992757088E-2   -2.465183163000063E-3
                        -9.845339616757133E-3    2.656504618993355E-2   -2.610473823233432E-1    4.701972678400132E-1   -5.799636390213627E-3   -7.765540369548410E-3    2.230862758094485E-2   -9.927900000624864E-4
                         2.000268602489158E-2    1.901915873895085E-3   -5.789851476461953E-3   -7.747672546909216E-3   -2.530793354442036E-1    4.907165489682764E-1   -8.505441262587048E-3    2.139954494664717E-2
                        -3.947393236132867E-2   -2.433933287945947E-3    2.232642948237867E-2   -9.703552680981869E-4   -8.474620641845430E-3    2.133809030526138E-2   -2.560812508325236E-1    4.944391699364353E-1

 5.625000000000000E8    -2.152805896554967E-1    4.793619210758094E-1    1.596359090938468E-2    3.073873912023971E-2    1.156268919694308E-2   -5.055260209793886E-3   -2.577875640393871E-2    2.126958414886201E-2
                         1.598040649436705E-2    3.072459008128654E-2   -2.334472731998228E-1    4.735642244703530E-1   -2.554969438588241E-3   -7.530427116983026E-4    1.076435870528000E-2   -9.567400495555085E-3
                         1.154060411738215E-2   -5.045033432782037E-3   -2.543196219412897E-3   -7.991204991288952E-4   -2.194573255260605E-1    4.866751241790089E-1    1.356968071307469E-2    2.221521037059310E-2
                        -2.577522806208921E-2    2.126899269545933E-2    1.076746374514923E-2   -9.558703332055718E-3    1.353718995860225E-2    2.214008503192229E-2   -2.153742799184902E-1    4.776442226630405E-1

 5.750000000000000E8    -2.161663084307315E-1    4.741224160035230E-1    3.180406326685697E-2    5.646775130863106E-3    9.782511357047186E-3   -4.295656484440817E-3   -5.618804283944481E-3    2.667142285753211E-2
                         3.182532263012312E-2    5.625148685253657E-3   -2.226202626396505E-1    4.799660881629529E-1    1.908299006904054E-3   -3.939114510917409E-3    6.001834245531613E-3   -5.905182639790263E-3
                         9.767477477864292E-3   -4.331405766022804E-3    1.929199080708864E-3   -3.973402169128060E-3   -2.138473923777630E-1    4.841049525327591E-1    2.084542939207719E-2    3.790942063459047E-4
                        -5.593483305824526E-3    2.664788881436560E-2    5.980291585264402E-3   -5.912075987033296E-3    2.079960313531379E-2    4.130994809393938E-4   -2.185217184602828E-1    4.706039131414322E-1

 5.875000000000000E8    -2.144886866155955E-1    5.012370836690648E-1    1.712339141956897E-2   -1.494294051613239E-2    1.150928831417534E-2   -9.723928257120701E-3    6.916307310039556E-3    2.057118019826699E-2
                         1.714232747913503E-2   -1.496698915582823E-2   -2.062234592809687E-1    5.005903778610402E-1   -9.109845113265026E-4   -9.103052896618084E-3    9.128983811459910E-3   -8.645270231106722E-3
                         1.149775757190809E-2   -9.689303619207961E-3   -9.568945006365231E-4   -9.123411531609810E-3   -2.051638015529571E-1    5.043023805713044E-1    5.506040352205472E-3   -9.633467413517451E-3
                         6.943151892456256E-3    2.057203113891964E-2    9.105851452535020E-3   -8.646527266336931E-3    5.502172793668922E-3   -9.635381646925465E-3   -2.115195651310014E-1    4.993969675096948E-1

 6.000000000000000E8    -1.837354954077696E-1    5.306595007221477E-1   -1.697122173889945E-3   -9.674697463055975E-3    5.890200080713796E-3   -1.954905200813793E-2    1.344868197284523E-2    1.666974284428295E-2
                        -1.704610461502895E-3   -9.628194965339548E-3   -1.728590771160340E-1    5.160168224527799E-1   -1.032655586453097E-2   -1.139506306556716E-2    5.216882015615068E-3   -1.895107307607014E-2
                         5.829751327949397E-3   -1.955602348303219E-2   -1.035366347611545E-2   -1.133457752739407E-2   -1.741493708913070E-1    5.239060217448813E-1   -5.175770094308397E-3    1.381583572247749E-3
                         1.345131641216033E-2    1.667779996029510E-2    5.149186966569382E-3   -1.893202064711435E-2   -5.196970526665554E-3    1.378215855083552E-3   -1.705000393117941E-1    5.226852943087577E-1

 6.125000000000000E8    -1.368985078332578E-1    5.381173413149412E-1    1.783036261353157E-3    6.010719549027699E-3   -1.019909868825456E-2   -2.345174698753806E-2    2.519647922607648E-2    9.603527717370686E-3
                         1.793174160079306E-3    5.979418940034296E-3   -1.353695831801319E-1    5.176966913877752E-1   -2.136187663075890E-2    1.143443648723678E-3   -1.217552713694462E-2   -2.370748546490918E-2
                        -1.021769452491169E-2   -2.350665011326423E-2   -2.135232967742135E-2    1.133036030001026E-3   -1.331087902842395E-1    5.248179572988838E-1    6.406877638964346E-3    1.415152270213697E-2
                         2.519998428679503E-2    9.572731146749565E-3   -1.223217658538876E-2   -2.365575088148663E-2    6.353753582338193E-3    1.410776190185963E-2   -1.205767264399598E-1    5.134310267962919E-1

 6.250000000000000E8    -9.634709350117092E-2    5.210531813892264E-1    1.868810755163223E-2    1.023285954696045E-3   -2.676866251336893E-2   -1.077571289083948E-2    2.964738796759432E-2   -1.188743135716110E-2
                         1.867573540537370E-2    1.028945527894959E-3   -9.743273573609332E-2    5.047376055905691E-1   -1.236028580290384E-2    1.956170786182802E-2   -2.986434338119655E-2   -8.109625010732636E-3
                        -2.677962546376842E-2   -1.076232776539012E-2   -1.231163435097103E-2    1.959407580097850E-2   -9.826925345832935E-2    5.060875891183846E-1    2.472477152699754E-2    2.366931864444478E-3
                         2.964066379723270E-2   -1.189030927277725E-2   -2.985531163370418E-2   -8.070934274501155E-3    2.472585824260948E-2    2.354101091425335E-3   -9.389411240988907E-2    4.809305241832320E-1

 6.375000000000000E8    -7.874898510731665E-2    4.963473257535000E-1    1.666268125478779E-2   -2.052725851841261E-2   -2.695448742705369E-2    1.074715028382167E-2    1.309803810768047E-2   -2.930403212402380E-2
                         1.670141707423332E-2   -2.050051438883893E-2   -7.781825067234832E-2    4.774924190895531E-1    8.573012272166971E-3    1.907056946424170E-2   -2.674083511474207E-2    1.652525701709380E-2
                        -2.696118691360528E-2    1.077693535092183E-2    8.624898494594661E-3    1.906700888581334E-2   -8.682386365290805E-2    4.823486867851150E-1    1.821374124815507E-2   -2.176609139787594E-2
                         1.310882970061628E-2   -2.931823229023673E-2   -2.670136895614105E-2    1.651995780653927E-2    1.820803587324013E-2   -2.177806698869455E-2   -9.644030700328621E-2    4.582369987936283E-1

 6.500000000000000E8    -7.297869010703892E-2    4.902928749199068E-1   -6.640311551629190E-3   -2.627900187130386E-2   -1.304371724885298E-2    2.498956758780179E-2   -6.443571617387248E-3   -3.011838264291642E-2
                        -6.613971946035396E-3   -2.631871468311207E-2   -7.495200664723770E-2    4.658893982091399E-1    1.529344817717414E-2    1.086095333529048E-3   -7.485037894444210E-3    2.882552711241133E-2
                        -1.307193536995606E-2    2.500603414225459E-2    1.526122153127383E-2    1.082239118395191E-3   -8.268144864133710E-2    4.781610635820877E-1   -5.947615660367521E-3   -2.410621524787596E-2
                        -6.454386387417793E-3   -3.007161657896823E-2   -7.452768922027415E-3    2.880164934448286E-2   -5.916906935702617E-3   -2.406534987104338E-2   -9.643678185784131E-2    4.637074997636758E-1

 6.625000000000000E8    -5.061727014349495E-2    4.933329706638684E-1   -1.897362665401010E-2   -8.560585094073680E-3    6.044176607368202E-3    2.639139814027207E-2   -2.436304726503534E-2   -2.329141859795130E-2
                        -1.895288614227631E-2   -8.555376374627966E-3   -5.962486319834626E-2    4.664631917483265E-1    2.049182898334962E-3   -7.609638445542737E-3    1.292668477982726E-2    2.466189568019722E-2
                         6.117370104026978E-3    2.636230986966828E-2    2.035643393348343E-3   -7.641279168735638E-3   -6.578194183252800E-2    4.799111865642967E-1   -1.433446603264495E-2   -6.572553160321480E-3
                        -2.436589007116217E-2   -2.328206640376680E-2    1.294315637769545E-2    2.466276385305810E-2   -1.431818355905249E-2   -6.599681928626091E-3   -7.175775154345189E-2    4.701492828191924E-1

 6.750000000000000E8    -1.841238047317048E-2    4.825935238256847E-1   -1.048205834969671E-2    4.353322429663219E-3    1.944049276178173E-2    1.443744028755191E-2   -3.853296238405217E-2   -2.063628719890553E-3
                        -1.051791593613828E-2    4.395009478250499E-3   -3.041905768888611E-2    4.580530252847054E-1   -5.301099651701501E-3    2.228307891295246E-3    2.289650110581838E-2    8.100772717119689E-3
                         1.945370931323247E-2    1.435191133145521E-2   -5.273860828886701E-3    2.200902247972546E-3   -4.015738838255804E-2    4.746501598457422E-1   -4.401519440298032E-3    2.118880432931354E-3
                        -3.850334276549432E-2   -2.081014154981260E-3    2.292545428284494E-2    8.096418113636065E-3   -4.387099204702676E-3    2.110398476182070E-3   -4.004070118882327E-2    4.586264023448191E-1

 6.875000000000000E8     9.321786876271429E-3    4.561749260381285E-1   -7.424741912793684E-4    2.136979266069555E-3    2.026611885073369E-2    8.757617680043818E-4   -3.111084383031704E-2    2.757690025392672E-2
                        -7.011104221881052E-4    2.125984863561244E-3   -4.037882864227804E-3    4.295217169600038E-1    2.805069776330130E-3    9.698459426964588E-3    1.823085973633866E-2   -5.865048495844851E-3
                         2.023805802395121E-2    8.486457623095737E-4    2.813876531555376E-3    9.716834022626554E-3   -1.491783649878683E-2    4.552601860078119E-1    2.323166455594849E-3   -4.840804349740042E-3
                        -3.112143819635593E-2    2.756554482743110E-2    1.826686657629140E-2   -5.878268439950193E-3    2.344284816387994E-3   -4.812187878557079E-3   -1.678975273200932E-2    4.325424435002868E-1

 7.000000000000000E8     2.057069610180697E-2    4.199614164404543E-1   -1.069024737635632E-3   -5.687605739956832E-3    1.717008747933622E-2   -8.145627370059822E-3   -2.190451220831380E-3    4.157417035810879E-2
                        -1.067038362012763E-3   -5.719789621237988E-3    1.437784721927639E-3    3.937751406109467E-1    1.328387485618704E-2    3.893211059055859E-3    1.103150229035028E-2   -1.147391948610362E-2
                         1.720169156154173E-2   -8.161343866828003E-3    1.324875352639621E-2    3.848517561519318E-3   -2.840129945934726E-3    4.279407541290767E-1   -5.452728634996923E-3   -1.288019774592269E-2
                        -2.167086513600379E-3    4.157212441506523E-2    1.102326512719049E-2   -1.150422401829678E-2   -5.442994852113105E-3   -1.285921228351976E-2   -9.262383977748230E-3    4.039200115882594E-1

 7.125000000000000E8     1.271579369894022E-2    3.929925780059280E-1   -1.051883120741601E-2   -6.905216267935953E-3    1.041445477968085E-2   -1.655255827430861E-2    2.518678501226664E-2    2.935877963897337E-2
                        -1.053816563189523E-2   -6.924653861407273E-3   -7.925325321834402E-3    3.726625033250656E-1    1.305547324042710E-2   -9.242310930317219E-3    3.910413942182013E-3   -1.446122473978866E-2
                         1.040988015070585E-2   -1.658541021545517E-2    1.306159582774308E-2   -9.227349726347780E-3   -3.282573069918106E-3    4.080862545963049E-1   -1.751421983618861E-2   -6.141634101444302E-3
                         2.522640269363193E-2    2.938488151877880E-2    3.905491390589960E-3   -1.442176289717032E-2   -1.751541440371866E-2   -6.144702527230781E-3   -1.092277915122364E-2    3.860478927418518E-1

 7.250000000000000E8     8.527322745885567E-3    3.849046693045258E-1   -1.545451334186699E-2    3.561076217837735E-3   -1.026574150481933E-3   -1.886130376686715E-2    3.464659280143261E-2    6.501023910558431E-3
                        -1.543784387150052E-2    3.563064104082219E-3   -8.565249620242590E-3    3.671613561253071E-1    5.526842128054187E-4   -1.633307337011874E-2   -3.530528169260742E-3   -1.333160556358067E-2
                        -1.063977967922480E-3   -1.886919947229392E-2    5.702135745654069E-4   -1.631483012936652E-2    1.769601834635990E-3    4.004654715501001E-1   -1.680254094360307E-2    7.735405457513751E-3
                         3.468927315447133E-2    6.505413443457743E-3   -3.497343833655911E-3   -1.334986708191334E-2   -1.682302767655765E-2    7.708814721202596E-3   -5.077124445734863E-3    3.766054103228180E-1

 7.375000000000000E8     1.932164265660501E-2    3.760131576786174E-1   -8.414351919772878E-3    1.241825154682109E-2   -1.045536684935767E-2   -1.483305319183184E-2    3.096000946534268E-2   -1.431545443970686E-2
                        -8.395201197699272E-3    1.243303216557326E-2    5.506695089850039E-3    3.540433343828187E-1   -1.177633829888860E-2   -8.548689146949737E-3   -8.819371475850667E-3   -1.002159171283297E-2
                        -1.048888323377031E-2   -1.485858284990085E-2   -1.182526776477117E-2   -8.546065364026849E-3    2.009228439209869E-2    3.863298914078722E-1   -6.599874649537730E-3    1.385615356081002E-2
                         3.095903653268231E-2   -1.431661471828073E-2   -8.792123060561227E-3   -1.002639718517114E-2   -6.576627074202015E-3    1.383046690226433E-2    1.000569834091712E-2    3.600177777521165E-1

 7.500000000000000E8     3.491756431272629E-2    3.521058526564300E-1    5.222244138274548E-4    1.139304255280268E-2   -1.712927928405129E-2   -7.119888285602506E-3    1.615227359282902E-2   -3.057817220232689E-2
                         5.508011963740901E-4    1.140982350778852E-2    1.451374917138969E-2    3.233773437688567E-1   -9.769736769307877E-3    5.142391609102818E-3   -1.351936413511435E-2   -5.030556675773049E-3
                        -1.718556566884692E-2   -7.122155972181386E-3   -9.733608343540319E-3    5.144007708732110E-3    3.529414914713087E-2    3.540405626202227E-1    1.478896760644651E-3    1.009196252758120E-2
                         1.615681054248042E-2   -3.057075186609230E-2   -1.352325003363337E-2   -5.034608124600473E-3    1.453128039425659E-3    1.007712108541095E-2    2.225933950789519E-2    3.276062382465275E-1

 7.625000000000000E8     3.507820068295033E-2    3.140325360522774E-1    3.495946853760004E-3    6.102480265451337E-3   -1.900000535958546E-2    4.298000569987595E-3   -6.359421829234132E-3   -3.420591187267068E-2
                         3.517263173246818E-3    6.118031504269550E-3    2.143272910599274E-3    2.897782076309443E-1    2.542198663758270E-3    6.651407409752281E-3   -1.561293376724990E-2    4.130339855839484E-3
                        -1.900657301959983E-2    4.330589260740010E-3    2.502511986256878E-3    6.673249059753992E-3    2.894571907823129E-2    3.153949058083530E-1    1.555802874095043E-3    4.904962216300442E-3
                        -6.362875724785684E-3   -3.421052059698279E-2   -1.560068594401893E-2    4.116635513275122E-3    1.539170958866070E-3    4.923380346452768E-3    1.382516852624632E-2    2.866204018583154E-1

 7.750000000000000E8     1.137532119608828E-2    2.878774085379562E-1    9.678574584512152E-4    3.364285997839458E-3   -1.243709251967528E-2    1.581201792501520E-2   -2.669769016168135E-2   -2.307442413229206E-2
                         9.581152433540170E-4    3.398665963527611E-3   -2.122581992606745E-2    2.752762355139500E-1    5.477902917383811E-3   -3.612759614735477E-3   -9.710277241973929E-3    1.406161203841869E-2
                        -1.245214551382927E-2    1.583252839182500E-2    5.453194384567951E-3   -3.628463735023895E-3    7.563246589896641E-3    2.943008125382806E-1   -1.069537791794271E-3    5.552634041809345E-3
                        -2.668074872299109E-2   -2.309857967535923E-2   -9.682422874638035E-3    1.406048671442748E-2   -1.037406059488932E-3    5.544076645856937E-3   -1.430396841909464E-2    2.630929072709811E-1

 7.875000000000000E8    -7.026418858195875E-3    2.864610100490484E-1   -5.352406311681721E-4    6.403602022238392E-3    8.674510130092159E-4    1.976269045705739E-2   -3.574945974743603E-2   -4.862132539779657E-4
                        -5.010491906120171E-4    6.455556554525232E-3   -3.279184845864432E-2    2.726837117158744E-1   -3.284757952275654E-3   -8.341371011782950E-3    2.219941141209521E-3    1.677734211789258E-2
                         9.063601980294078E-4    1.976143979829623E-2   -3.254711516664141E-3   -8.330620563137455E-3   -4.411669456174583E-3    2.874295375355106E-1    1.126538315267649E-3    8.918821970314392E-3
                        -3.572095044289085E-2   -5.183004847483090E-4    2.232268199003415E-3    1.677886561129445E-2    1.130263548348472E-3    8.899343359962713E-3   -3.426798124972940E-2    2.607951238283459E-1

 8.000000000000000E8    -6.304959022932479E-3    2.835431078723337E-1    3.326639856674289E-3    9.604841637758689E-3    1.318516796136540E-2    1.341711849752089E-2   -2.690405678591155E-2    2.264530695276894E-2
                         3.320562848468115E-3    9.615883489689479E-3   -3.664882478421085E-2    2.629180971421233E-1   -1.085626311054413E-2   -1.531518990917077E-3    1.275591852820462E-2    9.942500242178577E-3
                         1.317277984947685E-2    1.342974881485083E-2   -1.083626374665657E-2   -1.501870860125767E-3   -9.417485346871418E-3    2.743846424153136E-1    5.754621313206869E-3    8.802790314094382E-3
                        -2.690381898864326E-2    2.265041996314839E-2    1.274639181894069E-2    9.890287410896540E-3    5.746395883741655E-3    8.808342452171705E-3   -3.929936969058912E-2    2.563757365701845E-1

 8.125000000000000E8    -6.384588699042713E-3    2.633773930153632E-1    1.065762264626960E-2    8.902796572766545E-3    1.692822881961979E-2    4.445845739572624E-4   -5.898379774394369E-3    3.320234379301613E-2
                         1.067375920366623E-2    8.887271722434569E-3   -4.815195096106931E-2    2.464865829560552E-1   -7.994666641562407E-3    8.083754655305536E-3    1.374097515020630E-2   -2.646404389334144E-3
                         1.694332050282100E-2    4.295947951755940E-4   -7.975243062648404E-3    8.094969784848301E-3   -2.245010796885092E-2    2.557402394885837E-1    1.059183245020334E-2    6.510114668222890E-3
                        -5.937036543862598E-3    3.321889856213887E-2    1.373048218336622E-2   -2.648209118325004E-3    1.057825695425462E-2    6.487860929793022E-3   -4.663749730345314E-2    2.386524245721623E-1

 8.250000000000000E8    -2.526867310808279E-2    2.388948366388079E-1    1.654161653034241E-2   -2.933061343610456E-4    1.002188181872912E-2   -9.466535833560550E-3    1.562224644054561E-2    2.845098006978905E-2
                         1.656423022247451E-2   -2.944062222731227E-4   -6.972132097452287E-2    2.361546703566357E-1    1.187929498409476E-3    1.078658062363546E-2    4.832496816996964E-3   -9.067784431625996E-3
                         1.004614552433607E-2   -9.503217121039473E-3    1.205873729406367E-3    1.075132656971087E-2   -4.599430300067000E-2    2.431726396914562E-1    1.400785215849529E-2   -1.130976791804884E-3
                         1.558410731367048E-2    2.844215124859261E-2    4.842929918822700E-3   -9.063539904037757E-3    1.399140313624952E-2   -1.151867128225040E-3   -7.194427484254588E-2    2.210245242977849E-1

 8.375000000000000E8    -5.742896743218100E-2    2.301763409896366E-1    1.059662632338266E-2   -1.123187776151473E-2    7.238842760861543E-4   -9.889604523684902E-3    2.865698738445712E-2    1.196721087494636E-2
                         1.059252109087791E-2   -1.124153351764899E-2   -9.134654838095096E-2    2.366517600437749E-1    7.928283035957821E-3    4.361757439971793E-3   -2.459485331044755E-3   -5.255132964804826E-3
                         7.004373393621995E-4   -9.890904112179156E-3    7.959933305923990E-3    4.350981504850888E-3   -7.177773031260240E-2    2.433941134702238E-1    8.184256776083178E-3   -8.958263264845008E-3
                         2.861992770270832E-2    1.199289271367272E-2   -2.509099025384530E-3   -5.280628845075963E-3    8.169539367570184E-3   -8.957192676159567E-3   -1.054331108879183E-1    2.231184488031542E-1

 8.500000000000000E8    -8.285712338710990E-2    2.399007467974393E-1    5.524910380009497E-5   -1.071164734025801E-2   -3.136905089575265E-3   -5.478272971429936E-3    2.891911690532317E-2   -7.410961211716713E-3
                         6.507521765155856E-5   -1.072679940585634E-2   -1.072503500157329E-1    2.430007403231334E-1    4.889882321286498E-3   -3.509626820432063E-3   -1.521546267228728E-3    3.813475396597366E-5
                        -3.138540268795449E-3   -5.463478244250280E-3    4.903490753896482E-3   -3.521781716588156E-3   -8.965612479603963E-2    2.531646259651921E-1    9.341609432789628E-4   -6.856071128807376E-3
                         2.888642458479525E-2   -7.406772387195578E-3   -1.507837929500773E-3    6.621981946966848E-5    9.180858115778712E-4   -6.847483663516926E-3   -1.249018575550674E-1    2.416271509936394E-1

 8.625000000000000E8    -9.227727878948082E-2    2.515382239331096E-1   -2.403999943497001E-3   -4.434485342379443E-3   -3.283409799861597E-3   -2.648880998390009E-3    1.852134399809845E-2   -2.335608001761531E-2
                        -2.405662235159407E-3   -4.438784905879212E-3   -1.174495850836032E-1    2.497290588796185E-1   -2.101324886002741E-3   -2.517583176591620E-3    1.931413888843419E-3   -6.546530851250793E-4
                        -3.310284249372639E-3   -2.666308009606275E-3   -2.104838629604329E-3   -2.495861223728734E-3   -9.768697962105517E-2    2.630165868991042E-1    1.556837697586406E-3   -2.970260000078031E-3
                         1.846393987676153E-2   -2.334962694831573E-2    1.917702500448555E-3   -6.264583681099260E-4    1.567929664364131E-3   -2.975532896398043E-3   -1.266591115750926E-1    2.548354560957983E-1

 8.750000000000000E8    -9.773224443464884E-2    2.532912962154847E-1    6.957058967186648E-4   -2.425049737573753E-3   -2.977127181060240E-3   -1.072621095989807E-3   -6.172025959795051E-4   -2.977037645473159E-2
                         7.249449100645647E-4   -2.402334558830176E-3   -1.258540865018485E-1    2.540639380254608E-1   -1.716435351961108E-3    3.560478448051402E-3    1.288654276634320E-3   -3.646537031445706E-3
                        -3.032961168344227E-3   -1.065147735890912E-3   -1.728122920242121E-3    3.547609401829279E-3   -1.016607247794722E-1    2.673507317742126E-1    4.018067457070046E-3   -4.592758820419931E-3
                        -6.078258371351427E-4   -2.974133505099369E-2    1.278637401059957E-3   -3.645211465032293E-3    4.023601805330554E-3   -4.590247293751463E-3   -1.292497800563343E-1    2.543630742967918E-1

 8.875000000000000E8    -1.111000418163473E-1    2.533787638537997E-1    2.045250047009374E-3   -5.769484495313906E-3   -2.340026794777223E-3   -2.543219367255283E-4   -1.900219490973611E-2   -2.167140940166076E-2
                         2.039681354692619E-3   -5.797587140388605E-3   -1.364623935530166E-1    2.576199394480266E-1    3.924025299198442E-3    4.054427385310302E-3   -1.656204500461983E-3   -4.299928913304496E-3
                        -2.367224552742063E-3   -2.573627652817356E-4    3.898354677734528E-3    4.057473988082465E-3   -1.091999260388102E-1    2.678571356824076E-1    2.431389234951482E-3   -9.085688769942306E-3
                        -1.895887213740708E-2   -2.169126449116233E-2   -1.633182840050539E-3   -4.316832028413011E-3    2.421513389283909E-3   -9.101590891406986E-3   -1.434642835601141E-1    2.549590958286320E-1

 9.000000000000000E8    -1.278283552257355E-1    2.632819467440072E-1   -2.511234911071732E-3   -8.837646540285023E-3   -2.216956174918232E-3   -2.610519424369648E-4   -2.736725642029508E-2   -4.661698001795007E-3
                        -2.514133247743613E-3   -8.831922708904627E-3   -1.503570825422038E-1    2.657262330107577E-1    6.258926719320814E-3   -8.232746451743476E-4   -4.001503417032038E-3   -2.915797519943604E-3
                        -2.212586298740368E-3   -2.477711473138384E-4    6.269977202684987E-3   -7.965492390820490E-4   -1.224005797418280E-1    2.730627289113568E-1   -4.084371560082589E-3   -1.063053598308799E-2
                        -2.734625141923958E-2   -4.667701943823513E-3   -3.982922849113722E-3   -2.934813090812954E-3   -4.092724375905049E-3   -1.063008899592582E-2   -1.586947890754243E-1    2.681930294152892E-1

 9.125000000000000E8    -1.370946216852890E-1    2.817276855026480E-1   -8.282446862851130E-3   -5.842567496112758E-3   -3.097217992506998E-3    3.503934217408027E-4   -2.334576000274897E-2    1.349914838821322E-2
                        -8.290631592212157E-3   -5.875383140456440E-3   -1.607100331904394E-1    2.820714313905096E-1    3.372478374221716E-3   -4.762372471678391E-3   -5.472056178197804E-3   -5.619606655921178E-4
                        -3.106821499694062E-3    3.505558188029022E-4    3.361616396942768E-3   -4.765477085242139E-3   -1.322853745596179E-1    2.879434266537260E-1   -9.515209499310961E-3   -5.977862149881574E-3
                        -2.339428947496036E-2    1.347967134084761E-2   -5.475773395219384E-3   -5.768326126787815E-4   -9.494994379303302E-3   -5.997765324556637E-3   -1.628145091659737E-1    2.877371309788670E-1

 9.250000000000000E8    -1.363047669028343E-1    2.994800088406094E-1   -9.610583869179845E-3    4.071074839236209E-4   -3.335076179744629E-3    2.659346089752501E-3   -8.514635400643731E-3    2.455470983293143E-2
                        -9.633627815299722E-3    3.904069452911006E-4   -1.613556543506479E-1    2.997497714650862E-1   -3.495227794922289E-4   -4.347692089890691E-3   -5.437659043474655E-3    3.112597979430453E-3
                        -3.324951534579601E-3    2.654649383234580E-3   -3.741540506480518E-4   -4.345492471350074E-3   -1.315909457429546E-1    3.043041382996557E-1   -1.005705791710458E-2    2.090913730864917E-4
                        -8.542381979394768E-3    2.456245977330275E-2   -5.436938272479950E-3    3.096841127599568E-3   -1.003870705567293E-2    1.875481942120095E-4   -1.576607059858711E-1    3.015133231741156E-1

 9.375000000000000E8    -1.308034677425051E-1    3.104143864432475E-1   -6.204410872143296E-3    5.472730546325280E-3   -8.884842976548894E-4    4.981703442155369E-3    9.447112407180779E-3    2.240714033407323E-2
                        -6.214498132586527E-3    5.465123719273722E-3   -1.562732109558660E-1    3.111788492038912E-1   -1.437602349136612E-3   -2.622093000741674E-3   -2.365217415687406E-3    6.127494196420502E-3
                        -8.666556591256073E-4    4.994741892742988E-3   -1.443743048522961E-3   -2.616640699242453E-3   -1.254444894416080E-1    3.129505563752044E-1   -6.827394298854062E-3    4.997515185372062E-3
                         9.429519152627784E-3    2.240326144269471E-2   -2.344217956434651E-3    6.150630440682725E-3   -6.812858838254597E-3    5.001554183613375E-3   -1.527723149234567E-1    3.069837063101806E-1

 9.500000000000000E8    -1.274082118572383E-1    3.152172494135625E-1   -4.564934042798199E-4    5.908423928720217E-3    3.081086829346096E-3    4.308425024266442E-3    1.959857444389375E-2    9.186445042195115E-3
                        -4.307273020545306E-4    5.874851931937573E-3   -1.527695401428410E-1    3.166289265534653E-1   -1.655305113340141E-3   -1.734247357250012E-3    2.136554186326365E-3    6.019427162183864E-3
                         3.119034668223090E-3    4.300881372390311E-3   -1.632096278479747E-3   -1.713053498069955E-3   -1.231037896081547E-1    3.150433166681095E-1   -1.491767216257100E-3    5.596348808680367E-3
                         1.959683801873775E-2    9.188268101263062E-3    2.120841733654593E-3    6.012260319609129E-3   -1.463272323614589E-3    5.584305001315857E-3   -1.531110359972283E-1    3.098450457459835E-1

 9.625000000000000E8    -1.290244157292480E-1    3.197428875025002E-1    2.275535197761771E-3    1.628071758459104E-3    4.771005201841960E-3    2.892677629363929E-4    1.756707247740787E-2   -4.668510937691754E-3
                         2.264599016020597E-3    1.651725214546419E-3   -1.532835941779238E-1    3.219845494976862E-1   -1.694866845023831E-3   -1.000920472163768E-3    4.848684412237343E-3    2.735635298211753E-3
                         4.781026714554635E-3    2.893292600206589E-4   -1.698040134336655E-3   -1.014150167039894E-3   -1.267322387967579E-1    3.190154089841477E-1    8.377032157756325E-4    1.922316518020472E-3
                         1.759741802016705E-2   -4.696394901759402E-3    4.848342356174317E-3    2.728666404126028E-3    8.407598077069916E-4    1.910793414380157E-3   -1.567542532844020E-1    3.163479703295537E-1

 9.750000000000000E8    -1.311545958922118E-1    3.288361839617077E-1   -6.757109326056797E-4   -1.663361421581570E-3    2.159270925225221E-3   -2.820767255354262E-3    9.543186446945736E-3   -1.143095426325272E-2
                        -6.740383047045659E-4   -1.664330472904912E-3   -1.533888157467719E-1    3.312128023611968E-1   -1.294496038796041E-3   -6.635651170335925E-4    3.983987600825384E-3   -6.828318092881391E-4
                         2.149925867485718E-3   -2.853314675177826E-3   -1.298195212276456E-3   -6.795939945238267E-4   -1.290733922821500E-1    3.292376292385717E-1   -1.695086424959545E-3   -3.233009366234805E-4
                         9.538028822349214E-3   -1.142771469656905E-2    3.976876590088936E-3   -7.091053828258328E-4   -1.670979969323251E-3   -3.516385847329370E-4   -1.569878535290350E-1    3.272986477918599E-1

 9.875000000000000E8    -1.278742486411882E-1    3.405120858329431E-1   -4.324100400156281E-3    7.273893994679764E-4   -1.129991035989221E-3   -1.543048682202033E-3    2.109334539616384E-3   -1.270806736971146E-2
                        -4.348794339594018E-3    7.544514420829697E-4   -1.486096271901227E-1    3.414703176933648E-1   -1.315027101823663E-3   -1.432933037274155E-3    1.866273284501549E-3   -1.143378360245263E-3
                        -1.120882002151766E-3   -1.535752714004255E-3   -1.315755559280971E-3   -1.463340351144858E-3   -1.241102056168403E-1    3.404623667343387E-1   -4.134530930892011E-3    2.128040117488771E-3
                         2.098123643503946E-3   -1.275677315371647E-2    1.859256892348114E-3   -1.147261951836720E-3   -4.149852645046260E-3    2.144174385506114E-3   -1.512600055410813E-1    3.376466500484320E-1

 1.000000000000000E9    -1.188418915486068E-1    3.484347266229100E-1   -2.860433142057063E-3    5.202419739645704E-3   -3.546845577354365E-4    1.442731939696062E-3   -4.449794943263445E-3   -1.131546098272147E-2
                        -2.860106747942359E-3    5.212127214242816E-3   -1.404180773495024E-1    3.474224142466011E-1   -3.563522758867572E-3   -1.741101399088192E-3    2.237067109537636E-3   -1.814667741565175E-4
                        -3.651801797089581E-4    1.433632380053978E-3   -3.546909180176483E-3   -1.740236948733977E-3   -1.148269838790864E-1    3.455747344099755E-1   -2.286865058191042E-3    5.779103545507478E-3
                        -4.423819523029943E-3   -1.134462659614208E-2    2.236125776585202E-3   -2.269270166448426E-4   -2.282823066794072E-3    5.800572157345204E-3   -1.426368518245245E-1    3.425280855628761E-1

 1.012500000000000E9    -1.096012798007059E-1    3.500469362849724E-1    1.802741936448995E-3    5.544918328919491E-3    2.694836768531516E-3    9.155176357489467E-4   -9.460200246819666E-3   -6.741370707139354E-3
                         1.790280171688060E-3    5.568859414698718E-3   -1.343706411827413E-1    3.483584194445515E-1   -5.715239029548373E-3    1.687105376538909E-3    3.696333758342354E-3   -2.071069528952019E-3
                         2.688241635038262E-3    9.115691608194928E-4   -5.681189736500452E-3    1.666913516828636E-3   -1.082725156149075E-1    3.447577032131871E-1    1.986192461990392E-3    5.847086915443988E-3
                        -9.482297609690896E-3   -6.743503587975374E-3    3.670876000610337E-3   -2.067209028577529E-3    1.982595605769830E-3    5.871540861242571E-3   -1.369622721372595E-1    3.422734869345401E-1

 1.025000000000000E9    -1.051031316544846E-1    3.486769941159667E-1    3.804388932372525E-3    2.132376694052694E-3    3.089569855491847E-3   -2.537292969958755E-3   -1.103214081880361E-2   -4.472129026973602E-4
                         3.783167930285966E-3    2.137561589510512E-3   -1.334926563560188E-1    3.485690140169913E-1   -3.044702102727350E-3    6.077760525819275E-3    1.944054540879144E-3   -5.398534092675656E-3
                         3.087015292816080E-3   -2.543936016070111E-3   -3.045394723850924E-3    6.040611435971902E-3   -1.074837609435185E-1    3.435337970750688E-1    3.887266928116258E-3    2.743069691866015E-3
                        -1.102580458048422E-2   -4.690761090240340E-4    1.947591008881751E-3   -5.406252445545739E-3    3.869813193006997E-3    2.731550197264091E-3   -1.373611175358083E-1    3.420168571171349E-1

 1.037500000000000E9    -1.047756816755660E-1    3.500752301761410E-1    2.178906567675820E-3   -2.393438346163092E-4    6.439497092807910E-5   -4.604699185555326E-3   -9.325807721697313E-3    5.350744851391817E-3
                         2.164392221124427E-3   -2.286954233631798E-4   -1.352767227016692E-1    3.525730917669007E-1    2.041964913842849E-3    5.966995723323941E-3   -2.570930926540927E-3   -5.992156887853776E-3
                         4.884148305512876E-5   -4.619996372531160E-3    2.085928037905660E-3    5.964223906433576E-3   -1.091144732690334E-1    3.469986874686536E-1    2.624461138456874E-3    6.828607442485773E-4
                        -9.330033657457928E-3    5.318141079217420E-3   -2.589479855833887E-3   -5.975447452446504E-3    2.611351948855573E-3    6.885209344833013E-4   -1.397874962523221E-1    3.466550144057650E-1

 1.050000000000000E9    -1.030256355493089E-1    3.550477023412271E-1    3.749073372173848E-4    3.966771696420520E-4   -3.414328481000355E-3   -3.302188478239890E-3   -4.894362760633760E-3    9.735030013370945E-3
                         4.003101333360576E-4    4.234304424924270E-4   -1.345262112681339E-1    3.593993194790048E-1    4.265610046612582E-3    2.400061552429398E-3   -6.068939869222583E-3   -2.742824979632267E-3
                        -3.403715139913285E-3   -3.301934965279519E-3    4.267033772890125E-3    2.381697665746358E-3   -1.075429038894978E-1    3.531026996706724E-1    1.588644842462879E-3    1.193060741934866E-3
                        -4.900725679121445E-3    9.735726799741358E-3   -6.061748765951145E-3   -2.757801242306649E-3    1.570137257372096E-3    1.175293178042582E-3   -1.387165465441790E-1    3.537310642656466E-1

 1.062500000000000E9    -9.854480133747461E-2    3.586600699997446E-1    7.771419611117111E-4    1.909950301774583E-3   -4.486729033104924E-3   -1.097686554929423E-5    1.859047690654065E-3    1.100259170455267E-2
                         7.678766733519882E-4    1.903953634323996E-3   -1.308515697894890E-1    3.643623958471253E-1    3.163911783258843E-3   -2.426652593888240E-4   -6.059286134792315E-3    1.835541334564996E-3
                        -4.475171626216657E-3    1.587404293423811E-5    3.142765987565038E-3   -2.260255788496379E-4   -1.034786299907969E-1    3.568871017675084E-1    2.454735421951256E-3    1.885716498394869E-3
                         1.849425385916285E-3    1.103446958311577E-2   -6.023429545343720E-3    1.832542244325590E-3    2.475373043807612E-3    1.871542569308338E-3   -1.351820522747746E-1    3.581651664252146E-1

 1.075000000000000E9    -9.510522083938101E-2    3.587942707244461E-1    2.471421933702833E-3    2.288187115712019E-3   -2.903620679387189E-3    2.638261559471874E-3    8.337446402290612E-3    7.446457236354626E-3
                         2.495315295838310E-3    2.282627043652525E-3   -1.282492010470917E-1    3.664077894624720E-1    1.591368265639809E-3   -4.122543240713268E-4   -3.112836053363357E-3    4.675092942693956E-3
                        -2.915724451785376E-3    2.637585735464157E-3    1.612511499445645E-3   -4.112714562377769E-4   -1.012573927771165E-1    3.579928493991884E-1    3.977399234747793E-3    1.220526050600146E-3
                         8.363002734479697E-3    7.441461145188566E-3   -3.123998026385089E-3    4.668462909890299E-3    3.966287136114380E-3    1.229701154352016E-3   -1.333359429399133E-1    3.599665788770672E-1

 1.087500000000000E9    -9.532563215748943E-2    3.576775983190780E-1    4.375682455941822E-3    1.039735918972446E-3   -3.691603768294948E-4    3.240873119385844E-3    1.070215971603190E-2    3.884590214380402E-4
                         4.376095761907990E-3    1.015128043195753E-3   -1.285021667078547E-1    3.688643546045782E-1    1.744238304439330E-3    3.372526178295993E-4    2.964099284175248E-4    4.771641709265132E-3
                        -3.769902932731607E-4    3.241175515732610E-3    1.758038511718608E-3    3.525435140018473E-4   -1.020696529699096E-1    3.594293891436953E-1    4.991394917204807E-3   -7.630086935107517E-4
                         1.072541942510402E-2    4.025551161270252E-4    3.082150227605011E-4    4.786244160911162E-3    4.995413046964818E-3   -7.631593073794436E-4   -1.343338932873652E-1    3.624816684761057E-1

 1.100000000000000E9    -9.898909885845154E-2    3.586513734137097E-1    4.930545022918788E-3   -1.775048602401963E-3    1.381074550477955E-3    1.949661963469217E-3    7.951785216924925E-3   -5.945426542404385E-3
                         4.920928908672991E-3   -1.805133481275061E-3   -1.296350272058553E-1    3.743068850741113E-1    3.007080909008193E-3   -3.581988434047127E-4    2.493064204006624E-3    2.937626951327460E-3
                         1.395119824244474E-3    1.892148814715061E-3    3.025274028131300E-3   -3.461747840129637E-4   -1.040117956974239E-1    3.636364090031775E-1    4.322892104781768E-3   -3.421757203728182E-3
                         7.934593227422905E-3   -5.925581977073505E-3    2.487854186680718E-3    2.971971671102836E-3    4.354941942357614E-3   -3.417316902048595E-3   -1.362992988267122E-1    3.680612823617702E-1

 1.112500000000000E9    -1.025221383393516E-1    3.636957745617145E-1    3.049195889459564E-3   -4.243425606896524E-3    1.180988418790023E-3    2.315446714243315E-4    2.402182958789023E-3   -8.648793252103092E-3
                         3.060417016131660E-3   -4.266123748553637E-3   -1.289402540970483E-1    3.817807304586659E-1    3.020593839013145E-3   -2.613244835991344E-3    2.572625940452894E-3    7.923255431448058E-4
                         1.129221299279951E-3    2.375326111102549E-4    3.022205179658104E-3   -2.605401598697452E-3   -1.042703540283187E-1    3.699787467179873E-1    2.008877540342974E-3   -5.015562289184917E-3
                         2.376199702055989E-3   -8.661875708998328E-3    2.561852501535259E-3    7.819322529215696E-4    1.996515225410360E-3   -5.002347214587379E-3   -1.363420775014945E-1    3.762316002326052E-1

 1.125000000000000E9    -1.032904754250881E-1    3.707601922351521E-1    2.911447735895424E-4   -4.495057760282305E-3   -1.029694056603778E-4    3.491431853554210E-4   -2.857018997381183E-3   -7.515840069428214E-3
                         2.767172839607983E-4   -4.498663467599936E-3   -1.269161833075930E-1    3.890449342529841E-1    9.682840753155892E-4   -4.303707555002855E-3    1.579159014562368E-3    1.854091224690747E-4
                        -1.105673422713623E-4    3.475076292004667E-4    9.474424632114739E-4   -4.285198440741403E-3   -1.027046055025589E-1    3.761626574042364E-1   -5.110126872430367E-4   -4.725350165253037E-3
                        -2.860957032244946E-3   -7.523760399161836E-3    1.589767841016345E-3    2.015769377501876E-4   -5.174724030995657E-4   -4.738924341103497E-3   -1.341690127466491E-1    3.841673975044010E-1

 1.137500000000000E9    -1.021742650230895E-1    3.771904616982752E-1   -1.142930880105754E-3   -3.060560469408488E-3    3.170763376268939E-4    1.794554435789029E-3   -5.962949111662295E-3   -4.067013033036354E-3
                        -1.147319482140880E-3   -3.054530463173940E-3   -1.251380731461842E-1    3.956275069233839E-1   -1.825870868439872E-3   -4.017725942736591E-3    1.851935111624159E-3    6.160162258968308E-4
                         3.327346679964767E-4    1.764777460929421E-3   -1.811200776253154E-3   -4.048124558403408E-3   -1.009469104230156E-1    3.814184257538527E-1   -1.948282605882658E-3   -3.337024460279584E-3
                        -5.948464118026831E-3   -4.054649276287163E-3    1.841559083750768E-3    6.168028693323672E-4   -1.918188929936459E-3   -3.324582632815498E-3   -1.322036061720792E-1    3.908974339014180E-1

 1.150000000000000E9    -1.013892403891093E-1    3.830826218934709E-1   -9.417405616766328E-4   -2.150009498339513E-3    2.498798797663664E-3    1.605269936662496E-3   -6.556714462560396E-3   -1.868923170719504E-5
                        -9.477928783615027E-4   -2.154835078198373E-3   -1.241946652729232E-1    4.025375675472059E-1   -3.624477969460861E-3   -1.944869875830643E-3    3.183298636998332E-3   -4.204181224208839E-4
                         2.499660838967004E-3    1.608927854190534E-3   -3.572391396084697E-3   -1.921857318047478E-3   -1.000478186253131E-1    3.869457595738161E-1   -2.005972993721019E-3   -2.111950351043527E-3
                        -6.559306566411270E-3   -2.105112717208310E-5    3.184408399277707E-3   -3.846762502636686E-4   -1.996584709980087E-3   -2.108060041808127E-3   -1.315597238669833E-1    3.977945519903861E-1

 1.162500000000000E9    -1.018669167014621E-1    3.901159267371543E-1   -9.144721313789463E-4   -2.610218865954079E-3    3.530367077114519E-3   -8.923491072284841E-4   -4.964550475083638E-3    3.312264178982550E-3
                        -8.983872786424742E-4   -2.614265431225755E-3   -1.234977991727524E-1    4.104948694663603E-1   -3.237792939659456E-3    5.595506617598785E-4    2.843728751463205E-3   -3.036811224990392E-3
                         3.523200468567619E-3   -8.999054986588226E-4   -3.236252656415705E-3    5.664004283750421E-4   -9.988433739365071E-2    3.938321630570782E-1   -1.820977296172101E-3   -1.934039111319942E-3
                        -4.924141007694247E-3    3.313876111041004E-3    2.821305825355265E-3   -3.066338921818642E-3   -1.841446322326706E-3   -1.942938097271551E-3   -1.315707240683983E-1    4.064659232946425E-1

 1.175000000000000E9    -1.024991010398245E-1    3.998303103789406E-1   -2.302453006919520E-3   -3.004060242691290E-3    1.976893286588435E-3   -3.275742056953154E-3   -2.191694159021667E-3    4.967938569141708E-3
                        -2.310954624118844E-3   -3.006129702829187E-3   -1.224770129967409E-1    4.199096028154352E-1   -1.474803027841043E-3    1.533917591804249E-3    5.793004569929196E-6   -4.561592205027091E-3
                         1.942208524861782E-3   -3.256592921962613E-3   -1.521273784025120E-3    1.513556595408190E-3   -9.952300020531173E-2    4.026406601230056E-1   -2.603212166016669E-3   -2.067731288548567E-3
                        -2.164574043590881E-3    4.961974180306138E-3    2.030758004959212E-5   -4.559244424326878E-3   -2.603760309011338E-3   -2.080156647811990E-3   -1.302397610428882E-1    4.173556371132447E-1

 1.187500000000000E9    -1.011445180509225E-1    4.117666018789731E-1   -4.124768798156688E-3   -1.862915764056351E-3   -7.450741133526267E-4   -3.520501404129543E-3    6.579059418399386E-4    4.959796807619225E-3
                        -4.114955958305664E-3   -1.855346953507353E-3   -1.200065666873145E-1    4.308165134139035E-1   -4.427777420269852E-4    7.322032783765818E-4   -2.947358855870054E-3   -3.339495851897869E-3
                        -7.373506717830801E-4   -3.565172922540183E-3   -4.628623781727134E-4    7.121008349977395E-4   -9.768646988274959E-2    4.131295620744145E-1   -3.960191288132610E-3   -1.172786557174494E-3
                         6.364988917432326E-4    4.951578382861777E-3   -2.943361353370879E-3   -3.316088614787091E-3   -3.927421457140734E-3   -1.169316727757160E-3   -1.263091469622646E-1    4.292961576152404E-1

 1.200000000000000E9    -9.706310165717257E-2    4.239538854270460E-1   -4.638042840202709E-3    4.618611358513135E-4   -2.477410466146706E-3   -2.036081634531513E-3    3.000160921629556E-3    3.821150768016267E-3
                        -4.647265343144337E-3    4.572910051104152E-4   -1.149553590847896E-1    4.424715835668402E-1   -1.071637457753860E-3    9.252035028359009E-5   -3.958622173302962E-3   -6.689976405910370E-4
                        -2.511368547114063E-3   -2.049800816373943E-3   -1.068154714745925E-3    6.906410117518698E-5   -9.377409974614154E-2    4.240098259177070E-1   -4.429540909944930E-3    8.175806115491894E-4
                         3.028951102372010E-3    3.805382653101895E-3   -3.985733018020920E-3   -6.589744025735555E-4   -4.415282548799658E-3    8.280849807676100E-4   -1.200306322442109E-1    4.406011604742447E-1

 1.212500000000000E9    -9.159631134405637E-2    4.348348135060248E-1   -3.579023024238199E-3    2.417969594146379E-3   -2.754155809578959E-3   -1.140546382729794E-4    4.592475307725850E-3    1.502560704954856E-3
                        -3.549925703247565E-3    2.439352941780787E-3   -1.078053901385046E-1    4.533700157658144E-1   -1.925730987818839E-3    1.018045214948970E-3   -3.085557938018356E-3    1.660157893319560E-3
                        -2.747231382572427E-3   -1.164560914356141E-4   -1.945545012469007E-3    1.032364342804083E-3   -8.833017812483311E-2    4.339647500078058E-1   -3.446730761473225E-3    2.779669529129775E-3
                         4.579622531996045E-3    1.516851566913084E-3   -3.090892703541145E-3    1.607623809400545E-3   -3.445001178595514E-3    2.774170077087874E-3   -1.127401217749443E-1    4.509455099028911E-1

 1.225000000000000E9    -8.566847958965722E-2    4.452699733700049E-1   -1.864000447876437E-3    3.181492396970124E-3   -1.894359815153565E-3    1.121073118843493E-3    4.525609449266262E-3   -1.357501816898302E-3
                        -1.833885722429182E-3    3.184047565168250E-3   -1.001672677847795E-1    4.638822372296945E-1   -1.202237522308768E-3    2.695315377435362E-3   -1.388586416660719E-3    2.577175219876680E-3
                        -1.933328260878238E-3    1.106899199849551E-3   -1.211839722912273E-3    2.717623214429801E-3   -8.277446447079390E-2    4.435341889483320E-1   -1.655953793576988E-3    3.597387746023702E-3
                         4.505734815993636E-3   -1.338171116141321E-3   -1.391987475190977E-3    2.511159991312715E-3   -1.664547365796679E-3    3.606367830241166E-3   -1.052004068328445E-1    4.613926937981559E-1

 1.237500000000000E9    -7.896798113902842E-2    4.563563139787415E-1   -7.073555794326013E-4    2.942752370013058E-3   -9.378068238973601E-4    1.377507001178900E-3    2.804202771922558E-3   -3.481919829043055E-3
                        -6.949553226902552E-4    2.964190082129733E-3   -9.217487926229226E-2    4.752275796459163E-1    8.748212767300685E-4    3.154515983148448E-3    1.481744569433520E-5    2.303596655533795E-3
                        -9.271474988115999E-4    1.393222309284998E-3    8.808150039073246E-4    3.124573355421928E-3   -7.648149759120156E-2    4.540587820883501E-1   -2.629592187872160E-4    3.298570350937955E-3
                         2.784329342113444E-3   -3.464603156888483E-3    4.472781779778851E-5    2.345305836923602E-3   -2.599323036073677E-4    3.301614637928378E-3   -9.682663288442966E-2    4.725681688172861E-1

 1.250000000000000E9    -7.002655161913059E-2    4.684429158295172E-1   -1.401162527689724E-4    2.793893059128671E-3   -4.930578016009345E-4    1.328298000831242E-3    4.322190607068261E-4   -4.186735450488792E-3
                        -1.620301071370400E-4    2.796665586160250E-3   -8.245092128126207E-2    4.872841978763718E-1    2.474157472828673E-3    1.770069456425636E-3    7.749610600810972E-4    1.717383182197987E-3
                        -5.113211560119359E-4    1.308085525016008E-3    2.463663784162920E-3    1.781826125985692E-3   -6.803506849057103E-2    4.653565200349299E-1    3.391118838048693E-4    2.931189118191695E-3
                         4.376695453584357E-4   -4.222619572112350E-3    7.537595122219795E-4    1.723237555261107E-3    3.344093335160413E-4    2.947377959471408E-3   -8.650775202720508E-2    4.838824651573513E-1

 1.262500000000000E9    -5.777488597759346E-2    4.799930693264697E-1    4.686440397454343E-4    3.048788649254353E-3   -2.542971555268552E-4    1.529600302278684E-3   -1.844819774884153E-3   -3.711986389611662E-3
                         4.975517449165496E-4    3.045682073791673E-3   -6.992999805554556E-2    4.981190552375455E-1    2.504041963101432E-3    5.735813789065414E-5    1.096476910122606E-3    1.320986684862303E-3
                        -2.499991671882630E-4    1.544071192627560E-3    2.484954930803990E-3    5.935392291448361E-5   -5.672856908793383E-2    4.760021295296126E-1    1.000262142494272E-3    3.017550598538263E-3
                        -1.854677779948240E-3   -3.746973308509946E-3    1.120525582243260E-3    1.323706462376734E-3    9.894363005759242E-4    3.011050215457263E-3   -7.410535046307670E-2    4.936998884084061E-1

 1.275000000000000E9    -4.325482963644126E-2    4.894257608068792E-1    1.759019701540658E-3    3.021511800737297E-3    5.111124242309850E-4    1.916047423066738E-3   -3.624942247541785E-3   -2.024220565405046E-3
                         1.735150309439347E-3    3.048678547539908E-3   -5.601637156919810E-2    5.065748497121066E-1    1.657413866553569E-3   -7.674173446987482E-4    1.678820038591192E-3    1.016367386812929E-3
                         5.121477982292878E-4    1.923213355683513E-3    1.625444125481942E-3   -7.836563236303675E-4   -4.380767842317156E-2    4.844713039905663E-1    2.213244194288919E-3    2.821254689300013E-3
                        -3.603716294009066E-3   -2.049869977603779E-3    1.627165019636918E-3    1.005948112321380E-3    2.210953657514854E-3    2.821578613713597E-3   -6.059008520969523E-2    5.011339984688937E-1

 1.287500000000000E9    -2.818458262908623E-2    4.967265378680763E-1    3.119423775692133E-3    2.088992541991596E-3    1.782579648845446E-3    1.617706592722496E-3   -4.137748555887200E-3    4.598618794239356E-4
                         3.142599062620293E-3    2.102224759441301E-3   -4.197910414507856E-2    5.129874296309463E-1    1.083832924129244E-3   -7.916783865440695E-4    2.283200146427854E-3    1.500004581609743E-4
                         1.772284281905273E-3    1.613358027193867E-3    1.083516234194371E-3   -7.943190630588550E-4   -3.091116519760646E-2    4.913444939609877E-1    3.439840445801642E-3    1.733616986783544E-3
                        -4.145950471919243E-3    4.257831535366712E-4    2.257587135350526E-3    1.451594363254208E-4    3.450314406672974E-3    1.706859574994958E-3   -4.702091245531168E-2    5.069953850577417E-1

 1.300000000000000E9    -1.320902201621558E-2    5.028020901642957E-1    3.710765674677641E-3    4.032052056776726E-4    2.679402660951238E-3    2.539662023643037E-4   -3.013000306686167E-3    2.794861812815555E-3
                         3.679041357335087E-3    3.838466012198457E-4   -2.792048680105273E-2    5.185352958831880E-1    1.069232161170687E-3   -9.032139168363877E-4    2.187026154169556E-3   -1.278060043213093E-3
                         2.645046291357910E-3    2.319647933598830E-4    1.071464619962244E-3   -9.141375181819542E-4   -1.807323436705099E-2    4.975787160022889E-1    3.826032819042858E-3   -6.271039201061193E-5
                        -3.020141314918897E-3    2.790567090015485E-3    2.205540539805685E-3   -1.271324125280144E-3    3.819141446706534E-3   -5.402874361130441E-5   -3.350443693946348E-2    5.122352099504374E-1

 1.312500000000000E9     1.809692815763903E-3    5.078542521581569E-1    3.173386114081357E-3   -1.218032057787641E-3    2.303232789991875E-3   -1.525166170202753E-3   -7.151592200038903E-4    3.890948147476584E-3
                         3.147918444216624E-3   -1.250522788430622E-3   -1.281339978936110E-2    5.234369818098745E-1    9.031303402891538E-4   -1.494049289443622E-3    1.053032024554092E-3   -2.458346850519427E-3
                         2.316106264732079E-3   -1.493632328455789E-3    9.092153121001473E-4   -1.502116529234889E-3   -4.447152149771094E-3    5.036532646816432E-1    3.114396492932212E-3   -1.664553574375820E-3
                        -6.968972145548631E-4    3.887340700561571E-3    1.018557069352837E-3   -2.453378581903315E-3    3.126275321632341E-3   -1.648936683158844E-3   -1.916685031591235E-2    5.172689518702787E-1

 1.325000000000000E9     1.713749483711076E-2    5.115645858206759E-1    1.982781091325788E-3   -2.087397398576442E-3    9.087955596953560E-4   -2.539682892715312E-3    1.681319574693281E-3    3.364115712130557E-3
                         1.953622397170272E-3   -2.087110488781840E-3    3.391652154382555E-3    5.272249040533420E-1    1.634883375276760E-4   -2.013109003407094E-3   -6.591342209479264E-4   -2.545999344900868E-3
                         8.902333360934826E-4   -2.515650506745516E-3    1.574554852588883E-4   -2.014179985154964E-3    1.026300546104199E-2    5.086313539161686E-1    1.846203102806010E-3   -2.436213160725368E-3
                         1.674723373257692E-3    3.332329627676765E-3   -6.632171426967400E-4   -2.492443318769901E-3    1.819347759763388E-3   -2.431207121773621E-3   -3.690556406032453E-3    5.212014006163630E-1

 1.337500000000000E9     3.271186596248507E-2    5.133534591696735E-1    9.704242544358775E-4   -2.144495467014880E-3   -6.715991445706719E-4   -2.355375598308241E-3    3.105983280151471E-3    1.605103553252639E-3
                         9.467857728510523E-4   -2.147600640067125E-3    1.971238710814098E-2    5.292229760758650E-1   -9.595739729086217E-4   -1.906348785491537E-3   -1.866314725893552E-3   -1.524803850497206E-3
                        -6.938938265772438E-4   -2.378725730344991E-3   -9.958549532828726E-4   -1.930663088459265E-3    2.568727873393566E-2    5.117940410528931E-1    7.405703701702335E-4   -2.431483383344975E-3
                         3.112981923215564E-3    1.596962871343223E-3   -1.842937981825847E-3   -1.515873240213407E-3    7.105034032049993E-4   -2.408997717917878E-3    1.227816910044283E-2    5.231853671624419E-1

 1.350000000000000E9     4.788550582963955E-2    5.128014466076926E-1    3.932935749676655E-4   -1.965834505200111E-3   -1.696667031681045E-3   -1.446443852035061E-3    3.225688512735347E-3   -4.730796419527492E-4
                         4.178771204215615E-4   -1.998867947336019E-3    3.550661358297147E-2    5.294422252369652E-1   -1.813052452627036E-3   -1.126383884764513E-3   -2.141798127460823E-3   -1.824454919504567E-4
                        -1.727950669963539E-3   -1.449667387482215E-3   -1.805206548142813E-3   -1.108458113747791E-3    4.104711698195210E-2    5.128822558330444E-1    9.130347871143737E-5   -2.206222981021330E-3
                         3.206229265820695E-3   -4.915499191455734E-4   -2.141458638990567E-3   -1.862008230042205E-4    1.124218622594347E-4   -2.213549773022998E-3    2.740005144962869E-2    5.232980605529947E-1

 1.362500000000000E9     6.203962458182663E-2    5.107489758611751E-1    6.322773627672024E-5   -2.055562156206500E-3   -2.002849742570408E-3   -3.247038034806647E-4    2.202431118576914E-3   -2.071026645808906E-3
                         5.404799107571784E-5   -2.028980489894865E-3    5.017973119260712E-2    5.284375869312853E-1   -1.937228229821994E-3    1.071507478399299E-5   -1.701724025787337E-3    8.267296000232542E-4
                        -2.005930677346574E-3   -3.180105408946631E-4   -1.933390562884792E-3    3.113804402282988E-5    5.569820614489369E-2    5.126197961058159E-1   -3.754558285566249E-4   -2.160605320702092E-3
                         2.196888636366768E-3   -2.071041358133745E-3   -1.674920261779403E-3    8.250937019463709E-4   -3.586456307365930E-4   -2.122558151135798E-3    4.130271567013138E-2    5.221136385702420E-1

 1.375000000000000E9     7.509003546054793E-2    5.081603781164934E-1   -6.783689711162600E-4   -2.182105013416477E-3   -1.713295103912084E-3    6.235286022327868E-4    5.799346335271942E-4   -2.741032816081645E-3
                        -6.470260900425361E-4   -2.160139579341708E-3    6.370450773397762E-2    5.266219871003157E-1   -1.414576489828998E-3    8.693460650362700E-4   -9.282188550024324E-4    1.365222320438008E-3
                        -1.719443529322767E-3    6.347504861805277E-4   -1.408092853268970E-3    8.490425962685030E-4    6.954724625280903E-2    5.114864546023651E-1   -1.086427109086480E-3   -2.042951343725754E-3
                         6.192010132689979E-4   -2.783009915870934E-3   -9.262291044220877E-4    1.394219616865067E-3   -1.094907657141993E-3   -2.030512995408395E-3    5.425629341715068E-2    5.202871340900220E-1

 1.387500000000000E9     8.740611862042938E-2    5.054182963384877E-1   -1.622740882914094E-3   -1.835304656788148E-3   -1.133732265228077E-3    1.299391532707445E-3   -9.981943499570896E-4   -2.463497404196223E-3
                        -1.624599539737043E-3   -1.825220911567731E-3    7.648503298797994E-2    5.243149480028406E-1   -7.294662810063037E-4    1.076018732824669E-3   -1.436283823140710E-4    1.508658048620925E-3
                        -1.137230687316694E-3    1.276643791295003E-3   -6.968677218857252E-4    1.054996976538553E-3    8.300724015102399E-2    5.098307708012706E-1   -1.897874690105009E-3   -1.505130210291017E-3
                        -9.971526078332554E-4   -2.441891574683048E-3   -1.211047608032096E-4    1.509753739075053E-3   -1.902666089857459E-3   -1.497911626146663E-3    6.710721485958436E-2    5.180468514854523E-1

 1.400000000000000E9     9.945625865441404E-2    5.024051992231325E-1   -2.244858867808589E-3   -8.237408541370841E-4   -3.903876789644051E-4    1.591116345156510E-3   -2.078832121428548E-3   -1.377823770079245E-3
                        -2.282343022779659E-3   -7.998535300079039E-4    8.865795655529768E-2    5.213965174240334E-1   -3.289106604873708E-4    9.397128799673585E-4    5.147281954222617E-4    1.290609145020564E-3
                        -3.863197910250147E-4    1.604104159850515E-3   -3.101923637818946E-4    9.551487388114430E-4    9.626393824326220E-2    5.074491551407426E-1   -2.321837098069561E-3   -4.656300146561049E-4
                        -2.065758820097694E-3   -1.386539608360839E-3    5.207488007966845E-4    1.278308936100469E-3   -2.329975234870091E-3   -4.470907672629445E-4    7.986401873380546E-2    5.150950432896405E-1

 1.412500000000000E9     1.109777236836163E-1    4.989575561657691E-1   -2.143936315015622E-3    3.398733796691784E-4    4.068229298588341E-4    1.549995142102103E-3   -2.388882395384499E-3    1.922919743868950E-5
                        -2.150389604588037E-3    3.316463735753282E-4    1.006047755074682E-1    5.180195092645135E-1   -1.905046387687893E-4    9.387467168597135E-4    1.014246600757796E-3    8.422735664685741E-4
                         4.277288742091155E-4    1.539903398583322E-3   -1.652257764689591E-4    9.443679141924294E-4    1.092222201728532E-1    5.041070746021115E-1   -2.032800457446872E-3    6.119495439271590E-4
                        -2.393066776972900E-3    2.339679133277293E-5    1.024921191019768E-3    8.404522570505135E-4   -2.039509703103447E-3    6.042659385297211E-4    9.193137297662199E-2    5.114122598685563E-1

 1.425000000000000E9     1.213114097625491E-1    4.953688390604123E-1   -1.459876962420944E-3    1.055992139056954E-3    1.129201229376206E-3    1.131972613593846E-3   -1.892170442172440E-3    1.318807047654136E-3
                        -1.452804591401737E-3    1.045479506537543E-3    1.118509387065826E-1    5.145434981744542E-1    9.354041616356627E-5    1.116697531521777E-3    1.236182067113698E-3    2.658003467389629E-4
                         1.117551373277060E-3    1.118490829778175E-3    1.153611750225021E-4    1.117225535388839E-3    1.211058883962500E-1    5.003655397643797E-1   -1.283584854156530E-3    1.187859076176690E-3
                        -1.889678648648841E-3    1.309078110115581E-3    1.225674311082183E-3    2.632985253276299E-4   -1.310135984877982E-3    1.188927300675563E-3    1.027999677877885E-1    5.078249540172944E-1

 1.437500000000000E9     1.304996373395762E-1    4.922023860224636E-1   -8.067747169459279E-4    1.152272805463843E-3    1.561645795383889E-3    3.647071727562470E-4   -7.854268215003273E-4    2.104646746853806E-3
                        -8.043606423535291E-4    1.154322505937003E-3    1.224413022023700E-1    5.113199372133201E-1    6.464805737261905E-4    1.112309723999191E-3    1.217464921587540E-3   -3.587429092882361E-4
                         1.564396260639842E-3    3.794471371311258E-4    6.453692677369717E-4    1.095212434675110E-3    1.318699806616968E-1    4.966905482069517E-1   -6.388752056068401E-4    1.219848054340894E-3
                        -7.657855570144985E-4    2.124257636868395E-3    1.207877376646510E-3   -3.779916688857750E-4   -6.281452039468116E-4    1.226851651530796E-3    1.127528863284907E-1    5.048940771040380E-1

 1.450000000000000E9     1.393043358760320E-1    4.898851855742188E-1   -4.214938007909392E-4    1.083551880797773E-3    1.499118015612299E-3   -5.204782890402669E-4    6.058447661029494E-4    2.098429886780143E-3
                        -4.213266640152825E-4    1.077665107178431E-3    1.326385654150315E-1    5.086985950239237E-1    1.220480139840981E-3    6.659092912951947E-4    8.324252884540674E-4   -9.342878032651594E-4
                         1.474469914056821E-3   -5.215519052838241E-4    1.220136224257165E-3    6.534164596481253E-4    1.418960167708778E-1    4.937209952485493E-1   -2.877283021346771E-4    1.060691807294005E-3
                         6.007072966253034E-4    2.094904603272766E-3    8.252803919075770E-4   -9.440740387245045E-4   -2.803601632697496E-4    1.063255468574596E-3    1.225101652927552E-1    5.026457248312268E-1

 1.462500000000000E9     1.482994828007966E-1    4.881236952082594E-1   -2.175628822411310E-4    1.067827091076005E-3    9.071875159154444E-4   -1.249485603506424E-3    1.669455202942453E-3    1.218896699652791E-3
                        -2.101792058300733E-4    1.082085199074135E-3    1.428023915444039E-1    5.065700665880647E-1    1.297452684420882E-3   -7.263615006415864E-5    1.775565562552322E-4   -1.221810335548510E-3
                         9.064599669735999E-4   -1.256440770684206E-3    1.339602542145475E-3   -1.039158832933885E-4    1.518874285348047E-1    4.912188538639726E-1   -1.136675412768802E-4    1.015406561140396E-3
                         1.672838088527202E-3    1.217978817258892E-3    1.653267835514982E-4   -1.189016091456749E-3   -1.053474828347135E-4    1.019263836687952E-3    1.323374613444704E-1    5.005541123585049E-1

 1.475000000000000E9     1.575970648074470E-1    4.864363297751213E-1    1.400835406196454E-4    1.137571016618413E-3    7.225136755522009E-5   -1.415265189267901E-3    1.939996748832192E-3   -4.869426325745704E-5
                         1.349167493088142E-4    1.129075564884280E-3    1.530446004101937E-1    5.045478075560264E-1    9.867950324706964E-4   -6.743794515805911E-4   -4.917282764679525E-4   -1.030358311267602E-3
                         5.247603313584765E-5   -1.417829794049852E-3    9.894990992285683E-4   -7.000787661650765E-4    1.618644330918880E-1    4.888022928588819E-1    1.574598245549860E-4    1.060747793623415E-3
                         1.933855486473992E-3   -6.596673247841683E-5   -5.000991547821313E-4   -1.017470022757830E-3    1.457538346123595E-4    1.065616090944229E-3    1.420719512146978E-1    4.982037674698335E-1

 1.487500000000000E9     1.670099054794318E-1    4.846920167395300E-1    5.864383517787461E-4    1.008755655306173E-3   -6.588207200970418E-4   -1.076506638020303E-3    1.393493076491691E-3   -1.123459688087757E-3
                         5.654627403047130E-4    1.028483023981064E-3    1.631226706872499E-1    5.022894007435732E-1    4.533450100975656E-4   -9.149878619056398E-4   -8.700035134252842E-4   -5.243232081478134E-4
                        -6.889633437704394E-4   -1.080899593321089E-3    4.166398012316969E-4   -9.085259651380630E-4    1.717212382222542E-1    4.863871794899937E-1    5.620160357013807E-4    9.580081024798927E-4
                         1.393645688742782E-3   -1.113416732495704E-3   -8.940102461975341E-4   -5.157868664539037E-4    5.569092939565705E-4    9.445374034229006E-4    1.516764472839403E-1    4.957190876589166E-1

 1.500000000000000E9     1.766688855720776E-1    4.830780773878435E-1    9.008720196683562E-4    5.929019699117455E-4   -9.921014971239585E-4   -4.813756831679133E-4    3.937372581452039E-4   -1.562559212949402E-3
                         9.079246973252129E-4    6.125689569368877E-4    1.731279280505577E-1    5.002039505300259E-1    3.730642356772058E-6   -8.038123756061446E-4   -9.005199529851803E-4    7.552439192528247E-6
                        -1.007532239801156E-3   -4.894371298600699E-4   -6.910146683012946E-6   -7.962074223645414E-4    1.814074096411206E-1    4.841010386702924E-1    8.594408865147808E-4    6.056265245694674E-4
                         3.937118912583487E-4   -1.566590662805246E-3   -8.824586806074166E-4    2.879220944386356E-5    8.681819355647366E-4    6.142256347519736E-4    1.612919104900275E-1    4.934648207040422E-1

 1.512500000000000E9     1.869413104710758E-1    4.817463969860106E-1    9.303504418689389E-4    1.316075112065329E-4   -9.751765556978098E-4    6.720736175985579E-5   -5.407934039693611E-4   -1.311848675994802E-3
                         9.299200119893396E-4    1.506903686969262E-4    1.836307962928491E-1    4.981782285235157E-1   -1.738039591867336E-4   -6.082651666660526E-4   -6.510388457778332E-4    4.000161253321858E-4
                        -9.578893701937763E-4    8.325470578599725E-5   -1.831996353799546E-4   -5.769859678487977E-4    1.913373317979102E-1    4.821600147422903E-1    8.937703038396004E-4    1.737565664917204E-4
                        -5.520046237200932E-4   -1.323109858226557E-3   -6.460825202017563E-4    4.054171604189140E-4    8.960477165749170E-4    1.670590873028975E-4    1.714705541283687E-1    4.915598422472250E-1

 1.525000000000000E9     1.980960486474795E-1    4.805455896085546E-1    6.901768197476397E-4   -1.814240899184337E-4   -7.100509833327386E-4    4.152137933326768E-4   -1.057013950626668E-3   -6.868479876027529E-4
                         6.978591417765566E-4   -2.058450991729446E-4    1.947727805627459E-1    4.962164087304696E-1   -2.882328415035186E-4   -4.869586968819517E-4   -3.293815975236892E-4    5.476747516581814E-4
                        -6.891328599506484E-4    4.584690242460673E-4   -2.699832519648507E-4   -5.034803078828825E-4    2.019279714674868E-1    4.803154018007213E-1    7.145019765125741E-4   -1.057250440425486E-4
                        -1.059789191365738E-3   -6.617722859095285E-4   -3.402011320195937E-4    5.700150406394628E-4    7.075668216849363E-4   -1.152517737016369E-4    1.824618836644681E-1    4.900140013776514E-1

 1.537500000000000E9     2.100692105007772E-1    4.790636297728022E-1    4.609388767670283E-4   -2.605394951870192E-4   -3.966647718090666E-4    6.149681842937539E-4   -1.117029012974032E-3    4.153270665995621E-5
                         4.893527523532662E-4   -2.670240654061426E-4    2.067129909342050E-1    4.939947528356046E-1   -4.517273864935048E-4   -4.302205642841052E-4   -5.540542642100272E-5    5.816087880271059E-4
                        -3.934494057614568E-4    6.291677424660889E-4   -4.351824726712192E-4   -4.317627701714053E-4    2.131677576987347E-1    4.782972969923940E-1    5.500487125342588E-4   -1.996234176116448E-4
                        -1.100065070061451E-3    3.994281080377340E-5   -5.218268175930620E-5    5.716382273256202E-4    5.599547950819141E-4   -1.973553202541962E-4    1.940924637591855E-1    4.883322383112163E-1

 1.550000000000000E9     2.225951783614478E-1    4.769062080874593E-1    3.596873122275422E-4   -2.351927361623619E-4   -5.905948100169559E-5    7.159238037212564E-4   -7.998292576162920E-4    5.630713633069772E-4
                         3.785774614797754E-4   -2.503150466509098E-4    2.192588161853762E-1    4.913200674877208E-1   -6.192850257034469E-4   -2.376987478829915E-4    1.925783130823510E-4    4.971917154192818E-4
                        -6.250323058254673E-5    7.124229223284618E-4   -6.153656315616230E-4   -2.612944675888224E-4    2.252372325468245E-1    4.756830221369190E-1    5.092910522247027E-4   -2.453686723433401E-4
                        -8.064047776161636E-4    5.491339858295645E-4    1.853445166173551E-4    4.993703627922661E-4    5.123103536624660E-4   -2.590961153202337E-4    2.061595107621472E-1    4.862153625122306E-1

 1.562500000000000E9     2.354187045772783E-1    4.742098746934854E-1    3.679997735609699E-4   -2.917015025109957E-4    2.234434534285261E-4    6.671957620805528E-4   -3.419532424069404E-4    7.727277481081280E-4
                         3.757486762150068E-4   -3.014571547866397E-4    2.322403494705624E-1    4.880264254069283E-1   -6.921564126856419E-4    9.084701228862027E-5    3.713004191729288E-4    3.459665931238797E-4
                         2.225090368726067E-4    6.433844703752292E-4   -7.072846822792748E-4    7.425899336651424E-5    2.378168058685251E-1    4.726828098174874E-1    4.760805045264118E-4   -4.163945072837214E-4
                        -3.253768972850391E-4    7.711605332516632E-4    3.779972405281500E-4    3.636786612782993E-4    4.800056505608622E-4   -4.144705965786486E-4    2.185072424091935E-1    4.835661351404376E-1

 1.575000000000000E9     2.486124208590835E-1    4.710800230739138E-1    3.169568352359264E-4   -4.884308636767431E-4    5.127210474430470E-4    4.371932318155405E-4    7.694306758585274E-5    7.698490114383791E-4
                         3.033622021319709E-4   -4.759147539741213E-4    2.456217895465199E-1    4.843823144453936E-1   -4.798567444519001E-4    4.048679324465486E-4    4.482508051561213E-4    1.368295961374663E-4
                         5.028524532123671E-4    4.267911785775453E-4   -5.088773454204197E-4    4.215626797380509E-4    2.509197322889576E-1    4.693462086215209E-1    3.163425457900192E-4   -6.171085789282836E-4
                         7.411167979216961E-5    7.370806224072808E-4    4.558021908481116E-4    1.221788801377008E-4    3.222699089348183E-4   -6.108671786363468E-4    2.312247361637569E-1    4.804021393694278E-1

 1.587500000000000E9     2.620683500454054E-1    4.672410619873137E-1    6.360496576937354E-5   -6.032769577036833E-4    6.322423342999581E-4    1.231319495506743E-4    4.069930571699093E-4    5.731956353376038E-4
                         8.169579298307303E-5   -6.013600824674741E-4    2.592979444190694E-1    4.799295624765820E-1   -1.880789546212008E-4    5.300193539076079E-4    4.608617631295947E-4   -9.515605706684763E-5
                         6.254104275212179E-4    1.328022867788740E-4   -2.079880549871760E-4    5.266526255536788E-4    2.646261057872140E-1    4.655093843818023E-1    1.231745779894423E-5   -6.790340621911524E-4
                         4.261907209862064E-4    5.848801139787805E-4    4.328480806616233E-4   -1.036756262992305E-4    3.481359550696341E-5   -6.990163064403523E-4    2.444107497120672E-1    4.763594233955303E-1

 1.600000000000000E9     2.760063023172468E-1    4.624724858745087E-1   -2.161730409824251E-4   -5.457700924293732E-4    5.945747836501262E-4   -2.344497930209234E-4    6.158163245397715E-4    2.928973673872787E-4
                        -1.981748805629833E-4   -5.512938228237034E-4    2.733810350847098E-1    4.744508564963333E-1    5.817444195881488E-5    4.618734296574584E-4    3.111872292230314E-4   -3.316896515505798E-4
                         5.851772739315584E-4   -2.123322990650979E-4    5.813060395556288E-5    4.410274185953830E-4    2.787623148258538E-1    4.609948856381117E-1   -2.891056601799968E-4   -5.847280973788238E-4
                         6.196162126742137E-4    2.667889327566773E-4    3.123142752956893E-4   -3.020373013797529E-4   -2.870158926506418E-4   -5.705045260374212E-4    2.581454799808983E-1    4.712277710828526E-1

 1.612500000000000E9     2.903739397150499E-1    4.565633867681017E-1   -3.772860161733240E-4   -3.624729338821168E-4    3.535057610995542E-4   -4.540834897700262E-4    6.455007091591925E-4   -9.354521079278450E-5
                        -3.571286007411609E-4   -3.597196243458391E-4    2.877424974353218E-1    4.677870100455755E-1    1.577812466397340E-4    3.051340195391101E-4    1.106921889666902E-4   -3.951042855529186E-4
                         3.661356992453595E-4   -4.650251767819477E-4    1.645866657386949E-4    2.925141606384241E-4    2.932327192040954E-1    4.555228149267153E-1   -4.235388808299561E-4   -3.392328540813622E-4
                         6.524205453786957E-4   -8.363801293050039E-5    1.030863082330374E-4   -3.709541158281118E-4   -4.222027018057714E-4   -3.231214700071529E-4    2.722995868207248E-1    4.649325007162863E-1

 1.625000000000000E9     3.050705589234238E-1    4.492919552245324E-1   -3.938276844211233E-4   -1.455138773061758E-4    6.541266015935797E-5   -5.258637622710353E-4    4.748973908785106E-4   -4.213575711265457E-4
                        -3.976274379990059E-4   -1.545815454910378E-4    3.023195034964883E-1    4.599969223714128E-1    1.906237328452792E-4    2.335946413831020E-4   -9.841283841344623E-5   -3.225394721515521E-4
                         4.031393017441897E-5   -5.339040451456888E-4    1.699809896335613E-4    2.137584072540985E-4    3.078602755260338E-1    4.488583845167645E-1   -4.238191205800255E-4   -1.403436279017175E-4
                         4.845199023989217E-4   -4.095633258852242E-4   -9.241727320503189E-5   -3.201407523006263E-4   -4.215322251873133E-4   -1.256372751573126E-4    2.866544724734479E-1    4.575049408873325E-1

 1.637500000000000E9     3.197109967466246E-1    4.406275962109011E-1   -3.333184682150303E-4   -1.030965882043569E-5   -2.007510391644203E-4   -4.501109099195328E-4    2.091161347543046E-4   -5.950984100708133E-4
                        -3.235800379791876E-4    6.607495192716343E-6    3.168758177771248E-1    4.509433925295921E-1    2.162385854008914E-4    1.910005813513085E-4   -1.910072988276626E-4   -2.074894590344559E-4
                        -2.014793607912112E-4   -4.208620403111424E-4    2.039144635556179E-4    1.960708290361138E-4    3.223415235211964E-1    4.410593570225171E-1   -3.629481570520649E-4   -2.464474878300619E-5
                         1.972842392550134E-4   -6.135171815487450E-4   -2.066531656744520E-4   -2.056986503071232E-4   -3.329724362312769E-4   -1.139246280667781E-5    3.010650848478881E-1    4.491169198738866E-1

 1.650000000000000E9     3.342017871039873E-1    4.308343222211271E-1   -2.788625239064273E-4    1.912163422512720E-5   -3.068614083852827E-4   -2.633020849961680E-4   -1.754870082961697E-4   -5.616568861967356E-4
                        -2.972938884037799E-4    5.943971808638383E-5    3.313699743821300E-1    4.408286286110892E-1    3.188902979196812E-4    1.055379797237129E-4   -2.338945194724268E-4   -6.873830998483400E-5
                        -3.270046279090773E-4   -2.590504034811038E-4    2.894425894517567E-4    1.233972358124896E-4    3.367261711834982E-1    4.320332349140493E-1   -3.146192286913705E-4    4.680626580388376E-5
                        -1.876357878705724E-4   -5.736011385282721E-4   -2.291910659798075E-4   -8.401183223242782E-5   -3.387228445738807E-4    5.614767167273517E-5    3.153015181269598E-1    4.398742581629614E-1

 1.662500000000000E9     3.483890278462018E-1    4.198645180242606E-1   -2.624507521395061E-4    1.068995886688610E-4   -3.620778898973912E-4   -6.353615874945799E-5   -4.705016945669147E-4   -3.541095028032338E-4
                        -2.703803330139403E-4    1.194670796829151E-4    3.455500007633212E-1    4.292994513780825E-1    3.382835710150900E-4   -1.984345878515610E-5   -1.917008736862622E-4    2.870495259026368E-5
                        -3.525912850884038E-4   -4.588339186084790E-5    3.214303586292100E-4   -2.446474905823021E-5    3.511381672332639E-1    4.215348865501898E-1   -3.005779079593820E-4    1.514879634864697E-4
                        -4.530705533152401E-4   -3.526025173081770E-4   -1.969589831850893E-4    1.256081868492018E-6   -3.057669140272618E-4    1.307008821941049E-4    3.292116457753335E-1    4.294547389256897E-1

 1.675000000000000E9     3.622018605810911E-1    4.076611941617553E-1   -2.188108654690438E-4    2.150263511630030E-4   -2.962918834811899E-4    8.386885359841227E-5   -5.308229726050572E-4   -2.537135192019182E-5
                        -2.113706721805816E-4    2.094314296248938E-4    3.591125390784735E-1    4.165032043205409E-1    2.657100452543328E-4   -1.915908302624944E-4   -1.410532157686728E-4    7.273844619698517E-5
                        -3.049317596055030E-4    1.092094449966274E-4    2.581585857551178E-4   -1.941882338866412E-4    3.652339740316372E-1    4.095033055515758E-1   -2.517711499752475E-4    2.689963310492946E-4
                        -5.540356659619165E-4   -1.692884225171492E-5   -1.450090937144488E-4    7.344928733258315E-5   -2.547874154441621E-4    2.634732985582241E-4    3.422808161587710E-1    4.176033044995490E-1

 1.687500000000000E9     3.753116143872045E-1    3.943879108799564E-1   -1.140493178458686E-4    2.809971327128017E-4   -2.088046765282232E-4    1.826624119028256E-4   -4.431584813521566E-4    2.817234138881889E-4
                        -1.421094617207615E-4    2.612020506054743E-4    3.719114303820392E-1    4.024060549896393E-1    1.104844571899805E-4   -2.429208684823957E-4   -1.147061519376747E-4    1.179124072722942E-4
                        -2.048202728473932E-4    1.912996186665381E-4    1.105001942332749E-4   -2.270434720051031E-4    3.790265516499782E-1    3.960493039309002E-1   -9.996239266969707E-5    3.426081141217022E-4
                        -4.283840262185045E-4    2.610650477991838E-4   -1.216988779089368E-4    1.141968527360975E-4   -9.840359916846955E-5    3.366968518238185E-4    3.545623870297658E-1    4.043633261509829E-1

 1.700000000000000E9     3.876344826828919E-1    3.799219551017912E-1    2.973545893363211E-5    2.890368684765811E-4   -9.717103672897005E-5    2.412416460703657E-4   -1.950972622138255E-4    4.204268677323909E-4
                         1.713751125976215E-5    2.731765110958705E-4    3.837197360927889E-1    3.871065563552544E-1    7.319228450298137E-6   -1.797237058095043E-4   -7.474789432896079E-5    1.406149416750501E-4
                        -1.129700664097282E-4    2.179139125619202E-4   -1.189598775072427E-5   -2.107572408860719E-4    3.921522643943687E-1    3.813003960682669E-1    5.780585524354832E-5    3.085313160978797E-4
                        -1.989688970690183E-4    4.292792025618491E-4   -8.610658382875500E-5    1.632458722220544E-4    5.554965498025836E-5    2.999128977865771E-4    3.660184375123754E-1    3.897671076103989E-1

 1.712500000000000E9     3.989500646356305E-1    3.646689589360014E-1    1.276864134119949E-4    2.132680509588835E-4    1.748395498220954E-6    2.452519325606473E-4    6.834549919298125E-5    4.225771057424452E-4
                         1.104650419061777E-4    2.385413860620495E-4    3.944532396624999E-1    3.706674361994676E-1   -6.063214694633800E-5   -1.185131476768504E-4   -1.979588855114972E-5    1.921013374362267E-4
                         1.595998637921864E-5    2.465860992375437E-4   -4.715479279654163E-5   -1.525865968799575E-4    4.043381502553496E-1    3.655771370349886E-1    1.814264634715933E-4    2.125162830923690E-4
                         7.884202332380357E-5    4.096079443952928E-4   -2.861574973325891E-5    1.726507855051348E-4    1.680785766598436E-4    2.077050147181748E-4    3.766455725312681E-1    3.741184471110758E-1

 1.725000000000000E9     4.091188142330283E-1    3.483502851778355E-1    1.748540129731185E-4    1.147252344968371E-4    1.055149597679916E-4    2.028593842722099E-4    2.688214193209322E-4    2.883816628007356E-4
                         2.013006262984674E-4    1.391681483878453E-4    4.040874480875111E-1    3.533483684308065E-1   -3.404852927358729E-5   -1.075666360554617E-4    5.160524503592627E-5    1.663814019502978E-4
                         9.991662055907263E-5    2.197849417298063E-4   -4.817609875721596E-5   -9.949278176366636E-5    4.155626581034380E-1    3.489502673530100E-1    1.784748900541496E-4    1.007614110817767E-4
                         2.724533281363758E-4    2.799129393730152E-4    6.458761283367985E-5    1.814614549917411E-4    1.897762868833804E-4    8.760065102175556E-5    3.863650806651109E-1    3.575103379652263E-1

 1.737500000000000E9     4.183210712549563E-1    3.309387177181936E-1    1.934199120659340E-4    5.118925752543480E-5    1.941328282139673E-4    1.188844715100538E-4    3.389050889820982E-4    9.361994138221652E-5
                         1.871234221945258E-4    4.611228674625103E-5    4.126821154509847E-1    3.349391792345606E-1   -4.876050798911495E-5   -1.214451284097328E-4    1.392747430153926E-4    1.111752337068008E-4
                         1.845868653331529E-4    1.266289316764630E-4   -3.678669906843990E-5   -1.083208809590917E-4    4.255953261501861E-1    3.313828930299905E-1    1.750726159671635E-4    1.092392652396295E-5
                         3.392417506605486E-4    9.694625217754198E-5    1.202324090317932E-4    1.374538018435206E-4    1.713975976349198E-4    1.839323673285559E-5    3.951173423761049E-1    3.400738187569756E-1

 1.750000000000000E9     4.264009414837099E-1    3.124732910007970E-1    1.621279640895928E-4   -5.037588697319365E-5    2.142038283345041E-4    2.079474024812705E-5    3.053797405035323E-4   -8.324662111238720E-5
                         1.595200796339855E-4   -5.162642416265214E-6    4.199103500218375E-1    3.156882967617705E-1   -9.996558004507570E-5   -1.358325373746740E-4    1.776978997892171E-4    5.746626744349197E-5
                         2.178463486154834E-4    2.697160572886687E-5   -9.045762237189904E-5   -1.407617524540533E-4    4.343204454518597E-1    3.129518296948011E-1    1.387152767378637E-4   -2.548594631045096E-5
                         3.073763691271263E-4   -1.068804910663911E-4    1.775064742496289E-4    5.965033678519268E-5    1.367225015652466E-4   -3.060837974746037E-5    4.025687067208282E-1    3.219132780115490E-1

 1.762500000000000E9     4.331923664853169E-1    2.930460590150801E-1    1.444615083423661E-4   -7.413950936258374E-5    1.745806783022997E-4   -6.793809170563301E-5    2.308153200502331E-4   -2.099756128889093E-4
                         1.489632859999105E-4   -4.844828857042928E-5    4.255938284207852E-1    2.958287383464678E-1   -1.304010181747962E-4   -1.041186532789007E-4    2.007343544545493E-4   -4.019889748564621E-5
                         1.711678225171174E-4   -6.829240472475157E-5   -1.418214891471597E-4   -8.657495349075468E-5    4.414978701179572E-1    2.936728157495593E-1    1.079850363880235E-4   -8.372023845209235E-5
                         2.227112679168444E-4   -2.210206171784210E-4    1.974737651512958E-4   -3.430772999436979E-5    9.883804320454879E-5   -6.602400407408532E-5    4.084800454476928E-1    3.033568881490910E-1

 1.775000000000000E9     4.384592702364536E-1    2.730521599406636E-1    9.785580732386740E-5   -1.354528817982646E-4    1.052110584950998E-4   -1.051052098925141E-4    6.962534985791545E-5   -2.804894231174254E-4
                         1.100080764250337E-4   -1.610983576205339E-4    4.296822569260172E-1    2.753482571195809E-1   -1.543950139872457E-4   -1.556068221609802E-5    1.535133111533899E-4   -1.216636621289970E-4
                         1.218465792682210E-4   -1.201480838026124E-4   -1.607516669809127E-4   -2.592169905282928E-5    4.470477969228862E-1    2.737109521582081E-1    3.447034542550392E-5   -1.115350965706214E-4
                         4.961124534395497E-5   -2.775163725324148E-4    1.485263670011102E-4   -9.529514036054204E-5    3.359978009043363E-5   -1.302696785524229E-4    4.128037277722526E-1    2.845407911777182E-1

 1.787500000000000E9     4.423242968496861E-1    2.526655498503255E-1   -9.738748632615961E-6   -1.619012233707009E-4    6.302486928992479E-5   -1.207926173577229E-4   -1.071380996894080E-4   -2.750745640717305E-4
                         4.218736700676318E-6   -1.504387991445851E-4    4.318624201298171E-1    2.544109992140609E-1   -1.682784842287187E-4    5.634532036915698E-5    8.765551292702502E-5   -1.791402476075431E-4
                         9.832815495234568E-5   -1.290143620552134E-4   -1.691038267505779E-4    2.970920551089502E-5    4.508632924919159E-1    2.530992651621608E-1   -2.669437963863368E-5   -1.020809878577966E-4
                        -9.972872277613760E-5   -2.417370270681836E-4    1.101700196234819E-4   -1.776571264609548E-4   -2.612605304228330E-5   -1.223861769844069E-4    4.154415784628764E-1    2.653352001557043E-1

 1.800000000000000E9     4.448662675868902E-1    2.320563222835941E-1   -1.005887636560766E-4   -1.322944183879208E-4    2.148957445641631E-5   -1.519819970508341E-4   -2.265288986456854E-4   -1.856345311492766E-4
                        -1.079957872899085E-4   -1.052693203421142E-4    4.322370339242222E-1    2.331914379110075E-1   -1.394042787675561E-4    9.223813805189711E-5   -1.013236004871602E-5   -2.289325838788531E-4
                        -7.086308519197905E-7   -1.621791608651448E-4   -1.236356715222843E-4    9.232466332325917E-5    4.533270839342681E-1    2.319693970272429E-1   -7.487316946260816E-5   -9.635417912912435E-5
                        -1.992614950905276E-4   -1.777319699003314E-4   -1.412117596594145E-5   -1.990464435672978E-4   -9.558444963679015E-5   -7.838842342244740E-5    4.163430173766881E-1    2.457428913325530E-1

 1.812500000000000E9     4.457713769970887E-1    2.112547721901174E-1   -1.327725674218969E-4   -2.580364811935505E-5   -5.577502541304620E-5   -1.593726784175436E-4   -2.754364975022148E-4   -3.893704436714004E-5
                        -1.496527664268659E-4   -4.636206724931735E-5    4.307167907860666E-1    2.117531635686451E-1   -1.163063401077695E-4    1.297656793801617E-4   -1.089453343759629E-4   -1.827082849203201E-4
                        -4.425804381106014E-5   -1.516568378597006E-4   -8.649353791826742E-5    1.254722637627033E-4    4.543262299869590E-1    2.104197292764381E-1   -1.042903874985180E-4    2.446768129148821E-5
                        -2.827834482274998E-4   -4.102156705457547E-5   -1.188280955430686E-4   -2.011302343086424E-4   -1.125616193429489E-4    3.732438618998192E-5    4.157506139292616E-1    2.257380699491293E-1

 1.825000000000000E9     4.449879783183326E-1    1.904827159856644E-1   -1.361412509136436E-4    9.040084417867704E-5   -1.040800080040972E-4   -1.388862772816230E-4   -2.168216406244290E-4    1.117357576838071E-4
                        -1.265009741912095E-4    7.595025258922909E-5    4.273731929366042E-1    1.905140543088498E-1   -4.714231272164607E-5    1.468786262456924E-4   -1.994491740307394E-4   -1.474555439492490E-4
                        -8.580194772716313E-5   -1.489530488532822E-4   -6.420164234027440E-5    1.554941158419189E-4    4.537807479294931E-1    1.887970723307954E-1   -3.884491619194028E-5    8.868714142903276E-5
                        -2.267576582082267E-4    1.184049599769465E-4   -2.035797275210565E-4   -1.108846615340479E-4   -5.901433918584126E-5    7.688130790834946E-5    4.137244368276992E-1    2.055940068567052E-1

 1.837500000000000E9     4.423852058688955E-1    1.696697726580439E-1   -8.019682816756949E-5    1.036958642877760E-4   -1.720561727396628E-4   -8.707062957071425E-5   -1.455971599743867E-4    2.376434245787632E-4
                        -8.068720447457789E-5    1.519183532403980E-4    4.221317951211709E-1    1.696519693404961E-1    1.198595337923401E-5    1.775244564644118E-4   -2.557892481130211E-4    1.241310021139455E-5
                        -1.881195464513446E-4   -9.232061746457526E-5   -4.709829627608851E-6    1.867817407909893E-4    4.516479196286262E-1    1.673117663695253E-1   -2.344734989394752E-7    9.606319060605295E-5
                        -1.325684637257760E-4    2.294844511222785E-4   -2.597560090954544E-4    1.694043651501828E-5    1.806247558451116E-5    1.096776750642504E-4    4.102692209540895E-1    1.856524537868845E-1

 1.850000000000000E9     4.378638286056127E-1    1.491596619469451E-1    1.014209691591791E-5    1.447354774150178E-4   -2.198786814474542E-4    8.335812541305887E-6    3.513631874703404E-5    2.259159424082904E-4
                         1.519948569417979E-5    1.557146159903704E-4    4.150829708354313E-1    1.495478571423470E-1    9.644708242015522E-5    1.990849824132176E-4   -2.022630548456041E-4    1.719301639920505E-4
                        -2.133259368272773E-4    1.289103328560490E-5    7.852304831027778E-5    1.887895018897954E-4    4.478486526261946E-1    1.463103893316846E-1    9.638060594338078E-5    1.040947574541762E-4
                         9.039895956505094E-6    2.556831384864221E-4   -2.164411020040807E-4    1.376585364291262E-4    6.113560409413804E-5    1.016386178860469E-4    4.052774323134974E-1    1.661900192633933E-1

 1.862500000000000E9     4.315889490454020E-1    1.287349975647838E-1    5.632205116424491E-5    9.621869779205089E-5   -2.038744943253082E-4    1.412793139483884E-4    1.481285514146551E-4    2.109101620812430E-4
                         9.001179205347592E-5    1.182549276519797E-4    4.062371558814208E-1    1.303231917232610E-1    1.762025756222842E-4    1.129137927285743E-4   -1.249362760863544E-4    2.480364154010616E-4
                        -1.906036953708334E-4    1.195574763481019E-4    1.804962261027542E-4    1.191776391578062E-4    4.424421982464907E-1    1.258834787588489E-1    1.010430341798493E-4    5.268741207626403E-5
                         1.366463914535893E-4    2.009542997447067E-4   -1.269263748596706E-4    2.167416140270225E-4    1.183327527820746E-4    3.754308443809365E-5    3.986485912992903E-1    1.474572886854363E-1

 1.875000000000000E9     4.233729471086642E-1    1.088290042481591E-1    1.399172821042688E-4    6.046784602012122E-5   -9.321987206852369E-5    2.347377247034990E-4    2.309092127432292E-4    7.350303515790720E-5
                         1.288168180870944E-4    7.799271122165890E-5    3.956387664959328E-1    1.121897818151393E-1    1.898363364800091E-4    1.529212607134242E-5    2.304035604802689E-5    2.331348744484906E-4
                        -8.403311747395207E-5    2.194516441535474E-4    2.010695028076816E-4    4.385059486926527E-5    4.352338170293210E-1    1.059642033957506E-1    1.510129593920718E-4   -1.090089391849325E-5
                         2.288589956454784E-4    7.587965573316870E-5    1.504794844665767E-5    2.639198728360103E-4    1.325119143655240E-4    3.024737613253040E-6    3.902420019255275E-1    1.296892216513219E-1

 1.887500000000000E9     4.134044571076950E-1    8.948989073050495E-2    1.876856953118071E-4    6.249720564067785E-5    9.323361379434603E-5    2.531127473463543E-4    2.147056762021704E-4   -5.145565843906011E-5
                         1.317040359987585E-4    8.719800289688438E-6    3.832591709936314E-1    9.510598729080545E-2    1.986258096013471E-4   -5.842429331416005E-5    1.790137508024515E-4    2.060660857516699E-4
                         4.035097015971809E-5    2.575620671481258E-4    1.698687873155587E-4   -6.789404618851610E-5    4.260353703864876E-1    8.688046720034133E-2    1.416883836013790E-4   -6.534001497078197E-5
                         2.334873841822599E-4   -6.247179197514270E-5    1.741863064999178E-4    2.025180304647454E-4    1.286801521939950E-4   -6.355862897023411E-5    3.798750630146766E-1    1.127639367058840E-1

 1.900000000000000E9     4.017900997854562E-1    7.103783527720176E-2    1.418765357565906E-4   -8.278984143973489E-5    1.961750969878376E-4    2.030691358387001E-4    1.253061638297568E-4   -1.895785808541986E-4
                         1.157786784736634E-4   -6.805378660343051E-5    3.690587365858430E-1    7.932717916002983E-2    1.311768878066976E-4   -1.293826473192592E-4    2.538526641764890E-4    8.304754742703313E-5
                         1.648963925193101E-4    2.037983048709949E-4    1.505543664345793E-4   -1.075027330022973E-4    4.150513786403597E-1    6.854828472802246E-2    8.428566587259308E-5   -1.285864747487475E-4
                         1.581887103205657E-4   -1.831652778025488E-4    2.431184462087658E-4    7.352381348470980E-5    1.000458860806457E-4   -1.494726240068870E-4    3.677628535189970E-1    9.678128942872509E-2

 1.912500000000000E9     3.886608904767949E-1    5.384466655778112E-2    7.649268001743816E-5   -1.278790108334575E-4    2.763336108367970E-4    5.501523769788473E-5    1.865628599899291E-5   -2.314990745439658E-4
                         5.703574339682341E-5   -1.517612867053165E-4    3.533282495038212E-1    6.495771233601338E-2    7.860324675060930E-5   -1.413955085578055E-4    2.590836606851589E-4   -5.997844733520789E-5
                         2.471043914872554E-4    4.675354992534145E-5    8.023969574621437E-5   -1.421552769510817E-4    4.023432035601642E-1    5.106368522041536E-2    2.422935935547956E-5   -1.860608078789470E-4
                         3.166425618725065E-5   -2.180645646151931E-4    2.562505624202739E-4   -5.421640115017978E-5    3.331172081813835E-5   -1.624878496183869E-4    3.540023355643593E-1    8.179581853374089E-2

 1.925000000000000E9     3.740129159030959E-1    3.815700803483179E-2    9.304911415309441E-6   -1.494199021904925E-4    2.728709850985243E-4   -6.550976704723570E-5   -1.015391881185135E-4   -1.856599469595794E-4
                         1.215757643309033E-5   -1.473219923087807E-4    3.363567821416367E-1    5.225791814534277E-2    9.892717639191920E-6   -1.904930043492989E-4    1.907004343620766E-4   -1.572919988652520E-4
                         2.459245138397252E-4   -7.776183527231003E-5    3.206247160485162E-5   -1.880607492829132E-4    3.882648627958970E-1    3.455494449117984E-2   -4.863329797734348E-5   -1.820219670287107E-4
                        -1.007798105014390E-4   -1.882259599474629E-4    1.687191003771194E-4   -1.953610592531072E-4   -4.738955252844396E-5   -1.801940316305469E-4    3.388587423152160E-1    6.801634648728518E-2

 1.937500000000000E9     3.579842836517217E-1    2.405127215079966E-2   -9.686500654222545E-5   -1.483002942920335E-4    1.568007479533277E-4   -1.972205728498407E-4   -2.020489365427339E-4   -8.417159381430754E-5
                        -4.939991248947540E-5   -1.275147070834684E-4    3.183708017747044E-1    4.144648672721461E-2   -6.947329307042934E-5   -1.440064569208637E-4    6.134174495368360E-5   -2.439390651221318E-4
                         1.614444545354777E-4   -2.092929979147081E-4   -5.983168035269803E-5   -1.775031643577635E-4    3.727817856127625E-1    1.941020161747201E-2   -9.691014114741742E-5   -1.450743836166425E-4
                        -1.723784868667597E-4   -8.068570428659891E-5    3.690538621141544E-5   -2.305378620749100E-4   -1.014237033897473E-4   -1.503515198711341E-4    3.225811044242355E-1    5.580096414579547E-2

 1.950000000000000E9     3.406801618954404E-1    1.192613732277914E-2   -1.194615592069451E-4   -1.190031961099008E-4    2.600272268665608E-5   -2.878659954228833E-4   -1.996113876999771E-4    4.512883510456604E-5
                        -1.297818636032527E-4   -1.226588387523778E-4    2.995622529302535E-1    3.267234424754897E-2   -1.199861912691101E-4   -1.482784178743950E-4   -9.863810788816579E-5   -2.059025851484121E-4
                         2.308393273293572E-5   -2.673659053123515E-4   -1.217146542844216E-4   -1.492022171638222E-4    3.561182464454959E-1    5.751243193974312E-3   -1.603320645137121E-4   -9.927647159864488E-5
                        -1.990357442560140E-4    2.856435203501976E-5   -7.493040679253124E-5   -2.304601024995222E-4   -1.615909506589615E-4   -6.724065041426948E-5    3.053386700328783E-1    4.543638968668168E-2

 1.962500000000000E9     3.222857150130234E-1    1.715463275413547E-3   -1.369048605440031E-4   -6.837004099985726E-5   -1.276930893447696E-4   -2.473625988647753E-4   -1.146987927880897E-4    1.306603958767211E-4
                        -1.465959571924108E-4   -7.528712111011422E-5    2.800340391798723E-1    2.623335717833414E-2   -1.766353700268778E-4   -8.675710700650717E-5   -1.882082079729754E-4   -1.368535785085070E-4
                        -1.401151467339908E-4   -2.408603025262877E-4   -1.690910731826693E-4   -5.402289289035772E-5    3.384675792416965E-1   -6.082784607188143E-3   -1.912560008550718E-4   -2.858894087930420E-5
                        -1.339178939308784E-4    1.296974604523654E-4   -2.019138018962556E-4   -1.598525468662485E-4   -2.065803456918815E-4   -1.057182726249772E-5    2.872326874875254E-1    3.720024021715877E-2

 1.975000000000000E9     3.028006544856638E-1   -6.385834562214021E-3   -1.673973933774261E-4    1.955187583417302E-5   -2.185956050012507E-4   -1.077327565003543E-4   -3.051775865356186E-5    1.560484309490873E-4
                        -1.487579091444751E-4   -6.460530040259705E-6    2.600781328268164E-1    2.229035759869979E-2   -1.962410924053550E-4    1.692707913712247E-5   -2.190542089950729E-4   -8.157418159301243E-6
                        -2.239764823697114E-4   -1.257581295716840E-4   -2.264557503656024E-4    1.134707811042196E-5    3.199587259004870E-1   -1.585106983195666E-2   -1.697249598887755E-4    5.979362076711455E-5
                        -1.262088101533379E-5    1.636747884191153E-4   -2.307760384505069E-4   -1.757935045813334E-5   -1.749577163960908E-4    4.667364819069891E-5    2.683571224974937E-1    3.136865349020474E-2

 1.987500000000000E9     2.825213377261946E-1   -1.239727981882866E-2   -1.620040475528731E-4    7.961395225914098E-5   -2.675079371865905E-4    3.306469865137104E-6    7.410183206896785E-5    1.588402887533345E-4
                        -1.240789196622525E-4    8.569947499811065E-5    2.398006233894858E-1    2.096596803716947E-2   -1.729300256278820E-4    8.208443333139962E-5   -1.926124827159423E-4    1.134128069912715E-4
                        -2.554494856048523E-4    2.353596282520481E-5   -1.752174433283687E-4    9.907433065754874E-5    3.005932327471187E-1   -2.331751585427625E-2   -1.438922605207791E-4    1.364772803642817E-4
                         8.277392457703572E-5    1.500372004640105E-4   -2.120778841208739E-4    1.227836917773107E-4   -1.386455600088175E-4    1.295778024384405E-4    2.488038681082065E-1    2.803790592790131E-2

 2.000000000000000E9     2.617523228173559E-1   -1.621969157850739E-2   -1.271207980130170E-4    1.169283459381376E-4   -1.889296649858364E-4    1.665096938320580E-4    1.416387115890352E-4    6.075967066260944E-5
                        -1.167075867436950E-4    1.058269960531041E-4    2.194519697166047E-1    2.214766609767764E-2   -1.513540998958649E-4    1.827010181341162E-4   -8.281266387996326E-5    2.243932075211228E-4
                        -1.801099238897317E-4    1.455507173478551E-4   -1.370096386093682E-4    1.512577428904892E-4    2.806156496724255E-1   -2.841949431328218E-2   -1.084516387024084E-4    1.852376736088354E-4
                         1.262045123802359E-4    9.065942014850094E-5   -1.076282898691911E-4    1.880070264599033E-4   -9.899253489710188E-5    2.099529868733659E-4    2.288833457924263E-1    2.714278223696518E-2

 2.012500000000000E9     2.406809405011319E-1   -1.826969017188394E-2   -6.306080722112978E-5    1.427356736397681E-4   -6.254590645713236E-5    2.262882279563798E-4    1.216665035328685E-4   -2.928332609852933E-5
                        -5.276258063094294E-5    1.710156338786439E-4    1.996050074220755E-1    2.524355535988047E-2   -4.281734729938589E-5    2.281664577583766E-4    3.595911489578795E-5    2.030556132351315E-4
                        -7.961809687755308E-5    2.422635670503596E-4   -1.330432890914819E-5    2.028187639752512E-4    2.602653884679901E-1   -3.169818163772735E-2   -1.144646696841661E-5    2.120633698379164E-4
                         1.340596992607684E-4   -3.648142017042956E-6    3.342704260344560E-5    2.072437737484570E-4   -5.410023364404265E-6    2.293404442110934E-4    2.090540768981659E-1    2.817916196312368E-2

 2.025000000000000E9     2.199452645144491E-1   -1.777277277131890E-2    8.225307456718486E-6    1.637694991974522E-4    5.755256127642387E-5    2.253590720930560E-4    1.032952766448682E-4   -9.903963554953097E-5
                         8.358456121442393E-7    1.654179221549934E-4    1.804490139050275E-1    3.075794919677935E-2    8.065097675511025E-5    2.131905891989093E-4    1.238151560528628E-4    1.251520661771913E-4
                         6.918371915144681E-5    2.087301549323431E-4    9.614075987257186E-5    2.149366865473643E-4    2.396756871208789E-1   -3.260366112463756E-2    8.275232235621812E-5    2.102615598256989E-4
                         1.054110335979660E-4   -7.561421326565893E-5    1.469344025636328E-4    1.490156404748783E-4    7.929391239084144E-5    2.087253056802845E-4    1.895379596918944E-1    3.159750059091437E-2

 2.037500000000000E9     1.998802801707220E-1   -1.493122695788409E-2    9.424861124781228E-5    1.418586822936358E-4    1.723171868785177E-4    1.412422204257746E-4    2.689778911709219E-5   -1.169848860597970E-4
                         7.966679494573195E-5    1.412522403242237E-4    1.624441865789795E-1    3.859937577446609E-2    1.826898519206169E-4    1.528611011254330E-4    1.904670700480134E-4    7.048030647036463E-5
                         1.638556923628038E-4    1.407108726358806E-4    1.654709746017952E-4    1.504369151459525E-4    2.192271868152549E-1   -3.117436093888249E-2    1.700332374184195E-4    1.348272980388705E-4
                         3.210260379600221E-5   -1.128053622855028E-4    1.916561324901776E-4    5.612180111232425E-5    1.623495741860435E-4    1.492397559446996E-4    1.708702200730507E-1    3.741659046880939E-2

 2.050000000000000E9     1.809092165315324E-1   -9.552869715871300E-3    1.395773930597300E-4    8.174547131491544E-5    2.026257637213854E-4    4.390780232943699E-5   -7.065134324809980E-5   -1.353593535543506E-4
                         1.519555774260175E-4    9.803896905111219E-5    1.459874431402252E-1    4.841014039102687E-2    2.077768922109481E-4    5.989806734091126E-5    1.500442452017326E-4   -5.848186339760688E-5
                         2.076441584499606E-4    4.133649995554959E-5    2.040928814811390E-4    4.834260902970588E-5    1.994447109825309E-1   -2.769305041329173E-2    2.230480408691693E-4    6.253567076977749E-5
                        -6.396497047685983E-5   -1.218257917039537E-4    1.710382481095378E-4   -6.128665281899680E-5    2.077461638825443E-4    5.995662414061900E-5    1.535055596029174E-1    4.548103327640013E-2

 2.062500000000000E9     1.631479171447520E-1   -1.967822415781710E-3    1.536739372438961E-4   -1.804840316538727E-6    1.607917644094832E-4   -9.223826309990649E-5   -1.091722987908518E-4   -5.312972224884928E-5
                         1.721483360250734E-4    1.999820559180605E-5    1.313493341457237E-1    6.015066718068266E-2    2.130389319464410E-4   -3.974449812505655E-5    7.928338180627066E-5   -1.488431239072710E-4
                         1.646569533260322E-4   -1.098070936868669E-4    2.239747116889636E-4   -6.031717260472496E-5    1.806633849653913E-1   -2.214928207872089E-2    2.028273374221326E-4   -1.583592239777303E-5
                        -7.882378882702413E-5   -4.521820812086580E-5    9.392408418950962E-5   -1.371205589573212E-4    2.061383126818377E-4   -3.947008189895774E-5    1.377274704610955E-1    5.566444532531529E-2

 2.075000000000000E9     1.467681412051247E-1    7.802053968486379E-3    1.191977648749103E-4   -6.544137975664665E-5    8.863759022091961E-5   -1.426807754132714E-4   -9.877225515926948E-5    1.956697801049800E-5
                         1.687020466559341E-4   -6.707531250894289E-5    1.187531656428041E-1    7.368804360253176E-2    1.441420422255284E-4   -1.327470366355644E-4    1.123793455709545E-5   -1.799662574386149E-4
                         9.204985739589469E-5   -1.403079929182446E-4    1.474309342812593E-4   -1.341946874700278E-4    1.631928218300073E-1   -1.454647474416964E-2    1.832084214289837E-4   -1.190719226119884E-4
                        -1.139670453655680E-4    1.339922213934030E-5   -5.882138779242507E-6   -1.558738129174686E-4    1.566491401249925E-4   -1.149636536155308E-4    1.237617762171469E-1    6.784755585412980E-2

 2.087500000000000E9     1.318416697055209E-1    1.942932120519835E-2    1.264878407508321E-4   -1.401118150239154E-4   -3.015135275746404E-5   -1.948047864338126E-4   -6.693919055864541E-5    4.015108967868469E-5
                         1.023082058988137E-4   -1.030159833790306E-4    1.081458992411986E-1    8.873585627961261E-2    6.595122647997771E-5   -1.957431689278271E-4   -8.248733740948547E-5   -1.079734149458233E-4
                        -6.341011402231338E-6   -1.791915787602914E-4    8.519591326077545E-5   -1.992989256300952E-4    1.472313271694247E-1   -5.040703555456831E-3    1.093739334341065E-4   -1.661815923990297E-4
                        -7.203049703639196E-5    7.180103434968104E-5   -8.007123248787834E-5   -1.257611634947546E-4    1.061546321760705E-4   -1.688579927709737E-4    1.116060418258132E-1    8.180417850692946E-2

 2.100000000000000E9     1.184913693971019E-1    3.265173679856782E-2    5.193869060395106E-5   -1.249090694692775E-4   -8.423828943520022E-5   -1.451052553678702E-4   -3.083984853257046E-5    7.499004014196089E-5
                         7.562934435640994E-5   -1.395495797251514E-4    9.961275610841960E-2    1.048506731727573E-1   -6.504585041224847E-5   -1.993928670451993E-4   -1.044932661051816E-4   -5.554777268181853E-5
                        -1.003823609919522E-4   -1.155608933832471E-4   -3.843911158023464E-5   -1.848034563144980E-4    1.329512266579607E-1    6.243425724330161E-3    1.081731059912347E-5   -1.924921509564642E-4
                        -2.718529999191174E-5    9.506582600330235E-5   -1.120242746785900E-4   -5.422757593235408E-5    1.267605383190197E-5   -1.852700998524330E-4    1.012827282217832E-1    9.714125921082706E-2

 2.112500000000000E9     1.068530695470162E-1    4.680350192472586E-2    7.847701533393984E-6   -1.657184963250340E-4   -1.280043932391771E-4   -5.654290208455568E-5    5.393181451436476E-5    9.277919240037391E-5
                        -3.315995955661688E-5   -1.407503089495131E-4    9.311495839511681E-2    1.214226430012127E-1   -9.379359071855029E-5   -1.513029815087007E-4   -1.129647598030220E-4    2.792835942357312E-5
                        -1.491626674825387E-4   -5.878182234257085E-5   -1.129949932214193E-4   -1.211011610791034E-4    1.204433196678783E-1    1.894889061505161E-2   -5.702884780265346E-5   -1.774966076573939E-4
                         3.673001038887822E-5    9.057532320788769E-5   -1.175468761768416E-4    1.050253090076093E-5   -5.718868988987154E-5   -1.616795560786642E-4    9.300147572463914E-2    1.132477321051705E-1

 2.125000000000000E9     9.695301711527385E-2    6.172812192923293E-2   -7.309074476884215E-5   -1.216459312601605E-4   -1.517069618551982E-4    5.771171531725677E-6    8.427580640341297E-5    4.712310840801872E-5
                        -8.531345069587507E-5   -1.091459275607887E-4    8.856071754218429E-2    1.383093702043291E-1   -1.592332550220010E-4   -6.396834851369176E-5   -4.895714321530384E-5    5.942038636450601E-5
                        -1.328327774729872E-4    4.884064491750867E-5   -1.690006022542126E-4   -6.561300667253241E-5    1.096512313889120E-1    3.290720984283224E-2   -1.185544082963334E-4   -1.249255826504928E-4
                         4.796242164756467E-5    5.334259987534175E-5   -9.444887563414694E-5    7.095840225515035E-5   -1.213688945341118E-4   -1.011248386578705E-4    8.674103503365203E-2    1.298203510157088E-1

 2.137500000000000E9     8.907934274413576E-2    7.709291313810265E-2   -1.036196914470631E-4   -8.254699904469228E-5   -7.260965381039529E-5    6.387900453560203E-5    8.865500909788238E-5    1.645400546706106E-5
                        -1.092289166078140E-4   -8.288024898707043E-5    8.604725576226684E-2    1.549384048015812E-1   -1.406559636343187E-4    3.467836820198017E-5    4.049855097782927E-6    7.347714257860714E-5
                        -8.946180986834837E-5    8.618362974801400E-5   -1.503190771410930E-4    3.667446854844734E-5    1.005280182667074E-1    4.767500643841609E-2   -1.520587891732038E-4   -5.865390984682074E-5
                         6.706003330001389E-5    1.481012466667666E-5   -3.786061382758560E-5    7.845227713948871E-5   -1.635018063852272E-4   -7.171721750005024E-5    8.265042891645687E-2    1.464969170013289E-1

 2.150000000000000E9     8.322769817381585E-2    9.259194678663912E-2   -1.447693209026534E-4   -3.189829945377998E-5   -2.752888789037155E-5    8.759204642712416E-5    5.827278300659583E-5   -6.453911219701900E-7
                        -1.330193072578956E-4   -1.712416993090805E-5    8.563229281032186E-2    1.712019859733679E-1   -1.153526859013153E-4    8.066852186987627E-5    2.071948381036390E-5    8.848341332973409E-5
                        -3.248701534656771E-6    1.067706867926408E-4   -1.393753633828521E-4    8.968858733910530E-5    9.318977711021154E-2    6.290194941968262E-2   -1.248853526852307E-4   -5.584774018998278E-6
                         5.029361915249548E-5   -3.296417752491848E-5    1.209205218682264E-5    4.863910287960543E-5   -1.271587674486558E-4    1.625918462765495E-5    8.086332523933687E-2    1.631262828354339E-1

 2.162500000000000E9     7.947566752322396E-2    1.081805646798894E-1   -1.208036025401850E-4    2.204939972781234E-5    1.328187854928020E-5    7.997637148305628E-5    5.940081819543530E-6   -7.037758491889235E-5
                        -1.229977103201379E-4    2.636463859592718E-5    8.724843587757730E-2    1.869215784191653E-1   -3.963432850623369E-5    1.305163350259938E-4    8.284821390643037E-5    4.296788593480173E-5
                         1.857299295067224E-5    9.394002119192266E-5   -5.854246768123763E-5    1.241623786060663E-4    8.766026316848591E-2    7.826038909263611E-2   -1.283330270486135E-4    4.985019187039894E-5
                         2.893892424176375E-5   -5.463937340908368E-5    4.918446156212439E-5    2.655724822381721E-5   -1.169011763291831E-4    8.423977606379105E-5    8.121942240001995E-2    1.795020296404855E-1

 2.175000000000000E9     7.767205371325828E-2    1.236757324742004E-1   -9.113470696289887E-5    7.565993872146296E-5    8.792523632999683E-5    5.923831388134198E-5   -2.401283607894576E-5   -6.927421061299848E-5
                        -9.386822869285955E-5    8.505816715477461E-5    9.063261937127569E-2    2.021104968966424E-1    1.473778413686207E-5    1.192911220314786E-4    7.478971977620850E-5    5.584384672499387E-6
                         5.909428437831946E-5    6.891730834866778E-5    3.135445263410425E-5    1.315143239082300E-4    8.388190318227620E-2    9.349501515789679E-2   -6.342260143704519E-5    9.825683676938477E-5
                         1.665835609722056E-5   -4.440663815051653E-5    5.832225357916900E-5    2.017827073688930E-5   -8.140476325409106E-5    1.020037084950592E-4    8.341357831429283E-2    1.956423506277983E-1

 2.187500000000000E9     7.774706725977343E-2    1.390338406011926E-1   -4.996667013446543E-5    1.165757653351165E-4    1.084028503967238E-4   -7.504849769009818E-6   -5.094319653883360E-5   -2.699761370799131E-5
                        -3.383860917309108E-5    7.881307544800141E-5    9.561147586134554E-2    2.168071232895421E-1    6.935463420087176E-5    9.333812382898264E-5    5.989211851516229E-5   -2.209961631110859E-5
                         9.075528221432740E-5    8.976937660400677E-6    7.022246165314333E-5    1.019496042061957E-4    8.188067552356759E-2    1.083977112700043E-1   -4.345226127743044E-5    1.011733356697199E-4
                        -3.824385281003116E-5   -2.889522364545509E-5    5.671219449586362E-5   -7.577009909133198E-6   -2.256104616917960E-5    1.120739843481090E-4    8.730471441357482E-2    2.113150691296235E-1

 2.200000000000000E9     7.936709246837537E-2    1.543332429242774E-1    2.135128562191566E-5    1.148000875609659E-4    5.956211869623240E-5   -4.311127062588154E-5   -7.058775022450170E-5   -4.253264662775550E-6
                         1.501070995095295E-5    1.005437702494114E-4    1.017863705286238E-1    2.308671144217208E-1    9.922034146411586E-5    5.186773467250021E-5    2.328957484199795E-5   -5.594156982446170E-5
                         7.567230874066787E-5   -2.824137038161429E-5    1.069653173754612E-4    6.092951726542508E-5    8.166993306705020E-2    1.230711327640022E-1    8.799498140395334E-6    1.105911600935462E-4
                        -4.054384594850457E-5   -6.540675534926655E-6    2.424009280170026E-5   -4.966901621227617E-5    2.001267165225017E-5    8.658202241833469E-5    9.263771660041337E-2    2.264333391228319E-1

 2.212500000000000E9     8.236122462032262E-2    1.693865091222163E-1    3.243104281660384E-5    5.950735797485872E-5    3.560429223181608E-5   -7.548875654161610E-5   -4.210720715703709E-5    4.111426553461723E-5
                         4.258461251226420E-5    5.788663299208121E-5    1.089450984056583E-1    2.443624584370294E-1    8.105919008553521E-5   -2.546791885972489E-5    2.336005015899008E-5   -4.178844708402818E-5
                         3.013520356011895E-5   -6.050492399855002E-5    1.207490035865019E-4    3.229067820142827E-7    8.315615676932932E-2    1.373211788736103E-1    4.241834526790158E-5    7.642783718917116E-5
                        -3.737227061971160E-5    3.362755504216035E-5   -1.127720406490738E-5   -5.354808191546719E-5    5.740260643985261E-5    6.136550389340899E-5    9.914557592846331E-2    2.408246766962449E-1

 2.225000000000000E9     8.634158945154456E-2    1.839442335863035E-1    7.612921182273243E-5    3.224465517117806E-5   -1.786863607189758E-6   -4.730947567418730E-5   -1.902508656476355E-5    1.718646775007050E-5
                         6.294832508135774E-5    5.249471022715927E-5    1.169146217574094E-1    2.568172035127292E-1    1.152969634878295E-4   -3.797413712137391E-5   -4.038495189625102E-5   -2.130179358816397E-5
                        -9.572008613378510E-8   -5.723470572180571E-5    7.126377330932568E-5   -5.439008425998248E-5    8.612565916015910E-2    1.512995062587308E-1    7.988674706812024E-5    4.476382532612222E-5
                        -2.492072576788280E-5    3.165780192319226E-5   -3.756754164880988E-5   -2.281600962378232E-5    5.884667615481866E-5    3.951379117250592E-5    1.066487288890344E-1    2.541894591458606E-1

 2.237500000000000E9     9.131496474456123E-2    1.978977630860119E-1    7.204730669198237E-5    9.581803764538640E-6   -2.917001195628303E-5   -5.990338349268548E-5    3.045675679565993E-5    3.028557426922615E-5
                         5.741139630830779E-5    4.452793759779575E-6    1.256051674688088E-1    2.681064196169440E-1    5.187655316414284E-5   -7.377194829978818E-5   -4.368175525640191E-5   -1.441257925995038E-5
                        -5.392305980112215E-5   -6.022651901307650E-5    5.244009973926425E-5   -9.347893214433427E-5    9.031451519028910E-2    1.649632296077962E-1    5.518283534992803E-5    1.043406486017027E-5
                        -2.078671027041634E-5    4.277989607260453E-5   -3.738500616930108E-5   -2.508035531246738E-5    6.168842778249275E-5    4.872581312287030E-6    1.151792500734077E-1    2.664864639914677E-1

 2.250000000000000E9     9.728425747812036E-2    2.109790754240479E-1    8.412310250096138E-5   -4.973333290837389E-6   -6.407868165707546E-5   -7.692110384621218E-6    2.880150110203903E-5    3.028859717236157E-5
                         5.554844323230264E-5   -2.024762019017177E-5    1.351193960049407E-1    2.783095153724805E-1    4.469157832390200E-7   -8.535229869294473E-5   -5.639119630029070E-5    2.014716217673175E-6
                        -4.871589925481430E-5   -5.059424087657910E-5   -3.578043156403885E-7   -7.645465677395450E-5    9.552978633055849E-2    1.780607050950113E-1    7.161811446286939E-5   -3.789062135769053E-5
                         2.315863335259791E-5    4.242753832858863E-5   -3.209314811808995E-5    1.067653527391052E-5    5.131461986771762E-5   -4.548268010351629E-5    1.249511635202494E-1    2.776001277461057E-1

 2.262500000000000E9     1.040984441592673E-1    2.230321753844796E-1    4.801015706409678E-5   -3.941266425163014E-5   -4.611893438848417E-5   -3.101220385284459E-6    2.511713488528328E-5    1.454255545194446E-5
                         3.425184196821431E-5   -2.028754828026794E-5    1.455893265482418E-1    2.873770453159042E-1   -1.452833338000097E-5   -6.170425212601805E-5   -3.524940426707778E-5    1.424384887224540E-5
                        -5.770909302755828E-5   -1.028427466298373E-5   -1.902188774610657E-5   -6.233187031907984E-5    1.016276170145764E-1    1.905599990716328E-1    3.671121207304292E-5   -6.506316608754161E-5
                         1.316037002459441E-5    1.170793920297909E-5   -5.905050965984021E-6    1.619638499150222E-5    5.006675571875615E-5   -3.912667262150907E-5    1.357250442363438E-1    2.877653372684191E-1

 2.275000000000000E9     1.119373412769488E-1    2.339861484368978E-1    1.080885811020804E-5   -3.613169087859652E-5   -4.130209107533893E-5    5.046156262851559E-5    3.080137910811610E-5    2.880575421718141E-6
                         7.503775889962966E-6   -5.076921038051864E-5    1.568106933374012E-1    2.955559011768313E-1   -7.386703579830120E-5   -3.770066283260219E-5   -8.455218669056411E-6    2.617621872974240E-5
                        -2.965670583863717E-5    2.437788913607462E-5   -7.762334170855793E-5   -1.385680037907115E-5    1.084457876617481E-1    2.023272529952983E-1    1.498258393982305E-5   -5.254363788315294E-5
                         3.282761700842954E-5    1.274156194345018E-5   -3.154122826014276E-6    3.292676702614833E-5    1.325522230765253E-5   -3.318324387492322E-5    1.472571047678098E-1    2.970120272168261E-1

 2.287500000000000E9     1.207964173537752E-1    2.439170626113283E-1    1.335815325528039E-5   -5.535800301125043E-5   -3.886595871248284E-5    5.006103487024788E-5    1.487139411804380E-5   -3.438163015521633E-5
                        -5.325147443972730E-5   -2.389260801009173E-5    1.688738814750384E-1    3.028382367235769E-1   -6.243033119140370E-5    9.269998099775410E-6    2.272646683674581E-5    5.124511930147467E-5
                        -8.148942386221402E-6    5.266745225560419E-5   -5.543064624652878E-5    1.008682971274542E-5    1.160419504076655E-1    2.131337623545038E-1   -1.406217454371517E-5   -5.021752151524866E-5
                        -1.093648753924217E-5   -4.267600997122421E-5    3.282631320286982E-6    3.998484549704090E-5   -1.547688889141090E-5   -3.289438790028376E-5    1.595098278560083E-1    3.054440843377298E-1

 2.300000000000000E9     1.308034893259350E-1    2.529832227238920E-1   -3.512220641746435E-5   -2.661883482364185E-5    5.788457927099968E-6    3.025428357953366E-5    3.143272433538181E-5   -8.359207311648763E-6
                        -3.647064337978170E-5   -4.342950064948557E-5    1.814275882181772E-1    3.094558412280844E-1   -5.890083734938821E-5    3.115593946843827E-5    2.575353990537785E-5    9.179659620302191E-6
                         2.518458792374910E-5    1.799848896455877E-5   -5.533780172496822E-5   -4.331114667736403E-6    1.244890579296591E-1    2.229205793040371E-1   -2.098827022992388E-5   -5.973643327496578E-5
                         2.964278032421877E-5   -2.096848896275527E-5    8.101157801243963E-6    1.295990564468554E-5   -3.071936272443678E-5   -4.502685857120092E-5    1.722200215027259E-1    3.129546171902388E-1

 2.312500000000000E9     1.417493734123216E-1    2.612299975923615E-1   -4.621873521832101E-5   -7.145017144370749E-6    5.244990090104960E-5    2.006600350968001E-5   -5.095574772908001E-6    5.877102652067294E-6
                        -5.842332617435100E-5   -1.852842578387248E-5    1.942160602888351E-1    3.152478559681100E-1   -2.534335684939779E-5    5.742214361132339E-5    3.512448018681881E-5    2.321407692213608E-5
                         2.259783812767697E-5    2.288091004165007E-5   -4.603424929024706E-5    3.936529066919162E-5    1.337006817501262E-1    2.316141233843016E-1   -3.057395573881457E-5   -4.668282745405444E-6
                        -1.043076511013889E-5   -3.105072524235589E-5    7.657394760439386E-6   -8.640177620533192E-7   -2.119040328522447E-5   -2.665904764538601E-5    1.852797762031906E-1    3.193858674102509E-1

 2.325000000000000E9     1.533789948065818E-1    2.688669196051977E-1   -5.280192722577945E-5    3.277084061297226E-5   -3.051987705816928E-6    1.815805049685977E-5   -9.126390456912364E-6   -3.518681069467417E-5
                        -3.050022710188436E-5    4.637685990411539E-6    2.071399029737437E-1    3.201989509835561E-1   -3.539083816321548E-5    5.112997114776804E-5   -6.820630906138501E-6   -3.351251248873851E-5
                         2.153578231364889E-5    1.851155929385482E-5   -1.584234514448805E-5    5.101059946765823E-5    1.438069451145663E-1    2.393820861918766E-1   -3.236689802327409E-5    6.621593802498991E-6
                        -3.174827196784751E-5   -1.688195391714202E-5    1.169928218299191E-5   -1.288914174276754E-5   -3.339825252355152E-5    1.116369046115758E-5    1.985871582730487E-1    3.246871985866916E-1

 2.337500000000000E9     1.653700952970990E-1    2.759335257934047E-1   -2.984349871204292E-5    9.266996264530168E-6    9.801775904596132E-6   -4.438401453327401E-5   -2.439689936493438E-5    3.250288627924478E-5
                        -1.471870197495267E-5    2.093091483036988E-5    2.201338837937953E-1    3.242764989562562E-1    2.362233189506016E-5    3.795431012971314E-5    1.061061678116984E-5   -3.045700787061305E-5
                         2.066710655166473E-5    1.622503082110793E-5    2.345291160998662E-5    1.994706784380369E-5    1.547545176583709E-1    2.463066623005149E-1   -3.170335874161238E-5    1.567931799225189E-5
                        -2.360287544192619E-5    9.332527290399486E-6    3.709605533670103E-5   -2.370112235922039E-5   -3.073332696984077E-5    1.252186612608947E-5    2.121018570441165E-1    3.289449571197038E-1

 2.350000000000000E9     1.775079375754035E-1    2.822881010751979E-1    1.348211435180378E-5    4.117750405338016E-5    3.438597229487120E-6   -2.022881835519935E-5   -1.521931615774979E-5    2.143181716695854E-6
                         1.651430808603203E-5    2.269763301787401E-5    2.332627405093826E-1    3.272473976254145E-1    4.489371873670811E-5    2.178896030447639E-5   -1.105033802825306E-6   -1.584413996450323E-5
                         1.154733012030685E-5   -1.900567658526653E-5    3.418946950688504E-5    2.808846624093477E-5    1.662589947075480E-1    2.524668200011382E-1   -4.040982401373090E-5    1.238914431715676E-5
                        -2.936024438549454E-5    3.051499842264432E-6    9.026205731988919E-7   -2.409164642071210E-5   -1.341099606266055E-6    2.291128086872601E-5    2.258474583397497E-1    3.320009503794153E-1

 2.362500000000000E9     1.895429073920184E-1    2.877004641078820E-1   -1.145936959665144E-5    5.051287890201284E-5   -2.836050119468877E-5   -4.851097122116684E-5   -3.914022694105678E-6    4.390065471845682E-6
                         1.552472366724723E-5    2.901469564050302E-5    2.463912868199380E-1    3.289974255391683E-1    1.890143161714737E-5   -3.264526103420180E-6   -2.507641028128056E-5    3.925903456654766E-7
                         3.217322247436644E-5   -1.264314223308790E-5    2.027212358699812E-5   -1.667019504326966E-5    1.781557257184275E-1    2.578662616616303E-1    7.815728343378158E-6    2.978333007417489E-5
                         2.742199475741100E-6    3.640663491375521E-5   -4.563462442264131E-6   -7.362348009218505E-6   -8.663509182783693E-6    2.573678448808159E-5    2.399217067226552E-1    3.337923490405920E-1

 2.375000000000000E9     2.015705267525607E-1    2.919220440035672E-1    3.175535617479549E-5   -2.490246454954837E-6    1.618189834217090E-5   -1.301120464513916E-5    1.183775589998690E-6    1.206544693596636E-5
                         1.829277823305491E-5    9.066334853008920E-6    2.596488555504557E-1    3.296535325167586E-1    4.230100084879652E-5    1.497157786341520E-5   -4.667401649043786E-6    6.169790825797741E-6
                        -3.822958265985461E-5   -9.013528758981730E-6    4.996882529124986E-5   -1.359746917943779E-5    1.902066416331392E-1    2.624331783186806E-1    1.815739822432024E-6    3.287522428251211E-5
                         5.109698002697130E-6   -3.018461117814666E-6    1.112820022757025E-5    1.715095081185166E-5    1.136813595808009E-6    1.837488911425675E-5    2.540642044785691E-1    3.345931678857902E-1

 2.387500000000000E9     2.136631614193641E-1    2.948906301022025E-1    2.912455655389661E-5    8.773472207325547E-6   -2.414484562509336E-5   -9.990054263661097E-6    1.427228363597866E-5    4.903979762205574E-6
                         2.831630562051726E-5    5.239697917639240E-5    2.732529684279805E-1    3.293851483784730E-1    3.062507911300741E-6   -2.576001785766178E-5   -6.459248124030052E-6    2.016926923980560E-5
                        -3.874600717435312E-5   -1.421220330593993E-5    1.945957326626276E-5   -2.566960339529986E-5    2.022428906645743E-1    2.660978616574158E-1    7.439686045824541E-5    1.028955719981990E-7
                         2.823530265946934E-5   -9.598113928084958E-6    3.346441242726478E-6   -1.208389699057435E-5    4.258264182664602E-5    5.058198588402867E-6    2.684327095913721E-1    3.346370855775590E-1

 2.400000000000000E9     2.259152979018773E-1    2.964901094339462E-1    2.895601259127402E-5   -1.423311425845190E-5   -2.566888432187295E-5    3.151470586705882E-6    5.319068625386326E-5   -5.701447612023125E-6
                         4.475919213172698E-5   -2.453624386904462E-5    2.869390845238914E-1    3.285149630554816E-1    1.425028981996352E-5   -1.101185948648200E-5   -7.405135724826536E-6   -7.285116874141564E-7
                        -3.092737172600332E-5   -5.601661414315646E-6    8.839414063547424E-6   -1.992253870268322E-5    2.141845879236107E-1    2.688225109229240E-1    2.851917442189535E-5   -1.639360103791063E-5
                        -1.819610325318686E-5    1.840077294905081E-5   -1.074171495190311E-5    6.564177757681836E-6    2.686321042766224E-5    5.320236221424543E-6    2.826109377867365E-1    3.340632850069905E-1

 2.412500000000000E9     2.385155021642109E-1    2.969085664578158E-1    2.836858533152211E-5    2.718431954424155E-5    5.706551019458868E-6    1.715433841413998E-5    1.694492945060714E-5   -1.693720483078293E-5
                         2.814196664024838E-5   -4.938461164348687E-5    3.004646754403800E-1    3.268903621727416E-1    6.676213105062513E-7   -4.155895595182766E-5    3.059622759586259E-5    6.605556750145458E-6
                        -2.184075644851058E-5   -9.953087757517722E-6    1.583350661541089E-5   -4.680205129246977E-5    2.261058315574285E-1    2.704981263343001E-1    2.175523373955421E-5   -5.675217322944599E-7
                        -1.383835998486819E-5   -2.340459580701861E-6    5.714167334606275E-6   -1.470034736780073E-5    2.114677121638140E-5    1.736991725815041E-6    2.964165606958067E-1    3.327423788600818E-1

 2.425000000000000E9     2.513854086905011E-1    2.963862083585832E-1   -2.133697908224562E-6   -3.401639166623128E-6   -3.428696163421345E-6    3.240085116012724E-5    7.198420402504118E-6   -1.240410724843179E-5
                        -3.161554035570398E-6   -3.009512473962244E-5    3.136517464134653E-1    3.247947423372594E-1    3.188427782675677E-5   -2.085436067107448E-5   -5.285923444537102E-8    1.021614162797944E-5
                         2.788787860801730E-5    1.626243604346470E-5   -1.978461603115337E-5   -2.687851701275051E-5    2.379617665344758E-1    2.711354576953814E-1    2.047521604076532E-5   -2.490075977172591E-5
                        -1.645135205647241E-5   -4.253570907339254E-5    2.631424954526192E-5    9.971154986388588E-6    3.416591454794961E-5   -2.283549647080406E-5    3.098051501339578E-1    3.305363364509163E-1

 2.437500000000000E9     2.643080961449890E-1    2.953147481904948E-1   -1.556365512081922E-5    6.557874258971149E-7    1.605973643925741E-5    3.321857576500801E-5   -2.354267132646300E-5   -6.621740984053370E-6
                        -5.968292381969595E-6   -2.643966999183532E-5    3.262392807634054E-1    3.220383176317906E-1   -9.720876014832822E-6   -4.840099464533224E-6   -3.356583089297135E-5   -1.625671849065273E-5
                        -2.705745162948795E-6    2.317886157035935E-5   -2.862283228403490E-5   -4.111759599604140E-5    2.497314415108778E-1    2.707399918651993E-1   -3.147375392068727E-5   -1.951104466776260E-5
                        -1.264763677791873E-5    4.737490091676670E-7   -5.403808709936930E-6    3.233285492096863E-5    3.172049161638756E-5   -5.172284462964692E-5    3.225341699076631E-1    3.275432512776900E-1

 2.450000000000000E9     2.770754876178519E-1    2.938909492012596E-1    7.061523580454137E-6   -9.744558019208810E-6    8.766648980654973E-6    2.916926900175228E-5   -1.243664216705373E-5   -6.433044995512574E-6
                         1.456965738415139E-5   -2.454034264288725E-5    3.382113068699689E-1    3.185809462168804E-1   -9.746057618469582E-6   -3.157241129979237E-5    1.192125105647068E-5   -5.126344096904034E-5
                        -2.088625033795721E-5    1.006843788366208E-5   -2.095902825856062E-5   -2.250034156694856E-5    2.614057013576333E-1    2.696160421121335E-1   -2.412554404303247E-5   -3.557187304155783E-5
                        -2.061012586513466E-6    3.452337545462431E-5    9.110131099135888E-6   -2.285838406883069E-5   -2.388006450489486E-6   -2.820465412610861E-5    3.348436534363259E-1    3.235277003665003E-1

 2.462500000000000E9     2.892815838056167E-1    2.923148131268856E-1   -1.521383461861443E-5   -3.345209514015273E-5   -1.636105882664211E-5    6.400215391404787E-6   -1.568663571909578E-5   -1.609207447112312E-5
                         9.704438277829672E-6   -4.476304251342420E-5    3.497079962431327E-1    3.141520905842824E-1    2.025741745146974E-5    2.773600099777068E-5    1.694884400453873E-5    2.453285715958114E-6
                         8.157951838748241E-7    5.705991622983245E-7   -1.982834623738772E-5   -6.630305571098160E-6    2.729460193572020E-1    2.677343078057023E-1   -1.317483313933378E-5   -2.618873650953087E-5
                        -1.675270656030712E-5    1.281439414756325E-5   -8.769398602772880E-6    1.861118842508922E-5   -2.799394079278525E-5   -3.839922135484421E-5    3.468577421891073E-1    3.187737903967177E-1

 2.475000000000000E9     3.008729767746676E-1    2.902628745117816E-1   -4.159317093906818E-5    8.931771332077390E-6    1.042878446410178E-5   -2.982169048888380E-5    4.416181081788857E-5    2.076474297592374E-5
                         1.677912683130195E-5    2.762752902090516E-6    3.609314764238089E-1    3.089598576099934E-1    1.043491848798007E-5   -9.274223620203444E-6   -2.328758928209260E-5   -1.881820295158331E-5
                         1.792151136892005E-5   -2.875118181668233E-5   -3.073989331335632E-5    2.494145361867141E-5    2.843660346748601E-1    2.651324564490309E-1   -3.608962283908340E-5   -2.901559998132101E-5
                        -2.150529468765440E-5   -2.957978322430943E-5    1.962222506005673E-5    1.169292043490507E-5   -3.482752040229442E-5   -2.056571436391961E-5    3.587958857826686E-1    3.133311610724851E-1

 2.487500000000000E9     3.118280793363248E-1    2.877590734801904E-1   -7.939907708943123E-6   -4.972190889945489E-6   -6.081027850944152E-6    1.926049422665139E-6   -8.103592351476463E-6    2.731617980003353E-5
                        -2.192772688519542E-5   -2.124982230402462E-5    3.717775478328365E-1    3.032901678806315E-1    2.712050151519496E-5    1.695497439462344E-5    1.907601457159308E-5    5.123345013682229E-7
                         3.476182079414392E-6   -2.262875443295895E-5   -2.423155695321347E-6    1.553870633221180E-5    2.953928656246609E-1    2.621319517018228E-1   -3.787407448029760E-5   -2.136379732005638E-6
                        -2.020759488940956E-5    3.345060141368446E-5    3.277147265927343E-7    4.752735514682087E-7   -4.145233321559946E-5   -1.905673228642310E-6    3.703414286288044E-1    3.074088338096010E-1

 2.500000000000000E9     3.221699097381325E-1    2.844607211376445E-1   -4.055230656053159E-5   -4.507696417327759E-6   -2.503293821518683E-5   -3.146317856654224E-5   -6.001943233820462E-10   1.433023008194019E-5
                        -5.365734711717641E-5    7.777228150099011E-6    3.824217309446834E-1    2.971123947001308E-1    2.220053758646107E-5    4.104686384599141E-5   -1.380671292586976E-5    2.464657859707424E-5
                        -1.828381216283107E-5   -3.072535532757258E-5   -5.223578036222833E-6    2.525725095125951E-5    3.059673655389566E-1    2.586440769936839E-1   -3.661201567848145E-5    1.056232239472611E-5
                         1.530999325678690E-5    1.542769681739558E-5    2.686829295442055E-6    6.244437897417878E-6   -4.102874333258737E-5   -1.507547042312188E-5    3.814819329005837E-1    3.013133170782912E-1

 2.512500000000000E9     3.317084609548823E-1    2.802922665085124E-1   -5.564341210300590E-5    1.670893960701959E-5   -3.255640831295431E-5   -2.301395805868317E-5    1.596579906950432E-5    2.850728215417158E-6
                        -3.054192708262544E-5   -8.933347494986571E-6    3.928553466718402E-1    2.906540859620813E-1    1.390681975470721E-5    1.428810972378502E-5    1.887276439610880E-5   -3.010876070065789E-5
                        -7.301320447366605E-6   -1.968742340696480E-5   -8.608842383683204E-6    1.328585430282739E-5    3.161218849970156E-1    2.548213629997532E-1   -4.891174528465206E-5    9.972032846428396E-6
                         1.922306033096362E-5    5.070974491532578E-6    1.533862449460425E-5    6.993956059860969E-6   -3.402044844431616E-5    3.427747354138613E-5    3.923113743142748E-1    2.951121943621643E-1

 2.525000000000000E9     3.410212537450303E-1    2.752324309022482E-1   -1.602513974143671E-5   -1.385313449050303E-5    4.672873660028996E-6   -2.345605368097448E-5    4.028203880687885E-5    2.963633073966830E-6
                        -3.805479522093564E-5    5.914940943419379E-6    4.029022083034296E-1    2.842652828286749E-1    1.537312508634151E-5    1.465131626697861E-5   -9.314229417527731E-6   -6.503218561610324E-7
                        -6.181151265978113E-6   -1.340540587870729E-5    6.429068855329104E-6   -1.096764599720308E-6    3.258335762214164E-1    2.505873587023052E-1   -1.834842884039808E-6    2.882748690262728E-5
                         1.158768210764297E-5    1.750860789815296E-5    3.036682867109833E-5    7.038779742365099E-6   -3.396849570871960E-5    3.215321399611559E-5    4.024347620761359E-1    2.888187744135431E-1

 2.537500000000000E9     3.504532029561174E-1    2.694709490908011E-1   -2.498580307077964E-5    1.428673781836283E-5   -8.962629183329732E-7    4.971550742508417E-7    3.106787234658701E-5   -1.663120838630886E-5
                        -1.296124034392241E-5    4.778501743557660E-5    4.122163014609458E-1    2.778524970936919E-1    1.294727653839966E-5    7.231806532766630E-6   -3.792876859349256E-6   -5.886498165545966E-6
                         8.170276968665450E-6   -5.726788072771714E-6    2.202123453628178E-5    1.448501077080951E-5    3.347586547587728E-1    2.460545953688806E-1   -1.660813662760151E-5    3.325648784077447E-5
                        -7.146439531607446E-6   -1.593920894974080E-6    6.118871494358531E-6   -9.622189972348152E-7   -9.210780767192464E-6    1.942104055876643E-5    4.116581882672990E-1    2.822760887116469E-1

 2.550000000000000E9     3.597873694481882E-1    2.634621405644421E-1    5.074643705799044E-6   -1.531177083752015E-5    1.204042178587111E-5    1.593002099352541E-5   -3.953239540370673E-5    1.440118910845177E-5
                        -1.405598372426263E-5    4.000614856161919E-5    4.209650791952874E-1    2.711927190598916E-1    3.577317274513168E-5    9.845493713297455E-6    1.915774206715480E-6    1.575156679632988E-5
                        -3.487552470230018E-7   -1.265690431429611E-6    1.930010379677212E-5    3.690698552699563E-7    3.434442862140609E-1    2.411846577474667E-1    3.486776843309551E-6    5.165239022888297E-5
                         1.249383415601029E-5    1.590279032654762E-5    1.515477511762870E-5    1.452505019757298E-5    4.737500789736859E-6    2.318532116456391E-5    4.203664991388526E-1    2.751307934264483E-1

 2.562500000000000E9     3.691431731047299E-1    2.575525731570833E-1    3.757501515383463E-6    3.278818677442049E-5   -6.668888829144571E-6   -2.338799127270964E-5    1.063276755479274E-5    3.656330429121400E-5
                         3.215129850954448E-5    3.004225768486219E-5    4.291065604072564E-1    2.642547127111486E-1    5.253583439035313E-6    2.491069113235780E-5   -1.058770593929261E-5   -1.582565577188103E-5
                         2.434982803252122E-5    1.719165513095256E-5    2.156757259572102E-5   -3.927093198244461E-5    3.517491844378334E-1    2.359239452509197E-1    1.534908827287311E-5    5.199638761448570E-5
                         2.443878543692546E-6    1.244606437705206E-6   -1.948581913626822E-5   -4.458900013300672E-6    2.164822149056747E-5    4.289980150133821E-5    4.286754811372598E-1    2.674444155982511E-1

 2.575000000000000E9     3.783030727509427E-1    2.518185609253679E-1    4.271959784032455E-5    2.343786328750911E-5    6.136890489952880E-6   -1.226596116327233E-5   -3.770564881647599E-6   -1.512505021762977E-5
                        -2.526836703904564E-5   -1.223812224984999E-6    4.370402720673875E-1    2.569344465140861E-1    1.608489084437908E-5   -1.236448916101186E-5    2.100859769733991E-6    4.311337031336886E-5
                         2.819989682113800E-5   -1.522807592596463E-5   -5.844437885334015E-6   -6.206150476464924E-6    3.597874924151984E-1    2.305289128598118E-1    1.759088301957056E-5    4.955587853207981E-6
                         4.494516284264930E-6    4.154261610461447E-6   -3.120391462899069E-5   -1.514906955811429E-5    3.983831304771163E-5   -5.958174964127673E-6    4.369749088554694E-1    2.595191863430968E-1

 2.587500000000000E9     3.869631822146826E-1    2.465027911955180E-1    6.637351346721954E-6    4.560507909253473E-5   -1.675715626992689E-5   -1.956112338577248E-5   -3.505460052947006E-5    6.732672393762065E-6
                         1.998871334766228E-5    3.422122376966887E-5    4.445733189445202E-1    2.493587170196949E-1    4.541044137729299E-7   -4.328435889894432E-6   -1.089562201021859E-5    2.107847407924250E-5
                         2.278131638991506E-6    1.482002005677657E-6    9.210839760967164E-6   -2.808447111149994E-5    3.674823370650223E-1    2.249285235695127E-1    4.587397954355756E-5   -3.348932771369728E-6
                        -1.562687565443944E-5    7.433195509794181E-6   -1.273673689320946E-5    7.289059346241781E-6    3.334528100209437E-5   -7.319732870995202E-6    4.451514088968053E-1    2.514684552773466E-1

 2.600000000000000E9     3.950376619383307E-1    2.414210201888941E-1    1.679509955050484E-5    1.915562861926261E-5   -2.042703851091619E-6   -3.551218162094726E-5   -2.284013720170865E-5    2.752735781868421E-6
                         1.550376550021985E-6    2.329636415464881E-5    4.518420045086154E-1    2.415405964758371E-1    1.646648929016509E-5   -2.348013991797417E-5    1.263628693987042E-5   -2.867449852019562E-6
                        -1.835440825873161E-6    7.438778632779737E-6   -1.406006941868743E-5   -2.387984154628220E-5    3.749390951514870E-1    2.191583695818461E-1    8.507683777470671E-6   -5.358230428450864E-6
                        -3.042011294008844E-6    8.455172734105295E-6    6.706415121263729E-6    1.950525343025420E-5    1.727295325171387E-5   -1.010179722206143E-5    4.530729378607409E-1    2.434498283586535E-1

 2.612500000000000E9     4.024066667697082E-1    2.362774921567938E-1    3.738394442129169E-5    3.633620500023155E-6   -7.404692740609887E-6    1.805563272744309E-5   -2.871018946041038E-5    3.765737831123576E-5
                         1.576120057261648E-5    4.527327691052235E-5    4.591668746812111E-1    2.339005674482159E-1   -1.127254524931145E-5    9.444617993495956E-6   -1.603526217030041E-6   -2.008520221793663E-6
                         5.779382740782897E-6   -2.653920766663008E-5   -1.167895402046216E-5   -3.204868370183997E-5    3.821765554826984E-1    2.132167261530266E-1    4.560453505511919E-5   -3.869263564424827E-5
                         2.087175991654640E-5    3.013864989506737E-5    9.908591086115106E-6    1.271529384091753E-5    6.995756286211160E-6   -3.714083594703156E-5    4.610388284729204E-1    2.357042734453975E-1

 2.625000000000000E9     4.090785412296014E-1    2.307910233682763E-1    2.817886840336373E-5    2.881598180396466E-5    3.282348655080211E-6   -1.222337806977568E-5   -2.485745314610031E-7   -6.464051061983277E-5
                         4.079943870036104E-5   -1.242624103957606E-6    4.662376730647357E-1    2.262165084288939E-1    4.247239523796221E-5   -1.597472717556117E-5   -4.219709059226688E-6   -1.856942677713732E-5
                        -2.779972115724889E-5   -2.642202752973008E-5   -4.772773646724989E-6   -2.479826462077042E-5    3.890782242199157E-1    2.070777314725759E-1    2.294192181840194E-5   -7.734447247434492E-6
                        -8.657887250825021E-6   -1.677275054262306E-5   -1.073899100071667E-5    3.369045187542290E-5   -1.954212352472375E-5   -1.816007023029939E-5    4.685266710007329E-1    2.279107048840452E-1

 2.637500000000000E9     4.151672065909133E-1    2.245360723530542E-1    1.268049981604959E-5   -8.607023803961058E-6   -7.815467416553600E-6   -4.553679353305164E-5   -2.516577583734145E-5    1.984441229142313E-6
                         1.675843682706069E-5    2.740639376432372E-6    4.728450743334280E-1    2.184024662101261E-1    7.003110305558996E-6   -5.059345392064226E-5   -2.432921143122927E-5   -4.781984699129909E-5
                         2.273981043571652E-5   -1.152343660131223E-5   -3.030857228393932E-5    7.972080917306360E-6    3.955511371276003E-1    2.007912267818860E-1    1.727665941176210E-5   -3.623738567632561E-5
                        -1.072053623053591E-5   -8.545740905061800E-6   -1.316660716066844E-5   -2.165668135311335E-6   -7.681438041300759E-6   -4.935746981969130E-5    4.753150613838176E-1    2.201172575806603E-1

 2.650000000000000E9     4.213886116741659E-1    2.175833349652694E-1    5.169367067802870E-6   -1.896168216607803E-5   -4.083669251011634E-5   -8.235256251598411E-6    1.216449573537273E-5   -3.863235116819770E-5
                        -3.441054505569394E-5   -3.420383569322509E-5    4.793044352503534E-1    2.109243084671545E-1    4.229759261421044E-6   -3.748752335096039E-6   -9.809374397353783E-6    4.550000683617633E-5
                        -1.378713155355003E-5    7.524893795796809E-6   -3.756737815381452E-5   -1.036217796373800E-5    4.018674566978873E-1    1.946478654793571E-1   -2.793692283800804E-6   -2.755320351488919E-5
                        -2.410217784819525E-5    5.857901065424405E-6   -6.208505617729810E-6    2.747765852651677E-5   -3.080150025683089E-5   -2.048749109734327E-5    4.816240735037147E-1    2.122510269305497E-1

 2.662500000000000E9     4.276709863367890E-1    2.101802066446740E-1   -7.378865849061747E-6    6.565592205750247E-6   -4.263453410963650E-5    7.219143545553849E-6   -1.376191462757148E-5    7.737205633258069E-6
                         1.809758554137830E-5   -2.197331454096364E-5    4.852283964248022E-1    2.032653436304567E-1   -2.674897765724854E-5    4.154067143898796E-6    1.310872754478351E-5   -7.718509017493897E-6
                         1.496216572382074E-5    1.461990059597024E-5    8.261725107519558E-6   -2.120536355284747E-5    4.080703771381944E-1    1.885436177648270E-1   -2.883677884585577E-5   -1.017490063274469E-5
                        -1.626521232565342E-5   -1.915412426398193E-5    3.097465422029981E-5   -5.074643079519221E-6   -2.094216120061287E-5   -2.959392015255104E-5    4.875283336330054E-1    2.040560316638001E-1

 2.675000000000000E9     4.340292022289282E-1    2.025914042956028E-1    2.101951605819386E-5   -5.056077249411277E-5   -2.467251269740962E-5    1.590438777527048E-5   -3.032894369462011E-6   -4.534437441315788E-5
                        -2.531918733270448E-5   -2.758438618016774E-6    4.908875129297527E-1    1.956380844835364E-1    8.293329880493452E-6    2.242293834754918E-6   -5.682171988705699E-6    3.184202035068398E-6
                         1.062790651819706E-5   -3.360389855223372E-5    1.402514680473937E-5    1.793949405092177E-5    4.140237571988515E-1    1.821836828555978E-1   -1.789208078618373E-5   -4.894671495467048E-6
                        -2.075390537567919E-5    1.438220083568923E-5   -4.127673969612277E-5   -1.240812712830424E-5   -2.286888097411641E-5   -3.653418507157302E-5    4.931925064158674E-1    1.953869537604337E-1

 2.687500000000000E9     4.407271501871353E-1    1.954521077979912E-1   -4.409638131532249E-6   -8.284318793732332E-5    3.195558458556473E-5    2.484558724328857E-5    3.528792192396850E-5    2.074078326869398E-6
                        -1.706978528535420E-5   -4.442489185424296E-5    4.961584036087222E-1    1.875871859806040E-1    1.489790674753105E-5    1.138973610171084E-5    1.901791902229427E-5   -7.099645471862672E-6
                        -1.663967397021114E-6    6.713268906964313E-6    1.163552700619767E-5    3.009603673923970E-5    4.198027232019161E-1    1.759945224521186E-1   -1.302161066343585E-5   -3.661034884851785E-6
                         1.474529994225573E-5   -1.291148275255340E-5   -1.932588267248776E-5   -2.363726928612483E-5   -2.014216792740073E-5   -3.029065279964687E-5    4.988782020230745E-1    1.866124205178770E-1

 2.700000000000000E9     4.473593580857708E-1    1.890178374087892E-1   -1.978509010575710E-5   -2.633518044831363E-5   -1.240203644064983E-5   -4.386861310780090E-6    3.698912030541990E-6    1.415419339547022E-5
                        -2.494785326218912E-5   -6.948595927725868E-6    5.014145521936840E-1    1.795721431073135E-1    2.443620062579418E-5   -1.449856767174998E-6   -3.638103094968969E-6    3.694147291240645E-6
                        -1.291187242176538E-5    1.854519576438483E-5    1.857604121641384E-5    2.341416745053413E-5    4.253609389218942E-1    1.698915026019694E-1   -1.351724315101243E-5    5.888303960228356E-7
                        -3.970936561499057E-5   -3.004061265917001E-6    1.178231743395150E-6    2.619066059286388E-5   -4.043902118312940E-5   -3.129389047468926E-5    5.046849922124805E-1    1.778169680320139E-1

 2.712500000000000E9     4.539700193687485E-1    1.831828024842007E-1    1.024051116811370E-5    1.311860153949725E-5    1.586358427211542E-6    4.084537584409064E-5    1.310178124589696E-5    1.930662590007118E-5
                        -7.262276975057061E-6    1.119119784895324E-5    5.069989843018187E-1    1.716091349038090E-1    3.447087942905124E-5   -7.590028329734471E-6    1.812987853121980E-5    6.729533327039637E-6
                        -1.856128064716020E-5    5.771622099372386E-6    6.686876388064118E-6   -2.329847298279156E-6    4.308265080694645E-1    1.638528319383006E-1   -2.477206731589384E-5    3.113766840490283E-5
                        -2.977400702881290E-5    1.072823169279587E-6   -2.391556356268085E-5   -1.830021861175071E-5   -3.734664752075990E-5    4.579200745650349E-6    5.107782715592836E-1    1.693550458189448E-1

 2.725000000000000E9     4.601411961132180E-1    1.776203408321527E-1   -1.869460661919376E-5   -9.272076385937482E-6   -2.711635056334061E-5   -2.625777227976321E-5   -1.114795563806367E-5   -1.529729037805095E-5
                        -3.388303762993201E-5   -4.103456993761906E-5    5.125008454039098E-1    1.637524401192895E-1   -1.884921709651155E-6    2.943721741365569E-6   -1.797487645459629E-5    2.897685338569020E-6
                         2.354204241602965E-5   -1.659880557619864E-5   -9.355971457273986E-6    3.310848646997127E-6    4.362617852458190E-1    1.577757769693392E-1   -2.791135020721163E-5    3.270651571996198E-5
                         7.761796158974721E-6   -1.229515287533929E-5   -1.757199734940666E-5   -2.061336338609681E-5   -2.577769357679448E-5    1.818991999373850E-5    5.165499387214088E-1    1.613190831257771E-1

 2.737500000000000E9     4.656778316939031E-1    1.721683302500345E-1   -2.108194080022564E-5    6.584303218782965E-6    1.727356547467603E-6   -6.634048901336213E-6   -1.654981645135198E-5    8.775240580859435E-6
                        -1.535809560318833E-5   -6.948555813264581E-6    5.179010864175057E-1    1.560174649609526E-1    1.379676936796081E-5   -8.016112830167763E-6   -1.088608844958067E-5   -5.386392132905603E-6
                         7.741047603264598E-6    8.133058046586033E-6    1.074921505879481E-5   -2.471759822211209E-5    4.412795199720740E-1    1.515243361096083E-1   -6.207300039928064E-6   -1.083425550002078E-5
                        -2.005603279166315E-5    6.036631910880347E-6    1.367011079370036E-5   -1.031373782993416E-5    1.030248034976739E-6    1.840165782067502E-5    5.219610305657345E-1    1.534068233518204E-1

 2.750000000000000E9     4.707100726121842E-1    1.664425204567127E-1    9.131734464318107E-6    1.702147534326777E-5    1.099192128975901E-6   -4.162452647757334E-5   -1.499750436855021E-5    1.023319739407092E-5
                        -3.643642934292841E-5   -1.597719063802533E-5    5.231033900191085E-1    1.482820399358838E-1    1.175213179375685E-5   -3.580096887690937E-5   -6.920610620144223E-6    1.282016929537650E-5
                         2.482177640570335E-6   -1.510639054677379E-6   -2.826897648695372E-7   -1.067818711586932E-5    4.462035503299408E-1    1.450679912845877E-1   -2.947694600199199E-5    1.650914169950843E-5
                        -6.788391720918717E-6   -7.919805769251611E-6   -8.569020120986634E-6    1.655316736373987E-5   -7.683821347869979E-6    8.008905691758621E-6    5.269823140946289E-1    1.452678592891228E-1

 2.762500000000000E9     4.753655534170648E-1    1.597910233648754E-1   -5.252928232564723E-6    1.866955676185567E-5   -1.777111295337358E-5    1.235447345524644E-5   -1.885856829838638E-6    8.100722994182561E-6
                         2.722400855527433E-5    2.249310201592946E-5    5.280111480436648E-1    1.404551575435266E-1   -7.563325579902305E-6   -1.089540329660822E-5    1.302917512424621E-5   -4.778620130461658E-5
                        -3.363125598662576E-6    2.595942125798383E-6   -3.058639644933070E-6   -4.453852456171418E-6    4.511356524888440E-1    1.384539027132213E-1    1.975017741528810E-5   -9.504795700277137E-6
                         9.213217710492454E-6   -2.736576349167236E-6    6.791560024355008E-6    9.555717545794227E-6   -1.098198409128320E-5    8.900475380101628E-6    5.315132740264363E-1    1.369740986617700E-1

 2.775000000000000E9     4.799500981182641E-1    1.522770802675945E-1    4.023434037175056E-6   -1.536084966919657E-5   -9.199107174857486E-7    7.064527228762153E-6    5.724300857314500E-6   -1.061603627711792E-5
                         4.171389143245897E-6   -3.339243830149003E-6    5.326535252020932E-1    1.325701943023394E-1    2.399862375854412E-6   -2.329004843261798E-6   -1.202048215091234E-5    1.010774086500326E-7
                         1.201944022262714E-5   -4.508927781578283E-5   -1.932313831230303E-6   -2.175403003438578E-5    4.558736764861253E-1    1.318515888445672E-1   -1.318065454000537E-5    5.631213168854281E-5
                         1.194300400471392E-5    1.398633519982213E-5   -2.359687418901015E-6    6.281110526586992E-6   -1.119573171809945E-5    3.924180294654910E-5    5.357599687336744E-1    1.284710960361324E-1

 2.787500000000000E9     4.850364992269651E-1    1.443118294222170E-1    4.149111541909506E-5   -4.852460818913722E-6    1.071403203863970E-5    2.318176969187774E-5   -1.831692119148653E-5    5.094189770800130E-6
                        -1.250426199903772E-5    2.452861826630600E-5    5.372007024299678E-1    1.244945320787058E-1   -7.157156231122159E-6   -3.753416452814479E-5   -7.397615745188648E-6    1.927509062808729E-5
                        -1.195565626641826E-5    1.695320998657265E-5   -1.549655381439363E-5    3.242785403031557E-5    4.607793439667839E-1    1.251748204010739E-1    1.564582585096582E-5   -9.690055628617449E-6
                        -1.125033516768295E-5   -3.084372405475141E-5    5.214772871145503E-6    4.256859064595371E-5    1.136496767772300E-5    3.128217765000053E-5    5.401085300280558E-1    1.196092063171728E-1

 2.800000000000000E9     4.904684347591170E-1    1.364597438328336E-1    2.737380632224168E-5   -2.421634916342585E-5   -2.385462825784456E-5    2.033216724845097E-5   -6.382160612341766E-5    1.257818143243922E-5
                        -2.070422084928676E-5    4.241789933395817E-5    5.418673323975957E-1    1.162101484441032E-1    5.128531403606112E-6    1.176318145573518E-5    1.504739889988294E-5   -3.464803313995997E-6
                         2.061437967233727E-5    2.644515128540918E-5   -8.883531455173316E-6    4.948565493475266E-6    4.658363424342088E-1    1.184452610126552E-1    1.282786059773148E-5    2.097171038841609E-5
                         1.498614834235202E-5    1.195252619453270E-6   -3.042442004806382E-5   -3.879425888297521E-6    2.811668622263770E-5    3.237057019270022E-6    5.446604400798962E-1    1.104465768888495E-1

 2.812500000000000E9     4.965160647436895E-1    1.286827971371536E-1    3.065411313662796E-5    6.831024719769534E-6    8.933450110334759E-6    9.358323521450243E-6   -9.946225111811798E-6    1.798558116980017E-5
                        -3.183433856983316E-6   -1.929450019266596E-6    5.465463725274119E-1    1.078970058038759E-1    5.667079093311568E-6   -4.586036490913940E-6    2.356653015526516E-5    1.947445798269343E-5
                        -5.137393966477770E-6   -7.425054917428888E-6    5.884312980943154E-6    2.288503080617640E-5    4.709195214583255E-1    1.118472678578033E-1    1.591539978077607E-5    5.148954642739288E-6
                         3.489306979821007E-5    1.741257298745596E-5   -1.404749135619819E-5   -1.016169869838370E-5    3.112517593962432E-5    8.979107739145311E-6    5.493006145943391E-1    1.013100644540950E-1

 2.825000000000000E9     5.027919731976397E-1    1.214518402699704E-1    1.267593442745002E-5    1.753867321379715E-5   -5.767809685648000E-6   -1.497954494064997E-5    4.910493246622070E-6   -2.172796833825038E-5
                         4.085638439575029E-6    1.456395563946463E-5    5.514036375731929E-1    9.936971777253673E-2    5.560238822103376E-6    2.981774621317075E-6    4.397439033211406E-6    6.213985613188125E-7
                         1.238697943868977E-6    1.228778125376056E-5    5.738269458511644E-6    2.834918640013710E-6    4.760298885267166E-1    1.052681886741165E-1    1.212884932721431E-5   -9.951355494219735E-7
                        -1.172230982620735E-5    5.829763344721057E-6   -9.638058654545268E-6   -3.008874508170045E-6    2.546398323463484E-5    4.137284575392434E-6    5.541219167539837E-1    9.222747556379540E-2

 2.837500000000000E9     5.089765112718871E-1    1.147456286185799E-1    2.623100953885041E-5   -5.839379909054102E-6   -7.435224517967202E-7   -8.131291410969222E-6   -2.058790649936734E-5    2.707620694281590E-5
                        -8.029456942722377E-6    1.706249836158244E-6    5.562625748784974E-1    9.100426872050542E-2    1.219417918809208E-5   -2.096960607392120E-6    1.387877839810491E-5    1.266121261919955E-6
                         2.673849542707840E-6    8.701087580248939E-6   -1.024385433751064E-5    1.152895769403748E-5    4.809991982824722E-1    9.866524309432835E-2    6.499982810384932E-6    1.572856055835869E-6
                         1.285009994142126E-5   -2.224700671885680E-5    2.411394519560527E-5   -1.366878563861067E-5    3.381650211590885E-5   -1.786860758498538E-5    5.589018445053006E-1    8.338303527558016E-2

 2.850000000000000E9     5.147805739021120E-1    1.083886902572124E-1    3.672770556722132E-7   -1.721395093802697E-5    3.553006094419505E-6    1.744634480063937E-5   -4.320926460490323E-5    2.218035681331018E-6
                         1.977052409151161E-5   -3.562753173560680E-5    5.612068351423241E-1    8.241268310593436E-2   -1.809833930443277E-5    4.027783005924812E-6    1.240932526485281E-6   -6.840756254592188E-8
                        -1.747174109257674E-5    8.696142389595380E-6    9.050867324448523E-6    4.740134808113459E-6    4.860108999075010E-1    9.195198249309082E-2    5.053611549195131E-6   -1.882376488080687E-5
                         2.563608189438816E-5    2.551734587048670E-5   -5.497054372083116E-6    1.063533146034880E-6    3.022820357416514E-5   -5.488371849159020E-8    5.633927139477274E-1    7.483833286256715E-2

 2.862500000000000E9     5.199008955641597E-1    1.018593502087669E-1    8.231735177525666E-6   -8.440937451648031E-6   -3.305216823421105E-5    4.431733366677821E-8   -1.452291876454612E-5   -2.949288564731162E-5
                         1.644208695900047E-5   -1.201327275781854E-5    5.657811855327631E-1    7.378986784424668E-2   -1.306586006440796E-5   -6.143147360651929E-6    5.962152917871478E-7    7.498284309849333E-7
                        -3.049362099291125E-6    1.732245947720968E-5   -1.516064064696204E-5    2.576645694276366E-5    4.907025896238229E-1    8.516911863562279E-2    3.420879744285071E-5   -3.874458582043409E-5
                         1.949629160083002E-5    1.127166536824868E-5    1.622747142396136E-6    2.522491457325454E-5    1.012715512539486E-5    3.980318072916300E-6    5.675424079465210E-1    6.611590743866974E-2

 2.875000000000000E9     5.245766175230598E-1    9.476607628422062E-2   -1.678510514155756E-7    1.228587381528257E-5   -5.665646415281085E-6   -1.032754219038887E-5    2.552049987090419E-5    2.800397367917137E-5
                         1.987838899200035E-5   -1.647467888507240E-6    5.699078765044816E-1    6.488977138753808E-2    3.499383123130067E-5   -3.942366765626543E-5    4.203610277927932E-6    1.634138929757127E-5
                        -1.010864422860412E-5   -1.724485010867123E-5   -1.001107784831630E-6    3.600639051123329E-5    4.951198204714385E-1    7.793280141878058E-2   -2.004268139033982E-5   -1.135858136933945E-5
                        -2.359419150238615E-5   -9.368544839595849E-6   -2.293636428742919E-6   -6.589196239215969E-6    1.560072171578043E-5   -1.291518479705265E-5    5.711281211172600E-1    5.695588259700770E-2

 2.887500000000000E9     5.288401424988388E-1    8.674869513630205E-2   -4.206684576839311E-6   -2.236251478394798E-5   -1.228131611277651E-5    3.044224375411546E-5   -2.094226039132911E-5    3.887820657659489E-5
                         1.709743548977576E-5    2.411477137725865E-5    5.740602094664549E-1    5.574193855168001E-2   -3.081874560095622E-5   -1.387781489244894E-5   -3.657917604357647E-6   -5.959392927520911E-6
                         1.949512431447447E-5   -5.771959042585687E-6    8.901733134564414E-6   -8.698431094225412E-6    4.996611732202152E-1    7.047637653468465E-2   -1.847863835558157E-5   -3.071190272538669E-5
                         5.451305560641678E-6    5.062519052099395E-6   -3.585037272939956E-5    1.256435101038489E-5    2.899996576843998E-6   -6.869670680396973E-6    5.747417396921918E-1    4.748244789196441E-2

 2.900000000000000E9     5.328989759570207E-1    7.801650115692384E-2    8.109518058248303E-6   -4.638400940405584E-5    1.773569370137228E-5    5.809994673935908E-6    9.259771168214009E-6    2.370875706934560E-5
                        -1.525293829281068E-5   -2.739660832096036E-5    5.780226214817162E-1    4.605828238923638E-2   -1.069411331687781E-5    2.761243884301814E-5   -2.202998900284493E-5    4.204470400686986E-6
                        -1.716298192094647E-5   -1.936434561286523E-5   -2.680338360712739E-6   -1.298847914295134E-5    5.043053257323097E-1    6.230617545223894E-2    9.840778547395205E-7    4.786466383715182E-6
                        -6.378666469674176E-6    2.398668427840707E-5   -1.773273479590559E-5    2.333711307053561E-5   -1.929159350268907E-5   -1.513720394151675E-8    5.782903832635461E-1    3.730204081364611E-2

 2.912500000000000E9     5.374947787225739E-1    6.816620941448338E-2    1.523009607015537E-5   -1.148267221154826E-5    1.266512155864795E-5   -7.967223300141353E-6    2.911505274498559E-5    2.359248266133990E-6
                        -2.472598309671936E-6   -8.390850119352790E-6    5.820917851360704E-1    3.603321493214137E-2    2.516562145677579E-5   -5.435816770559376E-7    1.604281094649154E-6    6.318250024009299E-6
                         8.205801056992030E-6   -1.740236429844784E-5    1.002849816546799E-5    1.139281387391634E-5    5.091194742082052E-1    5.403601171516551E-2    1.139694699729364E-6   -2.215475345872977E-5
                        -7.697867521192318E-6    8.553915163797706E-6    5.391278511650808E-6    1.929916556764246E-5   -6.176649165282943E-7   -2.149739473241054E-6    5.821133037035768E-1    2.706921178474284E-2

 2.925000000000000E9     5.425180571209163E-1    5.815511175565508E-2   -1.910115300070502E-5   -5.027667614597607E-6    8.328819341515115E-6    3.441483533232816E-5    9.619135059458992E-6   -1.213379714157838E-6
                        -2.419589480749594E-5    1.926501460843739E-5    5.861301779372814E-1    2.598383755648516E-2    2.433470600546089E-5    6.936082973481424E-6   -3.300477852242586E-6    1.448927358816794E-5
                        -1.078507498417262E-5    2.159738621499955E-5   -1.898633226015135E-5    2.077288864656109E-5    5.137542716116090E-1    4.588227961605617E-2   -2.866274075006299E-5   -8.332008618091783E-6
                        -2.401296385802177E-6   -7.578564870870876E-8   -1.241863497907630E-5   -7.942612957860639E-6   -2.715745310784229E-5   -4.199568597924776E-5    5.860240979791815E-1    1.688893197958673E-2

 2.937500000000000E9     5.475952457319053E-1    4.840767937376771E-2    6.708177191174168E-6    2.690245028163879E-5    1.494890147192668E-5    5.727938432839794E-6   -2.641093181070390E-6   -2.443173882636752E-6
                        -6.750633327983376E-6   -4.876623441745380E-6    5.899539525095632E-1    1.611103847603939E-2   -1.579097292770111E-5   -1.709198751335710E-5    1.734685542360367E-6    1.122236830982581E-5
                         2.305568066991112E-5    7.276698038722224E-6   -1.475614253828563E-5    1.907001196256778E-5    5.184134875215233E-1    3.742419623569162E-2   -3.742372092355780E-6   -6.464324463297082E-6
                        -3.068456801444951E-6   -2.043176069206011E-6   -1.570863770417184E-6   -2.955584523953969E-5   -2.093821600790916E-5   -3.374681603886098E-6    5.897365090720731E-1    6.645292551036989E-3

 2.950000000000000E9     5.530956625789533E-1    3.941957991584785E-2   -8.067148865753098E-6   -3.326113659171704E-5   -4.962629364168376E-6    2.594466851232104E-5   -1.690445654469571E-5   -1.152610183755371E-5
                         7.359823733824226E-6    2.844464759126285E-5    5.935630605357202E-1    6.008705970264021E-3   -2.759388205702218E-6    5.231609202235116E-6   -5.516996056863759E-6    3.288065838207040E-5
                         2.702050991171515E-5    2.356701486108806E-6   -1.238357456527273E-5   -5.384784307875642E-6    5.229281156310575E-1    2.896869549545019E-2   -1.050271073950447E-5   -1.677914850468464E-6
                         1.305462753598670E-5   -6.844123170258757E-6   -3.588806964353443E-7    6.817628741406601E-6   -1.654455307628752E-5    1.450788460125188E-5    5.931105611286029E-1   -3.489844770831508E-3

 2.962500000000000E9     5.583569789735853E-1    3.060896094682806E-2   -2.716239813715647E-5    1.996608043822921E-5   -7.602990103851642E-6    2.060379169894886E-5   -3.013679768839638E-5   -6.200163820351319E-6
                        -7.433242717167641E-6    8.308080072513542E-6    5.971015588400664E-1   -4.142398440632104E-3   -3.890700664627657E-5    1.057913045852259E-5    1.328728236910228E-5   -2.735904814874618E-5
                         2.077333157489186E-5    5.421959083582409E-6    3.392939425619485E-5   -5.872706654688767E-7    5.272819264778471E-1    2.044283738168719E-2   -2.858476193268567E-6   -1.454869128559362E-5
                        -1.260004026912609E-5    3.761138414511424E-6    1.640883151027550E-6    2.331428094708190E-5   -2.182418000142783E-5    2.077223983278040E-5    5.962887944991262E-1   -1.362331151962805E-2

 2.975000000000000E9     5.630570356754208E-1    2.189310729155875E-2   -1.184010163494775E-6   -6.688402332911152E-7    1.827526456395770E-5    5.541904192685507E-6    7.946717831693343E-6   -1.872654372206144E-5
                        -2.604328839179617E-5    1.536072582943328E-6    6.003503141425282E-1   -1.441742830403401E-2   -4.883724251655279E-6    1.893789009912417E-5   -3.067268328821811E-6   -9.554329597371216E-6
                        -2.301324932545023E-6   -8.175305019682923E-6   -3.036767415504295E-5   -3.851664346581757E-6    5.314334021495882E-1    1.162289902840790E-2   -1.386293477050092E-5    5.016960680735655E-5
                        -5.532260350674209E-6   -2.347328353197378E-5   -7.295437442173021E-6    2.682027858039600E-6   -1.676820688114788E-5    1.084314208939702E-5    5.991464703035045E-1   -2.392039146132160E-2

 2.987500000000000E9     5.670134494649866E-1    1.334909763322302E-2   -1.888598889636875E-5   -1.596576080569509E-5   -4.381822253167317E-6    1.098238688469585E-6    2.284452384282746E-6    6.522870716328304E-6
                        -2.459050881388123E-5   -3.733211241633624E-6    6.031635880078181E-1   -2.509792117522724E-2   -1.259511559395804E-5    2.955849175267655E-5   -1.793485763929716E-5    2.140132370563061E-6
                        -1.608074308057953E-5   -5.207803385611971E-7    8.525967710225030E-6    9.697871276071988E-6    5.353004523906876E-1    2.722776553212343E-3   -1.483695231893765E-5   -1.618441628538569E-5
                        -8.322538319263624E-6    1.891695428818819E-5   -1.035165286835378E-5   -1.686255397860478E-5   -5.064701132978450E-6    2.689290242056557E-5    6.014346024589738E-1   -3.469437612595037E-2

 3.000000000000000E9     5.701214303300562E-1    4.203751602810532E-3   -9.751163789820127E-6    5.054773697665547E-6   -2.626671707595926E-5    5.495180715373947E-6   -2.517627219598462E-6    2.643079037492011E-5
                        -3.110087839110726E-6    3.082430421366456E-5    6.052787798078246E-1   -3.614048922140421E-2   -1.535475133886559E-5   -1.069978577068278E-5   -5.123105305297323E-5    2.127846040962896E-6
                        -3.688004306676073E-5   -2.781116202653901E-5    1.765063760895870E-6    3.274442745683998E-5    5.386067384836694E-1   -6.489358714711476E-3   -3.117167921708057E-6    1.624389749764767E-6
                         1.802223287528524E-6    2.467853376612784E-5    6.823540349567729E-6   -7.307848682207697E-6   -1.677331119902171E-5    1.471337480846447E-5    6.033729799036920E-1   -4.571923010138027E-2
