# Supplementary material for: Microwave Imaging for Parkinson’s Disease Detection: A Phantom-Based Feasibility Study Using Temperature-Controlled Dielectric Variations
Source: Sensors (Basel). 2025 Dec 12;25(24):7562. doi: 10.3390/s25247562 (PMC12736638; doi:10.3390/s25247562)
Supplement: Supplementary file 1 [file sensors-25-07562-s001.zip › 36.4.s4p]

#  HZ   S   RI   R     50.00 
! Rohde & Schwarz Vector Network Analyzer 
! Rohde-Schwarz,ZNA26-4Port,1332450024101213,1.95
! Created: UTC 8/28/2025, 1:48:24 PM
! freq[Hz]                re:S11                  im:S11                  re:S12                  im:S12                  re:S13                  im:S13                  re:S14                  im:S14
!                         re:S21                  im:S21                  re:S22                  im:S22                  re:S23                  im:S23                  re:S24                  im:S24
!                         re:S31                  im:S31                  re:S32                  im:S32                  re:S33                  im:S33                  re:S34                  im:S34
!                         re:S41                  im:S41                  re:S42                  im:S42                  re:S43                  im:S43                  re:S44                  im:S44
! 
 5.000000000000000E8    -2.261470187150706E-1    3.471107646540202E-1   -1.532927570713726E-2    1.788060918817314E-2   -4.036141101205461E-2   -1.121882019712843E-2    5.222620272203091E-2    1.572415713368397E-2
                        -1.527338466932502E-2    1.790746255502557E-2   -2.407810621707806E-1    3.255612787388164E-1    1.154405299928892E-2    2.518453955911911E-2   -4.066033609404721E-2   -6.755281057094535E-3
                        -4.035313563463962E-2   -1.124636788765233E-2    1.152090605050627E-2    2.514606567431103E-2   -2.563000412586761E-1    3.438517873972517E-1   -8.362284633337597E-3    1.897617866683265E-2
                         5.222852265656852E-2    1.572305874685781E-2   -4.058451602844931E-2   -6.714144228134426E-3   -8.392298288404886E-3    1.893702945314251E-2   -2.673347004258290E-1    3.376772628191196E-1

 5.125000000000000E8    -2.484528591810083E-1    3.361411316819518E-1    1.198650052788070E-3    9.945140571033110E-3   -3.105246866319632E-2    2.487579249256757E-2    4.495038067819100E-2   -2.939371404440849E-2
                         1.204723715857057E-3    9.970358445730397E-3   -2.756838689032436E-1    3.242370619577074E-1    2.736791390728545E-2    3.817227964273750E-3   -2.855408747698112E-2    2.827570367282429E-2
                        -3.103625178668972E-2    2.488848979609709E-2    2.737249763053676E-2    3.819717505114840E-3   -2.805672887136176E-1    3.447105267360381E-1    6.168027222547117E-3    5.285817451547137E-3
                         4.500505336441502E-2   -2.945369835146860E-2   -2.853298021449694E-2    2.832308007568480E-2    6.251912489777000E-3    5.314706672110330E-3   -2.928685616128001E-1    3.362777443351149E-1

 5.250000000000000E8    -2.985524560128454E-1    3.712314725171300E-1   -6.594522018655183E-3   -1.316565051001986E-3   -1.286127061551068E-3    3.368906997107508E-2    5.997253599090029E-3   -5.050484983385943E-2
                        -6.542952642490719E-3   -1.315770579691881E-3   -3.169242110263589E-1    3.764886304659229E-1    1.517203420183153E-2   -1.496182965848427E-2    2.871798748652770E-3    3.442814721834890E-2
                        -1.264845152640427E-3    3.367059220225389E-2    1.518860339305574E-2   -1.497860462725739E-2   -3.180109020503771E-1    3.949744025347788E-1   -5.699994237009074E-3   -5.158506861425263E-3
                         5.988817726072718E-3   -5.049622518670630E-2    2.963513416018154E-3    3.437921045882081E-2   -5.693485617946370E-3   -5.137605507682269E-3   -3.329003983609608E-1    3.876667635020586E-1

 5.375000000000000E8    -3.000357844256732E-1    4.421045140629952E-1   -1.683051203524760E-2    8.825432729268600E-3    1.866427612185151E-2    1.995392352075362E-2   -3.000818026737009E-2   -3.405843259138136E-2
                        -1.678833677390039E-2    8.876382675063762E-3   -3.013235000502175E-1    4.418114130893875E-1    1.218127153217841E-3   -1.470374521118023E-2    2.159400179504049E-2    1.831002822721671E-2
                         1.871971225853163E-2    1.990364954542164E-2    1.172390546742174E-3   -1.473990076949204E-2   -2.997604991065664E-1    4.618247355525955E-1   -1.534814691381607E-2    5.883427971912249E-3
                        -2.998195912626279E-2   -3.403455960108850E-2    2.156368377747534E-2    1.828098520728420E-2   -1.532649950779766E-2    5.875381384303638E-3   -3.154900549666799E-1    4.612454272470655E-1

 5.500000000000000E8    -2.540772936160701E-1    4.851890821175471E-1   -9.894098817160874E-3    2.653020112381941E-2    1.996910667577999E-2    1.869091097073744E-3   -3.948572507355484E-2   -2.419899810490246E-3
                        -9.910879977110839E-3    2.648983832406154E-2   -2.610813110235349E-1    4.701752474756192E-1   -5.798612095467684E-3   -7.759270090846146E-3    2.231278416126693E-2   -9.645519911580787E-4
                         1.997213435470256E-2    1.845078343626508E-3   -5.819933191045565E-3   -7.736667193129061E-3   -2.531057315838057E-1    4.906997180694603E-1   -8.440888588340962E-3    2.136757462249000E-2
                        -3.948282315559709E-2   -2.420317734548367E-3    2.230487159395690E-2   -9.799551042065533E-4   -8.496925715390978E-3    2.134133289665629E-2   -2.560425605661686E-1    4.944518375991983E-1

 5.625000000000000E8    -2.152185004769380E-1    4.793985006435641E-1    1.600549818502405E-2    3.075376238060893E-2    1.149848497340590E-2   -5.031065720734596E-3   -2.580645260244544E-2    2.127987356068237E-2
                         1.595958174453933E-2    3.077439708125585E-2   -2.335060555453528E-1    4.735714784220603E-1   -2.549645899109931E-3   -7.850790555384327E-4    1.074783813879449E-2   -9.558823031027555E-3
                         1.155385724069545E-2   -5.068288011047872E-3   -2.533394574457128E-3   -7.218303364009662E-4   -2.194719435859501E-1    4.866848161260982E-1    1.356633542082547E-2    2.215428239309326E-2
                        -2.577636197325376E-2    2.124718294433443E-2    1.078402021378809E-2   -9.545544498793577E-3    1.353952215966365E-2    2.214420322711804E-2   -2.153927600306045E-1    4.776454831359522E-1

 5.750000000000000E8    -2.161690883164361E-1    4.741687135376950E-1    3.184480385500869E-2    5.668011887338832E-3    9.719245327728044E-3   -4.272238597280879E-3   -5.625129545507516E-3    2.669493125620034E-2
                         3.182376027115844E-2    5.638118016310234E-3   -2.226302258717778E-1    4.799137441562834E-1    1.924334400144037E-3   -3.996140079681360E-3    6.012147235949590E-3   -5.842727609782427E-3
                         9.785012132413607E-3   -4.298667447925787E-3    1.938494564933179E-3   -3.974517444214128E-3   -2.138238608478032E-1    4.842039063693069E-1    2.080408813878782E-2    3.959072139794029E-4
                        -5.580896326252718E-3    2.665389838196001E-2    6.014455431663028E-3   -5.919465172850343E-3    2.081112468052419E-2    4.346365760717800E-4   -2.185135765565399E-1    4.705772202675640E-1

 5.875000000000000E8    -2.145638697257030E-1    5.012724108427282E-1    1.709430881039284E-2   -1.495851087130409E-2    1.147821125261999E-2   -9.703776731655095E-3    6.961348922953054E-3    2.057449703585536E-2
                         1.713628438418804E-2   -1.495752183152358E-2   -2.062193602545569E-1    5.005246800260191E-1   -9.352390670832111E-4   -9.153160436699876E-3    9.093778516734697E-3   -8.659143637974999E-3
                         1.147640692566516E-2   -9.697085112770105E-3   -9.583083118946087E-4   -9.150459325152497E-3   -2.051348119936279E-1    5.043337373213475E-1    5.497918491229041E-3   -9.617225658606829E-3
                         6.904538483150354E-3    2.057027146618583E-2    9.089475125297359E-3   -8.679872439345435E-3    5.505185739465202E-3   -9.649837183950290E-3   -2.115356190458830E-1    4.993356830878023E-1

 6.000000000000000E8    -1.837343215163826E-1    5.306064603419280E-1   -1.668905828694656E-3   -9.607455708659588E-3    5.845503439395781E-3   -1.955587561114748E-2    1.339697577877027E-2    1.668597430649426E-2
                        -1.648137793878551E-3   -9.633888145886735E-3   -1.728721820273755E-1    5.160167785083315E-1   -1.032057964175667E-2   -1.137154235267386E-2    5.171805860679774E-3   -1.896611355948673E-2
                         5.822637163162215E-3   -1.958904516704250E-2   -1.034618732509628E-2   -1.133008477973701E-2   -1.741233006403245E-1    5.239455299137171E-1   -5.159607474778249E-3    1.363988436949653E-3
                         1.344457147880396E-2    1.667675449170387E-2    5.150264610013627E-3   -1.891956290762740E-2   -5.192143452054173E-3    1.339604379137531E-3   -1.705011984013734E-1    5.227571990961257E-1

 6.125000000000000E8    -1.368788980960359E-1    5.381418884890969E-1    1.788315073090345E-3    5.990652586908314E-3   -1.018361954069395E-2   -2.345482555149761E-2    2.518901802901560E-2    9.587641102875634E-3
                         1.797763353903466E-3    5.999206454010111E-3   -1.354142976672096E-1    5.177505110615276E-1   -2.138817876936224E-2    1.152992530534791E-3   -1.218569551690645E-2   -2.368114635325973E-2
                        -1.020988120433924E-2   -2.347356118301539E-2   -2.136274331899120E-2    1.140608208419446E-3   -1.331127591952783E-1    5.248767107848022E-1    6.374263378487571E-3    1.411154162476409E-2
                         2.521426398677060E-2    9.619386036969872E-3   -1.220018353263243E-2   -2.366872065288188E-2    6.381615512040466E-3    1.411572315863570E-2   -1.206346262262326E-1    5.134419081785504E-1

 6.250000000000000E8    -9.632204295879718E-2    5.210771277477035E-1    1.870632881656326E-2    9.888713577131903E-4   -2.676094360170298E-2   -1.076654498407020E-2    2.962248528296101E-2   -1.186981520298667E-2
                         1.870135093993096E-2    1.034277994606845E-3   -9.744780349726469E-2    5.047312285612254E-1   -1.235240726113168E-2    1.956004527677867E-2   -2.984948074178208E-2   -8.104284233222037E-3
                        -2.678614831818040E-2   -1.075251380912347E-2   -1.232470041027410E-2    1.958974460778886E-2   -9.829215309576789E-2    5.060770668520340E-1    2.474136918567799E-2    2.361797261126336E-3
                         2.962858832780258E-2   -1.190580231418941E-2   -2.984643999675603E-2   -8.096295969874847E-3    2.469065505354037E-2    2.341883797417743E-3   -9.391848073195733E-2    4.809386413244811E-1

 6.375000000000000E8    -7.872566176686638E-2    4.963466531868884E-1    1.665168871100924E-2   -2.053008664827627E-2   -2.699615025877868E-2    1.074379808419455E-2    1.314811195437328E-2   -2.927513071508891E-2
                         1.667761478494402E-2   -2.054209437032822E-2   -7.781817416559826E-2    4.774884458262998E-1    8.615113659732790E-3    1.909146806006337E-2   -2.673142489110870E-2    1.656213116523845E-2
                        -2.697108846970599E-2    1.076985135570479E-2    8.609764711802057E-3    1.904569425985636E-2   -8.684153816006332E-2    4.823075908152009E-1    1.822476189598288E-2   -2.178535501213855E-2
                         1.309231577419431E-2   -2.929036241748641E-2   -2.673685509492081E-2    1.652287223137529E-2    1.820429011762180E-2   -2.176814047665971E-2   -9.646215264132549E-2    4.582056174930815E-1

 6.500000000000000E8    -7.298128029626455E-2    4.902739669840008E-1   -6.594052155793844E-3   -2.631085854661898E-2   -1.303535083634029E-2    2.494363201829849E-2   -6.448606609177949E-3   -3.008007319288377E-2
                        -6.603407836567486E-3   -2.630796403513696E-2   -7.494231104141424E-2    4.658905648749809E-1    1.533218902839053E-2    1.070172835731937E-3   -7.455596821408490E-3    2.883558668688098E-2
                        -1.302485656581265E-2    2.498734296435689E-2    1.528548031513604E-2    1.100776867977271E-3   -8.265855490192980E-2    4.781421107828901E-1   -5.915810105381737E-3   -2.406470611355416E-2
                        -6.464450584614337E-3   -3.008099622435363E-2   -7.443217102131954E-3    2.880967385934812E-2   -5.933081173947586E-3   -2.406455302146087E-2   -9.642798068412520E-2    4.637329795624606E-1

 6.625000000000000E8    -5.066697491667457E-2    4.933226389510970E-1   -1.899358494843991E-2   -8.553926502731915E-3    6.061994240917735E-3    2.636026231271303E-2   -2.437866351799359E-2   -2.329315157290776E-2
                        -1.896666603973753E-2   -8.574756909613195E-3   -5.958585565500212E-2    4.664958889593083E-1    2.047812529220427E-3   -7.588466806871633E-3    1.294230896039588E-2    2.469509419243363E-2
                         6.096168913834197E-3    2.637551308649558E-2    2.077811628215882E-3   -7.601553315429510E-3   -6.575852088218119E-2    4.799005295847310E-1   -1.434171867926212E-2   -6.592332008220581E-3
                        -2.436941463737196E-2   -2.329860551286069E-2    1.294870936413570E-2    2.462918172203507E-2   -1.430025665122619E-2   -6.583544091293271E-3   -7.175797538941342E-2    4.701688182207156E-1

 6.750000000000000E8    -1.841463905756009E-2    4.826197006949637E-1   -1.044284116469337E-2    4.420230529140467E-3    1.942837872695156E-2    1.437855600275248E-2   -3.849382675640204E-2   -2.080185931449983E-3
                        -1.045856640560411E-2    4.431276101684198E-3   -3.039659324263818E-2    4.580374597175944E-1   -5.293653567403509E-3    2.183663734991871E-3    2.292816274022663E-2    8.081582475305184E-3
                         1.943759011102781E-2    1.437865595203018E-2   -5.292710582056184E-3    2.190521724893136E-3   -4.014485106187274E-2    4.746172700413090E-1   -4.413182595062451E-3    2.125082511576397E-3
                        -3.851795091442042E-2   -2.070178790072276E-3    2.291218448827312E-2    8.036707455009163E-3   -4.409693903906032E-3    2.098981034732292E-3   -3.998732136065807E-2    4.586537370823535E-1

 6.875000000000000E8     9.343041230032540E-3    4.561690390988030E-1   -7.188028295154865E-4    2.156852178562148E-3    2.023100872903302E-2    8.805438831018983E-4   -3.114038073449257E-2    2.754297035896282E-2
                        -6.802029614015106E-4    2.141063731488534E-3   -4.091210687170079E-3    4.295310922082310E-1    2.836879829965629E-3    9.695794077524909E-3    1.827425066146333E-2   -5.875387689078581E-3
                         2.026019900205669E-2    8.599371658046961E-4    2.821265103696046E-3    9.708191680611759E-3   -1.492166373122666E-2    4.552775007114979E-1    2.350011965177889E-3   -4.820803516091692E-3
                        -3.109387580552919E-2    2.753446564720477E-2    1.827717139862895E-2   -5.903829032128455E-3    2.353775856808405E-3   -4.818888042909743E-3   -1.681507001417075E-2    4.325851682752436E-1

 7.000000000000000E8     2.051465501771941E-2    4.199058138164721E-1   -1.025564540109381E-3   -5.746892776661704E-3    1.720839883365428E-2   -8.140675115527180E-3   -2.156716621407099E-3    4.154639917811840E-2
                        -1.062484016553523E-3   -5.760176806318578E-3    1.449959470686420E-3    3.937631022765214E-1    1.327672651137574E-2    3.883716232890994E-3    1.106964739909553E-2   -1.148209417870737E-2
                         1.718907732372639E-2   -8.133609554753354E-3    1.324849082681047E-2    3.844503204075613E-3   -2.802282306109538E-3    4.278724991977451E-1   -5.454326485574187E-3   -1.285602836495063E-2
                        -2.183584742720564E-3    4.155862021853032E-2    1.105413007484137E-2   -1.152576317499563E-2   -5.457925380567500E-3   -1.288614317630847E-2   -9.291759170867397E-3    4.039481862187489E-1

 7.125000000000000E8     1.270296458973880E-2    3.930445100170162E-1   -1.050657299956002E-2   -6.954716337142360E-3    1.038409970419678E-2   -1.654497349597921E-2    2.520894377208774E-2    2.937698668414646E-2
                        -1.049733926022150E-2   -6.921574764147342E-3   -7.918467953271117E-3    3.726357033386925E-1    1.304329749634056E-2   -9.257894041077189E-3    3.936805291090334E-3   -1.447143332597289E-2
                         1.037464380576166E-2   -1.657201551042900E-2    1.305817996966288E-2   -9.241200168473254E-3   -3.201915717046531E-3    4.080449845339055E-1   -1.750902441386641E-2   -6.110157983802932E-3
                         2.519378238918908E-2    2.937751805334864E-2    3.915115103388521E-3   -1.442059383464726E-2   -1.751441672982925E-2   -6.147782384712410E-3   -1.094680487372235E-2    3.860402302364140E-1

 7.250000000000000E8     8.534363312328451E-3    3.849216787584580E-1   -1.543489394603252E-2    3.564648511486622E-3   -1.069878458648258E-3   -1.883992636127286E-2    3.461406006092138E-2    6.527452153371268E-3
                        -1.546807748171243E-2    3.564714579407804E-3   -8.622454150834621E-3    3.671374899817847E-1    5.647999495505190E-4   -1.633495876211320E-2   -3.539180586465361E-3   -1.335316634791486E-2
                        -1.085274132371026E-3   -1.888748323520779E-2    5.515934262499813E-4   -1.632638020711151E-2    1.721348293882465E-3    4.004455829848804E-1   -1.682648631646858E-2    7.677379239305187E-3
                         3.464763081820751E-2    6.517879942770118E-3   -3.548544679360709E-3   -1.334976667850993E-2   -1.682149500823483E-2    7.738664558780391E-3   -5.097954501311654E-3    3.766388606645040E-1

 7.375000000000000E8     1.930246651404733E-2    3.760281156636031E-1   -8.421949009617664E-3    1.240748499371930E-2   -1.046659338624323E-2   -1.490287539720981E-2    3.097741003590605E-2   -1.431432021531762E-2
                        -8.396808550741396E-3    1.241240236457222E-2    5.520931431552928E-3    3.539963346763295E-1   -1.178795808685116E-2   -8.579465951565042E-3   -8.811941407243513E-3   -1.004069926670367E-2
                        -1.048347948332020E-2   -1.485554121702601E-2   -1.178742343579443E-2   -8.567823955289445E-3    2.012837766408916E-2    3.863169744713307E-1   -6.600832781455305E-3    1.384392064011255E-2
                         3.095681851529526E-2   -1.430629057384408E-2   -8.808692517015871E-3   -1.003198451990320E-2   -6.608903667581314E-3    1.382364446655754E-2    1.005533161659986E-2    3.600195260915469E-1

 7.500000000000000E8     3.494977148151578E-2    3.521521018434380E-1    5.267956906602707E-4    1.141165473231964E-2   -1.714031771752962E-2   -7.149496388977450E-3    1.618351610791530E-2   -3.060066260303126E-2
                         5.647804536549425E-4    1.140782576710378E-2    1.450843516894435E-2    3.233692987108592E-1   -9.739375295916494E-3    5.118632043469927E-3   -1.352976125551148E-2   -5.019899910396953E-3
                        -1.718267292151751E-2   -7.136085143506354E-3   -9.752795009643607E-3    5.138477771531679E-3    3.531468050621164E-2    3.539939376718005E-1    1.460759230433769E-3    1.010086919665041E-2
                         1.616472137973199E-2   -3.057606468227809E-2   -1.353750357636719E-2   -5.024787177786308E-3    1.465595321435574E-3    1.008960603078717E-2    2.224535306505615E-2    3.275976423429322E-1

 7.625000000000000E8     3.504474460689281E-2    3.140368918524458E-1    3.489351928581050E-3    6.081421081438420E-3   -1.898208618459991E-2    4.261908749616401E-3   -6.346223855775209E-3   -3.423602864406098E-2
                         3.484020393550781E-3    6.095108122855328E-3    2.135659063080084E-3    2.897617925854268E-1    2.575880552342632E-3    6.680476114830564E-3   -1.562715455704006E-2    4.120901673074557E-3
                        -1.900018211571936E-2    4.329824664851305E-3    2.534135756076009E-3    6.687937684357929E-3    2.898903011841842E-2    3.153584901331071E-1    1.557885043117491E-3    4.887576839598736E-3
                        -6.327597884770964E-3   -3.423563450458980E-2   -1.562668854859318E-2    4.123354876289839E-3    1.570336719206934E-3    4.917683489001554E-3    1.385711962830392E-2    2.866246738147202E-1

 7.750000000000000E8     1.138407812469321E-2    2.878858680185933E-1    9.489137492255231E-4    3.372830071476290E-3   -1.242679417694320E-2    1.584758718134225E-2   -2.666882657768912E-2   -2.309269603431386E-2
                         9.708083480177913E-4    3.377351742465534E-3   -2.122894845044265E-2    2.752471645193862E-1    5.491349592179715E-3   -3.622237534837403E-3   -9.684212641193020E-3    1.404331822044009E-2
                        -1.245951157852932E-2    1.582889365817826E-2    5.471881899516641E-3   -3.612292484493493E-3    7.566545138658410E-3    2.943076391049015E-1   -1.052265744048132E-3    5.540426961561032E-3
                        -2.667743253672430E-2   -2.308040518148500E-2   -9.703982852193753E-3    1.405487302756166E-2   -1.065406285435247E-3    5.540835884985868E-3   -1.429758369728960E-2    2.631429590312545E-1

 7.875000000000000E8    -7.031467498572195E-3    2.864543042161754E-1   -5.545576105494961E-4    6.420452445669010E-3    8.993756353326861E-4    1.973606556747303E-2   -3.572803384230905E-2   -5.064338280880078E-4
                        -5.476821855660177E-4    6.431201863642971E-3   -3.278142727045887E-2    2.726822060729334E-1   -3.302520957031770E-3   -8.334481395736896E-3    2.223736020235665E-3    1.681051713477099E-2
                         8.957071722647108E-4    1.974789117730141E-2   -3.268515566166063E-3   -8.334614270781747E-3   -4.416794133256578E-3    2.874019358181882E-1    1.096545542742284E-3    8.928434171968350E-3
                        -3.573622001520770E-2   -5.091084397143421E-4    2.223980124487510E-3    1.676926251147256E-2    1.119544551211545E-3    8.883820343435071E-3   -3.427210610241538E-2    2.608450334168003E-1

 8.000000000000000E8    -6.315926624401855E-3    2.834951537778644E-1    3.305629288604916E-3    9.613936289191303E-3    1.316432824035101E-2    1.343980961281508E-2   -2.690241697020816E-2    2.265893287005719E-2
                         3.309600497651553E-3    9.628977792845743E-3   -3.664995948454365E-2    2.629767738219790E-1   -1.085557168686947E-2   -1.514690689833018E-3    1.273324879865033E-2    9.904112076676196E-3
                         1.316964330603043E-2    1.339227017668304E-2   -1.082734044430779E-2   -1.513527623625218E-3   -9.405294373755976E-3    2.743966386617484E-1    5.761366379877069E-3    8.807480143639941E-3
                        -2.691749535873995E-2    2.265304277947790E-2    1.274604004210613E-2    9.868136976011693E-3    5.766452482079678E-3    8.780125366269596E-3   -3.926592307309731E-2    2.563846960579675E-1

 8.125000000000000E8    -6.363905543109131E-3    2.633876356826015E-1    1.065574912402035E-2    8.894367066688343E-3    1.692996493818262E-2    4.299206630974137E-4   -5.905429123198157E-3    3.321505933558371E-2
                         1.067812359853221E-2    8.912021717781061E-3   -4.817847240746576E-2    2.464787309976494E-1   -7.983530319250351E-3    8.117929538536574E-3    1.374085199013269E-2   -2.661432083981842E-3
                         1.693962866553126E-2    4.180659038371357E-4   -7.978934659683993E-3    8.101893596375013E-3   -2.243102758867872E-2    2.557448692821758E-1    1.060038708375781E-2    6.505172662487486E-3
                        -5.929174661621398E-3    3.317915772021780E-2    1.373048901457580E-2   -2.639334800516394E-3    1.059394750073943E-2    6.515543433754168E-3   -4.665238284066038E-2    2.386765568734547E-1

 8.250000000000000E8    -2.526476261500658E-2    2.389101853532049E-1    1.658243133439215E-2   -2.927741176478067E-4    1.003304517654797E-2   -9.447542690653642E-3    1.560207524102777E-2    2.845100718160654E-2
                         1.659048004625801E-2   -2.528402528058379E-4   -6.967408029391198E-2    2.361604079158248E-1    1.154928562952540E-3    1.074097849393201E-2    4.824063692032141E-3   -9.088585977030788E-3
                         1.005780543224741E-2   -9.512077937533107E-3    1.192435288836282E-3    1.074481084466920E-2   -4.601122336059692E-2    2.431589485055856E-1    1.400492395181665E-2   -1.129012566566916E-3
                         1.559598680558787E-2    2.846186588232767E-2    4.806306032473644E-3   -9.061736947133532E-3    1.398992566646753E-2   -1.140420203361468E-3   -7.196276897324200E-2    2.210300819696424E-1

 8.375000000000000E8    -5.744906592975496E-2    2.301614166890009E-1    1.062619927603465E-2   -1.126978294905859E-2    6.878423399392774E-4   -9.911256792491432E-3    2.863294108324488E-2    1.200998136143422E-2
                         1.059246174783246E-2   -1.124979828756301E-2   -9.130483867836427E-2    2.366746600644009E-1    7.929207333934396E-3    4.385694890046652E-3   -2.490062191969311E-3   -5.220293931778641E-3
                         7.155923731170449E-4   -9.871900321768070E-3    7.934828495782658E-3    4.358399552472788E-3   -7.180333920568520E-2    2.433810266915309E-1    8.185326815994202E-3   -8.964981268175947E-3
                         2.859765942682246E-2    1.200357730019032E-2   -2.502182687372136E-3   -5.251690937459506E-3    8.182933284624244E-3   -8.930334819606754E-3   -1.054455108887451E-1    2.231248410161437E-1

 8.500000000000000E8    -8.281269657949414E-2    2.398939964835911E-1    6.556078747608685E-5   -1.074701354471841E-2   -3.149160936483588E-3   -5.469096376828467E-3    2.886179816799125E-2   -7.387860346353634E-3
                         3.766695436163054E-5   -1.074534642893405E-2   -1.072535459256640E-1    2.429916231376390E-1    4.926326927280702E-3   -3.514182699273432E-3   -1.518282103346433E-3    2.699369995899694E-5
                        -3.153833988941626E-3   -5.483356408410775E-3    4.923784014697383E-3   -3.533538702006140E-3   -8.965094788591149E-2    2.531708769191169E-1    9.306832943486101E-4   -6.846659451653581E-3
                         2.888964099700454E-2   -7.410876675716000E-3   -1.488249843789138E-3    5.300351276893380E-5    9.447489538292383E-4   -6.865470457175882E-3   -1.249197472980891E-1    2.416620227878735E-1

 8.625000000000000E8    -9.226699210638616E-2    2.515394004150709E-1   -2.426219093538755E-3   -4.429485595722584E-3   -3.278864309539949E-3   -2.656073293083803E-3    1.847442994445916E-2   -2.333332439199584E-2
                        -2.393827353193568E-3   -4.397918781868393E-3   -1.174575932525610E-1    2.497242922878264E-1   -2.113547959510435E-3   -2.506312937118530E-3    1.916178092892914E-3   -6.184237180145921E-4
                        -3.280110879909325E-3   -2.635593711777462E-3   -2.104894908718982E-3   -2.501305307875578E-3   -9.767922046476493E-2    2.630015465899028E-1    1.582833144193936E-3   -2.983265111485080E-3
                         1.850890214256013E-2   -2.331048408348305E-2    1.922289874136732E-3   -6.304340272464971E-4    1.572475789277093E-3   -2.951323497428523E-3   -1.266586850468775E-1    2.547979007569097E-1

 8.750000000000000E8    -9.769922972673849E-2    2.532603583092120E-1    7.071584492725842E-4   -2.459683139361263E-3   -3.001375377351624E-3   -1.036719849879626E-3   -6.399949654984441E-4   -2.976009329257892E-2
                         6.734530354046815E-4   -2.437456558206316E-3   -1.258316765409544E-1    2.540911790113589E-1   -1.700028547523444E-3    3.545139188565878E-3    1.286855984831793E-3   -3.673505117954462E-3
                        -3.003794072201696E-3   -1.066181143371062E-3   -1.750891073132808E-3    3.545131977796609E-3   -1.016369898143082E-1    2.673496552320112E-1    4.021970234330716E-3   -4.595973902759287E-3
                        -6.249347040988510E-4   -2.973683877019756E-2    1.286920291264474E-3   -3.645690713855428E-3    4.030686510631896E-3   -4.574932374438656E-3   -1.292623105295793E-1    2.543748957247101E-1

 8.875000000000000E8    -1.111208515820088E-1    2.533997196637005E-1    2.070689550401409E-3   -5.777683971997918E-3   -2.327159215305967E-3   -2.682768017627227E-4   -1.897985381021311E-2   -2.167671792210015E-2
                         2.048433983189058E-3   -5.799331101787498E-3   -1.364639474027941E-1    2.575938734189662E-1    3.918321564737352E-3    4.063798546357528E-3   -1.644107424136328E-3   -4.296751335879557E-3
                        -2.319855843503674E-3   -2.382220671363882E-4    3.903760369129378E-3    4.055785473419087E-3   -1.091983714287513E-1    2.678601748705479E-1    2.419990558594462E-3   -9.097707797623275E-3
                        -1.896511256717266E-2   -2.168408957847880E-2   -1.641513662958908E-3   -4.316389254925083E-3    2.438928549650249E-3   -9.100268031981058E-3   -1.434479088963087E-1    2.549551630240589E-1

 9.000000000000000E8    -1.278025507804622E-1    2.632784247399853E-1   -2.485941551033715E-3   -8.846130540354855E-3   -2.210516442724055E-3   -2.706349476727674E-4   -2.737077731868089E-2   -4.641663025658419E-3
                        -2.507623049122366E-3   -8.851269311981706E-3   -1.503580268195841E-1    2.657366237233888E-1    6.232011996447522E-3   -7.918077875665780E-4   -3.988726152742134E-3   -2.927827365813082E-3
                        -2.230791148614853E-3   -2.429946689178016E-4    6.266291111277139E-3   -8.027722144914421E-4   -1.224104914005075E-1    2.730353779002281E-1   -4.071115266718391E-3   -1.061653600652013E-2
                        -2.736053797667153E-2   -4.681726739255306E-3   -3.985871187257249E-3   -2.915832357015720E-3   -4.092815082692228E-3   -1.063012535695444E-2   -1.587042031602027E-1    2.682027702104030E-1

 9.125000000000000E8    -1.371239233308352E-1    2.817309109320724E-1   -8.259702007281159E-3   -5.880769391999221E-3   -3.115097793553932E-3    3.339247657117596E-4   -2.338246632286769E-2    1.347763489763763E-2
                        -8.270831259040344E-3   -5.876168144221859E-3   -1.607180208953912E-1    2.820500979314960E-1    3.343857960932046E-3   -4.740623773646209E-3   -5.459043702031123E-3   -5.474748285879211E-4
                        -3.100682011316469E-3    3.349480420935157E-4    3.335101769527738E-3   -4.755975727423424E-3   -1.322967995051908E-1    2.879469194360009E-1   -9.522044771264273E-3   -6.009452380300599E-3
                        -2.339445576843828E-2    1.349620569882504E-2   -5.480169550369928E-3   -5.515485808813603E-4   -9.493726045037775E-3   -5.984657985869586E-3   -1.627962147428585E-1    2.877424597442524E-1

 9.250000000000000E8    -1.363236658466888E-1    2.994946279224983E-1   -9.629315471774921E-3    3.971500232721380E-4   -3.326663071609983E-3    2.690733009766103E-3   -8.517620049972221E-3    2.456041987688912E-2
                        -9.625046106438226E-3    4.347340282154278E-4   -1.613429735399496E-1    2.997355044206221E-1   -3.487294282370292E-4   -4.354889256229680E-3   -5.458886620534110E-3    3.112157844731697E-3
                        -3.353904155990069E-3    2.672092398587440E-3   -3.816394178799358E-4   -4.352638396896058E-3   -1.315900316218766E-1    3.043080625115549E-1   -1.006212378473704E-2    2.258513575830707E-4
                        -8.512228926302823E-3    2.455392905476296E-2   -5.446507845100986E-3    3.090796843853366E-3   -1.006216846121665E-2    2.271230472445734E-4   -1.577041711219827E-1    3.015255848000085E-1

 9.375000000000000E8    -1.308148624789214E-1    3.104614614537257E-1   -6.183916160873001E-3    5.429516940856572E-3   -9.015717424333521E-4    4.976712653790767E-3    9.436830216852699E-3    2.242631307428139E-2
                        -6.196483634973353E-3    5.462907483796725E-3   -1.563128770148817E-1    3.111334983339688E-1   -1.442880891863934E-3   -2.620115284700671E-3   -2.374840478636087E-3    6.129133972618620E-3
                        -8.993469021804704E-4    5.000863886321332E-3   -1.445667047449370E-3   -2.586039600712734E-3   -1.254352276709504E-1    3.129352722454251E-1   -6.831518613719469E-3    4.996864003779944E-3
                         9.434780609507627E-3    2.240928746248420E-2   -2.353846191293991E-3    6.149570449696475E-3   -6.836219516330001E-3    4.994316255269666E-3   -1.527812585756659E-1    3.070230247304354E-1

 9.500000000000000E8    -1.273808844540189E-1    3.152255842613407E-1   -4.401334148416362E-4    5.862093613235503E-3    3.098653741148350E-3    4.292667554311147E-3    1.958616402024260E-2    9.190423569220663E-3
                        -4.480194840516458E-4    5.879839345264792E-3   -1.527479329437922E-1    3.166260906489466E-1   -1.661580826672576E-3   -1.711445311570670E-3    2.153338257087862E-3    6.001978120286572E-3
                         3.111418787474794E-3    4.316154648012866E-3   -1.651327691946795E-3   -1.705881423555701E-3   -1.230849284179467E-1    3.150598713145498E-1   -1.482086518047250E-3    5.578801027360815E-3
                         1.960633230085952E-2    9.181032148823173E-3    2.142500570972396E-3    6.007777098652202E-3   -1.464534838521182E-3    5.572712802406883E-3   -1.531037152753640E-1    3.098148086301761E-1

 9.625000000000000E8    -1.290099425540854E-1    3.197511734469871E-1    2.264717413809948E-3    1.627616379460647E-3    4.792179940382421E-3    3.182049677222776E-4    1.759217627377194E-2   -4.678867664542318E-3
                         2.251136744831455E-3    1.670088620359525E-3   -1.532500398950416E-1    3.220278056577450E-1   -1.685609951403282E-3   -9.949108908815470E-4    4.860389425994404E-3    2.727206983083318E-3
                         4.780920292837051E-3    2.970971585222164E-4   -1.677512822884017E-3   -9.984748805729039E-4   -1.267496207585125E-1    3.190299673468671E-1    8.335851507852148E-4    1.922093077226407E-3
                         1.760015726927298E-2   -4.679835942694861E-3    4.858253203902343E-3    2.698968431706721E-3    8.354028887267514E-4    1.933142796249793E-3   -1.567783820460544E-1    3.163104113355650E-1

 9.750000000000000E8    -1.312087795576751E-1    3.288150844804505E-1   -6.819390230970744E-4   -1.658352790295331E-3    2.183489563550372E-3   -2.806886315137026E-3    9.566572025470099E-3   -1.143007088867905E-2
                        -6.793337533469210E-4   -1.645051130635970E-3   -1.534007973544871E-1    3.312139897918988E-1   -1.286400340062916E-3   -6.612667386879145E-4    4.021725794095031E-3   -7.181361599406967E-4
                         2.135445443246925E-3   -2.827642985303757E-3   -1.294581755828000E-3   -6.821676073871209E-4   -1.290957353515850E-1    3.292271571561128E-1   -1.685723547659163E-3   -3.276245736304998E-4
                         9.571436293698202E-3   -1.145632743182676E-2    4.003812256990618E-3   -6.860638770778075E-4   -1.686001691798238E-3   -3.227243510213879E-4   -1.570455040917713E-1    3.272953441153668E-1

 9.875000000000000E8    -1.278469313416277E-1    3.405524340701997E-1   -4.364586171435933E-3    7.425680400400704E-4   -1.109681080193439E-3   -1.571688572967710E-3    2.110759173133632E-3   -1.273223937583165E-2
                        -4.357950026868835E-3    7.493039709414574E-4   -1.486262808458468E-1    3.414382169339539E-1   -1.316905727787197E-3   -1.425277501045438E-3    1.885533282317635E-3   -1.129062853457955E-3
                        -1.139472836402805E-3   -1.541867264104936E-3   -1.310349496050557E-3   -1.437117826928718E-3   -1.240828590221142E-1    3.404648497033461E-1   -4.137111509209317E-3    2.128555511303695E-3
                         2.121358409017050E-3   -1.276445630097001E-2    1.881929991531786E-3   -1.140166810236537E-3   -4.141615682315515E-3    2.119919460338930E-3   -1.512538442439937E-1    3.376420255560128E-1

 1.000000000000000E9    -1.188507786071450E-1    3.484396361811496E-1   -2.874707867889382E-3    5.189642442124026E-3   -3.755798434936309E-4    1.433563348906887E-3   -4.422366223314166E-3   -1.134166478084176E-2
                        -2.872586614315157E-3    5.215967459480335E-3   -1.404515751910662E-1    3.474083884532281E-1   -3.564782210552060E-3   -1.744149441054958E-3    2.231522368287375E-3   -2.212075071362831E-4
                        -3.511061829987790E-4    1.420535239594356E-3   -3.575783106181303E-3   -1.756086697616207E-3   -1.148106458466927E-1    3.455912210758612E-1   -2.286446817268689E-3    5.800529378474278E-3
                        -4.430112131376752E-3   -1.132711482782109E-2    2.227399128896608E-3   -2.249666192263093E-4   -2.299805070533211E-3    5.799878846919117E-3   -1.426566411402992E-1    3.425247496177956E-1

 1.012500000000000E9    -1.095815706332707E-1    3.500684602476114E-1    1.786113368710650E-3    5.549410782851374E-3    2.676176246769305E-3    9.125489623000783E-4   -9.484116198108870E-3   -6.735859288267657E-3
                         1.783987446024233E-3    5.561096466859649E-3   -1.343590482168188E-1    3.483289916940954E-1   -5.720437051275553E-3    1.683199219957933E-3    3.664368480995839E-3   -2.051482746993010E-3
                         2.695315852526341E-3    9.097654890678619E-4   -5.705749278501844E-3    1.691068697085575E-3   -1.082733323646112E-1    3.447973429323926E-1    1.980056820937450E-3    5.835447457464263E-3
                        -9.489697004759446E-3   -6.746841792465739E-3    3.660112518444119E-3   -2.070255278470560E-3    1.986215308693235E-3    5.860693239859384E-3   -1.369932121910235E-1    3.422846900314338E-1

 1.025000000000000E9    -1.050756486973309E-1    3.486851925971497E-1    3.833722001878136E-3    2.115405851484081E-3    3.098573152154446E-3   -2.523358429796693E-3   -1.102408629318958E-2   -4.306400569914252E-4
                         3.815238437359432E-3    2.134950488852091E-3   -1.334995572067028E-1    3.485509546481039E-1   -3.068354877671083E-3    6.049306810600432E-3    1.938242149184217E-3   -5.403792286708298E-3
                         3.093229687936478E-3   -2.530232238788046E-3   -3.040186600628771E-3    6.052557800657698E-3   -1.074953877008434E-1    3.435139312445809E-1    3.857594697679307E-3    2.738602486393297E-3
                        -1.103518159273689E-2   -4.620148502237260E-4    1.942490576902405E-3   -5.404313375521909E-3    3.881021952941104E-3    2.714427094232009E-3   -1.373486879676067E-1    3.419881188173288E-1

 1.037500000000000E9    -1.047499803901979E-1    3.500519871216137E-1    2.169738906783686E-3   -2.392451246898591E-4    4.143667593600278E-5   -4.603495252906390E-3   -9.310090394737130E-3    5.337111232587522E-3
                         2.172467330457867E-3   -2.447958088222390E-4   -1.352970245557098E-1    3.525399442392422E-1    2.090203539328671E-3    5.943870381124673E-3   -2.596304218075546E-3   -6.014526245246935E-3
                         6.924780047452280E-5   -4.622511899615240E-3    2.066589035482061E-3    5.979271037592450E-3   -1.090912448660312E-1    3.469949407188193E-1    2.619528732019104E-3    6.701452502383390E-4
                        -9.311730100454059E-3    5.326939162058307E-3   -2.549093428979371E-3   -5.990747402070235E-3    2.605841513178838E-3    6.850409679633296E-4   -1.397867107641464E-1    3.466206434980275E-1

 1.050000000000000E9    -1.030262323042611E-1    3.550568284690248E-1    3.672630521260476E-4    4.139730884312958E-4   -3.410080339460651E-3   -3.307450863563348E-3   -4.930191174568662E-3    9.751426561044996E-3
                         3.928277733581771E-4    4.253825190082142E-4   -1.345428923751263E-1    3.593599542855427E-1    4.255034202609966E-3    2.410096514525535E-3   -6.085344345307973E-3   -2.779158533051170E-3
                        -3.401685084843135E-3   -3.294306991263757E-3    4.286457755472327E-3    2.380775663925752E-3   -1.075354256416769E-1    3.530989116518428E-1    1.580168429992160E-3    1.182530111983804E-3
                        -4.913419272994511E-3    9.729132657412034E-3   -6.046998939305581E-3   -2.726064562759157E-3    1.582352935981263E-3    1.194932757409940E-3   -1.387323345839693E-1    3.537660434505570E-1

 1.062500000000000E9    -9.853458771920233E-2    3.586601187266418E-1    7.740470040437827E-4    1.904434449550729E-3   -4.457604767541048E-3   -3.621088907668992E-6    1.872540047036692E-3    1.103425186092895E-2
                         7.550384978347496E-4    1.916551897862313E-3   -1.308495549778133E-1    3.643434977578278E-1    3.151467697810744E-3   -2.077132073992188E-4   -6.041363531658182E-3    1.822246047661941E-3
                        -4.485206019338599E-3    7.995267414736263E-6    3.156152049822459E-3   -2.312375177199355E-4   -1.035161164906347E-1    3.568808420428300E-1    2.476384561288259E-3    1.860410260383325E-3
                         1.868638684578028E-3    1.103515981842104E-2   -6.022546381438040E-3    1.841128885854480E-3    2.475741015370572E-3    1.877729350775234E-3   -1.351516065234014E-1    3.581921929402442E-1

 1.075000000000000E9    -9.508739963633052E-2    3.587923772222137E-1    2.467063539297543E-3    2.291104832195960E-3   -2.910302991814978E-3    2.664689671316839E-3    8.343825309058136E-3    7.439896485783404E-3
                         2.456154774382424E-3    2.294755996760392E-3   -1.282406661978522E-1    3.663778755767879E-1    1.605113489994349E-3   -4.313481196821845E-4   -3.124995128128596E-3    4.683999490178560E-3
                        -2.934205897777005E-3    2.653951053172549E-3    1.589866433619811E-3   -4.176000379646143E-4   -1.012583631717394E-1    3.579754041593710E-1    3.967781657985908E-3    1.196281074958556E-3
                         8.345218142561277E-3    7.429349093365830E-3   -3.115798355390721E-3    4.670740462539932E-3    3.981567425727465E-3    1.206799067862525E-3   -1.333502330581881E-1    3.599464963227309E-1

 1.087500000000000E9    -9.534334358107259E-2    3.576557103355086E-1    4.365864442805488E-3    1.031772675773943E-3   -3.698436541757907E-4    3.237296251832679E-3    1.069973267387757E-2    3.794411818574877E-4
                         4.332302464688485E-3    1.005991416002652E-3   -1.285573137197057E-1    3.688722429278891E-1    1.725108529757700E-3    3.392676479848590E-4    3.261585547752037E-4    4.786845772528626E-3
                        -3.631594316584763E-4    3.233117499058353E-3    1.755577056486030E-3    3.510138575853621E-4   -1.020734207489266E-1    3.594471423053335E-1    5.007748061130677E-3   -7.553900235060536E-4
                         1.068127303044354E-2    3.962083436066932E-4    3.134865097523446E-4    4.788252596779917E-3    5.008638669974491E-3   -7.660849826366066E-4   -1.342870329773558E-1    3.624712083800209E-1

 1.100000000000000E9    -9.896122299639264E-2    3.587203105850478E-1    4.892223822342216E-3   -1.774357780823167E-3    1.388266187127612E-3    1.925539054906164E-3    7.928116352226877E-3   -5.926827250660184E-3
                         4.899263243630076E-3   -1.777353156981576E-3   -1.295847063517038E-1    3.742412119230892E-1    2.998459596664266E-3   -3.413987343015588E-4    2.462995848924832E-3    2.959936096829346E-3
                         1.384397807724219E-3    1.920455067172787E-3    3.033300140605761E-3   -3.484568802898841E-4   -1.040408702541005E-1    3.636218938976700E-1    4.339901539890656E-3   -3.444699679436642E-3
                         7.938722388291197E-3   -5.923839413070389E-3    2.483786910423127E-3    2.949258603455594E-3    4.361410147793204E-3   -3.414170876255946E-3   -1.363050100756920E-1    3.680397055986281E-1

 1.112500000000000E9    -1.025464787116148E-1    3.637265304157589E-1    3.051124457056882E-3   -4.282703597048025E-3    1.154760834895696E-3    2.304301424912086E-4    2.397031857556150E-3   -8.634294709162882E-3
                         3.054763047429467E-3   -4.255511582290488E-3   -1.289790799315172E-1    3.818060593584487E-1    3.061621003220569E-3   -2.619697802866528E-3    2.562131276179573E-3    7.992780944445767E-4
                         1.127800473508031E-3    2.464793856163013E-4    3.036554505647647E-3   -2.609591307277878E-3   -1.042803824048275E-1    3.699698772597035E-1    1.999538472520435E-3   -4.999512410027752E-3
                         2.387977654278823E-3   -8.658022926113597E-3    2.575536132221922E-3    7.730083835572939E-4    2.008501142006648E-3   -5.006792572588389E-3   -1.363039913824018E-1    3.762269079925474E-1

 1.125000000000000E9    -1.033076595553000E-1    3.708057424035258E-1    2.953360671063042E-4   -4.466077127852345E-3   -1.020853976584347E-4    3.837701961179795E-4   -2.850184696487058E-3   -7.518214059805118E-3
                         2.565990510257310E-4   -4.481433779760572E-3   -1.269033170665894E-1    3.890399500952806E-1    9.739075970044966E-4   -4.312195947632901E-3    1.572070200200403E-3    1.773397231124336E-4
                        -1.010950166809618E-4    3.361021245841083E-4    9.860541997845323E-4   -4.287180399455378E-3   -1.026672759676709E-1    3.761971210837610E-1   -5.076155596211468E-4   -4.750335607247671E-3
                        -2.873897339270882E-3   -7.501456835781548E-3    1.577645834100075E-3    1.806164079692329E-4   -5.059793109630621E-4   -4.758060405808630E-3   -1.341825838346422E-1    3.841438790683227E-1

 1.137500000000000E9    -1.021664095394156E-1    3.772156837837716E-1   -1.140236205508668E-3   -3.072960892928343E-3    3.094622492524323E-4    1.768404745958107E-3   -5.958048993311676E-3   -4.068468670079910E-3
                        -1.159492695032375E-3   -3.049965148986796E-3   -1.251070557206548E-1    3.956593346850339E-1   -1.798831775466213E-3   -4.060965874285152E-3    1.853050072523219E-3    6.181719659413220E-4
                         3.259091588122549E-4    1.756163804583818E-3   -1.803853685142143E-3   -4.036065766456180E-3   -1.009040105188165E-1    3.814400655873017E-1   -1.913850935343558E-3   -3.351259615774157E-3
                        -5.955024800558003E-3   -4.074017014038449E-3    1.837450098687554E-3    6.429328627387420E-4   -1.931316809829044E-3   -3.341040846176736E-3   -1.322081527780083E-1    3.908965936431228E-1

 1.150000000000000E9    -1.014198149734245E-1    3.830782507361644E-1   -9.671532232131833E-4   -2.154400268965155E-3    2.483272256723046E-3    1.606377687247194E-3   -6.547288593379470E-3   -4.387637022691108E-5
                        -9.798588159504191E-4   -2.138160431883124E-3   -1.241573564336725E-1    4.025560632292368E-1   -3.612948957525456E-3   -1.956149319695689E-3    3.186137606561058E-3   -3.927732295762661E-4
                         2.483194383005522E-3    1.625754849933490E-3   -3.578518510439437E-3   -1.960545788831598E-3   -1.000281720055470E-1    3.869957398659634E-1   -2.015705996161833E-3   -2.116150281091161E-3
                        -6.570009165742307E-3   -4.656208167970702E-5    3.170248606308310E-3   -3.846822883239255E-4   -2.001289797875488E-3   -2.107157178496370E-3   -1.315696499733042E-1    3.977581292053576E-1

 1.162500000000000E9    -1.018355288237174E-1    3.900859854600868E-1   -9.324057267499836E-4   -2.597815674268434E-3    3.531874594409885E-3   -8.763916296381060E-4   -4.974396843290117E-3    3.319021478580483E-3
                        -9.040256116792034E-4   -2.613240858958865E-3   -1.235291703355811E-1    4.105476481918326E-1   -3.250153311310229E-3    5.509340125315052E-4    2.850416042439455E-3   -3.059712138081906E-3
                         3.524677886307632E-3   -8.892771424478094E-4   -3.243971250504239E-3    5.316824370118341E-4   -9.988016745364019E-2    3.938391354035704E-1   -1.828523551876813E-3   -1.931181748774618E-3
                        -4.961833499332379E-3    3.295293735986505E-3    2.836574171840245E-3   -3.095377115473183E-3   -1.848452203125900E-3   -1.924265374084529E-3   -1.315409845543530E-1    4.064692029062673E-1

 1.175000000000000E9    -1.025140123647784E-1    3.998242649391419E-1   -2.273740212493909E-3   -3.003071784912436E-3    1.948244887119607E-3   -3.267975102232010E-3   -2.174472364954419E-3    4.957107953030109E-3
                        -2.308208426958086E-3   -3.014239122386271E-3   -1.225067871496844E-1    4.198792147937486E-1   -1.499898457889581E-3    1.523228296144493E-3   -1.211523114440548E-5   -4.553351276731650E-3
                         1.942794121980942E-3   -3.288376710096532E-3   -1.496609655040697E-3    1.521507726314627E-3   -9.951209024917849E-2    4.025789800323309E-1   -2.590078549295280E-3   -2.070718533239700E-3
                        -2.183187877643207E-3    4.955785034648347E-3    4.862388377346202E-6   -4.528603276482475E-3   -2.580895646007162E-3   -2.056938443650865E-3   -1.301840617438027E-1    4.173786017340741E-1

 1.187500000000000E9    -1.011929666292189E-1    4.118299276757363E-1   -4.087181098190514E-3   -1.861818329295480E-3   -7.233686048703594E-4   -3.539657619541770E-3    6.436425140615623E-4    4.957927749793322E-3
                        -4.123256374932625E-3   -1.891989141951352E-3   -1.199677416129755E-1    4.308612579778827E-1   -4.556808582780297E-4    7.319232125271455E-4   -2.941546342478622E-3   -3.352353100889331E-3
                        -7.220409898155345E-4   -3.568334595485923E-3   -4.451208658905325E-4    7.437803704422264E-4   -9.768666670088864E-2    4.131092538422596E-1   -3.951334583006242E-3   -1.170859194315291E-3
                         6.764902798130537E-4    4.968074243275239E-3   -2.973491552511662E-3   -3.330551536576785E-3   -3.936215988119542E-3   -1.205832764645711E-3   -1.262733068248813E-1    4.292714131448492E-1

 1.200000000000000E9    -9.706510918833691E-2    4.239579542938203E-1   -4.631030402906195E-3    4.700309399965960E-4   -2.521673909341907E-3   -2.022112954528098E-3    3.014727365519598E-3    3.790165617979174E-3
                        -4.575809763567374E-3    4.720566354641564E-4   -1.149426164106902E-1    4.425184024750035E-1   -1.093737926599725E-3    7.325468395691630E-5   -3.984064922957797E-3   -6.436986320874083E-4
                        -2.535096586605454E-3   -2.051244608070023E-3   -1.062066045939266E-3    9.420396530916262E-5   -9.374591542125128E-2    4.239837024276372E-1   -4.420711900173616E-3    8.468311329324589E-4
                         3.016220818576872E-3    3.821151921196858E-3   -3.972575433127042E-3   -6.562621207673153E-4   -4.413937130716782E-3    8.309471315581427E-4   -1.200459504004705E-1    4.406057970777016E-1

 1.212500000000000E9    -9.156234937514328E-2    4.349078996502192E-1   -3.529666719964554E-3    2.423311246394314E-3   -2.750542889570914E-3   -1.288709403987711E-4    4.609554250301897E-3    1.534379225831701E-3
                        -3.554427810791603E-3    2.452806918195140E-3   -1.078071451623606E-1    4.533675212747364E-1   -1.951565358349146E-3    1.019194568598191E-3   -3.136670675507917E-3    1.600469893147386E-3
                        -2.754050830142896E-3   -1.053908900231713E-4   -1.929879081524218E-3    1.022062723245753E-3   -8.833606182446693E-2    4.339612435646789E-1   -3.459395992361601E-3    2.780978521677653E-3
                         4.595264054451926E-3    1.521608445474155E-3   -3.101259094926164E-3    1.606167440750645E-3   -3.440167487232174E-3    2.789080787163060E-3   -1.127588690472033E-1    4.509369390655190E-1

 1.225000000000000E9    -8.566487498316998E-2    4.452187665229968E-1   -1.874274172089230E-3    3.163186046524126E-3   -1.917075190243638E-3    1.118495040756796E-3    4.499746500506219E-3   -1.338438322301182E-3
                        -1.853352312632171E-3    3.163591104969843E-3   -1.002009785300154E-1    4.638833955235021E-1   -1.213820770951514E-3    2.721031712049233E-3   -1.369929548004166E-3    2.564241359178696E-3
                        -1.890270409561177E-3    1.128790703997778E-3   -1.224847944957666E-3    2.707884805168257E-3   -8.273521866967988E-2    4.435520069313491E-1   -1.681947538615841E-3    3.610005633242102E-3
                         4.500269791999987E-3   -1.341137620157427E-3   -1.386927060309709E-3    2.568927211760503E-3   -1.676539139017091E-3    3.601568984537561E-3   -1.052106361985119E-1    4.613724905884036E-1

 1.237500000000000E9    -7.897752142209689E-2    4.563809924054568E-1   -6.811560868493987E-4    2.939109730494145E-3   -9.338990915978263E-4    1.414690358600211E-3    2.800491861428324E-3   -3.497302427960425E-3
                        -6.597354544497312E-4    2.977318406344009E-3   -9.221218434840392E-2    4.752108778201534E-1    8.725270016144735E-4    3.124111887264775E-3    4.956944404078289E-5    2.322944044132769E-3
                        -9.352782748541787E-4    1.409081494474194E-3    8.904928438114489E-4    3.130032320963447E-3   -7.648713673816944E-2    4.540230781081876E-1   -2.908470948298360E-4    3.298173387545124E-3
                         2.787937780307730E-3   -3.483980335934229E-3    4.637995992229021E-5    2.324994392114201E-3   -2.682411537824874E-4    3.289726353183316E-3   -9.684144449022836E-2    4.725661040537378E-1

 1.250000000000000E9    -7.002916868564896E-2    4.684558421514635E-1   -1.565491896014880E-4    2.803742847497398E-3   -4.995995026202385E-4    1.311068180194383E-3    4.158580934636572E-4   -4.227274531749948E-3
                        -1.447388209002363E-4    2.791279415528150E-3   -8.246046083336954E-2    4.873289182452796E-1    2.479150119917165E-3    1.767348756746529E-3    7.333997987635295E-4    1.713522161523874E-3
                        -4.889528139053103E-4    1.313867626320007E-3    2.466798270351778E-3    1.765841575444739E-3   -6.803113296722169E-2    4.653622135252431E-1    3.585290147570240E-4    2.920624020785951E-3
                         4.232218600878131E-4   -4.200826705232016E-3    7.382480531122819E-4    1.725554075700226E-3    3.352472121803264E-4    2.923901531110647E-3   -8.656361917379120E-2    4.838122103853998E-1

 1.262500000000000E9    -5.781347288142239E-2    4.799977279119325E-1    4.728476930321444E-4    3.034770892236644E-3   -2.485747119058929E-4    1.519728001226404E-3   -1.844250109941793E-3   -3.702255316658174E-3
                         4.479102396016131E-4    3.074549353330474E-3   -6.991259870353789E-2    4.981191864925868E-1    2.499897745047967E-3    4.998888728946481E-5    1.116906316093926E-3    1.345132445598198E-3
                        -2.449057142295759E-4    1.538161618461325E-3    2.495024224780999E-3    5.900533298503521E-5   -5.670731770657711E-2    4.759874329675302E-1    9.724784790098374E-4    2.999903239664359E-3
                        -1.867651499697563E-3   -3.701844636135240E-3    1.079087252607061E-3    1.349320304032645E-3    9.840409822678457E-4    3.011642164873465E-3   -7.412869620098193E-2    4.936884034275725E-1

 1.275000000000000E9    -4.325508225641799E-2    4.893917580376537E-1    1.768524896734684E-3    3.049540856587066E-3    5.175982547447038E-4    1.917101685637376E-3   -3.634281652537717E-3   -2.052975366135132E-3
                         1.792811124311916E-3    3.045982001258898E-3   -5.601615776212902E-2    5.066275532062270E-1    1.656932843312358E-3   -7.988635524958214E-4    1.632838718608269E-3    1.010014299413391E-3
                         5.407670313248470E-4    1.905639212437014E-3    1.651083287040960E-3   -7.509612522497491E-4   -4.383128484564233E-2    4.844843784281451E-1    2.227057107158311E-3    2.821605122388196E-3
                        -3.610552096605403E-3   -2.051182798546384E-3    1.646324741711062E-3    1.006216816396541E-3    2.220002732681612E-3    2.825548151659563E-3   -6.056651150122861E-2    5.011617124029190E-1

 1.287500000000000E9    -2.814479566292176E-2    4.967021168870393E-1    3.113935717542093E-3    2.092179750724898E-3    1.782775774834527E-3    1.625853403226691E-3   -4.158196769782740E-3    4.175148327951501E-4
                         3.152618595894400E-3    2.103359535068368E-3   -4.200464554439930E-2    5.130371311287537E-1    1.123542833779272E-3   -8.115026641711875E-4    2.270487890645317E-3    1.408361339089181E-4
                         1.792092341015971E-3    1.626308158468963E-3    1.086637326491088E-3   -8.008994349459072E-4   -3.086313554426899E-2    4.913089734846190E-1    3.454588627637701E-3    1.720276726611895E-3
                        -4.151923954306891E-3    4.284016560854516E-4    2.259910474238173E-3    1.677434600768565E-4    3.422469357811385E-3    1.714544043969493E-3   -4.701536034090320E-2    5.070476079384010E-1

 1.300000000000000E9    -1.320794779531952E-2    5.028141276660639E-1    3.670481389146724E-3    3.758949683418999E-4    2.687586825948694E-3    2.464325495589462E-4   -2.999412282759736E-3    2.787619305195508E-3
                         3.684236934490142E-3    3.776997628431186E-4   -2.793231237523229E-2    5.185249798524030E-1    1.069188466288201E-3   -9.163559863841128E-4    2.190149070923666E-3   -1.319439237272301E-3
                         2.677213459359684E-3    2.321817566805839E-4    1.094003043300870E-3   -9.175964641289381E-4   -1.804143892990494E-2    4.975747886218849E-1    3.819509760485148E-3   -5.552360438132665E-5
                        -3.010885288228894E-3    2.771991658292680E-3    2.204856088333165E-3   -1.303205797187315E-3    3.834147817210681E-3   -5.647977636791796E-5   -3.352075262447461E-2    5.122577855886882E-1

 1.312500000000000E9     1.806293840649509E-3    5.078928891440591E-1    3.171153821782664E-3   -1.276251348763351E-3    2.315504030313632E-3   -1.506855088563761E-3   -7.191739710587740E-4    3.899976150296154E-3
                         3.188610441862468E-3   -1.236292530002178E-3   -1.284856919183163E-2    5.234580157466210E-1    9.012258493833468E-4   -1.464648018208061E-3    1.035076356746423E-3   -2.429212216526905E-3
                         2.314971484235625E-3   -1.487588284028883E-3    9.085563156235366E-4   -1.484297707732570E-3   -4.451402776873528E-3    5.035913951369303E-1    3.096704266211152E-3   -1.661937287318132E-3
                        -6.882535171622066E-4    3.895740156450930E-3    1.038179873910376E-3   -2.452511556129918E-3    3.132645556942218E-3   -1.671242105306209E-3   -1.916248167281949E-2    5.172537540026587E-1

 1.325000000000000E9     1.715776502808351E-2    5.116206709777883E-1    1.976539566566258E-3   -2.092163892475536E-3    9.158440180058870E-4   -2.499503690777670E-3    1.655119771607970E-3    3.337538059988278E-3
                         1.982539473648747E-3   -2.102956192074789E-3    3.324180327260713E-3    5.271854954814363E-1    1.395691787240986E-4   -2.022721836538554E-3   -6.478687143731765E-4   -2.504274774129154E-3
                         9.145434066672931E-4   -2.530002556223121E-3    1.436283741056884E-4   -2.009655317248196E-3    1.028294373653622E-2    5.086564035946878E-1    1.840603376343823E-3   -2.446789899566649E-3
                         1.676162322307914E-3    3.351374969991188E-3   -6.445773249248587E-4   -2.517644272540776E-3    1.831211306040362E-3   -2.460434748817187E-3   -3.710709783673881E-3    5.211955878428253E-1

 1.337500000000000E9     3.275532772241175E-2    5.132780517416583E-1    9.287169242870265E-4   -2.117275597665842E-3   -6.839773795181337E-4   -2.365649128946668E-3    3.109871604259728E-3    1.576709888900432E-3
                         9.696052494967231E-4   -2.132041841041091E-3    1.972227226300568E-2    5.291956501903494E-1   -9.877844155655050E-4   -1.933498951868467E-3   -1.824402996665403E-3   -1.535883676612577E-3
                        -6.954264005228454E-4   -2.380628094950382E-3   -9.590493281501126E-4   -1.918182501481720E-3    2.572390309374420E-2    5.118158270410075E-1    7.361739798195080E-4   -2.432371680392022E-3
                         3.092672667269019E-3    1.588017562354919E-3   -1.855358079802897E-3   -1.533046794320769E-3    7.504171407682360E-4   -2.419031403952498E-3    1.226819247269576E-2    5.231799030728403E-1

 1.350000000000000E9     4.793427655442171E-2    5.128053833891673E-1    4.247734223837952E-4   -1.971373741452972E-3   -1.698305686136473E-3   -1.458589106452423E-3    3.225842244855256E-3   -4.616516622411956E-4
                         4.283324045062503E-4   -1.977796546460598E-3    3.546920111668356E-2    5.294826230188991E-1   -1.823193362941700E-3   -1.125933558745588E-3   -2.108339285548753E-3   -1.886012196811048E-4
                        -1.707979424998188E-3   -1.457684673866609E-3   -1.800906309493432E-3   -1.110103566005964E-3    4.106073807836284E-2    5.129239175115885E-1    1.031206219875465E-4   -2.206675134986844E-3
                         3.233220807299188E-3   -4.910143917981388E-4   -2.128659244014863E-3   -1.870127278542347E-4    1.016937347373510E-4   -2.210265190658272E-3    2.741279153398160E-2    5.233633144668239E-1

 1.362500000000000E9     6.207808893256281E-2    5.108221298787594E-1    3.782289376400142E-5   -2.073616759438031E-3   -2.003286024511283E-3   -3.156050497415014E-4    2.213924359911384E-3   -2.048683465946030E-3
                         4.009491538595820E-5   -2.047033384781570E-3    5.017137732148414E-2    5.284328766687418E-1   -1.970565149731851E-3    5.631508050977369E-6   -1.671137590838188E-3    8.380058464967148E-4
                        -1.989440374742208E-3   -3.181171639457672E-4   -1.940263698302451E-3    7.067493688436407E-6    5.566716941383026E-2    5.126009772067933E-1   -3.731267494321329E-4   -2.137588047244601E-3
                         2.183050129494109E-3   -2.068647523427994E-3   -1.685673096532369E-3    8.485318604970924E-4   -3.636787371796283E-4   -2.117350632297934E-3    4.132166627272791E-2    5.220681007823926E-1

 1.375000000000000E9     7.504830048093247E-2    5.081567296710874E-1   -6.409814639898301E-4   -2.204594736520977E-3   -1.742844274099562E-3    6.356683450913384E-4    6.206279470348495E-4   -2.771895893286950E-3
                        -6.774896500683487E-4   -2.193829047377884E-3    6.372663260040196E-2    5.266061118421740E-1   -1.411117207377627E-3    8.810491648385332E-4   -9.090206990664520E-4    1.394049879625708E-3
                        -1.750368625145027E-3    6.438365464880361E-4   -1.391132482924970E-3    8.446978687715697E-4    6.954554018721372E-2    5.114724240342313E-1   -1.073857861905870E-3   -2.057005345499269E-3
                         6.042631751417424E-4   -2.773812690027881E-3   -9.255256051653848E-4    1.399137236706239E-3   -1.094535623633088E-3   -2.071025119027802E-3    5.430388927358912E-2    5.203063886358764E-1

 1.387500000000000E9     8.742909661121476E-2    5.054030401921648E-1   -1.654552290246944E-3   -1.822765284326384E-3   -1.122825017314154E-3    1.271505819726978E-3   -9.954653083151085E-4   -2.440761009016143E-3
                        -1.633443008524565E-3   -1.819230150155350E-3    7.648055280334995E-2    5.243182672490778E-1   -6.960490394103903E-4    1.094367472965067E-3   -1.412868512481283E-4    1.498911729815162E-3
                        -1.120464050462613E-3    1.287192944027153E-3   -7.075388384299563E-4    1.061724005895271E-3    8.298925394310673E-2    5.098582853330301E-1   -1.903293796594458E-3   -1.509927466864731E-3
                        -1.022221534331256E-3   -2.448690053295049E-3   -1.419261542444001E-4    1.483237725415091E-3   -1.900424559277008E-3   -1.515077095837149E-3    6.711646576821749E-2    5.180299663649476E-1

 1.400000000000000E9     9.947649246619303E-2    5.024256063425173E-1   -2.278691839625869E-3   -7.739834659123309E-4   -3.635065080370634E-4    1.566511428780716E-3   -2.072019321967150E-3   -1.385823884182374E-3
                        -2.275877680074556E-3   -8.354607511079704E-4    8.864452499828852E-2    5.214406411267871E-1   -3.068112598412778E-4    9.304615631953265E-4    5.197254977666690E-4    1.266381198134363E-3
                        -3.624821538839407E-4    1.576271826902585E-3   -3.057020092320543E-4    9.471006045360884E-4    9.628251450199793E-2    5.074700203861876E-1   -2.320713795627649E-3   -4.497397303659508E-4
                        -2.086485750677730E-3   -1.388442160314869E-3    5.227342756544721E-4    1.304446372356158E-3   -2.324037761850304E-3   -4.486589253570743E-4    7.981728692221825E-2    5.151208081279752E-1

 1.412500000000000E9     1.109786891643024E-1    4.990336172139807E-1   -2.142055833878553E-3    3.636756461759836E-4    4.211349204178946E-4    1.564295922428052E-3   -2.394112359455198E-3    1.276372332860921E-5
                        -2.152109789379009E-3    3.460039600958168E-4    1.005947183197222E-1    5.180206130410480E-1   -1.923031268559046E-4    9.251799397717277E-4    1.021181335820910E-3    8.551126694094057E-4
                         4.320986806943361E-4    1.548448475417169E-3   -1.636720827111899E-4    9.332365429145427E-4    1.092510895303827E-1    5.041501336685364E-1   -2.039620567531187E-3    6.151225249038623E-4
                        -2.391756441110163E-3    1.809740860506437E-5    1.006068897414604E-3    8.542766775617955E-4   -2.024633525865233E-3    5.996171242507653E-4    9.194398053953358E-2    5.114543907155906E-1

 1.425000000000000E9     1.213075873687351E-1    4.953804676024222E-1   -1.462471866062365E-3    1.063724584678389E-3    1.145015518789922E-3    1.137280731344896E-3   -1.882863616446882E-3    1.325764841929094E-3
                        -1.472743263830143E-3    1.038445292039642E-3    1.118681815269088E-1    5.145176050025827E-1    1.132248761768394E-4    1.089378688489626E-3    1.235751847529551E-3    2.749107134669773E-4
                         1.123117481775067E-3    1.115532539390030E-3    9.176466941158855E-5    1.105306265954729E-3    1.211397319354607E-1    5.003288682050983E-1   -1.294651272513526E-3    1.187520025285446E-3
                        -1.914119297676748E-3    1.328761433383569E-3    1.237944468731620E-3    2.691836447769213E-4   -1.286849336831169E-3    1.177572212120935E-3    1.027574991785349E-1    5.078415521781944E-1

 1.437500000000000E9     1.304780881716488E-1    4.921622152866420E-1   -8.109465696184282E-4    1.167729496937438E-3    1.535351032510205E-3    3.793463674582939E-4   -7.794195753038990E-4    2.108162669145617E-3
                        -7.948883845584667E-4    1.155401561030899E-3    1.224284556556435E-1    5.113248328405082E-1    6.550307960118635E-4    1.100225135854234E-3    1.217505701204411E-3   -3.469252038163621E-4
                         1.568561722292465E-3    3.698623486369785E-4    6.630069146840588E-4    1.092840319920677E-3    1.318603334771596E-1    4.966986027380880E-1   -6.314915403016947E-4    1.206375854652521E-3
                        -7.693156423061035E-4    2.108255399686121E-3    1.230036676469507E-3   -3.741997854056553E-4   -6.207596339651003E-4    1.223106560876195E-3    1.127688782372391E-1    5.049189618530290E-1

 1.450000000000000E9     1.392826811025175E-1    4.898417083629039E-1   -4.108846177951706E-4    1.084322729843218E-3    1.500630112436747E-3   -5.367294029467452E-4    6.225286230494487E-4    2.077629852464538E-3
                        -4.399478776335418E-4    1.052872744656915E-3    1.326335488286368E-1    5.087553111408845E-1    1.224926422417287E-3    6.556907531426336E-4    8.203612275113864E-4   -9.500941813257509E-4
                         1.507464745979108E-3   -5.305379872218366E-4    1.182788273235799E-3    6.559548357694801E-4    1.418962624257879E-1    4.937334341730045E-1   -2.854326301628129E-4    1.039381505014590E-3
                         6.381199886999380E-4    2.100874296168594E-3    8.308898153196201E-4   -9.421094227603493E-4   -2.800954334670787E-4    1.048488842222862E-3    1.225006902078968E-1    5.027030532211491E-1

 1.462500000000000E9     1.482864975461835E-1    4.880754746336805E-1   -1.979269651790795E-4    1.061366006311347E-3    9.169251419653738E-4   -1.250512570120075E-3    1.686051755919394E-3    1.237238101658362E-3
                        -2.092991336789138E-4    1.077726098244259E-3    1.428292015088967E-1    5.065615999365252E-1    1.317590337787611E-3   -7.846545413714526E-5    1.669880296585617E-4   -1.213215537614047E-3
                         9.135083034938730E-4   -1.231244201618312E-3    1.336565704226963E-3   -7.868004704584075E-5    1.518680592950406E-1    4.912220518290760E-1   -1.086374120156403E-4    1.004278973538217E-3
                         1.669053016565067E-3    1.228613177111954E-3    1.821097975485924E-4   -1.183211599383023E-3   -9.844772574794725E-5    1.036781131023915E-3    1.323270078919568E-1    5.005362086737312E-1

 1.475000000000000E9     1.576132364441612E-1    4.864469111339991E-1    1.079355765648027E-4    1.146422878542118E-3    2.364607507064330E-5   -1.429776339281277E-3    1.944964428723118E-3   -6.931936263720261E-5
                         1.336945633953848E-4    1.129120199394005E-3    1.529858311794082E-1    5.045145271795917E-1    9.822489164010891E-4   -6.971277825968846E-4   -5.058664001090128E-4   -1.016670791298514E-3
                         4.951066946631607E-5   -1.405120770343695E-3    9.943709131184141E-4   -7.032766166129451E-4    1.618891264846437E-1    4.888044369959329E-1    1.618448602904564E-4    1.054024756189283E-3
                         1.927829863567072E-3   -6.684943440882916E-5   -4.945881519360972E-4   -1.040140128931416E-3    1.628734555422300E-4    1.054233508472700E-3    1.421061287934440E-1    4.982156927506319E-1

 1.487500000000000E9     1.670325588559324E-1    4.846788141341616E-1    5.767220806183188E-4    1.000393415919976E-3   -6.804116123169936E-4   -1.072186142682552E-3    1.410571371217379E-3   -1.124536570779036E-3
                         5.556559110167872E-4    9.940647253964775E-4    1.631349150241118E-1    5.023253644343120E-1    4.003195155697656E-4   -9.136737206778638E-4   -8.735139093300030E-4   -5.121309080600450E-4
                        -6.792617410791124E-4   -1.091975257601066E-3    4.202034904710397E-4   -9.207902752773175E-4    1.717009401458938E-1    4.863718483643305E-1    5.617804620765950E-4    9.493427455987586E-4
                         1.374187679067154E-3   -1.134178157639247E-3   -8.683571533761110E-4   -5.121608869458826E-4    5.435133336152115E-4    9.628917825352396E-4    1.516712101639101E-1    4.957162470204666E-1

 1.500000000000000E9     1.766188386057340E-1    4.830676396497700E-1    9.344390712625596E-4    6.258276071662332E-4   -9.951263554668925E-4   -5.012191695077396E-4    3.960938332162311E-4   -1.554033551569309E-3
                         9.338694676264324E-4    6.142804920179558E-4    1.731047344115888E-1    5.001990082074846E-1   -2.672917100783060E-5   -7.998768273651738E-4   -8.898915073235277E-4    4.454483896537424E-5
                        -1.011702296347663E-3   -4.912446849291203E-4   -4.420508778998925E-6   -7.723755234198572E-4    1.814041196208972E-1    4.841049573884741E-1    8.834407626428971E-4    5.926020860336798E-4
                         3.900885903887728E-4   -1.553966700040311E-3   -8.922989784190885E-4    4.247722762908996E-5    8.843283411611877E-4    6.016284483093792E-4    1.613080801866157E-1    4.934404531167658E-1

 1.512500000000000E9     1.869824495644512E-1    4.817545736096664E-1    9.209353750620529E-4    1.217814396647206E-4   -9.697952509271403E-4    8.458668111658908E-5   -5.351672688320049E-4   -1.318977364086733E-3
                         9.400174784573826E-4    1.400593872572925E-4    1.835889640783044E-1    4.981823270888646E-1   -1.900801564323911E-4   -5.869419790450371E-4   -6.493261510691962E-4    4.050106947418404E-4
                        -9.541558317110133E-4    8.262197531112358E-5   -1.780619236670883E-4   -5.966846298895754E-4    1.913574129405146E-1    4.821841797327694E-1    8.965531799078478E-4    1.849817001857614E-4
                        -5.354129956634565E-4   -1.315671064816742E-3   -6.211335560398114E-4    3.793901617149838E-4    8.909330703447457E-4    1.580325340430599E-4    1.714771810470787E-1    4.916087538367837E-1

 1.525000000000000E9     1.981407706563178E-1    4.805441311588611E-1    6.961115416407925E-4   -1.874991800898278E-4   -7.142581402917696E-4    4.449100281275057E-4   -1.060593942495684E-3   -6.934521273139687E-4
                         7.397095438577365E-4   -1.960371198246822E-4    1.947862457833293E-1    4.962246586805889E-1   -2.700683594326312E-4   -5.015262819136739E-4   -3.400279851430904E-4    5.597642291845868E-4
                        -7.165219616756970E-4    4.461941335687552E-4   -2.522446089927616E-4   -4.982469246886711E-4    2.019158730974908E-1    4.803264885513823E-1    7.234487498203658E-4   -1.165270294201331E-4
                        -1.057633735083258E-3   -6.835385509454374E-4   -3.307603568495214E-4    5.592231549323391E-4    7.190439064139941E-4   -1.440441951037669E-4    1.825118705543123E-1    4.900057743895115E-1

 1.537500000000000E9     2.100679465347050E-1    4.791043334016274E-1    5.001079621187141E-4   -2.774334027990670E-4   -3.965730821433227E-4    6.238469013654989E-4   -1.132854892727200E-3    2.666421006807829E-5
                         4.635191489128179E-4   -2.825203755431667E-4    2.066917737062286E-1    4.940086644903967E-1   -4.293995841653524E-4   -4.196265000516052E-4   -5.828685205747344E-5    5.828022757987224E-4
                        -3.882347776426365E-4    6.491884543222033E-4   -4.268437641631368E-4   -4.395998541002421E-4    2.131610381932222E-1    4.782833258375752E-1    5.532552972148443E-4   -1.967853721754592E-4
                        -1.088340909295939E-3    3.468731253058768E-5   -3.891175954086017E-5    5.673405104271828E-4    5.513274253348379E-4   -2.059757703922321E-4    1.940985974774089E-1    4.883095344999574E-1

 1.550000000000000E9     2.226220386978226E-1    4.769381179847919E-1    3.626166184167845E-4   -2.578118265445834E-4   -6.915254654120929E-5    6.788493767942038E-4   -7.719376588495656E-4    5.588312404294726E-4
                         3.803944037082809E-4   -2.223148668219652E-4    2.192715451053142E-1    4.913099912590634E-1   -6.386900446530877E-4   -2.599031981998207E-4    1.594726431497277E-4    4.975927241864833E-4
                        -8.338149198652928E-5    6.957653304091053E-4   -6.254119691315883E-4   -2.310383530977863E-4    2.252527921603663E-1    4.756880022555809E-1    5.050964312933328E-4   -2.531869252584015E-4
                        -7.911802590684454E-4    5.529396113391168E-4    1.845896309244261E-4    4.980548211248614E-4    5.140802314132316E-4   -2.561280279888978E-4    2.061852257612734E-1    4.862258350964105E-1

 1.562500000000000E9     2.354495877059631E-1    4.742005258366909E-1    3.705256593997780E-4   -3.092247135770265E-4    2.233665471972791E-4    6.169881918289485E-4   -3.476951433866330E-4    7.594589025670315E-4
                         3.813702306406964E-4   -2.983294816920900E-4    2.322250684761389E-1    4.881052112493779E-1   -6.942119229816160E-4    1.054480966667725E-4    3.850583761045362E-4    3.340712938446096E-4
                         2.458802802799073E-4    6.453595519687112E-4   -6.682559698172362E-4    7.363019258608994E-5    2.378066257087189E-1    4.726897938240155E-1    4.645240264394293E-4   -4.038775650751482E-4
                        -3.313354100231134E-4    7.750866881468084E-4    3.754232349544237E-4    3.577229944162162E-4    4.665150338477951E-4   -4.207352992165801E-4    2.184915830848995E-1    4.835496913129171E-1

 1.575000000000000E9     2.486227534103911E-1    4.710380648742653E-1    3.257301643981189E-4   -4.897316794781961E-4    4.949845200348611E-4    4.595677740121253E-4    5.405817927947221E-5    7.393986002394455E-4
                         3.170661266192132E-4   -4.725969087995974E-4    2.456005348076542E-1    4.843399249108720E-1   -5.292197333709562E-4    3.927263994705361E-4    4.767805171921346E-4    1.243993582508722E-4
                         5.091046311001810E-4    4.213850169380985E-4   -5.220646043214010E-4    4.079421648406779E-4    2.509378674501282E-1    4.693394006610183E-1    3.082036505010895E-4   -6.017006953841532E-4
                         9.528498639662817E-5    7.612409085023728E-4    4.716475438077922E-4    1.398234823461086E-4    3.112906953545204E-4   -6.062316783535765E-4    2.312421760374514E-1    4.803672527849608E-1

 1.587500000000000E9     2.620621599655809E-1    4.672252620324999E-1    8.578492044205591E-5   -6.119544145843510E-4    6.676792868929603E-4    1.171590479268219E-4    4.189826307432826E-4    5.736404747726814E-4
                         7.715115717855864E-5   -6.220975498573180E-4    2.592878687492012E-1    4.799052652342981E-1   -2.166371807444267E-4    5.308133008195981E-4    4.741135095864875E-4   -8.957801705186760E-5
                         6.175638076499723E-4    1.225666432826676E-4   -1.942960233140199E-4    5.474097484157428E-4    2.645808662336503E-1    4.655271448250359E-1    1.234473523870096E-5   -6.943918704001180E-4
                         4.046119845983332E-4    5.674600187030926E-4    4.340228802754840E-4   -1.343421307491292E-4    9.946610506096621E-6   -6.920897660480336E-4    2.443766260192289E-1    4.763710292331016E-1

 1.600000000000000E9     2.760200489964851E-1    4.624739255846745E-1   -2.116429829424866E-4   -5.301558997062777E-4    5.941360060542861E-4   -2.074954835983868E-4    6.153172010691439E-4    2.768979511500562E-4
                        -1.869428010462481E-4   -5.309932153481077E-4    2.733768828776136E-1    4.744117552499974E-1    5.933468164928029E-5    4.355983599419468E-4    2.848669676857789E-4   -3.020118051488850E-4
                         5.869926986571444E-4   -2.124961658861863E-4    2.858969926578760E-5    4.473575620321611E-4    2.787935351783940E-1    4.609832206338690E-1   -2.853707224166231E-4   -5.728150375770379E-4
                         6.160177842511218E-4    2.732644574025611E-4    3.014868619141875E-4   -2.963496640245119E-4   -2.738837268451961E-4   -5.757900502267673E-4    2.581161025364472E-1    4.712160812038410E-1

 1.612500000000000E9     2.904301893986914E-1    4.565868969121069E-1   -3.805611651224012E-4   -3.547378211748313E-4    3.729642677097586E-4   -4.642901940555800E-4    6.476913373461013E-4   -8.067291135746554E-5
                        -3.950317014315662E-4   -3.605675304280053E-4    2.877398662587580E-1    4.678311116570378E-1    1.397931767047401E-4    2.772030929356273E-4    9.256155649520011E-5   -3.809592957584474E-4
                         3.535650712189643E-4   -4.500560067637810E-4    1.479920014897873E-4    2.998529049472465E-4    2.932266796635196E-1    4.555281202640914E-1   -4.385417654720253E-4   -3.401268485772385E-4
                         6.524907471087574E-4   -8.919412749347960E-5    9.236001859030013E-5   -3.927513431842495E-4   -4.200301338455750E-4   -3.427653028958771E-4    2.722857061961719E-1    4.649134437477882E-1

 1.625000000000000E9     3.050987337910466E-1    4.493031539212706E-1   -3.919909211988665E-4   -1.376640602632530E-4    4.464357044289066E-5   -5.358703199782266E-4    4.820001992108366E-4   -3.843747580598246E-4
                        -3.822161344567465E-4   -1.513841360143136E-4    3.023081911789435E-1    4.600145234445567E-1    1.764721413027783E-4    2.310941266610550E-4   -1.097951627189871E-4   -3.336924221321852E-4
                         4.210635571680309E-5   -5.249870415882384E-4    1.743329256000213E-4    2.364627908683709E-4    3.078362246653308E-1    4.488527001469586E-1   -4.129505355526924E-4   -1.447309687811621E-4
                         5.006289178850833E-4   -4.061724145080089E-4   -9.400437520072493E-5   -3.313635881103086E-4   -4.285331840312468E-4   -1.386481906535740E-4    2.866278713550033E-1    4.574654159059534E-1

 1.637500000000000E9     3.197011462857251E-1    4.406114616834456E-1   -3.540183723323537E-4   -8.792990180310875E-6   -2.057721175371621E-4   -4.175749162511733E-4    1.791910746226756E-4   -6.075755926105719E-4
                        -3.209459453433761E-4   -1.277157286652806E-5    3.168730963437500E-1    4.509621815109091E-1    2.208781213661200E-4    1.931625333159881E-4   -2.147277780739211E-4   -2.187565550405439E-4
                        -2.083563595316941E-4   -4.375834066667547E-4    2.126762286015309E-4    2.080873351209547E-4    3.222874067045297E-1    4.410235333529606E-1   -3.602624300931492E-4   -1.075307705638639E-5
                         1.729073844722373E-4   -6.041142280985836E-4   -2.225600729248452E-4   -2.010366480381106E-4   -3.603064424271838E-4   -1.944791476407001E-5    3.010585995741061E-1    4.490978697148039E-1

 1.650000000000000E9     3.341608308557895E-1    4.307723401749571E-1   -3.113681419987729E-4    4.439018591283181E-5   -3.148850550476103E-4   -2.426464156012779E-4   -1.628420958783674E-4   -5.888501732888049E-4
                        -3.049760707364821E-4    4.140386244545402E-5    3.313859147648806E-1    4.407951978981928E-1    2.639443332348037E-4    1.242208224388791E-4   -2.492083215713612E-4   -7.613486038357054E-5
                        -3.101947756733966E-4   -2.268275679879524E-4    2.797920439023217E-4    1.187101309796238E-4    3.366845935261415E-1    4.320118745262905E-1   -3.360792310315826E-4    4.405261186113687E-5
                        -1.712115093835433E-4   -5.878664157206932E-4   -2.347033005182505E-4   -7.083626356171261E-5   -3.211953188223385E-4    5.510563076416417E-5    3.152878885467600E-1    4.398812418781308E-1

 1.662500000000000E9     3.484146764957763E-1    4.198111212775562E-1   -2.764764064592096E-4    1.169547854217177E-4   -3.457530114149684E-4   -5.008776311660120E-5   -4.534170729338217E-4   -3.618722826932903E-4
                        -3.020493881109302E-4    1.202319963157772E-4    3.455903988602150E-1    4.293459341048955E-1    3.153001268632444E-4    2.253282850329671E-7   -2.108834554258891E-4    2.385271686817043E-5
                        -3.496496751435069E-4   -1.639577302782958E-5    3.291769732485917E-4   -2.388338102329307E-5    3.511227840701902E-1    4.215408891372051E-1   -3.172492128159826E-4    1.438214623574182E-4
                        -4.449264227114150E-4   -3.332843664900845E-4   -2.128516180347530E-4    3.382388913916307E-5   -3.138635687964991E-4    1.384967498301047E-4    3.292024772402283E-1    4.294639459737372E-1

 1.675000000000000E9     3.621503170069453E-1    4.077180088810081E-1   -2.102984460037642E-4    1.869938678914317E-4   -2.820062759672173E-4    1.055859290548774E-4   -5.444679088043543E-4   -4.130191094318954E-5
                        -2.369392077566278E-4    2.101991753101890E-4    3.591421997663492E-1    4.165429185447917E-1    2.630874547929793E-4   -1.628886522482642E-4   -1.629831185171840E-4    7.107865869590008E-5
                        -3.022447376735957E-4    9.592542202406016E-5    2.529008681333843E-4   -1.729822428976249E-4    3.652548035783411E-1    4.095083519577212E-1   -2.385354554804307E-4    2.561161469295771E-4
                        -5.393507719355810E-4   -2.842255692613815E-5   -1.759482860094450E-4    8.692803511088878E-5   -2.598967427037215E-4    2.614006842645642E-4    3.422783229089415E-1    4.176054022191609E-1

 1.687500000000000E9     3.753385155867821E-1    3.943587321627131E-1   -1.359389959006162E-4    2.755917750999373E-4   -2.046693808197665E-4    1.831617984737005E-4   -4.296790917980722E-4    2.663146728569357E-4
                        -1.167760354400954E-4    2.726582879997444E-4    3.719104849524300E-1    4.023973018591178E-1    1.137820645914967E-4   -2.301449300600721E-4   -1.178912497855461E-4    1.412806821760022E-4
                        -2.042653198834847E-4    1.782618357516957E-4    1.139704017829987E-4   -2.456567913393538E-4    3.789838017753323E-1    3.960441515171272E-1   -1.129022531826325E-4    3.089393451229539E-4
                        -4.335133376535577E-4    2.622563613369982E-4   -1.185519626518335E-4    9.497261520239937E-5   -1.071208785210613E-4    3.219622137708499E-4    3.545734396272300E-1    4.043532710653824E-1

 1.700000000000000E9     3.876406566025813E-1    3.799303112588225E-1    3.224474504627811E-5    3.110111660164724E-4   -9.461287519213824E-5    2.519945118409266E-4   -2.036970060847752E-4    4.334680759910266E-4
                         1.823334725488264E-5    2.835510368037765E-4    3.837663085131510E-1    3.871570051712511E-1    5.735160566765547E-6   -1.987094188276767E-4   -5.865699175293136E-5    1.413959257690639E-4
                        -9.539108694718365E-5    2.394296232638730E-4   -9.219070451566936E-6   -2.009982881507480E-4    3.921380878160233E-1    3.812867879227372E-1    5.741607638923379E-5    3.090838491943898E-4
                        -1.859826546101487E-4    4.133605853159545E-4   -9.281717087671281E-5    1.386407208386076E-4    5.917070673399884E-5    3.169547021327698E-4    3.660442005602242E-1    3.897585326867495E-1

 1.712500000000000E9     3.989306360844107E-1    3.646542651838446E-1    1.277999692627994E-4    2.212143199818417E-4    1.711891753286623E-6    2.456317143476244E-4    5.360187908421162E-5    4.136881784550776E-4
                         1.283370779620975E-4    2.167826755877372E-4    3.944989685956950E-1    3.706964073886572E-1   -3.235453911074799E-5   -1.277605398485385E-4   -6.896466831810631E-6    1.688969460623421E-4
                         1.065864222527106E-5    2.468559260083506E-4   -5.189979656415800E-5   -1.337269393496116E-4    4.043831389303179E-1    3.656140778944287E-1    1.717680748910757E-4    2.143749261220296E-4
                         6.859409049539319E-5    4.181372443748962E-4   -2.815795030811709E-5    1.748360707392986E-4    1.639576484564179E-4    2.257156881414576E-4    3.766424521830896E-1    3.741281419315866E-1

 1.725000000000000E9     4.091567715335197E-1    3.483480471409207E-1    1.750033078411791E-4    1.369622219284055E-4    1.201806432962878E-4    1.926488442830472E-4    2.712421700696592E-4    3.228028940146470E-4
                         1.607357611374350E-4    1.290224439025762E-4    4.041226877705490E-1    3.533276697486787E-1   -4.463354012983388E-5   -9.599978467654478E-5    4.368114863661255E-5    1.831727060773827E-4
                         1.234599144327282E-4    2.152427790943637E-4   -1.116611271742322E-5   -1.011006905783309E-4    4.155772368262445E-1    3.489504474386984E-1    1.804032969619611E-4    9.479524148830336E-5
                         2.823987031139851E-4    2.932594818709428E-4    6.410518849164754E-5    1.532468050789166E-4    1.882827959417859E-4    1.086082323671676E-4    3.864127502115375E-1    3.575080485828767E-1

 1.737500000000000E9     4.183144916406026E-1    3.309386799016664E-1    1.753283691620929E-4    6.258602878159476E-5    1.864498661699039E-4    1.159340857369013E-4    3.400060606647077E-4    9.251778879367246E-5
                         1.890138918368895E-4    4.396976741141797E-5    4.126722490031622E-1    3.349739270709367E-1   -3.542033332815164E-5   -9.363493938614074E-5    1.445406913431236E-4    1.362812662123949E-4
                         2.075339922446176E-4    1.319696538610835E-4   -2.978969835357976E-5   -1.191327131991031E-4    4.256028355381537E-1    3.313459914570525E-1    1.574955863831167E-4    2.809634823476705E-5
                         3.538831230483669E-4    1.052398277386494E-4    1.247070861551189E-4    1.470301693700820E-4    1.854211270697651E-4    4.902028164138192E-6    3.951049762671999E-1    3.400785337248682E-1

 1.750000000000000E9     4.263892614066748E-1    3.124621355106504E-1    1.468045936067558E-4    2.240192717197751E-6    2.107385637860777E-4    9.772829012157870E-6    3.306641130325003E-4   -9.545177032068703E-5
                         1.885910070039637E-4   -2.046719064852501E-5    4.198943405836729E-1    3.157182458524887E-1   -9.486398815615223E-5   -1.175260592946653E-4    1.926399034512151E-4    5.853099287154871E-5
                         2.216611543348385E-4    3.613948020776250E-5   -7.238996734989175E-5   -1.090155722803240E-4    4.343067969084793E-1    3.129378978435595E-1    1.413546600645466E-4   -3.513501243288930E-5
                         3.191592038264903E-4   -1.059564380306760E-4    1.720995229636352E-4    4.612315241028659E-5    1.368380722110189E-4   -1.261263256689741E-5    4.025543572383301E-1    3.218911272220429E-1

 1.762500000000000E9     4.331365753707788E-1    2.930083554321095E-1    1.262433671661165E-4   -7.193551260577745E-5    1.766068453620660E-4   -5.506223025241036E-5    2.080115967701887E-4   -2.287705248444238E-4
                         1.768308367049893E-4   -6.085808491558796E-5    4.256213510853959E-1    2.958264984109176E-1   -1.179591079814983E-4   -8.802461866395561E-5    1.929269376260600E-4   -5.104103216199419E-5
                         1.918936658114904E-4   -6.326316787951910E-5   -1.349620729509891E-4   -8.171383175562684E-5    4.415079173328625E-1    2.936903095523885E-1    1.058832431007288E-4   -7.729151688841005E-5
                         1.991306442758160E-4   -2.236617525167024E-4    2.118809977085162E-4   -2.878523866245638E-5    9.699771804103450E-5   -8.117363437612893E-5    4.084832633936153E-1    3.033866041585280E-1

 1.775000000000000E9     4.385313520331379E-1    2.730948647648533E-1    9.363665017928832E-5   -1.787652309206421E-4    8.989460491938512E-5   -8.558538039591277E-5    6.852061159355732E-5   -2.960461742565917E-4
                         8.936069625116051E-5   -1.229259112994378E-4    4.296246664207704E-1    2.754030247652802E-1   -1.780844364547017E-4   -3.012844382325718E-5    1.522015236465623E-4   -1.121465796953810E-4
                         1.056987762611042E-4   -1.238712836353407E-4   -1.684002698543862E-4   -2.369389334491252E-5    4.470671928666000E-1    2.737078504043018E-1    4.926199251109476E-5   -1.148089989788187E-4
                         4.226706813205299E-5   -2.938364042597293E-4    1.672123131456895E-4   -1.158851574569337E-4    4.148280068059269E-5   -1.308073319147895E-4    4.128321784851476E-1    2.845573941256556E-1

 1.787500000000000E9     4.423679725679833E-1    2.526536397576862E-1   -4.325349286615120E-6   -1.401277255021625E-4    6.106594497675098E-5   -1.147750500825122E-4   -8.529940827708361E-5   -2.570722413824502E-4
                        -1.748523262953674E-5   -1.752360668493804E-4    4.318771451533427E-1    2.544640359107000E-1   -1.545643233702342E-4    3.055883201657870E-5    9.283976578370378E-5   -2.081067513245782E-4
                         7.348385670145580E-5   -1.355255367626079E-4   -1.554572676339193E-4    3.466310795026542E-5    4.508889941958121E-1    2.531304677153584E-1   -4.320603968226403E-5   -1.012539804741584E-4
                        -1.051389112429982E-4   -2.656894964434130E-4    9.199605299739513E-5   -1.902561722589632E-4   -4.177443799415051E-5   -1.129668838809881E-4    4.154241342453010E-1    2.653349307458688E-1

 1.800000000000000E9     4.448669478849615E-1    2.320912816083265E-1   -1.037769769712518E-4   -1.076522431928146E-4    1.217302881087588E-5   -1.683325733726231E-4   -2.191662043270623E-4   -1.765962991451972E-4
                        -1.069026311899597E-4   -1.252204758430774E-4    4.321910715481689E-1    2.331610573524644E-1   -1.332000805396422E-4    9.204021622404340E-5    1.037375017954479E-5   -2.211700496506152E-4
                         5.430008664993498E-6   -1.739615357968813E-4   -1.361813294252296E-4    1.015505991042497E-4    4.533579808892786E-1    2.319960041043761E-1   -9.291544896899677E-5   -6.070337264280507E-5
                        -1.910809911935113E-4   -1.709792914327212E-4   -6.795043980901451E-6   -2.338419331577749E-4   -8.564770394454242E-5   -4.482432861751122E-5    4.163440113961241E-1    2.457490409072377E-1

 1.812500000000000E9     4.457459677067024E-1    2.112721639839635E-1   -1.340771104299412E-4   -1.821701888960378E-5   -2.833503840153797E-5   -1.592151757163660E-4   -2.799962194291202E-4   -3.980726021481648E-5
                        -1.746159816832117E-4   -5.010222518783907E-5    4.307193329621077E-1    2.117477314640640E-1   -9.294612064779312E-5    1.438162631358100E-4   -1.471472641094289E-4   -2.100614048769279E-4
                        -3.261068359094751E-5   -1.588170656655529E-4   -1.065799944692071E-4    1.314219242767927E-4    4.543405832902689E-1    2.103961676227772E-1   -8.333673673290473E-5    1.593643534949807E-5
                        -2.551566450055866E-4   -3.260532772334818E-5   -1.297873445578506E-4   -2.156751919013899E-4   -1.051108027724987E-4    2.970490109976609E-5    4.157863317781929E-1    2.257539210459923E-1

 1.825000000000000E9     4.449556794722649E-1    1.904946232174382E-1   -1.472661808527117E-4    6.029578495458505E-5   -1.059904332480260E-4   -1.369536794365868E-4   -2.367861948618024E-4    1.139907958524255E-4
                        -1.262727728126227E-4    3.121354488558355E-5    4.274101121826129E-1    1.905053439638974E-1   -4.658075351571137E-5    1.796344605462560E-4   -2.181191426937817E-4   -1.095061716450472E-4
                        -1.123724768429548E-4   -1.232937194971740E-4   -3.768427366652225E-5    1.597003609500543E-4    4.537804733923288E-1    1.887824693466313E-1   -4.791874752752266E-5    9.183368497533586E-5
                        -2.499678725136319E-4    1.069861257755464E-4   -2.231738523546720E-4   -1.305246491898682E-4   -4.338274231085647E-5    8.799862598318386E-5    4.137250565112175E-1    2.056080371575187E-1

 1.837500000000000E9     4.423564610648493E-1    1.696644102499685E-1   -6.535018329788511E-5    1.189655003080857E-4   -1.790911700673503E-4   -9.361605404861913E-5   -1.556113948366151E-4    2.063959479049309E-4
                        -6.852950799903939E-5    1.111599945384857E-4    4.221460907483809E-1    1.696580862199614E-1   -4.994003525242370E-6    1.969927022872462E-4   -2.570213247118523E-4   -2.106462491165266E-5
                        -1.723718202962543E-4   -7.639983163235053E-5    1.396860378629411E-5    1.832672083854533E-4    4.516455017899919E-1    1.673076849797262E-1    1.367943634447735E-5    1.098554260579196E-4
                        -1.318826304411955E-4    2.252390710894671E-4   -2.482639107333465E-4    1.487952462791163E-5    1.227053960971636E-5    1.093767715643069E-4    4.102481075297979E-1    1.856483416502229E-1

 1.850000000000000E9     4.378523972373870E-1    1.491677971883912E-1    5.299783179945045E-6    1.235086963537043E-4   -2.130712218045732E-4    2.704391846360720E-5   -3.492771212965285E-6    2.533891896694113E-4
                         6.707405816232407E-6    1.210229798807104E-4    4.150895869414764E-1    1.495840672524434E-1    6.880552272486623E-5    1.563091792750395E-4   -2.013987090726343E-4    1.466760922573184E-4
                        -2.153016071449067E-4    2.341146506387183E-5    9.690675200307865E-5    1.703921638338232E-4    4.478724129204600E-1    1.463174495060537E-1    7.324163035501832E-5    9.249012059818938E-5
                         1.185806897325821E-5    2.446151017720236E-4   -2.272029509481848E-4    1.448394139049420E-4    6.830057369536946E-5    9.255147616452884E-5    4.052925510631575E-1    1.662342939949092E-1

 1.862500000000000E9     4.315818376263113E-1    1.287701967650353E-1    9.310331854393768E-5    1.244372372324647E-4   -2.049251854680391E-4    1.455939690414925E-4    1.258171148362113E-4    1.973987066903388E-4
                         9.336390381940118E-5    1.263985180787967E-4    4.062551778460507E-1    1.303435613026705E-1    1.638111914279607E-4    1.125909627118109E-4   -1.080264540714879E-4    2.357952074692631E-4
                        -1.853404486791781E-4    1.434682632258113E-4    1.572662329198031E-4    1.252996404009738E-4    4.424201854462726E-1    1.259065836742204E-1    1.079190631967441E-4    3.818122237108385E-5
                         1.585905930055749E-4    1.945381621101848E-4   -1.370349542028751E-4    2.206378926855755E-4    1.253075670876853E-4    5.779210166507210E-5    3.986916119372296E-1    1.474996374890908E-1

 1.875000000000000E9     4.233538350000751E-1    1.088475776255887E-1    1.197678771208832E-4    6.617153831006589E-5   -8.251573552775073E-5    2.257907745412052E-4    2.373860089922860E-4    5.553458459230085E-5
                         1.333759341631413E-4    5.195927866152508E-5    3.956559943654185E-1    1.122050213163723E-1    2.223321838388180E-4    2.442492280953707E-5    5.226703334190661E-5    2.712952048736198E-4
                        -1.035711614667938E-4    2.351044851242346E-4    1.943198254113384E-4    2.758697452088348E-5    4.352246449695671E-1    1.059894142285628E-1    1.357809980962045E-4    5.057912046073802E-6
                         2.213215416741503E-4    8.643909088982247E-5    3.419123129444342E-5    2.513902100293621E-4    1.389555302319526E-4   -5.156360813902367E-6    3.902808503925213E-1    1.296737461214144E-1

 1.887500000000000E9     4.134124916756353E-1    8.949015285750991E-2    1.378276055098192E-4    6.483932350966355E-6    3.469303514416439E-5    2.664775212393371E-4    2.470401902995725E-4   -6.522077016322204E-5
                         1.461266764348536E-4   -1.373464849842667E-5    3.832013445254865E-1    9.511157446225443E-2    1.715602979067578E-4   -6.074481221979096E-5    1.918499516076727E-4    1.908468825355717E-4
                         2.440647282673400E-5    2.458703972531620E-4    1.929330545012856E-4   -5.102007643333552E-5    4.260287073759624E-1    8.687131337955338E-2    1.201241519513725E-4   -4.964776703000794E-5
                         2.066847939150201E-4   -5.561931776996792E-5    1.671534105717928E-4    2.209699521784845E-4    1.569726037532553E-4   -8.063791411368643E-5    3.799113557592765E-1    1.127789346092445E-1

 1.900000000000000E9     4.017639921936699E-1    7.105322507506491E-2    1.599175318684434E-4   -7.262492607809511E-5    1.532853950191361E-4    1.950033222256442E-4    1.391289179387389E-4   -1.895089445906766E-4
                         1.199937109424605E-4   -1.111652467923290E-4    3.690195340255595E-1    7.934379586661292E-2    1.495642667128067E-4   -1.064419706902343E-4    2.509750705374990E-4    6.806596753602773E-5
                         1.841143565010886E-4    1.756340937560013E-4    1.413683400537164E-4   -1.043233068910027E-4    4.150346533973288E-1    6.857554647766186E-2    8.598481465412582E-5   -1.314724735762180E-4
                         1.493833498559769E-4   -1.857198523312576E-4    2.577198682781794E-4    8.053104180497352E-5    9.210051118743704E-5   -1.163524146916238E-4    3.677958478300475E-1    9.675650406595500E-2

 1.912500000000000E9     3.886679466884629E-1    5.383616571625137E-2    6.621885716763591E-5   -1.675141264941981E-4    2.457386210442850E-4    2.418877524314415E-5    2.180782490135275E-5   -2.190241898095255E-4
                         7.569040181341176E-5   -1.304727449858801E-4    3.533076117239461E-1    6.498470851356383E-2    8.710861563231732E-5   -1.615554945342997E-4    2.268747747129280E-4   -5.080899122003995E-5
                         2.532583330585867E-4    6.592076351405525E-5    8.940207880554896E-5   -1.938710763028391E-4    4.023617155588390E-1    5.106587676967849E-2    3.033568504297565E-5   -1.656776743890055E-4
                         3.199408696769032E-5   -2.082151269515118E-4    2.716577959625642E-4   -7.687634363964617E-5    3.514159429010972E-5   -1.745982328133277E-4    3.540019305144971E-1    8.180338241376668E-2

 1.925000000000000E9     3.740014555716402E-1    3.812461448633283E-2   -1.416318570113016E-6   -1.706230602107030E-4    2.534216202351894E-4   -1.169542524469292E-4   -1.261599943980938E-4   -1.824081950402957E-4
                         1.690841030802973E-6   -1.709462503653771E-4    3.364040457301943E-1    5.227805436457011E-2    2.951082954923874E-5   -1.761188328581093E-4    1.617695951487773E-4   -1.559858330782859E-4
                         2.634363270223050E-4   -8.823586668108687E-5    1.083350415130961E-5   -1.811491082355212E-4    3.882107918344664E-1    3.455658325686218E-2   -2.636258054358199E-5   -1.734725210256922E-4
                        -1.027430792847676E-4   -2.080165883024717E-4    1.927941780384967E-4   -1.734395169150402E-4   -6.300744438209272E-5   -1.859874892535563E-4    3.388548541052787E-1    6.800841166390513E-2

 1.937500000000000E9     3.579930954168244E-1    2.405633513181478E-2   -5.621463174523033E-5   -1.246672217257036E-4    1.858329052770672E-4   -2.104278588279349E-4   -1.824683275210468E-4   -9.626834834602123E-5
                        -6.878759809787018E-5   -1.326565583174456E-4    3.183893394768171E-1    4.143285554629560E-2   -4.672773202540180E-5   -1.687298774523009E-4    6.064065893615305E-5   -2.662565031519192E-4
                         1.739615948610298E-4   -2.231835221105940E-4   -4.887832476432505E-5   -1.867456679840700E-4    3.727726329365287E-1    1.941554538584859E-2   -1.105029988986900E-4   -1.485836855661747E-4
                        -1.941755213291691E-4   -8.113932685160390E-5    3.792688865896499E-5   -2.483483293931050E-4   -1.189192257477147E-4   -1.610952765189203E-4    3.226101161345603E-1    5.578469847369415E-2

 1.950000000000000E9     3.407152386214646E-1    1.190066395382579E-2   -1.053455097643609E-4   -1.278300605781245E-4    1.195932724836921E-5   -2.984703944093055E-4   -1.688649339520811E-4    4.322552856749111E-5
                        -1.234232604159200E-4   -9.573607229277624E-5    2.995577682444776E-1    3.271484975922644E-2   -1.299103556547270E-4   -1.471847885389335E-4   -1.032769738379642E-4   -2.522040421647992E-4
                         1.892573020504614E-5   -2.701147760033546E-4   -1.248882955048475E-4   -1.450286574263154E-4    3.561570673969210E-1    5.786228371042348E-3   -1.672444149292494E-4   -9.241085652786620E-5
                        -2.114097731846528E-4    3.094922498677152E-5   -8.754409425943880E-5   -2.415031500615464E-4   -1.596025475393247E-4   -7.461104811486418E-5    3.053307639453821E-1    4.545831484146105E-2

 1.962500000000000E9     3.223217194637707E-1    1.727986161206806E-3   -1.683360820554717E-4   -4.727139685397011E-5   -1.315253817124743E-4   -2.445568958034153E-4   -1.168635679465944E-4    9.290898779717932E-5
                        -1.422030990136452E-4   -2.876098971606001E-5    2.800507697434209E-1    2.621442927993017E-2   -1.691878952288979E-4   -8.441700488615412E-5   -2.171570998828797E-4   -1.315027960922191E-4
                        -1.373814675033822E-4   -2.242820044980073E-4   -1.870453559497437E-4   -8.396892144606995E-5    3.384829243927915E-1   -6.094638064353794E-3   -1.903471402932387E-4   -1.603696837254345E-5
                        -1.199056515599930E-4    1.234250487472383E-4   -1.921600898910328E-4   -1.287012462357046E-4   -2.014060037957846E-4   -1.671350387847771E-5    2.872321415777135E-1    3.723111749073048E-2

 1.975000000000000E9     3.027890437368398E-1   -6.420330006914861E-3   -1.155670389288081E-4   -4.540034816143995E-7   -2.480796736914661E-4   -1.200386789438270E-4   -2.425792938767240E-6    1.609760631848557E-4
                        -1.599236912464709E-4    4.076914093250595E-6    2.600420869507822E-1    2.225847836412720E-2   -2.120134475149971E-4   -3.153083413576260E-5   -2.292254199698585E-4   -1.370929568520336E-5
                        -2.358442841852617E-4   -1.248865748701399E-4   -2.019647978428878E-4    2.307370256202382E-6    3.199685418390865E-1   -1.588055026990216E-2   -1.917102352033462E-4    6.070766556251855E-5
                        -3.027208662033165E-5    1.763758149707083E-4   -2.345766283078153E-4   -1.645764827988169E-5   -2.008050158669178E-4    6.110899358017472E-5    2.683274250135156E-1    3.135882867476297E-2

 1.987500000000000E9     2.824712038940780E-1   -1.236369084185583E-2   -1.616279649218581E-4    5.891531239227956E-5   -2.741068667858951E-4    1.491453253704453E-5    9.397106896260463E-5    1.235926015300817E-4
                        -1.516583761632336E-4    4.443842382704617E-5    2.397981886912522E-1    2.097169720566368E-2   -2.046773723389988E-4    1.172376066412403E-4   -1.718159450662416E-4    1.341234126756803E-4
                        -2.503880634019959E-4    9.829066763819789E-6   -1.682873874663175E-4    7.349092210397972E-5    3.006094948189230E-1   -2.332887107455285E-2   -1.673023267504913E-4    1.193714672410224E-4
                         8.877948955083388E-5    1.481939749989280E-4   -1.828200458970949E-4    1.316818824711491E-4   -1.741138726859546E-4    1.390791980341909E-4    2.488398504040794E-1    2.802165934335939E-2

 2.000000000000000E9     2.617370165535099E-1   -1.621345567658341E-2   -9.357835486044348E-5    1.353593056784061E-4   -1.936989049943002E-4    1.664079847125419E-4    1.321117523960067E-4    7.511094396405684E-5
                        -1.028710631929971E-4    1.318508900777923E-4    2.194629932531035E-1    2.210010881559044E-2   -1.264448011105979E-4    1.516619130237551E-4   -1.120224855390167E-4    1.939025838119010E-4
                        -2.038891123605847E-4    1.374248231053030E-4   -1.247191395886131E-4    1.698646428895066E-4    2.805855704058378E-1   -2.846121905599260E-2   -8.343761850472136E-5    1.837601315632922E-4
                         1.243482826576038E-4    7.638034538270334E-5   -8.297054508950152E-5    1.956131708367802E-4   -1.000318825170756E-4    1.919526479147240E-4    2.288916006453867E-1    2.713150785897130E-2

 2.012500000000000E9     2.406951375764604E-1   -1.823464157316065E-2   -4.320786147558514E-5    1.724615574295692E-4   -9.097621748879202E-5    2.484399147813846E-4    1.471780967721897E-4   -2.254263696675080E-5
                        -3.828702328118128E-5    1.577625252888411E-4    1.996076238086212E-1    2.524480501490898E-2   -3.620892976908210E-5    2.063337751136945E-4    1.256286636201391E-5    2.015177685025772E-4
                        -6.973306873347807E-5    2.337261231119539E-4   -2.210846634210999E-5    2.060053439400085E-4    2.602260928779515E-1   -3.170466687088873E-2    8.027191399486303E-8    2.124023094803381E-4
                         1.394016714757455E-4   -2.039771273904670E-5    2.665035013558322E-5    2.155589720679182E-4   -1.505166433001364E-5    2.242874649321980E-4    2.090594461722752E-1    2.815552539893149E-2

 2.025000000000000E9     2.199548886949597E-1   -1.781025460900138E-2    2.569271056457099E-5    1.819995101910265E-4    4.311467860989436E-5    2.195372415169609E-4    1.251897677456840E-4   -8.633569703305797E-5
                         2.101780189257978E-5    1.591625829769345E-4    1.804344215111896E-1    3.073645582274842E-2    5.609509879769779E-5    1.944797665275551E-4    1.187309913225621E-4    1.203376424563038E-4
                         4.867968926425102E-5    2.205405906133462E-4    7.883206634172148E-5    2.010139595529137E-4    2.396558791938425E-1   -3.261317695213058E-2    7.297717249540903E-5    2.109566745356753E-4
                         9.859395206103264E-5   -8.413680043175965E-5    1.193986098782833E-4    1.574144702028817E-4    9.381045089650692E-5    2.009794367360424E-4    1.895451421247230E-1    3.158025586323818E-2

 2.037500000000000E9     1.999016231576963E-1   -1.490816232741653E-2    8.900206735374709E-5    1.617651381840652E-4    1.560733319149505E-4    1.181621974427682E-4    2.298121283683730E-5   -1.202734524150478E-4
                         6.057403842769864E-5    1.343998271553431E-4    1.624122300823759E-1    3.858678032648282E-2    1.379704848949070E-4    1.598395624714570E-4    1.773765414387452E-4    5.505657414866264E-5
                         1.628740785031483E-4    1.356384880632976E-4    1.765916752929363E-4    1.463555584325282E-4    2.192174634662472E-1   -3.119909121273666E-2    1.529769585501424E-4    1.396473474629207E-4
                         3.449706667111992E-5   -1.438060193804861E-4    1.755964195436894E-4    4.717802170949241E-5    1.548278039246430E-4    1.490477115544982E-4    1.708726552988700E-1    3.740589674634267E-2

 2.050000000000000E9     1.809162709594842E-1   -9.536407888746665E-3    1.642125853299861E-4    1.021352459480035E-4    2.036217165478077E-4    1.250398851257209E-5   -4.980040644203877E-5   -1.086063430993170E-4
                         1.375548461591082E-4    8.702455915883336E-5    1.459656528968392E-1    4.840133410063500E-2    2.236281956059348E-4    4.764876072322286E-5    1.681147584079377E-4   -7.509705480609710E-5
                         2.152787288469360E-4    4.157109613630805E-5    2.033216964871169E-4    4.254966379175859E-5    1.994111814162508E-1   -2.769186992481230E-2    1.914656431889536E-4    4.880211749923592E-5
                        -5.576075555483333E-5   -8.740712327961640E-5    1.640224186196544E-4   -7.692014967512394E-5    2.093639151094737E-4    6.301706157474094E-5    1.535110405766714E-1    4.544328595364628E-2

 2.062500000000000E9     1.631449128772861E-1   -1.939693197758725E-3    1.509567877018303E-4    2.880191994804589E-5    1.584063964661369E-4   -1.066500232504595E-4   -8.774040518996459E-5   -7.683598481328305E-5
                         1.629810613640544E-4    2.511763252905498E-5    1.313501090560572E-1    6.018506153197840E-2    1.902733682882054E-4   -5.854674354255320E-5    1.020545376271873E-4   -1.522659191000228E-4
                         1.744571061914439E-4   -7.934738590580141E-5    2.059577285170292E-4   -5.553148431271165E-5    1.806518248998643E-1   -2.213323742007554E-2    1.944434526065213E-4   -1.238374105498617E-5
                        -7.753679607115973E-5   -6.447350463132198E-5    8.415396799121231E-5   -1.194809135197448E-4    2.175976231810684E-4   -2.661226097724154E-5    1.377436186619733E-1    5.565485655162902E-2

 2.075000000000000E9     1.467472350529620E-1    7.804962150219234E-3    1.408117946242039E-4   -4.114312182452824E-5    9.785006943517719E-5   -1.457884040556167E-4   -1.047174513099230E-4    1.547757952295072E-5
                         1.677236942991775E-4   -5.084100027522909E-5    1.187692538155641E-1    7.367179791038488E-2    1.347006862693874E-4   -1.584424805438952E-4    1.009020154313334E-5   -1.366299280076470E-4
                         8.446747755001843E-5   -1.534447026762902E-4    1.492468572385785E-4   -1.444721223133221E-4    1.631657232347549E-1   -1.455558683217423E-2    1.605192637061821E-4   -1.112655297486501E-4
                        -9.192396740597864E-5    1.175359782108336E-6   -5.180633560240077E-6   -1.523170704938251E-4    1.789242552453317E-4   -9.746787648060428E-5    1.237810059408253E-1    6.786206332427359E-2

 2.087500000000000E9     1.318382668457212E-1    1.945082311835304E-2    1.155829091266284E-4   -9.732753017325626E-5   -1.395753428292833E-6   -1.762671180986232E-4   -6.431599372001937E-5    4.047116970279722E-5
                         1.223533278475726E-4   -1.096358456056141E-4    1.081721740403234E-1    8.874353237587045E-2    3.531783501627730E-5   -2.010781137040224E-4   -8.206203364538955E-5   -1.188573065756314E-4
                        -2.146042271963363E-6   -1.716449438521252E-4    7.081709567513002E-5   -1.831198984450611E-4    1.472348220358128E-1   -5.062838594803918E-3    1.017351738680782E-4   -1.754520228775005E-4
                        -5.223397752871159E-5    6.591689698016978E-5   -6.555335612970650E-5   -1.007700299880032E-4    1.026904056574324E-4   -1.616855627441091E-4    1.115720467936109E-1    8.181795177490546E-2

 2.100000000000000E9     1.184929168480968E-1    3.264975270520560E-2    4.469326020674579E-5   -1.400088639473184E-4   -1.073097099914687E-4   -1.418398934967647E-4   -1.361954138206842E-5    7.637866027280879E-5
                         4.979198641704495E-5   -1.388856512630891E-4    9.962453840270692E-2    1.048376776676769E-1   -3.100052389151653E-5   -1.895803873301139E-4   -9.496458082833226E-5   -2.155539393936753E-5
                        -1.130068263267507E-4   -1.124767902124559E-4   -1.832746566251647E-5   -1.699275086928254E-4    1.329573469553118E-1    6.252816442251551E-3    2.052543371342388E-5   -1.946487629397579E-4
                        -4.243593532577970E-5    7.722681045143025E-5   -9.967332857731919E-5   -4.561241472215605E-5    3.440960506878034E-5   -2.041355296017513E-4    1.012823098254936E-1    9.713573553629809E-2

 2.112500000000000E9     1.068269841102120E-1    4.681131545002531E-2   -3.083849110157776E-5   -1.436349951293065E-4   -1.504147977013647E-4   -4.833278360037585E-5    2.692694533023977E-5    9.450183192166268E-5
                        -2.588381545106702E-5   -1.528320790674520E-4    9.312405606670654E-2    1.214353106359685E-1   -1.000741909317158E-4   -1.348174691072262E-4   -1.172557457368228E-4    3.436406239917587E-5
                        -1.202686855354048E-4   -5.089386875024042E-5   -1.053663960912466E-4   -1.451587956231403E-4    1.204583909065263E-1    1.892930786025274E-2   -5.625004594860030E-5   -1.806717831319889E-4
                         2.024594409171963E-5    8.650475351650009E-5   -1.111091562317189E-4    2.045942457359844E-6   -4.154754400227990E-5   -1.625489402948030E-4    9.297609275743725E-2    1.132730299330551E-1

 2.125000000000000E9     9.699587265308658E-2    6.169506880497291E-2   -5.526042219069527E-5   -1.264182808280516E-4   -1.435255218506458E-4    4.123969610183613E-5    8.781571547964810E-5    7.045267752550443E-5
                        -5.844749640827099E-5   -1.196176299557034E-4    8.856875062787807E-2    1.383098576520580E-1   -1.751420659034396E-4   -8.280506166819792E-5   -5.879078246056923E-5    7.695978457354697E-5
                        -1.120632083746381E-4    2.105770317729279E-5   -1.438822159438823E-4   -5.203933280568939E-5    1.096426634761682E-1    3.290967500077100E-2   -1.194831853772602E-4   -1.007772631743805E-4
                         6.726125934327833E-5    4.089161174037357E-5   -8.219143022824885E-5    8.635566118153656E-5   -1.206684421970907E-4   -1.074836198568438E-4    8.673950047201694E-2    1.298002489579168E-1

 2.137500000000000E9     8.909613164099316E-2    7.706633744367143E-2   -1.170247332147001E-4   -8.894022870251973E-5   -7.131342099692124E-5    5.818283631615579E-5    6.441336841183047E-5    2.412347659483650E-5
                        -1.159805429625886E-4   -1.028009342994699E-4    8.605120925728968E-2    1.549444381641185E-1   -1.427406514986233E-4    3.677870955113423E-5   -2.720891115394885E-5    9.480228822180004E-5
                        -8.984986946532039E-5    8.623191998113787E-5   -1.434841166151232E-4    2.560191847560447E-5    1.005151072607777E-1    4.765380986529244E-2   -1.430863714784268E-4   -5.680762120794734E-5
                         5.410392677319054E-5   -1.918404435675442E-6   -1.554070753235362E-5    7.185017211002450E-5   -1.395398422396076E-4   -4.403660866417133E-5    8.265457499686260E-2    1.465053247863583E-1

 2.150000000000000E9     8.319934374432074E-2    9.256761923950436E-2   -1.278908953507319E-4   -4.230074194157405E-5   -2.973809601128272E-5    9.227975706188466E-5    6.389355188256954E-5   -1.440598467322158E-5
                        -1.312809769235459E-4   -2.498427264533532E-5    8.560014191642779E-2    1.711563522148130E-1   -9.342746922649587E-5    7.923548773565869E-5    2.098352120206330E-5    6.634543477133005E-5
                        -3.337577687891017E-5    1.267576960596811E-4   -1.320563762410291E-4    8.971220500645727E-5    9.319840249152864E-2    6.289754017486107E-2   -1.490014256686477E-4   -5.957292844608352E-6
                         5.308585457292306E-5   -1.400745779389861E-5    3.725090675519087E-5    9.183527512013886E-5   -1.586288086690135E-4    6.346984668686996E-6    8.085016848228610E-2    1.631032097451675E-1

 2.162500000000000E9     7.949720896229928E-2    1.081605729345615E-1   -1.064373981757056E-4    4.442999999025885E-5    3.634364387580812E-5    1.258335852935867E-4    3.538868761885492E-5   -4.631489369090820E-5
                        -8.870996642718941E-5    5.036940329861617E-5    8.723604443110786E-2    1.869312276483188E-1   -7.780673561849684E-5    1.299872784185883E-4    5.997722141539061E-5    5.950077909984509E-5
                         3.039258347492085E-5    9.603313001409566E-5   -5.349550176009632E-5    1.356055268674051E-4    8.764669533758893E-2    7.825280364273862E-2   -1.112225303630762E-4    5.216930547711722E-5
                         4.712390137090773E-5   -5.026930414864592E-5    7.123227397248929E-5    3.082174522021331E-5   -1.135044767799356E-4    4.968399832006583E-5    8.115696429812574E-2    1.795259690295249E-1

 2.175000000000000E9     7.768925028852292E-2    1.236821279937971E-1   -8.273888391182041E-5    7.278570681821863E-5    9.636172454639220E-5    6.189346556964636E-5   -8.579247792934706E-6   -4.972320480583604E-5
                        -1.131073732864310E-4    5.780448932756767E-5    9.062268145656999E-2    2.021391880442326E-1    1.524699780161334E-7    1.359245379969787E-4    7.135428140709394E-5    1.001941607928449E-5
                         6.203340168478490E-5    5.429842696847666E-5    2.919514436789436E-6    1.326889156310279E-4    8.387007149372176E-2    9.348201357536060E-2   -6.418614906641561E-5    9.041457826356249E-5
                        -5.639528233939191E-7   -6.285510387363344E-5    6.199914174546148E-5    8.694883164400915E-6   -7.818513557874099E-5    9.309355875686925E-5    8.344496284578297E-2    1.956189150876610E-1

 2.187500000000000E9     7.774291276774629E-2    1.390152710912109E-1   -2.405918199258345E-5    6.457856006915456E-5    1.007116726390069E-4    2.314813258802168E-5   -3.972432613925930E-5   -5.905380637226645E-5
                        -2.835088457165835E-5    9.432869471451165E-5    9.560929798701176E-2    2.168093951226360E-1    6.745105871826380E-5    1.104499187887966E-4    4.915452692718138E-5   -6.913299896123437E-6
                         1.160647354331735E-4    1.266714775425846E-5    8.783437693521527E-5    1.261675595231077E-4    8.185521105089630E-2    1.083916468342396E-1   -1.804120582662740E-5    1.137658060630318E-4
                        -4.242154942761981E-5   -2.948136121732274E-5    6.356757877203207E-5   -2.370896324693944E-5   -2.798220438310106E-5    1.244718737925582E-4    8.727393512699433E-2    2.112894181542473E-1

 2.200000000000000E9     7.938571577170760E-2    1.543001399609522E-1    8.534494010340337E-7    1.055219613179227E-4    7.769489515582706E-5   -3.967441897433759E-5   -5.468537062633677E-5    4.908943962600335E-6
                        -2.880647210020371E-6    1.036595068477323E-4    1.018244480157231E-1    2.308695502184157E-1    8.732430731636088E-5    2.394858180992809E-5    2.514418950100542E-5   -1.369767493650621E-5
                         9.620362601637729E-5   -6.339460302823517E-5    9.910136230546280E-5    7.492391824624198E-5    8.164072717989693E-2    1.230529900305484E-1    2.345605284217087E-5    8.864315723431166E-5
                        -4.796276378869087E-5   -1.163267409943567E-5    3.885361013814025E-5   -5.504032049519923E-5    6.857459415412235E-6    1.144772043365680E-4    9.263691402531042E-2    2.264545833026386E-1

 2.212500000000000E9     8.230636762595235E-2    1.693828748025477E-1    4.521649940591547E-5    9.375764724798458E-5    5.316963413244040E-5   -5.530485072391984E-5   -4.702896695343164E-5   -7.662961005137071E-6
                         4.013124055658131E-5    7.747563713041159E-5    1.089248406370251E-1    2.443597255382930E-1    9.739924603831103E-5   -1.334398337896899E-7   -6.396956222237326E-6   -5.830597946786192E-5
                         3.546731786872845E-5   -4.582770166128461E-5    1.168384640798179E-4   -3.271162278795011E-6    8.313688075077517E-2    1.373118618644276E-1    6.480946647085571E-5    8.221357182416669E-5
                        -2.830946407716312E-5    2.127358763049741E-5    1.649888454737185E-5   -5.121207747026963E-5    4.036577978954439E-5    7.402055429124170E-5    9.911420262004812E-2    2.407986530322855E-1

 2.225000000000000E9     8.634463166211562E-2    1.839692276763599E-1    4.675304557098122E-5    4.418062442139657E-5   -2.260265671536021E-5   -7.789976719151486E-5    5.417742203920642E-6    1.931982114500117E-5
                         5.523795335602246E-5    3.912945551737531E-5    1.169294772393265E-1    2.568168953306610E-1    8.046738575417929E-5   -5.519576240352730E-5   -3.191037374906344E-5   -3.476332664871745E-5
                        -8.127129230440028E-6   -7.014648224326148E-5    6.892161994900301E-5   -7.065589179348684E-5    8.612941888375109E-2    1.513031343153317E-1    6.881644692981291E-5    3.783476893564619E-5
                        -3.556705851411096E-5    4.693256449945722E-5   -1.501318516689279E-5   -2.938630466902973E-5    7.294591214756626E-5    5.843314842285314E-5    1.066372559206751E-1    2.541806893092308E-1

 2.237500000000000E9     9.132694718608637E-2    1.978707919428919E-1    1.022235807891300E-4    2.069690756878130E-5   -5.483792075448295E-5   -7.888021314010778E-5    4.148312196246074E-5    4.496216569826117E-5
                         7.842423726692516E-5   -2.777743400994756E-6    1.255946052724600E-1    2.681954244178603E-1    6.616265456608056E-5   -6.622019069650650E-5   -4.216186582662213E-5   -1.918084702787600E-5
                        -2.286189395072599E-5   -3.789973219185722E-5    4.737517973246178E-5   -1.054959355080375E-4    9.032534121009490E-2    1.649570963923855E-1    8.678586500245736E-5   -1.514605101804303E-5
                         6.116472009862240E-6    3.431093465889987E-5   -2.022480320261062E-5   -1.877295665305056E-5    8.150125676204097E-5    2.321570448553279E-5    1.151703648164824E-1    2.664757275482149E-1

 2.250000000000000E9     9.727002446970219E-2    2.109686068274504E-1    6.389281771883608E-5    6.931626064162808E-6   -5.462052575216584E-5   -3.009863203907747E-5    2.807819815967918E-5    3.681404608913041E-5
                         5.278532044230838E-5    1.887307308966203E-6    1.351503254937292E-1    2.783341821533314E-1    1.986714463089885E-5   -9.361745180334998E-5   -6.944937699210423E-5    4.846533442119908E-6
                        -5.038909830223946E-5   -2.955149399308048E-5    5.068991915151087E-6   -5.654505629644193E-5    9.553590903343810E-2    1.780701031409515E-1    6.542988382306863E-5   -3.710085051991306E-5
                         3.174014473746429E-5    2.629990569678097E-5   -5.411356651673255E-5    3.962443016404985E-5    5.970249095411413E-5   -2.290321925783352E-5    1.249593592930676E-1    2.775792770304171E-1

 2.262500000000000E9     1.041126986609633E-1    2.230558955444656E-1    2.396834202441376E-5   -4.142918313476703E-5   -5.090369533137622E-5    3.706262754238557E-5    2.311337632375745E-5    2.516577275669836E-5
                         4.175805631738111E-5   -3.459072476421825E-5    1.456076713140671E-1    2.874248654127917E-1   -2.159617770061819E-5   -9.950668343762750E-5   -2.193133285101590E-5    4.732820228280890E-6
                        -5.894642513979206E-5    9.639895651519136E-6   -5.679251712645312E-5   -8.768552486426599E-5    1.015876250710118E-1    1.905456352661017E-1    4.307349234978503E-5   -1.761744829650317E-5
                         3.741249371101131E-5    2.966245075797778E-5   -3.253637774339502E-5    2.127999376008799E-5    4.608345879069409E-5   -3.723159350328785E-5    1.357435567535603E-1    2.877370342282794E-1

 2.275000000000000E9     1.118905083953322E-1    2.339610492922644E-1    1.589424521481364E-5   -6.087830467467640E-5   -2.415086376909465E-5    4.652273244289639E-5    8.182302490860372E-7   -6.120107450022363E-5
                         2.795469134166677E-5   -3.411760859808229E-5    1.568168142862236E-1    2.955512117159378E-1   -5.767121642328902E-5   -4.195326826302754E-5   -7.112035702279775E-6    2.437802322655563E-5
                        -3.995040360346658E-5    2.759940631060447E-5   -6.660667118548125E-5   -5.752691182255720E-5    1.084467729934406E-1    2.023164091448005E-1    1.179971998691407E-5   -5.991478883518482E-5
                         1.944155275885565E-5   -1.616934583170124E-5   -9.911090812761300E-6    4.348818787021701E-5    1.336331965968310E-5   -3.750589146489710E-5    1.472460025593006E-1    2.969852751832853E-1

 2.287500000000000E9     1.208450020029203E-1    2.438881047454577E-1   -1.047168972607730E-5   -4.860360676113067E-5    2.691186521187567E-5    3.276810981090784E-5    6.330694639713848E-6   -1.137338330905273E-5
                         7.497197980064759E-8   -5.125036274404529E-5    1.688632203281865E-1    3.028484511443122E-1   -1.082815653009076E-4   -7.866213911593309E-6    1.419016087839972E-5    1.902268802976359E-5
                        -9.441931469189339E-6    7.791271096347828E-5   -5.888536841445894E-5   -1.860152373516114E-5    1.160471816640924E-1    2.131048349454276E-1   -1.775718961358467E-5   -4.902096653141784E-5
                         8.885136713554449E-6   -3.571373379890320E-5    2.105056507491667E-5    4.530924892638074E-5    3.866425444794906E-6   -5.818628035807448E-5    1.594899265377995E-1    3.054223700925835E-1

 2.300000000000000E9     1.307997201319064E-1    2.529946747722961E-1   -5.343758344992064E-5   -1.238968985105362E-5    5.752228832646730E-6    5.620561237159113E-5    1.348420032946181E-5   -7.265030976104125E-6
                        -3.474068559141617E-5   -4.134721390962909E-5    1.814277004428347E-1    3.094369920885520E-1   -7.974205782072731E-5    3.933247359714153E-5    1.921217881621482E-5    6.553620534978344E-6
                         9.530923067322485E-7    1.929330549839545E-5   -6.147427714754787E-5    2.319279784865800E-5    1.244528704330210E-1    2.228969674354827E-1    5.708370381637160E-6   -1.360908046879251E-5
                         9.781028094249224E-6   -2.562981523427752E-5    3.852125821543791E-5    2.567522166808225E-5   -3.039458424390795E-5   -4.136485249344014E-5    1.722166677880941E-1    3.129677640501757E-1

 2.312500000000000E9     1.417201131534405E-1    2.612472034332479E-1   -5.280589630137034E-5    6.190475206877942E-6    4.256271121311967E-5    1.403842118683870E-5   -2.318481630729486E-5   -2.513741526215924E-6
                        -3.764409167848882E-5   -2.482080925436120E-5    1.942083830316052E-1    3.152839814853312E-1   -3.504979395587043E-5    3.607861047810613E-5    2.512272699682715E-5   -1.653790009816935E-5
                         3.440249109737898E-5    2.213480624247504E-5   -4.098202561353735E-5    5.092441040739377E-5    1.337408834911057E-1    2.316311229800912E-1   -2.736642817181358E-5   -2.844484824974403E-5
                        -4.015105850398085E-5   -1.531303491241679E-5    8.343744482806428E-6   -1.644197035360803E-5   -5.990940881646682E-5   -3.682943349255930E-5    1.852476303134397E-1    3.193854843822764E-1

 2.325000000000000E9     1.533692894745008E-1    2.688195520387698E-1   -2.774326798760494E-5    2.100748485110671E-5    3.959991918482947E-5   -1.548450019442807E-5   -2.860768982186912E-5   -5.333997437000664E-6
                        -2.594152475901360E-5    3.198530768818884E-5    2.072150869243902E-1    3.202405994076171E-1    1.514127783987513E-5    7.105506523776888E-5    1.252288570050937E-5    3.757162586614059E-5
                         2.411507389484164E-5   -5.441521901696776E-6    3.539005067570990E-7    3.732680920014487E-5    1.438313164575270E-1    2.393641115696828E-1   -4.918689377557992E-5    9.866628062965208E-6
                        -1.498571284479591E-5   -1.014653554503440E-5    4.882125410088255E-5   -3.971820678527220E-5   -6.465140135640848E-5   -1.276116584376873E-5    1.985280320849219E-1    3.246743936482986E-1

 2.337500000000000E9     1.653796081679679E-1    2.759765665202861E-1   -3.504095960076759E-5    4.542171374517484E-5    4.266854830677812E-5   -9.625577002214424E-6    7.857387934485426E-6    1.647769401950083E-6
                        -5.703631954563896E-5    7.360595027305547E-5    2.201726140181794E-1    3.242777268175702E-1    1.261376960644601E-5    6.246370123478046E-5   -8.637938698858036E-7   -1.920612917020090E-5
                         1.118488600464619E-5   -1.358325645958443E-5    2.608894329400254E-5    5.839554322654855E-5    1.547306381067894E-1    2.463078117530569E-1   -3.891265805226212E-5    2.476344857669887E-5
                        -2.141764943765872E-5    2.404231412119928E-5   -8.699460633247658E-7   -1.055765238378098E-5   -5.216762899001090E-5    1.959740120094011E-5    2.120871761633147E-1    3.289961051108792E-1

 2.350000000000000E9     1.774717593940019E-1    2.822469165949464E-1   -1.969857134179442E-5    4.717004216944888E-5   -5.843500187648426E-6   -1.577934863807609E-5   -3.064563379872688E-6    2.612161506402449E-5
                        -1.666296685867254E-5    3.603363423598134E-5    2.332534295908203E-1    3.272130897865452E-1    5.132902418089327E-5    4.314945619563119E-5    2.911598199682585E-5   -2.385362669006121E-5
                        -9.413182518194863E-6   -4.386818971251335E-5    3.023868771145352E-5    3.047080027410722E-5    1.662570026819662E-1    2.524777253042816E-1   -3.003432278529125E-5    4.481603398997761E-5
                         8.447205622945607E-6    2.167127470493650E-5    2.076767933128982E-5   -1.049684056267492E-5   -2.021893155663280E-5    1.334811255427657E-5    2.258423255877318E-1    3.319936476947259E-1

 2.362500000000000E9     1.895478441146120E-1    2.876543037935407E-1    3.404923857856758E-5    2.042171228896437E-5   -2.651569307158605E-5   -3.790714028624212E-5   -1.069247694032860E-5    2.388876352875438E-5
                        -3.354691666260391E-5    5.062714745948499E-5    2.463984995386132E-1    3.290049445301371E-1    3.234828721266890E-5    3.742670067748033E-5   -3.970138564579980E-6   -2.843134317024440E-5
                         9.615027128748963E-6   -1.963865992726493E-5    3.223488253753735E-5    1.518467101893949E-5    1.781482436161630E-1    2.578641988487986E-1   -1.429795730688977E-5    2.980364223036857E-5
                         3.712007961668412E-6    1.496302882191148E-7   -1.690505280064041E-5   -1.588354813117415E-5   -9.054495139403599E-6    3.348218423801357E-5    2.398766364729625E-1    3.338179048347185E-1

 2.375000000000000E9     2.015526319860174E-1    2.919352509735848E-1    1.367996052823930E-5    1.446349193249119E-5   -1.886136165309991E-5   -4.386808303548357E-5    1.804644974657052E-5    3.039703013838458E-5
                        -1.938199129784527E-6    2.802380767639744E-5    2.597470852266839E-1    3.296812041828738E-1    3.042953338445506E-5   -3.177684857776240E-6   -8.580243547600513E-6   -2.811911183917139E-5
                        -2.378403963518639E-5   -2.061721125615427E-5    4.052090343412326E-5    2.477314931850838E-5    1.902347439244317E-1    2.623956721190890E-1    3.211499488361319E-6    5.007738201406149E-5
                         2.351498088967070E-6    3.637029261286725E-5   -5.875161063486452E-6    9.204399306715633E-6   -5.412524081767142E-7    2.384355318908971E-5    2.540835134616294E-1    3.346229519357331E-1

 2.387500000000000E9     2.136560493153628E-1    2.948723486778315E-1    2.246725593078222E-5    2.331106693827404E-5   -2.333828741044629E-5    2.349641959894861E-5   -8.255462777302082E-6   -1.138072407668888E-5
                         3.393893153289998E-5    9.864875479266154E-6    2.732959003463380E-1    3.293635736595889E-1    3.309447840698224E-5   -1.207463206491207E-5    4.743978036371444E-6   -4.895324943636443E-6
                        -2.510081392342396E-5   -1.673200310684676E-6    1.899271321491614E-5   -7.785232445699888E-6    2.022541683420154E-1    2.661344411000834E-1    2.407258120286583E-5    7.673354537890763E-6
                        -1.220790602864066E-5   -6.761579518739894E-6   -1.824927474753398E-5   -9.554355673433694E-6    3.459960699058914E-5    2.937892431104306E-5    2.684408457808020E-1    3.346226259532731E-1

 2.400000000000000E9     2.258956790229492E-1    2.964994885414929E-1    5.841058799305792E-5    3.067465429487305E-5   -1.200653201736086E-5    1.916134581920318E-5    1.814307691790201E-5    6.510643841966595E-6
                         1.666442672016271E-5   -2.044315555825628E-5    2.869633628085836E-1    3.285244869395396E-1   -3.751115016826124E-6    5.537809533873116E-6   -1.245975945398757E-5    3.007465631294423E-6
                        -2.590044616044726E-5   -1.160252278434182E-5    4.379898749698653E-5   -6.053603380230058E-5    2.141996635282325E-1    2.688270630527590E-1    1.629001777738062E-5   -1.033390080970912E-5
                         1.048112958674161E-5   -1.175493827770692E-5   -3.919009615957142E-6    1.245722455871997E-5    1.286920821176774E-5   -1.360358847374016E-5    2.825189263858143E-1    3.340640600927191E-1

 2.412500000000000E9     2.385747764919909E-1    2.968791469146867E-1    1.182988737726086E-5    5.292025825891763E-6    4.052656956842482E-7    5.132827457535463E-6    1.994656266061310E-5    2.670441459028551E-5
                         8.486762302749308E-5   -1.550937597699435E-5    3.004954103481620E-1    3.269152247282610E-1    2.902831227051123E-5   -8.504172352984346E-6   -9.897384408797928E-6    3.887404022034424E-6
                        -2.566479749141671E-5    2.133799152537611E-5   -2.512143815812191E-5   -1.707286442004873E-5    2.261120550174766E-1    2.705466319965952E-1    3.510956808522075E-5   -2.604265590763326E-5
                        -1.517695359105882E-5   -2.238372982263373E-5   -3.272640945577800E-5   -2.003996185181845E-6    3.009524509870250E-5    1.475725172022679E-5    2.964132242263454E-1    3.327604353746952E-1

 2.425000000000000E9     2.513372731452525E-1    2.964393978467669E-1    1.282339525399245E-5   -6.383297306775193E-5   -2.577406655514438E-5    1.389653724514967E-5    1.170811495361673E-5   -8.474627044602309E-6
                         9.012789462621772E-6   -3.370913178880024E-6    3.136544888689677E-1    3.248510436459351E-1   -1.962758875634709E-6   -1.244991544146755E-5    5.800191596681637E-6    2.473182927824114E-5
                        -1.750437419548392E-5    9.014873719581409E-6   -9.219833711241243E-6   -2.045625326727097E-5    2.379717606856707E-1    2.711298426199388E-1    1.847389614085402E-5   -3.606477837428246E-5
                         1.074270000008276E-5   -1.501645618927866E-5   -2.411002595453134E-6   -2.743701352139472E-6    2.974630402135112E-7   -1.717713713536547E-5    3.097706280440569E-1    3.305938769205738E-1

 2.437500000000000E9     2.642843593618004E-1    2.953370803720444E-1   -1.901630242253419E-5   -4.017921056652655E-5    9.471634162410779E-6    3.265321242061216E-5   -1.920584211140288E-5   -3.673833655412850E-5
                         3.172094949895234E-5   -2.855423876729563E-5    3.262361773301848E-1    3.220282901639595E-1   -7.760194544499691E-6   -1.638356367614706E-5   -3.256977587370790E-6    2.389800928421256E-5
                        -7.510344151705947E-6   -3.685816528361818E-6   -4.089306282330464E-6   -1.590268365486093E-5    2.497777500321633E-1    2.707434726931492E-1    1.205034780766528E-5   -1.285442616827269E-5
                         3.340338848241589E-6    2.113481694318620E-6    1.171621399103924E-5    1.181858499397002E-5    2.489675178523349E-6   -2.246918492550700E-5    3.225162154506672E-1    3.275290316438708E-1

 2.450000000000000E9     2.770507446667671E-1    2.938869506329918E-1   -1.432852767021517E-5   -3.005689706018193E-5   -7.601092709152259E-6    2.390088901942016E-5   -4.881297206145515E-7   -1.655188109124188E-5
                         3.145852379245825E-5   -1.789953008923633E-5    3.381499085366834E-1    3.185923071187503E-1   -9.690566687556337E-6   -2.031172627745769E-5   -9.813718311477530E-6    1.133459391728035E-5
                         8.655451306064894E-7    1.528961371389615E-5   -4.907454498424981E-5    1.362239219183119E-5    2.614099655881579E-1    2.695838118775084E-1    4.033580308308441E-7   -3.108779390223517E-5
                         9.951685312398811E-6   -3.330372395269437E-5   -4.280949850239679E-6    1.608811541195307E-5   -4.121356076534953E-5   -1.661274711062984E-5    3.348059217834211E-1    3.235610196241115E-1

 2.462500000000000E9     2.892941956787364E-1    2.922826528218993E-1    1.021537984028318E-5   -1.161302591234341E-5   -3.458564787114824E-5   -2.337283087895371E-5   -1.534039089972320E-5   -5.762969558722994E-6
                        -4.239175520776991E-6   -3.397383744109892E-5    3.497242635666372E-1    3.141576753658587E-1   -2.885518974940610E-5    2.510295301300137E-6    6.413880204986215E-6    7.432273288684080E-6
                         8.818219231154953E-6    3.696325115084473E-5   -2.944455272544087E-5   -6.255580825419615E-6    2.729818058072581E-1    2.676565862291621E-1   -2.244958535451066E-5   -1.966741586991272E-5
                        -1.097412204238088E-5   -2.870809063041775E-5    7.800265625207332E-6   -5.297013719094053E-6   -3.315039761772589E-5   -3.047427198333709E-5    3.468304907997687E-1    3.187494803334952E-1

 2.475000000000000E9     3.008333546816893E-1    2.903019158099543E-1   -2.173521293943433E-5    2.721860916126649E-6   -1.536588370508410E-5   -5.785497488075692E-6   -2.047636228132071E-6   -2.393047685638133E-5
                        -1.305879232981996E-6   -4.573352440400878E-5    3.609179048058469E-1    3.089644747495000E-1   -3.245725076313249E-7    3.156410164275444E-5    4.878850202512499E-6   -1.768201525975147E-5
                        -3.033725129924891E-6   -1.555715689117667E-6    6.436702348640618E-7    3.409609490171200E-5    2.843715318400350E-1    2.651272092366168E-1   -2.229950737259163E-5   -4.249147726231488E-5
                         1.540086320277794E-6    9.450866627379404E-6   -1.636677075753023E-5   -1.398299340288572E-6   -3.762990679822904E-5   -2.868433891317249E-5    3.587806561921086E-1    3.133690447122321E-1

 2.487500000000000E9     3.117963807306228E-1    2.877400852589508E-1   -3.287734213324389E-5    9.115216546241855E-6    1.842032417988605E-5   -4.028246852849819E-5    1.353364095827648E-5    1.722861442745716E-5
                        -4.548532632899631E-5   -9.218815741966337E-6    3.717704923832545E-1    3.032652546854129E-1    1.687969431221075E-5    1.025136588877914E-5    4.415834251858578E-5   -8.893900139173012E-6
                         3.320657303719565E-6    1.908399392606048E-6   -2.060782228141471E-6    4.645655478001814E-6    2.953841561003443E-1    2.621050454723152E-1   -2.222968821814337E-5    3.254578073124435E-7
                         4.994521977114136E-6    1.436877071987345E-5    1.588112977230057E-5    1.430500124187690E-5   -1.703640417361793E-5   -2.547159058544495E-5    3.703248183512394E-1    3.074310444410538E-1

 2.500000000000000E9     3.221544003529340E-1    2.844416179263487E-1   -2.981256655566866E-5   -8.182325807194772E-6    2.164817981209797E-5   -1.099756800183469E-5   -1.700741186956758E-5    1.736421626691790E-6
                         2.311857334434015E-5    3.204209268048230E-5    3.824486261211867E-1    2.971082077571596E-1   -1.785766274508763E-6    4.979686463416183E-6   -3.247810754174459E-5    8.573570336900158E-6
                         1.558066030078520E-5   -1.088004764029267E-6    8.347923718029839E-6    1.676974571581891E-5    3.059701804092722E-1    2.586427740539444E-1   -3.218629541497229E-5    3.184532562768006E-5
                         9.100802604864569E-6    1.231657543757478E-5   -1.198740872159220E-5   -1.789045437493203E-5   -3.610755362305556E-5    2.228826132480217E-5    3.815128321393650E-1    3.013393534159436E-1

 2.512500000000000E9     3.316694756480517E-1    2.802985928286638E-1   -4.314962988896671E-5   -1.090711695319037E-6    4.484344812708024E-7   -2.304634270418111E-5    3.037464010469124E-5    1.307965838047793E-5
                        -1.916753513032451E-5    2.097588462218293E-5    3.928674724574595E-1    2.906893278695754E-1    3.122959691764769E-5    3.238377222791487E-5    4.042207470601444E-6   -4.464826270407360E-6
                         2.622541414034215E-6   -8.371006126267669E-6   -1.565965286951574E-5    2.455650386974124E-5    3.161597351194576E-1    2.548339636790294E-1   -2.939665742436026E-5    4.989005381039955E-5
                         2.433452281556994E-5    8.606557597477511E-6   -4.645947235384416E-6    7.077922761163630E-7   -4.237646687770259E-5    1.456978576752894E-5    3.922919388774242E-1    2.951271927568989E-1

 2.525000000000000E9     3.410351788460443E-1    2.752873049274915E-1   -3.738442979967928E-5    1.901947258865303E-5   -1.628056722379287E-5    5.824542940100277E-6    1.678233246517537E-6    6.102479038842707E-6
                        -8.738758960152714E-6    7.937614861460769E-6    4.028947510705316E-1    2.842260157784631E-1    2.206502762232389E-5    1.873319103610890E-5   -2.782222492674169E-5   -2.144967626782044E-5
                         1.377288354492865E-5   -2.174495827034942E-6    2.105897642343480E-5    1.310265712969801E-6    3.258569379795855E-1    2.505502015799362E-1   -2.213510161823400E-5    2.021882053421189E-5
                         4.535002080930379E-6    1.313772868563330E-5   -2.941945917963522E-6   -5.195070032173250E-7   -1.101623407898633E-5    2.590775807640785E-5    4.024135041373254E-1    2.887936641146661E-1

 2.537500000000000E9     3.504353524587535E-1    2.694439179134606E-1   -6.686622902038232E-6   -5.869997067699527E-6   -9.303999091639468E-6   -1.887390078878173E-5   -1.721245683923612E-5    3.614027123578184E-6
                        -4.124058071114055E-5    1.803713093022333E-5    4.121625575540270E-1    2.778108998384349E-1    1.918152437387943E-6   -5.930922316941192E-6   -2.670064595183575E-5   -3.077800756257622E-5
                        -1.008648108819872E-6   -5.596323858141008E-6    3.001835266346358E-5   -2.271837445878422E-6    3.348118111482410E-1    2.460199567941897E-1    3.422867147514569E-6    2.413867754248022E-5
                        -2.296745540827541E-6   -1.293507828234908E-5   -3.772742377267467E-5   -6.582682351317722E-6   -1.617632621494802E-5    1.780514635078463E-5    4.116404649469669E-1    2.822671032082883E-1

 2.550000000000000E9     3.597599657602534E-1    2.634735066105329E-1   -1.851283736897574E-5    3.592261464284508E-5    1.474261144276882E-5   -3.449944534165327E-6    7.535088541462615E-6    2.664165415168960E-5
                        -1.605373825997274E-5   -2.140763317953321E-6    4.209572402402696E-1    2.711474396091632E-1    3.122561141687708E-5    4.307775324884368E-5   -2.322650182390660E-5    6.351906723563548E-6
                        -1.419607148834533E-5   -4.933929739594011E-6   -2.247595434583270E-5   -2.482073237296467E-6    3.434398665630917E-1    2.411208090673920E-1    1.549374100589782E-5    1.298068069504462E-5
                        -7.473451063068222E-7    3.478354271226573E-5    2.660061342303403E-5    7.980811750821714E-6    1.172256851230248E-5    3.329621333197398E-5    4.203765137562010E-1    2.751035011833853E-1

 2.562500000000000E9     3.691427170051370E-1    2.575294416271212E-1   -2.327416417252219E-5    1.799855153710268E-5   -2.023425683503640E-6   -1.773920848085414E-6    5.500515671753309E-7   -9.283530013993286E-6
                         2.416347320624841E-5    3.215767613814910E-5    4.290751513794800E-1    2.642337390773876E-1    4.739853050473308E-5   -1.092274527804913E-5   -6.799287366118735E-7    2.432824410155214E-5
                         2.226021966296680E-5   -2.620296253562440E-6   -2.330015341136280E-5   -1.525680018675585E-5    3.517240599685959E-1    2.358803033642710E-1    1.854597701658008E-5    1.470656599691582E-5
                        -5.044328044215972E-6   -9.377286914173638E-6   -3.132263398715272E-6    9.821878281893642E-6    2.380510841853579E-5    1.164377448246574E-5    4.287083474219435E-1    2.673856743719605E-1

 2.575000000000000E9     3.782308022260957E-1    2.517926406675704E-1    5.766517123374646E-5    5.557566029471977E-5    2.288655715717996E-5    1.520844972926134E-5   -1.275510098231067E-5    1.001060967945876E-5
                        -5.811836230011399E-7    3.302884234054713E-5    4.369919578713720E-1    2.569506381800167E-1    7.154134530599570E-6    7.449173749663108E-6    8.954694669946921E-7    3.889956364942957E-6
                        -6.254513179847238E-6    3.480337846622877E-5   -4.015049544380204E-7   -9.162044894503159E-6    3.597808628460466E-1    2.305400249526634E-1    5.674643873620348E-5   -5.221567508664378E-6
                         8.059151874228112E-6   -1.011892833022056E-5   -4.073389804179772E-5    2.693938565644140E-6   -6.701446890130432E-6    2.107967862945924E-6    4.369874455113940E-1    2.595310147084213E-1

 2.587500000000000E9     3.869671508020688E-1    2.464536263232589E-1    8.913980963420978E-6    3.463222368172485E-5    1.850882919537751E-5   -2.545841011836020E-5    1.250492047045474E-5   -1.118413490784403E-5
                         1.248161834937278E-5    1.002454731113354E-5    4.446040636637361E-1    2.492965749080504E-1   -8.431364994072893E-6   -2.401337285385503E-5    2.590466035559040E-5    2.588273251347254E-5
                        -1.089743207503917E-5    1.183743583910958E-5    3.762943307088703E-5   -2.668115273135115E-5    3.674902108503917E-1    2.249385465097386E-1    4.929575893302792E-5    1.173130181852072E-5
                         1.117091247396341E-5    2.547965177321381E-5   -2.233703706476125E-5    4.042843135230957E-6    6.521292468221322E-5    3.018547104788015E-5    4.451543422138884E-1    2.515128461147192E-1

 2.600000000000000E9     3.950333692048095E-1    2.413873180031758E-1    2.174231455797538E-5    1.646893549749269E-5   -2.154482001250045E-5   -2.078999390783405E-5   -7.927769200232831E-6    6.613603322828986E-6
                         2.397072775250686E-5    1.131084438138435E-5    4.518352189086337E-1    2.415184181092870E-1    3.116239636861632E-6   -8.628223647995132E-6    1.875193868333963E-5   -3.495100240743894E-5
                        -8.694020091089161E-6    5.044469399015717E-7    2.251998948111119E-5    1.653020533684882E-5    3.749952300737740E-1    2.191221625706412E-1    3.875175477019852E-5   -2.418468532573585E-5
                        -1.870489588065891E-7    1.704606738732515E-5   -2.863520261430683E-6    4.101098047157579E-6    1.273882979993184E-5   -1.497374405258712E-5    4.530832106118950E-1    2.434652070575224E-1

 2.612500000000000E9     4.023936866902563E-1    2.362702812683339E-1   -1.360788029290236E-5    5.764475583104679E-6   -3.570750568620323E-5    1.927533796558517E-5    1.416627374996013E-5   -2.056378703151453E-5
                         1.027264691071967E-5   -9.748063356636847E-6    4.591492084185955E-1    2.338993457911460E-1   -4.165946363995360E-5   -8.026450185576487E-6   -5.398995796104288E-6   -2.771340098925683E-5
                         1.917908445385421E-7    3.311773527028902E-6   -1.862977626682389E-6   -1.282013498424001E-5    3.821590117396915E-1    2.131826790653357E-1    1.534917155528257E-5   -2.726194243545332E-5
                         2.219740606685747E-5   -1.651555234442355E-5    4.633480158786978E-6    6.934519442869564E-6    3.333415360086316E-5   -2.525847622765499E-5    4.610683428983368E-1    2.356950066672202E-1

 2.625000000000000E9     4.090400713507307E-1    2.307681413632485E-1    4.973507923837599E-5    7.108012855962826E-7    2.560187057884003E-5   -7.616496933600420E-6    2.511065642072233E-6    5.314735609655838E-5
                         4.487671140520103E-5    3.629620465220905E-5    4.662208117997337E-1    2.261813145745368E-1   -4.763691227862495E-5   -1.964783194491378E-5    3.189413646255051E-5   -2.051641870516272E-5
                        -2.147362802981989E-5   -2.429298708928503E-5   -3.683733801812726E-5    8.324081200956859E-7    3.890152988072342E-1    2.070454151135507E-1    1.294408530232378E-5   -2.472022926887826E-5
                         1.068377810897854E-5   -3.042803109499792E-5   -4.128535691517246E-5   -7.054548815498152E-6   -6.459609531743003E-6   -3.549120640839721E-5    4.685175343041931E-1    2.279332727969905E-1

 2.637500000000000E9     4.151358527266945E-1    2.244925211602487E-1    3.583032748134420E-5    2.835968529854869E-6    1.131607556998229E-5    4.981735126259415E-5   -9.687757053710652E-6    2.109066084210022E-5
                         1.306602694336823E-5   -3.747994925957222E-5    4.728406745622630E-1    2.184562433892382E-1   -6.390072928279128E-5    2.582626766125866E-5    9.320309448078428E-6   -5.095442823689731E-5
                        -3.173364195571175E-6    5.417349300021063E-5   -1.612435431624442E-5    1.152010492122289E-5    3.955486290607781E-1    2.007810087631165E-1    6.559707388219274E-6    3.471574388160565E-6
                         3.215430386412239E-5    4.177385080339945E-5   -4.457306809395222E-5    4.472849662192520E-5    3.432176116853365E-5   -2.932088838515921E-5    4.753432574145766E-1    2.200991518477780E-1

 2.650000000000000E9     4.213652308407617E-1    2.176403219855042E-1   -9.032246521565981E-6   -8.151307580447289E-6   -1.598793161818390E-5    1.723676725410827E-6    4.120377211121927E-5   -1.349279033713601E-5
                        -1.802542697890254E-5   -4.655421724896718E-5    4.793124361157821E-1    2.108360613029538E-1   -5.679762928708164E-5    9.481955031983116E-6    2.122929686500469E-6   -5.174218266697456E-5
                        -1.578980042839641E-5    1.665139995051841E-6   -7.434738536726779E-7    1.018210783641559E-5    4.018430279483750E-1    1.945880879826474E-1    1.586846490880613E-5   -1.971141798006787E-5
                         2.969683271822209E-6   -1.571292512856762E-5   -6.177104984834053E-7    3.868683934352494E-5   -5.927459986136423E-6   -5.953580970321179E-5    4.816049933474789E-1    2.122742011945956E-1

 2.662500000000000E9     4.276683362560385E-1    2.101719920548224E-1   -3.256941472964982E-5   -4.024608547851559E-5   -2.397990157256740E-5   -2.530547514530848E-5    4.493324248752076E-5   -5.756211538360453E-6
                         1.213955241524329E-5   -3.955363707194722E-6    4.851949262093008E-1    2.032887710978689E-1    2.129370234068817E-5    1.775986453978569E-5   -3.087466116514861E-5   -1.677716466752419E-5
                         7.292678847524545E-6   -7.124519858723043E-6    7.167402897925304E-6   -1.933751721699663E-5    4.080844517607140E-1    1.884725163476769E-1    1.469376662035648E-5   -2.296423392638152E-5
                         7.349130955287592E-6    4.681312045141940E-5    2.107981810007236E-5   -9.020485900131728E-6    1.388467752485588E-5   -1.435219559122696E-5    4.875231053915477E-1    2.040186967201401E-1

 2.675000000000000E9     4.341454090559185E-1    2.026082979041428E-1    5.219220652451980E-5   -5.776362939739345E-5   -4.423974561178629E-6   -4.053139612364108E-5   -2.798770036509803E-5   -2.112931738828353E-5
                         2.491533163591553E-5   -3.173731033728836E-5    4.908844752370125E-1    1.955775203366656E-1   -5.884863937021298E-6    7.037894032715812E-6    1.787549206990103E-5    1.455803925721582E-5
                         1.119881653586464E-5   -7.333930294382054E-6    2.206842251993663E-6    9.935710356009607E-6    4.140921116803458E-1    1.822224040892217E-1   -1.881663778132243E-5   -1.130429690478256E-5
                        -9.432300116457604E-6    2.338558526924426E-5   -1.483560768410172E-5   -5.204378528904484E-6   -3.902194651232896E-6   -1.321355618467076E-5    4.931673245874982E-1    1.954509992994840E-1

 2.687500000000000E9     4.407504400757771E-1    1.954803105096018E-1   -4.310733982540874E-5   -4.694482912772500E-5   -4.528980770567625E-6    1.816277137277192E-5    2.822306113173333E-5    1.303420540806542E-5
                        -2.751179324653649E-5   -2.229756910167865E-5    4.961282771047736E-1    1.875657846473726E-1    1.082437739250771E-5    1.758759996022404E-6    1.105347112049332E-5   -1.176384586427060E-5
                         1.102199032406628E-5   -1.884376924811826E-5   -1.151659480957068E-7   -2.030712614446042E-5    4.197820199697632E-1    1.760031732277507E-1   -4.197895101697746E-5   -4.071498605381458E-8
                         6.189383612089527E-6   -5.300932655951288E-5   -3.383115014343427E-6    1.021560362364851E-5   -2.127766743564762E-5   -2.642888974920229E-5    4.988925535696145E-1    1.865982576032507E-1

 2.700000000000000E9     4.473360195518222E-1    1.889993205254213E-1    1.162060734405543E-5    1.646663203894806E-5    2.333293467902875E-5    2.542423447599033E-5    3.702375585805701E-5   -2.873529036242203E-5
                         7.158716898226984E-6   -2.302783320832512E-5    5.013727533516620E-1    1.795512419623649E-1   -8.278608577718289E-6    2.793196103166195E-5    3.183680786931038E-5    2.137207335943727E-5
                        -5.741322228502762E-6    1.826491897359069E-5    1.608022851433727E-5    1.315509918354093E-5    4.253540561206507E-1    1.699230699380167E-1   -4.198714612575959E-5    4.366653850576939E-6
                        -2.200258055959247E-6    1.937475330866214E-5   -2.369061742821372E-5   -1.996073834023080E-6   -4.579649722386217E-5    8.100994773705748E-6    5.046783912376613E-1    1.778347692961423E-1

 2.712500000000000E9     4.539662141169661E-1    1.831353157467956E-1   -1.175025489747147E-5   -5.504605471822155E-5    1.126587208175800E-5    1.209602931964763E-5    3.246680536720527E-6   -8.596014470964253E-6
                        -5.229664632238029E-5   -3.140638178469268E-5    5.069825060025717E-1    1.716273382020838E-1    8.262109521939781E-6   -1.317727934008085E-6   -1.998484321743052E-5   -1.445903429360375E-5
                        -1.723936778035189E-5   -7.481557054321773E-6    1.523464695392245E-5    8.396440699579411E-6    4.308365715623245E-1    1.637852840206340E-1   -3.268445961527047E-5   -1.058900687440718E-5
                        -1.317518268726729E-5    1.949363032644584E-5    1.298919330537962E-6    8.482737295048009E-6   -2.345999716171169E-5   -2.402587184158255E-5    5.107567211160402E-1    1.694106833158037E-1

 2.725000000000000E9     4.601325954873505E-1    1.776029774826995E-1   -1.704737834845400E-5   -1.621230832826923E-5   -1.797842614499017E-5   -1.531572155879337E-5    2.573689059666528E-5   -1.631264705437192E-5
                        -3.765825047167090E-5   -4.539033979993259E-6    5.124794251732645E-1    1.637676085780108E-1    1.809982302640125E-5   -1.957220252244393E-5   -5.194060756410293E-6   -7.913418807914352E-6
                        -8.884088642852397E-7   -1.149997512633687E-5   -1.349382906124302E-5   -1.530564160819902E-5    4.361933828519408E-1    1.577837735855197E-1   -3.270115453617899E-5    7.919327264282856E-6
                        -1.512120783998748E-5    1.385764546398076E-5   -6.872075768089179E-6   -3.760515372849720E-6   -1.624472035718213E-5    2.652051622063384E-5    5.165809758511563E-1    1.613219627562416E-1

 2.737500000000000E9     4.657034930740917E-1    1.721386111494450E-1   -2.818251629795062E-5   -3.164137303163922E-5   -7.842604100598082E-6    1.331956555452961E-5   -2.246310688085082E-5   -1.062366377294301E-5
                        -1.393232124333740E-6    1.461428960636233E-5    5.179114650164989E-1    1.560065578892432E-1    9.400159448073810E-6   -1.057701125857900E-6   -3.953113953601451E-6    1.154486547658205E-5
                        -2.055927427571915E-5    4.183229231568545E-6    2.348925394528281E-5   -8.768267700083086E-7    4.412806036462246E-1    1.515447638489932E-1   -2.773407143605625E-5    1.229740594738596E-5
                         1.109126183031129E-5    1.023294753311401E-5    2.168049374159580E-6   -7.866607498543755E-7   -1.033403809183956E-5    1.650680506903029E-6    5.219350768635516E-1    1.533773097264299E-1

 2.750000000000000E9     4.707263024629998E-1    1.663992813784753E-1   -6.229705254014225E-6    2.450497437106564E-5   -2.650451600869206E-5   -1.565353470359142E-5    6.056741844953367E-6    9.485209640174710E-6
                        -1.808865163957954E-5    2.624632106895302E-5    5.231586171257753E-1    1.481991277196775E-1   -6.448733158619175E-6    1.013806938503360E-5   -1.362824905438621E-6    2.433328402041233E-6
                        -2.108587697829285E-5   -8.490504194171462E-6   -1.688244450537716E-5   -2.616507830038892E-5    4.461834777217628E-1    1.450313737381363E-1    7.268411322350305E-6    3.880830667596608E-5
                         9.555990467200342E-6   -9.576434366541951E-6    6.549048328356067E-6    2.986873296515674E-6   -1.586924966177395E-5    2.803515276977244E-5    5.269820648533486E-1    1.452763296126593E-1

 2.762500000000000E9     4.753983225326336E-1    1.598165947310478E-1   -1.943076464263679E-5    5.219809191673263E-6    1.271522550299412E-5   -8.769575679097022E-6    1.109853780607547E-5   -2.397349395066798E-6
                        -9.735185490319614E-6    1.577360157875570E-5    5.280700124836456E-1    1.404365999797153E-1   -2.109730999290190E-5   -1.898031093961402E-5   -1.578376040677425E-5    9.623900717202310E-6
                        -1.847479885432471E-5    1.906677926187873E-5    1.298960265541098E-5    5.602367042940304E-6    4.510957922739516E-1    1.384306115589887E-1   -8.587063105592537E-6    2.401601518670426E-5
                        -2.387051701989101E-6    8.148401392987596E-6    9.041221770946510E-6    9.007508800376619E-6   -6.048421549643595E-6    4.963245324583356E-5    5.315348090781378E-1    1.369864227749886E-1

 2.775000000000000E9     4.799504453506365E-1    1.522723582164508E-1   -1.424781850039912E-5    2.539353045711709E-5    7.871411740718870E-6   -2.192600760282042E-5    7.531400766248038E-6    1.503636984899374E-5
                        -3.316295917685877E-5    1.533006453595520E-5    5.326727458912645E-1    1.325226466931924E-1    6.420983253680173E-6    1.898326231629043E-6   -2.146029761035147E-5    8.573001684956842E-6
                         3.476431711279242E-6    4.134308973092195E-6   -2.464920673255805E-5    1.495361287419543E-5    4.558528547792052E-1    1.317326162532816E-1    2.041739013089474E-5    2.411142496301695E-5
                         2.657424459013884E-5    3.412765545948808E-5    6.848499727242750E-6    1.126627891301575E-6    8.960319897570121E-6    1.759487718051858E-6    5.357327223158305E-1    1.284711528621445E-1

 2.787500000000000E9     4.850006028318652E-1    1.443184871510957E-1    1.727777876539989E-5   -6.666912726907210E-6   -5.168222863795678E-6    1.469794128997355E-5   -3.477389292233622E-6    4.113686343679335E-5
                         9.826311533404949E-6    1.508497226326435E-5    5.372076548861698E-1    1.244575633594463E-1    8.470102521972938E-6    5.411947258334960E-6    6.562536597191410E-6    2.924805701724816E-5
                        -2.504647598240275E-5    9.758362329196300E-6   -8.115319753884724E-6   -1.710118593825958E-5    4.607585238722110E-1    1.251342102386865E-1    2.224602446412498E-5    1.701584043933144E-5
                        -1.161559510867807E-5    6.384056544160980E-6    1.298386068394354E-5   -1.325665451644094E-5    2.445776719642262E-5    1.639317778305209E-5    5.401219770872772E-1    1.196498530628655E-1

 2.800000000000000E9     4.904037330008276E-1    1.364443491943041E-1    1.215006575524427E-5   -1.215193300805221E-5    8.430164832607626E-7    3.105665082109689E-5    5.589699118081674E-6   -1.275685164490972E-5
                        -9.774699070158491E-6    2.217219683906669E-5    5.418315717341716E-1    1.162039772807505E-1    1.680431646464300E-6    8.357292014731480E-6   -6.145394686916245E-6   -1.459393440772656E-5
                        -8.193201592005566E-6    9.463507327264887E-6   -3.028032864792901E-5   -2.194644878825279E-5    4.657631932000755E-1    1.184268945465043E-1    2.225399018257656E-5   -4.357674798177753E-6
                        -1.467996867171041E-5    5.193879778123397E-6    1.641260190021941E-5   -1.971005220374055E-6    2.865845363642868E-5   -1.458036920101306E-6    5.446602095418209E-1    1.104527263154782E-1

 2.812500000000000E9     4.964579353201821E-1    1.287199663868957E-1    1.425677570075025E-5    1.248908827617994E-5    1.425697800485726E-5    8.556191945806897E-6    9.169099977433772E-6    2.263411542034096E-6
                         1.813447021877258E-5    3.545742742473507E-5    5.465681960184269E-1    1.079302158333987E-1   -8.208901988696844E-6    4.680580787798492E-6   -1.188742344829137E-5   -1.518930649596624E-5
                        -1.303385176506745E-5   -1.505315732325586E-5   -7.781508846584270E-7    2.188045940724962E-5    4.709060137269326E-1    1.118620665444716E-1    1.361356966555711E-5   -1.688720721652915E-5
                        -3.832375434339766E-6    8.068003463306747E-6    1.144664888257402E-5    3.215045564290616E-6    3.652285957190116E-5    1.229813413893714E-5    5.493178262052362E-1    1.013347044986796E-1

 2.825000000000000E9     5.027513973890552E-1    1.214788155178293E-1   -1.664344759965294E-5    7.269857081962800E-6   -4.145428433223699E-6    5.839671489249413E-6    1.568694875748963E-6    1.125584798966922E-5
                         2.868471652506705E-6    1.592299829550365E-5    5.513893519594488E-1    9.937553134138463E-2   -7.981098657347422E-6   -4.142740473786269E-6    1.253967284401425E-5    9.004052756183488E-6
                         2.512214409114191E-5   -3.494548245297501E-6    1.415605053940032E-6   -6.984640072598956E-7    4.760230461867524E-1    1.052768514595469E-1    2.177497714393593E-5   -3.656474159682846E-6
                        -2.766577731736127E-6    2.439435145525745E-5   -3.990370629935663E-6   -8.934006525661954E-7    2.550401373168046E-5   -1.328350226607522E-5    5.541679139016950E-1    9.225685231196526E-2

 2.837500000000000E9     5.089335308780627E-1    1.147428358041512E-1   -4.516286434813743E-6    2.502525069085348E-5   -3.074325083614920E-6    8.367671933012934E-6    1.658142343011735E-5    1.338506008282613E-5
                        -1.216037908843557E-6   -2.638482618146810E-5    5.562787771352798E-1    9.100279629361022E-2   -5.433215828820483E-6    1.072428499289911E-5   -6.513750292580793E-6   -8.893167676102557E-6
                        -2.940639330881647E-6    1.111824674808334E-5   -2.418821631953218E-5    1.653647349966335E-5    4.810206297926070E-1    9.864274468202266E-2    2.312082745785589E-5   -3.224083895908829E-5
                        -6.347196466063310E-6   -5.729458617038124E-6    1.982564808052895E-5    1.878810013784832E-5    1.620531512019968E-5   -1.872231710269543E-5    5.589260481454328E-1    8.348616212417044E-2

 2.850000000000000E9     5.147288997661665E-1    1.084054554793050E-1    1.330187360845589E-5   -2.620783845126467E-5   -1.751792395059212E-5   -3.505204046344585E-5   -3.529549821888276E-5   -2.322157992570336E-6
                        -8.132055804531026E-6    3.273289629997755E-5    5.612073368451623E-1    8.239576897990926E-2   -2.053506012489815E-5    3.469063118983125E-5   -1.043332024702382E-6    4.055380402419100E-6
                         1.412328132620189E-5    2.872883130604459E-5    9.844845737266313E-6    9.667483892168086E-6    4.859506295573037E-1    9.199372173390957E-2    1.928149653794536E-6   -2.873884792320311E-6
                        -1.318523735639574E-5   -2.065041110498404E-6    1.514384990085950E-5    1.706932983236861E-5    1.557525093167621E-5   -6.913855400394832E-6    5.634291362786060E-1    7.481468820144993E-2

 2.862500000000000E9     5.198786708265813E-1    1.019393272071460E-1    4.168377997161314E-5   -2.467271987540971E-5    4.808728968777138E-6    2.593896186743984E-6    1.125651062355806E-6   -9.305054326667930E-6
                         1.081887735224066E-5    6.104370976247957E-6    5.657401034494974E-1    7.380728832944994E-2   -1.351657778745875E-5    2.688448983837118E-5   -6.500423825551646E-6    1.875363943155354E-5
                         2.307956412344137E-5    3.145687388466373E-5    2.788180409139993E-5    9.711392702629442E-6    4.906696348367665E-1    8.519829995958313E-2   -1.007575603809150E-5   -2.748819015517067E-5
                         6.843466789944281E-6    4.805665336331418E-6   -2.545299501192470E-5   -1.764737787232238E-5    8.612753954829479E-6   -1.240392394070591E-5    5.675029737913119E-1    6.616025168399831E-2

 2.875000000000000E9     5.245519454587959E-1    9.475002832344451E-2   -1.289853981396964E-5   -2.017992980790888E-5   -1.018259707237067E-5    1.886699662322208E-7    2.037064631392457E-5    1.565879510397365E-5
                         1.818007692775418E-5   -1.898623349636949E-5    5.698628339858011E-1    6.488180555851367E-2    6.341073302091021E-6   -1.864271464862507E-5    1.185100876917002E-5   -2.581452194631329E-5
                        -8.491555198862947E-6    2.194824276507334E-5   -1.292271566504116E-5    2.807528807243868E-6    4.951203865396794E-1    7.790740319244449E-2    6.401628003561109E-6   -3.494820700293144E-5
                         2.158381689279011E-6   -2.115365728895377E-5   -1.622744320741705E-5   -1.564737809599410E-5   -1.256715003821995E-5   -1.332156205283333E-5    5.711266602134958E-1    5.697851423857765E-2

 2.887500000000000E9     5.287839789108965E-1    8.676989256043709E-2   -7.979654503361370E-6    9.339063082002021E-6   -3.375408088404906E-6   -2.822947248332845E-5    2.592201572109052E-6    1.584853595649971E-5
                         2.336268889003527E-5    7.840482048272683E-7    5.740318879976080E-1    5.572842682253830E-2    1.057059984571788E-5   -4.099124714091539E-5   -1.661642120616705E-5   -2.960216121089526E-6
                        -1.973920633383752E-7   -1.260195650621135E-5    9.987105129796263E-6    3.872540816932900E-5    4.996518444800822E-1    7.049042205870713E-2   -5.279699018007385E-6   -3.419410309361067E-5
                        -2.321733773725046E-5    8.201707018541154E-6    2.225017054599249E-5    1.544192422166705E-5   -3.167489438783594E-5   -1.051019160079730E-5    5.747770206270763E-1    4.749120987910956E-2

 2.900000000000000E9     5.329001053152891E-1    7.805168626622336E-2    2.612488043326211E-5    1.444734071442558E-5   -1.248376445207339E-5    1.473772635287723E-6    1.492816847955865E-5   -1.989270212573694E-5
                         1.642017801969579E-5    3.555256902486240E-6    5.780091252395974E-1    4.602384221955468E-2    2.067089916923800E-5   -2.188464371072732E-7    1.724258618831772E-5   -4.139362818103086E-5
                         1.491677193917437E-5   -2.499338399163552E-5    2.767197999718427E-5    1.652194278302392E-6    5.043142167654661E-1    6.233811316127151E-2   -3.217314106743604E-5   -5.594225140952011E-6
                         5.724633756840199E-6   -1.500361504958608E-7    1.955440985728950E-5   -9.946917659437687E-6    1.362834734977566E-5   -2.438577537980791E-5    5.783323009016953E-1    3.733869191315180E-2

 2.912500000000000E9     5.375256709928243E-1    6.814803946987684E-2   -1.989504838067679E-5   -1.049671859952611E-5   -1.113046570472436E-5   -1.494556816741931E-5    5.089216867050325E-6   -7.004577298184171E-6
                         1.076669773149297E-5    1.104898455765790E-5    5.821182764776762E-1    3.608386998005819E-2   -1.801213394517678E-5   -1.435066492679430E-5    6.757913580566884E-6    2.584041273422826E-6
                         9.407964684739790E-7   -5.526608526485851E-6   -3.566399081009131E-6    7.610437030845220E-6    5.090992452801377E-1    5.400173791802720E-2   -2.484749472950821E-5    9.750343579403148E-6
                        -1.823775280144965E-5   -1.802089888230570E-8   -2.231586575913570E-5    9.713497412776380E-6   -3.517198305067364E-5   -1.007647053441090E-6    5.821537124957922E-1    2.712288993146606E-2

 2.925000000000000E9     5.425154618015586E-1    5.823468421511480E-2   -3.468792519167515E-5   -1.481890053297826E-5   -1.930171433941294E-5    2.645980707817324E-5   -6.712438015483602E-6   -1.449334893553243E-5
                         8.615606046616010E-6    1.935127320017556E-5    5.860813933228541E-1    2.592655913885207E-2   -1.027028800845329E-5    2.022852540189409E-6   -2.119186763581555E-5   -1.848100312527826E-7
                         3.903787213753346E-6   -1.078762426606017E-5    4.695283612251502E-5   -1.778333150836315E-5    5.137764322484535E-1    4.581709770839922E-2    1.192409061955641E-6   -1.723326231054922E-5
                         1.567645143818361E-5   -1.531677921441979E-5    1.690161609775963E-7    2.320638476906204E-6   -1.860032278406091E-5   -1.366110500950039E-5    5.859754180681565E-1    1.693671996414641E-2

 2.937500000000000E9     5.475938450842381E-1    4.844205981221601E-2   -5.215818506590044E-7   -3.045943408291020E-5    1.387043024788707E-6    2.480140282857385E-5    1.461247073701258E-6   -1.466738036628833E-5
                         3.320710140143373E-6   -3.561625344373779E-5    5.899151268094541E-1    1.614182364111972E-2    2.323186254598277E-5    4.509332877953368E-6    3.873927809577562E-5    1.028289154350963E-6
                        -5.539489725420631E-6   -5.500011504454127E-6    3.648111725486716E-6    5.702084889897073E-6    5.183992837797489E-1    3.746558912289521E-2    1.818923370338534E-5   -6.106061509110181E-6
                        -2.895180791127446E-6   -8.643400591129868E-6    3.522148762483697E-6   -1.078844327268632E-5   -1.760406884202318E-5   -1.283519325980199E-5    5.897481157585386E-1    6.663362186547900E-3

 2.950000000000000E9     5.530929786592271E-1    3.947515396929788E-2   -7.701849814171001E-7   -2.165682264096079E-5    1.089735212359418E-6   -2.758612981687078E-5   -4.959391329935023E-6    1.006077260537856E-5
                         7.433798446787043E-7   -2.079687687862804E-5    5.935227496053977E-1    6.020048888086969E-3    7.094013409724744E-6    9.571871415346729E-6    2.246798738680980E-5   -9.811604131321754E-6
                        -1.345353921493063E-5   -6.404943889912617E-6   -8.635305305274873E-6   -5.301903660059713E-6    5.228582465634853E-1    2.897579153567715E-2   -3.225871962109079E-5    1.849266246229096E-6
                        -1.235436480688645E-5   -2.563287533160378E-5    9.194963018741295E-6    1.696310316929977E-5   -2.721364043453165E-5    1.640278641133371E-5    5.931951813826004E-1   -3.514980078913824E-3

 2.962500000000000E9     5.583325465833832E-1    3.062943104305800E-2   -1.327276733821560E-5   -7.367087003593625E-6    2.607870779199946E-5   -8.095439803483968E-6   -2.043025685084208E-5    6.939621011916509E-6
                        -6.482973829304975E-6    2.303502970733861E-5    5.970399326130416E-1   -4.085608851542011E-3    1.702556276824466E-6    2.549318344388156E-6   -4.808462899336433E-6   -2.780229444451857E-5
                        -7.986430899953088E-6   -3.240222587203924E-6   -4.179052331673286E-5   -6.400813462901025E-6    5.272054103559931E-1    2.038787874383378E-2   -2.812547822153682E-5   -1.333366221976084E-5
                         9.831111428444220E-6    1.334610013942302E-5    1.241582372959275E-5    4.489845416956986E-6   -1.249776325889466E-5    2.812601425932742E-5    5.963177670593698E-1   -1.356131040469426E-2

 2.975000000000000E9     5.630173973978370E-1    2.187723616195872E-2   -1.740033028848062E-5    2.211478331085402E-5    7.998900723052375E-6   -3.028380160396528E-5   -4.809028115866625E-6   -5.519387548544905E-5
                        -6.930522542531856E-6    3.009073200957657E-5    6.003524869702959E-1   -1.442711491276544E-2    3.222794460221582E-5   -2.637806488627760E-5   -1.132928571753206E-5   -4.360185172647662E-6
                         1.477085173792223E-5   -6.734780733097914E-6   -3.583194400611329E-5   -2.031243208322323E-5    5.314180669283515E-1    1.162708146688513E-2   -8.841944998395891E-6   -7.913449001712579E-6
                         1.549993553892969E-6   -1.806218234487523E-5    1.734472310859725E-5    9.882101688698382E-6   -3.235795098633581E-5    3.758519729219833E-5    5.991579267758962E-1   -2.393971180846953E-2

 2.987500000000000E9     5.669833125008150E-1    1.333006935784623E-2   -1.560200803914561E-5   -2.037646406894469E-5    3.341011239797697E-5   -5.352645411313956E-5    9.385454140992665E-6   -1.517938816304573E-6
                        -9.016019785265163E-6    6.266072668435579E-7    6.031182398769671E-1   -2.514206419983448E-2   -2.107864456893396E-5   -3.361893648003144E-6    3.482868115198058E-6   -2.457272111214492E-6
                         4.868848170556151E-7    4.179994437777343E-5    1.169522195009904E-6   -3.428413606382149E-5    5.352093180623670E-1    2.700956265558320E-3   -5.762907947364009E-6   -1.205665493108649E-6
                        -2.910729326439717E-6   -1.394523380387066E-5   -4.388687844344360E-6    1.107302564043815E-5    2.554228802896934E-8    1.132582699574508E-5    6.014236188309291E-1   -3.470745689617814E-2

 3.000000000000000E9     5.700298021589755E-1    4.141924800229528E-3   -2.027849694687712E-5   -9.277860162923655E-6   -3.020629521805568E-5   -1.442457915227146E-5    8.464536237070002E-6    2.174474826444414E-5
                        -9.987429642463081E-6   -8.888874800814818E-6    6.052825937054673E-1   -3.617032208826032E-2    2.308050947801569E-5   -3.175616390230203E-5    4.240885202751301E-5    1.692241857160399E-5
                         1.820618825625171E-6   -3.285226811994373E-6    9.534525172599726E-6   -8.636477306527490E-6    5.385956597998797E-1   -6.515602545623335E-3   -1.191138672330110E-5    2.097258608106713E-5
                         3.761327061788179E-7    2.103669339150338E-5    1.628154673004882E-6   -3.054141740190851E-5   -3.048122744736369E-5    1.833081640209585E-5    6.034063250151923E-1   -4.572837159605460E-2
