# Supplementary material for: Microwave Imaging for Parkinson’s Disease Detection: A Phantom-Based Feasibility Study Using Temperature-Controlled Dielectric Variations
Source: Sensors (Basel). 2025 Dec 12;25(24):7562. doi: 10.3390/s25247562 (PMC12736638; doi:10.3390/s25247562)
Supplement: Supplementary file 1 [file sensors-25-07562-s001.zip › 36.5.s4p]

#  HZ   S   RI   R     50.00 
! Rohde & Schwarz Vector Network Analyzer 
! Rohde-Schwarz,ZNA26-4Port,1332450024101213,1.95
! Created: UTC 8/28/2025, 1:48:18 PM
! freq[Hz]                re:S11                  im:S11                  re:S12                  im:S12                  re:S13                  im:S13                  re:S14                  im:S14
!                         re:S21                  im:S21                  re:S22                  im:S22                  re:S23                  im:S23                  re:S24                  im:S24
!                         re:S31                  im:S31                  re:S32                  im:S32                  re:S33                  im:S33                  re:S34                  im:S34
!                         re:S41                  im:S41                  re:S42                  im:S42                  re:S43                  im:S43                  re:S44                  im:S44
! 
 5.000000000000000E8    -2.261567590152277E-1    3.471309438354398E-1   -1.533114169728399E-2    1.786526114248747E-2   -4.033746043773073E-2   -1.127633318563039E-2    5.218780054179745E-2    1.574435884867293E-2
                        -1.526207801758923E-2    1.790027488856545E-2   -2.407723043562495E-1    3.255357950026574E-1    1.155599444204100E-2    2.511818165516467E-2   -4.061001563287327E-2   -6.710989785015714E-3
                        -4.030363047646156E-2   -1.125490741511406E-2    1.146933912218702E-2    2.517880130950438E-2   -2.564099856206429E-1    3.438390107077046E-1   -8.324624364458227E-3    1.897852637822622E-2
                         5.226215842100269E-2    1.572524612876497E-2   -4.059318273267992E-2   -6.762841625374706E-3   -8.387943245515292E-3    1.896358896524462E-2   -2.673763882821056E-1    3.375886309818023E-1

 5.125000000000000E8    -2.484060375583453E-1    3.361165801118418E-1    1.244669152826331E-3    9.930813439450037E-3   -3.102083578614852E-2    2.492663617254942E-2    4.496654538949283E-2   -2.938124930642559E-2
                         1.234841600760820E-3    9.909835623990440E-3   -2.756904364575894E-1    3.242129040530797E-1    2.729613373032083E-2    3.865454265457573E-3   -2.849670635306987E-2    2.831619211014894E-2
                        -3.103900707010478E-2    2.488480627428986E-2    2.733619062500908E-2    3.843218640049765E-3   -2.805577458927069E-1    3.446478346808379E-1    6.211404696567852E-3    5.294494188436995E-3
                         4.494917782852748E-2   -2.942267045982174E-2   -2.853399612536561E-2    2.827211310086327E-2    6.266581446050809E-3    5.345854304059926E-3   -2.928589648300896E-1    3.362548882659731E-1

 5.250000000000000E8    -2.985867967589611E-1    3.711525295164565E-1   -6.608467761368802E-3   -1.286016553539297E-3   -1.276714039172435E-3    3.370075247446239E-2    6.005627295446462E-3   -5.048323355813088E-2
                        -6.604540889040288E-3   -1.318746537360819E-3   -3.169816148491329E-1    3.765287043794872E-1    1.518977586607341E-2   -1.494489107598790E-2    2.911616370901352E-3    3.439237398336720E-2
                        -1.303887810640824E-3    3.366612834816615E-2    1.519216228844644E-2   -1.496437823710541E-2   -3.180127533798692E-1    3.950330411887151E-1   -5.777695185411894E-3   -5.183069019009220E-3
                         5.983688994990608E-3   -5.052177402336418E-2    2.897546789099360E-3    3.438726648827638E-2   -5.710651060640230E-3   -5.161890929278909E-3   -3.328838244138896E-1    3.877500048242564E-1

 5.375000000000000E8    -3.000698875471117E-1    4.422707854895959E-1   -1.672771636890370E-2    8.862346391589787E-3    1.869038489574144E-2    1.992637690489726E-2   -2.999126442983504E-2   -3.405834866134056E-2
                        -1.676341264433026E-2    8.937369932478269E-3   -3.013560965961927E-1    4.417918803324614E-1    1.222644625387902E-3   -1.468442151778078E-2    2.153037612637888E-2    1.838926825887688E-2
                         1.867042133051239E-2    1.994275271602775E-2    1.202772290869236E-3   -1.473420116649123E-2   -2.997535088672805E-1    4.618019205954539E-1   -1.534669171430914E-2    5.830413180916103E-3
                        -3.003238936614695E-2   -3.397596894229524E-2    2.152206791840125E-2    1.833613116734792E-2   -1.530882219084032E-2    5.807250235477627E-3   -3.154362259862805E-1    4.612174250430864E-1

 5.500000000000000E8    -2.540052089682004E-1    4.851900899214440E-1   -9.879330729040136E-3    2.648951958127535E-2    2.000537065538796E-2    1.885606410739272E-3   -3.949267412163394E-2   -2.427065018970974E-3
                        -9.860919322227888E-3    2.655809958299490E-2   -2.610391496079078E-1    4.701620398698607E-1   -5.820516087484223E-3   -7.777558014433149E-3    2.231362106989812E-2   -9.304689903999868E-4
                         2.002887474681004E-2    1.908073252606689E-3   -5.828042934926557E-3   -7.811787716004721E-3   -2.530767367890829E-1    4.907388384384401E-1   -8.464706420617906E-3    2.136315669520156E-2
                        -3.944950749206499E-2   -2.449243426394361E-3    2.230161425084178E-2   -9.755691759034772E-4   -8.450065012363927E-3    2.134757655623433E-2   -2.560573065154191E-1    4.944826581624466E-1

 5.625000000000000E8    -2.152822394899329E-1    4.793136999924288E-1    1.596534470403705E-2    3.077396087893087E-2    1.151312815067227E-2   -5.043613410669707E-3   -2.577129830681639E-2    2.124504073406198E-2
                         1.596686647909137E-2    3.076590861424222E-2   -2.334552307229940E-1    4.736458535970479E-1   -2.548802797990365E-3   -7.756915051271556E-4    1.074853658266275E-2   -9.564331269489426E-3
                         1.157184640561672E-2   -5.045709705706473E-3   -2.565441975659893E-3   -7.115238749683845E-4   -2.194623622448577E-1    4.866544632501412E-1    1.357699439618195E-2    2.216580500006277E-2
                        -2.576752372561611E-2    2.122685324773811E-2    1.079455523996314E-2   -9.552554632112770E-3    1.353920688137092E-2    2.215216454560562E-2   -2.153242700734783E-1    4.776306535782546E-1

 5.750000000000000E8    -2.161562490232733E-1    4.741308043213743E-1    3.183450269701676E-2    5.663399609881623E-3    9.755748262766848E-3   -4.319225230702724E-3   -5.633022925691457E-3    2.669095490700896E-2
                         3.181873713811745E-2    5.674126598445089E-3   -2.226272100740103E-1    4.799857591955438E-1    1.927554393065641E-3   -3.953111182165910E-3    6.006760556113882E-3   -5.897061007662126E-3
                         9.775376502661776E-3   -4.340042733581437E-3    1.947305869740630E-3   -3.966411052411740E-3   -2.138304492626143E-1    4.842305681785798E-1    2.083732358901263E-2    3.675581957818025E-4
                        -5.625011474287154E-3    2.662391463064128E-2    6.014118919746568E-3   -5.889666611788885E-3    2.078398258139285E-2    3.949939704803966E-4   -2.184723261856371E-1    4.704738392439675E-1

 5.875000000000000E8    -2.145455716950402E-1    5.012133950734002E-1    1.712912822989676E-2   -1.496936901109494E-2    1.144600658103745E-2   -9.699609627472206E-3    6.922536851574079E-3    2.057912588658468E-2
                         1.715050362319641E-2   -1.497308772493565E-2   -2.062525911832558E-1    5.005583850022676E-1   -9.221663580712496E-4   -9.139828889075491E-3    9.097880988203657E-3   -8.670270814965478E-3
                         1.145762058021207E-2   -9.730200726934353E-3   -9.433621520242617E-4   -9.150276743815522E-3   -2.051706742798629E-1    5.043115035800195E-1    5.445494504574163E-3   -9.638736642384575E-3
                         6.925998680416212E-3    2.060703481528568E-2    9.133696596964782E-3   -8.647935615230418E-3    5.499803232455719E-3   -9.620514167062000E-3   -2.115253278955527E-1    4.993381241992620E-1

 6.000000000000000E8    -1.836981175997260E-1    5.306547106415724E-1   -1.664969020966157E-3   -9.627170582747892E-3    5.880441564262268E-3   -1.958158785003361E-2    1.342693461537990E-2    1.663639710139087E-2
                        -1.671255542752168E-3   -9.627975191063589E-3   -1.728932097797048E-1    5.160866261308851E-1   -1.032983727610768E-2   -1.136456532588013E-2    5.178693018177246E-3   -1.890477351969193E-2
                         5.844799202613303E-3   -1.956678459000088E-2   -1.037678787287791E-2   -1.134253825266248E-2   -1.741252671612604E-1    5.238890934437430E-1   -5.182908222104636E-3    1.377089431035884E-3
                         1.341507205697674E-2    1.664989418137211E-2    5.191997904358064E-3   -1.890682921694909E-2   -5.197235998719071E-3    1.355964714027620E-3   -1.705215237094581E-1    5.227358334299481E-1

 6.125000000000000E8    -1.368944478037893E-1    5.380861971627527E-1    1.779854385746288E-3    5.978771966689508E-3   -1.017818512806151E-2   -2.347417045441114E-2    2.520897184322517E-2    9.604071227851214E-3
                         1.818068047322371E-3    6.058116925348174E-3   -1.354096665250608E-1    5.178014004438528E-1   -2.133096580606166E-2    1.133757937171052E-3   -1.218148812079669E-2   -2.369811198576700E-2
                        -1.023142771441074E-2   -2.349500057463143E-2   -2.138927802990801E-2    1.160782787175291E-3   -1.330727948108959E-1    5.248539634624421E-1    6.420037608725991E-3    1.413357048779403E-2
                         2.520254949067322E-2    9.560115727700134E-3   -1.219522202734513E-2   -2.370040797349321E-2    6.350061240402271E-3    1.414057564460189E-2   -1.206018141208907E-1    5.134270634482608E-1

 6.250000000000000E8    -9.632663091180248E-2    5.210340857119844E-1    1.866013163600166E-2    1.010486505539500E-3   -2.670591508574570E-2   -1.074878872609479E-2    2.965074158809628E-2   -1.186006412435361E-2
                         1.866887187008377E-2    1.026489973972551E-3   -9.744591569769399E-2    5.047840225769566E-1   -1.235432683106999E-2    1.958362697279552E-2   -2.980407211346821E-2   -8.091678288030193E-3
                        -2.680983937343201E-2   -1.077506994845660E-2   -1.231341876334703E-2    1.956879242820189E-2   -9.829615082501242E-2    5.060482939332802E-1    2.472351853106422E-2    2.365388073733342E-3
                         2.965233543916863E-2   -1.187078224697735E-2   -2.986540354599310E-2   -8.079350908174181E-3    2.471134730610730E-2    2.324529262105206E-3   -9.390123578301891E-2    4.809321878402115E-1

 6.375000000000000E8    -7.872359717466783E-2    4.963641621972874E-1    1.664643715910712E-2   -2.050347229283634E-2   -2.697277939199433E-2    1.074062991247627E-2    1.310355106489112E-2   -2.927895991149811E-2
                         1.668073673874944E-2   -2.049693766678188E-2   -7.781652241762366E-2    4.774762464896394E-1    8.584227265354481E-3    1.905059378654306E-2   -2.678846829174507E-2    1.650020710733864E-2
                        -2.696121230446849E-2    1.076880378931721E-2    8.604688618683879E-3    1.903263238790465E-2   -8.683142028303074E-2    4.823409503754234E-1    1.820062234476652E-2   -2.175567388208438E-2
                         1.311129750924500E-2   -2.926543077578596E-2   -2.673895275625764E-2    1.654253796816281E-2    1.819934659365981E-2   -2.177533370044477E-2   -9.645741669417725E-2    4.581912030608527E-1

 6.500000000000000E8    -7.300469095905260E-2    4.902789285590290E-1   -6.612673478252690E-3   -2.632313330958157E-2   -1.303125006570049E-2    2.494620060992351E-2   -6.482797358798287E-3   -3.004549841178999E-2
                        -6.621004421176906E-3   -2.630490645992557E-2   -7.497432098237754E-2    4.658688190735628E-1    1.530351233352140E-2    1.116217211282292E-3   -7.479331140857077E-3    2.886153685924341E-2
                        -1.303681330297099E-2    2.501287200788500E-2    1.530197213725905E-2    1.106133643062601E-3   -8.266240930218699E-2    4.781743239651862E-1   -5.948337835110982E-3   -2.405175545034190E-2
                        -6.481197920564498E-3   -3.010204807484778E-2   -7.445316388679176E-3    2.881364817108737E-2   -5.936373924282853E-3   -2.407404368132508E-2   -9.644474743644332E-2    4.637187662426915E-1

 6.625000000000000E8    -5.062496702215565E-2    4.933271204273920E-1   -1.899034697342240E-2   -8.556761333576631E-3    6.109709051980336E-3    2.639169837357413E-2   -2.438516852932286E-2   -2.332834641960840E-2
                        -1.898456588405950E-2   -8.606099475142103E-3   -5.963871711902120E-2    4.664913603125300E-1    2.053259807209890E-3   -7.628568442275840E-3    1.294392087412694E-2    2.468282635175910E-2
                         6.136923814482989E-3    2.639816886126115E-2    2.051878339880023E-3   -7.625693492166143E-3   -6.575003183984704E-2    4.799030282864850E-1   -1.431641951160057E-2   -6.608655479970756E-3
                        -2.437180517559099E-2   -2.328353225304982E-2    1.296224899925821E-2    2.466293825008404E-2   -1.433282671821858E-2   -6.586458816708654E-3   -7.179023021971861E-2    4.701389054744149E-1

 6.750000000000000E8    -1.842966646918890E-2    4.825818314736124E-1   -1.046831877568218E-2    4.381033725355542E-3    1.941754295417118E-2    1.442175830141993E-2   -3.851109736896016E-2   -2.078999083670381E-3
                        -1.049166893110682E-2    4.415128166189094E-3   -3.043361752035638E-2    4.580505633293768E-1   -5.290425124644009E-3    2.189203303616427E-3    2.288062675489944E-2    8.088983746171452E-3
                         1.946827795418204E-2    1.439005993602194E-2   -5.306270805080142E-3    2.175960253920048E-3   -4.013140310214830E-2    4.746244607543058E-1   -4.397166172893592E-3    2.103395298567876E-3
                        -3.851441713555623E-2   -2.083319963762826E-3    2.289704328009015E-2    8.098642703481998E-3   -4.417047677230376E-3    2.131485518882697E-3   -4.001833064528893E-2    4.586364091784723E-1

 6.875000000000000E8     9.297247013045334E-3    4.560827567965736E-1   -7.351214355308351E-4    2.140229266482083E-3    2.025061824285598E-2    9.097390244988681E-4   -3.112405775076826E-2    2.755699089639521E-2
                        -7.428596924144024E-4    2.140283258915017E-3   -4.081991738176451E-3    4.295773926403587E-1    2.835201356573251E-3    9.701923242110362E-3    1.825801222829048E-2   -5.876271706979963E-3
                         2.022255782169525E-2    8.613987105271889E-4    2.833246237608754E-3    9.679066868204618E-3   -1.491173786079105E-2    4.552630212563818E-1    2.344044887534963E-3   -4.818531401770968E-3
                        -3.110966846760769E-2    2.751492258703495E-2    1.826147042021872E-2   -5.892226076199934E-3    2.329076213875535E-3   -4.815281171423264E-3   -1.683294566439076E-2    4.325948480585916E-1

 7.000000000000000E8     2.059004797170074E-2    4.199050995458219E-1   -1.051469831944023E-3   -5.715295198000356E-3    1.713096409198640E-2   -8.128565330735056E-3   -2.171338657743834E-3    4.156967360538797E-2
                        -1.025971449992271E-3   -5.716072995989856E-3    1.440823412073256E-3    3.937459406687804E-1    1.326548599960356E-2    3.896202481794453E-3    1.107240841978060E-2   -1.151050044765231E-2
                         1.719094701119750E-2   -8.158706174526636E-3    1.328809468505230E-2    3.856757510780943E-3   -2.807524726837862E-3    4.278716740008558E-1   -5.439345239082761E-3   -1.288452539467273E-2
                        -2.165174595868114E-3    4.158384992015473E-2    1.103736658642233E-2   -1.152645160335442E-2   -5.462594342948894E-3   -1.286776995110711E-2   -9.288873978839375E-3    4.039825901202435E-1

 7.125000000000000E8     1.271058434086830E-2    3.930775279889880E-1   -1.050499305902318E-2   -6.916373182139562E-3    1.037601322761166E-2   -1.651014963933025E-2    2.518678775508135E-2    2.935668334009733E-2
                        -1.053178244702726E-2   -6.897677026085384E-3   -7.967864979040187E-3    3.726674362981425E-1    1.306324231912471E-2   -9.234255668033637E-3    3.944756644050386E-3   -1.443642941069625E-2
                         1.040019185499027E-2   -1.656078759010818E-2    1.305818582055197E-2   -9.238494277814860E-3   -3.208065091917399E-3    4.080740160083232E-1   -1.751300941414955E-2   -6.164947468566553E-3
                         2.522185636540837E-2    2.938076119936621E-2    3.916482563790832E-3   -1.442771075864396E-2   -1.751556025316802E-2   -6.165046821207410E-3   -1.092326899926088E-2    3.860235414208109E-1

 7.250000000000000E8     8.521244878495978E-3    3.848908442190354E-1   -1.544604727798689E-2    3.548957488173855E-3   -1.064186027811529E-3   -1.884105666611281E-2    3.466915257959079E-2    6.556874300713132E-3
                        -1.549943456865566E-2    3.525357766342523E-3   -8.597926979299071E-3    3.671063051598122E-1    5.638002513041003E-4   -1.633464368329314E-2   -3.527231201321680E-3   -1.333604521085826E-2
                        -1.058661456678963E-3   -1.886216600538074E-2    5.304002486005662E-4   -1.629363935129482E-2    1.728769180015347E-3    4.004643213680349E-1   -1.682643413301249E-2    7.705313277940643E-3
                         3.466441245438601E-2    6.555654018439952E-3   -3.531360023005823E-3   -1.333873012792898E-2   -1.680290406671490E-2    7.711331455480474E-3   -5.127712264245192E-3    3.766690739395987E-1

 7.375000000000000E8     1.936421682139589E-2    3.760184652204943E-1   -8.408851068353290E-3    1.243441300711852E-2   -1.046232587275518E-2   -1.489364288715215E-2    3.091466129729636E-2   -1.427853113798860E-2
                        -8.415260257038858E-3    1.243808445132684E-2    5.462360776327355E-3    3.540845280020674E-1   -1.179886331722995E-2   -8.545849096709636E-3   -8.806392233507055E-3   -1.006967918044248E-2
                        -1.049473131955721E-2   -1.485887630485519E-2   -1.181737507962028E-2   -8.555425279370680E-3    2.009506946565813E-2    3.863519004054701E-1   -6.618148671438815E-3    1.385281741803104E-2
                         3.094397014628810E-2   -1.431031758487138E-2   -8.808329640382324E-3   -1.003396253826370E-2   -6.602506434551855E-3    1.385093593119438E-2    1.005030269471326E-2    3.600144707939708E-1

 7.500000000000000E8     3.489719284221172E-2    3.521492132428877E-1    5.463138580339731E-4    1.141064425201786E-2   -1.714967084746274E-2   -7.135189852952701E-3    1.615913822271348E-2   -3.054782431203237E-2
                         5.725152992209199E-4    1.142583687487983E-2    1.448454267230232E-2    3.234005760122194E-1   -9.770430908211229E-3    5.104884842900341E-3   -1.354377112595189E-2   -5.018959781946952E-3
                        -1.715346843506748E-2   -7.131731337702882E-3   -9.755043561949605E-3    5.084256918284189E-3    3.530925749664674E-2    3.540277257134034E-1    1.475512911300589E-3    1.009670148270689E-2
                         1.617910190675659E-2   -3.056110095895006E-2   -1.353428709124042E-2   -5.060896736087379E-3    1.475440694120941E-3    1.008768303389346E-2    2.225517810567882E-2    3.275810815522096E-1

 7.625000000000000E8     3.504828899462694E-2    3.140546358524477E-1    3.479583412554533E-3    6.074165476766526E-3   -1.898309018257443E-2    4.278493050910634E-3   -6.319331632194832E-3   -3.421105705432759E-2
                         3.493319150772082E-3    6.094137759954574E-3    2.152862320848877E-3    2.897705168635889E-1    2.545200778582894E-3    6.678807066907511E-3   -1.562922822604106E-2    4.105887340461334E-3
                        -1.900163970520594E-2    4.333853113363346E-3    2.538091033835097E-3    6.661760329433724E-3    2.895792291619233E-2    3.153727689629737E-1    1.590948196787566E-3    4.908955225257902E-3
                        -6.347560558941936E-3   -3.423469796521972E-2   -1.561940268419593E-2    4.141625670293278E-3    1.554849193716615E-3    4.883397590349783E-3    1.385578390702252E-2    2.866409441333824E-1

 7.750000000000000E8     1.134794377579642E-2    2.878591132783012E-1    9.531340779920336E-4    3.365052399732435E-3   -1.241663026069431E-2    1.580277835381547E-2   -2.668402785279082E-2   -2.310585566560948E-2
                         9.650753121786757E-4    3.369830657582009E-3   -2.124684117830771E-2    2.752541894833095E-1    5.466250312828595E-3   -3.613494324001681E-3   -9.697645572688840E-3    1.405418428531627E-2
                        -1.244339798547032E-2    1.582562272138079E-2    5.465263771750792E-3   -3.612946234837188E-3    7.569720444668169E-3    2.943294472960041E-1   -1.036669956815326E-3    5.560370665664409E-3
                        -2.668292913800838E-2   -2.309973757071206E-2   -9.658970767998916E-3    1.407176553595692E-2   -1.034979674707685E-3    5.567349033422574E-3   -1.428118189549202E-2    2.631522044900098E-1

 7.875000000000000E8    -7.026255110281669E-3    2.864684185476029E-1   -5.741230135097381E-4    6.427794180229595E-3    8.719217573969649E-4    1.977691722302537E-2   -3.570364390294373E-2   -4.774265399719350E-4
                        -5.233967404760634E-4    6.414232922279813E-3   -3.283675069515362E-2    2.727093751583020E-1   -3.289231775952633E-3   -8.330361641927528E-3    2.233346292877292E-3    1.677855562027353E-2
                         8.919701192964607E-4    1.975027882367101E-2   -3.302004093348569E-3   -8.348412359792784E-3   -4.438690824078547E-3    2.874208261472310E-1    1.107442291747845E-3    8.896751982603306E-3
                        -3.572337324271377E-2   -5.156837353539239E-4    2.219666621897244E-3    1.675404484509048E-2    1.115843691229661E-3    8.874678051161908E-3   -3.423551139413861E-2    2.608416772583443E-1

 8.000000000000000E8    -6.299391193098756E-3    2.835261930900764E-1    3.295563633355453E-3    9.572058368323593E-3    1.318599707305016E-2    1.343612933503300E-2   -2.689279876726251E-2    2.260990003209551E-2
                         3.338857600479181E-3    9.612990691356132E-3   -3.671387728745724E-2    2.629616912757247E-1   -1.085364187037740E-2   -1.534211156152418E-3    1.274268681466647E-2    9.877722144414684E-3
                         1.319260537034895E-2    1.341460449304973E-2   -1.082356017673953E-2   -1.508918644191006E-3   -9.412923733404905E-3    2.743710499382163E-1    5.751120742758642E-3    8.800093010543736E-3
                        -2.691170520630874E-2    2.264230378436757E-2    1.275693044024284E-2    9.873421286103771E-3    5.783797329135071E-3    8.806217519966044E-3   -3.927700315631161E-2    2.563999134436717E-1

 8.125000000000000E8    -6.418842772199821E-3    2.634194071976675E-1    1.066579097339344E-2    8.889397993865901E-3    1.692661256567922E-2    4.539036687570106E-4   -5.913979847723236E-3    3.319468288301088E-2
                         1.067914793033464E-2    8.919134973902348E-3   -4.817832178886485E-2    2.465199515056684E-1   -7.987241521350517E-3    8.100327258585394E-3    1.373369441015725E-2   -2.652684760552299E-3
                         1.693691176819535E-2    3.974034706997399E-4   -8.012505512783026E-3    8.102346166906072E-3   -2.246213226236322E-2    2.557566750455409E-1    1.060256889992821E-2    6.505280295711117E-3
                        -5.921645947880523E-3    3.320948967662966E-2    1.371946974505972E-2   -2.656160589469127E-3    1.056858238736671E-2    6.504241103643055E-3   -4.665878768764969E-2    2.386746329835258E-1

 8.250000000000000E8    -2.524272731654247E-2    2.388603366298566E-1    1.655414709579229E-2   -2.738630444366562E-4    1.003298562821651E-2   -9.491814943007004E-3    1.560868021577063E-2    2.843808753893381E-2
                         1.659768610684374E-2   -2.991964108869349E-4   -6.969881741861089E-2    2.361591569468853E-1    1.208809609451529E-3    1.073761009816516E-2    4.831432844400201E-3   -9.056014369826669E-3
                         1.002685976570742E-2   -9.479076952848071E-3    1.199053735963249E-3    1.075343573560795E-2   -4.600168790282119E-2    2.431353503893480E-1    1.400100471555340E-2   -1.150634712914772E-3
                         1.559977945108815E-2    2.843837769691018E-2    4.818431703810772E-3   -9.073263896582074E-3    1.401584561283366E-2   -1.141712368516303E-3   -7.190220361676981E-2    2.210144948876118E-1

 8.375000000000000E8    -5.743106408525038E-2    2.301811068014429E-1    1.063250742115489E-2   -1.123388671418526E-2    6.870839697080106E-4   -9.873138145774516E-3    2.866791700246950E-2    1.197876856642550E-2
                         1.061862368210174E-2   -1.123855183632777E-2   -9.127862562397732E-2    2.366876018204687E-1    7.963810436397841E-3    4.350937802580604E-3   -2.527037840126625E-3   -5.269407863354841E-3
                         6.942314044753142E-4   -9.882679151304486E-3    7.961649482086877E-3    4.356696502878424E-3   -7.183472710080453E-2    2.433446268883535E-1    8.198953380262048E-3   -8.927636071333631E-3
                         2.862397235020056E-2    1.200248832439789E-2   -2.507358633479526E-3   -5.251511177957497E-3    8.201122067583463E-3   -8.936572621385284E-3   -1.054331446060223E-1    2.231168382399167E-1

 8.500000000000000E8    -8.285117129789235E-2    2.399023878368272E-1    4.185294747733339E-5   -1.074100973813070E-2   -3.149313390691886E-3   -5.493868439748196E-3    2.888530977180022E-2   -7.387992381635673E-3
                         4.920627439257978E-5   -1.076181796994375E-2   -1.072420569455088E-1    2.429958774797647E-1    4.938063342294388E-3   -3.492676868275260E-3   -1.494692856754966E-3    3.607196293795449E-5
                        -3.134396507874923E-3   -5.463833428393833E-3    4.910853003380492E-3   -3.517756310517372E-3   -8.963730785111879E-2    2.531662096769053E-1    9.102950967464347E-4   -6.833236584448583E-3
                         2.890226139136244E-2   -7.393564814046495E-3   -1.497826322572235E-3    4.188656471943964E-5    9.249163300505760E-4   -6.833033925791634E-3   -1.248967869304834E-1    2.415969490544308E-1

 8.625000000000000E8    -9.227674664844206E-2    2.515256074887562E-1   -2.389313159755742E-3   -4.416217246232197E-3   -3.318991762436427E-3   -2.650712928879269E-3    1.850570986681509E-2   -2.335759171010519E-2
                        -2.368463910150052E-3   -4.406162450395011E-3   -1.174666347328314E-1    2.497144976700642E-1   -2.107263965181840E-3   -2.496442165384532E-3    1.930996339384725E-3   -6.319231674947511E-4
                        -3.289975026942932E-3   -2.655041075468884E-3   -2.115766067159536E-3   -2.495175194110182E-3   -9.771818901328759E-2    2.630041206902196E-1    1.565623850756262E-3   -2.980707744174381E-3
                         1.852444964306110E-2   -2.330925796901575E-2    1.909997296910279E-3   -6.014072276260884E-4    1.569656074728666E-3   -2.950589423883244E-3   -1.266352456371699E-1    2.548159671244767E-1

 8.750000000000000E8    -9.769359493611722E-2    2.533136811096839E-1    7.085496641477833E-4   -2.427240969587335E-3   -2.997463992586216E-3   -1.074798519257610E-3   -5.994708285781327E-4   -2.975644472742540E-2
                         7.111193858667448E-4   -2.424791470315775E-3   -1.258155171103179E-1    2.540900664194629E-1   -1.726399266504672E-3    3.540921196246496E-3    1.295762542899224E-3   -3.642797289781884E-3
                        -2.982029489833963E-3   -1.081882263060899E-3   -1.735199127869720E-3    3.547162560467379E-3   -1.016591086646307E-1    2.673594249427461E-1    4.030756590562025E-3   -4.580384842813870E-3
                        -6.036289690786291E-4   -2.977695912037368E-2    1.284588920085863E-3   -3.644516419795944E-3    4.017640744957101E-3   -4.581624254488934E-3   -1.292411712781267E-1    2.543498017204459E-1

 8.875000000000000E8    -1.111243231100376E-1    2.533768461097725E-1    2.032926970314843E-3   -5.785527619836178E-3   -2.371600078593719E-3   -2.182890872784221E-4   -1.899978417180100E-2   -2.166450102750370E-2
                         2.034503954770397E-3   -5.797266556756549E-3   -1.364346495793698E-1    2.576030183006826E-1    3.889295199116861E-3    4.056037760799464E-3   -1.642278054794439E-3   -4.294468837879919E-3
                        -2.351878759070845E-3   -2.625852312662322E-4    3.899297484410307E-3    4.058506712601543E-3   -1.091802054112239E-1    2.678597549222628E-1    2.433901524425913E-3   -9.111655862227411E-3
                        -1.899152920568059E-2   -2.168926575227517E-2   -1.641361330072521E-3   -4.293470814581565E-3    2.415646214565877E-3   -9.093570144344879E-3   -1.434653470199827E-1    2.549310210668222E-1

 9.000000000000000E8    -1.278057683963769E-1    2.632743046402681E-1   -2.502273254760248E-3   -8.831392470746350E-3   -2.219913514835554E-3   -2.440782345792296E-4   -2.735431804564909E-2   -4.632712218892091E-3
                        -2.526098634673758E-3   -8.830755727093940E-3   -1.503647327815579E-1    2.657554850363871E-1    6.286461648376260E-3   -7.918190294523342E-4   -3.986195787317559E-3   -2.921805633455879E-3
                        -2.225606086770359E-3   -2.306780188358523E-4    6.274206631326567E-3   -7.912655444937880E-4   -1.224159606149007E-1    2.730487140180665E-1   -4.077320551732038E-3   -1.063016804749123E-2
                        -2.739165606573108E-2   -4.691379479503836E-3   -3.984106930464299E-3   -2.918332747873492E-3   -4.067438483062684E-3   -1.060884404785486E-2   -1.587282049560405E-1    2.681919082285942E-1

 9.125000000000000E8    -1.371198161602822E-1    2.817103441234136E-1   -8.278476094169486E-3   -5.855536344073664E-3   -3.093306101901611E-3    3.267025145898450E-4   -2.335304664250419E-2    1.348707018250723E-2
                        -8.272657137918082E-3   -5.902275521162484E-3   -1.606952283766456E-1    2.820585569673117E-1    3.341457516495595E-3   -4.737040835701491E-3   -5.488627417765830E-3   -5.635986487794588E-4
                        -3.131602118807300E-3    3.331204608066088E-4    3.335591605010424E-3   -4.768013441416040E-3   -1.322976556167245E-1    2.879338854563577E-1   -9.508454841514186E-3   -5.984237040956283E-3
                        -2.339206400562959E-2    1.347905796101801E-2   -5.488896548821039E-3   -5.493728476776100E-4   -9.525772270254890E-3   -5.988702406297398E-3   -1.628267033616182E-1    2.877265881652046E-1

 9.250000000000000E8    -1.363418495192313E-1    2.994751465759540E-1   -9.590799628316554E-3    4.283126138476594E-4   -3.340605545578709E-3    2.649348075111281E-3   -8.545924928226372E-3    2.455085922329568E-2
                        -9.614880864016165E-3    3.847497822450253E-4   -1.613336965669797E-1    2.997022337173091E-1   -3.741578904075017E-4   -4.374863511934286E-3   -5.470473945601489E-3    3.095652373297277E-3
                        -3.338586203900007E-3    2.676901781331735E-3   -3.843000746896229E-4   -4.354155968439644E-3   -1.315972429623934E-1    3.043017186067543E-1   -1.007817618582576E-2    2.260347453869429E-4
                        -8.510059819843452E-3    2.456598482864633E-2   -5.447488977079645E-3    3.092798811524498E-3   -1.003446266830696E-2    2.338686024536329E-4   -1.577165080347758E-1    3.015109942625269E-1

 9.375000000000000E8    -1.307798738549090E-1    3.104221695989594E-1   -6.204024813852778E-3    5.455981280758557E-3   -8.946205300809241E-4    4.998957637452011E-3    9.463610364683420E-3    2.241533935386361E-2
                        -6.202176855559781E-3    5.462851747284059E-3   -1.562642262644643E-1    3.111774492311022E-1   -1.427852302722836E-3   -2.630753146093425E-3   -2.370419726835729E-3    6.136177887253127E-3
                        -8.987523725297985E-4    5.012115530291156E-3   -1.450114035375001E-3   -2.590467614592246E-3   -1.254240443095695E-1    3.129430774771746E-1   -6.828393060491539E-3    5.009961998791610E-3
                         9.433568974722547E-3    2.241543731999104E-2   -2.350274405707590E-3    6.155097906406343E-3   -6.843434676351891E-3    5.012682520808305E-3   -1.527686965397141E-1    3.069757596272067E-1

 9.500000000000000E8    -1.273852845525776E-1    3.152418429705487E-1   -4.827028943678733E-4    5.890967311506009E-3    3.102225844898108E-3    4.304896881036825E-3    1.960973092259061E-2    9.177877290655204E-3
                        -4.686645392807202E-4    5.867233320690623E-3   -1.527699990201619E-1    3.166259713832212E-1   -1.644751612478711E-3   -1.732980964224233E-3    2.128173966445100E-3    6.037262999825695E-3
                         3.097834956821066E-3    4.296235664949999E-3   -1.648392359391149E-3   -1.704898913949951E-3   -1.231014779946641E-1    3.150298952441249E-1   -1.498771872272193E-3    5.599117636760057E-3
                         1.957889172942604E-2    9.179587068020606E-3    2.150310756069947E-3    6.011639915134025E-3   -1.478309031096702E-3    5.590453352227467E-3   -1.531137384710725E-1    3.097896267335520E-1

 9.625000000000000E8    -1.290193180740086E-1    3.197303577116211E-1    2.252008137624385E-3    1.633187526853582E-3    4.805378640783792E-3    3.169806036196959E-4    1.756322744157088E-2   -4.692984294873509E-3
                         2.253276085140251E-3    1.642129012575494E-3   -1.532516875962071E-1    3.220009619962965E-1   -1.698541454554722E-3   -9.993329910144733E-4    4.868034706012601E-3    2.723891174253913E-3
                         4.761564854786628E-3    3.111437869289217E-4   -1.672520197275369E-3   -9.924281798943061E-4   -1.267286743639188E-1    3.190201554774266E-1    8.595482404183251E-4    1.916995515457205E-3
                         1.757757133901512E-2   -4.667282432433697E-3    4.884697531455233E-3    2.733960646323301E-3    8.413476784236547E-4    1.934193655197011E-3   -1.567243696030789E-1    3.163060471310062E-1

 9.750000000000000E8    -1.311745986272881E-1    3.288336969846419E-1   -6.591839538900710E-4   -1.645005516950780E-3    2.164950479037334E-3   -2.823519024511790E-3    9.530080271604447E-3   -1.143657676959077E-2
                        -6.687687871019194E-4   -1.649772421151293E-3   -1.533731896950181E-1    3.312179110032401E-1   -1.303402682265805E-3   -6.569577244788487E-4    4.006593426747676E-3   -6.864255331764191E-4
                         2.159470707933413E-3   -2.832208511045420E-3   -1.294436520680489E-3   -6.614989289556087E-4   -1.290759712373839E-1    3.292213266654336E-1   -1.668307812828774E-3   -3.386371738386152E-4
                         9.580825986885070E-3   -1.141811539626392E-2    3.983338799402139E-3   -6.690617928991591E-4   -1.668975918806657E-3   -3.207873599529187E-4   -1.570287359321877E-1    3.272643182091540E-1

 9.875000000000000E8    -1.278951355305582E-1    3.405286947950130E-1   -4.349070335265105E-3    7.300651577570895E-4   -1.126891629274606E-3   -1.529977579927960E-3    2.110217480392660E-3   -1.275015500179081E-2
                        -4.345316809511657E-3    7.574179109964876E-4   -1.486271555056304E-1    3.414527287049056E-1   -1.318658149903751E-3   -1.461983477272891E-3    1.850194091415845E-3   -1.120106953352839E-3
                        -1.138780232526021E-3   -1.540102618389263E-3   -1.325735782974218E-3   -1.452076764228205E-3   -1.241004732348601E-1    3.404666626822335E-1   -4.164841473488712E-3    2.128415118288249E-3
                         2.105346709147505E-3   -1.275734113746146E-2    1.871900395667940E-3   -1.153036005150914E-3   -4.149369613908706E-3    2.133764859165644E-3   -1.512688459581897E-1    3.376319257883132E-1

 1.000000000000000E9    -1.188232493288313E-1    3.484375654753016E-1   -2.865056170221238E-3    5.206631728610722E-3   -3.359356710831096E-4    1.424261913161460E-3   -4.423502451199151E-3   -1.130173441966833E-2
                        -2.838279224059302E-3    5.212618169951204E-3   -1.404614847249815E-1    3.474083354612928E-1   -3.575836972773516E-3   -1.745900852672622E-3    2.229102605552447E-3   -2.251390168787668E-4
                        -3.505035100092991E-4    1.427667009184519E-3   -3.592983232753461E-3   -1.752823624338536E-3   -1.148027967958501E-1    3.455851310823291E-1   -2.291667999633636E-3    5.783373092344342E-3
                        -4.414340249027437E-3   -1.132235055478567E-2    2.229312980812372E-3   -2.306853049475948E-4   -2.300623095654701E-3    5.793768987000062E-3   -1.426373975426729E-1    3.425212953790885E-1

 1.012500000000000E9    -1.095970185010746E-1    3.500745049654501E-1    1.759414655900549E-3    5.572274475585445E-3    2.717034882293167E-3    9.130501765994421E-4   -9.473901039140182E-3   -6.733739690062580E-3
                         1.788304978273053E-3    5.561606259136104E-3   -1.343767333557903E-1    3.483194700921642E-1   -5.695915187276443E-3    1.680012622916099E-3    3.695472019776360E-3   -2.045338022686193E-3
                         2.706276104655965E-3    9.077272189562304E-4   -5.676269987081491E-3    1.689765826354132E-3   -1.082691668499453E-1    3.447758924280211E-1    1.977926577611265E-3    5.854826391382354E-3
                        -9.482857408378145E-3   -6.753256716132581E-3    3.685413596541089E-3   -2.051608126608856E-3    1.971446975658427E-3    5.841486503928445E-3   -1.369746323943039E-1    3.422802798443840E-1

 1.025000000000000E9    -1.051003143667482E-1    3.486798001232838E-1    3.804272987264949E-3    2.131480595128109E-3    3.089000945500594E-3   -2.489622291039737E-3   -1.103157571794616E-2   -4.673599964200036E-4
                         3.821658378372709E-3    2.152049465266685E-3   -1.334672308974562E-1    3.485381979361784E-1   -3.065962482378991E-3    6.066521134181132E-3    1.947617262872983E-3   -5.414900107455876E-3
                         3.091492625940263E-3   -2.548633335707838E-3   -3.046563327848068E-3    6.062707399101403E-3   -1.075121500878857E-1    3.435108718947974E-1    3.906301268356813E-3    2.732172617078507E-3
                        -1.102925477188400E-2   -4.540156664415157E-4    1.942214080384044E-3   -5.403608191918304E-3    3.884212963943466E-3    2.726110850029475E-3   -1.373447110465897E-1    3.420181573961886E-1

 1.037500000000000E9    -1.047385603127271E-1    3.500891019966461E-1    2.165773473635877E-3   -2.282611655113195E-4    7.082809760243585E-5   -4.593830094369806E-3   -9.306602766502754E-3    5.368508822463410E-3
                         2.144502985866813E-3   -2.419112313863069E-4   -1.352678745575357E-1    3.525246381816883E-1    2.077946434516553E-3    5.953132158327680E-3   -2.554753313835281E-3   -5.989410082631048E-3
                         4.948448027705856E-5   -4.618539512369985E-3    2.076811930784346E-3    5.971929346852903E-3   -1.091102307898120E-1    3.470093159374848E-1    2.611222216262450E-3    6.873993213923257E-4
                        -9.325367224507938E-3    5.337275030154801E-3   -2.568752344710982E-3   -5.996782571049073E-3    2.588500808200468E-3    6.932510737425250E-4   -1.397739037720530E-1    3.466277846703227E-1

 1.050000000000000E9    -1.030334813547974E-1    3.550511459360671E-1    3.898121042584368E-4    4.390827026170085E-4   -3.400275059911461E-3   -3.325222067361015E-3   -4.917104072299378E-3    9.732419304030815E-3
                         4.065891236765886E-4    4.107407861276352E-4   -1.345293497182744E-1    3.593647135662615E-1    4.281075390241335E-3    2.405571640444501E-3   -6.067097524612678E-3   -2.759138059693310E-3
                        -3.393063699658038E-3   -3.298334599625139E-3    4.281131810719865E-3    2.407515445089472E-3   -1.075434939348769E-1    3.530987199966449E-1    1.576152179211314E-3    1.172453580239572E-3
                        -4.923046891105665E-3    9.740276193962505E-3   -6.053859970085381E-3   -2.758951236631002E-3    1.580920229254257E-3    1.211321139966632E-3   -1.387106770264841E-1    3.537601387717394E-1

 1.062500000000000E9    -9.856303075485014E-2    3.586503103081310E-1    7.843220070716700E-4    1.910239522429857E-3   -4.459198645608363E-3    1.156343072259390E-5    1.839825873411144E-3    1.102106418868434E-2
                         7.723891989762481E-4    1.893572131786935E-3   -1.308622124195537E-1    3.643506532484918E-1    3.148992101457718E-3   -2.566366901351257E-4   -6.041160065234093E-3    1.815552726357465E-3
                        -4.480477700813365E-3   -1.052525853312529E-5    3.153367692191036E-3   -2.633306539881184E-4   -1.035029457318025E-1    3.568804839710455E-1    2.459631259105657E-3    1.856579193566671E-3
                         1.847249311345520E-3    1.102313599814577E-2   -6.040967225444008E-3    1.805252760143758E-3    2.472971727475003E-3    1.873462510201931E-3   -1.351769700513449E-1    3.582157199979479E-1

 1.075000000000000E9    -9.509088841339471E-2    3.587774329699333E-1    2.485614469879386E-3    2.280390495050401E-3   -2.938282496404804E-3    2.646593457535421E-3    8.361149680198517E-3    7.406001053236934E-3
                         2.486100978056083E-3    2.281729086524467E-3   -1.282464895219134E-1    3.663737558971512E-1    1.594544625456753E-3   -4.235533055921607E-4   -3.127393703763617E-3    4.679954496084457E-3
                        -2.921954976185363E-3    2.650932284447928E-3    1.618030615522634E-3   -4.064094443898231E-4   -1.012543109676902E-1    3.579695918634363E-1    3.988742914748427E-3    1.207742629591846E-3
                         8.355719169467766E-3    7.446114993590085E-3   -3.138024595672828E-3    4.665367338153938E-3    4.005901844704371E-3    1.218187928145771E-3   -1.333187121578421E-1    3.599702513767906E-1

 1.087500000000000E9    -9.535861100214445E-2    3.576510171225371E-1    4.389321425993783E-3    1.010249056335896E-3   -3.711607138288693E-4    3.252970379204420E-3    1.069988442551846E-2    4.112834992068737E-4
                         4.350425578008430E-3    1.027540309777628E-3   -1.285502732570678E-1    3.688723256384249E-1    1.738454378823710E-3    3.416234880506394E-4    2.703449346287910E-4    4.777145280290373E-3
                        -3.769641835627440E-4    3.234960361325665E-3    1.751148869113235E-3    3.447219836953599E-4   -1.020608215862558E-1    3.594573368207808E-1    5.017635551466369E-3   -7.702868964337123E-4
                         1.068628416150383E-2    3.945993320799453E-4    3.057146397239812E-4    4.763035969956616E-3    4.982528174597819E-3   -7.606859504112573E-4   -1.342971745554125E-1    3.625066795608353E-1

 1.100000000000000E9    -9.893735480962153E-2    3.586447284003944E-1    4.930264520109289E-3   -1.792477257862900E-3    1.381638159111938E-3    1.927656841411527E-3    7.932071764135904E-3   -5.913934605970434E-3
                         4.930024648281787E-3   -1.802305487038961E-3   -1.296120530546795E-1    3.742833688548062E-1    3.025018322705928E-3   -3.523665784400350E-4    2.507107059080619E-3    2.955207769337971E-3
                         1.394928895340982E-3    1.928332734644851E-3    2.993845585879653E-3   -3.401885085877630E-4   -1.039893089921382E-1    3.636125858923122E-1    4.356072557324875E-3   -3.433055642799400E-3
                         7.923546941434850E-3   -5.937285427370310E-3    2.489849362460724E-3    2.972470563406510E-3    4.330066706482436E-3   -3.417719731195276E-3   -1.362868389543018E-1    3.680389435667746E-1

 1.112500000000000E9    -1.025239488836112E-1    3.637402172307291E-1    3.048146656992527E-3   -4.239706021783389E-3    1.143647154149156E-3    2.346426308297758E-4    2.392549151618567E-3   -8.649872169460815E-3
                         3.049383193331251E-3   -4.276658608147561E-3   -1.289648789463002E-1    3.817910572405566E-1    3.015772511337441E-3   -2.614641484241429E-3    2.546095442533259E-3    8.083755338879760E-4
                         1.125853776920903E-3    2.294802577185005E-4    3.017553721324886E-3   -2.610316706660949E-3   -1.042826003588187E-1    3.700047354529066E-1    2.008286262465273E-3   -5.016539261986028E-3
                         2.409502649005859E-3   -8.638953314681626E-3    2.567479825883385E-3    7.853190029716898E-4    2.003457750942554E-3   -5.015100490788640E-3   -1.363394339935664E-1    3.762270880458922E-1

 1.125000000000000E9    -1.032685860942868E-1    3.707383773571473E-1    2.724337580017533E-4   -4.480535549284006E-3   -1.000914758752886E-4    3.354190489764935E-4   -2.852986611763156E-3   -7.524685148192035E-3
                         2.952654143911335E-4   -4.469310664996803E-3   -1.269079478508459E-1    3.890210169997740E-1    9.538955487696601E-4   -4.301377820041635E-3    1.581717470432638E-3    1.818726579074349E-4
                        -1.490930152786334E-4    3.373873680696748E-4    9.603881990315661E-4   -4.300187179863966E-3   -1.026660841105299E-1    3.761733838144460E-1   -5.197524142142339E-4   -4.761691382833849E-3
                        -2.872045224417451E-3   -7.506198463458929E-3    1.584691173756886E-3    1.802709932376657E-4   -5.035703170455482E-4   -4.737609733493955E-3   -1.342114166194217E-1    3.841889143836644E-1

 1.137500000000000E9    -1.021828943633508E-1    3.772145249297629E-1   -1.162473972946512E-3   -3.033330326005582E-3    3.372429786116085E-4    1.741602591828765E-3   -5.988205977537202E-3   -4.066098268189288E-3
                        -1.155425807987909E-3   -3.081008108708943E-3   -1.251480409052548E-1    3.956143456564672E-1   -1.779684395137710E-3   -4.062812547917986E-3    1.843972555629236E-3    6.322925123299063E-4
                         3.185919946630276E-4    1.771950872125054E-3   -1.796199334152198E-3   -4.069670683944910E-3   -1.009225227675459E-1    3.814578073711019E-1   -1.930899172960993E-3   -3.364778848296474E-3
                        -5.949777555570412E-3   -4.080341648536203E-3    1.840700851559814E-3    6.447267071663056E-4   -1.936966550732579E-3   -3.346693670216256E-3   -1.322088079048791E-1    3.909043661135516E-1

 1.150000000000000E9    -1.014062649633004E-1    3.830322546526914E-1   -9.627441296698334E-4   -2.133257290769750E-3    2.498584270081628E-3    1.615778936657000E-3   -6.543668313736684E-3   -1.875591184198273E-5
                        -9.712027870944485E-4   -2.144188511819021E-3   -1.241786778851329E-1    4.025652972496265E-1   -3.564826398590767E-3   -1.934937308533437E-3    3.176970909525308E-3   -3.887541453550343E-4
                         2.469554659663333E-3    1.600922570931098E-3   -3.568643027081520E-3   -1.966791318611224E-3   -1.000261343014218E-1    3.870023469165548E-1   -2.019843606196601E-3   -2.105756119807681E-3
                        -6.558030563492250E-3   -1.235054549276576E-5    3.185172189172913E-3   -3.784012244039019E-4   -2.024073858044118E-3   -2.113136274493154E-3   -1.315632065806091E-1    3.977782359636087E-1

 1.162500000000000E9    -1.018429108916373E-1    3.900980572269840E-1   -9.336609004651157E-4   -2.637874105158530E-3    3.521451913196761E-3   -9.116532227361738E-4   -4.968951382115236E-3    3.302518687001704E-3
                        -9.230942670715983E-4   -2.591688028024815E-3   -1.235064872736996E-1    4.105439184779587E-1   -3.259279547864227E-3    5.664968916982957E-4    2.826199723746366E-3   -3.032642787122939E-3
                         3.506480863466696E-3   -8.992903048794188E-4   -3.245048539949835E-3    5.613503606914607E-4   -9.980604377191254E-2    3.938076717935101E-1   -1.824676275102120E-3   -1.943097731922296E-3
                        -4.954468282403104E-3    3.327864355494464E-3    2.832992863375250E-3   -3.056341763096166E-3   -1.837247825660984E-3   -1.903869178886968E-3   -1.315643110194336E-1    4.064411108354301E-1

 1.175000000000000E9    -1.024813475119185E-1    3.998493610767502E-1   -2.253998560194443E-3   -3.010384878976552E-3    1.928884732420663E-3   -3.276050144083023E-3   -2.174262693536382E-3    5.000194355995921E-3
                        -2.278309994266764E-3   -3.008439843898531E-3   -1.225309980002807E-1    4.198759605748647E-1   -1.492290206285480E-3    1.528643965362458E-3   -2.591234240058856E-5   -4.554461546275712E-3
                         1.918887814624180E-3   -3.294569929352136E-3   -1.499094751906312E-3    1.532119528923442E-3   -9.951055815761591E-2    4.025953836925943E-1   -2.610792313608158E-3   -2.080276731664908E-3
                        -2.166927393844289E-3    4.944470553721583E-3    3.785224471941000E-6   -4.559701224162707E-3   -2.593437781457738E-3   -2.054644269601503E-3   -1.301802236341606E-1    4.173440967441188E-1

 1.187500000000000E9    -1.011264183399262E-1    4.117705159069542E-1   -4.092581817473221E-3   -1.857535629714607E-3   -7.548646711207163E-4   -3.571597454207293E-3    6.459173494057424E-4    4.965355715672432E-3
                        -4.106880935420162E-3   -1.867273759326332E-3   -1.200119450479866E-1    4.308200466982114E-1   -4.237404880884103E-4    7.295498024353436E-4   -2.950929055831053E-3   -3.291041843447997E-3
                        -7.077390969898640E-4   -3.538766902101523E-3   -4.427402815101763E-4    7.624235614039197E-4   -9.769468507676203E-2    4.130919974709463E-1   -3.947824149313898E-3   -1.182787309133163E-3
                         6.371207968518873E-4    4.962471073342019E-3   -2.948855567011827E-3   -3.317455712256545E-3   -3.927512711014350E-3   -1.173778147540526E-3   -1.263013858652810E-1    4.292056704114836E-1

 1.200000000000000E9    -9.704402089173908E-2    4.239162024532782E-1   -4.636787230940406E-3    4.840919343534929E-4   -2.536899196767891E-3   -2.062043355384581E-3    2.997690453828841E-3    3.771811574355579E-3
                        -4.641190240451148E-3    4.548483153971800E-4   -1.149446703858118E-1    4.424630967678163E-1   -1.057439885797488E-3    9.050029282133209E-5   -4.006882578877600E-3   -6.536874523267778E-4
                        -2.543211646741575E-3   -2.020269220743388E-3   -1.063439756099268E-3    9.191549498902450E-5   -9.378299234254737E-2    4.239736848384692E-1   -4.396051363494176E-3    8.476307369576450E-4
                         2.998027382335382E-3    3.777802327748852E-3   -3.949225182629337E-3   -6.629921789760844E-4   -4.419473199774454E-3    8.354347633390862E-4   -1.200516164321488E-1    4.406117625824324E-1

 1.212500000000000E9    -9.153528904723750E-2    4.348605677766086E-1   -3.572193366513620E-3    2.435732364678045E-3   -2.728965141050621E-3   -1.137567224691155E-4    4.589067979957511E-3    1.509190856102106E-3
                        -3.533442392319680E-3    2.458180312921535E-3   -1.078088665024498E-1    4.533722741659219E-1   -1.908428861458336E-3    1.027037663017860E-3   -3.113430172290027E-3    1.602570317117135E-3
                        -2.732172406910024E-3   -1.271810228254621E-4   -1.927837442842075E-3    1.021155922084446E-3   -8.834308539522005E-2    4.339180264805504E-1   -3.437172367900090E-3    2.783818331517848E-3
                         4.597000009990108E-3    1.542636395758561E-3   -3.130805466787207E-3    1.610267539263509E-3   -3.457446355068781E-3    2.766598174337374E-3   -1.127658521185752E-1    4.509272845429014E-1

 1.225000000000000E9    -8.564630814561715E-2    4.452212917337472E-1   -1.890879442001598E-3    3.179416196641665E-3   -1.892431353503389E-3    1.108673491539715E-3    4.515984351027231E-3   -1.329606386003740E-3
                        -1.863664322105820E-3    3.147408811120076E-3   -1.001952235697888E-1    4.639206861232302E-1   -1.226564365276437E-3    2.712816880275250E-3   -1.383520297633577E-3    2.541306070775270E-3
                        -1.887941385245893E-3    1.110751607653319E-3   -1.182101952496030E-3    2.706792357682122E-3   -8.277309165317558E-2    4.435274308324804E-1   -1.667884716429379E-3    3.595740015500018E-3
                         4.521284998909713E-3   -1.334051224504043E-3   -1.357643014989668E-3    2.554377176808563E-3   -1.669972838328919E-3    3.605855010795820E-3   -1.052094991555761E-1    4.613706135975246E-1

 1.237500000000000E9    -7.894809887204041E-2    4.563657816657523E-1   -6.975386673189817E-4    2.971872389981222E-3   -9.469477220700113E-4    1.407836635802564E-3    2.811219858372030E-3   -3.468254543735124E-3
                        -6.577124645438844E-4    2.952707014221371E-3   -9.225454535371100E-2    4.752443655564433E-1    8.676377885430914E-4    3.126739574979458E-3    3.689438564755845E-5    2.341596241554167E-3
                        -9.304221457464138E-4    1.386000641690886E-3    8.859247989481501E-4    3.127971823484667E-3   -7.647396984903491E-2    4.540151688620378E-1   -2.704384666441968E-4    3.273860610834141E-3
                         2.797474227730414E-3   -3.479092366180870E-3    4.498280815346849E-5    2.320114902748204E-3   -2.696359104784158E-4    3.305020687541931E-3   -9.686207969605592E-2    4.725718269862467E-1

 1.250000000000000E9    -6.998375074712224E-2    4.684777496296034E-1   -1.488233186411846E-4    2.774933343268861E-3   -5.123833687858166E-4    1.327823588396175E-3    4.148855873099474E-4   -4.225237418904504E-3
                        -1.573292059772668E-4    2.779421308574650E-3   -8.242222994496970E-2    4.872822294016225E-1    2.453735454991370E-3    1.806180798443148E-3    7.626669506419423E-4    1.723910700928794E-3
                        -4.928150403748479E-4    1.310160703526806E-3    2.454139171591123E-3    1.769468043935462E-3   -6.802989683998723E-2    4.653347932563278E-1    3.199424528836251E-4    2.934060298878712E-3
                         4.376964074026516E-4   -4.231642702542702E-3    7.439921636613257E-4    1.709945561399509E-3    3.360856732520239E-4    2.937281841323585E-3   -8.659823977391846E-2    4.838739252253976E-1

 1.262500000000000E9    -5.778898360382876E-2    4.800194390603033E-1    4.875933266063545E-4    3.032786145997104E-3   -2.513731977258076E-4    1.551851412009648E-3   -1.878771133820650E-3   -3.696510568934047E-3
                         5.064647190663407E-4    3.063820819964212E-3   -6.993291214169484E-2    4.981230443484472E-1    2.483548537062808E-3    2.325884420078747E-5    1.110541935753452E-3    1.324937183332766E-3
                        -2.237971422258135E-4    1.572082110650656E-3    2.492761293623896E-3    5.100642895356683E-5   -5.674127816308543E-2    4.760220200561871E-1    9.926387520027935E-4    3.004453768826999E-3
                        -1.859886507603368E-3   -3.704520921689023E-3    1.104495863794574E-3    1.330480920614905E-3    9.747355690372908E-4    2.999931190907716E-3   -7.409526022630770E-2    4.937007329876554E-1

 1.275000000000000E9    -4.326717561797720E-2    4.894631076327838E-1    1.753645600391816E-3    3.077732533409525E-3    5.014623252811726E-4    1.910951731194382E-3   -3.626237776951290E-3   -2.049866247865036E-3
                         1.763516697541376E-3    3.054145733989343E-3   -5.603464770536306E-2    5.065435782575149E-1    1.639080005873708E-3   -7.694276861114950E-4    1.634608764016115E-3    1.001129915092335E-3
                         5.253563323060559E-4    1.923600054134779E-3    1.647468336256021E-3   -7.672469243279449E-4   -4.381086202815347E-2    4.844331135928291E-1    2.213891843209348E-3    2.822436529164209E-3
                        -3.630540548777396E-3   -2.055216324989208E-3    1.628917570998418E-3    1.010717123649693E-3    2.202182640174693E-3    2.810078574243030E-3   -6.058006039117309E-2    5.011845939702003E-1

 1.287500000000000E9    -2.822051472367842E-2    4.967218854229811E-1    3.128847776716765E-3    2.102735239360252E-3    1.779932785353562E-3    1.629046166386225E-3   -4.121153502304796E-3    4.494883201460015E-4
                         3.133331358161916E-3    2.103095063494936E-3   -4.203338687604619E-2    5.129864143669161E-1    1.093204905780113E-3   -8.061470394653120E-4    2.271585666784702E-3    1.399336754275489E-4
                         1.821599302003277E-3    1.613403162497021E-3    1.096444254727720E-3   -7.952368119611830E-4   -3.087335782151953E-2    4.912075660175930E-1    3.450470482572720E-3    1.730880553482392E-3
                        -4.129073793388484E-3    4.313666243508847E-4    2.249544051550811E-3    1.600594622238928E-4    3.436778737814225E-3    1.713788232383618E-3   -4.707311401357452E-2    5.069809097270696E-1

 1.300000000000000E9    -1.319030130042488E-2    5.028124388513961E-1    3.720415510404689E-3    3.765464552456972E-4    2.684707006975708E-3    2.509519584703919E-4   -3.025410040382254E-3    2.793661785954313E-3
                         3.718175917311509E-3    4.048619210798656E-4   -2.789736442132088E-2    5.184465425702435E-1    1.066286499847768E-3   -9.194970793402659E-4    2.194552083318394E-3   -1.298378823091007E-3
                         2.668906400797075E-3    2.607775485458588E-4    1.077842561104912E-3   -8.934266568954702E-4   -1.805359339758959E-2    4.975367803101874E-1    3.828561560794876E-3   -6.550380102833067E-5
                        -3.016767762596562E-3    2.781388621598907E-3    2.187737504934964E-3   -1.277471657246174E-3    3.828727868947889E-3   -5.919381051670659E-5   -3.349329742210101E-2    5.122729909637528E-1

 1.312500000000000E9     1.800411345778396E-3    5.078505425865890E-1    3.162931273867816E-3   -1.243259156263417E-3    2.311670643271635E-3   -1.490128721778436E-3   -7.038181062921885E-4    3.869064029645068E-3
                         3.148001482245769E-3   -1.261454973302662E-3   -1.283044247748487E-2    5.234591088139612E-1    9.047854417942704E-4   -1.493711211442085E-3    1.006612049919739E-3   -2.461312722123888E-3
                         2.304853462837618E-3   -1.499064284544792E-3    8.975667062273920E-4   -1.475068857692743E-3   -4.458390533347649E-3    5.036144392012881E-1    3.130644475190948E-3   -1.668559280151403E-3
                        -7.046389420910978E-4    3.897707570939368E-3    1.028009996691600E-3   -2.433026554098765E-3    3.111672195246063E-3   -1.654510400472569E-3   -1.917827417928518E-2    5.172572697683469E-1

 1.325000000000000E9     1.711196693731838E-2    5.115487145219249E-1    1.985326207277283E-3   -2.109951826721637E-3    8.745441107779982E-4   -2.517398489695998E-3    1.650561160701844E-3    3.359809633866947E-3
                         1.993952128656155E-3   -2.117646509672319E-3    3.324518351459122E-3    5.272455038848733E-1    1.437814816832355E-4   -2.030539262865365E-3   -6.317208779576987E-4   -2.514018011748959E-3
                         9.059903411437769E-4   -2.517183816402338E-3    1.216437912835627E-4   -2.007056453454755E-3    1.028992206334410E-2    5.085933762453307E-1    1.831513415282933E-3   -2.437883307893979E-3
                         1.671744273397844E-3    3.336922532300623E-3   -6.694431183488750E-4   -2.513727964890565E-3    1.849121219804612E-3   -2.450995003230295E-3   -3.706797196509388E-3    5.212124977344471E-1

 1.337500000000000E9     3.277064541792089E-2    5.133567017660744E-1    9.220121049981765E-4   -2.172600862815940E-3   -6.912739940156895E-4   -2.379892886139193E-3    3.128760303328537E-3    1.590187539351503E-3
                         9.520925463268863E-4   -2.139805348113393E-3    1.974828867532619E-2    5.291768653772846E-1   -9.541840258693808E-4   -1.935678449014297E-3   -1.843052910532795E-3   -1.505634331946704E-3
                        -6.785377112704749E-4   -2.384444959998026E-3   -9.794366471203839E-4   -1.921440761553862E-3    2.570103459477976E-2    5.117943112003326E-1    7.291801250190937E-4   -2.429204005434480E-3
                         3.122583814442868E-3    1.585733527435703E-3   -1.862571788380270E-3   -1.546287798024019E-3    7.350669953445063E-4   -2.423431776418931E-3    1.225074003703902E-2    5.232117828755155E-1

 1.350000000000000E9     4.787668433697684E-2    5.128011960040302E-1    4.083552516678612E-4   -1.964345862080718E-3   -1.682810544624028E-3   -1.457024301925458E-3    3.213311725736240E-3   -4.833920118589525E-4
                         4.137952964514958E-4   -1.956750499154891E-3    3.546522932834051E-2    5.294783267856188E-1   -1.802205151109724E-3   -1.108273910536901E-3   -2.117617813573732E-3   -2.139782634729196E-4
                        -1.698065851525084E-3   -1.453797537440284E-3   -1.807209814443958E-3   -1.109916181319436E-3    4.107898668928706E-2    5.129154969182420E-1    1.140459638745841E-4   -2.211265235127617E-3
                         3.203992300349050E-3   -4.700181660592177E-4   -2.130119892930877E-3   -1.908949363072776E-4    1.065541565732812E-4   -2.196668290165025E-3    2.741457566105322E-2    5.233055913512146E-1

 1.362500000000000E9     6.204112569164442E-2    5.107708800742624E-1    2.993533207362029E-5   -2.073648489826355E-3   -1.995547594391964E-3   -3.347386479888173E-4    2.188336381667392E-3   -2.078315508677076E-3
                         4.524428761644881E-5   -2.071882897497376E-3    5.015507661930896E-2    5.284563382879580E-1   -1.948043776749670E-3    3.230225796210415E-5   -1.699134820623611E-3    8.271173191987719E-4
                        -1.995024988974459E-3   -3.160648523682388E-4   -1.959152391085184E-3    2.724366991903551E-5    5.569479263424326E-2    5.126088810636454E-1   -3.570006501549153E-4   -2.143376492938221E-3
                         2.231825906077605E-3   -2.060211450847683E-3   -1.664532284794773E-3    8.361443866922416E-4   -3.878137395898527E-4   -2.138788063905245E-3    4.129375110227279E-2    5.220976104530330E-1

 1.375000000000000E9     7.505681698750698E-2    5.081489017702550E-1   -6.619962520928263E-4   -2.197330202455033E-3   -1.711124603809042E-3    6.670283129240283E-4    6.160226753083970E-4   -2.763029595515410E-3
                        -6.722703794558640E-4   -2.196371236192064E-3    6.372616406331709E-2    5.266082869102379E-1   -1.423984313971023E-3    8.476812569501756E-4   -9.127797704438031E-4    1.404599509918740E-3
                        -1.728963541632691E-3    6.377446595161478E-4   -1.422994053920850E-3    8.699617018547698E-4    6.955487323352683E-2    5.114719405155541E-1   -1.083948344855174E-3   -2.048872719684714E-3
                         5.972237549264961E-4   -2.774695009419971E-3   -9.237799652837670E-4    1.385997416410042E-3   -1.091129589091531E-3   -2.031366633736505E-3    5.425649904380399E-2    5.202995891946569E-1

 1.387500000000000E9     8.740005720382384E-2    5.054292135382952E-1   -1.643956137865774E-3   -1.813089031984273E-3   -1.124609779630146E-3    1.289607255139319E-3   -1.001353821727005E-3   -2.486804601028167E-3
                        -1.647561798879634E-3   -1.847918803577908E-3    7.645264277653203E-2    5.242981991385082E-1   -7.141572209869555E-4    1.076589275520054E-3   -1.579373224417026E-4    1.473745981607515E-3
                        -1.134292348780261E-3    1.298194649007643E-3   -7.170141809260415E-4    1.069114902124083E-3    8.298262816991840E-2    5.098669838099777E-1   -1.901923397834577E-3   -1.491686938571164E-3
                        -1.000031017092527E-3   -2.448709882642258E-3   -1.440455092850834E-4    1.501992314108743E-3   -1.913244090415485E-3   -1.487268630543001E-3    6.711418542099858E-2    5.180526485519348E-1

 1.400000000000000E9     9.947662487681458E-2    5.024125118230445E-1   -2.282893698637766E-3   -8.395794522355904E-4   -3.690013206451724E-4    1.583144376119626E-3   -2.074161866261477E-3   -1.421445519886082E-3
                        -2.266633520399041E-3   -8.134785930713276E-4    8.863154709273689E-2    5.213921296706826E-1   -3.127267093050937E-4    9.605592147874097E-4    5.253131179074965E-4    1.284837676290642E-3
                        -3.537306144143131E-4    1.599556212459658E-3   -3.213498713264121E-4    9.400372305381345E-4    9.629829213739258E-2    5.074366502120894E-1   -2.333657895877096E-3   -4.586423662015789E-4
                        -2.095341430258824E-3   -1.394068192014267E-3    5.304507656875884E-4    1.290718651087174E-3   -2.326153859809514E-3   -4.644763173654771E-4    7.978629363566403E-2    5.151244636543965E-1

 1.412500000000000E9     1.109803693985172E-1    4.989709650896498E-1   -2.132151856644300E-3    3.680956668403823E-4    4.192671652895599E-4    1.557703214585998E-3   -2.385312746988562E-3    8.441269157476007E-6
                        -2.168613135127144E-3    3.464537737965914E-4    1.006039038831886E-1    5.180185527717545E-1   -1.506499566574947E-4    9.407923854637042E-4    9.896715552260144E-4    8.639904973953747E-4
                         4.214164336328499E-4    1.549206317680569E-3   -1.805188707469756E-4    9.469251210032621E-4    1.092818131340138E-1    5.041434767275670E-1   -2.045246397599619E-3    6.177333168123440E-4
                        -2.403830431876770E-3    7.657547481890482E-6    1.009305914748930E-3    8.491544839432963E-4   -2.030711656560530E-3    5.905407786468158E-4    9.186346276660921E-2    5.114373943403471E-1

 1.425000000000000E9     1.212870408342059E-1    4.953550792512739E-1   -1.481768022130313E-3    1.054170415387266E-3    1.137909538430206E-3    1.109097823814618E-3   -1.903286120802099E-3    1.336113956084686E-3
                        -1.448373486624904E-3    1.027342136537127E-3    1.118509680118394E-1    5.145448809826705E-1    8.331123311639118E-5    1.145609071490133E-3    1.226337439439226E-3    2.793087577490848E-4
                         1.125364305998828E-3    1.122817909414023E-3    9.774147026447737E-5    1.131677426881305E-3    1.210917546802462E-1    5.003071888322473E-1   -1.278658945356267E-3    1.182831627264826E-3
                        -1.889085521513452E-3    1.324717139612784E-3    1.243457707769102E-3    2.740381469448136E-4   -1.317816456986343E-3    1.192461534095062E-3    1.027292051706024E-1    5.078558125369933E-1

 1.437500000000000E9     1.305091163379386E-1    4.920963450066028E-1   -7.562089154093831E-4    1.141572649460647E-3    1.552848901858043E-3    3.636122707837570E-4   -8.013424930044678E-4    2.125843739419755E-3
                        -7.930964770373009E-4    1.143830800775226E-3    1.224397918899909E-1    5.112953488698128E-1    6.656224008306256E-4    1.118037946552229E-3    1.191016057650932E-3   -3.692973102927654E-4
                         1.576333431614434E-3    3.735031815815381E-4    6.601306592875748E-4    1.111666588564532E-3    1.318409103845140E-1    4.967039381112577E-1   -6.063344459100264E-4    1.242363813741473E-3
                        -7.560804151403048E-4    2.117727592879586E-3    1.207512877581951E-3   -3.642622688127638E-4   -6.505468118497790E-4    1.228613311540607E-3    1.127277363532807E-1    5.048915935901868E-1

 1.450000000000000E9     1.393412974590634E-1    4.898371379623617E-1   -4.180712030242134E-4    1.066654453011097E-3    1.469711733332011E-3   -4.901434367151288E-4    6.307227565951164E-4    2.092454529816751E-3
                        -4.303809485607896E-4    1.079024997517312E-3    1.326161841573050E-1    5.087980802761880E-1    1.191402182351445E-3    6.637182482655450E-4    8.249580348226308E-4   -9.502028010010022E-4
                         1.509668929583698E-3   -5.394515499645722E-4    1.215477004730510E-3    6.656703126249832E-4    1.419097637460449E-1    4.937492245909089E-1   -2.748706544321111E-4    1.058383773256499E-3
                         6.120799217075040E-4    2.072841033518959E-3    8.348327048203244E-4   -9.570947244726519E-4   -2.718702537940458E-4    1.057995234226820E-3    1.224756136277402E-1    5.026797118715673E-1

 1.462500000000000E9     1.483229043969471E-1    4.881004270944552E-1   -1.835342722231542E-4    1.077475680979006E-3    9.162980403602684E-4   -1.217468070075265E-3    1.681630121303330E-3    1.236614178036251E-3
                        -1.864167088551388E-4    1.084618971794657E-3    1.427656802642706E-1    5.065424435064034E-1    1.344182015361962E-3   -5.729003040154816E-5    1.755854117033036E-4   -1.193433260468078E-3
                         8.905544191679812E-4   -1.215995703209164E-3    1.339272849941268E-3   -7.874517341174646E-5    1.518819330146207E-1    4.911879045411945E-1   -1.152581465672585E-4    1.016252691273082E-3
                         1.686165302942446E-3    1.224668298850686E-3    1.909688721223373E-4   -1.222692714993522E-3   -1.104259639733562E-4    1.017311805918427E-3    1.322981012389517E-1    5.005485158484824E-1

 1.475000000000000E9     1.575711033247711E-1    4.864068696653372E-1    1.401388151087804E-4    1.126660493912543E-3    4.884972092353529E-5   -1.411640500013506E-3    1.959623374437468E-3   -3.606193989125819E-5
                         1.345489638961462E-4    1.124884098842831E-3    1.529896468632976E-1    5.045642892604302E-1    9.806131505855022E-4   -7.093894183261569E-4   -4.940136151399677E-4   -1.009823626180394E-3
                         4.781851062243342E-5   -1.396175155929011E-3    9.803495833658350E-4   -7.059747246707296E-4    1.618929434833991E-1    4.888089559454583E-1    1.388175247750505E-4    1.048120580247672E-3
                         1.963758418917179E-3   -5.959481848646675E-5   -4.841768546390418E-4   -1.014555164155707E-3    1.655372048949237E-4    1.062776985592442E-3    1.420934038037923E-1    4.982183134239487E-1

 1.487500000000000E9     1.669853830504480E-1    4.846358086105107E-1    5.555435587680503E-4    1.001095365343811E-3   -6.603776070368150E-4   -1.093368118590334E-3    1.389521362288870E-3   -1.125392784357046E-3
                         5.961333394454626E-4    1.024616066042891E-3    1.630985290664093E-1    5.022786464130924E-1    4.209472826545283E-4   -9.051082726518419E-4   -8.873622819210199E-4   -5.373084654040927E-4
                        -6.615843678926975E-4   -1.092594295271457E-3    4.236029216019322E-4   -9.061081100418353E-4    1.717069739489187E-1    4.863575972827123E-1    5.612351141887208E-4    9.650159596087296E-4
                         1.381462755246493E-3   -1.109907687634999E-3   -8.753147926920696E-4   -5.280697476648830E-4    5.432109259925294E-4    9.669053648056935E-4    1.516672475560721E-1    4.957074579381634E-1

 1.500000000000000E9     1.766420317022747E-1    4.831097623686250E-1    9.028630132741083E-4    6.061028761393195E-4   -1.015357528825641E-3   -4.815301786341994E-4    3.882015855269881E-4   -1.561825407322993E-3
                         8.992077462180213E-4    6.314092432979270E-4    1.731011988213603E-1    5.002440309608995E-1   -9.486935857232338E-6   -7.936635296645610E-4   -8.684676656314776E-4    2.168071183577159E-5
                        -1.006780571406566E-3   -4.764976208003995E-4   -7.599550890735297E-6   -8.035005637798532E-4    1.813980566732763E-1    4.840788304900078E-1    8.676936791514011E-4    5.948830925401142E-4
                         3.959441497896942E-4   -1.547823664292810E-3   -8.577192893207521E-4    2.996629466589731E-5    8.669923316095044E-4    6.113446112225167E-4    1.612872150696849E-1    4.934405872076810E-1

 1.512500000000000E9     1.869405476975698E-1    4.817341131630338E-1    9.605091450137091E-4    1.316206264521186E-4   -9.533642897367725E-4    7.403047044068797E-5   -5.572803864025386E-4   -1.321017452437987E-3
                         9.264667843451431E-4    1.279080927607265E-4    1.836133935447836E-1    4.981960363797326E-1   -1.984770198245478E-4   -6.237203496409082E-4   -6.240202448411065E-4    3.837297357744427E-4
                        -9.684353351505577E-4    9.856679777418880E-5   -1.793537181561872E-4   -6.040873329896274E-4    1.913384818693462E-1    4.821497748246034E-1    8.826177991777685E-4    1.672408006480644E-4
                        -5.418823289351225E-4   -1.316386945091666E-3   -6.296462222716334E-4    3.925292889357641E-4    8.996036858027766E-4    1.729572866719903E-4    1.714888001653001E-1    4.916204864595514E-1

 1.525000000000000E9     1.981163891762874E-1    4.805083960186598E-1    7.119926428154297E-4   -1.804000725222360E-4   -6.964587585218498E-4    4.419405277338334E-4   -1.079225276362287E-3   -6.673228133546932E-4
                         7.212501581039030E-4   -2.078947325508773E-4    1.947504181904324E-1    4.962335518731801E-1   -2.793150499063898E-4   -5.010954433125249E-4   -3.312186201966469E-4    5.612487994405055E-4
                        -7.108916625386980E-4    4.396173170387335E-4   -2.971030379504667E-4   -4.932016409983734E-4    2.019343218455423E-1    4.803433868737718E-1    7.274267953072953E-4   -1.129119980889504E-4
                        -1.079137849121623E-3   -6.555999085987024E-4   -3.066579524237008E-4    5.426263740162209E-4    7.158365215335959E-4   -1.313805884176350E-4    1.825169881628473E-1    4.900187760584370E-1

 1.537500000000000E9     2.100378823741580E-1    4.790561071241208E-1    4.659700194332848E-4   -2.929754673963176E-4   -3.850971945769470E-4    6.343174341828108E-4   -1.117176024839879E-3    1.546038904451790E-5
                         4.764607455122619E-4   -2.752366501640868E-4    2.066515522321230E-1    4.939963940989805E-1   -4.154221724930863E-4   -4.337026382348955E-4   -5.742646279842699E-5    5.798638272659246E-4
                        -3.849687704296211E-4    6.338346081491413E-4   -4.546488430903605E-4   -4.351127251349211E-4    2.131542541936774E-1    4.782734967373030E-1    5.527554581474317E-4   -2.013525101445869E-4
                        -1.096779968294749E-3    3.118393467677408E-5   -6.750786013676504E-5    5.733297764938099E-4    5.338898523230441E-4   -1.931148596278501E-4    1.940668378523223E-1    4.883281661039177E-1

 1.550000000000000E9     2.225845881194158E-1    4.769325939904595E-1    3.654433578203348E-4   -2.397318179561062E-4   -8.661568249675583E-5    7.115729631833154E-4   -7.970683516888871E-4    5.406927053605690E-4
                         3.732988142975514E-4   -2.165843298098337E-4    2.192596058929731E-1    4.913104975602309E-1   -6.164545504071002E-4   -2.423918709496216E-4    1.632718156500195E-4    5.046867981877863E-4
                        -7.699670261251861E-5    7.008614406023966E-4   -6.251209124530202E-4   -2.569205193199028E-4    2.252167399926420E-1    4.756765326371569E-1    5.112527387234313E-4   -2.558873663495112E-4
                        -8.066930681556976E-4    5.440806625129864E-4    1.809948610009871E-4    4.886104697030654E-4    5.111672009877183E-4   -2.519508363643370E-4    2.061579330709451E-1    4.862344478973073E-1

 1.562500000000000E9     2.354187091594958E-1    4.742413395968421E-1    3.999822474351191E-4   -3.331729599505431E-4    2.403685288955590E-4    6.483457994480834E-4   -3.420635148198944E-4    7.664060234821395E-4
                         4.000384914726940E-4   -3.215829139602600E-4    2.321881238898759E-1    4.880845163802058E-1   -6.863053549621313E-4    7.421153198026755E-5    3.684296258060388E-4    3.348932769355605E-4
                         2.184156064188650E-4    6.490937559195381E-4   -6.688792836142233E-4    7.392259950902641E-5    2.378101846807775E-1    4.727117922755665E-1    4.656749087074268E-4   -4.024379915300388E-4
                        -3.495489551435081E-4    7.708529838881410E-4    3.792797049129602E-4    3.474454593636634E-4    4.936948256090496E-4   -3.985236268464027E-4    2.185363646619365E-1    4.835488469531612E-1

 1.575000000000000E9     2.485508466342191E-1    4.711036523090439E-1    3.183716277241599E-4   -4.638431382523900E-4    4.927572368199914E-4    4.286359317979226E-4    8.738759285400835E-5    7.337574981587607E-4
                         3.172438637300770E-4   -4.950075705534766E-4    2.455889383542330E-1    4.843757718084920E-1   -5.008189366148786E-4    3.980489581417635E-4    4.467797785563741E-4    1.190011536529694E-4
                         4.829913763649878E-4    4.415534041564290E-4   -5.168532137350659E-4    4.173079967713035E-4    2.509383967727363E-1    4.693199863307617E-1    3.204567195168309E-4   -6.095712193660955E-4
                         7.756110788698553E-5    7.625781100800492E-4    4.634748409297523E-4    1.192587686240701E-4    3.378014387774935E-4   -6.122134255541851E-4    2.312307023406251E-1    4.803682978050440E-1

 1.587500000000000E9     2.620606837213237E-1    4.672653357193143E-1    8.290530930895968E-5   -6.302505607291034E-4    6.284176240838818E-4    1.286285590875343E-4    3.764236969624889E-4    5.625992750645310E-4
                         6.261462440748030E-5   -6.054841082781431E-4    2.592935855652443E-1    4.799087923163710E-1   -2.105954026715769E-4    5.290251492914155E-4    4.444265115805077E-4   -1.084085501644868E-4
                         6.382834746649698E-4    1.287448323308362E-4   -1.942812516466456E-4    5.279187347830332E-4    2.646189414974887E-1    4.655062478518729E-1    1.445876763552838E-5   -6.914173837496472E-4
                         4.270672973359553E-4    5.759013349890337E-4    4.617316532139056E-4   -1.159022020597565E-4    4.501388438777965E-5   -6.925363980467052E-4    2.443809894562164E-1    4.763849365071384E-1

 1.600000000000000E9     2.760067480087680E-1    4.624647014301960E-1   -1.975510182649487E-4   -5.427745723941563E-4    5.933839466989907E-4   -2.193637581686276E-4    6.279565402931376E-4    2.712320570246540E-4
                        -1.986444763500202E-4   -5.409539490652309E-4    2.733754497690379E-1    4.744262490839572E-1    6.205732309172242E-5    4.344530396467398E-4    3.295122131562273E-4   -3.277641352227866E-4
                         5.715121555480887E-4   -2.044982726547478E-4    6.853738570681081E-5    4.425958646050776E-4    2.787863486973971E-1    4.609674249006467E-1   -2.849560648257748E-4   -5.598639244460133E-4
                         6.281937316529808E-4    3.039654707321916E-4    3.098545577579049E-4   -2.847891054702071E-4   -2.664093250245483E-4   -5.911747403357067E-4    2.581116393143427E-1    4.712007593753252E-1

 1.612500000000000E9     2.904318135524891E-1    4.565968694280550E-1   -3.718068872398626E-4   -3.427438020002565E-4    3.588512287726972E-4   -4.537592467990349E-4    6.396071654859957E-4   -6.532259468098182E-5
                        -3.741444510365975E-4   -3.508780516793971E-4    2.876816494142836E-1    4.678215126012573E-1    1.348541206045630E-4    3.086963424070822E-4    8.421223399613666E-5   -3.626095014291682E-4
                         3.539306901569010E-4   -4.799273405232987E-4    1.616322393531840E-4    2.988422947777902E-4    2.932628084641115E-1    4.554979475546344E-1   -4.374827890474039E-4   -3.335367357538274E-4
                         6.432487798500612E-4   -7.423899111934864E-5    1.026495356899742E-4   -3.939871012635690E-4   -4.175957281742762E-4   -3.438467176793329E-4    2.722711472157308E-1    4.649046625818782E-1

 1.625000000000000E9     3.050922154839290E-1    4.493300462913584E-1   -4.064568901405542E-4   -1.380581812385704E-4    5.730715617533996E-5   -5.093136602586834E-4    4.885581339472895E-4   -4.145113189974903E-4
                        -3.855067919529127E-4   -1.330478768867336E-4    3.023096780153022E-1    4.600145888612815E-1    1.643555446162133E-4    2.425326931882924E-4   -9.169725884100020E-5   -3.278585647934387E-4
                         5.707797525569637E-5   -5.381066884831402E-4    1.618233503775318E-4    2.275608416503027E-4    3.078098606697000E-1    4.488565767586729E-1   -4.199560368257006E-4   -1.226602790847188E-4
                         4.885541033981066E-4   -4.441297461674335E-4   -1.053081353428507E-4   -3.369251533819766E-4   -4.242181358686729E-4   -1.299162547390546E-4    2.866645750927374E-1    4.575342811793777E-1

 1.637500000000000E9     3.197168396574890E-1    4.406333324078252E-1   -3.165554350272537E-4   -2.129441260276274E-5   -1.883693339528272E-4   -4.505403508310388E-4    1.693741737047841E-4   -5.929274408009974E-4
                        -3.431074878782062E-4   -6.288228856981193E-6    3.168566128462500E-1    4.509739150947929E-1    1.906132826802572E-4    2.028400053527471E-4   -2.118087133308098E-4   -2.068438327846147E-4
                        -1.896934112525581E-4   -4.249419619190176E-4    1.877475404190586E-4    2.167378460159643E-4    3.222620627518203E-1    4.410682424863143E-1   -3.531296444401706E-4   -2.604805199133810E-6
                         1.751912518607511E-4   -6.039972863962545E-4   -2.129029095746073E-4   -2.163605363399110E-4   -3.388534195990373E-4   -1.825260635205618E-5    3.010482953602752E-1    4.491301786836998E-1

 1.650000000000000E9     3.341529442973302E-1    4.307651387770127E-1   -2.810358847961765E-4    5.009777357967091E-5   -3.265918367916155E-4   -2.327565133728669E-4   -1.825675866251098E-4   -5.791338264535627E-4
                        -2.971526798338174E-4    4.541264851392331E-5    3.313333121077620E-1    4.407800418076216E-1    2.893192966904708E-4    9.909017240901479E-5   -2.364319848446007E-4   -8.047482659624779E-5
                        -3.601454413040881E-4   -2.339643242008142E-4    3.051712228055938E-4    1.225679229777750E-4    3.367342546524236E-1    4.319995001047902E-1   -3.086248783088569E-4    3.689511827593946E-5
                        -1.895840278537042E-4   -5.750786508325436E-4   -2.218312573549965E-4   -8.148746648646414E-5   -3.166871012774959E-4    5.376696611468059E-5    3.153083918368664E-1    4.399243984660979E-1

 1.662500000000000E9     3.483959894062086E-1    4.198177646147398E-1   -2.809595489569506E-4    1.148081679373025E-4   -3.403953254843142E-4   -2.688995579142286E-5   -4.324870766924964E-4   -3.729635790682443E-4
                        -2.643990459648056E-4    1.011288678786197E-4    3.455710530452241E-1    4.293234073446587E-1    3.312298703496576E-4   -2.065115119736272E-5   -1.988000492042628E-4    4.750288325535631E-5
                        -3.666819052255329E-4   -6.079937217364908E-5    3.325497001085132E-4   -2.359897530570311E-5    3.511559361455624E-1    4.215326230301347E-1   -3.147627794666543E-4    1.548283711807473E-4
                        -4.680570750191402E-4   -3.606028213714598E-4   -2.195811934759293E-4    2.190921671764381E-5   -3.286823050225648E-4    1.598456947531564E-4    3.292002607746813E-1    4.294718843695516E-1

 1.675000000000000E9     3.621622958388112E-1    4.076909057125692E-1   -2.671976190136424E-4    2.186738241982497E-4   -3.011065592031891E-4    1.143588612440316E-4   -5.257663879902636E-4   -3.412927037093418E-5
                        -2.319765860682500E-4    2.066206050823070E-4    3.591420024001699E-1    4.165453627738510E-1    2.555825991597106E-4   -1.742867109636021E-4   -1.816972166849454E-4    7.293541314828119E-5
                        -3.137529532523323E-4    8.767508633080308E-5    2.443481331388064E-4   -1.889063825620593E-4    3.652628354583006E-1    4.094877556932230E-1   -2.477031269533807E-4    2.475263877636853E-4
                        -5.308152773231642E-4   -3.793452867489608E-5   -1.550487268811503E-4    6.846471753469212E-5   -2.425852128552475E-4    2.510896388451601E-4    3.422738221964733E-1    4.175805601144862E-1

 1.687500000000000E9     3.752825641502914E-1    3.943587775867096E-1   -1.185279726434151E-4    2.890050923815436E-4   -1.860692463677070E-4    1.953991116284959E-4   -4.277731703336108E-4    2.864419091562295E-4
                        -1.046659381946130E-4    2.864952489540041E-4    3.718803273297444E-1    4.024584861506624E-1    1.270866216524062E-4   -2.370462616797040E-4   -1.254017835162641E-4    1.366003742544285E-4
                        -2.019526390435412E-4    1.867121304208995E-4    1.032415587869125E-4   -2.377063430461271E-4    3.790129957323471E-1    3.960701369649154E-1   -1.051619323890561E-4    3.441883452429846E-4
                        -4.363758093062848E-4    2.563102598642958E-4   -1.221838670183451E-4    1.211819621544454E-4   -9.505974928912086E-5    3.430845963039269E-4    3.546004553830435E-1    4.043753066270567E-1

 1.700000000000000E9     3.876285330739219E-1    3.799491877101770E-1    1.973253166048868E-5    2.976525149583587E-4   -1.109419849770594E-4    2.352085105935323E-4   -1.879213594932783E-4    4.053334590314898E-4
                         2.399082881582379E-5    2.858070519937711E-4    3.837188332791682E-1    3.871219131013152E-1   -2.415937285911759E-6   -1.992625495957963E-4   -7.620988701518426E-5    1.344066991956494E-4
                        -1.059244718415062E-4    2.530961365992478E-4   -3.853283938629354E-6   -2.087483395545121E-4    3.921261842938766E-1    3.812904517529824E-1    4.630267471965724E-5    3.135794488123041E-4
                        -2.082267815592740E-4    4.341157879724325E-4   -7.672679712329356E-5    1.638195586339602E-4    3.048310363356940E-5    3.181134761688261E-4    3.660616844521512E-1    3.897568861891300E-1

 1.712500000000000E9     3.989317641489548E-1    3.646541912986071E-1    1.358110406671931E-4    2.072421663541627E-4    1.670083704484287E-5    2.430466880943506E-4    7.671500741362633E-5    4.183161769772686E-4
                         1.158084241399465E-4    2.168406079906449E-4    3.944713446502043E-1    3.707289917480162E-1   -4.501823118183024E-5   -1.455625780814769E-4   -1.282837559918635E-5    1.694070976552047E-4
                        -1.947979553845048E-7    2.445005492831093E-4   -5.420523812526397E-5   -1.353747677832330E-4    4.043608278989459E-1    3.655364804260297E-1    1.609673772473733E-4    1.978932015801866E-4
                         8.012234350518285E-5    4.418258301183921E-4   -1.766569425140376E-5    1.785779786952417E-4    1.496306816340494E-4    2.104191635567786E-4    3.766297173879212E-1    3.741557149366184E-1

 1.725000000000000E9     4.091294934262744E-1    3.483279706371311E-1    1.838798680489883E-4    1.350152601504554E-4    1.126969333985287E-4    1.888331944040357E-4    2.520777873579021E-4    2.932266460839239E-4
                         1.619652550280071E-4    1.251900563921978E-4    4.041184964787732E-1    3.533461283630739E-1   -2.953453088235607E-5   -1.029075095540403E-4    5.506117040499480E-5    1.884255344468038E-4
                         1.097602194849116E-4    2.152045127184625E-4   -3.999806810878229E-5   -9.953289951416661E-5    4.155709027303356E-1    3.489479337636110E-1    1.990153202299896E-4    9.016813610584945E-5
                         2.874777053467334E-4    2.847959720153669E-4    4.742539342405552E-5    1.813718779104582E-4    2.059403000833831E-4    8.587709099358097E-5    3.863842003127026E-1    3.575228209722980E-1

 1.737500000000000E9     4.183267028393017E-1    3.309159018919878E-1    1.766049768706744E-4    6.500162982844211E-5    1.798065227769985E-4    1.299866339653013E-4    3.523039023504537E-4    1.051924654830319E-4
                         1.856593935383956E-4    4.664576316882718E-5    4.126422438307236E-1    3.349985922506036E-1   -7.669459079760113E-6   -8.160944416015088E-5    1.170318150220817E-4    1.418560916672836E-4
                         1.860243836344844E-4    1.006100256309828E-4   -6.153215917745521E-5   -1.191725859526402E-4    4.255890031892450E-1    3.313307188896247E-1    1.599393419953417E-4    2.620354973523741E-5
                         3.601255886770864E-4    9.574194654141625E-5    1.270456559622674E-4    1.276441211877771E-4    1.864927859265865E-4    2.165311223778387E-6    3.951115365385449E-1    3.400276843014376E-1

 1.750000000000000E9     4.264073792053382E-1    3.124470806186781E-1    1.851739935620597E-4    3.207263839515010E-6    2.102179648927680E-4    1.139108652501196E-5    2.997260964020104E-4   -1.099415115076210E-4
                         1.653358075568151E-4   -2.616298149134884E-5    4.199325779941985E-1    3.157038714663564E-1   -7.017530980447630E-5   -1.225276216879483E-4    1.781728123232179E-4    4.544259016267982E-5
                         2.130093280974286E-4    2.852213690802414E-5   -8.080629289487590E-5   -1.114122878331121E-4    4.342939198357057E-1    3.129475495561516E-1    1.261167754605327E-4   -4.271582004009996E-5
                         3.124375886335051E-4   -1.040005366817876E-4    1.865755115265817E-4    5.847987660010389E-5    1.352047895940633E-4   -2.791503037099711E-5    4.025473967993846E-1    3.219376417448795E-1

 1.762500000000000E9     4.331342411524928E-1    2.930462159485108E-1    1.764559508180583E-4   -8.217578438845992E-5    1.751505037918022E-4   -6.625942892519009E-5    1.911850276384344E-4   -2.129226228613148E-4
                         1.540546085225139E-4   -9.080510469886969E-5    4.256207084173035E-1    2.958168293418825E-1   -1.185345792377749E-4   -7.848599681085081E-5    1.829909024639010E-4   -1.899959345206875E-5
                         1.677614740788525E-4   -8.858819018265048E-5   -1.462637398885965E-4   -9.190726595008364E-5    4.414882304103401E-1    2.936743013986663E-1    9.324030081536500E-5   -7.371644654667924E-5
                         2.246487415134716E-4   -2.412248593930932E-4    2.181141826367474E-4   -1.747458420535307E-5    1.168650232866804E-4   -7.754906836784220E-5    4.084960643808547E-1    3.033815929515740E-1

 1.775000000000000E9     4.384615951148447E-1    2.730514221381918E-1    1.057914339734587E-4   -1.155406558972226E-4    1.335950050635373E-4   -1.150320085859112E-4    4.751338335149192E-5   -2.571611999922101E-4
                         9.015548482890823E-5   -1.421967349942001E-4    4.296708576288149E-1    2.754306278084750E-1   -1.628611208039855E-4   -1.516861071470601E-5    1.461480233031217E-4   -1.131328212370377E-4
                         1.049376849467001E-4   -9.942526954249437E-5   -1.593783132181258E-4   -1.147464134553742E-5    4.470357755989887E-1    2.736809952087082E-1    2.459014964273907E-5   -1.153712207893695E-4
                         5.481022654663548E-5   -2.767793509827179E-4    1.500398219369436E-4   -1.145168762916569E-4    4.517189668100023E-5   -9.312842572652446E-5    4.128151808263794E-1    2.845795162241202E-1

 1.787500000000000E9     4.423287995893323E-1    2.527081799567128E-1   -3.529128211509355E-5   -1.503325080519186E-4    7.571839743338713E-5   -1.274255801354424E-4   -1.049838488614222E-4   -2.756223070347319E-4
                         9.964336416698267E-6   -1.747792812561332E-4    4.318482380799397E-1    2.544690837745254E-1   -1.214067537267976E-4    4.292844832973093E-5    7.951053302474261E-5   -1.826532750906304E-4
                         7.243993141937273E-5   -1.635107736354263E-4   -1.547092450150236E-4    6.719147909748238E-5    4.508493734488856E-1    2.530899606727076E-1   -2.976712009404882E-5   -8.770534651901358E-5
                        -8.625416372498319E-5   -2.529314409115625E-4    1.018216313967390E-4   -1.876712341270980E-4   -4.353262411993242E-5   -1.063783650443314E-4    4.154145606577967E-1    2.653245054675440E-1

 1.800000000000000E9     4.448794966715703E-1    2.320732620852882E-1   -1.222653509840710E-4   -1.514958760246942E-4    1.461858025030873E-5   -1.447331748842047E-4   -2.176973910032887E-4   -1.607378386460000E-4
                        -1.035366424717866E-4   -1.239900417275042E-4    4.321904456383417E-1    2.332420820853683E-1   -1.330040835006999E-4    7.065422579294664E-5    1.264470755956402E-5   -1.892314667082170E-4
                         5.274029174904480E-6   -1.521750029822022E-4   -1.304725117869530E-4    8.320398035976522E-5    4.533784527470806E-1    2.319657188409730E-1   -9.838699473001399E-5   -6.412161740535744E-5
                        -2.091919001172924E-4   -1.699995928752304E-4   -5.652746216189309E-6   -2.277567586454389E-4   -8.793674118307765E-5   -4.903903585634117E-5    4.163139856787592E-1    2.457419296227423E-1

 1.812500000000000E9     4.457809111849774E-1    2.112873395079148E-1   -1.530889092263515E-4   -2.688299421948666E-5   -5.609345281019481E-5   -1.195351604124449E-4   -2.411978506068293E-4   -3.489999106375345E-6
                        -1.291701281060071E-4   -4.944869326782174E-5    4.307252969845844E-1    2.117823397199508E-1   -7.768892622062109E-5    1.352367760040770E-4   -1.033597294439687E-4   -2.078338792713086E-4
                        -5.624733525066788E-5   -1.652250380449015E-4   -8.346727849568664E-5    1.243643115720946E-4    4.543357843761222E-1    2.104512358370399E-1   -9.798778109691901E-5    3.908078083565452E-5
                        -2.804810189249123E-4   -2.784741539060877E-5   -1.039155618595548E-4   -2.100830713996643E-4   -1.183059487377417E-4    1.612921047935628E-5    4.157808611814883E-1    2.257529816357358E-1

 1.825000000000000E9     4.449975367412116E-1    1.905011055113784E-1   -1.322118317083123E-4    4.757436137885513E-5   -1.145210001998540E-4   -1.465653508945553E-4   -2.407964915198123E-4    1.094089061570695E-4
                        -1.304745896826614E-4    4.406548112653653E-5    4.273778966211969E-1    1.904872307522877E-1   -6.220136987229605E-5    1.478540234733350E-4   -2.049565132106269E-4   -1.311337333258012E-4
                        -1.101033218664151E-4   -1.318387641344985E-4   -6.663112874698330E-5    1.766029320731368E-4    4.537828000053459E-1    1.887825533379568E-1   -3.210091271596029E-5    9.381184388060302E-5
                        -2.282187964621730E-4    1.031102183340661E-4   -2.056848338941049E-4   -1.268751320633764E-4   -4.875765375579430E-5    5.886694644621125E-5    4.137006887342254E-1    2.055855712695871E-1

 1.837500000000000E9     4.423511602881487E-1    1.696798366740871E-1   -7.404331312299035E-5    1.200315701981708E-4   -1.982929628478460E-4   -6.932847787968416E-5   -1.236796844262015E-4    1.943083432485882E-4
                        -8.049160331897354E-5    1.192529297278901E-4    4.221140614890149E-1    1.696671921726528E-1    1.040567628156035E-5    1.787224981619875E-4   -2.685023899342703E-4   -5.368771773071930E-6
                        -1.717734202239637E-4   -7.883200486311225E-5    1.546227939362548E-5    1.858262479600699E-4    4.516529098574624E-1    1.673088683151339E-1   -7.663527433673056E-7    1.120117790645884E-4
                        -1.258830686691137E-4    2.136240041141973E-4   -2.580175031293486E-4    1.157373169740637E-5    3.435169456266139E-6    1.161262270389765E-4    4.102638273454735E-1    1.856873453006988E-1

 1.850000000000000E9     4.378297964012190E-1    1.491438272298088E-1   -1.099461671077082E-5    1.405046236994263E-4   -2.098912731033677E-4    4.254940761971165E-7    1.859939723984604E-5    2.495901400180374E-4
                         2.391984555222105E-5    1.362692659943240E-4    4.150944595027427E-1    1.495916033948263E-1    7.042034841773082E-5    1.570275649668737E-4   -1.933844481130474E-4    1.159128409946765E-4
                        -2.107529484832183E-4    7.612031931959442E-6    8.305334815855805E-5    1.841701761456762E-4    4.478572506248329E-1    1.463282461854111E-1    6.229717590857794E-5    9.746612124809233E-5
                        -1.897412200183640E-5    2.498576290084538E-4   -2.287723526635819E-4    1.105292354511907E-4    4.560475054157369E-5    9.722915436587784E-5    4.052510292335070E-1    1.662416321928268E-1

 1.862500000000000E9     4.315661788498154E-1    1.287557599409209E-1    6.430840947745937E-5    9.717444048510605E-5   -1.965738064643970E-4    1.339088635263020E-4    1.752915126915425E-4    2.078701068164981E-4
                         5.619725273312648E-5    1.167009911389089E-4    4.062558859412699E-1    1.303746267001044E-1    1.730966930994185E-4    1.431468530796746E-4   -1.202701514190166E-4    2.376761569534999E-4
                        -1.910497838269480E-4    1.431857358363324E-4    1.652326278313604E-4    1.229032144239118E-4    4.424415317546851E-1    1.258763653508929E-1    1.366050836506066E-4    5.537884863445706E-5
                         1.530655813991997E-4    1.985001217602489E-4   -1.296499483851077E-4    2.613036200858198E-4    1.158362325309009E-4    4.687047874839038E-5    3.987035489004503E-1    1.475363812715639E-1

 1.875000000000000E9     4.233665798160703E-1    1.088286045319755E-1    1.352681956219591E-4    8.485839152420639E-5   -1.022122821696255E-4    2.157475931950432E-4    2.383990470749517E-4    9.563620314054652E-5
                         1.504226973899966E-4    6.532898502227296E-5    3.955985641877076E-1    1.121831314757613E-1    1.863947673072988E-4    4.203558770775118E-5    1.116563498885391E-5    2.734795939167886E-4
                        -1.010893376291902E-4    2.281482268521836E-4    1.908985636363134E-4    4.413755851345386E-5    4.352190272343548E-1    1.059866532002988E-1    1.421992092762561E-4    5.877367032127803E-6
                         2.250808904857545E-4    8.006998333279694E-5    4.379175269215131E-5    2.852338816318475E-4    1.372445476309433E-4   -8.039909858500313E-6    3.902752069043524E-1    1.297019916314412E-1

 1.887500000000000E9     4.133855733405178E-1    8.949025309674044E-2    1.733636572349687E-4   -2.875088590020177E-5    2.927214316817569E-5    2.635266158975859E-4    2.355288111772753E-4   -5.446069520600757E-5
                         1.228809060824254E-4   -7.492577097080040E-6    3.832313378518757E-1    9.508009033198346E-2    2.071863912261740E-4   -6.336157397137240E-5    1.742436552525002E-4    2.080888984116769E-4
                         4.819276987291102E-5    2.526037485599531E-4    1.870600566506174E-4   -4.424754643382652E-5    4.260224769871151E-1    8.691466629744489E-2    1.362010008399076E-4   -8.570491079212539E-5
                         2.199733885128140E-4   -5.118599438808218E-5    1.835920348899464E-4    2.124512954411585E-4    1.170023518377783E-4   -7.793442927031461E-5    3.799041506639512E-1    1.127677326000613E-1

 1.900000000000000E9     4.017928838330996E-1    7.108179012905372E-2    1.168789391501486E-4   -6.594425801974708E-5    1.811767161464778E-4    2.062973985677456E-4    1.464853198542892E-4   -1.898920731956964E-4
                         1.360566684855539E-4   -9.515470192404404E-5    3.690502208358505E-1    7.934438670138559E-2    1.500307532660018E-4   -1.020789144794948E-4    2.481639703779599E-4    1.118518188834186E-4
                         1.861705703039460E-4    2.087347140215752E-4    1.615367598058615E-4   -1.479022545456021E-4    4.150384615125112E-1    6.854944381736532E-2    8.718174610987525E-5   -1.218706166600568E-4
                         1.487821118774342E-4   -1.877682151124533E-4    2.461754034268382E-4    8.427593112355246E-5    1.103128582164246E-4   -1.560851973551340E-4    3.677656154271678E-1    9.677109997741586E-2

 1.912500000000000E9     3.886551545694734E-1    5.380886375771094E-2    1.154384304292519E-4   -1.317663025610612E-4    2.839152426087387E-4    7.876368687958337E-5    1.239814401975667E-5   -2.134561679609611E-4
                         5.842042944500937E-5   -1.294248613125010E-4    3.533072838050847E-1    6.496663509379023E-2    6.702215805246368E-5   -1.737456583057118E-4    2.547821653527788E-4   -4.700690490690103E-5
                         2.823333520224879E-4    7.150202107794628E-5    7.578775691988120E-5   -1.650993173694014E-4    4.023420479548522E-1    5.105298773067588E-2    2.917649386507834E-5   -1.808087711165951E-4
                         4.084229259090655E-5   -1.999258592823870E-4    2.623571145862970E-4   -4.547283861980222E-5    4.032795635226764E-5   -1.517656484270804E-4    3.540222437605534E-1    8.178383319720028E-2

 1.925000000000000E9     3.739835790455516E-1    3.816866552384344E-2    6.808499367585484E-6   -1.437293737413148E-4    2.479198011926258E-4   -7.705086350132643E-5   -1.076660932143124E-4   -1.724868581806812E-4
                         2.519437689184697E-5   -1.628156570676837E-4    3.363975407628841E-1    5.231392556348281E-2    1.377112383872796E-5   -1.769040673100586E-4    1.800673129269284E-4   -1.977633247982061E-4
                         2.477950733818523E-4   -7.537516722287813E-5    2.669057907950830E-5   -1.539413117354601E-4    3.882204419685673E-1    3.456126062415717E-2   -2.189664345303683E-5   -1.871893811197228E-4
                        -1.209753787731012E-4   -1.604123657941580E-4    1.763978592760624E-4   -2.000503540552356E-4   -3.202044998001306E-5   -1.726585278641019E-4    3.388800403171983E-1    6.805453985724899E-2

 1.937500000000000E9     3.579557429573935E-1    2.408151074004491E-2   -7.174218672059292E-5   -1.568053269461939E-4    1.622013393300856E-4   -2.242157705382786E-4   -1.719526142833278E-4   -8.340153892673907E-5
                        -6.729252111039601E-5   -1.347508867345900E-4    3.183857885857387E-1    4.141861208274555E-2   -6.476018769960290E-5   -1.885418541606737E-4    5.705451640193553E-5   -2.486968761833939E-4
                         1.692785272676971E-4   -2.143000658967997E-4   -6.002000315319814E-5   -1.767710888174779E-4    3.727576153844472E-1    1.943179748199494E-2   -1.037554728737954E-4   -1.693031923341716E-4
                        -1.807143936874548E-4   -8.325004993660278E-5    3.200766025246602E-5   -2.442812643301816E-4   -1.020993427187452E-4   -1.362809713054712E-4    3.226185868383390E-1    5.582027162559914E-2

 1.950000000000000E9     3.406970850947588E-1    1.193378366384259E-2   -1.164727328571328E-4   -1.407743932076407E-4    2.695826162841386E-5   -2.703740035337256E-4   -1.975328073719115E-4    3.591377099114940E-5
                        -9.346700259300065E-5   -1.339237731689192E-4    2.995478019238156E-1    3.267382777973072E-2   -1.347235560461700E-4   -1.510688174699383E-4   -9.075991322190228E-5   -2.420475644916380E-4
                         2.068448347449356E-5   -2.735850678730913E-4   -1.037018978169901E-4   -1.445177122617404E-4    3.561219772580067E-1    5.771203773639769E-3   -1.465236490267342E-4   -9.751812736346339E-5
                        -1.739035664218402E-4    3.362407312564125E-5   -1.092297972094981E-4   -2.135142123364408E-4   -1.746737227467188E-4   -8.129298413415372E-5    3.053650696204013E-1    4.546602993346581E-2

 1.962500000000000E9     3.223126332152639E-1    1.705535032546880E-3   -1.334755115631994E-4   -6.776081337015481E-5   -1.562071843735181E-4   -2.292630133708841E-4   -1.520500941291895E-4    1.161619675298085E-4
                        -1.583686875880246E-4   -4.906260860721896E-5    2.800295946431269E-1    2.622855280310458E-2   -1.632323212657557E-4   -9.517068171895330E-5   -2.044739369527385E-4   -1.177382220901404E-4
                        -1.278114628469143E-4   -2.365466692032053E-4   -1.513793130640003E-4   -8.773291803352155E-5    3.385075021907731E-1   -6.119838747098864E-3   -2.031318265614714E-4   -2.064166889382153E-5
                        -1.302419454678136E-4    1.324885123075265E-4   -2.044325521605348E-4   -1.063788740156799E-4   -1.974644069758163E-4   -4.013375111904687E-5    2.872411184690384E-1    3.722333696333626E-2

 1.975000000000000E9     3.027609497394040E-1   -6.412106394583462E-3   -1.582469311224886E-4   -3.960258168761144E-6   -2.230430945708696E-4   -1.327213040339024E-4   -1.025696728465665E-5    1.810512613240528E-4
                        -1.294329330993605E-4   -1.444826356689663E-5    2.600260437035441E-1    2.223454225505321E-2   -2.022351158287374E-4    1.522525488842230E-5   -2.592196203268535E-4    2.643471380965624E-5
                        -2.379161290064997E-4   -1.301540728235415E-4   -1.904468947385312E-4   -4.378534619400678E-6    3.199576683610483E-1   -1.582719035617457E-2   -1.972640928494976E-4    4.541398806746093E-5
                        -2.635991436304423E-5    1.713619114350280E-4   -2.337925830174815E-4    2.125006983262633E-6   -1.833006353800763E-4    5.790019028472646E-5    2.683385633662542E-1    3.137413161920856E-2

 1.987500000000000E9     2.824954414653722E-1   -1.237631011958681E-2   -1.693218445447780E-4    5.929697436085328E-5   -2.410148692000079E-4   -2.351163318277248E-6    8.190997705610602E-5    1.216125903819988E-4
                        -1.284737537090974E-4    5.916522469460374E-5    2.397761940980215E-1    2.098003392271288E-2   -1.872892646372788E-4    1.105755636633730E-4   -1.966658401212215E-4    1.289644889389697E-4
                        -2.572641661248603E-4    1.259819312014801E-5   -1.927482498518639E-4    9.500371051768561E-5    3.006007812895444E-1   -2.329291558276808E-2   -1.619046060174871E-4    1.484495086735105E-4
                         5.098997257100695E-5    1.263493764196751E-4   -2.130927308580602E-4    1.175378674000706E-4   -1.530876685617658E-4    1.223995485210701E-4    2.488474081271497E-1    2.804176351162604E-2

 2.000000000000000E9     2.617635276295278E-1   -1.619813115822834E-2   -1.024174961453869E-4    1.407685477755851E-4   -1.924030288632445E-4    1.492207337369256E-4    1.042011114202307E-4    6.906897419512497E-5
                        -1.137955192334931E-4    1.326748853487684E-4    2.194529945614313E-1    2.212482377026137E-2   -1.612221024598494E-4    1.802812014958789E-4   -1.256446275809872E-4    2.127155795526025E-4
                        -1.949037181013103E-4    1.380397634230134E-4   -1.305521522274748E-4    1.761262668863540E-4    2.806339852017897E-1   -2.846326313272303E-2   -7.539014897244775E-5    1.887087843465865E-4
                         1.278907454505231E-4    6.998956867788475E-5   -9.300947181171832E-5    1.779334806999850E-4   -8.366877665886935E-5    1.843544235300856E-4    2.289016084767292E-1    2.713916617928680E-2

 2.012500000000000E9     2.406888574384075E-1   -1.825473302565293E-2   -7.602288113315125E-5    1.726897955411385E-4   -9.122099757259603E-5    2.116663263484263E-4    1.457463301445768E-4   -1.388843093322852E-5
                        -4.364663045703843E-5    1.405930985847098E-4    1.996078110880815E-1    2.523025131114319E-2   -1.961564028352851E-6    2.231742693009187E-4    2.678999713814932E-5    1.960364225081763E-4
                        -7.166189478674972E-5    2.323702199424422E-4   -2.628148738884950E-5    2.155081714467699E-4    2.602743926686438E-1   -3.167624127587708E-2    1.857006037671444E-6    2.155895975559411E-4
                         1.367619756383941E-4   -2.043422417259388E-5    4.897298997731092E-5    2.065487285904864E-4   -4.820865688420083E-6    2.121856914941839E-4    2.090493623830953E-1    2.814868997199139E-2

 2.025000000000000E9     2.199596422487715E-1   -1.782068675493607E-2    1.245724987966109E-5    1.517472900260291E-4    7.191842829819927E-5    2.057360760918981E-4    1.173677794944914E-4   -7.809263899756574E-5
                         3.753097863574304E-5    1.728426749010640E-4    1.804113887788276E-1    3.074254293579504E-2    8.152777753904996E-5    2.125365673659134E-4    1.267391479242017E-4    1.370754492932080E-4
                         6.591165881028272E-5    2.223565851860890E-4    6.640895978488532E-5    2.251717212751545E-4    2.396736116363185E-1   -3.261886491221568E-2    8.484629354456782E-5    2.150564852398746E-4
                         9.724778639571675E-5   -9.049795681425215E-5    1.375530884372225E-4    1.412270270115659E-4    1.119208097528080E-4    2.207616415103421E-4    1.895625082827933E-1    3.157400169949025E-2

 2.037500000000000E9     1.999018537541896E-1   -1.493823929738239E-2    9.662730004079228E-5    1.542559112505884E-4    1.650346833596420E-4    1.481772820626133E-4    5.227887507573662E-5   -1.385348838561301E-4
                         8.274733901664746E-5    1.479530082770590E-4    1.624561527936309E-1    3.857569600513999E-2    1.807779409739258E-4    1.339776343828118E-4    1.794259106659815E-4    1.358071734750434E-5
                         1.728517392242698E-4    1.269169593664817E-4    1.547216778077070E-4    1.486664784460279E-4    2.192199276665543E-1   -3.119823602005561E-2    1.830394489434326E-4    1.327596701712891E-4
                         3.749921529510548E-5   -1.228068540663144E-4    1.568197675208950E-4    3.128676564458953E-5    1.653667835681025E-4    1.496339921208861E-4    1.708602086792288E-1    3.741462149671806E-2

 2.050000000000000E9     1.809458137192139E-1   -9.565575907565183E-3    1.656611530498204E-4    8.650147261467890E-5    1.566553852699085E-4    4.452186848905975E-5   -1.425043852730208E-5   -1.359535248951763E-4
                         1.278481754164028E-4    7.176291932842841E-5    1.459881562680113E-1    4.842081724962705E-2    1.939280517391575E-4    5.317093091028390E-5    1.802069178295355E-4   -5.315667496955462E-5
                         1.838856561323506E-4    1.623410184566440E-5    2.185396160869284E-4    5.669964760327743E-5    1.994487095037225E-1   -2.767610401482850E-2    2.288936512721303E-4    4.954530205369299E-5
                        -3.518243050516847E-5   -1.021373763316211E-4    1.477627605795708E-4   -5.344438527860991E-5    2.034839104228116E-4    7.385351246417304E-5    1.535433986822678E-1    4.546914561820946E-2

 2.062500000000000E9     1.631402146854168E-1   -1.953918414853047E-3    1.801864145530372E-4    1.631039700181679E-5    1.822362268183261E-4   -8.929639400874213E-5   -8.424035977632053E-5   -8.328617282548599E-5
                         1.754420751069378E-4    3.938223161354090E-5    1.313595322419384E-1    6.016049976869199E-2    2.112776512338827E-4   -7.204084335107872E-5    1.076737990066303E-4   -1.356286918227118E-4
                         1.539441340290852E-4   -6.620139860252949E-5    1.938240149146417E-4   -3.402661820103870E-5    1.806543460346337E-1   -2.214802579694898E-2    2.102484275326222E-4   -2.953676813403979E-5
                        -7.482964599355750E-5   -5.076532576347240E-5    1.114026022518703E-4   -1.674683767877879E-4    2.130175014004023E-4   -5.031320021087085E-5    1.377561093101529E-1    5.566726588191208E-2

 2.075000000000000E9     1.467739670343656E-1    7.792201152834876E-3    1.622407893624625E-4   -2.075688657081998E-5    9.687331317764173E-5   -1.447312175359267E-4   -1.209494135149281E-4   -1.864605129723086E-6
                         1.631509395717639E-4   -4.684739424313453E-5    1.187562629931606E-1    7.368515585883255E-2    1.249604456111760E-4   -1.375847635792079E-4    1.006237861799371E-5   -1.478170415229856E-4
                         8.735306489335740E-5   -1.462372675720307E-4    1.537329869740106E-4   -1.494438443052476E-4    1.631765027639332E-1   -1.456888220742954E-2    1.610284007701498E-4   -1.449699655982795E-4
                        -1.134914016989293E-4    2.474326686460023E-5   -2.035233461569966E-6   -1.651344262795282E-4    1.801084539242663E-4   -1.214188797828308E-4    1.237801303027629E-1    6.780995262285508E-2

 2.087500000000000E9     1.318536207079067E-1    1.945269232587182E-2    1.310482211057982E-4   -9.077010297307416E-5    5.859960103328390E-6   -1.798094877075988E-4   -7.177759597564461E-5    7.397568469072936E-5
                         1.138339563793819E-4   -1.264565130006416E-4    1.081319137992434E-1    8.873789409968848E-2    5.900717973789421E-5   -1.712380031114435E-4   -7.827927066697963E-5   -1.342777052515008E-4
                        -6.475297977716085E-6   -1.884518493102027E-4    5.277823640615734E-5   -1.904158456924822E-4    1.472519826507300E-1   -5.046736819726667E-3    8.644302834325663E-5   -1.829758746482823E-4
                        -7.377835343910852E-5    6.157279079735514E-5   -6.976548547852765E-5   -1.336670206294515E-4    9.151599100127119E-5   -1.879368862103251E-4    1.116011544903916E-1    8.180785598285105E-2

 2.100000000000000E9     1.185055136378637E-1    3.264608922277131E-2    5.351438934507977E-5   -1.202825829466864E-4   -1.029151471149334E-4   -1.229582691666416E-4   -3.648962425497450E-5    7.850564338685122E-5
                         6.887440441121811E-5   -1.405052410078759E-4    9.960197478411804E-2    1.048338771152290E-1   -3.628006739006547E-5   -1.729067859773394E-4   -1.105393054945718E-4   -5.055296114490727E-5
                        -9.565381079721152E-5   -1.619619965397235E-4   -3.440211329860646E-5   -1.874332859729345E-4    1.329568599004002E-1    6.252123760747085E-3    3.655453514901212E-6   -1.974441015606851E-4
                        -2.871380244300524E-5    9.306157804427798E-5   -1.151082275619932E-4   -5.503346621236362E-5    1.595016811550888E-5   -1.730509422169261E-4    1.012864563069207E-1    9.712093597145903E-2

 2.112500000000000E9     1.068426533085334E-1    4.679439376826808E-2    1.424814810643328E-5   -1.656093158617909E-4   -1.393555167738628E-4   -3.940630352101776E-5    2.487522833534269E-5    9.268558266192607E-5
                        -2.663550850411221E-5   -1.663107035190800E-4    9.312773075002317E-2    1.214775986321299E-1   -1.177054537792413E-4   -1.323492293885415E-4   -1.120259312603022E-4    7.466521378698373E-6
                        -1.542155207759651E-4   -5.217734663881659E-5   -8.795212513266488E-5   -1.324338745753526E-4    1.204475416093306E-1    1.893882494829456E-2   -7.154383751189381E-5   -1.701680060079003E-4
                         3.298880418971177E-5    7.977298932045635E-5   -1.132441718955381E-4    2.951003635270981E-5   -3.535798449320982E-5   -1.589112227002303E-4    9.301578668440549E-2    1.132537161957384E-1

 2.125000000000000E9     9.696891198214178E-2    6.175839842595091E-2   -7.603443481297127E-5   -1.148126483091123E-4   -1.237210147170115E-4    1.253201297160040E-5    5.503635204844508E-5    4.684382994025981E-5
                        -7.393513129025706E-5   -9.893182009906805E-5    8.858445516068074E-2    1.383344891784391E-1   -1.572814540477415E-4   -7.228102294006130E-5   -7.629128046439298E-5    8.418438477002851E-5
                        -1.111597844360321E-4    4.100004551175061E-5   -1.415425891508242E-4   -6.104462709897421E-5    1.096427192742705E-1    3.288928156054883E-2   -1.211844080698562E-4   -1.326020300725658E-4
                         5.952761650374808E-5    3.454522051883269E-5   -5.474963741680338E-5    7.473691507276775E-5   -1.106764628724152E-4   -1.274303280929742E-4    8.674228745104123E-2    1.297963097435351E-1

 2.137500000000000E9     8.905766129618817E-2    7.707094194431856E-2   -1.361203024144854E-4   -8.681896810198280E-5   -1.121136069704176E-4    8.259509351184611E-5    8.296229364353796E-5    5.623175022767922E-6
                        -1.117277820921080E-4   -8.172410373575675E-5    8.605261300418347E-2    1.549337522391976E-1   -1.910020363626201E-4    2.232499360471805E-5   -4.438281861264957E-5    1.022072163698781E-4
                        -8.324081205421648E-5    8.569150026979159E-5   -1.576716836909147E-4    1.610752599053984E-5    1.005179505750688E-1    4.764718867060691E-2   -1.445006045901874E-4   -6.583100856702983E-5
                         6.742608682363129E-5   -3.131651362230505E-6   -1.816526377512253E-5    6.881781322951964E-5   -1.400787354442677E-4   -5.373716197865602E-5    8.268571940515448E-2    1.465210000308774E-1

 2.150000000000000E9     8.323056141345850E-2    9.257332848699464E-2   -1.364657953295682E-4   -8.596846237186926E-6   -3.138742708081516E-6    9.174067013586053E-5    5.226757305371646E-5    8.342151739189370E-8
                        -1.132391232730007E-4   -3.381314360556519E-5    8.565123462222585E-2    1.711899781000646E-1   -1.418361188229285E-4    1.180099451286576E-4    6.491730257165145E-6    7.407970569571904E-5
                        -3.710224278170470E-5    1.327149216628980E-4   -1.229688706193345E-4    9.598701671677975E-5    9.320135686976447E-2    6.290083568682810E-2   -1.279791863285263E-4    9.680375805836170E-7
                         5.817493080123503E-5   -3.494618367211959E-5    9.321322609281675E-6    5.948848984258801E-5   -1.511642592930489E-4    2.724453902388220E-6    8.085355506933097E-2    1.631023602048324E-1

 2.162500000000000E9     7.947698370778375E-2    1.081544527279786E-1   -8.903964178824412E-5    4.131131881126046E-5    3.909453947317447E-5    1.065540755201668E-4    4.140634660953874E-5   -5.600002635404460E-5
                        -1.125970919736557E-4    2.599162530023252E-5    8.722034445870411E-2    1.869377150560679E-1   -6.879332822396248E-5    1.209164355550604E-4    5.471060189577630E-5    6.546175486373092E-5
                         3.185209604650391E-5    8.347569494383567E-5   -7.321060070247352E-5    1.269418732080800E-4    8.766872319439563E-2    7.826264636849940E-2   -1.145925756622361E-4    6.494588350743111E-5
                         4.027190152817642E-5   -5.096436953888013E-5    7.106621875834111E-5    4.422141806439283E-5   -1.301033337130460E-4    5.575976442087699E-5    8.118914589765329E-2    1.795051736490669E-1

 2.175000000000000E9     7.768995501486121E-2    1.236687449706993E-1   -5.388729553298767E-5    8.554588998260353E-5    6.660558032827444E-5    9.793979879548979E-5    1.197355227855083E-7   -5.393572842329416E-5
                        -8.181073643813498E-5    6.890219955298373E-5    9.062273781766311E-2    2.021330219627649E-1    1.659105149121353E-5    1.450178428190978E-4    5.467361063604938E-5    1.797325933051229E-5
                         8.024137080186556E-5    4.910410757545416E-5    3.008056941378457E-5    1.368991769787314E-4    8.389885295717692E-2    9.347304649486933E-2   -7.471757302824693E-5    9.214660950325713E-5
                        -6.593989817905467E-6   -6.056111402899292E-5    9.356592567194882E-5    3.325457080810548E-5   -9.513142560738066E-5    1.053781065606866E-4    8.340510117608700E-2    1.956475688859432E-1

 2.187500000000000E9     7.776572998040174E-2    1.390499812965015E-1   -5.384821446664900E-5    8.807652354557610E-5    7.401341580809339E-5    4.335350591917023E-6   -3.253886176963859E-5   -2.341524312132281E-5
                        -5.179182748090042E-5    9.158734931526080E-5    9.561971539689897E-2    2.168023192809659E-1    8.188551158107525E-5    9.588277244590370E-5    8.546151526960876E-5   -1.752368818218669E-5
                         7.828458527838457E-5    6.880011140452300E-6    5.439749426737596E-5    1.211622300676229E-4    8.188887849130479E-2    1.084291886148933E-1   -3.457915037908420E-5    1.074891562485605E-4
                        -2.149566179872173E-5   -3.345296464394247E-5    6.324966702544800E-5   -2.504466259305398E-5   -3.245871120747544E-5    1.141385441042588E-4    8.728513303567764E-2    2.113095583907191E-1

 2.200000000000000E9     7.941331805495132E-2    1.543477567274945E-1    1.789922360526435E-6    7.998713338447289E-5    6.676430565369917E-5   -2.363932148128994E-5   -1.761625734488239E-5    2.129728932938093E-5
                        -9.831115733646024E-6    8.972908002536281E-5    1.017871404629726E-1    2.308516404970209E-1    1.286615393948384E-4    7.292604986216461E-5    2.810887750280676E-5   -4.944244108842605E-5
                         4.704033673034371E-5   -2.485197100477900E-5    9.749540857397988E-5    4.892294119813184E-5    8.164740154147039E-2    1.230422262998518E-1    3.086166063466497E-5    9.581888257507262E-5
                        -6.562112486464488E-5    1.079228066995290E-5    8.718323713174175E-6   -4.134996638999620E-5    4.028071039428830E-5    9.888131624238728E-5    9.261489777908766E-2    2.264234633731183E-1

 2.212500000000000E9     8.234375269699595E-2    1.693845058178410E-1    4.996890246230324E-5    7.287514821920738E-5    1.986843066607672E-5   -6.484769707991839E-5   -2.394960214508103E-5    1.298581161888166E-5
                         3.002400412029882E-5    6.058135715423190E-5    1.089179529532851E-1    2.443286602570661E-1    1.015929516498928E-4    1.265400307159523E-5    4.533056014178143E-6   -3.529002180404824E-5
                         3.005360325806993E-5   -7.436608936004745E-5    1.057117728828810E-4    1.179613257832988E-5    8.314989668894032E-2    1.373078019085215E-1    4.035034065638100E-5    7.891775758069089E-5
                        -2.234045673707517E-5    2.673947745547917E-5   -1.751467541782588E-5   -5.745832772081380E-5    5.540187615391416E-5    9.965943547037862E-5    9.912144331931023E-2    2.407763376233276E-1

 2.225000000000000E9     8.631431728420941E-2    1.839533885969211E-1    5.836323976959078E-5    2.229985956036492E-5   -2.032986512141208E-5   -7.720329552140452E-5   -2.881426092051395E-5    1.255694960561932E-5
                         9.447405262751322E-5    3.567309123706340E-5    1.169167346245890E-1    2.567860825487137E-1    8.845787198638082E-5   -2.940176914809016E-5   -2.343543092432789E-5   -3.885256621371072E-5
                         4.624952676751842E-6   -6.105877836647660E-5    9.989039177421234E-5   -4.406682396270465E-5    8.610880689358219E-2    1.513013326798527E-1    6.222738728662635E-5    4.024642599071486E-5
                        -2.301894553087928E-5    4.990416787105836E-5   -3.232692180223907E-5   -2.581065972561430E-5    6.095988571603372E-5    4.374101016722133E-5    1.066310493591147E-1    2.541869913275295E-1

 2.237500000000000E9     9.136528023684334E-2    1.978539372131661E-1    5.089717768156016E-5   -5.857356546846402E-6   -3.086324043441092E-5   -2.720420066710909E-5    8.642214903883449E-6    2.088845816370536E-5
                         6.774659675137595E-5    3.414707282831915E-5    1.255999491446071E-1    2.681313752797393E-1    4.272752414695648E-5   -8.931480749806725E-5   -1.611411041640566E-5   -1.388238347615000E-5
                        -3.735526248884497E-5   -4.129793946616741E-5    4.916597941926483E-5   -8.723592829960444E-5    9.033170942732674E-2    1.649608336863888E-1    8.828129982366498E-5    1.349968673357934E-5
                         9.845487298851923E-6    1.453808503333790E-5   -2.005096968476078E-5   -3.025026715597458E-5    9.457515871257777E-5    3.590201657840813E-7    1.151831665476991E-1    2.664590674309105E-1

 2.250000000000000E9     9.727289206946442E-2    2.109762359393795E-1    5.882080235802617E-5   -1.595358327005542E-6   -5.310977990188473E-5   -1.712511118675336E-5    4.026228332505268E-5    5.136137281219997E-5
                         8.012211333536415E-5   -2.242920386278431E-5    1.351227832942036E-1    2.783407150856817E-1    3.950850522801932E-6   -7.952342900771681E-5   -2.611619001898748E-5    2.778321400046894E-5
                        -4.839447036208961E-5   -9.892793636647922E-6    8.851624696763782E-6   -7.912695509704464E-5    9.553507179393797E-2    1.780650046654614E-1    7.092553794021429E-5   -4.317817940039935E-5
                         2.582729270393931E-5    2.244461860003338E-5   -6.211535474161790E-5   -2.153163506193078E-7    5.739309856785512E-5   -2.826586962993938E-5    1.249498261476042E-1    2.775956886389604E-1

 2.262500000000000E9     1.040997912194305E-1    2.230585088334597E-1    5.646040805934770E-5   -5.659228709611477E-5   -5.173905979136235E-5    1.003089024303550E-5    5.418380693668030E-5    8.527456271651807E-6
                         2.070453241851737E-5   -3.487401104076816E-5    1.456050676456617E-1    2.873922161935946E-1   -2.787279831151016E-5   -5.327696085238492E-5   -4.203240580905249E-5    2.695183562428649E-5
                        -5.692421027606299E-5    1.202614737879588E-5   -4.935870294867234E-5   -8.405712586609509E-5    1.016076112568784E-1    1.905595178343015E-1    5.099247446796418E-5   -4.645286292445231E-5
                         1.556042669990688E-5   -5.738188425788507E-6   -5.761411256273405E-6    2.368193067369026E-7    4.449244736433103E-5   -6.234299332100411E-5    1.357063709522720E-1    2.877631772260054E-1

 2.275000000000000E9     1.118754650647904E-1    2.339759811395449E-1    2.645813649029108E-5   -7.455959678508804E-5   -3.315958738298328E-5    3.417684918369005E-5    5.715162166405163E-5   -9.902904632756321E-6
                         4.620883111321803E-5   -6.134664494974033E-5    1.568352291097345E-1    2.955262453037107E-1   -5.663288792114680E-5   -1.940662762120266E-5   -2.139255153444397E-5    9.180479553642649E-6
                        -2.080056117164616E-5    5.758496159481670E-5   -4.559627913131870E-5   -4.724318092602621E-5    1.084086974944760E-1    2.022958932330566E-1    2.084800300412325E-5   -6.465166095635733E-5
                         3.355955302613759E-5   -3.647035003486944E-5   -3.192148606859183E-5    9.244863147552954E-6    5.113020968150318E-5   -5.896817733228718E-5    1.472678546976189E-1    2.969692342072838E-1

 2.287500000000000E9     1.208268929119464E-1    2.439191529764542E-1   -1.051371961283120E-5   -1.677816387927056E-5   -2.701408680036900E-5    5.567699190008138E-5    8.382180432519683E-6   -5.058116532306282E-5
                        -9.899243409262237E-6   -2.986350097176047E-5    1.688660810622641E-1    3.028206374573343E-1   -5.379066123272555E-5   -2.032060772967573E-5   -1.701284935983106E-5    3.159888727174114E-5
                        -1.382990718045433E-5    5.880287639929958E-5   -6.158396773415848E-5    9.746334524523037E-6    1.160562291598633E-1    2.131175481296250E-1    3.521452232049790E-6   -3.293605019319902E-5
                         1.072592858122250E-5   -5.119453620350454E-5   -4.980235037104533E-6    3.252447699261622E-5   -1.167668949238033E-5   -6.680538158406157E-5    1.594474205906508E-1    3.053989098028295E-1

 2.300000000000000E9     1.308338549562865E-1    2.530152712821692E-1   -3.348921341579310E-5   -2.792808805919693E-5    6.458815773800382E-6    3.047932287846457E-5    3.429716842877570E-5   -2.836896346593792E-6
                        -2.453911691323260E-5   -2.844584393829516E-5    1.814609913057500E-1    3.094575787108924E-1   -8.550966325322201E-5    1.279335169582541E-5    1.285409946467515E-5    2.836177731504239E-5
                         1.905396273237685E-5    2.444104798650865E-5   -6.575824896863441E-5    2.847537653974283E-5    1.244882036819751E-1    2.229247569178760E-1   -1.304111086370360E-5   -4.165668206882482E-5
                         5.305107565760091E-7   -1.996050307725682E-5    4.405958090039499E-5    1.475839604523511E-5   -3.307145638262576E-5   -4.058136156373372E-5    1.722005194188413E-1    3.129525693348437E-1

 2.312500000000000E9     1.417512401512083E-1    2.612499415540731E-1   -2.570897339744714E-5    2.509976876913597E-5    1.729252493768834E-5    2.151963860156780E-5   -3.480232960483337E-5   -3.731378494393517E-5
                        -5.161769703700502E-5   -1.884947260925105E-5    1.942685934456472E-1    3.152895082937045E-1   -5.386038400766405E-5    6.744071239545641E-5    2.088145142659892E-5    3.795099642685611E-5
                         3.023375300763820E-5    2.141355224304095E-5   -4.267373687469335E-5    4.350710051562304E-5    1.337530479378559E-1    2.316397852189453E-1   -4.883969175311535E-5   -2.527812323985318E-5
                        -6.459450470096501E-6   -3.797830316073296E-5    2.958667280441988E-5    6.028419740161910E-6   -3.544284633170284E-5   -3.929329891354823E-5    1.852583327799467E-1    3.193421247236072E-1

 2.325000000000000E9     1.534213642346425E-1    2.688527635442097E-1   -2.350761891017754E-5    2.739583264075396E-6    1.839889709252950E-5   -5.557561217804154E-6   -2.882601109486563E-5    9.195171874149423E-6
                         2.491540137390756E-6   -8.689640555756770E-6    2.072101323836210E-1    3.201817982993708E-1   -1.711245616042892E-5    7.261317231757685E-5    3.856709282441699E-6    4.355634779643092E-6
                         5.214963612377069E-5    5.404076520622638E-6   -3.489330767535811E-5    4.150813116729109E-5    1.438477773937605E-1    2.394002699984752E-1   -3.040562157421761E-5   -2.464581269814209E-5
                        -1.223567956364194E-5    3.813343615379498E-6    2.853205964077624E-5    1.460448613886654E-5   -3.559990566489946E-5    6.523804610768438E-6    1.985279299928900E-1    3.246878044056906E-1

 2.337500000000000E9     1.653477453541564E-1    2.759272364023700E-1   -4.680515329206215E-5    1.180928628086683E-5    3.660213155354548E-5   -1.658610255920969E-5   -2.992550354829510E-5    1.633919544443568E-6
                        -3.448264087208532E-5    1.150110132156596E-5    2.202242833328029E-1    3.242659881092677E-1    5.601402261341913E-6    3.718023021687182E-5    1.322123910386784E-5   -2.498938718994008E-5
                         1.716375271336418E-5   -1.960264305760960E-5    1.395690213710915E-5    1.278732147700330E-5    1.547437204753564E-1    2.463237666632883E-1   -2.277509053040543E-5    1.577122889442848E-5
                        -2.618921513319967E-5    2.908390322800407E-6   -2.575430953281471E-5   -3.131339381782123E-5   -1.400871454294136E-5    7.140188351192141E-6    2.120670690609190E-1    3.289788095126506E-1

 2.350000000000000E9     1.775056671135309E-1    2.822390302140481E-1   -1.586855414751520E-5    3.213033569726443E-5    2.370723401667195E-5   -4.648668982119883E-5    7.037402744934799E-6    3.321457367553963E-5
                        -1.690562386557042E-5   -2.371350788396286E-5    2.332417273321378E-1    3.272501490800669E-1    4.809008063022580E-5    2.704485872720097E-5   -1.989083445713394E-5    4.044915507568527E-6
                         2.231407720603593E-5   -3.767301493192559E-5    2.458564681185311E-5    3.302194895637632E-5    1.662580152067110E-1    2.524686785799145E-1   -2.979962430953074E-5    2.226719539523942E-5
                         3.394222826023326E-6    6.652016624475174E-7   -1.656417498724020E-5   -2.271459883862027E-5   -5.284462877323888E-6    3.182357242338719E-5    2.258094590191959E-1    3.320071299237662E-1

 2.362500000000000E9     1.895473738886049E-1    2.876735904521631E-1    1.595156113139773E-5    2.671864466750720E-5   -4.461216157235643E-5   -2.506285107085628E-5   -5.340800114192592E-6    1.020560281962894E-5
                        -1.183324344484785E-5    2.594107073630905E-5    2.463816221575535E-1    3.290014952922335E-1    3.222912779261895E-5    2.393308946684711E-5   -1.923812916322428E-5   -4.449054221431676E-5
                        -2.630480449079402E-5    1.517061955549710E-6    2.554801609863151E-5    1.533833325416301E-5    1.781525976621385E-1    2.578589196669592E-1   -1.665128071158574E-5    1.569414239918397E-5
                        -1.330143985861938E-5    2.452970170246051E-5   -8.575000822409674E-6   -2.115688007653796E-5   -9.385373316741173E-6    5.419193310899692E-5    2.398917877292075E-1    3.337909354240146E-1

 2.375000000000000E9     2.015908256942234E-1    2.918959949997058E-1    2.256289955183699E-5    4.837646191107901E-6   -4.884839281543583E-6   -2.177648856990807E-5    3.736203518724630E-6    2.187665548332546E-5
                         1.851771236682081E-6    2.923762707266450E-5    2.597537439704906E-1    3.296366746768040E-1    5.085908485470244E-5   -3.057494600779611E-5   -1.417877596181220E-5   -2.158392842606235E-5
                        -4.169106398496401E-5   -1.424361596269576E-5    5.336061592195295E-5    1.531453484350857E-6    1.902255519131613E-1    2.623906206340120E-1    3.659960211937552E-6    3.589383083191970E-5
                         1.081305221690233E-5    2.129992964248088E-5   -1.077882815305227E-5   -3.411831190043917E-5    2.623426736883602E-5    2.649159855438581E-5    2.540341456302749E-1    3.346058553038329E-1

 2.387500000000000E9     2.136262131242065E-1    2.948897652629472E-1    1.999072912166377E-5    1.199275354775443E-5   -2.201960082527756E-5   -3.408126947165234E-5    9.034544416739258E-6    2.863690526267586E-5
                         8.284484175752606E-6   -4.666312572117577E-6    2.732143333696522E-1    3.293959379275451E-1    1.575561959018028E-5    4.274937528940896E-6   -1.877081660300108E-5   -1.869013406013840E-5
                        -8.226407019647324E-6    1.523713923544612E-5    2.243644646365331E-5   -7.835629763744737E-6    2.022262219286581E-1    2.661453822656457E-1    2.087561258879001E-5    4.901075903936586E-6
                         7.371138823536801E-6   -1.430221356728321E-5   -2.017667748771665E-5    2.104285787989949E-5    4.022348923776191E-5    4.931719036382073E-5    2.684033659688633E-1    3.346682514897720E-1

 2.400000000000000E9     2.258898515861520E-1    2.965239834679236E-1    2.260458502952512E-5   -2.586221501032738E-5   -3.894756590546693E-5    1.394524206185833E-5    4.880510372130600E-5    2.256431870987720E-5
                         4.110707462382614E-5    4.143561643874973E-6    2.869376676632015E-1    3.284969077891012E-1    3.311653109500085E-5    1.172769461710560E-5   -1.281514842431028E-5   -2.107309206192322E-5
                        -2.432534915154717E-5   -6.617102946981758E-6    1.466144265546920E-5   -2.109840307091871E-5    2.141869550717866E-1    2.688147641469830E-1    2.913600706562905E-5   -2.551227395431873E-5
                         3.067257265305588E-5   -9.152892819305386E-6   -3.663411662559002E-6    1.398878388068231E-5    3.343504872512230E-5    1.950586210638282E-6    2.826054780750009E-1    3.340606642056135E-1

 2.412500000000000E9     2.385223604352042E-1    2.968812576191727E-1    4.401981981243522E-5    1.999217458327105E-6   -6.253599402795602E-6    2.549694986967543E-6    7.818721141399810E-6   -2.669516251630582E-5
                         1.975296580149994E-5   -2.357771181456759E-5    3.004605514069607E-1    3.269323759043952E-1    1.778085416693600E-5   -1.459009386091029E-6   -3.691749840386679E-5    1.687380072592824E-5
                        -6.802228509869061E-6   -2.690121725494444E-6    1.101327431851955E-5   -1.798258533903211E-5    2.261124717410830E-1    2.704851336367544E-1    5.455709891573530E-5    4.959085080292686E-6
                         1.243206180928696E-5    1.665735894667875E-5   -1.246863417826039E-5    1.345272874879155E-5    1.897677144548302E-5    1.046884385636134E-5    2.964210668133693E-1    3.327342260118614E-1

 2.425000000000000E9     2.513549102146391E-1    2.964167826657670E-1    4.286497242170783E-6   -2.247180246217382E-5   -9.892333096700611E-6    2.126309533836169E-5    4.119382845415753E-5   -9.996870250029654E-6
                        -8.200930454531766E-6   -5.391614946492558E-6    3.136201726914667E-1    3.248642738430338E-1   -1.629144197249961E-5   -2.202271841373607E-5   -2.168642698892278E-5    8.712042260102299E-6
                        -2.588312479424575E-5    3.253379979457041E-6   -1.354073886295682E-5   -1.672873721966886E-5    2.379512052453156E-1    2.711762298649986E-1    8.547389482612494E-6   -5.341341967524933E-5
                         9.463811582430767E-6    2.268948393701101E-6   -6.903820943407160E-6   -6.010873263125316E-6    1.270304839384688E-5   -1.957744637635046E-5    3.097350935391542E-1    3.305764567696564E-1

 2.437500000000000E9     2.643220627628461E-1    2.953137378713027E-1    4.522579501983224E-5   -2.802508366764643E-5   -1.450918591840896E-5    4.556386347158554E-5    7.683676834936321E-7   -1.989344583391875E-5
                         8.092484640238559E-6   -2.900881377387843E-5    3.262196007722724E-1    3.219627654388691E-1   -1.072352757911584E-5   -2.290200876800946E-5    6.682924355839706E-7    3.143687857206577E-6
                         8.769290767126121E-6    2.620807231924049E-5   -2.922782405632681E-5    3.502919631673742E-6    2.497597004279895E-1    2.707815618947798E-1    4.773354197112964E-6   -3.652281617481618E-5
                        -1.088403843963103E-5    1.563770673526948E-6    2.163792529220156E-6   -1.411928840727870E-5   -2.603918931834390E-8   -1.314366923282205E-5    3.224276278914636E-1    3.274848868295923E-1

 2.450000000000000E9     2.770958300582964E-1    2.939202063194814E-1    2.682819606504325E-5   -7.370927536866524E-6    2.264910587069076E-5    9.313085812144322E-6   -3.562639078000143E-5   -1.052168602972321E-5
                         1.433199692610615E-5   -5.126775293618496E-5    3.381445802557395E-1    3.185988021323812E-1    1.400383434960891E-5   -9.478413614991100E-6    3.615946515156365E-6   -5.831058662306995E-6
                         3.228431045418846E-6   -3.907246567909988E-6    7.564549666149582E-6   -1.133902074600672E-5    2.614241653969409E-1    2.696139549909277E-1   -3.083448983372410E-5   -7.988345832027136E-5
                        -1.200491714884571E-5    8.487174037788504E-6    9.018478625634202E-6    1.842163537754825E-5    3.190461442700772E-7   -5.663638153665525E-5    3.347818013144883E-1    3.235329912441677E-1

 2.462500000000000E9     2.892705455520896E-1    2.923033113571629E-1   -1.989781306456250E-5    3.994886332467258E-6    5.130168392176760E-5   -1.663407407888320E-5   -7.066562072989821E-6    1.646064860697414E-5
                        -2.009021108736989E-5   -2.332606234608634E-5    3.497566317085845E-1    3.142023245684772E-1   -9.528659289935644E-6   -8.548256489375400E-6   -4.677259915565678E-6    2.186625403859810E-5
                        -6.977378306276606E-6    9.443075925250715E-6   -2.948292491319414E-5    9.099802263496381E-6    2.729558552513807E-1    2.677001380615155E-1   -1.408385412754523E-5   -2.534706185481752E-5
                         1.290469428640472E-6   -2.275361842117896E-5    2.617706165972752E-5    3.284461752242137E-5   -1.477155067059537E-5   -1.821334602785431E-5    3.468488325940314E-1    3.187263054648102E-1

 2.475000000000000E9     3.008688329442549E-1    2.902590927317614E-1    1.782800415101593E-6   -2.346083832305816E-5    2.068857815667248E-5    1.526875958233093E-5    1.147432651719714E-5    1.259209655428991E-5
                         1.564514888580576E-5   -5.103419717957320E-6    3.608573095397574E-1    3.090719332824658E-1   -1.410420450228833E-5    1.409227978005867E-5    1.228056329980270E-5    4.990022099576898E-6
                         2.987335852100838E-6    7.937529548601416E-7    3.252242390468112E-6    1.092859579157165E-5    2.843736596983965E-1    2.651307143174762E-1   -1.323788312481122E-5   -4.040007846613050E-5
                         2.183601758726118E-5    2.436770046124784E-5    2.254064410255307E-5   -1.000833677320205E-5   -2.147089247072191E-5   -5.009640300348265E-6    3.587234577035408E-1    3.133048731656773E-1

 2.487500000000000E9     3.117967587955936E-1    2.877590791293257E-1   -8.249611752387252E-6   -9.645684027340776E-6    7.032889942643108E-6   -1.200083277120568E-6    2.023693751452760E-6    3.648063245153223E-6
                        -3.494644618574317E-5   -2.058917792827133E-5    3.718327857369851E-1    3.033103872258507E-1   -1.242575074675179E-5   -1.153812952207044E-5   -1.493666160077916E-5   -1.004523078199118E-5
                        -2.270037375873966E-5   -1.636678622426639E-6   -1.334415365946402E-6    2.684128707476759E-5    2.953563368623985E-1    2.621296338973379E-1   -4.543086080512742E-5    6.511178897619080E-6
                        -9.399737647578725E-6   -3.441928439452889E-6   -5.343291099266779E-6   -1.089740667275936E-7   -4.346420013285749E-5   -1.222901590259043E-5    3.703464515871210E-1    3.074343433341667E-1

 2.500000000000000E9     3.221036637999212E-1    2.843931809207295E-1   -3.658447367217456E-5   -3.526725585230690E-7   -4.176920892856763E-5    5.447468443009920E-6   -1.772548250837461E-5   -1.601981089931227E-5
                         3.686095996623400E-7    5.525071056096782E-5    3.824102403247364E-1    2.971504531568498E-1   -1.930287998482230E-5    2.519775046078900E-5    2.126672073328379E-5    1.085860388506110E-5
                        -1.366133193059150E-5    2.367734472688680E-6    2.094760702378482E-5    2.580892961187281E-5    3.059695960224230E-1    2.586461772109271E-1   -2.048293827903713E-5    2.277186137571485E-5
                        -1.593205324359672E-5    7.190773439683536E-6    1.477313967080974E-6   -2.332222549507384E-6   -3.479135910281237E-5    9.023463408941647E-6    3.814399893038472E-1    3.013393643076498E-1

 2.512500000000000E9     3.316884138099706E-1    2.802378278801409E-1   -3.006663020058608E-5    3.697929618045546E-6    1.784567480212274E-5   -2.094179751520366E-5    1.645381090890591E-6   -1.045245707385610E-5
                        -2.839121189140110E-5    1.863548077547745E-5    3.928626839069801E-1    2.907302750803661E-1    7.910345656712241E-6    1.829124550124242E-5    1.376168478478535E-5   -1.954220079015153E-5
                        -2.264868697268116E-5   -4.868177554715040E-6    1.000715331711229E-7    1.565687934033682E-5    3.161412713286522E-1    2.547619075895089E-1   -4.413263069823401E-6    3.259163164541214E-5
                        -6.799053210241712E-7    2.966841563646763E-5    2.104670195162803E-6    1.132265230634673E-5   -4.118270650791781E-6   -7.124408125090578E-6    3.923022687805288E-1    2.951408518426613E-1

 2.525000000000000E9     3.409875237935299E-1    2.752267512618382E-1   -5.924763435553668E-5    1.667692469479919E-5   -1.234112906290006E-5   -1.318171227799004E-5    8.965706765220492E-6   -7.838108649567740E-6
                        -2.891867887777505E-5    1.180022494221992E-5    4.029155199281469E-1    2.842570063259704E-1    2.407884321050203E-5    2.051693349366188E-5   -5.828961795135707E-6    8.116495310824897E-6
                         2.762852380822800E-5    1.451623901882722E-5   -7.120726390779409E-6   -8.355503252303739E-6    3.258220881285481E-1    2.505424654653730E-1   -1.928583605127265E-5    5.504461178841817E-5
                        -7.548736535271444E-6   -2.400343941599722E-5    1.093120753240963E-5    5.960775760300211E-6   -2.536532145476820E-5    4.323977710206055E-5    4.023626701941279E-1    2.888024354562288E-1

 2.537500000000000E9     3.503484920986879E-1    2.694661383768477E-1    9.174191907212722E-6    2.460376725177456E-5    6.084624926245894E-6    3.833200142282384E-7    1.901208305349199E-5   -9.824946387441781E-6
                        -3.970250896174997E-6    4.086044914996458E-5    4.121789380014210E-1    2.779140468492244E-1    1.794302263831586E-5    1.465956757920412E-5    5.799809161364219E-6   -1.022163288801183E-5
                        -1.764498829222014E-5    3.077097084736233E-5    2.377058846853411E-5    2.158043405482293E-5    3.347833439029051E-1    2.459861307886554E-1   -8.553298128850113E-6    4.718246819683047E-5
                         9.169869994119445E-6   -9.909708286650431E-6    3.750747956994520E-5   -1.275167621385822E-5   -2.289433541466181E-5    4.533440088051981E-5    4.115985275904757E-1    2.822538797482625E-1

 2.550000000000000E9     3.598063263756883E-1    2.634646546365301E-1   -5.529142465443048E-6   -7.948640139348014E-6   -4.221437875861039E-6    1.686776757965604E-5   -2.178703352905238E-5   -9.263549412638930E-6
                        -1.122678227015956E-5   -1.410403276106742E-5    4.209049271776239E-1    2.712075043450408E-1   -9.680755077144226E-6    1.112235931079559E-5   -2.252275785937834E-5   -6.803569770402998E-6
                         1.154697505421693E-5    3.288060235796045E-6   -1.106243092631452E-5    1.710909012009745E-5    3.434411359683364E-1    2.411418990453297E-1    2.511891915257697E-5    3.142983132972764E-5
                         7.977625496469874E-6   -4.765700620254485E-6    3.429709671178001E-6    2.591427454099404E-5    4.051929248806148E-5    4.724019370032547E-5    4.203547183268260E-1    2.750335559414072E-1

 2.562500000000000E9     3.690996972335339E-1    2.575101637647553E-1   -2.339145172480393E-5    1.604901676672262E-5    4.556638248432622E-6   -1.906591627674583E-5   -1.175795906479165E-5    2.129921879571254E-5
                        -8.159245944980376E-6    1.554328994474730E-5    4.291648010309150E-1    2.642189409251129E-1   -2.506075440512506E-6   -2.392783897011092E-5   -4.756038575552758E-5   -2.062564683701370E-5
                        -1.067152656724152E-5   -7.671104558075712E-6    2.594780250000374E-5    1.238399388437700E-6    3.517554525829994E-1    2.358942810610677E-1    2.705951150318064E-5    3.275488205178797E-5
                        -2.663719155520727E-6    2.664927560447712E-5    1.419679256069260E-5   -8.293040384638728E-6    1.055051842617966E-5    3.027614971246078E-5    4.287266940759003E-1    2.674055412230698E-1

 2.575000000000000E9     3.783022340947989E-1    2.517882925787098E-1    1.999645621077787E-5    4.412211444963710E-5    2.896665720103330E-5   -1.182162899639612E-5   -9.301677450363965E-6    1.887141045409567E-6
                        -1.230116450643922E-5    1.786647643443860E-5    4.370607403513416E-1    2.569867658349932E-1    1.542332422783551E-5   -2.885804369249311E-5    2.967834655570274E-5   -1.332287431663134E-5
                         3.438019177691013E-5   -3.051796695416246E-5   -3.011161587604276E-6    1.817064440648669E-6    3.597578291532733E-1    2.305585913796669E-1    6.807670965526583E-5    2.618209160125321E-5
                         1.074884071088897E-5   -4.448236070545694E-7   -1.952579524511152E-5   -6.251234227490082E-6    2.774179948507033E-5    1.751701940542708E-5    4.369897646591717E-1    2.595081132294033E-1

 2.587500000000000E9     3.869937444320003E-1    2.464796440295060E-1   -7.474505982797114E-7    4.444630552376706E-6   -1.407865685621915E-6    1.733544655920015E-5    1.355056694215471E-5    6.518921100223468E-6
                         8.064807983527486E-6    7.198195859952061E-6    4.445834006660365E-1    2.493426631073369E-1    1.912412681872419E-6   -2.979953896161148E-5   -1.951172895488254E-6    1.902611556545201E-5
                        -1.540507954704612E-5    1.004431236612042E-5   -5.766539563182610E-6   -1.127975771812941E-5    3.675014374160478E-1    2.249331560312690E-1    4.577438957365873E-5   -6.566547093684282E-8
                        -1.172647409337242E-5    3.020026985009072E-6    1.045416863398794E-5    2.090994843563152E-5    2.686083970890909E-5   -2.245640260201725E-5    4.451180258852422E-1    2.515134656482887E-1

 2.600000000000000E9     3.950370817912359E-1    2.413858727105836E-1    3.356660956170920E-5    3.043134879149396E-6    2.088617901680498E-5    1.607088968827407E-5    2.836862488003408E-6    4.253745326663099E-6
                         6.503240666990219E-6    2.400754839063887E-5    4.519067120917802E-1    2.415168867280482E-1    1.867222415435656E-6    1.252669451175969E-5   -4.941330170270292E-6    1.386370885028144E-5
                        -1.509061722126674E-5   -2.676685009467255E-5   -1.889083317049128E-5    1.313602213314457E-5    3.749685683599424E-1    2.191661155754511E-1    4.164905432145083E-5   -2.364588157559630E-5
                        -3.331102807855627E-5    1.950773282202599E-5   -1.996524650460853E-6   -3.015227124065589E-7    3.720614316097411E-5    1.552354653267779E-5    4.530099205554899E-1    2.434592527541555E-1

 2.612500000000000E9     4.023876979079741E-1    2.362667854816396E-1    3.557883664188129E-5   -9.887098295362654E-7    1.295083294684506E-5    7.321468409281684E-6    7.044951952053573E-6   -4.303197736874672E-6
                         4.119262995861345E-5    3.282631881463717E-5    4.590904438053288E-1    2.339203236365956E-1    2.065693144033275E-6    2.225482293723544E-6   -1.923941373063787E-5    3.491389592914035E-5
                        -2.114287118033110E-5    1.574774142395785E-5    1.147049944229539E-6   -4.701249376418648E-5    3.821466785424045E-1    2.131999917740186E-1    4.543105829444248E-5   -1.739756098724067E-5
                        -3.378677757835535E-5    3.768983489361654E-5   -2.728366457980093E-5   -4.214212489984677E-6    2.658484252255175E-5   -1.781260625584632E-5    4.610312681665929E-1    2.357021513305558E-1

 2.625000000000000E9     4.090706399966726E-1    2.307653425673347E-1    1.802412334294107E-5    6.690683327146241E-6    1.568766967649865E-6    1.438283420693783E-5    1.094569318778126E-5   -1.194435403055061E-5
                         2.516209154646403E-5   -3.613309290662835E-5    4.662687478381185E-1    2.262500240027198E-1   -9.996697990815078E-6    1.663791473303803E-7    1.778636389037349E-5    2.522948034928141E-5
                         2.281389916078822E-5    2.409636623631614E-5   -2.530959738816656E-5    2.294629153965740E-5    3.890116335843068E-1    2.070362940755868E-1    4.318157374974162E-5   -2.703429197622069E-5
                        -1.063455558311302E-5    1.017940149726974E-6    5.518437874072040E-6   -1.363610974718613E-5   -3.582013387549714E-5   -8.175887119474501E-6    4.684553744643611E-1    2.278626221607027E-1

 2.637500000000000E9     4.151863314045605E-1    2.245054997167053E-1   -1.150884320069864E-5    6.632695261392179E-6    5.176762512110707E-5   -3.213703653578505E-5    1.160006669852023E-5   -7.164852584083826E-6
                         5.353886648938327E-5   -1.126757311059562E-5    4.728706309729100E-1    2.184572979678302E-1   -3.122668149650420E-5   -2.276416996788109E-5    7.185916871812072E-6   -4.424284518456308E-6
                         8.563971250266777E-6   -1.597550555103337E-5   -5.040038813349397E-5   -4.136338046949443E-5    3.955588999678391E-1    2.007853559292528E-1    2.351514635409499E-5   -6.411554174050049E-5
                        -1.065687933661352E-5    2.976668554697698E-5   -4.092995095788006E-6    1.737907111091722E-5   -5.899494358052623E-6   -5.209598127173691E-5    4.753221432766649E-1    2.201266619152288E-1

 2.650000000000000E9     4.214218368832787E-1    2.175599576725006E-1    3.145899128140507E-5   -7.552500112187618E-5   -1.161301183743766E-5   -2.212006629837885E-5   -2.445283459539812E-5   -1.543804909753299E-5
                         2.319320246138248E-5   -2.847418022831300E-5    4.791901815514486E-1    2.108960148315724E-1   -4.424675652362554E-6    1.804221647184266E-5    7.444228295151814E-6   -8.365654534420641E-6
                        -1.985107645333768E-5   -3.445764494091288E-5    1.089985214132662E-5   -3.862003039744153E-5    4.017962296885473E-1    1.946319379427644E-1   -6.900765023896033E-6   -1.592029334612793E-5
                         1.181134338589849E-5   -1.377474468287542E-5    2.244017783148732E-5   -2.464534628165074E-5   -2.271046515822771E-6   -1.957110055575114E-5    4.815817771367696E-1    2.122081235854035E-1

 2.662500000000000E9     4.276776710807388E-1    2.101712109747160E-1    2.751710702485682E-5   -4.668992829768761E-5   -6.040892846730270E-6   -2.212417970154649E-6   -2.118062734453642E-6    1.041104485824119E-5
                         5.756126614886484E-6   -3.685321874577786E-5    4.852732292678493E-1    2.032276757275326E-1   -5.755269274360777E-5   -9.932675535766615E-6    1.659256704920019E-6    2.906238494914612E-5
                        -1.924392640479863E-5    2.019346893697776E-6   -8.981888281581411E-6    2.296864935637092E-5    4.081226780007051E-1    1.884986997475505E-1    7.408052645641065E-6   -4.528015422497209E-5
                         1.229369156125446E-6    3.941367633603398E-5    8.821139181708021E-6    7.843881817393651E-6   -1.267188469927618E-6   -6.047464484435912E-5    4.874845612411476E-1    2.040441054567340E-1

 2.675000000000000E9     4.340620941473574E-1    2.025980796838207E-1   -1.470323575164520E-5   -4.927629312261839E-7    6.697818681475967E-7   -1.894327029226291E-6    8.352524875575736E-6    8.485358864456718E-6
                        -1.990622261442910E-6   -1.201323742600999E-5    4.908178275602655E-1    1.955865833268087E-1   -1.007228580866095E-5    2.657916250710859E-5   -5.101691886195512E-6   -8.869388058973531E-6
                        -1.200231241636327E-5   -4.765346671871272E-6   -1.899616369780580E-5    1.053538123233296E-5    4.140124310568871E-1    1.822392861418132E-1    2.739530642490918E-7   -2.325359482260187E-5
                        -1.291366278893308E-6   -1.220293275508244E-5   -4.228380015480059E-5    1.329348758221321E-5   -2.008547336278497E-5   -3.470082436182415E-5    4.931222941015933E-1    1.954590194268021E-1

 2.687500000000000E9     4.406603808358671E-1    1.954255221638786E-1   -2.327723370996769E-5   -6.934752550425773E-6    2.276677334506122E-6    3.258991112708321E-5    2.684602135450728E-5    1.532418304350886E-5
                         5.155319864046446E-6   -2.447389678601218E-5    4.961590707826725E-1    1.875994372866507E-1    1.218575757902123E-5    7.238331242841276E-7    4.528367317680702E-6    4.077698785205668E-5
                         1.746752288631107E-5    2.623086292003772E-5    1.173801330003537E-5    1.158083551192320E-5    4.197966451410136E-1    1.760037159627558E-1   -3.044743562304677E-5   -1.184433345715677E-5
                        -1.326513461972048E-6   -3.379871534942858E-5    1.478008381943527E-5   -7.731303904979828E-7   -2.863423210494101E-5   -1.953548495097208E-5    4.989264569636673E-1    1.865871347850090E-1

 2.700000000000000E9     4.473310558607843E-1    1.890336452675065E-1    1.072719600814358E-6   -3.499003504893220E-5   -1.047952973385037E-5   -3.580134726039524E-8    3.185515885178302E-5    1.145207165879300E-5
                        -2.748317824278212E-5   -3.878995299558944E-5    5.014278656579634E-1    1.796258590226719E-1    5.079344628719756E-6    1.079747233223288E-5   -3.149984766289537E-5   -8.282384262289502E-6
                         4.422058826387280E-6    5.232163494803931E-6    1.375870061265984E-5   -1.196877624146160E-5    4.253315237487205E-1    1.699043062754201E-1   -5.018061542370861E-5   -2.736702989738401E-5
                        -1.670905011518069E-5   -9.783766386747877E-7    3.989330343920794E-6    8.423507299257925E-6   -4.676325349028364E-5    1.655054212468813E-5    5.046600242931828E-1    1.778508043929875E-1

 2.712500000000000E9     4.539528371159692E-1    1.831734807959426E-1    1.265432152875286E-5   -6.622455968245253E-5    5.720024410342948E-6    3.713448670724306E-6   -5.913557086472195E-6   -1.608370472651907E-5
                        -4.965167760383019E-5   -3.050182715973905E-6    5.069546429070356E-1    1.715781916350383E-1    5.024241212055834E-6    9.869265553646067E-6   -4.434211273463182E-6   -9.136118338400729E-6
                        -1.151449161423827E-6    1.340462993258365E-5    1.154488755490008E-5    7.419721724297794E-6    4.308078474773120E-1    1.638815490284190E-1   -4.707888593651221E-5   -4.821777820934831E-6
                        -4.454651722165452E-6    7.714612054068119E-6   -4.967299876946374E-7    8.073097712521270E-6   -3.770928368026513E-5    2.590369608375939E-5    5.107068346169719E-1    1.693932410413568E-1

 2.725000000000000E9     4.601261926212645E-1    1.775866953215952E-1   -2.518180080365558E-6   -9.240827138796623E-6   -6.998982654799457E-6   -4.568129138979933E-5   -1.852265225825393E-5   -2.462741373502778E-5
                        -1.859924079472012E-5   -1.542934356308407E-6    5.124695577350903E-1    1.637265400288902E-1    1.872952934853939E-5    3.240242097595695E-5    9.912880373933281E-6    1.969675400549349E-5
                         2.244085694834068E-5   -2.413900743074636E-5    1.054246049051253E-5    2.667824966189666E-5    4.362177648065751E-1    1.577803089799647E-1   -2.850325005616635E-6    4.277037591920547E-6
                        -4.868002297032909E-6   -3.929444352851877E-6   -2.610852512075643E-5    1.871431514888636E-5   -1.708447196164075E-5    5.140302550632608E-5    5.165366626674233E-1    1.612733627216222E-1

 2.737500000000000E9     4.656615666200698E-1    1.721463316331149E-1   -1.153587368712286E-5   -1.110063223675782E-5   -3.536228290744857E-6   -3.211010102205071E-5   -2.670235662284609E-5   -1.073526636676908E-6
                        -1.386286437975255E-5    2.875652617198619E-5    5.178790358731440E-1    1.560037418060788E-1   -2.119946827020545E-5   -1.432369401948945E-5    1.505634461180125E-5   -1.542609336477667E-5
                        -7.350393486998839E-6    2.985096873722921E-6    3.310100262668403E-5   -1.507136181313014E-5    4.411891827871199E-1    1.515493293946638E-1   -1.780948525169499E-5    2.299800263343511E-5
                        -1.095332068468925E-5   -1.209011627024298E-5   -3.970895445792098E-5   -1.092121770932364E-5   -1.971289715602047E-5    1.852673680183118E-5    5.218847562712482E-1    1.534878647895917E-1

 2.750000000000000E9     4.706778775259809E-1    1.664223131149577E-1    6.101741308542903E-6   -2.554347666944187E-6   -3.731175093312576E-5    1.089962650974833E-5   -6.864782789142771E-6    1.772983184711691E-5
                        -2.977138061279289E-6    2.624153740409545E-5    5.231141908372695E-1    1.483237247398137E-1   -2.720757125575934E-5   -1.406788058431944E-6    1.421155654198984E-5    1.105895737056326E-5
                         1.981794008688167E-5    7.355195568651427E-6   -1.341396893910871E-5   -4.481834474957621E-5    4.461980116464376E-1    1.451105278149799E-1    4.333531829256490E-6    3.756235004328543E-5
                         6.305579809090247E-6    1.604792870080120E-5   -2.165134268405772E-5   -2.123136395587458E-5   -6.178290708372283E-6    3.612443221703594E-5    5.269496809515813E-1    1.453060856466217E-1

 2.762500000000000E9     4.753394265127758E-1    1.598338311634300E-1    2.234534315856009E-5    1.161190893585485E-5   -1.536842466612971E-5    8.769840608448660E-6    2.597926180113116E-5    2.027904179792061E-6
                        -1.412899841605080E-5    1.776256920534171E-6    5.279834327205066E-1    1.403990013056857E-1   -7.780852486585328E-6   -2.478976717402250E-5   -1.252428002195612E-5   -3.801193558659425E-6
                         4.743649605160767E-6   -2.875013342970754E-5    1.061045023930987E-5   -2.380072935942700E-5    4.511115911010460E-1    1.384326714470571E-1   -1.142757817732197E-5    6.267040660639440E-6
                        -1.664657210979277E-6   -2.111632681645920E-5   -2.467835008111586E-5    1.790966991625491E-7   -7.647435707870823E-6    1.453651407680164E-5    5.315149439181887E-1    1.370110453356931E-1

 2.775000000000000E9     4.799873604565278E-1    1.522526577701540E-1   -5.708600317470916E-6   -2.313226994925196E-5   -1.088576129815888E-5   -1.201585003994445E-5   -2.333248108800814E-5    6.450088364387052E-6
                         1.035743812870629E-5   -1.728224925976613E-5    5.326556807224995E-1    1.325562863622110E-1   -4.412364773587498E-7   -1.493269666492335E-6    1.295155084754912E-5    2.409082163803051E-6
                         4.725615741794102E-6    3.596205160680771E-6    1.793011381649178E-5   -1.594984220905022E-5    4.558729107408332E-1    1.318559377816937E-1    4.183044540834381E-6    2.014795989956889E-5
                        -6.812567550982953E-6    3.721692248642980E-6   -1.954472218919872E-5    2.168370745570311E-5    6.273586665092679E-6    4.327978042072322E-5    5.356996406529695E-1    1.284775480945674E-1

 2.787500000000000E9     4.850083723693878E-1    1.443557293479182E-1   -4.355769131460051E-6    3.004039113913491E-5    6.929640523449086E-6    1.091126880057245E-5    3.090537006448096E-5    7.602510225289094E-6
                         4.107795885056323E-5    2.400562666084358E-6    5.372269378671293E-1    1.244723643271963E-1   -1.252477248119853E-5    4.337760149983783E-6   -1.023665941687600E-5    6.678129926419641E-6
                        -2.358896519579810E-5   -3.228183859371299E-5    1.860416428862677E-5   -7.709320788154383E-6    4.607566470381051E-1    1.251816664440085E-1    4.409244825530727E-6    1.577507549905052E-5
                         1.425210180969468E-5   -3.058104884195876E-7   -3.973554532313497E-6   -1.793185695429486E-5    1.372160823707229E-6    1.899926578417231E-5    5.401059632866698E-1    1.196817025099791E-1

 2.800000000000000E9     4.904391416191065E-1    1.364590173442888E-1    1.179876616533305E-5    6.047971566394980E-6    1.403704170681254E-5    1.002214464240351E-6    7.345019628765994E-6    1.285781318447212E-5
                         1.314437303246063E-5    2.535556794279352E-5    5.418719909045958E-1    1.162100243760373E-1   -1.906744777408628E-5    3.409216206347569E-6    2.009807538513201E-5    2.038569959001182E-5
                        -7.440092900759605E-6    4.104869637766519E-6    8.424154697249218E-6    1.514951011100248E-5    4.658280072724026E-1    1.184117383076091E-1    3.132579193716118E-5    8.837455618031545E-6
                        -1.385994617309144E-5   -2.331812037988476E-5   -9.177679767533648E-6   -1.025952802871100E-8    3.313025449630962E-5    8.916541845193202E-6    5.446257449168361E-1    1.104529862252785E-1

 2.812500000000000E9     4.964625656863444E-1    1.286692542421346E-1   -3.130041912323352E-7    3.631288460694095E-5   -1.275345077390490E-5   -1.688107243630511E-5   -1.445508875755295E-5    9.094924427524222E-6
                         1.335447951925032E-5    1.204132072195676E-5    5.465155581685615E-1    1.078903823499127E-1   -9.489902708445446E-6    1.267091584965565E-6   -5.093880072257062E-7    1.641758232773301E-5
                        -1.355805852121541E-5    2.989350759499653E-5   -6.425857650108126E-6    8.953393860149351E-6    4.709213011938329E-1    1.118500834958842E-1    2.743678766729621E-5    5.388949097169800E-7
                        -1.657478560968459E-5    1.906025316434329E-6   -9.064237861834313E-6    6.677827714439216E-7    9.327291333896342E-6    1.374429238372582E-5    5.493242742980696E-1    1.013023840534402E-1

 2.825000000000000E9     5.027725392379767E-1    1.214252945013064E-1    2.785897059564037E-5    2.568749276983290E-5    1.073936282314656E-5    7.897823280454349E-6   -3.708503043301285E-6   -1.390168457813127E-5
                         1.900873865342057E-5   -1.534642728241161E-6    5.513903417024035E-1    9.935874434611948E-2   -7.557161509176577E-6    2.218547262869453E-6   -6.517296175339335E-6    1.339441797179472E-5
                        -1.010013625347248E-5    1.645680783357625E-5    1.320351385060244E-5   -5.875332629038482E-6    4.760124090282319E-1    1.052315153035767E-1    3.481533380976549E-6    1.533001607878066E-5
                         2.281689275697601E-5   -2.192938029242926E-5   -8.313166582541940E-6    1.347547816721143E-5    4.100149810542979E-6    3.851956289386036E-8    5.541682372786300E-1    9.225042316662220E-2

 2.837500000000000E9     5.089273505440312E-1    1.147462962848869E-1    9.339995786681235E-6    1.483620821486129E-5    1.373098762360078E-5   -1.173016619607834E-5    6.394364113506384E-7    2.126487609008973E-5
                         1.568224307448450E-5    7.891572258177126E-6    5.562096311613501E-1    9.099563160390885E-2    2.583008081797017E-6    9.654026830682052E-6   -3.452833286708136E-5    1.732279598897654E-6
                        -5.122088990122746E-7    6.131508483900958E-6   -5.586298060150633E-7    1.711238405483160E-5    4.809779908930086E-1    9.865431974548450E-2    8.618604625416926E-6   -1.282295617015431E-5
                        -8.196002446780640E-6   -9.346522334863933E-6   -3.447332398317083E-6   -3.453602168930029E-6    1.589599289175938E-5    2.622614968923008E-5    5.588916923708971E-1    8.348165585451923E-2

 2.850000000000000E9     5.147709778883470E-1    1.083107569405992E-1    1.502348263392317E-5    1.955460878183718E-5   -1.553708361937044E-5    3.596493563515845E-6   -2.100214403679293E-5   -3.081246383312732E-5
                         1.454855865654024E-5    6.231329456138024E-6    5.611081690913267E-1    8.233321165115681E-2    3.232092006903848E-5   -2.850539788850987E-5    6.614767591269253E-6    2.298443117748505E-5
                         4.431548107552741E-5    8.847305204364382E-6    4.759623629008642E-6   -5.513876355145253E-7    4.859823808146063E-1    9.198299167804694E-2    8.746933523819253E-6   -1.166818993543934E-6
                         4.521828111996619E-6    9.532273664602553E-6    1.697879697204127E-5    1.698082558629543E-6    1.017724873740833E-5   -1.394689386288687E-5    5.634272513521218E-1    7.483708678260020E-2

 2.862500000000000E9     5.198441714587355E-1    1.018135192040342E-1    1.656908824665946E-5   -3.549390641136585E-5    9.126288035697875E-6    3.131468305375510E-6    2.947723229854741E-5    6.421361707625620E-6
                        -1.135589468577645E-5   -2.983349808447638E-5    5.657192809032277E-1    7.384811619675230E-2    1.964041546702879E-5    4.574774907714739E-6   -2.556788226420663E-6   -2.569770803968467E-5
                        -5.082157701351531E-6    4.352692461027422E-7    9.071056148578153E-7    8.293879306327456E-6    4.906351457737707E-1    8.519540838291807E-2    1.421410835586436E-5    4.520551978853062E-6
                         3.672172087376515E-7    9.933807044948226E-6    1.803304084169881E-5   -1.204816755072837E-5   -2.705579011581471E-6    3.649523907011451E-6    5.674937064245543E-1    6.606862169446936E-2

 2.875000000000000E9     5.245417712711380E-1    9.473588905202181E-2   -3.150619232672379E-6   -1.049437047272746E-5   -1.881507324855394E-5   -2.444652410985897E-5    4.611500525951420E-6    1.058597187173037E-5
                         3.049632565008833E-6   -1.375064922573461E-5    5.698690734242489E-1    6.487034105222328E-2    8.828780808806656E-6    2.771404841375781E-5   -8.876995058571322E-6    3.403721364788671E-5
                        -1.512042628383356E-5   -5.768010685139036E-6   -1.475772012723548E-5   -7.648480587681305E-6    4.951012557277574E-1    7.792447568755624E-2    1.106026892852803E-5   -2.016262318927535E-5
                         1.712224525252203E-5    2.123046918844122E-6    4.257657810853243E-6   -9.036521787550370E-6    3.090096392134270E-5   -2.122467442372136E-5    5.711323334516180E-1    5.693167345570291E-2

 2.887500000000000E9     5.288398847637706E-1    8.675494251329655E-2    3.785578781071923E-6   -6.081753260225291E-6   -1.871427655184894E-5    2.888271788330943E-5    8.075578736120752E-6    2.081672189693618E-5
                        -6.316361130813525E-6   -7.066806262603593E-6    5.740185239662577E-1    5.570889701966919E-2    1.785215646528925E-5    1.670621673623445E-5   -3.022633389453332E-5   -3.017833422084524E-5
                        -1.185064036986003E-5   -6.208962230614609E-6    1.279030851617012E-5   -9.516969854571358E-6    4.996503747151176E-1    7.045774402704770E-2    2.932354983185100E-5   -2.818824216767471E-5
                         3.473184986303966E-7    2.073145059897848E-5   -8.691341807881312E-6    2.123354578809599E-5   -6.687551382311399E-6   -1.752098520812559E-5    5.747331575562299E-1    4.748271292679802E-2

 2.900000000000000E9     5.328926447788839E-1    7.804805466711585E-2    7.856256724793831E-6    1.699617811564328E-5    6.481898770616199E-6    2.662312137873481E-5   -2.545838908907510E-5   -4.620594602399790E-6
                         1.781396287151826E-5   -3.789673351849888E-5    5.780501319868729E-1    4.606756134028727E-2    1.114173998459644E-6    3.332269681154686E-5   -1.772854455001584E-5   -3.467779508061062E-5
                         2.511232928057190E-6    1.240851548524065E-5    8.713272009861891E-7    2.958383909532431E-5    5.042544150164443E-1    6.234294083342336E-2    4.586885906011095E-7   -1.869264095213586E-5
                        -1.142054094640799E-7   -1.984002871500746E-5   -1.782486608754654E-6   -6.918536397017722E-6   -1.418785462872666E-5   -1.366590668360945E-5    5.783150875661485E-1    3.730294935318904E-2

 2.912500000000000E9     5.374718236495355E-1    6.816103314049432E-2    1.230745122542991E-5    2.766169998306274E-5   -1.145365103919324E-5    6.709660778109989E-8    2.912939767873459E-6    2.245311409677699E-5
                        -3.956976342336213E-6   -2.923713124856080E-5    5.821103798243666E-1    3.604777592254740E-2   -1.384952014048414E-7    6.661648732481803E-6    2.119312277340486E-5    1.809395307427627E-5
                        -6.416051528831189E-6    1.844292806852718E-5    4.058457554204034E-6   -3.748136081731233E-6    5.091289030535028E-1    5.392470888216407E-2   -1.225167648419338E-5   -8.700722344743080E-6
                        -6.819499526515116E-6    1.935745659975576E-5   -7.738692967416323E-6    1.183511365603582E-5   -2.154059330796885E-5    4.776856060323389E-6    5.821665051804722E-1    2.708832371736607E-2

 2.925000000000000E9     5.425115859695431E-1    5.822201098359669E-2   -1.657484976408538E-5   -7.276684470744915E-6   -2.430254954283253E-5    1.027505000174417E-5    7.650071441782069E-6    2.929308947238042E-5
                         2.323641992442262E-5   -1.101696112660255E-5    5.861140663650714E-1    2.594571292254097E-2   -1.180848111513568E-5    1.266155468211185E-5    2.235617092591961E-5    8.758682950029254E-6
                        -2.037125035766502E-5    1.968403766784485E-5    9.025958863000973E-6   -3.299467996373158E-6    5.137539191655167E-1    4.584488600977175E-2    6.842385664835896E-7   -1.935413574237547E-5
                         1.126750906111835E-5    1.140116848830871E-5   -1.738247359556314E-5   -1.466208340175992E-5   -2.958268531384643E-6   -9.827211956099450E-6    5.860289893166903E-1    1.691044484990230E-2

 2.937500000000000E9     5.475908730044474E-1    4.844657228399720E-2   -6.029649247517725E-6    2.626919737910702E-6    2.070613489867752E-6   -1.052622710029419E-5    1.207692373699904E-6   -8.318164739820236E-8
                        -1.925769219165352E-5    1.406095469460945E-7    5.899208766543317E-1    1.612258107791563E-2    1.764012230737238E-7   -1.554031387573986E-6   -1.786582096963162E-5   -4.859301778514975E-6
                        -5.812622638503936E-7   -3.636443908393537E-5   -5.902972425095053E-6    8.631840019568647E-6    5.184184790816327E-1    3.744442363810378E-2   -5.044005254022952E-5   -1.217282128754371E-5
                        -3.074163065967747E-5   -9.151196991401435E-7    1.499421239822179E-6   -1.302961851316639E-5   -1.522616467249917E-5   -3.160015571169770E-5    5.897524173909109E-1    6.657087586013757E-3

 2.950000000000000E9     5.530893902060234E-1    3.943788472289966E-2   -1.494925634229379E-5   -2.358191311799230E-5   -1.417061076756520E-5    1.217046323849288E-5    1.630359437314983E-6    3.527344632721386E-6
                         1.164695779187619E-5   -6.993993163421092E-6    5.936054649273763E-1    5.991755923687414E-3    4.352077453826430E-5    1.012092859600339E-5    3.534478367262357E-5   -1.645508081380486E-5
                        -1.635888409253919E-5   -1.394376092358139E-5   -2.106607042265887E-5   -3.485708325317584E-5    5.229125623630950E-1    2.897530383097552E-2   -2.421802829732357E-5   -9.749023842354465E-6
                         2.723516792032500E-5    2.143883852836978E-6    2.392587798831717E-5   -1.697012826628566E-5   -1.309376119718274E-5   -3.103851328498393E-6    5.931501302792860E-1   -3.505234202577206E-3

 2.962500000000000E9     5.583814670203173E-1    3.064267257552821E-2    7.643706619860351E-6   -1.643815463811313E-5    2.776258090559913E-5   -2.363001469954246E-5    6.156227873020867E-7   -3.018511613836825E-6
                        -1.952810921875527E-5   -3.858994661640669E-6    5.969999329048146E-1   -4.057145131142968E-3    1.242929967832636E-5   -3.406444972967022E-6    1.351411525956756E-5   -1.236694651092222E-5
                         1.233474947487145E-5    1.613005425587265E-5   -1.837215522105880E-5   -2.014290718888825E-5    5.272025740669091E-1    2.037503991270026E-2   -2.561180355713525E-5   -2.073623997437424E-5
                        -9.969872605068182E-6    6.751638934140618E-6    1.443604400855014E-5    2.411482996999622E-5   -1.831548258351648E-5    1.347573436188397E-5    5.962974987258209E-1   -1.366295547532095E-2

 2.975000000000000E9     5.630058996395155E-1    2.186302430234969E-2    6.924857815566553E-6   -1.139558341826884E-5    6.644943605914509E-6    9.270417441814174E-6   -1.435220629535398E-5    1.155387067989248E-5
                        -2.355220440186277E-5   -9.358381309312051E-6    6.004108898163852E-1   -1.441440082152732E-2   -5.169969740811251E-6    1.379378949155796E-5   -5.461034480379657E-6    2.572814565526246E-6
                         1.238701497975422E-5    6.059753683131303E-6   -1.577420933566727E-5    2.064974784164678E-5    5.313900223119525E-1    1.159164517248236E-2    1.902277902774349E-6    2.879196034358083E-5
                        -4.398276783386062E-6    1.437588343139130E-7    7.417563232374180E-6   -2.424859440973682E-5   -4.248029353810128E-5   -2.069041020285436E-6    5.991801905004077E-1   -2.397944866245148E-2

 2.987500000000000E9     5.670093720342843E-1    1.330101309314190E-2    7.139455641775958E-6    9.942591584526258E-6    4.998151260794288E-5   -1.911415125606733E-5    5.693394859167064E-6    2.073134209219324E-6
                        -2.724813234424042E-5    1.524002315900462E-5    6.031229422493281E-1   -2.514454107120038E-2   -7.471360861660242E-6    2.076266069045965E-5   -1.223507118162830E-5   -1.105181900518010E-5
                         1.708393576204485E-6    3.995916544047201E-5   -1.375879267593376E-5   -1.422862740059907E-5    5.352659805878598E-1    2.693866406986121E-3   -3.852617614868790E-5    3.331274508840723E-5
                        -4.780137404203350E-6   -1.418386554413737E-5    2.259410955325217E-6   -1.779601233214283E-5    2.545140557518527E-5    2.372389386258498E-6    6.014201845368650E-1   -3.469082894296154E-2

 3.000000000000000E9     5.700470247650161E-1    4.120181827903969E-3   -2.168243115690543E-5   -1.569010850755464E-5    4.755296251721854E-5    3.582392740118175E-6    6.298303284106197E-5    5.332833318837167E-6
                        -1.106372616246255E-5    6.113295124003549E-6    6.052954541252427E-1   -3.616617363568619E-2   -6.198100694054459E-6    2.975302699400800E-6    1.858987311195324E-6   -7.138922961490268E-6
                        -2.115604322468093E-5   -5.266768456950633E-6    2.183247614007596E-6   -2.097792417757509E-8    5.386017625511629E-1   -6.538218934313290E-3   -1.881605750838214E-5    2.757808193598163E-5
                        -1.469085052632325E-5   -1.169629297044173E-6   -3.891325486308013E-5    1.342449652575434E-5   -4.869957414766202E-6    2.409599418097769E-5    6.034234184516881E-1   -4.568952189907857E-2
