# Supplementary material for: Microwave Imaging for Parkinson’s Disease Detection: A Phantom-Based Feasibility Study Using Temperature-Controlled Dielectric Variations
Source: Sensors (Basel). 2025 Dec 12;25(24):7562. doi: 10.3390/s25247562 (PMC12736638; doi:10.3390/s25247562)
Supplement: Supplementary file 1 [file sensors-25-07562-s001.zip › 36.6.s4p]

#  HZ   S   RI   R     50.00 
! Rohde & Schwarz Vector Network Analyzer 
! Rohde-Schwarz,ZNA26-4Port,1332450024101213,1.95
! Created: UTC 8/28/2025, 1:48:12 PM
! freq[Hz]                re:S11                  im:S11                  re:S12                  im:S12                  re:S13                  im:S13                  re:S14                  im:S14
!                         re:S21                  im:S21                  re:S22                  im:S22                  re:S23                  im:S23                  re:S24                  im:S24
!                         re:S31                  im:S31                  re:S32                  im:S32                  re:S33                  im:S33                  re:S34                  im:S34
!                         re:S41                  im:S41                  re:S42                  im:S42                  re:S43                  im:S43                  re:S44                  im:S44
! 
 5.000000000000000E8    -2.262037237804743E-1    3.471184812654415E-1   -1.529315580229418E-2    1.789824954128467E-2   -4.032746037400399E-2   -1.123658565868382E-2    5.218341461454481E-2    1.571740430905228E-2
                        -1.532735747165788E-2    1.787378761558416E-2   -2.407696994253869E-1    3.255970672130752E-1    1.154895145085900E-2    2.518974546017279E-2   -4.060147439549332E-2   -6.748868716176962E-3
                        -4.035269978952410E-2   -1.129960846177891E-2    1.147521002832604E-2    2.516021339213823E-2   -2.564016062716947E-1    3.438478408254252E-1   -8.375000244691943E-3    1.897875463822569E-2
                         5.224922530373216E-2    1.573988497436443E-2   -4.060028798628478E-2   -6.748113157319820E-3   -8.363898365621051E-3    1.897253490562816E-2   -2.673401878199590E-1    3.376147564981157E-1

 5.125000000000000E8    -2.485114663200908E-1    3.361669021737609E-1    1.233891530679807E-3    9.862993171886927E-3   -3.096816823631083E-2    2.482964487464640E-2    4.499626926732684E-2   -2.946997962469011E-2
                         1.232390540311626E-3    9.924327469631308E-3   -2.757263195032145E-1    3.242094987546288E-1    2.736085615020815E-2    3.807346381813660E-3   -2.855920929845270E-2    2.830421330591307E-2
                        -3.105611904058408E-2    2.487652141010184E-2    2.735336433100330E-2    3.825840580794507E-3   -2.805502747774211E-1    3.446901551766383E-1    6.239357434415224E-3    5.278346659284259E-3
                         4.493049252600517E-2   -2.943695212637174E-2   -2.852911400277239E-2    2.829255329394868E-2    6.258268295090923E-3    5.283284892001251E-3   -2.928527102276629E-1    3.362662841336791E-1

 5.250000000000000E8    -2.985746643001386E-1    3.711673937388496E-1   -6.589682927049670E-3   -1.287640955206649E-3   -1.344418184929866E-3    3.364923298706519E-2    5.929869455803391E-3   -5.049792993836155E-2
                        -6.603624328756351E-3   -1.263392754720776E-3   -3.170287462400264E-1    3.764966350081053E-1    1.517521197857443E-2   -1.497592069184554E-2    2.883249168065645E-3    3.441532746391790E-2
                        -1.309712047333132E-3    3.367017602194743E-2    1.515103365287302E-2   -1.495763424054232E-2   -3.180054409608637E-1    3.949579782895460E-1   -5.712272589440372E-3   -5.227251384027426E-3
                         5.982103198759223E-3   -5.045205608190326E-2    2.900955140549649E-3    3.443531122890728E-2   -5.753813475832398E-3   -5.164476246963721E-3   -3.329014878738196E-1    3.877104395457336E-1

 5.375000000000000E8    -3.000626190031845E-1    4.420879702343047E-1   -1.681488408790846E-2    8.900257015433944E-3    1.865827550542758E-2    1.998702431385144E-2   -3.001136191356236E-2   -3.399407804923125E-2
                        -1.677378719171706E-2    8.850860555369612E-3   -3.013100041075152E-1    4.418175329744387E-1    1.170678939584631E-3   -1.470184463661511E-2    2.156966768600979E-2    1.836273756593176E-2
                         1.870020513354352E-2    1.991241767827165E-2    1.155864856565466E-3   -1.472345367756322E-2   -2.997633628311148E-1    4.617854173869258E-1   -1.535138758486963E-2    5.879348260499650E-3
                        -2.996683628305771E-2   -3.405368405712925E-2    2.151442266740023E-2    1.836886499834633E-2   -1.535905845130871E-2    5.867023420212193E-3   -3.154798043744046E-1    4.612196971900958E-1

 5.500000000000000E8    -2.541207611448782E-1    4.851535815342326E-1   -9.833125632556332E-3    2.651911953443983E-2    1.999199399736077E-2    1.916805158163625E-3   -3.946607372537161E-2   -2.420263373049825E-3
                        -9.944092249865519E-3    2.651550442587727E-2   -2.610492218373613E-1    4.702101513572700E-1   -5.758736652786011E-3   -7.739591835385157E-3    2.237372128436785E-2   -9.413869410502797E-4
                         1.998823337740708E-2    1.856361227250249E-3   -5.813332540729477E-3   -7.756990185049027E-3   -2.530847992089147E-1    4.907339812530836E-1   -8.461636216740447E-3    2.140166796972141E-2
                        -3.947534781063129E-2   -2.463912770382444E-3    2.232762377549875E-2   -9.375998263611242E-4   -8.449594644856449E-3    2.135983838057482E-2   -2.560217432611280E-1    4.944607281360818E-1

 5.625000000000000E8    -2.152593224194407E-1    4.793640432234761E-1    1.595872541432419E-2    3.072975603817776E-2    1.156671918662446E-2   -5.088026151896896E-3   -2.579221307900658E-2    2.126620022412452E-2
                         1.597619559186970E-2    3.080540902518537E-2   -2.335121949085612E-1    4.736322417582930E-1   -2.535813820084487E-3   -7.869355798902609E-4    1.081663161332492E-2   -9.546429899978670E-3
                         1.154449842619618E-2   -5.040534929577371E-3   -2.535952068863558E-3   -7.499299525284913E-4   -2.194115581818610E-1    4.867376142153342E-1    1.356529266464787E-2    2.215011685486721E-2
                        -2.579043914905991E-2    2.124061965171073E-2    1.080985768235975E-2   -9.541453508806846E-3    1.355893163356605E-2    2.217277040597129E-2   -2.153584195893124E-1    4.776168364434152E-1

 5.750000000000000E8    -2.161572883783278E-1    4.741035313747720E-1    3.183412113787709E-2    5.664301787152299E-3    9.736687144358533E-3   -4.309093547488927E-3   -5.642404789101234E-3    2.661904730059174E-2
                         3.181114545683639E-2    5.646828464959953E-3   -2.226522853356626E-1    4.799495344550054E-1    1.940559854018642E-3   -3.979626030842219E-3    6.023781146141303E-3   -5.910007453994042E-3
                         9.795365518627213E-3   -4.301573465789148E-3    1.943805385750338E-3   -3.977623401767529E-3   -2.138120609620941E-1    4.841743014702283E-1    2.082952525555301E-2    4.005266485602198E-4
                        -5.616365531282299E-3    2.665424909094585E-2    5.992911310764235E-3   -5.898693046909378E-3    2.080017627702601E-2    3.764511337811817E-4   -2.185693212255617E-1    4.705390647098906E-1

 5.875000000000000E8    -2.145634597269338E-1    5.011108085768535E-1    1.708993186637755E-2   -1.492833865349279E-2    1.145299705114376E-2   -9.669353915066252E-3    6.908922002090490E-3    2.049296226187447E-2
                         1.716428304924796E-2   -1.492901028739787E-2   -2.062814247602796E-1    5.005696291976685E-1   -9.582033557563174E-4   -9.120660201814663E-3    9.107742800872006E-3   -8.648576099166388E-3
                         1.149395333394521E-2   -9.706504073153474E-3   -9.264488679451987E-4   -9.155225754922875E-3   -2.051436168654914E-1    5.043655368163420E-1    5.493908675340138E-3   -9.652692104179374E-3
                         6.946751688482702E-3    2.058215572329429E-2    9.103531970434682E-3   -8.659926333522215E-3    5.471862944936533E-3   -9.641505303479082E-3   -2.115178124841802E-1    4.993258546795246E-1

 6.000000000000000E8    -1.837090398652465E-1    5.306369490431864E-1   -1.639054025787845E-3   -9.616742932173794E-3    5.855929133648109E-3   -1.948771825343283E-2    1.342775739472209E-2    1.666508605828260E-2
                        -1.696972328054999E-3   -9.653352979838879E-3   -1.728720985684448E-1    5.160626755475062E-1   -1.032264152591886E-2   -1.136492624773996E-2    5.190665732994058E-3   -1.892336208523035E-2
                         5.810831488638384E-3   -1.956036273962941E-2   -1.034549392552587E-2   -1.131434006290579E-2   -1.741641479281009E-1    5.239413508810146E-1   -5.169906496725499E-3    1.356583172077127E-3
                         1.346766778085320E-2    1.664149093329240E-2    5.167979795500948E-3   -1.892886793856305E-2   -5.184550275050473E-3    1.345870899280344E-3   -1.705235836802148E-1    5.227261497897185E-1

 6.125000000000000E8    -1.369094047856956E-1    5.381224548531741E-1    1.820851955637775E-3    6.030017651281689E-3   -1.025612325174381E-2   -2.347582940889418E-2    2.518821683756232E-2    9.580715767365940E-3
                         1.796455321280555E-3    5.993823961017534E-3   -1.353528869085159E-1    5.177393070140203E-1   -2.135834267154665E-2    1.172547800033299E-3   -1.218780048384603E-2   -2.367775035795331E-2
                        -1.023243989033327E-2   -2.346975781317018E-2   -2.134545954029345E-2    1.178391056535258E-3   -1.330831065550904E-1    5.248883897639990E-1    6.371388187974595E-3    1.414162732094896E-2
                         2.519738869564928E-2    9.579255407515631E-3   -1.220004161493852E-2   -2.364778217058999E-2    6.368498651101459E-3    1.413418654093961E-2   -1.206617559448213E-1    5.134463102504950E-1

 6.250000000000000E8    -9.633357809170628E-2    5.210324100708497E-1    1.868781888033441E-2    1.037389400133712E-3   -2.677378158486522E-2   -1.080544563962202E-2    2.963103874218724E-2   -1.186771493783660E-2
                         1.867234032684066E-2    1.054551317214259E-3   -9.744945635594482E-2    5.047267423467244E-1   -1.237051360017280E-2    1.954303299295531E-2   -2.987691709026600E-2   -8.108887473295976E-3
                        -2.676278158128050E-2   -1.076024133477307E-2   -1.232836238270617E-2    1.958808002200558E-2   -9.821988634902412E-2    5.060420679703168E-1    2.473330598076308E-2    2.314663415719285E-3
                         2.964403641519909E-2   -1.187389482431620E-2   -2.982882615535589E-2   -8.102723317646327E-3    2.470246066768459E-2    2.306479835517166E-3   -9.384652370772184E-2    4.809071285315992E-1

 6.375000000000000E8    -7.868898345010091E-2    4.964272839042316E-1    1.667377027294013E-2   -2.057585932628343E-2   -2.697747097522471E-2    1.076183752042081E-2    1.311776294772051E-2   -2.927654771806470E-2
                         1.668182437116034E-2   -2.049222113632092E-2   -7.782985135699916E-2    4.775119526429804E-1    8.579099074652817E-3    1.906802613543072E-2   -2.675380375266303E-2    1.647654111599013E-2
                        -2.698192880757127E-2    1.078390030963856E-2    8.606263282962216E-3    1.904552413011052E-2   -8.690263097402974E-2    4.822964818338188E-1    1.819652119329323E-2   -2.180007198518499E-2
                         1.310899001616977E-2   -2.930223243205294E-2   -2.673054529410412E-2    1.654281662815071E-2    1.822014369352435E-2   -2.174677113105614E-2   -9.646673645271474E-2    4.581906257289458E-1

 6.500000000000000E8    -7.298790446979368E-2    4.902671062985990E-1   -6.625404825684298E-3   -2.629294070382776E-2   -1.306283554434341E-2    2.500479559814189E-2   -6.442050284175938E-3   -3.009869640928865E-2
                        -6.616373326116497E-3   -2.631912495541546E-2   -7.495986822422529E-2    4.659212458188592E-1    1.529571221099521E-2    1.107555664645798E-3   -7.453565949047863E-3    2.883595464999769E-2
                        -1.302486348219313E-2    2.501017690517448E-2    1.531370115323202E-2    1.109383724835672E-3   -8.265116717927021E-2    4.780945453282582E-1   -5.940117435854084E-3   -2.408812454898267E-2
                        -6.469777858078942E-3   -3.009275896910603E-2   -7.448570008273494E-3    2.881807678932202E-2   -5.939475637581759E-3   -2.408515581306050E-2   -9.645995792014390E-2    4.637341121720026E-1

 6.625000000000000E8    -5.061234769280125E-2    4.933380320880841E-1   -1.895783136875037E-2   -8.547327985922405E-3    6.094412969334734E-3    2.634360798582774E-2   -2.437126348282937E-2   -2.328835394861789E-2
                        -1.897836989493680E-2   -8.528823912317544E-3   -5.960895373615042E-2    4.665109504389838E-1    2.051527408198441E-3   -7.639788244918703E-3    1.296352793763036E-2    2.464653685626473E-2
                         6.098638407200586E-3    2.639537688657235E-2    2.079376207223397E-3   -7.593491782467108E-3   -6.576816854378362E-2    4.799118157578333E-1   -1.434165680977121E-2   -6.575701081698861E-3
                        -2.435671741884054E-2   -2.329317030944790E-2    1.295043361614607E-2    2.463341588952157E-2   -1.433537147964547E-2   -6.599268370454491E-3   -7.176113676889846E-2    4.701401715507008E-1

 6.750000000000000E8    -1.842872536832765E-2    4.825309571323627E-1   -1.046945112388303E-2    4.386911129828269E-3    1.945047080976975E-2    1.441891878711182E-2   -3.848499225976879E-2   -2.101443997310008E-3
                        -1.048412274644622E-2    4.378220354356304E-3   -3.039520756624406E-2    4.580604968206214E-1   -5.314226576861842E-3    2.185481632076882E-3    2.283057516039704E-2    8.069225024540968E-3
                         1.946439158500818E-2    1.442632624017012E-2   -5.290456930346504E-3    2.193855649286985E-3   -4.016332880903480E-2    4.746130145137484E-1   -4.420472649634868E-3    2.118630075272204E-3
                        -3.850727716197416E-2   -2.079133438630663E-3    2.291455527165820E-2    8.092130984197412E-3   -4.431869148276559E-3    2.111132507024775E-3   -4.005705938929104E-2    4.586104984046486E-1

 6.875000000000000E8     9.285857394447776E-3    4.561852473777309E-1   -7.043126711456275E-4    2.152200581005628E-3    2.022852486691902E-2    8.683555210649877E-4   -3.111542797354946E-2    2.755128304254066E-2
                        -7.118903311473001E-4    2.154386604996094E-3   -4.104210145111748E-3    4.295162367637976E-1    2.827876484245870E-3    9.696432414103791E-3    1.825079167708342E-2   -5.876267013676383E-3
                         2.024217130539609E-2    8.828417553302035E-4    2.797774568053205E-3    9.706411055215405E-3   -1.495149531514648E-2    4.552806921052991E-1    2.343091829906631E-3   -4.819886700592151E-3
                        -3.109702467696105E-2    2.755087837060098E-2    1.823038501382876E-2   -5.894201686278466E-3    2.348350058517976E-3   -4.814944730699064E-3   -1.682024425402817E-2    4.325666572212195E-1

 7.000000000000000E8     2.057478232874711E-2    4.199050807834163E-1   -1.041010411579077E-3   -5.734430753954918E-3    1.721017654483493E-2   -8.122184632462014E-3   -2.170477530408220E-3    4.160157509232916E-2
                        -1.055133299370437E-3   -5.743048040518504E-3    1.441268970621175E-3    3.937738177690741E-1    1.327071127435805E-2    3.883653813288017E-3    1.106986510430894E-2   -1.149060717703763E-2
                         1.721469724405689E-2   -8.152922128028244E-3    1.325758455676399E-2    3.864714089856293E-3   -2.874418864119367E-3    4.278628038312709E-1   -5.485672172422215E-3   -1.283137167902096E-2
                        -2.183710350526456E-3    4.154738444516543E-2    1.105042991300171E-2   -1.149483987074863E-2   -5.471507701327114E-3   -1.288280803461705E-2   -9.283605143323570E-3    4.039405753530961E-1

 7.125000000000000E8     1.271844727881659E-2    3.930062161352119E-1   -1.050941330099074E-2   -6.896241772247492E-3    1.042254777525628E-2   -1.651550740175763E-2    2.517195690416581E-2    2.939283924619135E-2
                        -1.050953568159677E-2   -6.874339668333562E-3   -7.939069407540154E-3    3.726935526299255E-1    1.308204593351810E-2   -9.210536304166296E-3    3.939069378654741E-3   -1.441316909656988E-2
                         1.038632693531270E-2   -1.653943866374613E-2    1.308117723465477E-2   -9.239265476489122E-3   -3.222971216323005E-3    4.080605096969186E-1   -1.753162581367300E-2   -6.156070711852642E-3
                         2.520533451575714E-2    2.939745428348403E-2    3.902870859471289E-3   -1.442972750902421E-2   -1.750902561296756E-2   -6.128983137896060E-3   -1.090251246439603E-2    3.860442907379988E-1

 7.250000000000000E8     8.488975192645952E-3    3.848704825466299E-1   -1.545257312061514E-2    3.551881983168575E-3   -1.057668705581802E-3   -1.884359279465368E-2    3.465569964684556E-2    6.522175338141370E-3
                        -1.547418389873787E-2    3.505857790787596E-3   -8.582313328419905E-3    3.670854601485709E-1    5.708873204095384E-4   -1.634162399845322E-2   -3.543453659781502E-3   -1.336818932391579E-2
                        -1.101285729738932E-3   -1.883994546250549E-2    5.322495398939732E-4   -1.630595673870106E-2    1.735942239278710E-3    4.004259835234701E-1   -1.678642285627218E-2    7.728987844437458E-3
                         3.461549387644986E-2    6.522519116677041E-3   -3.517614978460841E-3   -1.334527255057450E-2   -1.678901839422404E-2    7.693081179532408E-3   -5.069651167166042E-3    3.766277142005441E-1

 7.375000000000000E8     1.933468380416086E-2    3.760105268911211E-1   -8.386782718964552E-3    1.240860011638180E-2   -1.044948524522542E-2   -1.486378962546506E-2    3.091794460810329E-2   -1.430879517413640E-2
                        -8.402506807155688E-3    1.242335278311173E-2    5.517280084130035E-3    3.540974762683659E-1   -1.181714319241916E-2   -8.550529773916276E-3   -8.821607293719410E-3   -1.007056192199746E-2
                        -1.048900297491472E-2   -1.486124089580711E-2   -1.180244597695037E-2   -8.543632957779660E-3    2.008639275749591E-2    3.863289762725282E-1   -6.599550094925594E-3    1.385819641181218E-2
                         3.093260150100004E-2   -1.430987228349983E-2   -8.806889241594213E-3   -1.005202761022151E-2   -6.606734884538842E-3    1.381555231728021E-2    1.002773993439215E-2    3.600382245365698E-1

 7.500000000000000E8     3.491092871221609E-2    3.521905712043452E-1    5.181856773770967E-4    1.135931501340976E-2   -1.715055755349945E-2   -7.158683070801470E-3    1.617287277155657E-2   -3.060651594078071E-2
                         5.491847233517662E-4    1.141008682127196E-2    1.450175106226613E-2    3.233656472896467E-1   -9.751650509414740E-3    5.142975754883145E-3   -1.354053984409004E-2   -5.027081655719284E-3
                        -1.714637053165142E-2   -7.131752588693985E-3   -9.754450600498406E-3    5.139645669851494E-3    3.529283371868918E-2    3.540070409258819E-1    1.494038583494592E-3    1.008959496864543E-2
                         1.616899736637529E-2   -3.060681454483214E-2   -1.353493198065574E-2   -5.031673476541618E-3    1.456771276174249E-3    1.008465893857159E-2    2.224666060245319E-2    3.276169685721108E-1

 7.625000000000000E8     3.503135678234685E-2    3.140483296849083E-1    3.494898224737039E-3    6.079399735751226E-3   -1.902154707315432E-2    4.321353070321002E-3   -6.305324562430353E-3   -3.423004696436877E-2
                         3.504515118561604E-3    6.091577750473315E-3    2.175693101152822E-3    2.898221908747345E-1    2.552851691674079E-3    6.670950929660168E-3   -1.565076636352747E-2    4.157617146214957E-3
                        -1.902452839207553E-2    4.311720139459478E-3    2.523652365057054E-3    6.655896895030259E-3    2.896683822451252E-2    3.153707460279545E-1    1.598369731475193E-3    4.925706581168621E-3
                        -6.346854924934051E-3   -3.420766199136861E-2   -1.559166299936468E-2    4.116862847474974E-3    1.591072656273360E-3    4.909361528335363E-3    1.387444526614469E-2    2.866560917213316E-1

 7.750000000000000E8     1.137624216232975E-2    2.878598580928447E-1    9.655905702620687E-4    3.392826567313728E-3   -1.246111486775580E-2    1.580908978128760E-2   -2.669261312803748E-2   -2.311030915744708E-2
                         9.533604773218959E-4    3.367831036796417E-3   -2.121535123389589E-2    2.752659586900548E-1    5.487448270118163E-3   -3.630185959737112E-3   -9.700035812289558E-3    1.405648980888178E-2
                        -1.246772687040339E-2    1.581803283773011E-2    5.499172084892717E-3   -3.594533760179077E-3    7.574736980742259E-3    2.942950657150278E-1   -1.040811071009427E-3    5.577872420880070E-3
                        -2.667223954392633E-2   -2.311156188331308E-2   -9.692115764400072E-3    1.405662565524713E-2   -1.047677657735050E-3    5.535345091717590E-3   -1.426242759926688E-2    2.631555645886052E-1

 7.875000000000000E8    -7.035305851631094E-3    2.864581833735546E-1   -5.382801247135593E-4    6.437747468905316E-3    8.924298318470161E-4    1.973296352043799E-2   -3.571837104643818E-2   -5.100890432310548E-4
                        -5.442114416942754E-4    6.410505622434371E-3   -3.279511848090520E-2    2.727287127683822E-1   -3.279722978359467E-3   -8.329273792220499E-3    2.225669006776721E-3    1.678779597928562E-2
                         8.912533611528964E-4    1.977035299027303E-2   -3.293953154965239E-3   -8.350804058717165E-3   -4.442599365152808E-3    2.874049501233988E-1    1.118827334074880E-3    8.880762303124063E-3
                        -3.574415069104217E-2   -5.121669359534645E-4    2.207787875906552E-3    1.678270339745756E-2    1.107923518063730E-3    8.908635913140709E-3   -3.425476737066520E-2    2.608416706533878E-1

 8.000000000000000E8    -6.300803747344129E-3    2.835066176464878E-1    3.303157383682434E-3    9.589289288115949E-3    1.315921739363510E-2    1.343367188063962E-2   -2.691205721023432E-2    2.263297068292944E-2
                         3.325764053736490E-3    9.581946091412713E-3   -3.665851906493143E-2    2.629483745801023E-1   -1.084036131756313E-2   -1.514901890644017E-3    1.274889399937964E-2    9.866890253503711E-3
                         1.318654655155584E-2    1.343298965577841E-2   -1.082120698797098E-2   -1.523294154334620E-3   -9.393621366898305E-3    2.743796236407547E-1    5.767888082042069E-3    8.779274341607827E-3
                        -2.689623647782385E-2    2.262585225067035E-2    1.274242355382945E-2    9.855854594662481E-3    5.739511887328758E-3    8.806042479305585E-3   -3.928808558844096E-2    2.563798464896757E-1

 8.125000000000000E8    -6.403137710188589E-3    2.633951993482533E-1    1.067637791903653E-2    8.893301571924727E-3    1.690162331926900E-2    4.484077688539065E-4   -5.928170895282322E-3    3.322445776803106E-2
                         1.066625877861510E-2    8.935831778944841E-3   -4.816774310241241E-2    2.465048121396663E-1   -8.031931931056968E-3    8.094684773553190E-3    1.373993278626948E-2   -2.658522555972075E-3
                         1.692877965719690E-2    4.278645593660727E-4   -8.001134056888052E-3    8.109437652990140E-3   -2.247422846459678E-2    2.557247241993825E-1    1.058985047762423E-2    6.515029060529168E-3
                        -5.929211046072488E-3    3.320209124184939E-2    1.373185097056087E-2   -2.661514716423605E-3    1.058964354679298E-2    6.496854095397433E-3   -4.665517299021857E-2    2.386498221902548E-1

 8.250000000000000E8    -2.525283873663414E-2    2.388960520034197E-1    1.657782258279596E-2   -2.901547404815177E-4    1.002392071317654E-2   -9.461646275795229E-3    1.557292280877725E-2    2.845004863748685E-2
                         1.659144970159869E-2   -2.966121576511694E-4   -6.976099077418432E-2    2.361606867788816E-1    1.137947304776446E-3    1.076194975562650E-2    4.810171761439165E-3   -9.092070825843991E-3
                         1.006484438214591E-2   -9.498316365874945E-3    1.179932152736154E-3    1.076936433006181E-2   -4.602856624895434E-2    2.431330807318358E-1    1.402535900687057E-2   -1.135461599527269E-3
                         1.561077976442988E-2    2.844733215637536E-2    4.817946214500230E-3   -9.105616384147136E-3    1.402325606128718E-2   -1.149170765688210E-3   -7.191336676488259E-2    2.210327810581583E-1

 8.375000000000000E8    -5.740229265186425E-2    2.301569438237722E-1    1.059432685456500E-2   -1.125434441441736E-2    6.853531510920535E-4   -9.879840679895134E-3    2.862159389475612E-2    1.196694910892158E-2
                         1.061933775327206E-2   -1.126267241242060E-2   -9.131861117525282E-2    2.367068916272055E-1    7.938499055919479E-3    4.371703563677692E-3   -2.505722093620392E-3   -5.244519923860582E-3
                         7.079936063897829E-4   -9.899569724707923E-3    7.943340548756839E-3    4.384531390650127E-3   -7.181877097099157E-2    2.433736964939235E-1    8.167792576973998E-3   -8.932445377507384E-3
                         2.861959923818107E-2    1.199736815713217E-2   -2.500005390536237E-3   -5.258879124886362E-3    8.179732809238520E-3   -8.925076723254231E-3   -1.054010397345609E-1    2.230975588271028E-1

 8.500000000000000E8    -8.283768758185631E-2    2.398803114294314E-1    4.701292512562013E-5   -1.074590672806735E-2   -3.143798357882526E-3   -5.452365760360797E-3    2.888441541031020E-2   -7.375667331311668E-3
                         5.432118734354526E-5   -1.071957429640684E-2   -1.072784179370485E-1    2.430046334023283E-1    4.909790919059143E-3   -3.492525160141904E-3   -1.511167665953712E-3    3.301285536229326E-5
                        -3.157053096720150E-3   -5.475794749672996E-3    4.933224211703097E-3   -3.509251431863884E-3   -8.965660860061674E-2    2.531788436067621E-1    9.139740292051636E-4   -6.842330812924911E-3
                         2.888459826153350E-2   -7.404116799166198E-3   -1.521897836687490E-3    8.694543098927563E-5    9.307305490674141E-4   -6.825414664002763E-3   -1.248932759867666E-1    2.416456357321316E-1

 8.625000000000000E8    -9.226503985635406E-2    2.515406372801230E-1   -2.416621108323525E-3   -4.423922137725723E-3   -3.272453948417588E-3   -2.659721930703051E-3    1.847508237934871E-2   -2.332094952848305E-2
                        -2.436987966056767E-3   -4.427324300771215E-3   -1.174310952288506E-1    2.497259604572136E-1   -2.080669820418707E-3   -2.485123615904762E-3    1.927014265060127E-3   -6.096295299609527E-4
                        -3.301972483998515E-3   -2.641365562892948E-3   -2.074189555265806E-3   -2.506973743199510E-3   -9.771049912455500E-2    2.630206080497128E-1    1.567243059178675E-3   -2.980824600140875E-3
                         1.849298922399967E-2   -2.331077103954931E-2    1.921780023350569E-3   -6.249334504942573E-4    1.593094728431753E-3   -2.972331882545907E-3   -1.266384507225850E-1    2.548055348532757E-1

 8.750000000000000E8    -9.769506642869069E-2    2.532934031480454E-1    6.956696247428446E-4   -2.462085009553691E-3   -2.984382933861265E-3   -1.051781461721417E-3   -5.997489500734543E-4   -2.974177379220122E-2
                         7.203041779199639E-4   -2.412820975102396E-3   -1.257963526474553E-1    2.540511675995817E-1   -1.720038618537683E-3    3.537032259522698E-3    1.290983797884975E-3   -3.654871423292513E-3
                        -3.017434435604814E-3   -1.079748966262898E-3   -1.719413634150730E-3    3.537573004291389E-3   -1.016890037546608E-1    2.673670309784077E-1    4.032797281688086E-3   -4.570665033003453E-3
                        -6.109715070280071E-4   -2.975266495320255E-2    1.286766673907245E-3   -3.664402955120914E-3    4.023268078328442E-3   -4.572798473066774E-3   -1.292302968440930E-1    2.543675056036714E-1

 8.875000000000000E8    -1.111552842168704E-1    2.534040226688611E-1    2.064709351689267E-3   -5.788193549903104E-3   -2.360045688952234E-3   -2.691647139554956E-4   -1.899469367443318E-2   -2.169494793703832E-2
                         2.029486734318196E-3   -5.765140147111803E-3   -1.363937633573633E-1    2.576489684071399E-1    3.910114016875919E-3    4.060597314269281E-3   -1.635421633832080E-3   -4.268037198039322E-3
                        -2.333285994506243E-3   -2.523510924755699E-4    3.921339465489328E-3    4.032916030606279E-3   -1.092041973227490E-1    2.678682246736663E-1    2.408375385510245E-3   -9.102903318589530E-3
                        -1.897293678229402E-2   -2.168338842692922E-2   -1.625247699489894E-3   -4.303167879888784E-3    2.409380673455684E-3   -9.106422656638047E-3   -1.434267637643161E-1    2.549442324361897E-1

 9.000000000000000E8    -1.278086276200226E-1    2.632661739524552E-1   -2.491641125502817E-3   -8.830828966875197E-3   -2.193225155868095E-3   -2.521261915662992E-4   -2.738437847500066E-2   -4.683323280547971E-3
                        -2.483176156231910E-3   -8.810863673172490E-3   -1.503383343115914E-1    2.657511177631710E-1    6.245683391635007E-3   -8.064153615795944E-4   -3.977109058047782E-3   -2.928127535266409E-3
                        -2.211350092588625E-3   -2.438999026701756E-4    6.257654350993248E-3   -7.969240254399201E-4   -1.224309057686922E-1    2.730376596498933E-1   -4.080270564798883E-3   -1.061514767568585E-2
                        -2.736148764861820E-2   -4.650029100582404E-3   -3.994346565162777E-3   -2.907696140177298E-3   -4.087225144297280E-3   -1.061992684021627E-2   -1.587247364991324E-1    2.681871382769740E-1

 9.125000000000000E8    -1.371224903850788E-1    2.817146336635394E-1   -8.269431485990851E-3   -5.858695767314425E-3   -3.096642281051728E-3    3.240255586257644E-4   -2.335932201065361E-2    1.348628801535835E-2
                        -8.269108497661354E-3   -5.894282799076306E-3   -1.607024234286934E-1    2.820740516038573E-1    3.339262010688346E-3   -4.748207976159518E-3   -5.478201513471828E-3   -5.758826609567733E-4
                        -3.091861388325198E-3    3.463171093758082E-4    3.354749681858650E-3   -4.753811061051709E-3   -1.323035325079613E-1    2.879613301866108E-1   -9.480479348869593E-3   -5.959106228788438E-3
                        -2.338880442130601E-2    1.346803258938816E-2   -5.490336383147670E-3   -5.778512690061725E-4   -9.515665436024955E-3   -6.007165732109741E-3   -1.628122735515187E-1    2.877526478011316E-1

 9.250000000000000E8    -1.363460726095334E-1    2.994426340442237E-1   -9.612263225881188E-3    4.101464333861843E-4   -3.326886316025840E-3    2.655825347839461E-3   -8.518059708299426E-3    2.455486920302637E-2
                        -9.611942005448747E-3    4.230363410662941E-4   -1.613262483731554E-1    2.997165753606040E-1   -3.613906959670830E-4   -4.358389252210533E-3   -5.455237976094586E-3    3.084620976723298E-3
                        -3.337967645643067E-3    2.660936007124248E-3   -3.939300996873478E-4   -4.347458089241248E-3   -1.315914516472041E-1    3.042938115443285E-1   -1.005503320325192E-2    2.190717672397152E-4
                        -8.507560363997311E-3    2.457543507301403E-2   -5.439037920901606E-3    3.107379100628265E-3   -1.004718260642804E-2    2.387406836453498E-4   -1.576644560299825E-1    3.015229744615245E-1

 9.375000000000000E8    -1.308220684916155E-1    3.104543083854932E-1   -6.227175106188570E-3    5.447518557473451E-3   -8.915626902916559E-4    4.972247908202576E-3    9.429135728434290E-3    2.241218736387782E-2
                        -6.206554552653462E-3    5.450763123543072E-3   -1.563210521362706E-1    3.112083353837432E-1   -1.434825564664307E-3   -2.618686104765470E-3   -2.367803943114195E-3    6.118811634634891E-3
                        -8.849927741389218E-4    4.992272277515952E-3   -1.457248632508044E-3   -2.599469565583037E-3   -1.254157339445331E-1    3.129325919577505E-1   -6.824014466392335E-3    4.994437743840781E-3
                         9.447110618070010E-3    2.240553945742829E-2   -2.375754264694804E-3    6.154238945797806E-3   -6.815982150108052E-3    5.007624772942309E-3   -1.527523553507280E-1    3.069906776615949E-1

 9.500000000000000E8    -1.274020380483011E-1    3.152335092664751E-1   -4.619323608483800E-4    5.875582819770560E-3    3.090138858658198E-3    4.305081093723646E-3    1.958008940813648E-2    9.190660399949998E-3
                        -4.679766767912967E-4    5.884015613143142E-3   -1.527499450637883E-1    3.166056474820401E-1   -1.645397701197038E-3   -1.715733237325395E-3    2.149411846662871E-3    6.016422261625212E-3
                         3.103510531714909E-3    4.304741050977326E-3   -1.650949383150414E-3   -1.709529543974581E-3   -1.230843917220307E-1    3.150297966286894E-1   -1.475467182150818E-3    5.582697006580368E-3
                         1.958776765240530E-2    9.173263331172963E-3    2.123401668326788E-3    6.030493237015712E-3   -1.458335150781477E-3    5.570079027336571E-3   -1.531485163336913E-1    3.097849234308578E-1

 9.625000000000000E8    -1.290100502902430E-1    3.197471062242695E-1    2.259764056421035E-3    1.648986919425076E-3    4.794700240469946E-3    3.188870789200402E-4    1.758493139473136E-2   -4.700613522428349E-3
                         2.241147497466528E-3    1.621701783181982E-3   -1.532870180805803E-1    3.220110639953020E-1   -1.707974986275048E-3   -9.837930737468601E-4    4.837446943063164E-3    2.706762121793958E-3
                         4.762273769915460E-3    3.029322330395025E-4   -1.670924886925609E-3   -9.882589153085328E-4   -1.267313490747912E-1    3.190094171868260E-1    8.312423446405443E-4    1.906270574900108E-3
                         1.759095507926162E-2   -4.673927744888159E-3    4.851980747944668E-3    2.685440354356315E-3    8.429934707053057E-4    1.911495112931424E-3   -1.567341086293459E-1    3.163342498640896E-1

 9.750000000000000E8    -1.312145200889211E-1    3.288458679413587E-1   -6.589521407055283E-4   -1.636334531909854E-3    2.163476593858250E-3   -2.805458443221381E-3    9.544425769428155E-3   -1.142259396780159E-2
                        -6.790478371215902E-4   -1.639292612511237E-3   -1.533881735398354E-1    3.312277561004346E-1   -1.310517691098836E-3   -6.624264280097521E-4    4.003481648341408E-3   -6.665501099576064E-4
                         2.161151165974525E-3   -2.832645882859148E-3   -1.298378528993238E-3   -6.574687201842297E-4   -1.290742189097392E-1    3.292335407167017E-1   -1.687204135546271E-3   -3.382296332937724E-4
                         9.566916802822257E-3   -1.142557562194063E-2    3.989807676952119E-3   -7.158551372782446E-4   -1.686496613072983E-3   -3.436082239097367E-4   -1.570368406710041E-1    3.272683274613001E-1

 9.875000000000000E8    -1.278595461061838E-1    3.405246735328889E-1   -4.315678918359990E-3    7.383140487880218E-4   -1.118022332909718E-3   -1.502528760001143E-3    2.107006927600011E-3   -1.274259399401549E-2
                        -4.352279804459867E-3    7.492774140464584E-4   -1.486380638448086E-1    3.414508348826189E-1   -1.318030132873313E-3   -1.425941718991985E-3    1.874593546985329E-3   -1.122598912495069E-3
                        -1.127920273865851E-3   -1.554668265010504E-3   -1.301580411682590E-3   -1.451691795223364E-3   -1.240927509826530E-1    3.404764704265563E-1   -4.150741830621806E-3    2.135426598446107E-3
                         2.097365602796420E-3   -1.274420024159399E-2    1.872274951747574E-3   -1.148966479109222E-3   -4.150276018030445E-3    2.117443983953359E-3   -1.512605588015493E-1    3.376693204847845E-1

 1.000000000000000E9    -1.188615343053936E-1    3.484457201233224E-1   -2.862458698090692E-3    5.229506293199651E-3   -3.407689170093774E-4    1.410948821582881E-3   -4.437087842653801E-3   -1.133813066696445E-2
                        -2.868735910986677E-3    5.188859514431017E-3   -1.404096422300110E-1    3.473810268189703E-1   -3.562120026542169E-3   -1.772881101028529E-3    2.226327523807718E-3   -2.526634889669360E-4
                        -3.621970145426539E-4    1.417197695791147E-3   -3.570849630125194E-3   -1.748369253777089E-3   -1.147729674216760E-1    3.455526900029336E-1   -2.305554061974216E-3    5.796924148004772E-3
                        -4.437406519715373E-3   -1.133538521658059E-2    2.227810616568049E-3   -2.141498343488105E-4   -2.314820207202107E-3    5.793964113532459E-3   -1.426449216595340E-1    3.424922797783915E-1

 1.012500000000000E9    -1.096018870619325E-1    3.500918418903427E-1    1.769293202647905E-3    5.542343614246891E-3    2.708867236215247E-3    9.111946091027039E-4   -9.492358518039232E-3   -6.740268077855705E-3
                         1.758158324220214E-3    5.547739275062431E-3   -1.343465684769766E-1    3.483669488217701E-1   -5.673734412254302E-3    1.693608439850395E-3    3.705380682184133E-3   -2.052963481117307E-3
                         2.717769977095632E-3    8.931655686479492E-4   -5.686348027014247E-3    1.668017687966085E-3   -1.082779994362841E-1    3.447742277433870E-1    1.994431239183487E-3    5.862989357449129E-3
                        -9.480084608031380E-3   -6.744851066990664E-3    3.697635843902329E-3   -2.065251229591293E-3    1.970848556804394E-3    5.870979041884212E-3   -1.369861038549566E-1    3.422564710445649E-1

 1.025000000000000E9    -1.050874497952632E-1    3.487036677860680E-1    3.817798380756868E-3    2.119635681238327E-3    3.090482496093875E-3   -2.524186231616410E-3   -1.101312491909785E-2   -4.397701990113543E-4
                         3.815861091248380E-3    2.154684400659277E-3   -1.334795881438246E-1    3.485381901843235E-1   -3.058699713365315E-3    6.062093177286279E-3    1.947987808146863E-3   -5.409151700305401E-3
                         3.103659593565825E-3   -2.557800331238963E-3   -3.028014306712543E-3    6.060120745762239E-3   -1.075192486314003E-1    3.434929082434151E-1    3.895772164982195E-3    2.761208944014684E-3
                        -1.103090327549453E-2   -4.656771982755292E-4    1.935116159578758E-3   -5.398609307283904E-3    3.879224813101577E-3    2.739129381873171E-3   -1.373238801098532E-1    3.420095274376170E-1

 1.037500000000000E9    -1.047495620018258E-1    3.501130767004658E-1    2.167319914991870E-3   -2.468173013035746E-4    5.787404446439362E-5   -4.608201686275125E-3   -9.308071124008881E-3    5.341178814324077E-3
                         2.177564835176111E-3   -2.396976155367634E-4   -1.352371907830500E-1    3.525534707628586E-1    2.091769729344077E-3    5.967981168734806E-3   -2.565592669151774E-3   -5.990696877752839E-3
                         7.433996796041997E-5   -4.642756971200861E-3    2.095084165654697E-3    5.950544761127627E-3   -1.090986480468236E-1    3.470127334262625E-1    2.611077382379552E-3    6.899055445202774E-4
                        -9.336782606097806E-3    5.326044571307986E-3   -2.561318620978049E-3   -5.985144407135021E-3    2.592978642812394E-3    6.854951771289856E-4   -1.397881057691515E-1    3.466465816628775E-1

 1.050000000000000E9    -1.030293741690907E-1    3.550508763313346E-1    3.932391635217876E-4    4.123850616204114E-4   -3.401345673422534E-3   -3.286723902072661E-3   -4.880737265368299E-3    9.744167575815112E-3
                         3.876829796110702E-4    4.070513158391365E-4   -1.345494011405383E-1    3.593767453469309E-1    4.293225048650744E-3    2.391298512220506E-3   -6.058125056719350E-3   -2.784307450921203E-3
                        -3.424858217336640E-3   -3.298721632908441E-3    4.257888276399481E-3    2.397339498565246E-3   -1.075589123867710E-1    3.530608056492273E-1    1.578664581506904E-3    1.195149741662092E-3
                        -4.896997145900951E-3    9.718535667695325E-3   -6.062846077190814E-3   -2.764095950590165E-3    1.574626466132535E-3    1.176672171928738E-3   -1.387215021475171E-1    3.537370473559732E-1

 1.062500000000000E9    -9.856972161855880E-2    3.586450790080788E-1    7.629857444015307E-4    1.918752769300254E-3   -4.464068427554169E-3    1.758863104575085E-6    1.853037260264316E-3    1.101035391666510E-2
                         7.767418903364605E-4    1.893558458257873E-3   -1.308333261916206E-1    3.643090046939177E-1    3.154883297481907E-3   -2.476468729107627E-4   -6.043133660572686E-3    1.825146586671387E-3
                        -4.462569378560596E-3    1.039774108023215E-5    3.141149422745333E-3   -2.475174202608562E-4   -1.035031000104016E-1    3.568704533080524E-1    2.493985955369522E-3    1.863385968485736E-3
                         1.849714765920027E-3    1.099739539292700E-2   -6.044888567884669E-3    1.829047185658679E-3    2.472192298552408E-3    1.892535896802155E-3   -1.351497669309951E-1    3.581635679502436E-1

 1.075000000000000E9    -9.506582252170366E-2    3.588239793785846E-1    2.519342550446261E-3    2.292468479120829E-3   -2.899914481515078E-3    2.648351587368333E-3    8.336892198179081E-3    7.426155163181782E-3
                         2.497316527432726E-3    2.284399694826059E-3   -1.282591681966879E-1    3.663642550776922E-1    1.589502147555703E-3   -4.084145499294621E-4   -3.116383838170913E-3    4.659445677224093E-3
                        -2.905831833022301E-3    2.646757996159941E-3    1.609281948884377E-3   -4.287476834449653E-4   -1.012802355827927E-1    3.579381187862425E-1    3.989158508089375E-3    1.239764135106624E-3
                         8.356040778879281E-3    7.425952147789830E-3   -3.124357159536002E-3    4.659000404948606E-3    3.962672965760852E-3    1.218849451408463E-3   -1.333325348214759E-1    3.599758243236404E-1

 1.087500000000000E9    -9.533004619125722E-2    3.576469278984114E-1    4.383168693744610E-3    1.045289691451582E-3   -3.737894615838620E-4    3.231809461237712E-3    1.071856247882612E-2    4.134339473871392E-4
                         4.364618976475256E-3    1.002971393204151E-3   -1.284996491832785E-1    3.689142788772469E-1    1.743266095877387E-3    3.615064439422694E-4    3.006566444016704E-4    4.776099680323561E-3
                        -3.615649583725389E-4    3.229223490473047E-3    1.769168680983233E-3    3.397144809876019E-4   -1.020442795169130E-1    3.594221046396200E-1    4.989274603965858E-3   -7.504458415559520E-4
                         1.070473952172700E-2    3.738281737606409E-4    3.085535213348861E-4    4.784125336571582E-3    4.991497075312934E-3   -7.814404560892268E-4   -1.342896756992895E-1    3.624797030077285E-1

 1.100000000000000E9    -9.895310601100314E-2    3.586758156502129E-1    4.875501058666689E-3   -1.816619422042694E-3    1.404492797596235E-3    1.885089572135069E-3    7.907674050356887E-3   -5.929209502863065E-3
                         4.910511309111115E-3   -1.798406993870487E-3   -1.295906276999542E-1    3.742746283605707E-1    3.031950722436693E-3   -3.585380692157332E-4    2.484213939831625E-3    2.955125190101594E-3
                         1.393152837003679E-3    1.922435310110384E-3    3.017285873684202E-3   -3.439453243891454E-4   -1.040046134423451E-1    3.635986178788358E-1    4.358107493307829E-3   -3.406122417058794E-3
                         7.928613985747991E-3   -5.933814906154869E-3    2.477548859811618E-3    2.941751825468208E-3    4.347687815446869E-3   -3.431244072697265E-3   -1.363064057251561E-1    3.680511647644174E-1

 1.112500000000000E9    -1.024985309978594E-1    3.637422764591803E-1    3.056133102256471E-3   -4.256705786043393E-3    1.135413241160423E-3    2.239711014398511E-4    2.416131686805157E-3   -8.660537021010450E-3
                         3.053997943068756E-3   -4.250693621810629E-3   -1.289502759972465E-1    3.818127182938390E-1    3.015677283200686E-3   -2.622287102409278E-3    2.560937187180754E-3    7.905157032422446E-4
                         1.135711474745974E-3    2.122863751934690E-4    3.019319552279354E-3   -2.613843133198646E-3   -1.042846705750856E-1    3.699864170075341E-1    1.991451076602415E-3   -5.009519262058245E-3
                         2.370944907647661E-3   -8.663045363065757E-3    2.588790095931446E-3    7.878778068061292E-4    2.010196241824182E-3   -5.002738051818744E-3   -1.363364850145138E-1    3.762459399968585E-1

 1.125000000000000E9    -1.032784927277833E-1    3.707992248725508E-1    2.832400860936994E-4   -4.482509830584480E-3   -1.151781425460647E-4    3.300040952815174E-4   -2.844020931818635E-3   -7.506556812060366E-3
                         2.732891687057016E-4   -4.494821298445001E-3   -1.269674712242652E-1    3.890415068061234E-1    9.592706752054806E-4   -4.316766530110165E-3    1.570294185517603E-3    1.813476552226116E-4
                        -1.031948856863906E-4    3.618841221855892E-4    9.708167020785743E-4   -4.302790170695451E-3   -1.026650064758032E-1    3.761703763703580E-1   -5.139289465961586E-4   -4.768810484004083E-3
                        -2.871378792376290E-3   -7.504751377444441E-3    1.560510654835586E-3    1.871125045079508E-4   -5.135367020734173E-4   -4.752851860956638E-3   -1.341867207045253E-1    3.841958840166144E-1

 1.137500000000000E9    -1.021748066044839E-1    3.772336108697204E-1   -1.149026383864380E-3   -3.052433230857572E-3    3.183963289122265E-4    1.772903336353948E-3   -5.971505975805680E-3   -4.069535925254278E-3
                        -1.135062500722461E-3   -3.053931301338704E-3   -1.251603900766894E-1    3.956509194829894E-1   -1.786906539808823E-3   -4.043678079929188E-3    1.839821668987540E-3    6.431722188201824E-4
                         3.010709408509379E-4    1.757623661267318E-3   -1.806885257546183E-3   -4.046214905840241E-3   -1.009034130925168E-1    3.814153926885178E-1   -1.936194718964537E-3   -3.345965500962314E-3
                        -5.952076219163016E-3   -4.062851621333856E-3    1.841634882864673E-3    6.218933772883531E-4   -1.931397648722719E-3   -3.344301033196316E-3   -1.322157406049286E-1    3.908915265631231E-1

 1.150000000000000E9    -1.013987244544927E-1    3.831281175325049E-1   -9.381757357135022E-4   -2.142840489890027E-3    2.498047941935394E-3    1.583259482994169E-3   -6.536002949299075E-3   -1.588444304545597E-5
                        -9.594523967787850E-4   -2.144335723958701E-3   -1.241755060376173E-1    4.025692968856125E-1   -3.569912820238241E-3   -1.917466602924016E-3    3.187010012449120E-3   -3.861864122468010E-4
                         2.483984885011585E-3    1.602326834933067E-3   -3.585600664112385E-3   -1.974963738087279E-3   -1.000411643855638E-1    3.869591081146641E-1   -2.022254094933819E-3   -2.125441926100870E-3
                        -6.559534645025406E-3   -2.998006526856619E-5    3.157031551606972E-3   -3.795245642675257E-4   -2.007282644705698E-3   -2.110667806014211E-3   -1.315467441443020E-1    3.977703125505120E-1

 1.162500000000000E9    -1.018611482692494E-1    3.901157602630578E-1   -9.259917684947919E-4   -2.582514313003360E-3    3.505332725658125E-3   -8.831193832615494E-4   -4.966904737541798E-3    3.307848435455016E-3
                        -9.490228519168330E-4   -2.589534807957062E-3   -1.235250263921450E-1    4.105611135382914E-1   -3.265227797752730E-3    5.800768086836580E-4    2.835790325611864E-3   -3.085011159486678E-3
                         3.519531801453127E-3   -9.024894826888952E-4   -3.245381036120194E-3    5.562276099954772E-4   -9.985877699935219E-2    3.937919469083641E-1   -1.841769114655535E-3   -1.929983093758336E-3
                        -4.958280539340408E-3    3.293018003015481E-3    2.852192927682732E-3   -3.047122275715674E-3   -1.840884937545714E-3   -1.907339602275709E-3   -1.315598165390927E-1    4.064590544428311E-1

 1.175000000000000E9    -1.024823350314414E-1    3.998475494025679E-1   -2.294008322285806E-3   -2.991572442518162E-3    1.944389967262441E-3   -3.279496877592348E-3   -2.127152353959898E-3    4.961845204016855E-3
                        -2.288270502734813E-3   -3.001858601065352E-3   -1.224822942774210E-1    4.198961799881877E-1   -1.496827047431458E-3    1.502534226334841E-3    1.480204449970413E-5   -4.544341178442293E-3
                         1.959990998894156E-3   -3.311363376113475E-3   -1.507548388988600E-3    1.523018801942732E-3   -9.953259448873913E-2    4.025657307412850E-1   -2.589174044522297E-3   -2.070287494003573E-3
                        -2.114650635441718E-3    4.963878092359698E-3    2.838319457399548E-5   -4.560596102721192E-3   -2.589878699591817E-3   -2.066198248740053E-3   -1.302021395066301E-1    4.173322677361255E-1

 1.187500000000000E9    -1.011545709565563E-1    4.118018437167180E-1   -4.098494044433265E-3   -1.889128502343369E-3   -7.189215640248206E-4   -3.577418744535538E-3    6.515224223555434E-4    4.976625868400347E-3
                        -4.092042504078188E-3   -1.863096858015873E-3   -1.199797667770317E-1    4.308612928733806E-1   -4.606980992283338E-4    7.470304766657439E-4   -2.965529500131183E-3   -3.336073359017171E-3
                        -7.389225704334077E-4   -3.546752508690263E-3   -4.599686924264698E-4    7.120561056678034E-4   -9.767249424513029E-2    4.130873817158017E-1   -3.937588694347008E-3   -1.194335353142660E-3
                         6.518338663586696E-4    4.966412048915915E-3   -2.938815020385427E-3   -3.325981921449042E-3   -3.948868424731920E-3   -1.163493372885123E-3   -1.262736751747198E-1    4.292642685070774E-1

 1.200000000000000E9    -9.705705321839667E-2    4.239298781984029E-1   -4.630268934724689E-3    4.776756236010998E-4   -2.523778358104911E-3   -2.082532300614211E-3    3.001771912929467E-3    3.821696783200287E-3
                        -4.630486567648420E-3    4.488256447661737E-4   -1.149495142744828E-1    4.424709307735737E-1   -1.083450801282033E-3    6.762980565035518E-5   -3.985950288514404E-3   -6.467550958065355E-4
                        -2.524915000042538E-3   -2.062110542733954E-3   -1.057987505429524E-3    9.421723737603599E-5   -9.375817927726782E-2    4.239781861695223E-1   -4.394167069407223E-3    8.381723953380521E-4
                         3.025374900821415E-3    3.797144230154203E-3   -3.972356849839327E-3   -6.616697493039500E-4   -4.420214222784370E-3    8.381009479061755E-4   -1.200474437516553E-1    4.406198246634443E-1

 1.212500000000000E9    -9.151179537302019E-2    4.349004356622461E-1   -3.531399919340723E-3    2.447387133323116E-3   -2.739777848825108E-3   -1.228913311524307E-4    4.557092672689338E-3    1.521082154614491E-3
                        -3.562086179899097E-3    2.457036384107533E-3   -1.077872431471663E-1    4.533679288992915E-1   -1.954622095334959E-3    1.029831850325903E-3   -3.118624064698947E-3    1.648118420820995E-3
                        -2.752658348284857E-3   -1.426481592686219E-4   -1.917991486137450E-3    1.051460148478042E-3   -8.833881347010095E-2    4.339025663845915E-1   -3.444436265445347E-3    2.776189618195324E-3
                         4.579222465197211E-3    1.507658118111042E-3   -3.085879399077846E-3    1.621007981803991E-3   -3.449430125854681E-3    2.770951722127084E-3   -1.127355955723316E-1    4.509448681511692E-1

 1.225000000000000E9    -8.570915488153705E-2    4.452403164103947E-1   -1.880404688620425E-3    3.190038434923042E-3   -1.883909512871670E-3    1.136540530220238E-3    4.519059416436435E-3   -1.355399455263011E-3
                        -1.881186731734807E-3    3.200768204645594E-3   -1.001756109199457E-1    4.639014872548926E-1   -1.221262005686102E-3    2.702489385460417E-3   -1.421753909455217E-3    2.553366383738680E-3
                        -1.909192657539686E-3    1.120408800636984E-3   -1.200507343548154E-3    2.704210875082141E-3   -8.281111314046420E-2    4.435230765212588E-1   -1.653175607874842E-3    3.593604920774940E-3
                         4.497983009034709E-3   -1.362484849624093E-3   -1.399027610234572E-3    2.553356932089852E-3   -1.658521730722238E-3    3.601394758334892E-3   -1.052490618394282E-1    4.613534397522351E-1

 1.237500000000000E9    -7.894894581671669E-2    4.564124604291154E-1   -6.957355503379679E-4    2.949232934576632E-3   -9.266333892144178E-4    1.410048446609150E-3    2.806595006997867E-3   -3.497484374642961E-3
                        -7.015949031176296E-4    2.940475199723367E-3   -9.223367399519074E-2    4.752609150810594E-1    8.789449282339245E-4    3.110055638892845E-3    1.849566960947607E-5    2.352970925796926E-3
                        -9.242034327012519E-4    1.396752457275665E-3    8.764150290844307E-4    3.135400625208074E-3   -7.646157313627790E-2    4.540109068833503E-1   -2.559818207564814E-4    3.311825672809691E-3
                         2.805478617002407E-3   -3.485967625826357E-3    2.438708604388275E-5    2.312454935857829E-3   -2.712879066593119E-4    3.297135355599257E-3   -9.680827893212034E-2    4.725527261480459E-1

 1.250000000000000E9    -7.000474339272937E-2    4.684719628524561E-1   -1.445509468750821E-4    2.804898159882169E-3   -5.007682065820316E-4    1.314533360525750E-3    4.243476305780525E-4   -4.213380986215117E-3
                        -1.741545457421383E-4    2.783200181838610E-3   -8.242143757142575E-2    4.873135761140272E-1    2.462911668684398E-3    1.785112933902554E-3    7.446252131799159E-4    1.739252623142452E-3
                        -4.899005803693283E-4    1.315006005883025E-3    2.457707343547391E-3    1.783265151910798E-3   -6.805078011007204E-2    4.653473440575667E-1    3.372722368548022E-4    2.922865675532778E-3
                         4.445136352724419E-4   -4.210444227481927E-3    7.490541279886108E-4    1.726982639098871E-3    3.275952025464387E-4    2.929692920554523E-3   -8.659396750822627E-2    4.838475865752369E-1

 1.262500000000000E9    -5.776062720644226E-2    4.799510538310893E-1    4.843979864426569E-4    3.033366921933764E-3   -2.550373351733538E-4    1.526908233690937E-3   -1.864026436768604E-3   -3.726204684261158E-3
                         4.616577157397440E-4    3.036248596119292E-3   -6.993715384965433E-2    4.981658669186859E-1    2.478722970753850E-3    6.801504632176460E-5    1.100315810019793E-3    1.314224659890855E-3
                        -2.460425372370304E-4    1.527770952380285E-3    2.496141607010356E-3    6.162272741805456E-5   -5.672068064076451E-2    4.759583483093049E-1    9.894773048901107E-4    3.009969064738112E-3
                        -1.857663389211406E-3   -3.697279126888654E-3    1.090094489661511E-3    1.318075475371359E-3    9.898879814175829E-4    3.008744505195868E-3   -7.412183872435640E-2    4.937044808633073E-1

 1.275000000000000E9    -4.324161081867138E-2    4.893634181965004E-1    1.751460290727787E-3    3.045196411770213E-3    5.035899710531579E-4    1.923454185599569E-3   -3.633610611312570E-3   -2.043726440156441E-3
                         1.775596046489734E-3    3.041267155427239E-3   -5.598899896564848E-2    5.066171350888330E-1    1.653137229886095E-3   -7.586778151228155E-4    1.644557733530093E-3    9.936219067351248E-4
                         5.290035741274631E-4    1.909326359915562E-3    1.649361553101464E-3   -7.604773682709138E-4   -4.381632355917651E-2    4.844736289221327E-1    2.218395919711035E-3    2.815848321239085E-3
                        -3.625823630498607E-3   -2.059140741525441E-3    1.632696461679878E-3    1.003919584899356E-3    2.201340712311849E-3    2.803212525637255E-3   -6.060271391580702E-2    5.011599122254512E-1

 1.287500000000000E9    -2.816318550809763E-2    4.967082749615233E-1    3.130134721115710E-3    2.087593367032099E-3    1.802420818537485E-3    1.605546073562319E-3   -4.167195657659845E-3    4.288900900061554E-4
                         3.131549590787804E-3    2.100859863179383E-3   -4.203373198963499E-2    5.130193749903905E-1    1.097226102997841E-3   -8.081424115204753E-4    2.274415159631433E-3    1.390261715816127E-4
                         1.782796481674628E-3    1.614681365557016E-3    1.113483075401349E-3   -7.976443841580395E-4   -3.089302743661524E-2    4.912479559960931E-1    3.423131557030746E-3    1.703681307018092E-3
                        -4.139552127347860E-3    4.580461842553937E-4    2.283935667084801E-3    1.478154407705581E-4    3.449345252586925E-3    1.705844350222345E-3   -4.706693493733840E-2    5.069992851340173E-1

 1.300000000000000E9    -1.322406228340255E-2    5.027713140834880E-1    3.719216675972727E-3    4.117865738706048E-4    2.664970120485105E-3    2.558365006128201E-4   -3.017058697450455E-3    2.790684692072524E-3
                         3.695130411867904E-3    3.482678357270104E-4   -2.793345133853154E-2    5.185172114959825E-1    1.082136830931973E-3   -9.329137110704571E-4    2.192619647243708E-3   -1.290767601497171E-3
                         2.681586232676889E-3    2.472712882332376E-4    1.096644849696547E-3   -9.275153425231826E-4   -1.807087167522958E-2    4.975608605695059E-1    3.831995731749096E-3   -8.291783462763014E-5
                        -3.009213894081590E-3    2.772295269364918E-3    2.211276935491927E-3   -1.298654046962709E-3    3.821102854991530E-3   -4.175439776132458E-5   -3.349759323429069E-2    5.122320402255633E-1

 1.312500000000000E9     1.816584210603324E-3    5.078755260785435E-1    3.136639528118508E-3   -1.247923296557478E-3    2.301167681530388E-3   -1.522031376914190E-3   -7.208657557058071E-4    3.910360855203946E-3
                         3.161752469192078E-3   -1.258442229809253E-3   -1.281832576986109E-2    5.234643196077102E-1    9.062454993725999E-4   -1.465048695893808E-3    1.044676109097015E-3   -2.453476176000257E-3
                         2.322859910906770E-3   -1.513344752533645E-3    8.834094181792799E-4   -1.490418507723260E-3   -4.439336671071203E-3    5.035777369670101E-1    3.127625150154926E-3   -1.648639798640240E-3
                        -7.043338546306486E-4    3.896375757329168E-3    1.033648962089472E-3   -2.441450284988829E-3    3.114376699484199E-3   -1.660269743014848E-3   -1.916963024402562E-2    5.172365277081684E-1

 1.325000000000000E9     1.716096353266886E-2    5.115677287102819E-1    1.963598213189509E-3   -2.116623771373225E-3    9.263606272263341E-4   -2.523424802612711E-3    1.643748694830725E-3    3.338941371987873E-3
                         1.936118365596668E-3   -2.093613437760478E-3    3.353806791247413E-3    5.272117508740319E-1    1.321674844401814E-4   -2.043801974072564E-3   -6.414729966134644E-4   -2.510629389550106E-3
                         8.930706251650297E-4   -2.501726178568344E-3    1.340686085411307E-4   -2.006223998847544E-3    1.027428659176800E-2    5.085984460619684E-1    1.822241870866194E-3   -2.449377438036358E-3
                         1.679075706179444E-3    3.336504572701620E-3   -6.382930354016680E-4   -2.514764437525419E-3    1.827204455516750E-3   -2.435468603896801E-3   -3.730780347903836E-3    5.211857026173247E-1

 1.337500000000000E9     3.279217149744691E-2    5.132994053174526E-1    9.411480799022029E-4   -2.161413598026408E-3   -6.640058682596396E-4   -2.383501059413378E-3    3.108573234182492E-3    1.609702906416499E-3
                         9.219122758543879E-4   -2.133751037300207E-3    1.973377148640677E-2    5.291858795130432E-1   -9.662441055609239E-4   -1.910088269626846E-3   -1.872719447568376E-3   -1.511391138763474E-3
                        -6.957463911047811E-4   -2.374976124113905E-3   -9.560241022025855E-4   -1.915251159014837E-3    2.571548818080437E-2    5.117354351496270E-1    7.344516303162164E-4   -2.439647944955923E-3
                         3.125357270365925E-3    1.604713377135429E-3   -1.855421964837500E-3   -1.520990041653668E-3    7.472333662679774E-4   -2.404780630805331E-3    1.226016841471750E-2    5.231703353741772E-1

 1.350000000000000E9     4.788512097721466E-2    5.127896231550448E-1    3.983002055107598E-4   -1.966856503620433E-3   -1.713610929380950E-3   -1.447627496569508E-3    3.209483457579779E-3   -4.641158298523033E-4
                         4.148220576221205E-4   -1.984862799826975E-3    3.553216218895591E-2    5.295129835690379E-1   -1.810076418970047E-3   -1.109552810590360E-3   -2.117889303311615E-3   -1.971157062837546E-4
                        -1.707553190657607E-3   -1.466549350098610E-3   -1.814016467228674E-3   -1.100529547489873E-3    4.103426082111545E-2    5.129041793327945E-1    1.103099759788321E-4   -2.197919813022384E-3
                         3.218042194626977E-3   -4.800816802589012E-4   -2.116993695291191E-3   -1.857784335196547E-4    1.255010166523904E-4   -2.194666357568515E-3    2.739592094709041E-2    5.232585429533764E-1

 1.362500000000000E9     6.203808848738995E-2    5.108007527752306E-1    6.511012506471664E-5   -2.054134513473708E-3   -1.970151142489272E-3   -3.275280336177854E-4    2.169533337139241E-3   -2.059495750501389E-3
                         5.436730515351771E-5   -2.059906120531390E-3    5.016373806263094E-2    5.284451256466562E-1   -1.976197419912465E-3    2.756072354250927E-5   -1.705413662849447E-3    8.302786774708682E-4
                        -1.994610445701652E-3   -3.320331502412151E-4   -1.958502755348029E-3    1.654384555850316E-5    5.565265031484038E-2    5.126137295790113E-1   -3.735972382209978E-4   -2.150064549570549E-3
                         2.213476442971978E-3   -2.085432334655822E-3   -1.680761914025491E-3    8.209757846970635E-4   -3.651861691589826E-4   -2.135476313931051E-3    4.130149550932959E-2    5.220709405911269E-1

 1.375000000000000E9     7.500194895270031E-2    5.081776579981139E-1   -6.653971858295267E-4   -2.190318053349049E-3   -1.716667214141969E-3    6.491318177835517E-4    6.004338913412921E-4   -2.760083660161309E-3
                        -6.863087337170244E-4   -2.186143039884691E-3    6.375319627485176E-2    5.266189617455896E-1   -1.427593653934301E-3    8.511989321824302E-4   -9.161547314082073E-4    1.378279649068933E-3
                        -1.740037002605144E-3    6.540178327300940E-4   -1.406078137332652E-3    8.705395905336677E-4    6.953335526747054E-2    5.115078819095016E-1   -1.088559979602860E-3   -2.045524631787905E-3
                         6.180345818552038E-4   -2.771305076195799E-3   -9.267076158778783E-4    1.393006879384466E-3   -1.086952995634761E-3   -2.045243399778063E-3    5.424858001809815E-2    5.202919130272434E-1

 1.387500000000000E9     8.738945277956041E-2    5.053840907233791E-1   -1.634914040373705E-3   -1.833088587579411E-3   -1.114885379200449E-3    1.292595302764207E-3   -1.024062194498268E-3   -2.445131213463226E-3
                        -1.630557574398530E-3   -1.809447141975086E-3    7.649891711752366E-2    5.243019112078664E-1   -7.024862395623914E-4    1.077332251167035E-3   -1.609119171956315E-4    1.471729388395690E-3
                        -1.132488340642411E-3    1.275750262670123E-3   -7.159017862563898E-4    1.078049867954205E-3    8.296434592568827E-2    5.098489355030733E-1   -1.912874480464754E-3   -1.490535017515175E-3
                        -1.009176580240330E-3   -2.464610677335688E-3   -1.490773653177435E-4    1.481549984044331E-3   -1.910544950490848E-3   -1.490345526724178E-3    6.712018577575429E-2    5.180194959767079E-1

 1.400000000000000E9     9.946405963368243E-2    5.023906514029043E-1   -2.276723401837499E-3   -8.267372902289583E-4   -3.659150436534777E-4    1.585460707001189E-3   -2.077607204509788E-3   -1.409696552997065E-3
                        -2.285504556605134E-3   -8.283211825724003E-4    8.867821839307197E-2    5.213567833456983E-1   -3.073181494454989E-4    9.370476945313610E-4    5.191062393969234E-4    1.286099869583042E-3
                        -3.710217099724731E-4    1.609279130905456E-3   -3.133208181290414E-4    9.585633184323448E-4    9.624999671909043E-2    5.074433336099023E-1   -2.328900998350262E-3   -4.461041234387815E-4
                        -2.086899822862105E-3   -1.396722808678250E-3    5.253147485520853E-4    1.287434513042875E-3   -2.305094668009778E-3   -4.435933779227914E-4    7.987055634315091E-2    5.151623808091870E-1

 1.412500000000000E9     1.109832581968968E-1    4.989728451676732E-1   -2.138604056795044E-3    3.382262847708106E-4    4.061787982469636E-4    1.560507476571163E-3   -2.385733716568522E-3    2.443773178056308E-5
                        -2.162909052858953E-3    3.535622506745186E-4    1.006085775738429E-1    5.180245171999364E-1   -1.743648446211905E-4    9.494263670656615E-4    1.006021898926980E-3    8.443169685126018E-4
                         4.147068579984779E-4    1.539030185968678E-3   -1.775493604638618E-4    9.332784126213335E-4    1.092237615480979E-1    5.041662365025746E-1   -2.033847809178258E-3    5.998689522822462E-4
                        -2.406955855410812E-3    1.157596763916600E-5    9.867611148061508E-4    8.434791803121836E-4   -2.035529138025934E-3    6.059818749729082E-4    9.188264167582211E-2    5.114517052647654E-1

 1.425000000000000E9     1.212815036530718E-1    4.953216332229529E-1   -1.446995085643491E-3    1.040298327233940E-3    1.135191081723738E-3    1.131422538030209E-3   -1.886672044668380E-3    1.322696237001244E-3
                        -1.460955789682793E-3    1.039816768284178E-3    1.118796912330143E-1    5.144929424981576E-1    9.242594609354438E-5    1.102762016103814E-3    1.231204012388263E-3    2.589511254997831E-4
                         1.130111738500086E-3    1.131119057896319E-3    1.029048006638764E-4    1.105149064994546E-3    1.210909971559973E-1    5.003757130308932E-1   -1.314378090927522E-3    1.173812266902526E-3
                        -1.901577383762345E-3    1.306285685144210E-3    1.254920119826944E-3    2.789501355699116E-4   -1.303987846235407E-3    1.179441898704916E-3    1.027130471791786E-1    5.078318153984803E-1

 1.437500000000000E9     1.304715308274365E-1    4.922164026428130E-1   -8.124116977994870E-4    1.155498309306044E-3    1.542527511692274E-3    3.647844593677007E-4   -7.772860801660498E-4    2.098484821232546E-3
                        -8.143371874281227E-4    1.163992619335712E-3    1.223809157820050E-1    5.113324649611701E-1    6.464123804552850E-4    1.103531178474886E-3    1.218240308397011E-3   -3.895544614295000E-4
                         1.584483801909396E-3    3.684155767707769E-4    6.399198222738530E-4    1.109069151819659E-3    1.318402972648997E-1    4.967320242560410E-1   -6.371070000517665E-4    1.210710720560853E-3
                        -7.564745257515322E-4    2.128347375010920E-3    1.214059017852998E-3   -3.526819837509451E-4   -6.401933564336565E-4    1.206458094436065E-3    1.127338027229990E-1    5.049003189248082E-1

 1.450000000000000E9     1.393096674796195E-1    4.898563739638614E-1   -4.062821977084801E-4    1.070013202513076E-3    1.491346784948850E-3   -5.133433074869441E-4    6.390656516073850E-4    2.117693679633587E-3
                        -4.263045957778334E-4    1.075327078993922E-3    1.326099172078351E-1    5.087405502602993E-1    1.177251225384297E-3    6.495006786651987E-4    8.339128964210202E-4   -9.116291861447122E-4
                         1.507311926393856E-3   -5.291516475030705E-4    1.197387833849832E-3    6.761826451820696E-4    1.419092486697314E-1    4.937046215017101E-1   -2.835606424043507E-4    1.068321488414941E-3
                         6.046196507064331E-4    2.091996914915340E-3    8.334111945570515E-4   -9.433939426111045E-4   -2.757674071033363E-4    1.056331419312945E-3    1.224699795722159E-1    5.026384266352334E-1

 1.462500000000000E9     1.482774063953460E-1    4.881324514201790E-1   -1.882400609802123E-4    1.096594629448922E-3    8.985783972516284E-4   -1.221362998417354E-3    1.675791995178851E-3    1.245356674162139E-3
                        -2.229621092350590E-4    1.056027158904800E-3    1.428238076031778E-1    5.065319293220253E-1    1.337666997157613E-3   -7.464119372897478E-5    1.723261647589366E-4   -1.187655262415042E-3
                         9.047986959080485E-4   -1.224264090777420E-3    1.342264666080551E-3   -7.912537820670456E-5    1.518668704899099E-1    4.911854052536705E-1   -9.880753816061933E-5    1.007235059793063E-3
                         1.689676295713049E-3    1.215534630618917E-3    1.623421172659805E-4   -1.192134067103118E-3   -1.217018565197565E-4    1.023556109652950E-3    1.322670530263158E-1    5.005638987366839E-1

 1.475000000000000E9     1.575535092151771E-1    4.864243584120861E-1    1.159692346522731E-4    1.129983295266916E-3    4.384435507086704E-5   -1.412418093186573E-3    1.934447491679322E-3   -4.789293468799224E-5
                         1.147369631381031E-4    1.124231872926299E-3    1.530004009720334E-1    5.045345138908032E-1    9.693668218903171E-4   -7.095477788116800E-4   -4.780192625838621E-4   -1.011749465958418E-3
                         4.987978389981637E-5   -1.430205792943947E-3    9.815389981120406E-4   -6.972897903707880E-4    1.618641580103311E-1    4.888304850334564E-1    1.580394067321178E-4    1.069996601131916E-3
                         1.933222562516364E-3   -7.359162205093594E-5   -4.906982330901096E-4   -9.974189697085820E-4    1.714540587494358E-4    1.058861947942513E-3    1.421010913292567E-1    4.982576002719136E-1

 1.487500000000000E9     1.669742025919663E-1    4.846982295572891E-1    5.718492989659650E-4    1.010091255123388E-3   -6.955305526280813E-4   -1.078592162240222E-3    1.353637898975976E-3   -1.133245174315393E-3
                         5.680293916055931E-4    1.011544678704701E-3    1.631405936319217E-1    5.023419587150256E-1    4.255647036566353E-4   -9.271517267905755E-4   -8.722078100784317E-4   -5.187432924789471E-4
                        -6.760827564441741E-4   -1.072890747569126E-3    4.214302852777608E-4   -9.127911095089085E-4    1.716879961897513E-1    4.863643834770278E-1    5.633205934955627E-4    9.514129083371377E-4
                         1.373826385586928E-3   -1.130007857193735E-3   -8.833610373079354E-4   -5.268014800093025E-4    5.537061107070805E-4    9.750338388202908E-4    1.516549108852593E-1    4.956954894625029E-1

 1.500000000000000E9     1.766476492746984E-1    4.830840629395564E-1    9.193452822658485E-4    6.133097171357139E-4   -1.006334674320474E-3   -4.866042791374080E-4    3.620602455692961E-4   -1.552260765083153E-3
                         9.228155322211947E-4    6.114131144360297E-4    1.731023315196031E-1    5.002216661048551E-1   -1.839569656618249E-6   -7.909794289243264E-4   -8.952310569036765E-4    4.416612409443786E-6
                        -1.003338496767133E-3   -4.836914005553897E-4   -1.421693707497233E-5   -7.943508605205978E-4    1.814236599031150E-1    4.841095450467207E-1    8.536277766213419E-4    5.966542561724201E-4
                         4.036547044690300E-4   -1.555762280525990E-3   -8.958185273054923E-4    3.896056836861956E-5    8.609442207414173E-4    5.968287700391787E-4    1.612653199008325E-1    4.934486881964542E-1

 1.512500000000000E9     1.869804165484657E-1    4.816955920034682E-1    9.310521068308242E-4    1.315018792624414E-4   -9.687577877215788E-4    6.278044021082051E-5   -5.428857479425910E-4   -1.317206164283084E-3
                         9.285597938985396E-4    1.259425354542514E-4    1.836329737274518E-1    4.981978894326522E-1   -2.013495220261741E-4   -6.186944489434185E-4   -6.475678507395982E-4    3.867146778050579E-4
                        -9.504226392067892E-4    7.110829903225409E-5   -1.772654503116555E-4   -5.962069296813331E-4    1.913322640085101E-1    4.821523355120960E-1    8.925180683749402E-4    1.714121381193533E-4
                        -5.416777110081513E-4   -1.345822895205510E-3   -6.350976185278435E-4    3.781494160314675E-4    8.664813145770260E-4    1.618445791275016E-4    1.715018487955515E-1    4.915950718606374E-1

 1.525000000000000E9     1.981053046478275E-1    4.805426453076553E-1    6.969305283380389E-4   -1.961820326698262E-4   -6.768012314287925E-4    4.389329225503636E-4   -1.046500180062267E-3   -6.703231383655018E-4
                         7.272584480180406E-4   -2.251876069406547E-4    1.947580741577597E-1    4.962160528921274E-1   -2.837695132003352E-4   -4.876433889376068E-4   -3.485180377287641E-4    5.397749490287330E-4
                        -7.065280670073136E-4    4.318690841053118E-4   -2.759061680477721E-4   -4.929897219570940E-4    2.019328586246384E-1    4.803208924483384E-1    7.289097471241732E-4   -8.866082847893886E-5
                        -1.068203542952632E-3   -6.772002452552207E-4   -3.347946947051243E-4    5.526192633164619E-4    7.302720376570301E-4   -1.222510164209527E-4    1.824801967312346E-1    4.900695431623994E-1

 1.537500000000000E9     2.100305447118212E-1    4.790593783450898E-1    4.536701658242865E-4   -2.641818035106820E-4   -4.081137850714479E-4    6.350397024353632E-4   -1.102495686332094E-3    3.247143984389458E-5
                         4.513935505768309E-4   -2.863184371663223E-4    2.066867982903376E-1    4.940263284103205E-1   -4.219016107948402E-4   -4.295260668236049E-4   -4.657102952387754E-5    5.808359851668742E-4
                        -3.741769187165580E-4    6.491884996677128E-4   -4.141736419988568E-4   -4.402898895377670E-4    2.131496308939219E-1    4.782762737947042E-1    5.665354914510045E-4   -2.161081342176621E-4
                        -1.088335049375184E-3    3.066167426384022E-5   -5.704141834965876E-5    5.751000540741188E-4    5.551354194437557E-4   -2.109493255345478E-4    1.940753209397708E-1    4.883272028363404E-1

 1.550000000000000E9     2.226068523084042E-1    4.769282502788799E-1    3.814808265757657E-4   -2.212253845402054E-4   -4.926218198673593E-5    7.205630615701749E-4   -8.125719318416945E-4    5.587220679568197E-4
                         3.683355542057099E-4   -2.552237037436491E-4    2.192429599371605E-1    4.913341797514537E-1   -6.150433582969811E-4   -2.568601551445114E-4    1.646963521744349E-4    4.890303566751669E-4
                        -7.942966001908154E-5    7.098244324991462E-4   -6.208579327869199E-4   -2.426368846692401E-4    2.252108230564112E-1    4.756741656409438E-1    4.955222706153432E-4   -2.519964724943337E-4
                        -7.820964217156601E-4    5.637022577194737E-4    1.829263428440932E-4    4.912347503249816E-4    4.935193938616441E-4   -2.675490200175417E-4    2.061266461830261E-1    4.862313134557432E-1

 1.562500000000000E9     2.353849510337571E-1    4.741857349881898E-1    3.846268267111736E-4   -3.170894553771755E-4    2.313593065826566E-4    6.410163923815535E-4   -3.230831630380285E-4    7.758614451727555E-4
                         3.908594513242169E-4   -3.211509909894111E-4    2.322396000395217E-1    4.880688586153542E-1   -7.026016138172893E-4    7.639311933268609E-5    3.557368131717943E-4    3.505910217867607E-4
                         2.241561396110557E-4    6.452527466994848E-4   -6.823637617472184E-4    8.418939415185437E-5    2.377812768649320E-1    4.726862839430222E-1    4.734679487885535E-4   -3.974557689398465E-4
                        -3.674648672073109E-4    7.628211623790766E-4    3.677270054985480E-4    3.381322212847908E-4    4.793832991165412E-4   -3.998388583100199E-4    2.184886076658472E-1    4.835419266431383E-1

 1.575000000000000E9     2.485432957697131E-1    4.710603807853273E-1    3.205903542719945E-4   -4.662160342493846E-4    5.227060454881075E-4    4.444174955562803E-4    7.181440841982163E-5    7.570635340792506E-4
                         3.099859971969594E-4   -4.710174983637978E-4    2.456172630510983E-1    4.843607216819728E-1   -5.506366466169878E-4    4.104696591886134E-4    4.552013403139760E-4    1.344214093216134E-4
                         4.937658624763402E-4    4.423520521760444E-4   -5.292957013462357E-4    4.075654281475020E-4    2.509170599640682E-1    4.693430329344802E-1    3.319753367273635E-4   -6.137010022209796E-4
                         1.144191690890094E-4    7.615259500298020E-4    4.537666976735252E-4    1.273003325892344E-4    3.082602578488462E-4   -6.201154505922827E-4    2.312107529768211E-1    4.803419148121031E-1

 1.587500000000000E9     2.620697237140647E-1    4.672509734414916E-1    7.406463144278440E-5   -5.839570866388375E-4    6.155206479419404E-4    1.341708753863530E-4    3.998746352102977E-4    5.393483607365818E-4
                         6.977872870376069E-5   -5.984322929220919E-4    2.592006629427575E-1    4.799176721720829E-1   -2.074562988123460E-4    5.239600224692016E-4    4.426873979062228E-4   -1.348452316381075E-4
                         6.546097157961044E-4    1.204391332500930E-4   -2.082271284088491E-4    5.225057981788875E-4    2.646160379296297E-1    4.655320547334971E-1    2.585024320453426E-5   -6.950791892468784E-4
                         4.087379244946408E-4    5.727446104671059E-4    4.649271960068067E-4   -1.125738566653646E-4    1.691896859489700E-5   -6.873192167108368E-4    2.443582033044845E-1    4.763431614623884E-1

 1.600000000000000E9     2.760226716753447E-1    4.624693038768629E-1   -2.164702444946069E-4   -5.507184375783463E-4    5.750830218370565E-4   -2.227213504516854E-4    6.397817557080159E-4    2.898582203664294E-4
                        -1.950170927071667E-4   -5.470813433370550E-4    2.733715283805238E-1    4.744157016942390E-1    5.393365007746290E-5    4.244183988914846E-4    3.084355524478691E-4   -3.100783174837550E-4
                         5.885504531806761E-4   -2.257983937695751E-4    6.006762875087608E-5    4.285471607522230E-4    2.787452958848453E-1    4.609900966387799E-1   -2.888894881074770E-4   -5.819205960508639E-4
                         6.131038911129531E-4    2.658340752047623E-4    3.156935519434647E-4   -3.091067934418339E-4   -2.776073857602226E-4   -5.658329195417552E-4    2.580926666276154E-1    4.712178391577987E-1

 1.612500000000000E9     2.904379792327308E-1    4.565786469358058E-1   -3.929207772901324E-4   -3.584687465832486E-4    3.512494742060617E-4   -4.713456462964940E-4    6.418603275614340E-4   -8.196240605768507E-5
                        -3.831912801172341E-4   -3.538739703334738E-4    2.876832784952836E-1    4.678424740356626E-1    1.611805223443191E-4    2.870481327306302E-4    9.761848387761502E-5   -3.834850682043095E-4
                         3.420579958412824E-4   -4.698726579626212E-4    1.399534912195059E-4    3.137884996216350E-4    2.932528699600163E-1    4.555123683697425E-1   -4.253046403200211E-4   -3.538394775183207E-4
                         6.500574193257524E-4   -8.784101938641434E-5    9.428691070040316E-5   -3.686259744697335E-4   -4.280010650154212E-4   -3.325926652175481E-4    2.722542585174096E-1    4.649298156270956E-1

 1.625000000000000E9     3.050534547783303E-1    4.493011293343646E-1   -4.241659687652831E-4   -1.435483552705397E-4    6.801743282109504E-5   -5.208301784048247E-4    4.897139521592049E-4   -4.107267025440530E-4
                        -3.780551279833616E-4   -1.343366443996485E-4    3.023559972808360E-1    4.600876768241960E-1    1.637703089958258E-4    2.195715639574006E-4   -8.895190904342672E-5   -3.301111002561895E-4
                         4.906043564985009E-5   -5.198002440623925E-4    1.464979835644359E-4    2.266973508315595E-4    3.078148779248007E-1    4.488962150639105E-1   -4.097052787202727E-4   -1.290273184329494E-4
                         4.987791525531445E-4   -4.162023234486230E-4   -1.115276440835862E-4   -3.290273081916579E-4   -4.196344368708723E-4   -1.352338859115980E-4    2.866048694874959E-1    4.574619059603801E-1

 1.637500000000000E9     3.196790700796097E-1    4.406144025993551E-1   -3.289015742720612E-4   -7.827682212144218E-6   -1.725080649354935E-4   -4.146898532345523E-4    1.783814816699464E-4   -5.792837966782875E-4
                        -3.074167711230571E-4   -1.983383225868832E-5    3.168658455100887E-1    4.509518739810450E-1    2.070455258208826E-4    1.813176235000423E-4   -1.832994047460363E-4   -2.223509167655137E-4
                        -1.977515048981902E-4   -4.094939490572894E-4    2.201679303683881E-4    1.867554996818296E-4    3.222548390769934E-1    4.410762260864997E-1   -3.648667375676929E-4   -1.773171706636407E-5
                         1.854023653635819E-4   -5.781886938278984E-4   -2.091290568172590E-4   -2.050308586212787E-4   -3.723451396788221E-4   -2.773727084652364E-5    3.009963318322268E-1    4.491722097234526E-1

 1.650000000000000E9     3.341848321748481E-1    4.307804594568657E-1   -3.097967579134276E-4    4.656194554394430E-5   -3.334250198474196E-4   -2.406335588155521E-4   -1.762758506028830E-4   -5.834637373258868E-4
                        -2.814822656880712E-4    5.656783188817665E-5    3.313532610383804E-1    4.407520209059776E-1    2.990673521248761E-4    9.733552539485298E-5   -2.562233659867980E-4   -7.976614844142009E-5
                        -3.456890963149617E-4   -2.380136825522101E-4    2.987564704528249E-4    1.404915174008580E-4    3.367329553119148E-1    4.320002294208099E-1   -3.512886005345421E-4    3.852338727556943E-5
                        -1.714080015523154E-4   -5.666555603032083E-4   -2.158190307837416E-4   -6.505744991986928E-5   -3.306146733982510E-4    5.628778908157830E-5    3.152913920036882E-1    4.399120361834902E-1

 1.662500000000000E9     3.483952398905515E-1    4.198701102140020E-1   -3.052738382466582E-4    1.333037331565636E-4   -3.320507242361923E-4   -3.902815707746021E-5   -4.607326743016510E-4   -3.641418085248398E-4
                        -2.756450347061595E-4    9.890400524838560E-5    3.455832778524759E-1    4.293165999216526E-1    3.339777244233737E-4   -1.312544799367933E-5   -1.980658972253020E-4    3.551903506580349E-5
                        -3.387313768993400E-4   -4.477460248908879E-5    3.167972210800944E-4   -3.413922040204283E-5    3.511038049674815E-1    4.215589341195887E-1   -3.296061253492783E-4    1.343578650638269E-4
                        -4.456698343152250E-4   -3.663102542158810E-4   -2.017613735643674E-4    1.015404657056682E-5   -3.201628901306365E-4    1.271799658464608E-4    3.291976967681826E-1    4.294682190018850E-1

 1.675000000000000E9     3.622068966290096E-1    4.077305766850869E-1   -2.440034399895483E-4    2.087344363617619E-4   -2.891567350794752E-4    9.986841904606156E-5   -5.495810122748514E-4   -4.453965010780049E-5
                        -2.231973964555268E-4    2.081423319184838E-4    3.591478398078081E-1    4.165358349042921E-1    2.575634210538694E-4   -1.931963961561932E-4   -1.876285241167585E-4    7.089441773395146E-5
                        -2.871179816823872E-4    7.941049781005712E-5    2.492130294845257E-4   -1.766833979986993E-4    3.652479335015547E-1    4.095311928514350E-1   -2.503330212852343E-4    2.500038638676876E-4
                        -5.566416663660416E-4   -1.773214383327231E-5   -1.462848450497844E-4    7.977848136590979E-5   -2.385336344443817E-4    2.544167581661470E-4    3.422810654738948E-1    4.176122968552695E-1

 1.687500000000000E9     3.753379680409051E-1    3.943703733014287E-1   -1.228183593133893E-4    2.774776251530764E-4   -2.098915671269191E-4    1.942284039092465E-4   -4.350817417525793E-4    2.859430533157078E-4
                        -1.123382104040661E-4    2.520727600431005E-4    3.719226999345450E-1    4.024510940233689E-1    1.269250973248746E-4   -2.530929113258251E-4   -1.228870741129380E-4    1.138152503736541E-4
                        -2.068970374014804E-4    1.887994635506314E-4    1.292549383951162E-4   -2.407457055763303E-4    3.790078510863865E-1    3.960634695634704E-1   -1.038036365015041E-4    3.258379384050013E-4
                        -4.386712411412319E-4    2.712916548496129E-4   -1.290301487623239E-4    1.069056130384191E-4   -9.941038250292349E-5    3.312453817603990E-4    3.545784169441242E-1    4.043834386208263E-1

 1.700000000000000E9     3.876422039351267E-1    3.799525858403400E-1    1.702914415706459E-6    2.703465655809353E-4   -1.033412851063285E-4    2.410948307194428E-4   -2.120133380085335E-4    4.390323513006493E-4
                         2.000668802878750E-6    2.675381102293761E-4    3.837285262882673E-1    3.871270843866784E-1   -1.673015382355464E-5   -2.257398977327665E-4   -9.601757306018851E-5    1.366881817895993E-4
                        -1.108697749114138E-4    2.370795319742313E-4   -2.185309698449120E-6   -2.038629086982693E-4    3.921435767479525E-1    3.813081654273272E-1    5.311058331099843E-5    3.094807496402072E-4
                        -1.843337709813775E-4    4.326921455583264E-4   -8.376025221929957E-5    1.459749297884392E-4    5.474297479307716E-5    3.181464417468077E-4    3.660381652780419E-1    3.897804942114233E-1

 1.712500000000000E9     3.989363645080120E-1    3.646908297599801E-1    1.475104618666932E-4    1.953427679167298E-4   -2.500088351640727E-5    2.359127261456548E-4    1.079104169413326E-4    4.164711246338289E-4
                         1.389323829299254E-4    2.241118136443937E-4    3.944775527634137E-1    3.707511680427688E-1   -6.250783361778202E-5   -1.313084485841615E-4   -2.323615292456058E-5    1.813317754130064E-4
                         5.432809733560866E-6    2.648696674340898E-4   -5.346622827427923E-5   -1.535002415900268E-4    4.043093750904088E-1    3.655731754192580E-1    1.515760962491514E-4    2.001148792009864E-4
                         6.956637916280059E-5    4.243199996557452E-4   -2.621561159677029E-5    1.800476607720430E-4    1.619312623084406E-4    2.186110806432390E-4    3.766314955028978E-1    3.741069092948722E-1

 1.725000000000000E9     4.091921708665522E-1    3.483422500843389E-1    1.789450521507311E-4    1.369096621977670E-4    1.627440262600959E-4    2.271423425215774E-4    2.858818646024131E-4    3.069702672543503E-4
                         1.800190945679002E-4    1.330678098495054E-4    4.041197733400875E-1    3.533417434741091E-1   -3.267388180469964E-5   -1.108311201854861E-4    6.773078873271295E-5    1.727131578480584E-4
                         1.016593176902884E-4    2.050609283537335E-4   -3.561371782039609E-5   -9.671604722507596E-5    4.155521767192549E-1    3.489421642411203E-1    1.978951854090661E-4    8.423111566746524E-5
                         2.718172346695757E-4    2.830541857047353E-4    5.226850801366410E-5    1.843308007525552E-4    1.749585732333915E-4    8.206380663532845E-5    3.863557066331621E-1    3.574995628162037E-1

 1.737500000000000E9     4.183099133212484E-1    3.309264634977281E-1    1.985996678770357E-4    3.519745825198903E-5    1.865670786252917E-4    1.245922116977081E-4    3.514858375954562E-4    9.069674446413303E-5
                         1.820145335866177E-4    5.863607808778914E-5    4.127071510745662E-1    3.349760332083270E-1   -5.333190723781692E-5   -1.187548989406735E-4    1.345895133502366E-4    1.768503905247714E-4
                         1.902886929092284E-4    1.200975907135256E-4   -5.199383954915658E-5   -1.103704339738951E-4    4.255765952358737E-1    3.314211682401143E-1    1.661529686205355E-4    1.717436917129781E-5
                         3.434828146270196E-4    8.355682608472886E-5    1.320608269314011E-4    1.113231318935135E-4    1.648041235441487E-4    4.856810226122720E-6    3.951368986576796E-1    3.400765156038831E-1

 1.750000000000000E9     4.264076190327841E-1    3.124617018747811E-1    1.834059666420572E-4   -1.766418384495095E-5    2.053386310907650E-4    2.333146554269461E-5    3.159942618783363E-4   -1.144895800017336E-4
                         1.693075879011112E-4   -1.949653813951962E-5    4.198794822052371E-1    3.157409033716544E-1   -6.856072231258271E-5   -1.102597738697553E-4    1.845472531042287E-4    5.226162358140644E-5
                         2.096991829168700E-4    2.593298715799058E-5   -7.981292966925445E-5   -1.377254117477062E-4    4.342802343126520E-1    3.129281726867767E-1    1.384153306627019E-4   -3.838571774628641E-5
                         3.294316246759209E-4   -8.912372422757455E-5    1.908392086191786E-4    6.975467597171426E-5    1.462613240933897E-4   -2.875415902132289E-5    4.025094077703623E-1    3.219301004425288E-1

 1.762500000000000E9     4.331603238171826E-1    2.930478700564459E-1    1.549743726521733E-4   -8.448622592630051E-5    1.617562170419439E-4   -9.867150750590056E-5    1.867708918357062E-4   -2.221697692249367E-4
                         1.598413602363437E-4   -8.862192550849739E-5    4.256154113667536E-1    2.958475864338649E-1   -1.286743272819837E-4   -7.982826266677152E-5    2.082429541464881E-4   -1.955252821260104E-5
                         1.815353708917964E-4   -6.837631316235077E-5   -1.148766105387352E-4   -7.528757678975542E-5    4.414806670945453E-1    2.937268815662412E-1    1.031887282931132E-4   -8.712863536909179E-5
                         2.236037974050146E-4   -2.262648328111470E-4    1.815589902127387E-4   -3.251202017350818E-5    1.062033061776918E-4   -6.750558773271904E-5    4.085003301338574E-1    3.034011744522465E-1

 1.775000000000000E9     4.384973624944317E-1    2.730940311699185E-1    7.203999701201649E-5   -1.689961425182183E-4    1.153644771128325E-4   -1.215037365229412E-4    4.345752618558953E-5   -3.116643940483187E-4
                         1.199871202683350E-4   -1.721538456611842E-4    4.296581163310259E-1    2.754090629372580E-1   -1.444488918913399E-4   -4.168102936996007E-5    1.574083364517981E-4   -1.333409696096230E-4
                         1.256776423524856E-4   -1.323965532183299E-4   -1.555829192247459E-4   -3.930109572388603E-5    4.470171531997438E-1    2.737058212999468E-1    3.559974303833252E-5   -9.867869924695483E-5
                         6.361989421949079E-5   -2.973981243881754E-4    1.543859240553454E-4   -1.355452087854180E-4    2.588001913725045E-5   -1.171217519097402E-4    4.128017660874518E-1    2.845532227604440E-1

 1.787500000000000E9     4.423375207159368E-1    2.526907255613538E-1   -2.400687984708730E-5   -1.746933953345226E-4    6.797921011830476E-5   -1.268345812110482E-4   -7.187803555900803E-5   -2.463846303134934E-4
                        -1.492908753610877E-5   -1.624278229353243E-4    4.318219967213522E-1    2.544489826234346E-1   -1.473552441296127E-4   -5.978039745414450E-6    6.171709371488774E-5   -1.892801342829963E-4
                         6.445079668890354E-5   -1.515267238509551E-4   -1.381445211774446E-4    6.088907443428895E-5    4.508385436506170E-1    2.530606457002450E-1   -2.067805707860810E-5   -9.682818350800048E-5
                        -9.542051465817611E-5   -2.571405136755172E-4    1.076207748351090E-4   -1.994384257456134E-4   -1.876675507269697E-5   -9.932687465885319E-5    4.154054384017610E-1    2.653438938205817E-1

 1.800000000000000E9     4.448767539648195E-1    2.321014473841297E-1   -1.359449000095260E-4   -1.170624182611243E-4    1.596217257371685E-5   -1.600356999840728E-4   -1.955429801442640E-4   -1.947234087079784E-4
                        -7.963645413066185E-5   -1.026152453337737E-4    4.321615265444643E-1    2.331991238682931E-1   -1.490994542684573E-4    8.622280105620996E-5    1.059395044461201E-5   -2.201154574391033E-4
                         3.557688982231705E-5   -1.385233049004779E-4   -1.076279016163139E-4    8.635667425316130E-5    4.533209913645763E-1    2.319917950603063E-1   -9.656040445743275E-5   -3.918477701708286E-5
                        -2.052269374379230E-4   -1.804788033749353E-4   -1.741024861676852E-5   -1.931211039842361E-4   -8.272595318542132E-5   -4.119067949471769E-5    4.163351953663709E-1    2.457547670563552E-1

 1.812500000000000E9     4.457369145868003E-1    2.112901893008082E-1   -1.728210963492060E-4   -1.581813480308081E-5   -2.867475565009988E-5   -1.719096063003556E-4   -2.203488834692382E-4   -3.131193105714247E-5
                        -1.529833231914508E-4   -7.081437174907059E-5    4.307254438062135E-1    2.118070943402102E-1   -1.073135844760848E-4    1.354282914069203E-4   -1.088900365563044E-4   -2.166320555949609E-4
                        -4.619848635898726E-5   -1.462500490791143E-4   -1.148711106917552E-4    1.060148696364475E-4    4.543521491275966E-1    2.104436599892200E-1   -1.163605934764770E-4    1.245349608036405E-5
                        -2.608077367763422E-4   -4.197769668642025E-5   -1.217621850876447E-4   -1.942712871603261E-4   -9.029398258776086E-5    1.984095343226662E-5    4.157534801027928E-1    2.257731040087682E-1

 1.825000000000000E9     4.450015138335957E-1    1.905144953677230E-1   -1.470602626073257E-4    2.070390163573357E-5   -9.795803639222110E-5   -1.340828663197403E-4   -2.249506608751853E-4    1.133421079577337E-4
                        -1.197574071110589E-4    5.521482188884225E-5    4.274426086604734E-1    1.904962694770554E-1   -5.298191043235864E-5    1.576708672084226E-4   -2.017502488902157E-4   -1.349663698422242E-4
                        -1.159785184414940E-4   -1.494169674929074E-4   -4.962735865782023E-5    1.666494768385529E-4    4.537927901564711E-1    1.888175559945314E-1   -5.025755046521850E-5    9.329879681188833E-5
                        -2.154803551348430E-4    1.068947020399188E-4   -1.876110821285175E-4   -1.182606117771565E-4   -8.122633011128184E-5    8.293667370886674E-5    4.137318721198852E-1    2.056286723360143E-1

 1.837500000000000E9     4.423337795863227E-1    1.696580508121684E-1   -7.107603043512650E-5    1.249757518258789E-4   -1.588305512239064E-4   -1.036641305650558E-4   -9.785728929015952E-5    2.042862511049555E-4
                        -7.494103305865381E-5    1.316680918027546E-4    4.221443666230371E-1    1.696818567512772E-1    6.711408641512873E-6    1.756212862661503E-4   -2.390421938594579E-4   -1.953306927141380E-5
                        -1.718098573473554E-4   -7.037474789366754E-5    1.050559968312208E-5    1.881890588165231E-4    4.516376879099531E-1    1.673237057960276E-1    2.355663843135156E-5    1.277670537798255E-4
                        -1.215560832878026E-4    2.149490835463082E-4   -2.476346178650604E-4    2.642241725085124E-5   -1.270557510600601E-6    9.521313026988740E-5    4.102659942432006E-1    1.857025995169338E-1

 1.850000000000000E9     4.378497652931336E-1    1.491725008611425E-1    3.768338599452371E-6    1.248080773376807E-4   -2.385620108763993E-4   -1.021128458222501E-5   -4.760473427898477E-6    2.661195916243458E-4
                         1.823343188262639E-5    1.233252188441976E-4    4.150852495679491E-1    1.495559100587310E-1    1.056417666518399E-4    1.943917471143337E-4   -2.272583673375650E-4    1.402216695418733E-4
                        -2.119320287133178E-4    2.834204293275939E-5    1.068833930898514E-4    1.520336248292581E-4    4.478866554845771E-1    1.463332312727472E-1    9.957288606791724E-5    1.051091182579520E-4
                         2.775076448970897E-5    2.603571604847374E-4   -2.170564961251541E-4    1.146233856527476E-4    8.948855335796760E-5    8.370014450565422E-5    4.053142705852370E-1    1.662296539925185E-1

 1.862500000000000E9     4.315611803895016E-1    1.287772028010113E-1    6.784790835483244E-5    1.269205866520236E-4   -2.102541130862981E-4    1.393815507237857E-4    1.417483758955912E-4    2.024841627714601E-4
                         5.688130752995942E-5    1.219792802211067E-4    4.063022361111470E-1    1.304124899768936E-1    1.573257274972413E-4    1.185123826775631E-4   -1.259227260736054E-4    2.374515037539733E-4
                        -1.975798037103358E-4    1.413761959623383E-4    1.487965666920225E-4    1.225212930630187E-4    4.424252834157317E-1    1.258704766040090E-1    1.090669917005633E-4    5.412421719757728E-5
                         1.430181768974809E-4    1.941488428869484E-4   -1.310755734315860E-4    2.424775379988868E-4    9.563423591014007E-5    4.458267600136849E-5    3.987306861711284E-1    1.475506697469557E-1

 1.875000000000000E9     4.233621150054366E-1    1.088400441790961E-1    1.482989123585309E-4    6.213931244288161E-5   -9.398075658383919E-5    2.243521316612717E-4    2.372361675133530E-4    6.741294138810713E-5
                         1.323632682925582E-4    5.958847447618831E-5    3.956593494323751E-1    1.121784926696758E-1    2.029612522279560E-4    4.427509085242940E-5    1.135463181326225E-5    2.509603855609965E-4
                        -9.151113339106332E-5    2.562378690634477E-4    1.742937319748383E-4    3.537022376926225E-5    4.352143918859275E-1    1.059988715401257E-1    1.488508760720785E-4    4.372978731862083E-6
                         2.178131706315942E-4    8.960430457090779E-5    4.780980198023795E-5    2.615250914611685E-4    1.482482298689767E-4   -1.767500348000815E-5    3.902791051874402E-1    1.296880186097462E-1

 1.887500000000000E9     4.133720200008389E-1    8.950692586182747E-2    1.493161213991912E-4   -2.572189524194292E-5    5.649702357049804E-5    2.896440602327012E-4    2.156117770535428E-4   -6.764058239757207E-5
                         1.493900825870743E-4   -1.563631710779832E-5    3.832803555300755E-1    9.507314184331239E-2    2.068557109821349E-4   -5.570292700917378E-5    1.521098281967862E-4    1.922607184103553E-4
                         6.258603192717527E-5    2.690189888634108E-4    1.998839082497196E-4   -5.165581325671763E-5    4.260430558873417E-1    8.693220865549141E-2    1.199257560882308E-4   -7.788525396986013E-5
                         2.382039704528644E-4   -7.002187069673507E-5    1.694117783267706E-4    2.046647062715585E-4    1.244372707632562E-4   -8.430874044644121E-5    3.798873995482603E-1    1.127754915784848E-1

 1.900000000000000E9     4.017483398784021E-1    7.109880480657836E-2    1.284006341830714E-4   -7.612657523878564E-5    1.670977537776873E-4    2.115439483138741E-4    1.623512566074110E-4   -1.914888163985842E-4
                         1.486645664924406E-4   -7.696980959793219E-5    3.690503894511685E-1    7.934373127218913E-2    1.095575281583481E-4   -1.114080303965804E-4    2.513068966271268E-4    9.816908603356648E-5
                         2.131193766502926E-4    1.983281374218205E-4    1.512333738265899E-4   -1.072545213495410E-4    4.149953783301878E-1    6.859095989503637E-2    1.126580433072611E-4   -1.357215167763848E-4
                         1.408137822731653E-4   -1.663466770137187E-4    2.598396477326092E-4    7.259593146871210E-5    1.153307338665953E-4   -1.230064521332019E-4    3.677846593601797E-1    9.677961873868124E-2

 1.912500000000000E9     3.886324135316134E-1    5.385347724617685E-2    9.524541716670813E-5   -1.245868656379210E-4    2.455406720772927E-4    8.078562600709330E-5    2.932266324003054E-5   -2.233699322195147E-4
                         9.088150351167952E-5   -1.448029053190935E-4    3.533578353596077E-1    6.492666555291371E-2    6.196150553462624E-5   -1.669011896594881E-4    2.381047969634628E-4   -1.026911878294206E-4
                         2.674721724095690E-4    5.825750118889045E-5    5.723737901331886E-5   -1.469415894231453E-4    4.023728076387217E-1    5.103125520173715E-2    1.915363145675548E-5   -1.716346718579286E-4
                         1.379583698627837E-5   -2.144742438050025E-4    2.748590036312270E-4   -5.744429086134608E-5    2.746961380679752E-5   -1.638268239292027E-4    3.540096491331404E-1    8.176803736643087E-2

 1.925000000000000E9     3.739693051837309E-1    3.813748981012417E-2   -1.926648955735893E-5   -1.653882731434837E-4    2.697459203788914E-4   -5.140928569559085E-5   -1.041348356420759E-4   -1.695087380942513E-4
                         2.613769356775185E-5   -1.497946093492983E-4    3.364040254743511E-1    5.228658671412432E-2    1.901078512665985E-5   -1.740028342942351E-4    1.407948587049035E-4   -1.877105610211454E-4
                         2.453711053897318E-4   -9.464014090392963E-5    2.262122068197414E-5   -1.799568001925117E-4    3.882235427371146E-1    3.459790788333843E-2   -5.760571510506752E-5   -1.881733732147160E-4
                        -1.137157665841860E-4   -1.801408272947625E-4    1.756386393672172E-4   -1.829575807617570E-4   -4.233905683623335E-5   -1.842684952898593E-4    3.388809567206878E-1    6.802067604540978E-2

 1.937500000000000E9     3.580065607548603E-1    2.407324539707148E-2   -5.540550425687510E-5   -1.435527823202211E-4    1.758438241166639E-4   -2.087079305181992E-4   -1.810684067510220E-4   -8.677476278261643E-5
                        -7.521342000021775E-5   -1.500868909370182E-4    3.183989607408523E-1    4.144330931597003E-2   -6.404314557812385E-5   -1.878611379323244E-4    3.758526700844275E-5   -2.098863295191249E-4
                         1.638703512423032E-4   -2.045773468937415E-4   -5.563965509368946E-5   -1.801813696554942E-4    3.727616463787015E-1    1.941123266402471E-2   -1.303582852879127E-4   -1.500280829702979E-4
                        -1.868960176101728E-4   -7.863931781754799E-5    7.211392662693637E-5   -2.590072297073035E-4   -1.025755190856464E-4   -1.409019728427761E-4    3.226262146233640E-1    5.581511261139566E-2

 1.950000000000000E9     3.407196585477156E-1    1.192633258692519E-2   -1.420384237062843E-4   -1.113774483657914E-4    3.166856007541988E-5   -2.659591882269303E-4   -1.902097689381346E-4    3.439106670921061E-5
                        -1.201182463210542E-4   -9.615512986971832E-5    2.995774121200148E-1    3.267001034698454E-2   -1.432024637027142E-4   -1.375771500371808E-4   -9.340689712381260E-5   -2.167069311915080E-4
                         8.990476472198949E-6   -2.764661037641303E-4   -1.297076317154681E-4   -1.411784074750605E-4    3.561418970017684E-1    5.760083721477345E-3   -1.657205058708739E-4   -8.754782536226136E-5
                        -2.022396944312784E-4    2.052152440396720E-5   -1.036913461982969E-4   -2.251678004029242E-4   -1.709875546523334E-4   -7.720757576601671E-5    3.053459114331653E-1    4.548833453572371E-2

 1.962500000000000E9     3.223013865644928E-1    1.728335805158802E-3   -1.729948854619207E-4   -7.488760448877539E-5   -1.240661473972975E-4   -2.436779379025138E-4   -1.477294622561420E-4    1.214499912449634E-4
                        -1.618152355897664E-4   -5.771888818084963E-5    2.800134230630410E-1    2.621926330799699E-2   -1.711292518635587E-4   -7.857077974206062E-5   -1.743715050039912E-4   -1.335950106472276E-4
                        -1.166935696458710E-4   -2.447614552190423E-4   -1.674826059533084E-4   -8.467744218576168E-5    3.385162852441140E-1   -6.081451934735842E-3   -1.808077335363007E-4   -1.896369864643129E-5
                        -1.499813587896021E-4    1.131413190330876E-4   -1.996233562903592E-4   -1.389303832368762E-4   -1.969782236325265E-4   -2.258993437759795E-5    2.872509914970322E-1    3.723370960899237E-2

 1.975000000000000E9     3.027821080693555E-1   -6.387154251163318E-3   -1.317596008266427E-4    3.579240188599368E-6   -2.285080073177004E-4   -1.061479043019877E-4   -2.382239001181034E-5    1.713083877285375E-4
                        -1.526900672805880E-4   -1.645774857148831E-5    2.600566894227022E-1    2.230650181164343E-2   -2.284334800628709E-4   -1.517411449898970E-5   -2.416558975838725E-4   -1.027511570328283E-5
                        -2.276518128580341E-4   -1.325325981908609E-4   -2.075809997189504E-4   -2.258242913016818E-5    3.199605069569372E-1   -1.588440959109253E-2   -2.013106485692792E-4    5.289963827174592E-5
                        -2.640042684645477E-5    1.982844763912920E-4   -2.395020073718350E-4    6.049526165141755E-6   -1.752865952628127E-4    6.022358243434925E-5    2.683351470377167E-1    3.138860117558671E-2

 1.987500000000000E9     2.825044981139326E-1   -1.237907399485017E-2   -1.490933298533959E-4    7.441435368142185E-5   -2.552775027810728E-4    3.567931301350016E-5    8.123231211520721E-5    1.710036620979372E-4
                        -1.447782517601092E-4    7.503214634098326E-5    2.397828047383718E-1    2.099683509564492E-2   -2.021145854466825E-4    1.119727976144878E-4   -1.975104238363100E-4    1.222611174983911E-4
                        -2.577058726647286E-4    3.201399037044722E-5   -1.951703963714502E-4    9.684070144794536E-5    3.005888143928248E-1   -2.329404922786328E-2   -1.550346501432933E-4    1.152275701055011E-4
                         7.464316188084090E-5    1.417562139905081E-4   -1.755069210050634E-4    1.218681156484155E-4   -1.474767596562563E-4    1.459197086466916E-4    2.488411428318112E-1    2.802327266763331E-2

 2.000000000000000E9     2.617287930943272E-1   -1.620309509478922E-2   -9.052798705872014E-5    1.101131592471623E-4   -2.244777164445234E-4    1.767224340527007E-4    1.428691216415313E-4    9.674397379799505E-5
                        -9.336563663996828E-5    1.437639457016888E-4    2.194831907899809E-1    2.214179453937391E-2   -1.448988478177770E-4    1.572904525612980E-4   -1.134829889761856E-4    1.784330020481593E-4
                        -1.781352759026345E-4    1.460932066246786E-4   -1.386691221894909E-4    1.682074566906516E-4    2.805860265213533E-1   -2.842468162562779E-2   -1.003012001249683E-4    1.872087824017281E-4
                         1.249165996691346E-4    8.708648852196615E-5   -8.559833404017485E-5    1.832370862102870E-4   -8.129402408846199E-5    1.821677194971008E-4    2.289174014046753E-1    2.713778176857133E-2

 2.012500000000000E9     2.406887679235272E-1   -1.826149180198622E-2   -5.830367092948868E-5    1.552986272827844E-4   -9.635964590578844E-5    2.258689699160021E-4    1.337487920504211E-4   -2.475795299930993E-5
                        -4.063479100958295E-5    1.591909273461794E-4    1.996091459974170E-1    2.522570721325508E-2   -1.529424757741128E-5    2.096939153789209E-4    2.242672229120494E-5    2.165217289087431E-4
                        -6.806423810537853E-5    2.185436863987590E-4   -3.889582485520295E-5    2.378151501270197E-4    2.602439221671827E-1   -3.168083560682571E-2   -6.165268952504822E-6    2.279433342172858E-4
                         1.515404461333306E-4   -2.903055670714046E-5    4.799245814313944E-5    2.182368802564261E-4   -3.570700090260644E-6    2.147609394222105E-4    2.090641626015460E-1    2.814867333544993E-2

 2.025000000000000E9     2.199388474882983E-1   -1.779555079047044E-2   -7.684845022757928E-6    1.770249258021452E-4    5.127933810675149E-5    2.222566978272236E-4    1.123510098740700E-4   -8.141107611395329E-5
                         3.308326332079810E-5    1.898044559472776E-4    1.804049042217200E-1    3.072959821821348E-2    8.447419352003073E-5    2.051245663045506E-4    9.890670044546583E-5    1.754141795283931E-4
                         6.310613686001830E-5    2.077562111447390E-4    7.126145160375356E-5    2.167632368880575E-4    2.396648455608635E-1   -3.261618818637996E-2    8.447131290824201E-5    1.942348174524362E-4
                         1.031593073790042E-4   -1.066235636014297E-4    1.147156759542747E-4    1.538633921873276E-4    8.880313245863589E-5    2.042413507187595E-4    1.895314040666941E-1    3.154218752504705E-2

 2.037500000000000E9     1.999196722931234E-1   -1.493617486176835E-2    9.082563956132081E-5    1.445032997987635E-4    1.794577378661558E-4    1.608758095658245E-4    2.833973515245749E-5   -1.318265380711030E-4
                         7.100232888542056E-5    1.397147803950687E-4    1.624442752120323E-1    3.858757718567384E-2    1.699561212504962E-4    1.521686411849708E-4    1.836993556408470E-4    3.605153202643944E-5
                         1.586968334873086E-4    1.429972035802619E-4    1.616679065809448E-4    1.538653760422372E-4    2.192406959084197E-1   -3.123069513158321E-2    1.734374928971897E-4    1.484301308699847E-4
                         3.150176762609949E-5   -1.132142167451602E-4    1.846021463410943E-4    4.907943495338034E-5    1.721137006025588E-4    1.539383243983629E-4    1.708774427918532E-1    3.739019323204260E-2

 2.050000000000000E9     1.809292524154130E-1   -9.560322689539489E-3    1.467686149908164E-4    1.050686152618465E-4    2.088681313128381E-4    4.243856282662515E-6   -7.289530590835683E-5   -9.718614550194211E-5
                         1.497935710449426E-4    9.628090898500225E-5    1.459651780645788E-1    4.845158106797755E-2    2.052415264182320E-4    3.000607664259715E-5    1.459436528111324E-4   -7.411517916810592E-5
                         2.174079989142936E-4    2.106416172673548E-5    1.952939196044396E-4    4.846036626810254E-5    1.994381234669907E-1   -2.768962809298645E-2    2.089545810018288E-4    5.974861990872074E-5
                        -3.896633014120201E-5   -1.115097805805824E-4    1.714510117259394E-4   -6.541905115475368E-5    2.277652994889367E-4    7.536479668345848E-5    1.535238432040207E-1    4.545017120804658E-2

 2.062500000000000E9     1.631917740093507E-1   -1.953595258710410E-3    1.897675428067961E-4    1.486021413929065E-5    1.780417965698394E-4   -8.720762913427023E-5   -1.010047082274088E-4   -6.066843420040405E-5
                         1.534429387552744E-4    3.040924740517127E-5    1.313467362633764E-1    6.020496379349446E-2    1.988227441768686E-4   -8.716508137249113E-5    1.082916211983466E-4   -1.445405326548947E-4
                         1.768017841456813E-4   -8.200766234119481E-5    2.155785896569006E-4   -6.649018482027738E-5    1.806875626965419E-1   -2.215378903761839E-2    2.127156376475295E-4   -5.622789106461692E-5
                        -8.882133403285473E-5   -7.038419368492172E-5    9.885552922401203E-5   -1.329635006348301E-4    2.200533684935654E-4   -3.296732176724215E-5    1.377456340811972E-1    5.564664196904025E-2

 2.075000000000000E9     1.467721354284280E-1    7.831485946682006E-3    1.740115043784224E-4   -4.224749482936388E-5    9.180246598637076E-5   -1.535071506049250E-4   -1.017095644653396E-4    2.113871780214420E-5
                         1.711515125999077E-4   -6.826133500103546E-5    1.187879564005942E-1    7.366661616571453E-2    1.333336075525689E-4   -1.022206472399325E-4    2.353405847643683E-5   -1.412040789814593E-4
                         8.501972424221990E-5   -1.352323809381727E-4    1.392457840693754E-4   -1.528097186090753E-4    1.631877620882567E-1   -1.455194420142129E-2    1.611271627280765E-4   -1.136371385254349E-4
                        -1.034297467082097E-4    6.150716760494770E-7    1.361734890719987E-6   -1.745789545125604E-4    1.638827391726961E-4   -1.401740420504565E-4    1.237568465232444E-1    6.784257415664370E-2

 2.087500000000000E9     1.318465318365976E-1    1.942797975200690E-2    1.347627457202382E-4   -8.135547575781824E-5   -1.635403892207504E-5   -1.626979722169259E-4   -7.201072055935709E-5    4.875596741856280E-5
                         1.189261838389655E-4   -1.247830665485683E-4    1.081334934605197E-1    8.871221708829893E-2    6.877415812433748E-5   -1.795628746995207E-4   -6.866011855454092E-5   -1.183094835220572E-4
                        -2.228309050937643E-5   -1.762788188914398E-4    4.667131245026998E-5   -1.874189586117595E-4    1.472270926965591E-1   -5.076245455595435E-3    1.083647760731212E-4   -1.671503097835822E-4
                        -8.263898203897833E-5    5.759146948347916E-5   -7.965465874232243E-5   -1.225460692612050E-4    1.172494299573343E-4   -1.609666261031170E-4    1.115934305433888E-1    8.185189458143066E-2

 2.100000000000000E9     1.184920153667842E-1    3.266782714137721E-2    6.004849397099777E-5   -1.189864198473220E-4   -7.628477498207262E-5   -1.101535448284827E-4   -7.211428798784035E-6    8.163008675076433E-5
                         3.524860158586910E-5   -1.500372194032652E-4    9.959910046026055E-2    1.048362627506738E-1   -3.626424436195734E-5   -1.869014375082819E-4   -1.154511036396451E-4   -8.272795467403410E-5
                        -1.036860182088275E-4   -1.185163839016189E-4   -3.224395426856381E-5   -1.795166572552567E-4    1.329571957901873E-1    6.253318328538897E-3    2.552033066110246E-5   -1.446220382268860E-4
                        -3.812086961606483E-5    7.775232402004336E-5   -1.171448759221078E-4   -3.808185506035657E-5    1.008069586914751E-5   -1.681796474040861E-4    1.012925162368512E-1    9.712357763113615E-2

 2.112500000000000E9     1.068362128428218E-1    4.679320253334467E-2    9.173531609580460E-6   -1.430565284753235E-4   -1.331725813402673E-4   -5.321970534284178E-5    2.847597764258723E-5    6.040060540805547E-5
                        -2.864664250460382E-5   -1.550579391921405E-4    9.312137134401219E-2    1.214312759787057E-1   -1.155590519697077E-4   -1.319899898441515E-4   -1.085773070255516E-4    4.722567743509454E-5
                        -1.451889426142218E-4   -4.762677713503722E-5   -1.251058462391876E-4   -1.361345088451125E-4    1.204467748997665E-1    1.896360027330084E-2   -5.748273816858792E-5   -1.558189086307546E-4
                         2.412309975847515E-5    9.165313301536372E-5   -1.081854206354421E-4    2.370533819436565E-5   -6.870738714437502E-5   -1.733220982663554E-4    9.300696663575900E-2    1.132442596770336E-1

 2.125000000000000E9     9.695699476697665E-2    6.171421763821385E-2   -7.139965659628647E-5   -1.123039910776472E-4   -1.233516453699980E-4    4.151288736034897E-5    7.349683811098517E-5    2.625971717016198E-5
                        -7.058038395611612E-5   -1.056922321092274E-4    8.853528201649746E-2    1.383016713733682E-1   -1.587023084013915E-4   -5.360473385980465E-5   -5.650305738991241E-5    5.611872790281652E-5
                        -1.045611042660643E-4    3.867711619775135E-5   -1.481484596454512E-4   -6.495259178976408E-5    1.096432797866753E-1    3.288093477567156E-2   -1.130522314374620E-4   -1.033775705326504E-4
                         8.388574431735771E-5    3.728235870882488E-5   -6.842237512615597E-5    4.836495130885816E-5   -1.299313584578720E-4   -1.165243554329519E-4    8.676333877388996E-2    1.298039133440172E-1

 2.137500000000000E9     8.906528336319711E-2    7.707333242131659E-2   -1.231238968889137E-4   -7.747719139400355E-5   -8.519578038462340E-5    1.061051809496317E-4    7.964070641779365E-5    2.502735341701224E-5
                        -8.698869971973097E-5   -7.256969776968031E-5    8.606608865863029E-2    1.548980056391194E-1   -1.324291432881403E-4    2.660261791262956E-5   -1.384290385240576E-5    1.098704066982487E-4
                        -6.721242319613764E-5    8.624209545157640E-5   -1.645208894196908E-4    2.122601163317577E-5    1.005063062713216E-1    4.766119386080033E-2   -1.476393962751693E-4   -5.824577871130617E-5
                         6.080228064554498E-5    1.537854299812232E-5   -1.315692991480350E-5    8.372526286613889E-5   -1.500179905711540E-4   -7.378560420939484E-5    8.265733642880795E-2    1.464864903119549E-1

 2.150000000000000E9     8.322744394866642E-2    9.261890353350527E-2   -1.363327991169871E-4   -2.791929377287587E-5   -3.380318262851550E-5    1.013684115890856E-4    5.554484443004952E-5   -2.345954361483136E-5
                        -1.273396453289495E-4   -5.304807151423901E-5    8.561832946443275E-2    1.711866881906462E-1   -1.325799723058026E-4    9.141812349308715E-5    4.275985600521983E-5    8.265907416229096E-5
                        -1.430104525825880E-5    1.045520763003818E-4   -1.253500116968402E-4    1.041781641413197E-4    9.319581101502653E-2    6.292560996762486E-2   -1.542912407883420E-4   -7.276274109228793E-6
                         6.395058076280743E-5   -1.806712732495045E-5    2.196225942525426E-5    7.328570301829884E-5   -1.333377974812589E-4    9.100164264065228E-6    8.088216187017577E-2    1.631097044244917E-1

 2.162500000000000E9     7.948209290601485E-2    1.081507130816902E-1   -1.076562321194768E-4    5.452798230494387E-5    3.755645621258046E-5    9.462860383637827E-5    4.444838527235520E-5   -3.276264346682992E-5
                        -1.238545498129525E-4    3.141518572751227E-5    8.724517503389342E-2    1.869525055098079E-1   -6.842791445074410E-5    1.185511135950843E-4    6.531733852038266E-5    6.061246393811029E-5
                         4.771760731331019E-5    1.186117254812393E-4   -6.153205695919366E-5    1.281563738820579E-4    8.765838329213142E-2    7.826061137453333E-2   -1.318229221698114E-4    7.196255433125750E-5
                         2.331766298279204E-5   -6.646623839465104E-5    6.492139210762314E-5    3.573435670044846E-5   -1.187655088667989E-4    7.991889784968802E-5    8.120718272361044E-2    1.795093113073541E-1

 2.175000000000000E9     7.769613820647873E-2    1.236302562937474E-1   -9.933699008793372E-5    3.624267178003221E-5    8.835127050681359E-5    5.293095473438450E-5    1.634099548549957E-5   -3.378204423104981E-5
                        -8.237827552069192E-5    6.356065586874406E-5    9.064279728962572E-2    2.021403462445862E-1    1.076955028121729E-5    1.226053208550629E-4    7.186771932448411E-5    1.908356168354356E-6
                         7.286544235941348E-5    4.906414554664660E-5    8.833689225766605E-6    1.598040198127413E-4    8.386063695628009E-2    9.346863785762388E-2   -7.923702607421855E-5    1.067737880178479E-4
                        -1.317045462254405E-5   -5.216013634421011E-5    5.422887048281003E-5    3.593232303374003E-5   -8.149406127618958E-5    9.203992541768846E-5    8.340429406246956E-2    1.956221979860004E-1

 2.187500000000000E9     7.776380408062493E-2    1.390242614603081E-1   -6.797261856581843E-5    1.013920028079027E-4    1.003700775000114E-4    1.805419038655973E-5   -3.004575533017474E-5   -3.904082354032563E-5
                        -5.264247684717606E-5    8.135332490974144E-5    9.559406406956486E-2    2.168042312990885E-1    7.394689562727739E-5    9.027164721384455E-5    4.370395867967302E-5   -2.266697644717540E-5
                         6.193373910639026E-5   -4.189084659339868E-6    5.330635639204664E-5    1.027265245117309E-4    8.186708841892069E-2    1.083810512829236E-1   -5.062253577189102E-5    1.269796584241320E-4
                        -5.248086272407589E-5   -2.525639110696730E-5    5.257677640996202E-5   -6.991684218311478E-6   -2.467706412888402E-5    1.183706463568123E-4    8.729652420037205E-2    2.112939080017067E-1

 2.200000000000000E9     7.939954647038666E-2    1.543195615662884E-1    3.223242143909436E-6    8.409067350942907E-5    6.833101605752214E-5    1.747137742035412E-6   -2.262905751997405E-5   -9.528477262604377E-6
                         3.242029378376921E-5    7.462606459452463E-5    1.018019772264828E-1    2.308947563977868E-1    8.197901435913138E-5    7.109451702769089E-5    3.023928694335495E-5   -7.161193837087550E-5
                         6.696911208158814E-5   -5.712159106082156E-5    1.013031214641083E-4    6.866998697297401E-5    8.164762421652191E-2    1.230553834300341E-1    8.954551560174412E-7    1.150773539170398E-4
                        -5.698618361894533E-5   -8.225760475481625E-6    3.003394008120807E-6   -5.367928526256015E-5    2.097195049413774E-5    1.026474807434860E-4    9.262653117163401E-2    2.264298985098797E-1

 2.212500000000000E9     8.240366560266421E-2    1.693767534728297E-1    1.583866983795696E-5    6.416526801607582E-5    3.616784164442878E-5   -8.378732967606806E-5   -4.447229108647449E-5    3.164911508207309E-5
                         3.755158284587303E-5    7.580706244338736E-5    1.089379509105443E-1    2.443517888757241E-1    1.039027975137556E-4    1.405841641766226E-5    6.082528712675947E-6   -3.877585283271309E-5
                         4.730786406038818E-5   -8.744915834635194E-5    1.143052641818847E-4    1.347005300865162E-5    8.314288220348032E-2    1.373240165607748E-1    2.528877334415860E-5    7.994097907407039E-5
                        -3.731416053028264E-5    3.160230456414229E-6   -5.329041064027967E-8   -5.185618756377233E-5    4.664084267605402E-5    7.129876110410617E-5    9.910945550272544E-2    2.407845028077696E-1

 2.225000000000000E9     8.634285890138661E-2    1.839500564146239E-1    8.424003732499994E-5    7.870897652033219E-5    1.125253765365751E-5   -6.753917751227324E-5   -3.650873630552818E-5    7.031866984219189E-5
                         7.447846918497069E-5    4.878631265095138E-5    1.168967364465258E-1    2.568095951887166E-1    9.820816105792907E-5   -6.253027596553191E-5   -1.615825772611811E-5   -2.439353003904993E-5
                        -7.592753878599153E-6   -6.584311529560265E-5    9.894079708045234E-5   -3.653639055784383E-5    8.611943828492039E-2    1.513174914139097E-1    5.064825500855693E-5    5.561068965241328E-5
                        -1.604496223343760E-5    3.013641937304421E-5   -1.615172391359476E-5   -3.909014344415616E-5    7.030379526877918E-5    3.957729145142101E-5    1.066250918363659E-1    2.541900759596453E-1

 2.237500000000000E9     9.134426615900527E-2    1.978781169600974E-1    1.949315394688515E-5    2.741210553624346E-5   -2.287879659563972E-5   -4.269887575408582E-5   -2.470424678598802E-5    6.897576393361908E-5
                         8.600861684302408E-5    2.055093529451952E-5    1.255735161113388E-1    2.681609495803620E-1    5.507618120391244E-5   -8.566135169086959E-5   -4.215442443887921E-5   -5.488120409216151E-6
                        -5.646429079508533E-5   -7.410268146052033E-5    3.979924080791302E-5   -7.977101137095965E-5    9.031017171437855E-2    1.649290350577537E-1    6.117039958250283E-5    2.727765219598759E-5
                         5.700606178385354E-6    3.756573005358015E-5   -8.504497394478420E-6   -1.489453044596946E-5    6.648412696381190E-5    3.433771704618459E-5    1.151580012251925E-1    2.665122648643702E-1

 2.250000000000000E9     9.726697193949281E-2    2.109737567286387E-1    4.043676314749543E-5   -3.223251946345300E-5   -4.789240901056437E-5   -3.815117482632538E-5    2.579888032856782E-5    3.279092711453760E-5
                         5.567153439413866E-5    2.649398618268991E-6    1.351185567455696E-1    2.783181021533870E-1   -2.332901837799058E-5   -7.128816752885312E-5   -3.936294729627702E-5   -1.324775986352554E-5
                        -4.006796853639665E-5   -3.015175863681733E-5    1.744424885556385E-6   -6.327939041345890E-5    9.550924308144977E-2    1.780656677260764E-1    5.222352342133442E-5   -8.363521326225130E-6
                         2.211032269643296E-5    2.228090583646413E-5   -4.510635775194123E-5    2.035811132195304E-5    6.790221304750064E-5   -2.415642141886776E-5    1.249085665957987E-1    2.775840664711978E-1

 2.262500000000000E9     1.040828729095428E-1    2.230502750850908E-1    4.344692350088266E-5   -3.741256038157123E-5   -4.618423126002880E-5    2.720596072795730E-5    4.137422296838702E-6    1.690948519527352E-5
                         5.237451702818247E-5   -1.866428681403943E-5    1.455830239100510E-1    2.874069864205495E-1   -4.216946137135298E-5   -6.551309551286153E-5   -4.544135567968208E-5    1.622893793784995E-6
                        -5.752804183278366E-5    2.713126373616888E-5   -2.212465942461110E-5   -7.466084000550116E-5    1.015658341705789E-1    1.905471098784824E-1    5.534862501200810E-5   -3.368904202395580E-5
                         3.743922349164051E-5    1.479600239492331E-5   -7.052828996661849E-6    1.900607995027319E-5    4.440341629642263E-5   -5.137733046132016E-5    1.357185674004081E-1    2.877101166516865E-1

 2.275000000000000E9     1.118960849062591E-1    2.339631901997553E-1    9.250018345419381E-6   -6.907361725462993E-5   -2.371279497924672E-5    2.681839398042819E-5    2.802996431966702E-5   -1.044035403189722E-5
                        -5.543567811876266E-6   -2.588103899009010E-5    1.568069767066813E-1    2.955728634203455E-1   -5.694741660983135E-5   -5.199136067463450E-5    6.746303539883695E-6    2.918530328463838E-5
                        -4.497381567593134E-5    4.820257765743829E-5   -5.013738126991840E-5   -3.293723266975382E-5    1.083964898465303E-1    2.023115005472904E-1    1.439203011240646E-5   -4.383615691666007E-5
                         3.501864381596701E-5   -2.266993272523110E-5   -2.631278951257202E-5    2.521984684135149E-5    4.630053650375437E-5   -5.278711437213540E-5    1.472549868965471E-1    2.970277190510748E-1

 2.287500000000000E9     1.208234820762307E-1    2.438854794898641E-1   -3.477984322019332E-5   -3.454030417046372E-5    1.595178591644900E-5    6.273951509502823E-5    2.470505338140420E-5   -5.032679154046656E-5
                        -1.549710824024223E-5   -6.936680019860727E-5    1.688888448269865E-1    3.028474264787022E-1   -4.650993674234789E-5   -4.353687875170724E-5    1.221004265466136E-5    2.581613664868618E-5
                        -1.512903772134634E-5    6.003773897138898E-5   -6.672509175554371E-5   -7.166656902383037E-6    1.160664637779145E-1    2.131155829203303E-1    1.455039040106578E-5   -6.231036244215729E-5
                         5.086340648227828E-6   -1.988499757906986E-5    2.811274024218924E-5    1.807321099235743E-5    1.192148322051689E-5   -5.736449691464477E-5    1.594143333833065E-1    3.054464053163307E-1

 2.300000000000000E9     1.308122503471548E-1    2.530082254279504E-1   -3.162814886105319E-5   -2.315236940268524E-5    3.276755534064352E-5    2.094252981454793E-5   -1.034689196476617E-5   -2.734583558501125E-5
                        -3.536187666984450E-5   -2.035279156869702E-5    1.814397547061427E-1    3.094474850872104E-1   -6.647890767669318E-5    1.570213058674057E-5   -2.571675141297040E-7    2.291909414363177E-5
                         9.497919107313412E-6    4.377569276119787E-5   -6.337162755609461E-5    3.140309034683246E-5    1.244719790543369E-1    2.229268970133244E-1   -1.209893117996790E-5   -4.335721954637538E-5
                        -3.218170725023406E-6   -1.921426287452494E-5    2.434297829628964E-5    3.558238660453118E-5   -2.688633420564314E-5   -3.724205021836102E-5    1.721895842709463E-1    3.129705716010522E-1

 2.312500000000000E9     1.417500723864215E-1    2.612156768775542E-1   -2.088196023034881E-5   -2.239835778429659E-5    2.670978891524149E-5    2.782384201817952E-6    5.459380773113708E-6   -1.757243516972414E-5
                        -5.759943473365165E-5   -2.220646649099322E-6    1.941992246908625E-1    3.152763027611818E-1   -4.061940971844645E-5    4.040093727118375E-5    2.329589279915024E-5   -2.960998627941968E-6
                         2.416777881766998E-6    1.115793612412463E-5   -3.417452826699882E-5    3.836891323245221E-5    1.337123545463970E-1    2.316060681689292E-1   -3.671561886294234E-5   -2.565606668116453E-5
                        -9.946397694564727E-6   -2.292517902453009E-5    5.778031439611649E-6    2.171195568848064E-5   -3.554039845597069E-5   -3.088616578498942E-5    1.852094501277608E-1    3.193436024471191E-1

 2.325000000000000E9     1.533957316001958E-1    2.688645948238351E-1   -2.668949545789781E-5    4.030516011397260E-6    3.578251108936097E-5    8.111702102957269E-6    3.551951621228321E-5   -5.767358504000290E-5
                        -4.393411581901605E-5    3.478095441435404E-6    2.072190743221394E-1    3.202138551001449E-1   -2.406749375368337E-5    5.479910808289269E-5    1.604316244008234E-6   -2.156338007872960E-5
                         3.690823886511649E-5   -9.490101997459641E-6   -2.394893373023266E-5    6.256096614890991E-5    1.438319502021713E-1    2.393652775347603E-1   -2.237479798156610E-5   -1.650713835019873E-5
                        -1.071511762116365E-6   -5.279544143779407E-6    2.145758575260524E-5   -8.119592468406453E-6   -3.431175394145178E-5   -8.515241547958185E-6    1.985302846807857E-1    3.246603923986660E-1

 2.337500000000000E9     1.654065505250120E-1    2.759590938666426E-1   -1.977395972065540E-5    3.079568820654997E-5    2.525635879370629E-5   -3.742491058441297E-5   -1.782709431131569E-6    2.719866984599177E-5
                        -3.856594266273760E-5    4.133620497069126E-5    2.201787304126459E-1    3.242900736021838E-1    3.751589841959723E-5    4.369826871766736E-5    4.934653868239404E-5    1.017164758090572E-5
                         3.524954622795183E-5   -5.362593290726370E-6    1.098522054466752E-5    4.235566621269663E-5    1.547528817275168E-1    2.463148103849738E-1   -5.098762674837673E-5    1.550090090449249E-5
                        -1.749145329716091E-5    1.547359746101344E-5    1.185763207148916E-5    1.291921854478372E-5   -4.133537137893704E-5    2.936374897747878E-5    2.120556128306384E-1    3.289788383468505E-1

 2.350000000000000E9     1.775039107261021E-1    2.822886131428086E-1   -1.533073473879369E-5    3.725576032865109E-5    3.775614093481737E-5   -3.520814590211472E-5   -1.140786835929080E-5    1.454707617895631E-5
                        -2.305754671933765E-5    9.426844793341048E-6    2.332506013340908E-1    3.271574777245940E-1    5.377771074576212E-6    2.909808894507168E-5    3.105186957624603E-5    6.421225485770953E-6
                         2.171764489757814E-5   -1.272147724892507E-5    3.486535291191750E-5    1.887507238176896E-5    1.662517089761293E-1    2.524664046739799E-1   -8.688802976217272E-6    2.379030247463933E-5
                        -9.136396833341105E-6    3.289322938134721E-5   -1.333713614025240E-5   -2.084467607157686E-5   -2.096922448602512E-5    4.635974344144632E-5    2.258000118905469E-1    3.320197287315752E-1

 2.362500000000000E9     1.895012495294088E-1    2.876565186488447E-1    5.125171486956848E-6    3.054809850138696E-5    1.874258833940571E-6   -2.218322545870918E-5   -4.158869210124414E-6    9.571500869622638E-6
                        -3.163779539751394E-6    8.743260487303774E-6    2.463945283143581E-1    3.289713465885259E-1    4.081393843426474E-5    4.391991550884089E-6    6.739466232315161E-6   -1.874494366751682E-5
                         8.669843399462233E-7   -5.929835643959646E-5    1.861044619927467E-5   -4.225609059180710E-6    1.781466465229179E-1    2.578522674237725E-1    2.130882288139492E-6    3.381622842953726E-5
                         8.449839006222658E-6    8.813240893613601E-6   -1.910441144734586E-5    4.580960965397030E-6   -9.711457790235716E-6    2.689117583194360E-5    2.398681543949799E-1    3.337966784246168E-1

 2.375000000000000E9     2.015528796889655E-1    2.919006395307560E-1   -9.699718581495842E-6    3.350770793453126E-5   -3.055068181994645E-5   -2.428934093162154E-5   -8.978047670351132E-6    6.998596127691955E-6
                         2.320278730966472E-5    2.938954379125068E-5    2.597130143428884E-1    3.296549101834289E-1    4.333105482435107E-5   -2.300845651806103E-5   -1.376747177112484E-5   -4.117641087315352E-6
                        -2.219157321820153E-5   -3.196782519662863E-5    2.960403574194141E-5   -4.097241825001426E-6    1.902207616938647E-1    2.623977288806101E-1   -7.544107290430643E-6    2.178807079654702E-5
                        -1.774688553576720E-5    6.132892328864037E-6   -6.076510275830768E-6   -6.851661467880792E-6    2.917844264569740E-6    3.026738271181876E-5    2.540158324121921E-1    3.346169245768774E-1

 2.387500000000000E9     2.136643525925278E-1    2.948736181374096E-1    1.395399141857830E-5    2.562066910481243E-5   -4.189651476389817E-5    5.557705963201629E-6    2.806516997854046E-5    3.008582343369774E-6
                         4.421089114041127E-5    1.191521685153330E-5    2.732373950094747E-1    3.293747629976408E-1    3.816875593005225E-5    8.625514085530570E-6    1.680392662249533E-5   -1.693706650952066E-6
                        -2.184029928407540E-5   -5.796792678530317E-6    2.175052219151474E-5   -3.173633916498080E-5    2.022389277904199E-1    2.661049754175097E-1    4.195349407753686E-5   -3.870085066228879E-6
                         2.729836460494095E-5   -3.070454986551881E-6   -2.713916151217158E-5   -6.270414361608876E-7    2.140411838300042E-5    9.275531524588554E-6    2.684240748668648E-1    3.346736299205293E-1

 2.400000000000000E9     2.259377880819153E-1    2.965012438722904E-1    5.323615781545693E-5    3.881327153336196E-6   -3.444290148092851E-5    1.172605820390196E-5    5.889956117375199E-6    2.611662157622941E-5
                         7.909886598927226E-6    2.936053533468676E-7    2.869706628465939E-1    3.285082913115072E-1    1.016298223497934E-5    1.486595142893554E-7   -1.062970043930278E-5   -1.283162441043554E-5
                        -2.461123376739272E-5   -1.995124920026286E-5    1.659631699090258E-5   -4.206381002784265E-5    2.142224941342913E-1    2.688333511393071E-1    3.815450997395125E-5   -2.549423063670174E-5
                        -9.290686522455450E-6    1.219751774851589E-6   -2.415281647059044E-5   -9.395434767211926E-6    3.818184289327656E-5    9.969751399445767E-6    2.825546983536323E-1    3.340658457760518E-1

 2.412500000000000E9     2.385356279862099E-1    2.968797754273312E-1    2.227546739802726E-5    2.416035820688895E-7   -2.400142841428563E-5    2.045948517220389E-5   -2.563128356695908E-5    1.340995584201933E-5
                         2.300836251207878E-5   -2.041693315065341E-5    3.004663780713183E-1    3.269100786947093E-1   -4.405033648226866E-5   -3.251169461512661E-5    5.534231670333520E-6    2.156977438203318E-5
                        -5.092201597904572E-5    4.041331015884608E-5    1.747045290014266E-5   -2.920665820923277E-5    2.261397012673557E-1    2.705099367494662E-1    2.485384017955801E-5   -5.103747650918631E-7
                         7.099523097755335E-6   -5.259516906904152E-6    1.766346759609228E-5    1.968122973160337E-5    8.693098780068331E-6    1.705343346405453E-5    2.963912700127704E-1    3.327603817930001E-1

 2.425000000000000E9     2.513860124540166E-1    2.963980232549366E-1    7.610770625983144E-6   -9.269516198978353E-6    1.494307910125210E-6    4.073945554459409E-6    2.014873132369654E-5    6.125297668423320E-7
                         3.323856406146892E-5   -1.150203146361816E-5    3.136156639109958E-1    3.248164374519270E-1   -3.421316633639626E-5   -1.066604511377771E-5    3.527033714174973E-6    2.515004523678857E-6
                        -2.613134395677355E-5    1.331540141459737E-5   -3.406293535754164E-5   -2.756971572820087E-5    2.379452171910314E-1    2.711391604366260E-1    4.255859517946238E-5   -9.445030663792172E-6
                        -1.240295830906752E-5    5.955279711751614E-6    1.180706184915733E-5    4.653222832038726E-5    1.634748634737373E-5   -1.635905368136681E-5    3.097100034647028E-1    3.305744678409286E-1

 2.437500000000000E9     2.642606232084995E-1    2.953671420568014E-1    3.093508521537400E-5   -1.002505967379597E-5   -1.277476921266845E-5    1.290714848160789E-5    2.370303276046421E-6   -1.361412863767741E-5
                        -1.227441223837897E-5    4.976106422698726E-6    3.262156423864034E-1    3.220089337964508E-1    6.962325029465467E-6   -9.119925426402424E-6   -1.273350154582550E-5   -5.102017067362353E-6
                         3.305802169494036E-7    9.695111058357625E-7   -9.113893849682809E-6   -3.108414265497701E-5    2.497077375694956E-1    2.707607154063499E-1    5.484943010356388E-7   -3.619658260644982E-5
                         8.189134469517043E-6    3.681664992969073E-6    3.804450126944091E-7   -3.046432397813931E-6   -8.880917287354887E-6   -3.640876460153642E-5    3.224393835207383E-1    3.275080939156530E-1

 2.450000000000000E9     2.770086090389058E-1    2.938680878010541E-1    9.678343429249473E-6   -1.786993631731868E-5   -1.982258785966562E-5    1.225059666969737E-5   -1.554544989790569E-5   -1.359930063545998E-5
                        -3.860245274127068E-6   -5.535461226892383E-6    3.381686988353624E-1    3.185907027014527E-1   -3.021298400292761E-5    7.687237281789560E-6    9.037989931289449E-6    7.334776461032419E-6
                         1.041034670353390E-5    2.143650937605026E-5   -2.745766751868942E-5   -6.211935312444647E-6    2.613852773975360E-1    2.696218525003881E-1   -2.880555613595912E-5   -4.711283990697976E-5
                        -1.086489129206080E-5    1.447928687796712E-5    9.489190459272628E-6   -3.381370882759451E-5   -3.788778988815427E-6   -5.207274520633280E-5    3.347649207199350E-1    3.235219415821893E-1

 2.462500000000000E9     2.892908094403154E-1    2.923236491762245E-1    4.309043557794692E-6   -2.761498992150471E-5   -1.620087653987415E-5   -1.782391968796796E-5    7.306429595727355E-6    7.332218336496646E-6
                        -1.188082114368968E-5    9.156572247347639E-6    3.496892191417438E-1    3.141466146959735E-1   -3.624909171833990E-5    1.462836030296606E-5    1.986200591667087E-5   -2.156567201356842E-5
                         2.171817542577530E-5    1.823527830133730E-5   -1.211002829793186E-5   -1.475217790953360E-5    2.729865793294143E-1    2.677186373355986E-1   -2.395419151748649E-6   -3.412687062360163E-5
                         5.065443867400530E-6   -8.428661946189193E-6    4.918151196698930E-6   -2.599437082755327E-5   -3.596438035505619E-5   -3.534047878935996E-5    3.468339304959659E-1    3.187691916250642E-1

 2.475000000000000E9     3.008894591191943E-1    2.902765434369269E-1   -4.074325317370563E-5   -6.443069800175588E-6    1.146061769113847E-5   -2.971263814931294E-5   -1.469263684347361E-6    4.920744535107943E-6
                         2.473011576706745E-5   -2.060842782003489E-6    3.609533630346149E-1    3.089987496899287E-1   -2.457095016307534E-5   -1.684894660914007E-5   -1.172252892344198E-5   -9.705352108676735E-6
                        -5.498927003356066E-7   -2.321241729078252E-5   -1.040165832626252E-5    2.118732978818258E-5    2.843732580233871E-1    2.651441729224910E-1   -3.378085270454360E-5   -1.902589452780228E-5
                        -8.398520322057804E-7   -6.595414957138314E-6    1.650502136254814E-5   -9.861586549480946E-6   -2.797824186663497E-5   -1.886637181124707E-5    3.587369739395381E-1    3.133596568556085E-1

 2.487500000000000E9     3.118289465107683E-1    2.877456647615122E-1   -1.942693630379377E-5    2.419075690593543E-5    7.521316343334752E-6   -2.580695296837573E-5    6.188438645225268E-6    2.031575092262208E-5
                        -1.357156003117098E-5   -1.744750198266098E-5    3.717443277715730E-1    3.032743297873066E-1   -2.098562700182370E-5   -7.937445977886486E-6   -8.952164060322738E-7   -2.740032973892802E-5
                        -1.160411562763166E-6    4.703484318336812E-6   -3.561086092821998E-5    3.831392391841077E-5    2.953599240004139E-1    2.621102785979077E-1   -2.705615129987488E-5   -2.570537735472149E-5
                         1.173402581755674E-5   -4.149438772151749E-6   -6.551712913568007E-6   -1.297033544779248E-5   -1.087471823051283E-5    7.063251183967769E-6    3.702880866917813E-1    3.074638174946964E-1

 2.500000000000000E9     3.220743901972146E-1    2.844621367694995E-1   -3.484244351119502E-5    1.072399204329938E-5    1.757602602161717E-5   -7.894807746977779E-6    4.418199968609798E-5   -7.241017710124321E-6
                        -1.469182413717167E-5   -2.084282272882459E-5    3.824100766159619E-1    2.970964151780019E-1   -1.269426894724102E-7   -1.285026136094835E-5   -1.667289482508606E-5    5.903129119203498E-6
                        -1.734755227665540E-5   -6.059408955665901E-6    1.545112223951681E-5    3.273405877023075E-5    3.059454895790001E-1    2.586249784425843E-1   -7.173153068765989E-6    2.161981276162799E-5
                         3.118201624051278E-6    2.639763829836661E-5   -9.080471066026313E-6   -5.174884878766631E-6   -2.557976143099022E-5    3.808735160615719E-5    3.814648403144342E-1    3.013398216394095E-1

 2.512500000000000E9     3.317534045447531E-1    2.803247749879273E-1    8.590341679605991E-6    2.809149502437029E-5   -3.108877626618864E-5    5.035369834892922E-6    1.401675183337251E-5    2.828303674753584E-5
                        -3.666951653209455E-5    1.667560868642995E-5    3.929045679587452E-1    2.906620513106253E-1   -7.484533978604496E-6   -2.294239834516424E-6    2.842893956094117E-5    2.069003208668803E-6
                        -2.110251959911935E-5    1.661749589871740E-5    2.203654559448253E-6    3.007060724291684E-6    3.161226056999328E-1    2.547942737153043E-1   -7.234761527780257E-6    1.728607304151709E-5
                        -3.226104824257799E-5    5.453055231815164E-6   -8.372390694230811E-6    3.699370163914800E-5   -1.442544266798750E-5    1.970150442324918E-5    3.922649686099191E-1    2.951520718837745E-1

 2.525000000000000E9     3.411048820782601E-1    2.752302878521998E-1   -1.836533297065425E-5   -1.212358690600898E-5    9.475189511395540E-7    1.369000478302161E-5   -2.147294453730644E-5   -2.000931544595640E-5
                        -4.687694232394932E-5   -2.270518846569615E-6    4.028569777150776E-1    2.842257010042487E-1   -9.279030086894133E-6    3.095276877419839E-5    3.163321842941069E-5    2.874585355177223E-5
                        -6.607818144961105E-6   -5.815855569669629E-6    3.324232472396072E-5    1.974706513984209E-5    3.257793692815234E-1    2.505227341934566E-1   -2.075508878500359E-5    1.734974668722936E-5
                         9.892506449184716E-6    1.817061429946441E-5   -5.979691981308510E-6    6.087588240668334E-6   -4.835846081694203E-5    3.170095869443713E-5    4.024036615799549E-1    2.887960031301450E-1

 2.537500000000000E9     3.504409147577416E-1    2.694806303620104E-1   -1.034677566705921E-5    4.915103191388271E-5   -2.208917650456544E-5   -2.186949017675790E-5    2.353070801425547E-5   -6.096639438054418E-5
                         4.626995651182445E-7    3.794112061900673E-5    4.122000452188298E-1    2.778150972837903E-1    1.109119810091103E-5    6.444321536604068E-6    1.973701104641442E-5    1.648590049542449E-5
                        -8.779155912644522E-6    1.223456214013131E-5    1.422198053150309E-5   -9.760997345468895E-6    3.347877475900388E-1    2.460380745756393E-1   -9.096090392519908E-6    3.025199257135076E-5
                         1.724057247342962E-6    1.460005518561679E-5    6.120212561423335E-6    6.120095035418305E-6   -2.412509828319546E-5    5.052393059711542E-5    4.116149726310884E-1    2.822831198358300E-1

 2.550000000000000E9     3.597980103763446E-1    2.634679309607073E-1    1.130332618292136E-6    1.048286284764380E-5    1.949408207539902E-7   -3.027649607205916E-7    1.940609571514183E-5   -8.222823004634264E-6
                        -3.600993073778230E-5    1.472658089829908E-5    4.209588077249641E-1    2.711629263391354E-1    9.851434688224121E-6    1.489618321400049E-5   -3.297876934971892E-5    8.634521856072333E-6
                        -2.473266532095275E-5   -7.192703282274038E-6    2.555170288977350E-5   -5.033040783010904E-6    3.434507214086608E-1    2.411462508100747E-1    2.938829969799122E-5    2.830084794134808E-5
                        -2.251030028138326E-5   -7.107422746279465E-6   -1.169993382134958E-6    1.528432792083727E-5    1.432920309395267E-5    1.268166653739582E-5    4.203260474190708E-1    2.750990108778831E-1

 2.562500000000000E9     3.690927539294059E-1    2.574935519529681E-1   -8.488602709274437E-6    6.682706143686334E-5   -2.207810149348134E-5   -1.848565056291259E-5   -1.819346636997558E-5    2.965317327918304E-5
                        -4.297518702911279E-6    3.037380784776272E-5    4.291372779914941E-1    2.641955672501126E-1   -1.666697109632170E-5   -1.126111244486641E-5   -9.481820532198528E-6   -6.000194427443513E-7
                         2.127235691659412E-6    5.250142228188868E-6    4.840744537566244E-6   -1.152883431498489E-6    3.517576610400308E-1    2.358697954956190E-1    4.175064348987780E-5    1.229231973916650E-5
                        -6.974337404700894E-6    1.705960942322681E-5   -2.205012602978098E-6    2.487046841398064E-5    3.049043541341280E-5    3.230622636596646E-5    4.286784769817503E-1    2.674538340547685E-1

 2.575000000000000E9     3.782328425042887E-1    2.517884883043730E-1   -1.241046254440466E-6    3.712541543482813E-5    1.358707119222442E-5   -7.628532741359477E-6   -1.025904803629025E-5   -4.085004214886451E-6
                        -5.574052871446107E-6    2.163807243758810E-5    4.370230142341461E-1    2.569013781239191E-1   -1.244288216297245E-5    1.984972490691263E-5    6.903314180789884E-7   -1.018286403797924E-5
                         1.343637278942845E-5   -1.814908943087876E-6    1.337388741829895E-5   -1.318482617913668E-5    3.597659730114959E-1    2.305370528679254E-1    2.146669524659482E-5   -7.593269111437011E-6
                        -2.867935287193378E-6   -1.203109974587657E-5    2.105156912379620E-5   -1.080896825278411E-5    4.791181055487545E-5    1.459165527873221E-5    4.369696949189417E-1    2.596345821727049E-1

 2.587500000000000E9     3.869155879413456E-1    2.465036143274725E-1    6.042003038352428E-7    4.728818734821447E-6    1.235355822172590E-5    2.910119669408936E-5    5.470401652201568E-6   -1.874223355432375E-5
                         3.065058420456798E-5    1.415628879810288E-5    4.445658672622145E-1    2.493130261883508E-1   -2.309185806202367E-7   -2.757009656006593E-5    2.438449912356269E-5   -5.744761991356054E-6
                         1.397327701480313E-5   -1.204109112861015E-5    1.456784924310915E-5   -4.210698554422692E-6    3.674586164685956E-1    2.248946698442897E-1    3.061724300473685E-5    4.623868493165785E-6
                         1.763492371976452E-5   -6.315104733157324E-6   -5.921522825062254E-6    1.359715805830691E-5    2.776125444422492E-5    8.440000459848245E-6    4.450872455716470E-1    2.515439878862807E-1

 2.600000000000000E9     3.950104402223021E-1    2.414110173178753E-1    2.790106355993553E-5    1.107213647045134E-5    2.852919626947016E-6   -7.932279535094724E-6    2.139479942000796E-5    1.412543790474597E-5
                        -1.236040065078557E-5    1.332350283837256E-5    4.518988562148615E-1    2.415366094699316E-1    3.410490620378410E-5   -5.011947427171133E-5    2.733059472840005E-5    1.008169231592953E-5
                         2.516569484213852E-5    1.071333700303871E-5   -1.722443001357709E-5   -3.851033328634020E-6    3.749107002849219E-1    2.191447789504724E-1    2.711089169320669E-5   -1.146272864618554E-5
                         1.479520623465899E-5   -4.134282076282121E-5    3.014779766760264E-5   -9.039494265744574E-6    1.444824957599727E-5   -3.981838183982380E-6    4.530592598110503E-1    2.435087177052061E-1

 2.612500000000000E9     4.023462511011743E-1    2.362662411770272E-1    2.398817194532399E-5    4.053690164742718E-6    1.687621475924532E-5    1.927018801243678E-5    1.760222054133991E-5    1.504392630521162E-6
                        -2.100481731579181E-5   -2.264296915588555E-5    4.591445566402871E-1    2.339346221396560E-1   -7.622996977746747E-6   -1.478293089158791E-5    3.789572313767285E-5    9.354552422464508E-6
                         6.970211622119954E-8    2.692464707349627E-5   -1.827579954781029E-5   -1.007463821119785E-5    3.821255811922611E-1    2.131755311321402E-1    3.357929291902061E-5    5.020239686346858E-6
                        -1.559686435099390E-5    1.755538606406848E-5    3.430398363857489E-6   -7.605871439309879E-6    2.131866673060337E-5    1.085104095561959E-5    4.610492172591375E-1    2.357200266712471E-1

 2.625000000000000E9     4.090392329259084E-1    2.307396295358080E-1    3.190430342447955E-5    5.749510135175316E-6    2.100167389149242E-5    4.604447634769449E-5    2.608440239535671E-5    5.719584793901250E-5
                         3.030559976064677E-6    2.487837203842325E-6    4.662323108357305E-1    2.262344358777046E-1   -4.100583791083747E-5   -1.494550853703884E-5    1.881097406097744E-5    1.967804565918734E-5
                        -2.770251874667871E-5    1.655764816348868E-5   -1.106863313624797E-5    2.261881928540600E-5    3.890165531240132E-1    2.070190025032455E-1   -1.299420389534210E-5    4.144366564544811E-6
                         3.071919973336801E-5   -8.266132568943961E-6    1.892370151166824E-5   -4.981217048731599E-6    1.631042848967880E-5   -5.341314131097125E-5    4.684640872844250E-1    2.279209942331452E-1

 2.637500000000000E9     4.151878834393333E-1    2.245628489557149E-1   -1.905728072989259E-5   -2.396862652973917E-5    9.398768342763071E-6    3.357758133875234E-6    9.447470636281882E-6   -1.464203970366556E-5
                         2.203039710528986E-5   -4.959670618874818E-7    4.728221297832497E-1    2.183988257985343E-1   -6.006982719224223E-5    1.223582229277555E-5    1.774518177244095E-5    2.994364677938617E-5
                        -1.791507281875942E-6   -2.933101541981273E-5   -1.180072866106705E-5    4.110967050652313E-5    3.955670163902714E-1    2.008091293734382E-1    2.307509153122783E-6   -6.247666069290531E-5
                        -7.368291091142984E-6    1.871900995892759E-5    4.282348284577855E-6   -1.684761836255406E-5    1.365994659931908E-6   -4.909634200138687E-5    4.753384946614900E-1    2.201233671123913E-1

 2.650000000000000E9     4.214214827314332E-1    2.175924217691300E-1    1.076770003229191E-5   -4.582921809827774E-5    3.808958026205730E-5   -7.401761329764999E-7    1.393193910497089E-5    1.021240474313392E-5
                         3.606056548564579E-5    8.547864240193134E-6    4.792880237022590E-1    2.108038782758080E-1   -2.072798997514709E-5   -2.300922355758940E-5    1.478704474630098E-5   -1.060811312650862E-5
                         7.859590529524525E-6    4.560374438722554E-5   -7.875409011415350E-6    5.131420641246552E-6    4.018326286850704E-1    1.945862259507527E-1    7.929463716475781E-8   -4.408269844284871E-5
                        -2.002534700469538E-6    3.764917802193970E-5   -6.024317105089542E-5   -1.001065435605535E-5    1.073127162884970E-5   -3.077141912311624E-6    4.815820443007660E-1    2.122494009162716E-1

 2.662500000000000E9     4.276868435569243E-1    2.101879560785855E-1    2.701621857213350E-5   -2.762478958479614E-5   -1.410789862475823E-5   -3.219646841670583E-6    6.801517472719582E-5   -4.679031083345571E-6
                        -2.397655260464210E-5   -3.960544464070080E-5    4.852856426432101E-1    2.032810061863325E-1   -2.881542065819362E-5    1.247697209978610E-5    5.209643892611994E-6   -2.541980957698657E-5
                         4.446172171047958E-6   -2.311558993268165E-6   -1.627848245496220E-5    8.157974710161294E-6    4.080663638192463E-1    1.884276146496980E-1   -1.216717634608514E-5   -3.325971780383971E-5
                         7.858720637503526E-6   -4.252264624466225E-5   -1.119476857374227E-6   -1.762711551755833E-6   -2.019284617240673E-5   -1.952693190939806E-5    4.875143811609108E-1    2.040456900381248E-1

 2.675000000000000E9     4.341380397125402E-1    2.026033281809614E-1   -1.594246970109642E-6   -2.309538940207604E-5    7.266508451192896E-6    3.413800778429038E-5   -2.332942508200605E-5   -3.104304654575363E-5
                        -2.342000239003180E-6   -4.725754766310346E-5    4.908522589056624E-1    1.956011405364011E-1   -2.486929749645461E-5    1.509248698956534E-5    1.712867766897499E-5   -2.379359722228123E-6
                        -1.266122378455045E-5    8.466584727710156E-6   -5.558418293844862E-6    1.741193312086575E-5    4.140644250859218E-1    1.821986413573265E-1   -1.108768543634793E-6   -1.881232175467129E-5
                         6.509467495397640E-6    2.287327919889209E-5    2.174706999751676E-5    4.468896541208452E-6   -4.439358452022509E-6   -2.273562664294703E-5    4.931827095625949E-1    1.954673515675554E-1

 2.687500000000000E9     4.407188953206836E-1    1.954267117441883E-1    1.655989749681975E-5   -1.098782058257334E-5    6.652527496347959E-7    1.097322455127280E-5    3.410408484882097E-5   -5.534017195442493E-6
                        -2.519049298499449E-5   -5.120187139026292E-5    4.961960687806144E-1    1.875527180135807E-1   -1.352488070274670E-5   -2.472853921528153E-5   -2.036630943714781E-5    9.219433445239207E-6
                         3.441832718446997E-5   -1.289584117705353E-5   -9.186649900259447E-6    7.673513394224288E-6    4.197845105795157E-1    1.760155187505076E-1   -2.144970240998287E-5   -8.458059095723204E-8
                         5.854483608626490E-6    3.355324018385307E-6   -1.724096244094506E-5   -4.846479944006334E-6   -3.417043158717026E-5   -4.529238963458229E-7    4.989127389782881E-1    1.866418961290742E-1

 2.700000000000000E9     4.473138165003671E-1    1.889981236378986E-1    1.377320803747507E-5   -3.314144035958661E-5    6.782011474297123E-6    7.406366843690889E-6   -1.502990967289622E-5    7.583216937749706E-6
                        -1.714798204284435E-5   -1.857259821767024E-5    5.014064940913908E-1    1.796219114200122E-1   -7.123932150743663E-6    1.346656836845336E-5   -4.141893125161154E-6    4.512768999474881E-6
                         9.957909213430628E-7    1.336817293138990E-5    7.864225490829938E-6    7.048238767495230E-6    4.253263380889009E-1    1.698925877623454E-1   -2.778606834535942E-5   -1.149535890938335E-5
                        -1.115007843471220E-5    1.846187865429749E-6   -1.542057148293391E-5   -1.261026303978069E-5   -3.050951853504273E-5    1.254476717908186E-6    5.046645987582329E-1    1.778627246250765E-1

 2.712500000000000E9     4.539743801418270E-1    1.831525309726209E-1   -1.637960560496742E-5   -2.597445369689146E-5   -8.463891923725798E-6    2.237693147580353E-6    3.300874948579328E-5    1.179414599409793E-5
                         1.980176610103090E-5   -1.668638960900509E-5    5.070093569731126E-1    1.715992890229672E-1    1.690308292059768E-5    3.474339395924971E-5    8.574174153503042E-6    7.572420051248757E-6
                         3.147559763661810E-5    2.419718923199759E-5    1.615655595796459E-5   -1.364669624997704E-5    4.308068023153853E-1    1.638369676817761E-1   -1.736931826393936E-5   -2.235756381348391E-5
                        -3.270718628192556E-6   -3.096456521869658E-5    1.657927789001206E-5    3.876970344882953E-6   -3.303754503002144E-5   -7.564954176080692E-6    5.107823628892790E-1    1.693974632891424E-1

 2.725000000000000E9     4.601270843289388E-1    1.776027359449976E-1   -1.664697064816070E-5   -5.044348110746618E-6    1.754087881027929E-5   -4.806547857586312E-6   -6.286589445026106E-6    1.212189726090451E-6
                        -3.556201338775117E-6    5.711119819745985E-6    5.124653436436505E-1    1.637816941388664E-1    4.328035700007214E-6   -4.786704987904476E-6    5.192513683895133E-6   -1.487050013907912E-5
                        -2.504789067797764E-5    1.413535270406265E-5    1.232665774435910E-5    1.228294326717381E-5    4.361779550436305E-1    1.577341606128312E-1   -1.641248756108435E-6   -1.176475400156808E-5
                         3.529996129012130E-6   -1.455811754729204E-5   -9.009696913929891E-7    2.153640988554480E-6   -3.030733973523847E-5   -1.273564273665121E-5    5.166011887053610E-1    1.613018365749259E-1

 2.737500000000000E9     4.656598316410474E-1    1.720772675749139E-1    3.715946906370804E-6   -1.948361899330532E-5   -1.431131110376662E-5   -8.718211195910492E-6   -8.225486081311320E-6    6.834015692968316E-6
                         2.789476941971334E-6   -8.054362712997105E-6    5.178963683834987E-1    1.560133104079558E-1   -1.465602706059581E-5    3.671963460462447E-6    6.082885142747754E-6    1.450085688767006E-5
                        -8.263927015194088E-6   -4.797686784595683E-6    2.068528206236575E-6   -2.256596909980617E-6    4.412266206047380E-1    1.515076027462212E-1   -6.523221055993432E-6    2.737439868032879E-5
                         1.137521860012852E-5    1.929303561174197E-6    1.193277727419211E-5   -6.248771618502133E-6   -2.808267797356632E-5    1.134935087157084E-5    5.218603171010689E-1    1.534415229869216E-1

 2.750000000000000E9     4.707455446880185E-1    1.664062276973658E-1   -5.653051416451216E-5    1.535005499173861E-5    2.091455962959255E-6    9.803882027128090E-6    5.456872343762009E-6   -2.127645101818991E-5
                         3.304523065949240E-5   -1.854138802394366E-5    5.230884537131363E-1    1.482333460509379E-1    1.090352091806773E-5   -7.758780764982042E-7   -1.027807354696826E-5    4.568862847848155E-6
                        -1.248474693787897E-5    1.491913952036213E-5    7.247444824157577E-6   -1.915595146305902E-5    4.461983760125057E-1    1.450577619477648E-1   -5.137678270065204E-6   -1.123316322462594E-6
                         7.992666486596997E-6    3.737203109296556E-6   -2.564849983677717E-5    1.861486904704529E-5    1.017244272272774E-5    2.832128681989695E-5    5.269392502892379E-1    1.453062880115050E-1

 2.762500000000000E9     4.753049823575678E-1    1.598307198549778E-1   -2.859489740471351E-5    2.044991860607196E-5    6.801049941476559E-6    2.053062489304697E-8   -1.054348794125147E-5   -4.154082941571593E-6
                        -2.418257627250622E-5    7.766965661530666E-6    5.280365226972404E-1    1.403713720161558E-1    1.296509236614638E-5   -9.420808755824270E-6   -4.094924626756165E-6    2.399903612898970E-6
                        -2.000160427514801E-6    9.656148353666871E-6    2.182923408470758E-5   -1.955903878557142E-5    4.510840686239614E-1    1.384031703372101E-1   -3.792520269579708E-5    1.214345290650064E-5
                         5.765739672471801E-6    4.840055487265893E-6    4.644671387541720E-7    1.346875193760457E-5   -2.142272037985121E-5    2.387356552764630E-5    5.314790500820192E-1    1.370252869931135E-1

 2.775000000000000E9     4.799658555331771E-1    1.523145541334376E-1    2.384289614614900E-5    4.635159629661684E-5   -4.799905477952133E-6   -3.116199230104025E-6    1.582125914083417E-5   -8.709757420297018E-6
                         8.576445190436745E-6    4.456763094938521E-6    5.326716262814856E-1    1.325614281542153E-1    1.923115822516756E-5   -3.098400434005363E-5    2.799764959425692E-6    2.428692084590066E-6
                         1.364596025969929E-5   -1.362871724151589E-5    6.445559600839225E-6    1.165534079802229E-5    4.558186153181084E-1    1.318198999947722E-1   -1.467011418030314E-5    1.203779524222746E-5
                        -1.611180511639332E-5   -1.115622091692302E-5    1.857246000759495E-5    1.369141092721846E-5    1.015521732923333E-5    2.482465930897491E-5    5.357057990186275E-1    1.285125043764675E-1

 2.787500000000000E9     4.849843875658205E-1    1.443248942802406E-1   -1.291785828522528E-5    2.737518496488806E-5   -1.578153725129729E-6   -1.688195741648447E-5    3.101411445621616E-5    1.613299461098494E-5
                        -1.158439376521011E-5    3.102072617466049E-5    5.372372213480637E-1    1.244542233294925E-1   -7.510865107790428E-6    9.123134282759270E-6   -1.872564465427620E-5    2.641028652226876E-5
                        -3.100960959149498E-5    2.781500854667578E-6   -2.026325614193357E-5    1.935634232226639E-5    4.607744602012828E-1    1.251388281618798E-1   -5.161726520564006E-6    1.835843010337005E-5
                         9.041867552308457E-6   -2.176824735947406E-5   -2.088314941798782E-5    8.490465095461030E-6    1.165757283179267E-5    2.743770071620614E-5    5.400633672052233E-1    1.196476803446109E-1

 2.800000000000000E9     4.904593752856041E-1    1.364572384799989E-1   -1.597513886230625E-5    4.226443823495157E-6   -2.487789398110915E-7   -3.362509339992311E-6    1.938459782054556E-5   -1.076158848001488E-5
                        -1.633709398476006E-6    1.130978385334914E-5    5.418896937646326E-1    1.162661332123703E-1    3.558572244539536E-5   -1.645587134102771E-5    1.897560484703846E-5   -2.057091846452808E-5
                        -1.077024355417501E-5   -4.300028876240380E-6   -3.471301604171820E-6    6.554743342405427E-6    4.657943578910836E-1    1.184257692419446E-1   -2.188002074551995E-6    7.165795290914726E-6
                        -1.332357401615096E-5   -5.817239006277109E-6    4.419117170190869E-5    4.717586361826134E-6    1.767841204959870E-5    9.704237046330799E-6    5.446247131676556E-1    1.104783218392479E-1

 2.812500000000000E9     4.964621174959176E-1    1.286695505198522E-1   -1.461589516113962E-5   -1.526748067239485E-5    7.485212082820517E-6   -1.737773926001028E-6   -1.361552516019443E-5    2.530385909010835E-5
                         2.830256059178743E-5    2.086895322619220E-5    5.465780054877630E-1    1.078980733726583E-1   -3.694709515780621E-5   -1.869271138685165E-5   -1.607944360843003E-5   -3.449472597736702E-5
                         1.741989959557966E-5   -1.429651147009849E-5   -4.383844964188296E-6   -3.129664759317144E-7    4.709300479618452E-1    1.118375069247258E-1    1.231964010653258E-6   -5.979303592242028E-6
                         7.105788902293544E-6   -1.366615855607544E-5    1.887961537914815E-5   -1.418086405859832E-5    1.634210822826853E-5    2.111557588321378E-5    5.493287563555455E-1    1.013381313544167E-1

 2.825000000000000E9     5.027794500345001E-1    1.214888090482400E-1    2.183831200677549E-5    5.487282774499524E-6   -1.996852385692717E-6    1.855323586485512E-5   -3.195312428530831E-5    7.368113318460614E-6
                         1.454436051873206E-5    2.792725241748009E-5    5.513799360282576E-1    9.940077876715775E-2   -1.221261973712911E-5   -2.297105845556829E-5    1.157772205984073E-5   -1.954071366320478E-5
                         2.814277072562130E-6    8.823040371653408E-6    2.196669211924532E-5    1.594814889763314E-5    4.759660409767305E-1    1.052745254247459E-1    1.982100496098881E-6   -1.798053698219924E-5
                         1.125802689710573E-5    1.006346097900287E-6    1.021629306690161E-5   -1.151676539384363E-5   -9.827375020656883E-7   -1.802224497019798E-5    5.541390775614101E-1    9.228965755209372E-2

 2.837500000000000E9     5.089551026748071E-1    1.147259374111209E-1    2.808192279956463E-6    8.827136862595366E-6    2.979418521439880E-5   -1.211848291718606E-5   -2.611290937052911E-6    1.097480398449441E-5
                         1.209804858717781E-5    1.753126727348287E-5    5.562226135246987E-1    9.097436118208986E-2   -3.126085694275225E-5   -6.418221722196006E-6   -5.422844266907965E-6   -9.797984583385390E-6
                         1.612202911511895E-5   -2.217254327637811E-5   -8.501114302868632E-6    1.008493252772278E-5    4.809907777605635E-1    9.867691921383935E-2    2.872817738515029E-5   -3.319464289055157E-5
                        -8.765962060337993E-7    2.204206702039154E-6   -8.187494045876500E-6    8.022611648828390E-6    1.860736924482435E-5    8.341059256717441E-6    5.588973753232548E-1    8.348616174027125E-2

 2.850000000000000E9     5.147519363353331E-1    1.083828874576991E-1    1.251501371058535E-5   -7.052676994125920E-6   -7.026368151839142E-6    2.024528538885497E-5    2.629131172453611E-5    1.951500794142070E-6
                         1.490269901087752E-5    3.766291037954484E-6    5.611785838386980E-1    8.237173620565069E-2   -3.511159066867618E-5    4.925869182724737E-6   -1.483304238500809E-5   -1.403992159694793E-5
                         4.984023228151277E-6    3.276635368409777E-5    1.763163374083923E-6    2.041175849483980E-6    4.859428855650160E-1    9.196837752676448E-2    2.971433887797301E-5   -1.382338339009338E-5
                         2.396376099875363E-5   -7.678660454133842E-6    2.199690533387776E-6    1.463289085899616E-5   -5.141597175707865E-7   -8.291855739349477E-6    5.634302988902273E-1    7.488393157353762E-2

 2.862500000000000E9     5.198777829325500E-1    1.018657309620096E-1    5.854031991136522E-6   -3.016941171233416E-5    2.708811598143723E-6   -1.444140933799280E-7   -2.884395408193195E-6   -1.699273742221963E-5
                         3.119637500459858E-5    6.036313513058307E-7    5.657451269607052E-1    7.377144908902641E-2    5.330355875383197E-6    6.225169134024285E-6    8.230791998759798E-7    7.032135982606436E-6
                         8.962112503853567E-6    9.074800343652101E-7    3.930793707591153E-6    1.081660450993508E-5    4.906111534016395E-1    8.519581470469297E-2    3.005780749112567E-7   -2.016841556899816E-6
                         1.171378627813503E-5    1.277791170505636E-5    2.003703786038724E-5    1.420030722397367E-5   -5.014114982187371E-7   -1.171595280630365E-6    5.674529670858659E-1    6.615409374695949E-2

 2.875000000000000E9     5.245060564818373E-1    9.479045786416301E-2   -1.791891614704961E-6   -1.320405376809399E-5   -1.468264750690744E-5   -1.830471409980355E-5   -2.251228192467881E-6   -2.791513258733775E-5
                         1.662200934888107E-5   -9.720053289900326E-6    5.699347702285201E-1    6.481092835326271E-2    1.358855434588417E-6    1.347110221148250E-5    2.780607488802957E-5    3.703311390893341E-5
                         2.428087304730538E-5   -1.957616661021806E-5   -3.433286004146025E-5    3.044008015340512E-6    4.950850614242592E-1    7.791889843692205E-2    2.006242437283141E-5    1.307130444353983E-6
                        -3.912052119888389E-5    2.419519914412605E-5   -7.269666909687345E-6    2.243347309829649E-5    1.687965681356830E-5   -2.292136344731834E-5    5.711137848890333E-1    5.697471247406399E-2

 2.887500000000000E9     5.288505039880600E-1    8.679814125867147E-2    1.424030765982026E-6   -4.354933916342905E-5    4.006472405740008E-6    1.164204479271733E-6    5.581751877768122E-6    1.479745016328632E-5
                         1.434055611805522E-5    5.172732651608851E-6    5.740424736580324E-1    5.573825860713488E-2   -1.553367827041902E-5    1.462342232385066E-5    5.334899469648863E-6    2.482072326757970E-6
                         2.005790022472949E-5   -2.399827193142586E-5    6.881420398267769E-6    1.304494128476912E-5    4.996530618866341E-1    7.045992380273101E-2   -6.811805410116644E-6   -2.411222605923110E-5
                        -1.887683195581983E-5   -1.276829947080100E-5   -9.712857158859273E-6   -8.180593800287977E-6   -9.872064414422990E-6   -1.257997256338308E-5    5.747357329697208E-1    4.747173764943802E-2

 2.900000000000000E9     5.329235612010639E-1    7.803438389305094E-2    2.990225504250592E-5   -1.299902243674217E-6    7.212037289984379E-6   -7.417399281365679E-6   -1.936406981282640E-5   -1.161019419956723E-5
                         1.298276787823551E-5    1.365182261508689E-6    5.780137600043702E-1    4.608780800210886E-2   -1.221246145770231E-6   -1.322798576999959E-5   -1.324129207362246E-5   -1.096459652700511E-6
                         2.155181963752898E-6   -1.648248285585626E-5    2.550678164565466E-5   -2.064489640124579E-6    5.042447759819998E-1    6.233053661252918E-2   -2.827405340214918E-5   -1.524170303319977E-5
                         7.128509110342004E-6   -5.777730156453631E-6    4.305947909051647E-6   -1.386899736935614E-6   -8.917561452473798E-6   -2.095087431368484E-5    5.782668714622259E-1    3.731830913179781E-2

 2.912500000000000E9     5.375255134472623E-1    6.813166848195433E-2    2.819384471990561E-5   -2.172919201479094E-5   -1.045051879298502E-6    1.633083255068200E-5    3.204096504950901E-5   -6.683348927677231E-6
                         2.040054423177105E-5   -7.438229350341319E-6    5.820669447554971E-1    3.604183162246781E-2    3.280429774604231E-5   -2.470073058552992E-5   -1.772501527881151E-5   -4.806863533804222E-6
                         1.148202141306494E-5   -1.243280933733615E-5    1.844749413871738E-6   -2.767620302252611E-6    5.090748812575675E-1    5.401636995605713E-2   -1.008409877998374E-5   -4.386265648670820E-5
                         1.112070502583849E-5   -3.818471241390094E-5    1.757226959164773E-6   -4.390168194540412E-6   -1.020712372799833E-5   -1.969749727035409E-5    5.821587697760103E-1    2.714960903537961E-2

 2.925000000000000E9     5.425415137820244E-1    5.820523880212429E-2   -8.696944960912866E-6    6.100377857447395E-7   -1.747784418243361E-5   -3.688075062849733E-6   -1.121216701469367E-5    8.640819001789019E-6
                         1.917431503815047E-6   -1.606219992740585E-7    5.861078641210546E-1    2.597757652240919E-2   -3.621626470699913E-5    1.889960802102887E-6    1.119315598854242E-5    9.139456646400091E-7
                         1.074964077203917E-6   -4.019044438776383E-6   -2.354289568927529E-6    4.546653506966791E-6    5.137323926890495E-1    4.581852490162431E-2    5.550903558911850E-6    8.914761150449277E-7
                        -1.173872560192807E-5   -8.188815722131195E-6    9.926313118912100E-6    8.406420957943371E-6   -3.289323041087922E-5   -5.722828820411898E-6    5.860023473800242E-1    1.690933974701267E-2

 2.937500000000000E9     5.475737075358447E-1    4.846569944213599E-2   -1.500988974621458E-5   -2.525592657609316E-5    1.135020922211914E-5    2.108008479861819E-5   -2.899504276434627E-6    7.112777330288672E-6
                         8.532664222645102E-6   -7.419226681437708E-6    5.899151431475206E-1    1.609683620161725E-2    3.331085843117460E-7   -1.442872529634867E-5    7.696829132963059E-6    7.844858746783979E-6
                        -1.072559498857204E-5    2.480270467982094E-6    5.060823001696964E-6    9.943912584461080E-6    5.183850885424762E-1    3.744538424173000E-2    1.050980801154702E-5    1.678958285606149E-5
                         2.369355844336449E-5   -1.801108488533902E-5   -1.348437184251328E-5    1.259306070068862E-5   -2.048093760766367E-5   -1.067866661135637E-5    5.897225806764336E-1    6.683256347253749E-3

 2.950000000000000E9     5.530867329217934E-1    3.942586666511627E-2   -2.550973716104917E-5    2.371166899867346E-5    1.172699220147350E-5   -5.183861757435162E-6    4.061626916104939E-5   -3.292846733581541E-5
                        -1.038157058018386E-6   -7.173314038739823E-6    5.936149169156332E-1    6.025370067829265E-3    8.335454999003200E-6   -2.610963765121308E-6   -1.711538518143199E-5    7.836007317451746E-7
                        -1.957994050769894E-7    1.397385933375618E-5   -1.600252002910846E-5    3.987043417435461E-6    5.228649844479194E-1    2.897373096702695E-2   -2.546602875700860E-5    7.975584791285906E-6
                         1.405366754768100E-6   -1.461145402321303E-5   -4.890117862656950E-6    4.041648502542165E-6   -1.006394725418459E-5   -7.146774773620726E-6    5.931314393804363E-1   -3.488774191087802E-3

 2.962500000000000E9     5.583302484448238E-1    3.061361894215418E-2    9.593721334752368E-6   -2.392575880884678E-5    4.066830162102214E-5    4.222479073679652E-5    4.674474009367458E-6   -1.694720613401983E-5
                        -2.940309599983601E-7   -1.667373991667442E-6    5.970602333121214E-1   -4.158278947240209E-3   -1.590742698289900E-6    2.697512570113116E-5    3.298213748172970E-6   -6.376168947497087E-6
                        -2.471835881788602E-5   -1.956873203032349E-5    3.378321249731517E-5   -1.316349729359751E-5    5.271665189353160E-1    2.042270938013088E-2   -4.446135063149967E-7   -1.147882271485919E-5
                        -8.522356369795514E-6   -2.702231443021427E-5    8.493077490621451E-6   -1.201027501085965E-5   -2.028100662055623E-6    1.043143896471027E-5    5.962810530461206E-1   -1.360936702442891E-2

 2.975000000000000E9     5.630288944616513E-1    2.187145809820794E-2   -1.387474445284630E-5   -3.129133927284181E-5   -5.061630751343469E-5    1.883853729646822E-5    4.532034120304414E-5    2.590215829711230E-5
                        -7.231043944959918E-6   -1.991987792675625E-5    6.003083089490329E-1   -1.430882292086602E-2    1.004996706460992E-5    2.034060396690651E-5    1.270928691668563E-5   -7.877188801797429E-6
                        -2.342019165387826E-5    1.054963825081252E-7   -3.025707128255793E-5    3.625300072651932E-6    5.314146516338029E-1    1.166393336607878E-2   -1.344066697857246E-5    1.208949686642258E-6
                        -5.024383643122008E-6    2.103847257638562E-5    4.823894356828787E-6   -5.628165374770207E-7   -3.927192911753870E-6    1.032840759765196E-5    5.991512620424804E-1   -2.388898999111432E-2

 2.987500000000000E9     5.670347788732348E-1    1.326872964060246E-2   -1.450826914596411E-5   -3.188665411495366E-6   -2.021894951625078E-5    9.383999540187762E-6    1.258932886695070E-5    1.821622737456781E-5
                         1.303731713449615E-6   -2.985976744975868E-5    6.031150140848143E-1   -2.518696934079414E-2    2.025467740481479E-5   -2.415992226109738E-5    1.276211511853762E-6    1.892488164052544E-6
                        -2.261004609907150E-5   -4.503809220795366E-6    2.703915497249341E-5    2.201928315121792E-5    5.352085160251124E-1    2.651342276751492E-3   -2.657925370246481E-5    2.732116794471794E-5
                        -6.490974339158997E-6    3.431843825404597E-5    2.559933821668501E-7   -4.203194978303954E-6   -4.751501723031585E-7    2.570578128603201E-5    6.013737150098765E-1   -3.467136773218131E-2

 3.000000000000000E9     5.700477957876361E-1    4.060234901294524E-3   -3.588586172723545E-5    3.032123794980903E-5   -4.403820813093791E-6    2.918864956783249E-5    1.145042534711024E-5   -1.028611876850920E-5
                         1.521929960986400E-5   -2.643524062696633E-6    6.052653692926998E-1   -3.617537579287874E-2   -3.964054689380704E-5    1.051691390062200E-5    5.383640397733361E-6    8.403643003518349E-6
                         1.311299359906081E-5    9.240864118235185E-7   -3.523674045385049E-5    1.650698993899561E-5    5.386312178012502E-1   -6.557815993519032E-3    3.125548703151840E-6    1.312031221384211E-5
                         2.169295654847544E-5   -3.129548689134684E-5    2.410185216257148E-5    9.781347441886652E-6    1.593756356738924E-5    1.419733223440112E-5    6.033880651123369E-1   -4.571502317571580E-2
