# Supplementary material for: Microwave Imaging for Parkinson’s Disease Detection: A Phantom-Based Feasibility Study Using Temperature-Controlled Dielectric Variations
Source: Sensors (Basel). 2025 Dec 12;25(24):7562. doi: 10.3390/s25247562 (PMC12736638; doi:10.3390/s25247562)
Supplement: Supplementary file 1 [file sensors-25-07562-s001.zip › 36.7.s4p]

#  HZ   S   RI   R     50.00 
! Rohde & Schwarz Vector Network Analyzer 
! Rohde-Schwarz,ZNA26-4Port,1332450024101213,1.95
! Created: UTC 8/28/2025, 1:48:07 PM
! freq[Hz]                re:S11                  im:S11                  re:S12                  im:S12                  re:S13                  im:S13                  re:S14                  im:S14
!                         re:S21                  im:S21                  re:S22                  im:S22                  re:S23                  im:S23                  re:S24                  im:S24
!                         re:S31                  im:S31                  re:S32                  im:S32                  re:S33                  im:S33                  re:S34                  im:S34
!                         re:S41                  im:S41                  re:S42                  im:S42                  re:S43                  im:S43                  re:S44                  im:S44
! 
 5.000000000000000E8    -2.261974817560076E-1    3.470937024651737E-1   -1.527664668950009E-2    1.785078263007118E-2   -4.034668653100230E-2   -1.125577954019297E-2    5.222940893260675E-2    1.572825500778353E-2
                        -1.527163610443690E-2    1.788216985921353E-2   -2.407469636843950E-1    3.255337535982392E-1    1.151826442970894E-2    2.512613546559138E-2   -4.056111489070929E-2   -6.735103517415411E-3
                        -4.030971992945676E-2   -1.126252560461677E-2    1.145619772656218E-2    2.510641023613684E-2   -2.563727572137691E-1    3.438912461825618E-1   -8.358022080383332E-3    1.892050274263475E-2
                         5.221620189148313E-2    1.570810307125542E-2   -4.058104252683713E-2   -6.728992061914785E-3   -8.341229009724831E-3    1.898671234383872E-2   -2.673770118849891E-1    3.375909227222039E-1

 5.125000000000000E8    -2.484438457958059E-1    3.361523585225277E-1    1.218207992097103E-3    9.928364587466961E-3   -3.102540377937792E-2    2.490210876284176E-2    4.496970198246705E-2   -2.940494816852984E-2
                         1.185485372129795E-3    9.902782660155081E-3   -2.757591489051591E-1    3.242111995891995E-1    2.737598810742222E-2    3.824566956663267E-3   -2.852024645059841E-2    2.826461911657307E-2
                        -3.102770705017143E-2    2.489867803376654E-2    2.734988658404039E-2    3.818665720868244E-3   -2.806083382682406E-1    3.446574908688995E-1    6.217579874003016E-3    5.238003185341903E-3
                         4.496655455842557E-2   -2.941528224338195E-2   -2.853199667558936E-2    2.828549841445222E-2    6.215516696769353E-3    5.284206753161614E-3   -2.928219223828249E-1    3.363421560533360E-1

 5.250000000000000E8    -2.985261265844620E-1    3.711727925386866E-1   -6.577058639637661E-3   -1.236336299860566E-3   -1.310243884508497E-3    3.368965327525526E-2    5.929557103042033E-3   -5.052997133967680E-2
                        -6.558002217696620E-3   -1.308439808830279E-3   -3.170153964592808E-1    3.765321834394189E-1    1.518766032641661E-2   -1.495063070608619E-2    2.921909383204669E-3    3.437381661937272E-2
                        -1.307627170639968E-3    3.366517928643820E-2    1.516616475483726E-2   -1.495863917637346E-2   -3.180146314291367E-1    3.950013811882567E-1   -5.759611653997639E-3   -5.193287252016229E-3
                         5.983810084491717E-3   -5.047977439734545E-2    2.957271703310420E-3    3.438921706414719E-2   -5.718919623672309E-3   -5.173356418283406E-3   -3.328883220430724E-1    3.876677968309619E-1

 5.375000000000000E8    -3.000621632235970E-1    4.420873631447913E-1   -1.676792350468127E-2    8.843740515862498E-3    1.863556553160232E-2    1.994260943574731E-2   -2.996770367664237E-2   -3.399893326767811E-2
                        -1.679665270473884E-2    8.864459676057274E-3   -3.013126386833823E-1    4.417399262125098E-1    1.172626983089278E-3   -1.466408068396429E-2    2.157250241468421E-2    1.840529044690844E-2
                         1.870789977290409E-2    1.993193700161333E-2    1.212305493034992E-3   -1.471290928905915E-2   -2.997538556737059E-1    4.618261352320482E-1   -1.536903731896767E-2    5.869958908069607E-3
                        -2.997951656850530E-2   -3.406299051454934E-2    2.155455938379821E-2    1.831294817860097E-2   -1.533269266733193E-2    5.826925810360850E-3   -3.154600184235974E-1    4.611963469744957E-1

 5.500000000000000E8    -2.540582185885737E-1    4.851667338668803E-1   -9.890565417418362E-3    2.652836123574172E-2    1.999017783979910E-2    1.829387404256921E-3   -3.946309360607722E-2   -2.411006173429429E-3
                        -9.888037895354470E-3    2.652717846944417E-2   -2.610685075514305E-1    4.701112514174848E-1   -5.793321178235684E-3   -7.784068353148454E-3    2.232674752190367E-2   -9.653385878944373E-4
                         2.000655930299937E-2    1.892328609342565E-3   -5.797899284241482E-3   -7.784612752553307E-3   -2.530796646770085E-1    4.907128356719563E-1   -8.425929629370946E-3    2.139129450723109E-2
                        -3.947871231229971E-2   -2.435684961829101E-3    2.229580741433607E-2   -9.998692148800669E-4   -8.476672870963419E-3    2.134367619179351E-2   -2.560403948394964E-1    4.945037254825300E-1

 5.625000000000000E8    -2.152605648768382E-1    4.793377572994568E-1    1.593144570549728E-2    3.079761014656094E-2    1.154007504068937E-2   -5.045841586695150E-3   -2.574176443815978E-2    2.123138288906964E-2
                         1.591694145530649E-2    3.081376888287535E-2   -2.335551397618547E-1    4.735876177239086E-1   -2.569798566809054E-3   -8.041936524519778E-4    1.084161446270162E-2   -9.579815884899480E-3
                         1.153975968806727E-2   -5.033101974445196E-3   -2.564161492731088E-3   -7.240608967185079E-4   -2.194413332029064E-1    4.867133642202575E-1    1.354812010310195E-2    2.219984491530361E-2
                        -2.578907177669139E-2    2.125264847345475E-2    1.078642597234004E-2   -9.531565454083908E-3    1.356481097335641E-2    2.217485663153056E-2   -2.153676268034715E-1    4.776788295808447E-1

 5.750000000000000E8    -2.161470623468590E-1    4.741565295573510E-1    3.183477332970715E-2    5.646472710079309E-3    9.767800150646868E-3   -4.300660609362443E-3   -5.626587034582237E-3    2.663559475048369E-2
                         3.180805471158812E-2    5.674612363567677E-3   -2.226522546160457E-1    4.799392554364754E-1    1.914671427401677E-3   -3.962717887445829E-3    6.019776775348845E-3   -5.867516732764061E-3
                         9.738785488068658E-3   -4.305554022488309E-3    1.941801819268789E-3   -3.959438790143536E-3   -2.138417792858931E-1    4.841209355547869E-1    2.081977687516456E-2    3.857832934353078E-4
                        -5.587845421984823E-3    2.663275977015954E-2    6.011803045162407E-3   -5.856709278723600E-3    2.081219302969286E-2    3.766515158569041E-4   -2.185777786121016E-1    4.706040404233768E-1

 5.875000000000000E8    -2.145324088267579E-1    5.012348869519458E-1    1.709887121305860E-2   -1.496794991577889E-2    1.146267662470394E-2   -9.664835402053037E-3    6.901992776214137E-3    2.058492925757782E-2
                         1.715697590439032E-2   -1.491790666448577E-2   -2.062157923624903E-1    5.005312424830946E-1   -9.784575382582308E-4   -9.123598532115251E-3    9.104723700264862E-3   -8.684283824074244E-3
                         1.146940455759811E-2   -9.679613356041537E-3   -9.414447259077572E-4   -9.131312647144545E-3   -2.051061816496225E-1    5.043332869974181E-1    5.504600371059887E-3   -9.653789057905763E-3
                         6.948141571887376E-3    2.055791571498196E-2    9.120653210474132E-3   -8.670843979078512E-3    5.456854005841780E-3   -9.627723951318605E-3   -2.115437348277172E-1    4.992971942696723E-1

 6.000000000000000E8    -1.837245361364493E-1    5.306349315684832E-1   -1.709183499301990E-3   -9.653483502328830E-3    5.831457171789675E-3   -1.953741767290769E-2    1.342786190949984E-2    1.667085026245230E-2
                        -1.673302893525160E-3   -9.644771329813291E-3   -1.728751461240463E-1    5.159733932220109E-1   -1.036070095052108E-2   -1.137193206326005E-2    5.193314468850055E-3   -1.895481670672916E-2
                         5.853943009879021E-3   -1.955523135829487E-2   -1.038423024348042E-2   -1.135834521678234E-2   -1.741276784493339E-1    5.239541146095935E-1   -5.165516132614872E-3    1.355400178445890E-3
                         1.343832357425825E-2    1.666788948314605E-2    5.158061393062574E-3   -1.890091773322885E-2   -5.195024988365246E-3    1.366695004033257E-3   -1.704834738876467E-1    5.227131365572216E-1

 6.125000000000000E8    -1.369036312906118E-1    5.381802525302336E-1    1.806157146736396E-3    6.016255162558234E-3   -1.018791757868605E-2   -2.349358570941647E-2    2.516528818368839E-2    9.577260025869580E-3
                         1.745759009809465E-3    6.014874244627569E-3   -1.353070046200938E-1    5.176753737779639E-1   -2.133242487482823E-2    1.158305111446677E-3   -1.218442754418634E-2   -2.371674614887745E-2
                        -1.023917487073256E-2   -2.346450991071313E-2   -2.135063353601688E-2    1.133694156094588E-3   -1.331113575079786E-1    5.248742361963628E-1    6.343963907531093E-3    1.410943015657365E-2
                         2.519863971506791E-2    9.570409129087312E-3   -1.220899723553016E-2   -2.365545309263311E-2    6.363977076371763E-3    1.411117389173354E-2   -1.206484997518140E-1    5.134471663172876E-1

 6.250000000000000E8    -9.631857787202262E-2    5.209817947287496E-1    1.871578667024965E-2    1.028337261374618E-3   -2.673888425991113E-2   -1.077547703494707E-2    2.963870057545590E-2   -1.183765243315405E-2
                         1.872012244798292E-2    1.006750795186806E-3   -9.743706097994310E-2    5.047779862374669E-1   -1.236053286783948E-2    1.957066197012269E-2   -2.984594282235830E-2   -8.062511195680227E-3
                        -2.677632948274996E-2   -1.072031687821815E-2   -1.231043126085500E-2    1.960149507063676E-2   -9.827165955113826E-2    5.061310527707336E-1    2.472748740350366E-2    2.342151085320274E-3
                         2.961055358421792E-2   -1.189110385516806E-2   -2.987060768611591E-2   -8.062763890492696E-3    2.470406971300799E-2    2.346791088658327E-3   -9.388699248833049E-2    4.809743874765892E-1

 6.375000000000000E8    -7.872622248567911E-2    4.964073717107975E-1    1.669081281125466E-2   -2.052268278023972E-2   -2.696303156371240E-2    1.070897476344697E-2    1.308706132378200E-2   -2.928977491932930E-2
                         1.668327431083225E-2   -2.052914127108772E-2   -7.783772392503005E-2    4.775131884458629E-1    8.592789481727066E-3    1.904326750940722E-2   -2.673171083037726E-2    1.652361698964708E-2
                        -2.695768443057401E-2    1.076013862782350E-2    8.615280143632572E-3    1.907327337094619E-2   -8.688321092307191E-2    4.823302691672848E-1    1.819236765623057E-2   -2.179292820449005E-2
                         1.308417679730468E-2   -2.929444782432393E-2   -2.674127722977626E-2    1.653190831769493E-2    1.820265880086552E-2   -2.171764326709703E-2   -9.645019971223884E-2    4.581903483490993E-1

 6.500000000000000E8    -7.298809102273968E-2    4.903192738217392E-1   -6.650175301008630E-3   -2.631728314603015E-2   -1.305904347425601E-2    2.497452155884296E-2   -6.419789458178351E-3   -3.007812669596927E-2
                        -6.617073203503455E-3   -2.630000428901663E-2   -7.494424127863229E-2    4.658519302255572E-1    1.527590935326033E-2    1.082870891694432E-3   -7.483753256698636E-3    2.883226390049004E-2
                        -1.304752156602588E-2    2.499051605168415E-2    1.529614817345318E-2    1.117935579884587E-3   -8.267195225685163E-2    4.781501502214874E-1   -5.974085550611984E-3   -2.408118142760525E-2
                        -6.445992074521588E-3   -3.009138925823175E-2   -7.465712992056927E-3    2.882885486623991E-2   -5.931644738137316E-3   -2.407042151719233E-2   -9.642687728958561E-2    4.636830701318432E-1

 6.625000000000000E8    -5.064125084643935E-2    4.933436496728352E-1   -1.896897258860232E-2   -8.566713323180548E-3    6.064898392589695E-3    2.637379169009936E-2   -2.432828074568470E-2   -2.332735240416987E-2
                        -1.897716281507180E-2   -8.583466937124425E-3   -5.963751902812044E-2    4.664858698517647E-1    2.052704514731658E-3   -7.629174493189653E-3    1.294972314119603E-2    2.462937118921059E-2
                         6.123434933146507E-3    2.638971503051735E-2    2.059040352588202E-3   -7.623280228880257E-3   -6.571492636614136E-2    4.799221114218192E-1   -1.430533376525226E-2   -6.578671713289970E-3
                        -2.434769056446363E-2   -2.331329332610147E-2    1.296404149953044E-2    2.463896456100569E-2   -1.433627877240400E-2   -6.584988380125152E-3   -7.174227802944377E-2    4.700976398721144E-1

 6.750000000000000E8    -1.849398409283721E-2    4.826191943841413E-1   -1.049778302806192E-2    4.402246335876954E-3    1.942499632557639E-2    1.440806030591956E-2   -3.852258314249070E-2   -2.069268201413255E-3
                        -1.049127749726178E-2    4.411337826797566E-3   -3.041447814844098E-2    4.581114803598993E-1   -5.316057526541677E-3    2.229589440234980E-3    2.290411530783724E-2    8.102769324626181E-3
                         1.946210775957396E-2    1.441419240348205E-2   -5.291671322747673E-3    2.211009427938891E-3   -4.016439271864593E-2    4.746035115868819E-1   -4.436460813385693E-3    2.105128500365000E-3
                        -3.851757452234063E-2   -2.062813900969393E-3    2.288889842419020E-2    8.084638603008116E-3   -4.377975640249732E-3    2.108092373143543E-3   -4.000549844972656E-2    4.586521536959823E-1

 6.875000000000000E8     9.327286702275471E-3    4.561582606132350E-1   -6.627023634238824E-4    2.118010963461846E-3    2.023715698723731E-2    8.714756715635662E-4   -3.111635160963662E-2    2.752987291787291E-2
                        -6.859943513698794E-4    2.160337508342657E-3   -4.122745790219804E-3    4.295690613004305E-1    2.824949248227089E-3    9.734847674896376E-3    1.827205528429598E-2   -5.856107656836370E-3
                         2.027649371227463E-2    8.507983727234734E-4    2.824749018528448E-3    9.694893221770274E-3   -1.492972388878294E-2    4.552572388513333E-1    2.320759143326661E-3   -4.815984924048799E-3
                        -3.112974746413436E-2    2.755525156297476E-2    1.823385236419485E-2   -5.867466944645683E-3    2.311977981733866E-3   -4.799875297984523E-3   -1.683751632090666E-2    4.325892631485065E-1

 7.000000000000000E8     2.054455848969397E-2    4.199387111717715E-1   -1.063353765642945E-3   -5.708580067641133E-3    1.719392074759482E-2   -8.113120197840265E-3   -2.187360846640035E-3    4.159674010630737E-2
                        -1.018648858995631E-3   -5.745201806471083E-3    1.439379839030829E-3    3.937158373094996E-1    1.328447748823093E-2    3.873066779189819E-3    1.107160408507995E-2   -1.151237452674778E-2
                         1.717790614636942E-2   -8.159780971503128E-3    1.326352706663679E-2    3.843714914143505E-3   -2.834329571910188E-3    4.279029276176339E-1   -5.427955328830350E-3   -1.285664615844393E-2
                        -2.176266442138175E-3    4.152663038601446E-2    1.100886417503992E-2   -1.152646616940867E-2   -5.454229196344616E-3   -1.288173037036439E-2   -9.291920478921531E-3    4.039861073003801E-1

 7.125000000000000E8     1.267449120265044E-2    3.930471383644628E-1   -1.048704229779902E-2   -6.888391866990987E-3    1.037464002675323E-2   -1.654602719739109E-2    2.520500186115085E-2    2.939600965169581E-2
                        -1.050021572580211E-2   -6.887368950542516E-3   -7.939534795200001E-3    3.726411973770441E-1    1.308365765858576E-2   -9.218912431917197E-3    3.943608300009348E-3   -1.443820643471305E-2
                         1.036182205204473E-2   -1.655382704694821E-2    1.304464306193873E-2   -9.257396876327768E-3   -3.211416267784401E-3    4.080212084000582E-1   -1.750703426979121E-2   -6.107884185654463E-3
                         2.519372001423353E-2    2.938404671778701E-2    3.916503958950652E-3   -1.444441241109497E-2   -1.748891988509150E-2   -6.160487348534876E-3   -1.091322967501579E-2    3.860643419432806E-1

 7.250000000000000E8     8.485107755549450E-3    3.848819722462182E-1   -1.543264210848364E-2    3.554203145665777E-3   -1.050951210755138E-3   -1.888039850048000E-2    3.464704539560041E-2    6.543535298944123E-3
                        -1.549331933209223E-2    3.538012338370851E-3   -8.579904646599038E-3    3.671446652026826E-1    5.875519694291868E-4   -1.633515063006405E-2   -3.506481654600894E-3   -1.337466436042925E-2
                        -1.052965967759827E-3   -1.886428207638518E-2    5.397601804825002E-4   -1.633696701555305E-2    1.735205897330260E-3    4.004407721373606E-1   -1.679616880525275E-2    7.728149728380727E-3
                         3.463038355938821E-2    6.553362169972539E-3   -3.517235606364965E-3   -1.333582781344504E-2   -1.680911433938528E-2    7.724580366133235E-3   -5.115213128198861E-3    3.766534574657589E-1

 7.375000000000000E8     1.932799481009427E-2    3.760084572584769E-1   -8.408832951029770E-3    1.242427631398053E-2   -1.046366757235751E-2   -1.485286094572505E-2    3.095154422973384E-2   -1.426928631507459E-2
                        -8.400450492689004E-3    1.242924314938439E-2    5.528465127996159E-3    3.540796190896902E-1   -1.177248353645405E-2   -8.541579200422761E-3   -8.788287758459950E-3   -1.003391580655502E-2
                        -1.047477512348815E-2   -1.483217733227802E-2   -1.181078288515305E-2   -8.562287187025203E-3    2.009262189680826E-2    3.863294989636305E-1   -6.621874036246332E-3    1.385785782648957E-2
                         3.097134917091545E-2   -1.429975028344848E-2   -8.785532037000504E-3   -1.001990812178604E-2   -6.618340557870726E-3    1.380553061229788E-2    1.004267189279417E-2    3.600236296700710E-1

 7.500000000000000E8     3.487343305748909E-2    3.521358968369528E-1    5.268832158707247E-4    1.137318169160638E-2   -1.713337741155251E-2   -7.125151944509015E-3    1.616790583541467E-2   -3.056800276265210E-2
                         5.212377485478827E-4    1.138090086489394E-2    1.451639649233298E-2    3.233398346242911E-1   -9.769146575574983E-3    5.142195231451363E-3   -1.353442597639532E-2   -5.048152134161226E-3
                        -1.716046137351269E-2   -7.158853081906769E-3   -9.725521460586029E-3    5.099836969416504E-3    3.529874891501464E-2    3.540400998700415E-1    1.465877068277448E-3    1.010844339254218E-2
                         1.616220155302456E-2   -3.058157373273564E-2   -1.353330009973330E-2   -5.056901470355728E-3    1.466545192432614E-3    1.008098536233004E-2    2.228333115286286E-2    3.276285033000990E-1

 7.625000000000000E8     3.506179036938279E-2    3.140791235349517E-1    3.487699321043691E-3    6.080218875894583E-3   -1.901766720246356E-2    4.285025831191900E-3   -6.327856156475296E-3   -3.419678320844004E-2
                         3.494497674331421E-3    6.089515048848190E-3    2.148875770678629E-3    2.897471839249294E-1    2.555903066156087E-3    6.602877586511608E-3   -1.560386148839065E-2    4.131359123285037E-3
                        -1.902818707159257E-2    4.328614890275600E-3    2.534701185153483E-3    6.644105958914581E-3    2.894537297257718E-2    3.153754592625620E-1    1.564686491582855E-3    4.896464600318372E-3
                        -6.336365066773947E-3   -3.422564304507933E-2   -1.559631926352541E-2    4.137474636713443E-3    1.562178199019990E-3    4.899793251840053E-3    1.385732359075971E-2    2.866428391771426E-1

 7.750000000000000E8     1.136489911207704E-2    2.878623354916697E-1    9.795073590167518E-4    3.392971356047477E-3   -1.245083480223217E-2    1.580137012740853E-2   -2.668236938117503E-2   -2.312308662812698E-2
                         9.444362399067019E-4    3.373680853826911E-3   -2.123009234204970E-2    2.752754421753542E-1    5.475823333552247E-3   -3.638813499653919E-3   -9.721232955682363E-3    1.403759673462792E-2
                        -1.243312811801261E-2    1.582020924776923E-2    5.447961990833567E-3   -3.626865771365018E-3    7.563786065040002E-3    2.942998518397536E-1   -1.072679925572181E-3    5.548513725127268E-3
                        -2.667217507660840E-2   -2.308829780246111E-2   -9.668013632537041E-3    1.406035167951424E-2   -1.031907979420979E-3    5.545825821213623E-3   -1.427237334813944E-2    2.631488215452590E-1

 7.875000000000000E8    -7.030561597122289E-3    2.864646263622531E-1   -5.489797544238148E-4    6.444167568083681E-3    8.812001622396538E-4    1.975814612990391E-2   -3.572914122967220E-2   -5.347524264811157E-4
                        -5.059971101136285E-4    6.459606883982336E-3   -3.280361086396538E-2    2.726909182183171E-1   -3.288153271373754E-3   -8.336620219038526E-3    2.219475057039977E-3    1.678372906564490E-2
                         9.044638482493067E-4    1.977119474869708E-2   -3.299468641401188E-3   -8.327534937489157E-3   -4.458655402490326E-3    2.874066797358105E-1    1.140101819288518E-3    8.901549711848167E-3
                        -3.573415349471524E-2   -5.115170431735033E-4    2.219026647317891E-3    1.678119803667900E-2    1.139098426187994E-3    8.873334328100181E-3   -3.421767183425753E-2    2.608313511586727E-1

 8.000000000000000E8    -6.357925302993206E-3    2.835156095025569E-1    3.298390104262766E-3    9.622361869591072E-3    1.318103068101197E-2    1.340846443443756E-2   -2.688544891305979E-2    2.261842047971094E-2
                         3.330135423949163E-3    9.598600940236181E-3   -3.664644317466880E-2    2.629448572056943E-1   -1.083492583967564E-2   -1.521196211620674E-3    1.273197484823334E-2    9.867222925736755E-3
                         1.318261442303634E-2    1.338976460230741E-2   -1.081505422415645E-2   -1.528081414981080E-3   -9.420199780637661E-3    2.743838318223674E-1    5.759429083084576E-3    8.782199083807734E-3
                        -2.689657663337525E-2    2.262057541515972E-2    1.271641095515572E-2    9.884185531386321E-3    5.752402107098348E-3    8.799539353653161E-3   -3.927868008254257E-2    2.563935478321040E-1

 8.125000000000000E8    -6.399257830273446E-3    2.634086809372853E-1    1.062344850874346E-2    8.917696922691775E-3    1.693270775320004E-2    4.292232264464925E-4   -5.918472268174083E-3    3.321855393591572E-2
                         1.066694616727214E-2    8.902592701340984E-3   -4.818703158270766E-2    2.465696373192276E-1   -8.006809128844486E-3    8.110063241691430E-3    1.373627794413898E-2   -2.659758562182072E-3
                         1.693326992292311E-2    4.251097571848762E-4   -8.006214019894443E-3    8.088403374422657E-3   -2.249280773552633E-2    2.557287198554540E-1    1.060016096098210E-2    6.474677794728440E-3
                        -5.920666081094517E-3    3.320101210883105E-2    1.373110970339179E-2   -2.660375464314052E-3    1.057116250917996E-2    6.509818389999446E-3   -4.663368012036195E-2    2.386839774748304E-1

 8.250000000000000E8    -2.526145447481776E-2    2.388941755662100E-1    1.658870561707962E-2   -2.678137236586114E-4    1.007203032858459E-2   -9.473100166205423E-3    1.559866905046745E-2    2.843828495430177E-2
                         1.659359672758171E-2   -2.978495783942225E-4   -6.975946898352406E-2    2.361759774665715E-1    1.206314464356989E-3    1.075512392594426E-2    4.796519235156632E-3   -9.059670918248205E-3
                         1.002675515168012E-2   -9.490262502632182E-3    1.205549759857622E-3    1.074766084774556E-2   -4.603868134264034E-2    2.431628214408789E-1    1.401519613803947E-2   -1.144142328673581E-3
                         1.555546895993774E-2    2.845470174181614E-2    4.805954322931674E-3   -9.069876316226438E-3    1.399813671783696E-2   -1.128698308918720E-3   -7.192970726496259E-2    2.210181569370021E-1

 8.375000000000000E8    -5.740767592134076E-2    2.302008455391136E-1    1.061623157196048E-2   -1.126325547971968E-2    7.323861377143704E-4   -9.849810583993248E-3    2.864543581576097E-2    1.198922288200038E-2
                         1.059819592424317E-2   -1.125228312301934E-2   -9.130485205443480E-2    2.367154833919545E-1    7.948962562720501E-3    4.383512650920391E-3   -2.482964433531269E-3   -5.278242938629840E-3
                         7.000706418119907E-4   -9.883885699140700E-3    7.919589904727480E-3    4.348771090567389E-3   -7.182463158817713E-2    2.433905460125036E-1    8.185302754241489E-3   -8.929775334180450E-3
                         2.863119237786866E-2    1.197538874466925E-2   -2.526365061918327E-3   -5.269489033427500E-3    8.186983500844196E-3   -8.926585639961385E-3   -1.053903153222731E-1    2.231224098081071E-1

 8.500000000000000E8    -8.284801682097719E-2    2.398777122052734E-1    2.368138010434389E-5   -1.075220482626704E-2   -3.138472014535073E-3   -5.458539983079974E-3    2.889518648412159E-2   -7.366537663741524E-3
                         4.536959255702404E-5   -1.075822301276364E-2   -1.072572267375284E-1    2.430343300464785E-1    4.909431771712825E-3   -3.519140635197390E-3   -1.489163331223173E-3    6.158196105034277E-5
                        -3.159003746834494E-3   -5.455647595087563E-3    4.924625786847985E-3   -3.526909332806272E-3   -8.966097986738882E-2    2.531222610372927E-1    9.333667637882047E-4   -6.834105838558230E-3
                         2.888577382861170E-2   -7.379166153410058E-3   -1.521814273428491E-3    5.447491328799156E-5    9.261291978227457E-4   -6.834288336492735E-3   -1.249199101911441E-1    2.416529504775958E-1

 8.625000000000000E8    -9.226223430752184E-2    2.515064491666693E-1   -2.375475103192903E-3   -4.415669519066173E-3   -3.294578633607285E-3   -2.638446556469725E-3    1.848310473875488E-2   -2.329625888790948E-2
                        -2.405329054739786E-3   -4.436530239236683E-3   -1.174349030689804E-1    2.497782454818634E-1   -2.095100361035878E-3   -2.475545036257455E-3    1.941790019288791E-3   -6.188196813876219E-4
                        -3.294583929390189E-3   -2.625551634252772E-3   -2.063012983649797E-3   -2.500125073964726E-3   -9.772952686061706E-2    2.630089053011666E-1    1.559136261982328E-3   -2.986908231823268E-3
                         1.849892646274365E-2   -2.334202161613622E-2    1.944416712180347E-3   -5.742216018972170E-4    1.550980813420046E-3   -2.969359029930509E-3   -1.266054319431281E-1    2.547879590705557E-1

 8.750000000000000E8    -9.769531177789828E-2    2.532547401353065E-1    7.248128821914339E-4   -2.445081139217027E-3   -3.011806491918882E-3   -1.048502852128129E-3   -6.029769090529942E-4   -2.974696672036225E-2
                         6.983413332179164E-4   -2.458166531811778E-3   -1.257862855765410E-1    2.540752013530982E-1   -1.752023279100432E-3    3.542644083817957E-3    1.287555947546056E-3   -3.657171276164646E-3
                        -2.987894931746645E-3   -1.063617243965616E-3   -1.734185301234298E-3    3.551154110667764E-3   -1.016711552248351E-1    2.673759639745488E-1    4.034787361074656E-3   -4.550509060669058E-3
                        -6.139745491441253E-4   -2.976058056464867E-2    1.304621438232388E-3   -3.642818268870073E-3    4.028938224272325E-3   -4.558692704387459E-3   -1.292048337608904E-1    2.543548459198046E-1

 8.875000000000000E8    -1.111207992498857E-1    2.534129205556944E-1    2.070915885097221E-3   -5.782400782874442E-3   -2.317906200221320E-3   -2.524731563001656E-4   -1.901909169500919E-2   -2.169980447737678E-2
                         2.036033097144176E-3   -5.800911559950972E-3   -1.363975828518285E-1    2.576035813345325E-1    3.895233884554656E-3    4.056638458905547E-3   -1.663337406505805E-3   -4.324541719464517E-3
                        -2.314834050823568E-3   -2.524760669622354E-4    3.910715065526161E-3    4.063485317007991E-3   -1.091945488419328E-1    2.678615041820245E-1    2.432085480647888E-3   -9.085186091914223E-3
                        -1.894823896158455E-2   -2.169145487733144E-2   -1.620775232615571E-3   -4.290119284977913E-3    2.425479997010138E-3   -9.087282515070771E-3   -1.434116487672544E-1    2.549332161143503E-1

 9.000000000000000E8    -1.278158647793307E-1    2.632938577469637E-1   -2.476343369651190E-3   -8.819526548309232E-3   -2.202350105576707E-3   -2.688183953594734E-4   -2.737241965643454E-2   -4.637364200855712E-3
                        -2.467836184167788E-3   -8.835677683121212E-3   -1.503559844094962E-1    2.657375768322492E-1    6.257679044061304E-3   -8.139207145799532E-4   -3.988907475076403E-3   -2.938177982798462E-3
                        -2.231700691284525E-3   -2.594474202307014E-4    6.245330619965325E-3   -7.920947050805209E-4   -1.224395072253570E-1    2.730572421445737E-1   -4.082825752344563E-3   -1.061290458396445E-2
                        -2.735681760890839E-2   -4.674422166881527E-3   -3.970721052350166E-3   -2.910370326841178E-3   -4.056183788664079E-3   -1.061680572790437E-2   -1.586750250323704E-1    2.681895688432442E-1

 9.125000000000000E8    -1.371359536961808E-1    2.817038524211420E-1   -8.263295595892403E-3   -5.875250242490253E-3   -3.094043488406096E-3    3.353511151126356E-4   -2.338800589597857E-2    1.347117540332324E-2
                        -8.252889462982841E-3   -5.877359476441939E-3   -1.607072712762614E-1    2.820885837454736E-1    3.344383141996027E-3   -4.745509457263708E-3   -5.479996569911020E-3   -5.859125316879815E-4
                        -3.095376859660322E-3    3.583674210410643E-4    3.335600718388445E-3   -4.760004524725673E-3   -1.322956522413181E-1    2.879598121139693E-1   -9.490250473566117E-3   -5.990491160630914E-3
                        -2.338655488004246E-2    1.348127948330416E-2   -5.510416422332215E-3   -5.696259934043900E-4   -9.485432941460595E-3   -6.000290571068097E-3   -1.628068977525718E-1    2.877342128257133E-1

 9.250000000000000E8    -1.363255550945563E-1    2.994632237749268E-1   -9.604668357421955E-3    3.902217120459416E-4   -3.324199883252086E-3    2.674388572279330E-3   -8.537492568017542E-3    2.453366019441548E-2
                        -9.628043827086321E-3    4.106253576144951E-4   -1.613369144549715E-1    2.997699381570442E-1   -3.735673544319614E-4   -4.372656842126391E-3   -5.458038225640445E-3    3.104232558828816E-3
                        -3.321974950486258E-3    2.667641671016259E-3   -3.812473363288638E-4   -4.341476354417981E-3   -1.315856394091686E-1    3.043220377686596E-1   -1.006107403961452E-2    2.242427180524326E-4
                        -8.511785079826686E-3    2.457340854216978E-2   -5.440071214414266E-3    3.081815330798046E-3   -1.006258098577956E-2    2.209309354146383E-4   -1.576616205837448E-1    3.015040479731604E-1

 9.375000000000000E8    -1.308035594821597E-1    3.104407029570705E-1   -6.221822483464064E-3    5.459349683786371E-3   -8.580101328163060E-4    5.012879510489788E-3    9.445180246234983E-3    2.241502904432952E-2
                        -6.225566553839109E-3    5.443859811208485E-3   -1.562786500103180E-1    3.111745326954924E-1   -1.459838224361481E-3   -2.604463034967416E-3   -2.358762585580980E-3    6.142754402008650E-3
                        -9.002802162255906E-4    4.997450778161916E-3   -1.456459297716455E-3   -2.607353960910719E-3   -1.254246519135871E-1    3.129463004943454E-1   -6.836978235657045E-3    5.000654883623247E-3
                         9.448318141700584E-3    2.239958273127047E-2   -2.382276065321758E-3    6.163212464693978E-3   -6.832716776532662E-3    4.979493909554624E-3   -1.527434706780494E-1    3.069611563365864E-1

 9.500000000000000E8    -1.273779823650854E-1    3.152244127246131E-1   -4.602080150161086E-4    5.900124902291040E-3    3.097595670886422E-3    4.282856362834393E-3    1.959846848954248E-2    9.184522121396203E-3
                        -4.470761432641091E-4    5.888385714272018E-3   -1.527559158587619E-1    3.166299467725893E-1   -1.635694474070736E-3   -1.699272899450070E-3    2.118487111632072E-3    6.003816346965223E-3
                         3.101932087911508E-3    4.298390418963104E-3   -1.654055564141263E-3   -1.698266482818443E-3   -1.230920558514573E-1    3.150308546492852E-1   -1.460661631360547E-3    5.596049829728228E-3
                         1.959153462099483E-2    9.166537501665323E-3    2.146711536344522E-3    6.011953466885992E-3   -1.477465190412648E-3    5.585393730989960E-3   -1.531203938503273E-1    3.097998593144328E-1

 9.625000000000000E8    -1.290356804098969E-1    3.197478792754072E-1    2.253880783905176E-3    1.635203871384515E-3    4.788731138863704E-3    3.143368339915314E-4    1.758390786615524E-2   -4.702421205874538E-3
                         2.229580447127510E-3    1.646018571638959E-3   -1.532422768543542E-1    3.220130606856135E-1   -1.704963804553832E-3   -9.921608248019559E-4    4.865306762283635E-3    2.677051700054551E-3
                         4.777421036663457E-3    3.127069334038510E-4   -1.696528590957181E-3   -9.845918448522083E-4   -1.267456404752876E-1    3.190364960356045E-1    8.595744602414975E-4    1.905053855787505E-3
                         1.756503366995582E-2   -4.676425421489995E-3    4.843255694273271E-3    2.723516191367901E-3    8.329478765297232E-4    1.905532241627797E-3   -1.567674918041174E-1    3.162783077763940E-1

 9.750000000000000E8    -1.311941025641071E-1    3.288652522925358E-1   -6.833615786903549E-4   -1.671490741036665E-3    2.164167348355876E-3   -2.834466955838185E-3    9.567844778579115E-3   -1.141698338751665E-2
                        -6.543582629352942E-4   -1.674252979900568E-3   -1.533447957773419E-1    3.312205440790837E-1   -1.281688754316860E-3   -6.669136756748596E-4    3.978698544103488E-3   -6.995065472775945E-4
                         2.144815524054245E-3   -2.835665384771387E-3   -1.299547938331445E-3   -6.710629836725983E-4   -1.290561320601869E-1    3.292375284514734E-1   -1.685183434730089E-3   -3.535532311949174E-4
                         9.572364127073081E-3   -1.142714086508903E-2    3.995893056298380E-3   -7.012891232392033E-4   -1.661143843913988E-3   -3.161500965299939E-4   -1.570344385339276E-1    3.272880483881714E-1

 9.875000000000000E8    -1.278373782055734E-1    3.405137231847722E-1   -4.330674988457237E-3    7.168642240824606E-4   -1.115700269626319E-3   -1.542387660976043E-3    2.101996574971492E-3   -1.272339119852532E-2
                        -4.331927597730170E-3    7.482007966486411E-4   -1.486136828282038E-1    3.414437408111679E-1   -1.296295625016748E-3   -1.455017973186282E-3    1.864430521272086E-3   -1.138182582358528E-3
                        -1.123442609588290E-3   -1.543536819347711E-3   -1.310113020278085E-3   -1.451526771440948E-3   -1.240836183429519E-1    3.404785315073262E-1   -4.165668539810225E-3    2.126571599597647E-3
                         2.118215465042996E-3   -1.274334964847818E-2    1.867687183931199E-3   -1.116726488184650E-3   -4.136055559201716E-3    2.131324109566234E-3   -1.512322913879368E-1    3.376565183017026E-1

 1.000000000000000E9    -1.188999272698947E-1    3.484352422048677E-1   -2.884561442507694E-3    5.182516827398738E-3   -3.473508443541817E-4    1.422686388688114E-3   -4.412408678020691E-3   -1.132860465324137E-2
                        -2.850215271546753E-3    5.187495189885362E-3   -1.404273123427306E-1    3.474145143454377E-1   -3.561817935595807E-3   -1.762509988063876E-3    2.217994129340332E-3   -2.203480871442313E-4
                        -3.665176339047007E-4    1.418860437537856E-3   -3.563905944089786E-3   -1.746555793496348E-3   -1.147876769723967E-1    3.455876842130876E-1   -2.314336969907412E-3    5.786711993186293E-3
                        -4.406134782195301E-3   -1.132875694528430E-2    2.222385408836962E-3   -2.254917702041565E-4   -2.303526560504167E-3    5.811022464707829E-3   -1.426623515052597E-1    3.424984578924400E-1

 1.012500000000000E9    -1.096404108723121E-1    3.500876685097936E-1    1.777073772457656E-3    5.569092823306213E-3    2.673146003260558E-3    9.167810472734544E-4   -9.469499175473777E-3   -6.739176456990461E-3
                         1.776788386073041E-3    5.548072855008013E-3   -1.343519815883523E-1    3.483554783441496E-1   -5.705752677793835E-3    1.665046749394326E-3    3.695417192974933E-3   -2.059026328914550E-3
                         2.687865399049487E-3    9.115273723428044E-4   -5.685914464929397E-3    1.665491009598286E-3   -1.082418384247919E-1    3.447751519369132E-1    1.985282548262212E-3    5.860761394936395E-3
                        -9.485671136275435E-3   -6.737938262126520E-3    3.692983859346643E-3   -2.042414850333448E-3    1.982477411201275E-3    5.883872273967523E-3   -1.370049780003030E-1    3.422776543577284E-1

 1.025000000000000E9    -1.051011077357573E-1    3.487128862793812E-1    3.806626562339105E-3    2.127791801847085E-3    3.090539273145997E-3   -2.516781882843809E-3   -1.100346993114778E-2   -4.457284107901791E-4
                         3.807761576693432E-3    2.142533169283367E-3   -1.334989921560414E-1    3.485118191805762E-1   -3.070599694506090E-3    6.050036213330943E-3    1.946146947985588E-3   -5.436530972024647E-3
                         3.098339907892233E-3   -2.529080112434220E-3   -3.047670899068796E-3    6.062706533833230E-3   -1.074911508911408E-1    3.435347697123411E-1    3.884144735755012E-3    2.717856016735634E-3
                        -1.102932331291707E-2   -4.533055265619225E-4    1.935048719183454E-3   -5.403616758479411E-3    3.883778339636411E-3    2.759450428106001E-3   -1.373304903187599E-1    3.419893890170511E-1

 1.037500000000000E9    -1.047610808867700E-1    3.501126623894683E-1    2.160942874376259E-3   -2.250649715372448E-4    5.828191732673713E-5   -4.618035607400539E-3   -9.310143563874496E-3    5.358874115185053E-3
                         2.160534242315072E-3   -2.345387337038616E-4   -1.352551214939215E-1    3.525224615977116E-1    2.056821630127606E-3    5.968705505375951E-3   -2.574325107682818E-3   -5.994531623514156E-3
                         5.195933492182012E-5   -4.598827135998448E-3    2.082413660730089E-3    5.979137578605471E-3   -1.091210305402594E-1    3.469852149140691E-1    2.623207946391120E-3    6.863435284142241E-4
                        -9.326994867481984E-3    5.322407495796524E-3   -2.554061509437343E-3   -5.997439784499389E-3    2.607733601479329E-3    6.877171878030126E-4   -1.397678670295179E-1    3.466521777672635E-1

 1.050000000000000E9    -1.030296613045174E-1    3.550661606732279E-1    4.073604261736866E-4    4.103634630086131E-4   -3.373644092914494E-3   -3.313306278018228E-3   -4.902188360224991E-3    9.710249496417885E-3
                         3.802857783984160E-4    4.268406709184236E-4   -1.345419496872579E-1    3.593297718560083E-1    4.247736615922195E-3    2.373895948194692E-3   -6.067152434118446E-3   -2.763789332192425E-3
                        -3.432893587104393E-3   -3.306225037128823E-3    4.279532621690613E-3    2.390883169504994E-3   -1.075421686321630E-1    3.530993643740212E-1    1.592496878326921E-3    1.176398884023628E-3
                        -4.896392146541835E-3    9.737174146354362E-3   -6.069023735982816E-3   -2.761667885912592E-3    1.582192941445298E-3    1.188086948441161E-3   -1.387321737233801E-1    3.537440739318939E-1

 1.062500000000000E9    -9.852685905510987E-2    3.586456920229724E-1    7.793718082328096E-4    1.916485653451592E-3   -4.468355958497983E-3   -1.743316744475736E-5    1.859504180456219E-3    1.102521010610916E-2
                         7.623776188307386E-4    1.895592222317407E-3   -1.308569787600517E-1    3.643523271749604E-1    3.162914290450591E-3   -2.511588282388534E-4   -6.063469719871447E-3    1.798940493304533E-3
                        -4.477354085676143E-3    2.302452927929791E-5    3.160610973334120E-3   -2.406393022553523E-4   -1.035353076324333E-1    3.568616119557809E-1    2.484971088508702E-3    1.873613345053215E-3
                         1.846763312630042E-3    1.103543001675678E-2   -6.033995998844319E-3    1.818042286768275E-3    2.476600613218195E-3    1.870168209519251E-3   -1.351543342151790E-1    3.581982073594739E-1

 1.075000000000000E9    -9.507213823619952E-2    3.587973048889233E-1    2.502737061443202E-3    2.291711981473382E-3   -2.907331018480724E-3    2.669876270570888E-3    8.356153102835516E-3    7.426031741974358E-3
                         2.484280055457430E-3    2.296413194954731E-3   -1.282482156449804E-1    3.663853852405072E-1    1.599405364995791E-3   -4.097790562813233E-4   -3.134775983694871E-3    4.664698993276192E-3
                        -2.914271398152056E-3    2.654334093913587E-3    1.600086963718046E-3   -4.288197243875129E-4   -1.012701674192629E-1    3.579918529315275E-1    3.983115713086814E-3    1.213662582390833E-3
                         8.357545495398386E-3    7.423833935601167E-3   -3.139224039353307E-3    4.668214963608603E-3    3.971441928826339E-3    1.228391467577487E-3   -1.333244702959178E-1    3.599881377565587E-1

 1.087500000000000E9    -9.533618509017408E-2    3.576722576849833E-1    4.360300646566527E-3    1.045905410306616E-3   -3.749173987399372E-4    3.236089758747484E-3    1.071162654441220E-2    3.853853345826405E-4
                         4.391811846228124E-3    1.027359505924159E-3   -1.285510500675142E-1    3.688532011249173E-1    1.723468338181708E-3    3.294712945269809E-4    2.950883859139330E-4    4.772175334032583E-3
                        -3.833946324072443E-4    3.260890061303334E-3    1.730036690606647E-3    3.394699009496111E-4   -1.020412352999248E-1    3.594357571783138E-1    4.993266485403383E-3   -7.699436857135072E-4
                         1.069420858626188E-2    3.742470623100349E-4    2.891764935188460E-4    4.786347305131187E-3    4.984569885056652E-3   -7.823798190872350E-4   -1.343157676688675E-1    3.624950751793285E-1

 1.100000000000000E9    -9.892235861780679E-2    3.586801239766831E-1    4.916135029755696E-3   -1.759294566509118E-3    1.379190312526508E-3    1.921486670421930E-3    7.945885430250705E-3   -5.926457440000758E-3
                         4.921332264786723E-3   -1.793100257415117E-3   -1.296249500933834E-1    3.742703895263814E-1    3.010156217257144E-3   -3.501396185398347E-4    2.498649532989394E-3    2.985439838030195E-3
                         1.396810291586730E-3    1.926624366070540E-3    3.013303745219462E-3   -3.593570950959347E-4   -1.040174169511107E-1    3.636136265169769E-1    4.352551891693872E-3   -3.432316281440328E-3
                         7.934635108966520E-3   -5.909707587663582E-3    2.486308939873553E-3    2.944237515180735E-3    4.330450255741180E-3   -3.421157682530527E-3   -1.362990892854432E-1    3.680489455614595E-1

 1.112500000000000E9    -1.025244633142826E-1    3.637126276820973E-1    3.069564036272988E-3   -4.236109951305896E-3    1.161968809396026E-3    2.289091339428198E-4    2.383111052289330E-3   -8.638866167123253E-3
                         3.059452837115016E-3   -4.253959366704756E-3   -1.289292825660158E-1    3.817890968473995E-1    3.038445056538688E-3   -2.616362747253292E-3    2.570612923453902E-3    7.950581946351417E-4
                         1.128448167870832E-3    2.261080610150018E-4    2.996516945212731E-3   -2.611400089671548E-3   -1.043125474535428E-1    3.699892087750417E-1    2.024068540616662E-3   -5.010547376952854E-3
                         2.385858209827710E-3   -8.647873768592679E-3    2.545014750836918E-3    7.649742730871950E-4    2.005993795071490E-3   -5.015155058245967E-3   -1.363521760448891E-1    3.762170606293270E-1

 1.125000000000000E9    -1.032619645672123E-1    3.707899943792781E-1    2.599279374525310E-4   -4.481842736812511E-3   -1.273170907368678E-4    3.456561537825416E-4   -2.846643455631223E-3   -7.517296575846173E-3
                         2.701321220249008E-4   -4.502985637366834E-3   -1.269281771128045E-1    3.890384394872666E-1    9.612230558701953E-4   -4.272588032861852E-3    1.587626597550548E-3    2.051247642188179E-4
                        -1.032376106117611E-4    3.406125275651601E-4    9.815674411797622E-4   -4.316919392923145E-3   -1.027100092692665E-1    3.762058980280353E-1   -5.012878793120676E-4   -4.755063999651879E-3
                        -2.860520269935065E-3   -7.481854002168851E-3    1.587803423539433E-3    2.006586754888361E-4   -5.059154383870686E-4   -4.769837824499953E-3   -1.341770023354851E-1    3.841696328961184E-1

 1.137500000000000E9    -1.021509386131923E-1    3.772282444375463E-1   -1.156927914004613E-3   -3.070273578704884E-3    3.068777020847199E-4    1.740929946073101E-3   -5.962907560474404E-3   -4.089017769915522E-3
                        -1.168139471031788E-3   -3.110838975142556E-3   -1.251176972789236E-1    3.956173992881263E-1   -1.797524072706455E-3   -4.050498688941187E-3    1.845377345599740E-3    6.606517397373085E-4
                         3.157614965569076E-4    1.754329950325408E-3   -1.796872721766342E-3   -4.028949430934758E-3   -1.009490322254414E-1    3.814395329929675E-1   -1.919721775725261E-3   -3.345529038825295E-3
                        -5.952840332659378E-3   -4.069188883446243E-3    1.846238424479776E-3    6.623474404030228E-4   -1.921243804711127E-3   -3.325191087793206E-3   -1.321844621506195E-1    3.908749952541900E-1

 1.150000000000000E9    -1.013761537710918E-1    3.830785630983581E-1   -9.576041081383487E-4   -2.139190665692462E-3    2.485956779986413E-3    1.565333452811713E-3   -6.531515578604786E-3   -1.289071981826566E-5
                        -9.628532121906585E-4   -2.123068061620622E-3   -1.241629918595571E-1    4.025535445177094E-1   -3.570903654639550E-3   -1.927375612673245E-3    3.183118689071535E-3   -4.023556656204830E-4
                         2.499103029894723E-3    1.596859986462025E-3   -3.594563744188589E-3   -1.956493562247513E-3   -1.000240265572408E-1    3.870151416441265E-1   -2.010544867183031E-3   -2.124734407362537E-3
                        -6.547886778864513E-3   -3.374974802415116E-5    3.197582552215568E-3   -3.936061275006434E-4   -2.014855983963278E-3   -2.107637445289483E-3   -1.315591993089713E-1    3.977575728179617E-1

 1.162500000000000E9    -1.018223840102789E-1    3.900921422807568E-1   -9.432768147315024E-4   -2.606600941799318E-3    3.497589394340213E-3   -9.314654789151837E-4   -4.971890540745295E-3    3.327135876826131E-3
                        -9.095268462804549E-4   -2.595950489768355E-3   -1.235315430348289E-1    4.105457076701174E-1   -3.245837336567425E-3    5.611301991529883E-4    2.858317268983924E-3   -3.048791270568113E-3
                         3.516777635064953E-3   -8.958064637028664E-4   -3.254381332176955E-3    5.468440896808469E-4   -9.987483600162519E-2    3.937971146746339E-1   -1.842944420034680E-3   -1.924668576775330E-3
                        -4.971576791437666E-3    3.311346129396727E-3    2.822350122252589E-3   -3.052931547371789E-3   -1.839473116547243E-3   -1.935071920901127E-3   -1.315508237179402E-1    4.064870536658414E-1

 1.175000000000000E9    -1.024650502181400E-1    3.998244806575881E-1   -2.287143616247517E-3   -2.994660558915685E-3    1.927654086813875E-3   -3.289114989254065E-3   -2.173687291924881E-3    4.980760389328545E-3
                        -2.291597469640520E-3   -2.991988638871108E-3   -1.225233540035468E-1    4.199048878870173E-1   -1.483158136811401E-3    1.532915289829665E-3   -1.883342475308362E-5   -4.556346868948997E-3
                         1.953695876334036E-3   -3.275513497495822E-3   -1.502890277502245E-3    1.512142389413320E-3   -9.952099042657883E-2    4.026009999869777E-1   -2.601568148074348E-3   -2.096562791037710E-3
                        -2.151319499166073E-3    4.952345238720408E-3   -1.573664976202939E-5   -4.561589052815650E-3   -2.602679050929554E-3   -2.090401950781743E-3   -1.301672456728734E-1    4.173287461290025E-1

 1.187500000000000E9    -1.011731862234166E-1    4.117829496494029E-1   -4.117446206467663E-3   -1.864903308341249E-3   -7.082160543719063E-4   -3.561475834453486E-3    6.649428189184454E-4    4.961217060978556E-3
                        -4.086255880083504E-3   -1.871265642349556E-3   -1.199788181084752E-1    4.308005077224210E-1   -4.385811978070914E-4    7.330730226377867E-4   -2.931825073917531E-3   -3.345090040105757E-3
                        -7.249249450215149E-4   -3.555766871462215E-3   -4.633799661113601E-4    7.291558937640709E-4   -9.769262239894494E-2    4.131101781552189E-1   -3.962544217170848E-3   -1.187923438532559E-3
                         6.534167223513933E-4    4.970181454346289E-3   -2.935669407460410E-3   -3.323665078569983E-3   -3.930249567480445E-3   -1.168276383069938E-3   -1.262164196647684E-1    4.292511930872769E-1

 1.200000000000000E9    -9.703940823498351E-2    4.239411105986854E-1   -4.640184400707150E-3    4.554166550909888E-4   -2.515820644390829E-3   -2.025853432777982E-3    3.041111567980064E-3    3.772015558865855E-3
                        -4.648472347062880E-3    4.953266198523842E-4   -1.149133029428524E-1    4.424510711029029E-1   -1.093794285978346E-3    6.764655461088576E-5   -3.998516313636097E-3   -6.606693264412876E-4
                        -2.539350023345872E-3   -2.055075677355685E-3   -1.084565293407351E-3    1.050158442794124E-4   -9.373080964415491E-2    4.239637208921053E-1   -4.412081721924276E-3    8.409118735748351E-4
                         3.015510147049997E-3    3.790718700318212E-3   -3.997481019632047E-3   -6.467017139023981E-4   -4.397910054885666E-3    8.293474272124545E-4   -1.200226990869914E-1    4.406037135262010E-1

 1.212500000000000E9    -9.154174557506858E-2    4.349053152044725E-1   -3.598918519909714E-3    2.444384497100994E-3   -2.737916557905139E-3   -1.192739086844879E-4    4.565214737639345E-3    1.540348121000874E-3
                        -3.553882601176363E-3    2.426971648046190E-3   -1.078030945657036E-1    4.533904506695000E-1   -1.948806249523563E-3    1.049610544572467E-3   -3.111268268948141E-3    1.619416367382707E-3
                        -2.750177907777762E-3   -1.096730822638849E-4   -1.918126656182459E-3    1.000836535279561E-3   -8.833665247222221E-2    4.338946198548428E-1   -3.482603248218732E-3    2.796758081009146E-3
                         4.586890256683814E-3    1.546418693046675E-3   -3.100326297853510E-3    1.616698103681347E-3   -3.456111908776708E-3    2.768138859074023E-3   -1.127655628256384E-1    4.509009687899680E-1

 1.225000000000000E9    -8.562965476374446E-2    4.452521123689398E-1   -1.915663376502275E-3    3.175729821448470E-3   -1.898708600922120E-3    1.106912320621070E-3    4.500692046342397E-3   -1.330982350198373E-3
                        -1.891754548832771E-3    3.177856413749007E-3   -1.001618595238397E-1    4.639109304255692E-1   -1.237337249376164E-3    2.740862042729571E-3   -1.378858354297621E-3    2.556224881554413E-3
                        -1.892350768788013E-3    1.121654570558775E-3   -1.201750477336041E-3    2.721316754110287E-3   -8.277797639551397E-2    4.435237357788854E-1   -1.667099543090508E-3    3.598033074174272E-3
                         4.501989591679066E-3   -1.339239035249697E-3   -1.383689091517994E-3    2.565865505183783E-3   -1.658627568420207E-3    3.594454767389049E-3   -1.052100798345552E-1    4.613718803307432E-1

 1.237500000000000E9    -7.894426849839221E-2    4.563987889976679E-1   -6.836658659137420E-4    2.926703825850504E-3   -9.578240743519634E-4    1.406665451561312E-3    2.802704150285072E-3   -3.471612946181754E-3
                        -6.866565437255653E-4    2.983833959912567E-3   -9.222861186284545E-2    4.752383902702946E-1    8.949482715241700E-4    3.105835269429977E-3    4.942181749710971E-5    2.332625879740158E-3
                        -9.415665006191328E-4    1.406236464239380E-3    8.830461215538285E-4    3.134738966541339E-3   -7.650024820115860E-2    4.540088522672039E-1   -2.772076098164246E-4    3.299414288152836E-3
                         2.802091212977940E-3   -3.486938158331726E-3    4.277816546920625E-5    2.332572559573803E-3   -2.493468526933289E-4    3.300595567246328E-3   -9.685686414929903E-2    4.725182961634900E-1

 1.250000000000000E9    -7.001840371539265E-2    4.684966080766206E-1   -1.668603775587061E-4    2.796475881167048E-3   -5.031215188496407E-4    1.324102492539178E-3    4.615811508736939E-4   -4.214928116568899E-3
                        -1.637302069812196E-4    2.795809572931352E-3   -8.244054575328122E-2    4.873280495884709E-1    2.487419224214447E-3    1.776297626254856E-3    7.642550280286876E-4    1.717800167431250E-3
                        -4.956513653706619E-4    1.309485882723945E-3    2.464634450497658E-3    1.787541003870449E-3   -6.804716022912259E-2    4.653344027924590E-1    3.332506210366498E-4    2.924315982070805E-3
                         4.390967048808046E-4   -4.206361953655841E-3    7.503213944808920E-4    1.749170217092148E-3    3.511093536240374E-4    2.929692128560390E-3   -8.655737165117945E-2    4.838347637202037E-1

 1.262500000000000E9    -5.781968883664162E-2    4.799755491327578E-1    4.689416459904891E-4    3.025937806714090E-3   -2.571244517363228E-4    1.518815962109220E-3   -1.834378480925357E-3   -3.708254083854375E-3
                         4.516093062999208E-4    3.043597046969527E-3   -6.996363967027229E-2    4.981348519969670E-1    2.491224064950417E-3    3.859771397601724E-5    1.101798942474062E-3    1.342488136573873E-3
                        -2.304103349621537E-4    1.547622824318375E-3    2.496408764760575E-3    6.175552138283851E-5   -5.674114817785478E-2    4.759542365004567E-1    9.815921008138142E-4    2.994475722091346E-3
                        -1.835799135040259E-3   -3.713662768504886E-3    1.095689841192624E-3    1.335878234684818E-3    9.750018841869698E-4    3.001633619194030E-3   -7.407658529792679E-2    4.936906407104910E-1

 1.275000000000000E9    -4.329540887445305E-2    4.894250594738236E-1    1.764876072915611E-3    3.037052791659519E-3    4.922586506583388E-4    1.912885645619287E-3   -3.646481589776343E-3   -2.061740131083498E-3
                         1.766993865179763E-3    3.066804518114033E-3   -5.601171965133946E-2    5.065420748943273E-1    1.643871517902855E-3   -7.577688488336420E-4    1.623638005762254E-3    1.039885517447804E-3
                         5.171268621505346E-4    1.915021097146012E-3    1.642836573843401E-3   -7.764148642191858E-4   -4.385137563863248E-2    4.844633499324719E-1    2.210978301382085E-3    2.824094272955481E-3
                        -3.622885172133085E-3   -2.061213962754625E-3    1.649468267737325E-3    1.003862770294666E-3    2.224259418286690E-3    2.848620985554955E-3   -6.058678706582404E-2    5.011378276309175E-1

 1.287500000000000E9    -2.818505873884360E-2    4.967040168788980E-1    3.126386923698466E-3    2.089532579255498E-3    1.799190572405894E-3    1.589027714167426E-3   -4.132648473153652E-3    4.231396819122815E-4
                         3.124297748830570E-3    2.109737261993245E-3   -4.203106908022301E-2    5.130502529788719E-1    1.102259638940113E-3   -8.057663708856094E-4    2.265815525612740E-3    1.528652382965916E-4
                         1.804471570170761E-3    1.599776502175763E-3    1.126414718058083E-3   -7.936489101967370E-4   -3.092018739211125E-2    4.912181577935368E-1    3.447166348576854E-3    1.716418596149795E-3
                        -4.143289412211433E-3    4.104053039790961E-4    2.262437426149178E-3    1.491130889410579E-4    3.434166975801495E-3    1.720555136666711E-3   -4.707939739887246E-2    5.069842814197953E-1

 1.300000000000000E9    -1.322299362780017E-2    5.027956498636662E-1    3.728544796656513E-3    4.107619069537312E-4    2.672596958392561E-3    2.505582638683993E-4   -3.011113603275566E-3    2.804189261429449E-3
                         3.693320986490859E-3    3.916664938061111E-4   -2.792390896423047E-2    5.185440547978201E-1    1.080570699065690E-3   -8.991221432670537E-4    2.218737096017909E-3   -1.281009422320627E-3
                         2.675743755228051E-3    2.118319621783107E-4    1.080884092595666E-3   -9.287522516298023E-4   -1.804788620026670E-2    4.975489477220696E-1    3.855963310824557E-3   -7.108895860915711E-5
                        -3.001145867054762E-3    2.770825385202638E-3    2.194949691078754E-3   -1.307764625966718E-3    3.812306894118005E-3   -6.445027970885468E-5   -3.350794116594987E-2    5.122193386150641E-1

 1.312500000000000E9     1.802782600877707E-3    5.078780052302675E-1    3.152074996616518E-3   -1.269766437434514E-3    2.343002577404530E-3   -1.536962351346778E-3   -7.095613901986562E-4    3.877592967529858E-3
                         3.154093655986779E-3   -1.255483004737499E-3   -1.281463637743241E-2    5.234597916145362E-1    9.014417553173848E-4   -1.504175414396337E-3    1.027088274953949E-3   -2.449512826387782E-3
                         2.329372298018982E-3   -1.506343966337965E-3    9.069177089607018E-4   -1.469001623777057E-3   -4.460369080099669E-3    5.035997137188051E-1    3.125641484419611E-3   -1.668785818997025E-3
                        -6.926666238056871E-4    3.892307343741363E-3    1.039774387138329E-3   -2.444962607754197E-3    3.086649452212605E-3   -1.667175994994883E-3   -1.919307181104843E-2    5.172696407377151E-1

 1.325000000000000E9     1.715948187954025E-2    5.115497785798878E-1    1.962394255412882E-3   -2.137061745796752E-3    9.141031614211724E-4   -2.491597545077296E-3    1.682036473459092E-3    3.369223991620627E-3
                         1.987951136411903E-3   -2.126318475581528E-3    3.333133350415618E-3    5.272188687409717E-1    1.541466698710752E-4   -2.014641515202490E-3   -6.530493205573376E-4   -2.514262319279420E-3
                         8.878232803254379E-4   -2.508825625377467E-3    1.388449734736878E-4   -1.990294241054149E-3    1.026830289808849E-2    5.086283405005703E-1    1.814544830881212E-3   -2.441690000319649E-3
                         1.688733296452018E-3    3.339438999795995E-3   -6.437957950581768E-4   -2.526314672489874E-3    1.845801362080276E-3   -2.438718882615263E-3   -3.723188993776875E-3    5.211861640008379E-1

 1.337500000000000E9     3.274510655594834E-2    5.133185282343750E-1    9.505066964638275E-4   -2.158494775750388E-3   -6.843389973428595E-4   -2.391565297995521E-3    3.113870038513460E-3    1.610865957152167E-3
                         9.213721140927889E-4   -2.113024763713510E-3    1.972455222409570E-2    5.291910490603406E-1   -9.572096494514793E-4   -1.940360698090879E-3   -1.852830959810877E-3   -1.521693827967862E-3
                        -6.828822087144998E-4   -2.388141766518281E-3   -9.702041872718888E-4   -1.926298957889117E-3    2.572082626713668E-2    5.117704945831735E-1    7.536042468230709E-4   -2.445137958022267E-3
                         3.108199404022312E-3    1.596970036978792E-3   -1.849520331065565E-3   -1.522709220295264E-3    7.360932947085399E-4   -2.430256440829481E-3    1.222172024935678E-2    5.231802984889974E-1

 1.350000000000000E9     4.790913901994447E-2    5.127912717693077E-1    4.278634168888251E-4   -1.940164263190988E-3   -1.691180310820940E-3   -1.445640073122835E-3    3.217500329922041E-3   -4.932129937940491E-4
                         4.134903461863950E-4   -1.988221671430168E-3    3.549793413989734E-2    5.294908030065408E-1   -1.818508738114498E-3   -1.106968647115621E-3   -2.116645853942281E-3   -2.155956895318463E-4
                        -1.728129185831581E-3   -1.459609193113328E-3   -1.838649034047740E-3   -1.106458923019183E-3    4.108968686308241E-2    5.129422733510712E-1    1.258054961046359E-4   -2.197832241657411E-3
                         3.217958755451247E-3   -4.676820611579798E-4   -2.125991524829703E-3   -1.902813595234894E-4    9.505761668021362E-5   -2.176666522329813E-3    2.741277824582644E-2    5.232863895929883E-1

 1.362500000000000E9     6.206410037655515E-2    5.107708482989225E-1    6.772647035508227E-5   -2.052089640032781E-3   -1.970789887534493E-3   -3.284062669304349E-4    2.226793360189828E-3   -2.076614023840300E-3
                         3.516888666441329E-5   -2.041813195793028E-3    5.017689668557306E-2    5.284560044095404E-1   -1.936340300627395E-3    2.227797776390381E-5   -1.663845335796797E-3    8.534171052175801E-4
                        -1.991527456512206E-3   -3.168834855100847E-4   -1.951205494375545E-3    2.831253188149070E-5    5.567615678611398E-2    5.126155756174607E-1   -3.702596155437282E-4   -2.140738415761156E-3
                         2.216932168576338E-3   -2.054587492005564E-3   -1.673970344212576E-3    8.542617972713388E-4   -3.812399811339552E-4   -2.140907537950312E-3    4.130687871792738E-2    5.221138118803612E-1

 1.375000000000000E9     7.504133511249253E-2    5.080978711675174E-1   -6.714135896303036E-4   -2.176617380971652E-3   -1.720086898696344E-3    6.342593840540680E-4    6.135661673330028E-4   -2.769693338911527E-3
                        -6.476371949866728E-4   -2.191309321445824E-3    6.367721134980668E-2    5.265932999686410E-1   -1.408655594807791E-3    8.408934922849443E-4   -9.412529958297324E-4    1.381365781415322E-3
                        -1.730171933042861E-3    6.451636444983009E-4   -1.392288519895931E-3    8.643133173441374E-4    6.950700124936167E-2    5.115102751786665E-1   -1.079517580753798E-3   -2.059676897727799E-3
                         5.858271833349528E-4   -2.778714671781461E-3   -9.237644299286899E-4    1.377565585442905E-3   -1.085579239960480E-3   -2.044836490046599E-3    5.425895077183404E-2    5.202994063903109E-1

 1.387500000000000E9     8.737618530939666E-2    5.054408111973488E-1   -1.604442418660637E-3   -1.818344521102786E-3   -1.130621904930601E-3    1.275080178273183E-3   -9.808888382963090E-4   -2.470391906784726E-3
                        -1.631408056363257E-3   -1.827157622884507E-3    7.649235029461905E-2    5.242912588940319E-1   -7.097884242035425E-4    1.086778463316216E-3   -1.702399670238192E-4    1.503065882547658E-3
                        -1.121772970166844E-3    1.310839816570972E-3   -7.212841700171641E-4    1.083564842500450E-3    8.292586782753238E-2    5.098422554460991E-1   -1.916311444941127E-3   -1.485062786562659E-3
                        -9.920747279237884E-4   -2.454966268709664E-3   -1.464671068576678E-4    1.477270318645328E-3   -1.905776210314734E-3   -1.511165342699960E-3    6.712008583641076E-2    5.180113928570049E-1

 1.400000000000000E9     9.949253882909669E-2    5.024204113170399E-1   -2.252623581257544E-3   -7.967397819422615E-4   -3.618048149268981E-4    1.583352708422449E-3   -2.077288929815537E-3   -1.417003045543607E-3
                        -2.263297488367796E-3   -8.041563582525623E-4    8.867164458582032E-2    5.213941295724600E-1   -2.901488014593764E-4    9.191596980795566E-4    5.221175304522873E-4    1.287556477828206E-3
                        -3.652848932854601E-4    1.598842391943493E-3   -3.124811079372672E-4    9.356234992960793E-4    9.623985154448120E-2    5.075006391306620E-1   -2.333177105534091E-3   -4.488320735816708E-4
                        -2.103802191910524E-3   -1.402558437331925E-3    5.337901830152761E-4    1.301321687585152E-3   -2.332539285339283E-3   -4.564729431416398E-4    7.979896875751263E-2    5.150995416231530E-1

 1.412500000000000E9     1.109660108663050E-1    4.989753175429219E-1   -2.130292091660362E-3    3.376666240024772E-4    4.290638552342438E-4    1.539711431347544E-3   -2.384664205082406E-3    2.774738250902894E-5
                        -2.143832744357937E-3    3.579087648608709E-4    1.005943614258417E-1    5.180517021877852E-1   -1.547995339285637E-4    9.304860892816662E-4    9.992149853156557E-4    8.410264569659785E-4
                         4.270618784740803E-4    1.551948374355206E-3   -1.923033054915318E-4    9.370861886816214E-4    1.092120714692015E-1    5.041971611057939E-1   -2.022445801385505E-3    6.119782552715774E-4
                        -2.400730376267129E-3   -2.268590278466815E-6    9.985886952218132E-4    8.339162194357829E-4   -2.048276046221267E-3    6.025205978415070E-4    9.186768114301454E-2    5.114841683935720E-1

 1.425000000000000E9     1.213198019691180E-1    4.953537110157186E-1   -1.472159397629357E-3    1.030366470933525E-3    1.132227885442123E-3    1.132113125591394E-3   -1.893574005525959E-3    1.312666724626353E-3
                        -1.452682511121249E-3    1.036265958924601E-3    1.118416468839104E-1    5.145261072282178E-1    1.191598327179784E-4    1.101312925324388E-3    1.243847969209797E-3    2.652343443988591E-4
                         1.135375376244785E-3    1.131079050353872E-3    8.953871170762106E-5    1.121230097002622E-3    1.210762303721928E-1    5.003701097358988E-1   -1.288322283843891E-3    1.186710865803533E-3
                        -1.905160378986171E-3    1.330784913699613E-3    1.265671313430912E-3    2.734176935091744E-4   -1.286073509692230E-3    1.177043676272191E-3    1.027278704603919E-1    5.078509559637828E-1

 1.437500000000000E9     1.305022766058520E-1    4.921998867884256E-1   -8.125128381972840E-4    1.161046249692251E-3    1.539186420784924E-3    3.905803600282916E-4   -7.841971632666387E-4    2.116431711190984E-3
                        -7.860282458850308E-4    1.157989737480748E-3    1.224133938679705E-1    5.113199662717908E-1    6.342252500871943E-4    1.096682728184911E-3    1.216535746924697E-3   -3.585436460321440E-4
                         1.566931881050682E-3    3.928705596135340E-4    6.392987250939463E-4    1.107614974984326E-3    1.318351098958052E-1    4.967105374402293E-1   -6.517084124564730E-4    1.211084848031994E-3
                        -7.597465944524696E-4    2.122487551138070E-3    1.214530980940500E-3   -3.485429924332983E-4   -6.347195566984462E-4    1.220124255894423E-3    1.127148828020277E-1    5.049308699649953E-1

 1.450000000000000E9     1.393292105394709E-1    4.898808323473357E-1   -4.198675859804426E-4    1.065527314043852E-3    1.481462831966858E-3   -5.130309934830301E-4    6.284643624072166E-4    2.083600097702488E-3
                        -4.450179393307967E-4    1.082568509472351E-3    1.326406492579409E-1    5.087507953517114E-1    1.197490927654937E-3    6.513442181879075E-4    8.446107628859415E-4   -9.551980107970098E-4
                         1.531107271927499E-3   -5.168117019947037E-4    1.217020125155600E-3    6.554704584680817E-4    1.418956579347989E-1    4.937562104181423E-1   -3.046648004328825E-4    1.051012413028786E-3
                         6.044635717871540E-4    2.075920122298848E-3    8.404577050642385E-4   -9.545114080344548E-4   -2.711063396388807E-4    1.056113829797598E-3    1.224904049298906E-1    5.026633304207914E-1

 1.462500000000000E9     1.482801137125067E-1    4.881351184802546E-1   -1.740490371399255E-4    1.099125174955928E-3    9.114621879687902E-4   -1.224433362519429E-3    1.688016855671857E-3    1.212725580225451E-3
                        -2.026145926972518E-4    1.078471815871803E-3    1.427849638679681E-1    5.065578532370312E-1    1.338770721550823E-3   -6.925677626159228E-5    1.823641832110984E-4   -1.191150805023275E-3
                         9.216836129010673E-4   -1.228695536612438E-3    1.337038981794136E-3   -8.425926544032972E-5    1.518817884653251E-1    4.912233059373729E-1   -1.102920394364956E-4    1.002396724379727E-3
                         1.704332380646449E-3    1.206197271935761E-3    1.796554471202672E-4   -1.206094731709531E-3   -1.108514469757392E-4    1.030093036519957E-3    1.323011992041435E-1    5.005523486284391E-1

 1.475000000000000E9     1.575898016559344E-1    4.864176716713189E-1    1.246208450272868E-4    1.140561702022773E-3    5.372269230006119E-5   -1.399761331026444E-3    1.951841100967454E-3   -3.023904051708187E-5
                         1.157537562622016E-4    1.129260832332810E-3    1.530464211158421E-1    5.045355449153679E-1    9.656348371242128E-4   -7.151767014452038E-4   -5.073548054642766E-4   -1.001660344590506E-3
                         5.597629178111143E-5   -1.435697147360111E-3    9.974096802821423E-4   -6.765242002533792E-4    1.618804542622898E-1    4.888643857824935E-1    1.563644270124319E-4    1.061564967218657E-3
                         1.936225117585167E-3   -6.423347706533216E-5   -4.949821861147670E-4   -1.023481670677749E-3    1.722475929594234E-4    1.058606198924192E-3    1.420897853603968E-1    4.982036857826510E-1

 1.487500000000000E9     1.669802057931077E-1    4.847131872574127E-1    5.374761016205046E-4    1.003644569551885E-3   -6.569316392881100E-4   -1.090030486608703E-3    1.392251520357023E-3   -1.120418066862568E-3
                         5.609167712174716E-4    1.024293453196735E-3    1.631586080991130E-1    5.023152889816125E-1    4.262262523177729E-4   -9.274621068784322E-4   -8.686965833290361E-4   -5.320810322218679E-4
                        -6.649501512666893E-4   -1.076531644718788E-3    4.247812375480307E-4   -9.306676184040626E-4    1.716884180134249E-1    4.863819991797848E-1    5.637040089186122E-4    9.869547416767625E-4
                         1.371429426803180E-3   -1.127301587924507E-3   -8.745116805421809E-4   -5.052530450796477E-4    5.642282001926425E-4    9.517468221377991E-4    1.516366330124934E-1    4.957075791770523E-1

 1.500000000000000E9     1.766489354928419E-1    4.830581670389341E-1    9.289193860336402E-4    6.279881204251060E-4   -1.018537865925539E-3   -4.926595646616331E-4    3.684980821414974E-4   -1.572525609679392E-3
                         9.190408362549319E-4    6.074139039259035E-4    1.731085445060252E-1    5.002587558751488E-1    3.943340301143155E-5   -7.685397941722985E-4   -8.876385753759064E-4    4.273196195872749E-5
                        -9.872891808565016E-4   -4.831952007978092E-4    3.436984559433343E-6   -8.058998725996162E-4    1.814047144341125E-1    4.841417131791093E-1    8.758462713603695E-4    5.983463825811025E-4
                         3.847021400825203E-4   -1.558414677744304E-3   -8.911656048538833E-4    2.491443758796556E-5    8.773237652126913E-4    6.015558100878622E-4    1.613013587957471E-1    4.934832878372503E-1

 1.512500000000000E9     1.869970026310870E-1    4.817752691658756E-1    9.166892446499476E-4    1.312100803045859E-4   -9.559802176723590E-4    6.990609474247103E-5   -5.653176317141446E-4   -1.345533372613407E-3
                         9.330381811006003E-4    1.312875235132753E-4    1.836602659741618E-1    4.982074749967129E-1   -1.728517732097974E-4   -6.289088663325230E-4   -6.351381705373326E-4    3.705914144090789E-4
                        -9.685197530085906E-4    8.271475086801809E-5   -1.881512474228027E-4   -6.023425944091909E-4    1.913269402757248E-1    4.821902081538384E-1    9.050728291757292E-4    1.811756185043714E-4
                        -5.299853660386865E-4   -1.332622187174501E-3   -6.473876912295818E-4    4.061859654486380E-4    8.905537510252517E-4    1.721797286560600E-4    1.715193364067648E-1    4.916077471616744E-1

 1.525000000000000E9     1.980763752713254E-1    4.805313243735658E-1    7.199987840271228E-4   -1.812479745919193E-4   -6.961831320314388E-4    4.312003301934128E-4   -1.057186288477369E-3   -6.836297885527904E-4
                         7.273415355474468E-4   -1.992368177780137E-4    1.947417991903270E-1    4.962447279836832E-1   -2.680908141127294E-4   -4.725072784059181E-4   -3.400360137427569E-4    5.767715089650919E-4
                        -6.860286535270214E-4    4.382288154876801E-4   -2.902378313790245E-4   -5.206288507135291E-4    2.019280738588779E-1    4.803078408577242E-1    7.161415534936411E-4   -1.100766135687489E-4
                        -1.062061334498416E-3   -6.892761505975937E-4   -3.364561328123771E-4    5.516494336242282E-4    7.276930447662418E-4   -1.060029090531283E-4    1.824512858102715E-1    4.900259432437949E-1

 1.537500000000000E9     2.100336587404731E-1    4.790880987749136E-1    4.771386807989992E-4   -2.632222421015290E-4   -3.949537573973776E-4    6.373025266445445E-4   -1.107887616078474E-3    1.979670277307629E-5
                         4.669714874431877E-4   -2.654641843601686E-4    2.066568540460031E-1    4.940363602787047E-1   -4.078423055029156E-4   -4.645752592541897E-4   -7.491475032355885E-5    5.717751399366422E-4
                        -3.836142392373694E-4    6.153352322824403E-4   -4.340193322400971E-4   -4.496117566329239E-4    2.131746940535430E-1    4.782825989645525E-1    5.540562706270701E-4   -2.005193061662117E-4
                        -1.101086105778484E-3    4.054470409292523E-5   -4.568064655482691E-5    5.901842722167048E-4    5.504277856234612E-4   -2.186497814393248E-4    1.940902060187632E-1    4.883595294583338E-1

 1.550000000000000E9     2.225670471672808E-1    4.768893383429083E-1    3.547447045933730E-4   -2.458369773802182E-4   -7.106215061673498E-5    6.913520003177385E-4   -8.024724161220321E-4    5.614456941767538E-4
                         3.849591106415864E-4   -2.557735671038422E-4    2.192908213797455E-1    4.913272073094163E-1   -6.127888221439380E-4   -2.665937019528996E-4    1.749738292946280E-4    5.032929548607248E-4
                        -6.220837369426562E-5    6.934916037914405E-4   -6.058182628912573E-4   -2.426002290971587E-4    2.252365069023814E-1    4.757400843703296E-1    5.058040686321541E-4   -2.573961062649886E-4
                        -7.795458452445731E-4    5.619829487061675E-4    1.745337151062164E-4    5.001193524327415E-4    4.917686560121084E-4   -2.458531063506551E-4    2.061627771047181E-1    4.862251854074564E-1

 1.562500000000000E9     2.354103948473314E-1    4.742188421752516E-1    3.965499799764516E-4   -3.019579745396057E-4    2.116881852727003E-4    6.436007368809331E-4   -3.332854839732724E-4    7.785909057538775E-4
                         3.857470536866679E-4   -3.032341324727207E-4    2.322286997556084E-1    4.880645154856270E-1   -6.958474411531468E-4    8.352703734132777E-5    3.613933888330915E-4    3.534166818047858E-4
                         2.221319615550115E-4    6.287656255752791E-4   -6.855958698195019E-4    7.868393193265472E-5    2.378018839760629E-1    4.726987055086652E-1    4.529201773998555E-4   -4.001248368531555E-4
                        -3.270897188427520E-4    7.647857466326713E-4    3.578891905461888E-4    3.448015640925747E-4    4.790774775875282E-4   -4.051179530814201E-4    2.184958904112108E-1    4.835382188896201E-1

 1.575000000000000E9     2.485770391347233E-1    4.710445989128322E-1    3.290957150969736E-4   -4.783609985730120E-4    5.011374458237045E-4    4.648170323701849E-4    1.032555676326559E-4    7.675388311339528E-4
                         3.038837345081328E-4   -4.836987083085372E-4    2.456125915790827E-1    4.843486668983079E-1   -4.991586858931752E-4    3.816614262123578E-4    4.860133860799720E-4    1.524482042717434E-4
                         5.159345941792483E-4    4.287018527950657E-4   -5.100475330487019E-4    4.085809449277630E-4    2.509189681434767E-1    4.693531322026260E-1    3.316603705830499E-4   -6.092351477553883E-4
                         9.279286920019929E-5    7.546536039189329E-4    4.519792983830423E-4    1.004753717686803E-4    3.255423221415910E-4   -6.132059711129664E-4    2.312160006793707E-1    4.803705925811232E-1

 1.587500000000000E9     2.620510866178008E-1    4.672576675185467E-1    6.727615751041481E-5   -6.032568319784002E-4    6.472688119610698E-4    1.301867861241046E-4    3.952230983872739E-4    5.535919588826218E-4
                         1.022210846362825E-4   -6.078773166998708E-4    2.592406754719882E-1    4.799616159211663E-1   -2.035755779140349E-4    5.429555765857557E-4    4.548136969037262E-4   -9.389139211066527E-5
                         6.291338410702857E-4    1.383038538213111E-4   -2.082874188963036E-4    5.412721213129343E-4    2.646172714271063E-1    4.655385668046806E-1    1.493598144448688E-5   -7.076621925185992E-4
                         4.208546847232528E-4    5.504340964782718E-4    4.574187223660258E-4   -1.038641539796116E-4    4.947881783768502E-6   -6.793242804630109E-4    2.443956763205753E-1    4.763983016757491E-1

 1.600000000000000E9     2.760295286697515E-1    4.624382798512609E-1   -2.093056241272668E-4   -5.501566306261632E-4    5.841038941734295E-4   -2.130731371968273E-4    6.114405114707950E-4    3.107308784748131E-4
                        -2.088842888248626E-4   -5.405385328449044E-4    2.733667838236625E-1    4.743815989723635E-1    4.589200540886526E-5    4.097275192127459E-4    3.055353582050792E-4   -3.000711841458844E-4
                         5.836875635697222E-4   -2.098330081851088E-4    6.384586476115698E-5    4.381092536753291E-4    2.788037719426475E-1    4.609861458347809E-1   -2.896937072396029E-4   -5.768978145111979E-4
                         6.086143545297527E-4    2.760810317131438E-4    2.966334678148399E-4   -3.018402366915791E-4   -2.881016004891224E-4   -5.793747552414362E-4    2.581291968993757E-1    4.712256308969777E-1

 1.612500000000000E9     2.904175730852649E-1    4.566288976018304E-1   -3.740412725407024E-4   -3.585270630606463E-4    3.467241331625029E-4   -4.489319229003423E-4    6.496160937557642E-4   -9.013453105267106E-5
                        -3.681893675797403E-4   -3.412171495849743E-4    2.877425993697469E-1    4.678421852559150E-1    1.570387158843309E-4    2.976439423384851E-4    8.429873151515605E-5   -3.862436749561315E-4
                         3.549477241636095E-4   -4.670855458606219E-4    1.405021637840632E-4    3.057074984818964E-4    2.932097795719573E-1    4.555577589050636E-1   -4.115285362912336E-4   -3.428306296388628E-4
                         6.379602798620957E-4   -8.547609424917947E-5    1.060935857158134E-4   -4.065500381809010E-4   -4.394142363294320E-4   -3.384531185489572E-4    2.722679512570328E-1    4.649356027698525E-1

 1.625000000000000E9     3.050946686103704E-1    4.493222820313876E-1   -3.871716750719121E-4   -1.586086730828638E-4    6.016367251063073E-5   -5.099147303918030E-4    4.960947089173380E-4   -4.199225300464878E-4
                        -4.167999553442057E-4   -1.536981246054221E-4    3.023094204220900E-1    4.600368160275439E-1    1.596492299219586E-4    2.271219899415974E-4   -1.250785035133444E-4   -3.173321695452774E-4
                         7.067824928675621E-5   -5.215464205890389E-4    1.737291176686433E-4    2.364187129265998E-4    3.078298277274698E-1    4.488825130480527E-1   -4.105447087482834E-4   -1.341896279093245E-4
                         5.047069359060861E-4   -4.298634233926765E-4   -1.171058315526306E-4   -3.322648014732553E-4   -4.183176976840639E-4   -1.246775717479839E-4    2.866240548733136E-1    4.574901785195242E-1

 1.637500000000000E9     3.196762907133370E-1    4.406111278520563E-1   -3.535401119414035E-4    1.665662710722830E-5   -1.854361793349923E-4   -4.198814281586948E-4    1.682786192825416E-4   -5.940247783878993E-4
                        -3.453036150326403E-4    9.775773163543593E-6    3.168428173542416E-1    4.509804074216551E-1    2.032526579122699E-4    2.091104184812344E-4   -2.095750568494556E-4   -1.859242601839672E-4
                        -2.009267773361312E-4   -4.248968842915888E-4    2.018033841592634E-4    2.002844225842120E-4    3.223128978282667E-1    4.411142540673091E-1   -3.688006835916231E-4   -2.599886539714369E-5
                         1.697449169090258E-4   -5.894345452315719E-4   -2.171020634972889E-4   -2.138076850731401E-4   -3.569391853960401E-4   -1.989081703930230E-5    3.010297052720950E-1    4.491713977350181E-1

 1.650000000000000E9     3.341688723245491E-1    4.307597270888005E-1   -3.022014463922437E-4    5.161628615039338E-5   -3.294138648155665E-4   -2.297356117263775E-4   -1.933952578993332E-4   -5.777244882848499E-4
                        -2.649823356106153E-4    5.599079244143148E-5    3.313466596661808E-1    4.408537213866358E-1    2.950995123850853E-4    1.435645828477633E-4   -2.482566363848463E-4   -8.826089921677320E-5
                        -3.233658815563770E-4   -2.190961799941593E-4    2.912714929739646E-4    1.302707604575615E-4    3.367207637160495E-1    4.320780398098799E-1   -3.265190817733811E-4    3.710955945171829E-5
                        -1.714792940148467E-4   -5.855750390597732E-4   -2.376153550139095E-4   -8.137538927513834E-5   -3.346554563487597E-4    4.782402757112592E-5    3.152936978406895E-1    4.399374513041298E-1

 1.662500000000000E9     3.483951374230687E-1    4.198414199968444E-1   -2.888138291466474E-4    1.109027407442207E-4   -3.462484713637523E-4   -4.284451415785325E-5   -4.490185644028134E-4   -3.452967143793881E-4
                        -2.454536970089758E-4    1.204640208872205E-4    3.455921867008556E-1    4.293573008607608E-1    3.221572709423191E-4   -3.381797826958649E-5   -1.989328918496127E-4    2.794427713425705E-5
                        -3.407580083424572E-4   -2.581135809594525E-5    3.222878381977184E-4   -3.011173626008910E-5    3.510992162504860E-1    4.215519413312674E-1   -3.210147059786452E-4    1.303896927210217E-4
                        -4.598551347118739E-4   -3.671428432467542E-4   -2.014868623119168E-4    3.942434859244006E-5   -3.243445981677383E-4    1.295189193569673E-4    3.291865122311836E-1    4.294802399493131E-1

 1.675000000000000E9     3.622431532775487E-1    4.077483626658919E-1   -2.330084444821366E-4    2.080520102698029E-4   -3.101816393192061E-4    9.565633738373565E-5   -5.229940775615396E-4   -3.711200758929272E-6
                        -2.281680736741006E-4    2.201906858381183E-4    3.591419773951980E-1    4.165445373986553E-1    2.665447435123714E-4   -1.648658658709743E-4   -1.755169382613254E-4    9.251350903228932E-5
                        -2.862300720791756E-4    1.080473120539706E-4    2.607090089052094E-4   -1.714499462270328E-4    3.652389283518147E-1    4.095588736535880E-1   -2.393486709808251E-4    2.432431051460716E-4
                        -5.421278719607533E-4   -2.920766102882381E-5   -1.577301993399093E-4    1.063531982538846E-4   -2.503067327648742E-4    2.412105775544063E-4    3.422415344005283E-1    4.176151161184271E-1

 1.687500000000000E9     3.753490252493540E-1    3.944143165338198E-1   -1.239608891835590E-4    3.246108461924716E-4   -2.048366398675999E-4    1.796207472456434E-4   -4.307401716410203E-4    2.520256829364674E-4
                        -1.073325086835535E-4    2.723365981799422E-4    3.718981981360651E-1    4.024388280673889E-1    1.006802863780653E-4   -2.347286440677225E-4   -9.570283571230757E-5    1.095223586232634E-4
                        -2.238795196642784E-4    2.007868453942113E-4    1.189521104379655E-4   -2.538503131901864E-4    3.790035671513768E-1    3.960502724300661E-1   -9.811012960184131E-5    3.248597954353987E-4
                        -4.355832721346757E-4    2.714333018559550E-4   -1.217233272580749E-4    1.091755830018862E-4   -9.800586229693529E-5    3.415394922864732E-4    3.545652539544429E-1    4.043958708241240E-1

 1.700000000000000E9     3.876106383117092E-1    3.799809002125485E-1    6.403111376180878E-6    2.901218530265823E-4   -1.153813592623041E-4    2.366311101424853E-4   -2.022138072997628E-4    4.208513900310140E-4
                         2.261106022415076E-5    2.845035011221076E-4    3.837058507537724E-1    3.871069751926155E-1   -4.649274320483995E-6   -1.964906754218498E-4   -9.380806912577278E-5    1.513090492285563E-4
                        -9.888956528114617E-5    2.311954123965668E-4   -6.214194154393150E-6   -2.117813831059852E-4    3.921253118336771E-1    3.813145081131458E-1    5.054633410887950E-5    3.196432961093675E-4
                        -1.879382834610820E-4    4.242232034149065E-4   -8.030240659381079E-5    1.425581290366510E-4    8.023785451953362E-5    3.072692624252710E-4    3.660272744058028E-1    3.898123623868154E-1

 1.712500000000000E9     3.989428997560412E-1    3.647004604161260E-1    1.225113081687423E-4    2.154729630726688E-4   -3.376305984860334E-6    2.459452287175861E-4    6.901473315284315E-5    4.269737235149488E-4
                         1.356748585759383E-4    2.290474886321848E-4    3.944776201525140E-1    3.706769110370211E-1   -3.398377769960653E-5   -1.031223643153753E-4   -2.099556670284675E-5    1.879176026087064E-4
                         2.256951135375226E-5    2.424359173530205E-4   -5.018480937826262E-5   -1.362112978493547E-4    4.043053641623611E-1    3.655882748967099E-1    1.475974769317144E-4    2.196800458012849E-4
                         8.430081578578487E-5    4.327688101954836E-4   -9.970983735300618E-6    1.705921192603829E-4    1.887742740323419E-4    2.220762718438165E-4    3.766321200582914E-1    3.741697768064809E-1

 1.725000000000000E9     4.091654996807937E-1    3.483248792775670E-1    1.631832887774769E-4    1.214285062553232E-4    1.271508311485550E-4    2.068783869626126E-4    2.671459797655320E-4    2.994708830103856E-4
                         1.609636361453970E-4    1.439795033526556E-4    4.041050960213220E-1    3.533365821850334E-1   -5.845896722543846E-5   -8.908136018754043E-5    6.750102020570473E-5    1.888259386800274E-4
                         1.294554278141063E-4    2.053688821545905E-4   -3.766762109003059E-5   -1.081814565165797E-4    4.155373507061923E-1    3.489710098203524E-1    1.972118078614541E-4    8.747371844164241E-5
                         2.639830073166228E-4    2.918652289918674E-4    4.954139262200500E-5    1.950339736361413E-4    1.903890373168392E-4    8.193882632176111E-5    3.863822404396859E-1    3.575237356087220E-1

 1.737500000000000E9     4.183280886644632E-1    3.309564360899011E-1    1.907975602770995E-4    3.809078063270074E-5    1.760039701803003E-4    1.378160163656555E-4    3.382313862094565E-4    9.504028158678396E-5
                         1.826911039589218E-4    3.377923810399917E-5    4.126554752653393E-1    3.349519748719832E-1   -3.088232481763148E-5   -1.111244667828686E-4    1.509800509443799E-4    1.469781777162334E-4
                         1.876700938598989E-4    1.323601495236947E-4   -5.191469542691705E-5   -8.065996663134306E-5    4.255761610879671E-1    3.314128497357770E-1    1.661815890809681E-4    2.072821959581045E-5
                         3.397389379791668E-4    9.780900368436801E-5    1.515197635623752E-4    1.514594950922039E-4    1.618490313946737E-4    1.064703584230648E-6    3.950901718986720E-1    3.400732146191910E-1

 1.750000000000000E9     4.263893896911764E-1    3.124895912041337E-1    1.859325862385917E-4   -2.064774065431817E-5    1.991172235285292E-4    4.673980155726278E-5    3.153734508635019E-4   -7.939497665770071E-5
                         1.894717902721781E-4   -2.909399696897744E-5    4.198895592876790E-1    3.157394609218494E-1   -6.293388433527050E-5   -1.078032929614197E-4    1.780916249267674E-4    7.774258861681097E-5
                         2.079993587429666E-4    1.341423540982251E-5   -7.073783270267068E-5   -1.072667686851115E-4    4.342994266700415E-1    3.130034431318186E-1    1.372817192573353E-4   -3.008150203291426E-5
                         3.317187990992392E-4   -8.467533244117497E-5    1.734229440307134E-4    6.136208240603507E-5    1.324008163093974E-4   -1.979045439209285E-5    4.025223243006983E-1    3.219078237181379E-1

 1.762500000000000E9     4.331221262470986E-1    2.930151862220132E-1    1.291746199803736E-4   -8.082865613250322E-5    1.733721417959802E-4   -7.177957228730926E-5    2.052363375390971E-4   -2.126230387982926E-4
                         1.523285479218437E-4   -9.195492703995968E-5    4.256136682517375E-1    2.958254800642722E-1   -1.212556318566683E-4   -1.079839752510480E-4    1.782669782992504E-4   -4.066189610576562E-5
                         1.756610015352238E-4   -6.981124748924566E-5   -1.240629527815039E-4   -8.479569220977391E-5    4.414944924066416E-1    2.937154799494186E-1    1.158476907965769E-4   -8.069095163873227E-5
                         2.111664384996555E-4   -2.288214106332776E-4    1.815795216517720E-4   -3.647129963515317E-5    1.157862683195551E-4   -7.541797622625049E-5    4.085064142286863E-1    3.033993199006520E-1

 1.775000000000000E9     4.385122487214021E-1    2.730629551362787E-1    1.159762908166783E-4   -1.475453767534072E-4    1.309177785495198E-4   -1.390262658805297E-4    6.138492932577036E-5   -2.862887070505774E-4
                         9.428790528981341E-5   -1.468507572756531E-4    4.296254175725351E-1    2.753911531178705E-1   -1.697667032250935E-4   -1.078323659601030E-5    1.605756035288723E-4   -1.184390430244336E-4
                         9.777187320950233E-5   -1.159044433879571E-4   -1.712891682710515E-4   -5.698617917033915E-6    4.470613951738480E-1    2.737447501327312E-1    5.688624857594868E-5   -1.160209797834900E-4
                         5.381716205161245E-5   -2.647730316205202E-4    1.658128725840209E-4   -1.151227830661693E-4    3.547923046756555E-5   -1.092650833459473E-4    4.128077020489933E-1    2.845820718884463E-1

 1.787500000000000E9     4.423868995925510E-1    2.526838326130146E-1   -9.711841936908057E-6   -1.366235267742808E-4    6.694188017917355E-5   -1.226226899020760E-4   -8.545659372537043E-5   -2.821091646257494E-4
                        -3.997765894993730E-7   -1.399689259526677E-4    4.318330484057641E-1    2.544455956273936E-1   -1.557409165451780E-4    3.747058273584308E-5    9.295710330695006E-5   -2.155439602148915E-4
                         8.121174623747269E-5   -1.467806776496834E-4   -1.702942928935480E-4    3.592716298775528E-5    4.508789389965459E-1    2.531851220155116E-1   -4.249662946998574E-5   -1.165841136933973E-4
                        -1.023371280735188E-4   -2.590698379615197E-4    1.011326136352804E-4   -1.775547631404645E-4   -5.314985609328544E-5   -1.230936843724260E-4    4.154047768976148E-1    2.653617668548193E-1

 1.800000000000000E9     4.448322120851410E-1    2.320434469684400E-1   -1.028429026502463E-4   -1.279686888891033E-4    1.990507889012096E-5   -1.606360819268822E-4   -2.071607856535874E-4   -1.556164734201744E-4
                        -8.746796756494611E-5   -1.271696278085460E-4    4.321546357423079E-1    2.331737336609815E-1   -1.129737704513051E-4    8.709083521880669E-5   -8.474406443771762E-6   -1.958715143468860E-4
                         1.387520609773935E-5   -1.704983704280187E-4   -1.386329024730348E-4    7.951501942542447E-5    4.533483290994634E-1    2.320125154756758E-1   -9.979489099578342E-5   -7.001237633630218E-5
                        -2.031579368810842E-4   -1.785446496807886E-4   -2.047245187113347E-5   -2.148614382680926E-4   -8.555978519797054E-5   -5.540824503699464E-5    4.163207749679068E-1    2.457170846492834E-1

 1.812500000000000E9     4.457339270151178E-1    2.112824655617902E-1   -1.614551075438675E-4   -2.281272985184445E-5   -3.961783936680985E-5   -1.635041568494917E-4   -2.708364618624566E-4   -3.563391502000829E-5
                        -1.307416125231944E-4   -3.767204177704537E-5    4.307078271907437E-1    2.117461716263145E-1   -9.881302521762309E-5    1.401577539426679E-4   -1.344090952760400E-4   -2.011351939952859E-4
                        -4.267244552999938E-5   -1.585059881679995E-4   -7.570725510495762E-5    1.085072816000172E-4    4.543456196440828E-1    2.104581489199119E-1   -9.078624277062712E-5    2.720415964905762E-5
                        -2.508068417732593E-4   -4.179367687839086E-5   -1.287890263831470E-4   -2.033427601835029E-4   -8.888434653365226E-5    7.375828138583252E-6    4.157811736626155E-1    2.257774579360175E-1

 1.825000000000000E9     4.450197753751909E-1    1.905157508432274E-1   -1.587978350743432E-4    6.881509414473773E-5   -1.140808575821267E-4   -1.612595891959627E-4   -2.330254289886669E-4    1.172351513413648E-4
                        -1.115328025597583E-4    7.023942686335382E-5    4.274079356990702E-1    1.905261066782663E-1   -3.805500302003703E-5    1.764123190233136E-4   -2.021123716495819E-4   -1.160062870217597E-4
                        -8.585660947961389E-5   -1.275144204895571E-4   -6.507857574420862E-5    1.743711344503150E-4    4.538129770123712E-1    1.888185757540646E-1   -6.795058056622381E-5    1.116567466940183E-4
                        -2.218000254858407E-4    1.210044566522278E-4   -2.244675229500371E-4   -1.072940032283769E-4   -5.242592284744194E-5    7.820552080440670E-5    4.137411527574181E-1    2.056207861988896E-1

 1.837500000000000E9     4.423518314116114E-1    1.697110986300895E-1   -8.692296442871912E-5    1.078261926708115E-4   -1.840674527585220E-4   -8.651547662901053E-5   -1.355579337811318E-4    2.294449578304261E-4
                        -6.214535408400608E-5    1.110679698642191E-4    4.221652488834028E-1    1.696511581833403E-1    1.163881052985459E-5    1.822839496993721E-4   -2.280035427111062E-4    2.855004639095667E-6
                        -1.806527600921328E-4   -7.459233246382217E-5    1.091328922268130E-5    1.991337323494246E-4    4.516328628467244E-1    1.673450252669939E-1    1.434639007622332E-5    1.059908714524283E-4
                        -1.344059111649028E-4    2.184485252567477E-4   -2.536722778005651E-4    1.042781781253001E-6   -1.546765558017154E-6    1.229759015805645E-4    4.102759721299997E-1    1.856686177070347E-1

 1.850000000000000E9     4.378382118637188E-1    1.491538484196963E-1   -1.730533478753190E-6    1.346642578227624E-4   -1.893032271307079E-4   -1.071052008374259E-5   -3.230761440158524E-6    2.502813521397133E-4
                        -1.649702445396067E-5    1.609382808016382E-4    4.150633136043040E-1    1.495693574901681E-1    7.397464366675520E-5    1.475706736570979E-4   -2.252627893523656E-4    1.392872699849198E-4
                        -2.174370233620216E-4   -3.593828462144791E-6    7.574308423470584E-5    1.746489349020796E-4    4.478595075425826E-1    1.463652969762983E-1    5.738271415589497E-5    8.852068511282808E-5
                         3.332148054877175E-6    2.491807755465270E-4   -2.125324252215098E-4    1.401809775826722E-4    7.437766836750317E-5    7.719976585319980E-5    4.053192617956606E-1    1.662004180999415E-1

 1.862500000000000E9     4.315276674100246E-1    1.287819611219402E-1    7.127979508191551E-5    1.484498590844552E-4   -2.181522119274127E-4    1.053059825775350E-4    1.473525303677104E-4    1.995263096423281E-4
                         6.614175482517050E-5    1.320610282584408E-4    4.062656134558902E-1    1.303743192123910E-1    1.525344981277193E-4    9.789606391399324E-5   -1.119018422753812E-4    2.073146393785863E-4
                        -1.883305197852750E-4    1.287713396320868E-4    1.561547545302600E-4    1.186797661734764E-4    4.424525354869380E-1    1.258800349222485E-1    1.249527170879670E-4    5.215497240711685E-5
                         1.474247995042853E-4    1.860020764532822E-4   -1.171559047273581E-4    2.493186253273036E-4    1.315222094822908E-4    5.868334628665877E-5    3.987236654977870E-1    1.475520071084122E-1

 1.875000000000000E9     4.233851687747934E-1    1.088409228854208E-1    1.229338868353140E-4    6.532041788657279E-5   -7.579045236039703E-5    2.010907597888575E-4    2.122353081934134E-4    9.953842957568326E-5
                         1.214855907596074E-4    6.503175030239611E-5    3.956161968991634E-1    1.122021662012391E-1    1.905451144851323E-4    3.702182602463622E-5    5.198675228180700E-5    2.380334459003395E-4
                        -8.328218221831145E-5    2.481806855822596E-4    1.935753304087803E-4    3.755659113498097E-5    4.352339544094518E-1    1.060178058058189E-1    1.527940909077519E-4   -2.422129424839255E-6
                         2.171677250792324E-4    1.036968858485768E-4    3.202341768177278E-5    2.655051780846616E-4    1.393640995075731E-4   -4.135006466878979E-6    3.902818933644465E-1    1.296986695028240E-1

 1.887500000000000E9     4.134193056745351E-1    8.952900615828921E-2    1.382366718289898E-4   -1.119792746902970E-5    5.788334030273062E-5    2.394125535485600E-4    2.381002069898122E-4   -8.484386240089362E-5
                         1.432236825157130E-4    2.004658944159998E-6    3.832377385199724E-1    9.509030292279201E-2    2.130368848216240E-4   -4.702606922503131E-5    1.772639483158358E-4    2.177419050754405E-4
                         4.117448388270563E-5    2.493286243787162E-4    2.062805202299824E-4   -4.008697985703860E-5    4.260046325609719E-1    8.689349190546376E-2    1.289845007028563E-4   -7.786289350554064E-5
                         2.234913758388018E-4   -4.215593479970649E-5    1.545900122215386E-4    1.966766066340806E-4    1.334848128916927E-4   -8.755315074940910E-5    3.799351491375664E-1    1.127858362858698E-1

 1.900000000000000E9     4.018257137658742E-1    7.103527698763111E-2    1.439240031964103E-4   -9.239612608154867E-5    1.569903703941463E-4    1.849440640966130E-4    1.826832159987851E-4   -1.720174230624366E-4
                         1.440358042719158E-4   -1.109055522747265E-4    3.690076090447038E-1    7.932976821525820E-2    1.329832179369059E-4   -1.061928520863377E-4    2.363807318249894E-4    7.558123713644260E-5
                         1.779649521056380E-4    1.951228212609549E-4    1.444468301096940E-4   -1.349649127543186E-4    4.150350962974372E-1    6.856753199104242E-2    1.195775463882248E-4   -1.219532888304221E-4
                         1.507409442008940E-4   -1.851428978269224E-4    2.635007520537197E-4    1.004397485236935E-4    1.145846840048497E-4   -1.329954779418571E-4    3.677873381539323E-1    9.677521619431308E-2

 1.912500000000000E9     3.886635935448823E-1    5.384255587777927E-2    7.788261623105167E-5   -1.574696836339445E-4    2.955548491713688E-4    5.317977144918597E-5    1.773804536367431E-5   -2.298575716643481E-4
                         8.358911407966890E-5   -1.634468830971383E-4    3.533203069193129E-1    6.497974045411357E-2    1.064753461365622E-4   -1.539548365663229E-4    2.451355495078482E-4   -7.147060314567284E-5
                         2.788612812411608E-4    8.562076323362250E-5    8.424504087284160E-5   -1.639559167438497E-4    4.023350920775550E-1    5.102590915650099E-2    4.218695975698513E-5   -1.618900079706478E-4
                         3.416965749941702E-5   -2.193461354334369E-4    2.610602386150731E-4   -4.538914110045927E-5    3.600167740851173E-5   -1.658191705209073E-4    3.540650336809217E-1    8.180004886025022E-2

 1.925000000000000E9     3.740163960526145E-1    3.817172912005477E-2    1.965680850447501E-5   -1.311450275503220E-4    2.530481736654041E-4   -1.099507215401215E-4   -1.167877302951807E-4   -1.837513493472164E-4
                        -5.620137763977005E-6   -1.631086281086675E-4    3.363974042680791E-1    5.230230745852474E-2    2.625993137120335E-5   -1.847343798094211E-4    1.973898757833832E-4   -1.805886224080606E-4
                         2.654250140939262E-4   -8.808711536759262E-5    2.173269401867960E-5   -1.853237290202990E-4    3.882428291457663E-1    3.458341234076891E-2   -4.985532952240506E-5   -1.589222258822809E-4
                        -1.264316616401450E-4   -1.884589782895483E-4    1.774204658386162E-4   -1.840908984164044E-4   -2.034968687380712E-5   -1.802897891266972E-4    3.389248867069953E-1    6.806645242058698E-2

 1.937500000000000E9     3.579902827488677E-1    2.404697732284675E-2   -7.590219310547804E-5   -1.369702864282043E-4    1.704076586751247E-4   -2.087223902734512E-4   -1.719240204746459E-4   -5.535240649132217E-5
                        -7.173202351798825E-5   -1.528278394744826E-4    3.183937084002657E-1    4.143584235316665E-2   -4.104182358679973E-5   -1.688816112121310E-4    6.597895837021496E-5   -2.602490516199524E-4
                         1.819469468382506E-4   -2.160592159876315E-4   -4.755340474847338E-5   -1.653003414522402E-4    3.727637818997528E-1    1.944764285415267E-2   -1.200176544713532E-4   -1.592621488171554E-4
                        -1.942737199583669E-4   -8.866319135244078E-5    6.719668207475266E-5   -2.416609042532235E-4   -1.106265170865501E-4   -1.508413575744555E-4    3.226252863745832E-1    5.579944549608923E-2

 1.950000000000000E9     3.407249802419577E-1    1.191763634992973E-2   -1.097439568240136E-4   -1.043729079905483E-4    2.455462031686971E-5   -2.813293568553024E-4   -1.859445693559527E-4    5.357606360892291E-5
                        -1.165876755844888E-4   -1.212013297080570E-4    2.995718248627282E-1    3.269373259134341E-2   -9.405275246166952E-5   -1.498983510172591E-4   -6.112048940804000E-5   -2.337153559757168E-4
                         5.758277591511474E-5   -2.640228409659407E-4   -1.223134472460349E-4   -1.626563028962473E-4    3.561748226691658E-1    5.785570873509805E-3   -1.511886607170874E-4   -9.936061181322408E-5
                        -1.858874412641545E-4    4.920245050429567E-5   -9.312717628882856E-5   -2.211996261514106E-4   -1.700407287341525E-4   -1.147858708971448E-4    3.054007399912764E-1    4.544142689267690E-2

 1.962500000000000E9     3.223182454931394E-1    1.741121945583266E-3   -1.348930359741964E-4   -7.871135014490862E-5   -1.337769515655873E-4   -2.530583164381598E-4   -1.476569829768601E-4    1.217583362440758E-4
                        -1.425855487794274E-4   -6.085016099906219E-5    2.800261379852208E-1    2.624107719189700E-2   -1.600572781382649E-4   -9.008725116522795E-5   -1.903146312970747E-4   -1.497066421256067E-4
                        -1.345946910745229E-4   -2.364159548944791E-4   -1.778094586137447E-4   -8.494786077600649E-5    3.385359321932794E-1   -6.067085146810425E-3   -1.969036174103760E-4   -2.717474146635137E-5
                        -1.292853536465359E-4    1.186868222316767E-4   -1.849155470989959E-4   -1.194098305377111E-4   -1.988332970632249E-4   -3.224320267777283E-5    2.872591664263326E-1    3.722528171343032E-2

 1.975000000000000E9     3.028075897249231E-1   -6.376273221143374E-3   -1.600512224333870E-4   -2.829978291935072E-6   -2.284478809223693E-4   -1.387875772003059E-4   -1.811302803819267E-6    1.762135777921219E-4
                        -1.555982498654327E-4    2.835438069652445E-6    2.600520269785865E-1    2.231077660167970E-2   -1.919911830766845E-4   -2.703516103123795E-6   -2.468660733871691E-4    1.293677709509109E-6
                        -2.289299663255448E-4   -1.159579027343096E-4   -2.092728784559400E-4   -1.139066859745902E-5    3.199734873181622E-1   -1.584554609736791E-2   -2.105535592791265E-4    6.017935521424566E-5
                        -2.428696844218060E-5    1.530604201354210E-4   -2.342346808910090E-4   -1.410961190929490E-5   -1.856465416960241E-4    7.171561596670928E-5    2.683609102387384E-1    3.135594990446115E-2

 1.987500000000000E9     2.824887490210837E-1   -1.238108100775669E-2   -1.494717635998338E-4    8.635808729285789E-5   -2.564305736743249E-4    2.010935449310970E-5    8.437077236797526E-5    1.381029028060659E-4
                        -1.386317007902159E-4    9.997656987745988E-5    2.398001833997117E-1    2.098165118699965E-2   -1.919099807034134E-4    9.911232961784225E-5   -1.883639101586325E-4    1.038869226167485E-4
                        -2.317268644308763E-4    3.025955397720893E-5   -1.904854509185487E-4    9.283576434056098E-5    3.006286888122503E-1   -2.329293131012280E-2   -1.397941777166786E-4    1.180269657774388E-4
                         7.638712337252522E-5    1.340622416986047E-4   -1.912098532948197E-4    1.219517736336133E-4   -1.461306567753359E-4    1.382274252472953E-4    2.488644717838982E-1    2.801890249309543E-2

 2.000000000000000E9     2.617318408523293E-1   -1.621912226655077E-2   -9.072127551040792E-5    1.340137520449520E-4   -2.140628301831377E-4    1.619614696034515E-4    9.723159403666050E-5    7.489048298897201E-5
                        -9.929290352399367E-5    1.148263859261890E-4    2.194280227680702E-1    2.212566662691264E-2   -1.335678226999994E-4    1.451071065287819E-4   -9.990757223247946E-5    2.052153010025621E-4
                        -2.000691954157407E-4    1.586985552672173E-4   -1.383830538533729E-4    1.808358509993162E-4    2.806048862609621E-1   -2.841706401745488E-2   -9.448036044662841E-5    1.998668483192746E-4
                         1.365504068865270E-4    4.669832803500080E-5   -9.554765145829733E-5    2.057507146390330E-4   -9.342553132017176E-5    1.926052436977565E-4    2.289290969863421E-1    2.709484346810897E-2

 2.012500000000000E9     2.406789433904635E-1   -1.827576598192052E-2   -4.251526223977743E-5    1.560951972930819E-4   -6.285565420577662E-5    2.356445658831184E-4    1.540150759414053E-4   -1.529486393622984E-5
                        -3.429645781762848E-5    1.559366595040234E-4    1.995888683557459E-1    2.522010269626032E-2   -4.055884414602927E-5    2.206452369406520E-4    2.749150277409830E-5    2.204431828134076E-4
                        -5.535766087920614E-5    2.414933839155329E-4   -4.256054046341755E-5    2.166204457441855E-4    2.602407710214650E-1   -3.168713511838566E-2   -2.306399108948646E-6    2.028659343068861E-4
                         1.560500523155408E-4   -1.805798082167681E-5    1.636289666928620E-5    1.813366404090713E-4    1.367834515221141E-6    2.377696047967501E-4    2.090532175356502E-1    2.813657512895056E-2

 2.025000000000000E9     2.199727095875778E-1   -1.782118329905343E-2    3.780521147492321E-5    1.486030349082010E-4    4.606661955272975E-5    2.245452155032594E-4    1.171956472654978E-4   -9.165572355155616E-5
                         1.618341268127838E-5    1.588641868422087E-4    1.804296980017386E-1    3.073523629799113E-2    7.389185193748872E-5    2.384783450352600E-4    1.149327008687014E-4    1.573728660058170E-4
                         4.807529727567406E-5    2.083868011768372E-4    8.488849574211097E-5    2.024636954168799E-4    2.396549289924081E-1   -3.259824906654604E-2    9.973146648193836E-5    2.143781428790329E-4
                         9.523611731316237E-5   -9.628818813138404E-5    1.393497349130407E-4    1.408923321657221E-4    7.612508097291711E-5    2.085771867865205E-4    1.895964339145983E-1    3.155519347409926E-2

 2.037500000000000E9     1.999315135095016E-1   -1.491356868176225E-2    1.222289356910177E-4    1.557448719187388E-4    1.426987422606981E-4    1.287927516685318E-4    3.893541669985619E-5   -1.251043207477920E-4
                         1.124193467777821E-4    1.610337653194624E-4    1.624169383493817E-1    3.859722998264730E-2    1.390730912926281E-4    1.406939214980785E-4    2.102656795224783E-4    6.328170085416269E-5
                         1.518685860367517E-4    1.274905653161575E-4    1.608047816553654E-4    1.600710233792833E-4    2.192320638636073E-1   -3.120491409493481E-2    1.676581732833072E-4    1.462507419211950E-4
                         5.059243363816370E-5   -1.207765211037785E-4    1.823730823727489E-4    4.048833384571573E-5    1.572250799267091E-4    1.342031400142463E-4    1.709128939820469E-1    3.739334070811385E-2

 2.050000000000000E9     1.809348815398006E-1   -9.562181811426878E-3    1.552895272746737E-4    1.097602212065736E-4    1.993690882038711E-4    1.734743938459734E-5   -6.471132388169695E-5   -1.162611233026806E-4
                         1.324553250705454E-4    8.180609654688278E-5    1.459706499021617E-1    4.844216984641413E-2    2.133898951550481E-4    6.142076990488741E-5    1.487795985350223E-4   -4.993763569731585E-5
                         2.059010465132071E-4    1.171359865729112E-5    2.107562874357242E-4    5.743704694156815E-5    1.994260137449753E-1   -2.769281972901037E-2    2.239576594597405E-4    5.550817099430004E-5
                        -4.825311072332715E-5   -1.155755555207069E-4    1.679505186343829E-4   -6.869727170016136E-5    2.107324210486840E-4    6.902719382526750E-5    1.535309966472401E-1    4.543861150952846E-2

 2.062500000000000E9     1.631650957136731E-1   -1.961289118725348E-3    1.838923893836154E-4    1.859872904186845E-5    1.611150799716524E-4   -6.896865280212158E-5   -8.781671037427786E-5   -3.430548237617637E-5
                         1.562796274733451E-4    2.114748256122170E-5    1.313577224044468E-1    6.018742319043790E-2    2.032130636166754E-4   -6.148452422819149E-5    8.051258823197938E-5   -1.381943524473843E-4
                         1.997279912057378E-4   -9.399612132913149E-5    1.809971737039936E-4   -5.489930126554055E-5    1.806927457909304E-1   -2.212716121893859E-2    2.429945047646543E-4   -2.019234539880494E-5
                        -6.713229384031813E-5   -7.369444654567160E-5    6.972049981545270E-5   -1.265456017054236E-4    2.095488448205432E-4   -2.739723620872553E-5    1.377654340947345E-1    5.562782128318646E-2

 2.075000000000000E9     1.467759061898961E-1    7.818067976605178E-3    1.845513708351773E-4   -4.993838211369931E-5    9.686355822651410E-5   -1.544602776809534E-4   -1.098903826397696E-4    1.672343324281195E-5
                         1.430969886546859E-4   -5.439543210456761E-5    1.187722733401297E-1    7.367899197531889E-2    1.335404311312727E-4   -1.275939812962225E-4    8.498580040904545E-6   -1.404847477372153E-4
                         1.017827858528390E-4   -1.314434053814915E-4    1.408423993236117E-4   -1.434043538206093E-4    1.631882195338022E-1   -1.453852603332845E-2    1.664499828021701E-4   -1.095475881711639E-4
                        -9.411979982321704E-5    8.409558188221275E-6    8.787486359645672E-6   -1.366396296660393E-4    1.668796632446881E-4   -1.292292626241070E-4    1.237883803614415E-1    6.782786307601454E-2

 2.087500000000000E9     1.318672706525397E-1    1.944538245200521E-2    1.406855497721552E-4   -1.089231547977023E-4    9.218701949378534E-6   -1.418362784342409E-4   -9.102801775423283E-5    6.404239253848291E-5
                         1.090295747600567E-4   -1.321946231380556E-4    1.081822357649711E-1    8.875364997030932E-2    6.871020521221067E-5   -1.814497866637617E-4   -5.346684585296656E-5   -1.139338026218547E-4
                        -1.983820224709027E-5   -1.672416291982543E-4    5.846668006473670E-5   -1.977692325753650E-4    1.472323439874898E-1   -5.063918994615175E-3    8.768864452378970E-5   -1.903125304203645E-4
                        -7.853706815020489E-5    6.963833669082755E-5   -1.054425039576799E-4   -1.109212653712097E-4    8.694411122156521E-5   -1.649308573288342E-4    1.115889862527008E-1    8.179994889231663E-2

 2.100000000000000E9     1.185076975441664E-1    3.263772316727865E-2    4.715153476330559E-5   -1.307621559473048E-4   -8.252797839768468E-5   -1.234083820238893E-4   -2.695924989171612E-5    9.209336589653670E-5
                         6.164480660029837E-5   -1.547798968609213E-4    9.959742175454966E-2    1.048671162019560E-1   -3.111581513962089E-5   -2.003118781426628E-4   -1.139538953754977E-4   -7.129894647094259E-5
                        -9.758114850504976E-5   -1.319354638452372E-4   -3.297349144022605E-5   -2.009100742036538E-4    1.329366778754235E-1    6.239101981901420E-3    1.446804911006642E-5   -2.077093504671348E-4
                        -3.030496445640748E-5    1.002414562724397E-4   -1.112900661751118E-4   -4.669119764651706E-5    1.678674683849741E-5   -1.959061553521827E-4    1.012882010425731E-1    9.708537815015437E-2

 2.112500000000000E9     1.068264561362255E-1    4.680969313612473E-2   -4.606423204788492E-6   -1.272308304454353E-4   -1.073418847159171E-4   -6.249371864104458E-5    3.380744195854859E-5    5.322287664209626E-5
                         1.432584717869181E-5   -1.443747162814354E-4    9.313815580697200E-2    1.214407420540313E-1   -1.192694538325402E-4   -1.353535823328474E-4   -8.565815556889342E-5    3.762509982185300E-5
                        -1.339995856992876E-4   -5.023760509148796E-5   -1.264020415244146E-4   -1.346994439642814E-4    1.204543657126828E-1    1.896135639898637E-2   -6.839301951529969E-5   -1.628629243164635E-4
                         2.228832440405706E-5    8.769740345040204E-5   -1.145468331262032E-4    3.563373930732668E-5   -4.986545520019015E-5   -1.676419068943364E-4    9.299401274389282E-2    1.132060394676323E-1

 2.125000000000000E9     9.695203392509867E-2    6.170621319786884E-2   -8.265879625432095E-5   -1.442925730458242E-4   -1.318625178999674E-4    2.836202238912879E-5    6.586221395159735E-5    7.020989101834143E-5
                        -7.974075066007813E-5   -1.217269034830796E-4    8.856819954230992E-2    1.383289388099744E-1   -1.441611193693901E-4   -5.985269765064455E-5   -8.390388241449643E-5    7.416798442455351E-5
                        -1.401478876301241E-4    3.083914328832675E-5   -1.425432913975377E-4   -5.430311416513167E-5    1.096465661218028E-1    3.289040292598080E-2   -8.484690575253480E-5   -1.218348984923406E-4
                         6.781334000297907E-5    6.205031438802571E-5   -8.175647671657998E-5    1.035545887048844E-4   -1.282297783717045E-4   -1.239234940033637E-4    8.677489652057049E-2    1.297600724930106E-1

 2.137500000000000E9     8.904034368817333E-2    7.705357604827762E-2   -1.036660369781124E-4   -9.238297668768743E-5   -7.434077830544148E-5    8.948421175123821E-5    8.066794152345746E-5   -1.482133843170770E-6
                        -1.103219014071642E-4   -7.900806947352856E-5    8.607871281566780E-2    1.549579005694296E-1   -1.829731117342811E-4    3.097315848171370E-5   -2.151572208189086E-5    9.099311703311866E-5
                        -8.801873007350820E-5    7.461693558064111E-5   -1.643682482011287E-4    2.302577645855004E-5    1.005166832523429E-1    4.765557507543614E-2   -1.361151560826609E-4   -6.767672586256926E-5
                         5.957656164579930E-5    1.038218708680692E-5   -2.644423049202410E-5    8.483849341747843E-5   -1.389832211767165E-4   -5.221460222900803E-5    8.266042136530372E-2    1.464579926255826E-1

 2.150000000000000E9     8.323514252146047E-2    9.257541433669374E-2   -1.207299375355472E-4   -1.129644293518334E-5   -4.166300982406171E-5    8.408411575229168E-5    6.159954253086931E-5   -3.730152924456492E-5
                        -1.629690871961841E-4   -4.391539510521050E-5    8.561373249425662E-2    1.712087695866595E-1   -1.165069866414624E-4    1.082248059551074E-4    2.130177217893954E-5    1.005757928216242E-4
                        -2.779742902422912E-5    1.206481161429646E-4   -1.260426634488128E-4    7.439257061178288E-5    9.319045266894130E-2    6.293989131478590E-2   -1.460163048641008E-4    5.233136303106096E-7
                         5.505269652649177E-5   -3.337129737123625E-5    2.415811799685218E-5    9.259550801984320E-5   -1.457030794361937E-4    1.080901371619953E-5    8.087081637986547E-2    1.630654145105124E-1

 2.162500000000000E9     7.951528692272078E-2    1.081505555801897E-1   -9.071118839073383E-5    4.558401389436101E-5    4.097924252166164E-5    1.060004573158192E-4    1.060673205807812E-5   -6.954865386560664E-5
                        -9.879080004098047E-5    1.004539150647493E-5    8.723332907765657E-2    1.869131757689934E-1   -6.012609552584574E-5    1.457966338250144E-4    5.681529036365269E-5    5.751573042258339E-5
                         3.426458478953214E-5    1.053617124030308E-4   -7.371354222676673E-5    1.308699644988516E-4    8.766378449895704E-2    7.824482823566388E-2   -1.106586911959322E-4    4.198144920979979E-5
                         3.512336656671112E-5   -4.902779131796277E-5    7.376388879466912E-5    5.935425232858094E-5   -1.283629330679565E-4    5.206044154519660E-5    8.117911171361625E-2    1.794707896684918E-1

 2.175000000000000E9     7.773662871694004E-2    1.236451024448741E-1   -8.147827335196035E-5    6.569515604924936E-5    9.006414885075380E-5    6.626303587502714E-5   -2.740074459827086E-5   -5.845136233265795E-5
                        -1.070587614806692E-4    8.361545738398678E-5    9.061258560928583E-2    2.020986683749606E-1    9.641980551077017E-6    1.374294386233880E-4    9.697138732025385E-5   -4.065356928027157E-6
                         7.513818896798408E-5    7.292681461030952E-5    6.390593290049403E-6    1.408354880391841E-4    8.386521691350762E-2    9.345376759044291E-2   -7.394229449985478E-5    1.084507407838052E-4
                        -4.469336653016966E-6   -8.658321413536974E-5    6.181869019401857E-5    5.580382360529410E-6   -6.941647556213808E-5    8.967103607444832E-5    8.338529402003442E-2    1.955824133695775E-1

 2.187500000000000E9     7.775933855135191E-2    1.390101808892729E-1   -6.183939053049851E-5    1.109511173036360E-4    8.864900952716200E-5    3.182444696155675E-5   -2.542157802017170E-5   -5.840124708805711E-5
                        -3.739097512198052E-5    1.232251354395165E-4    9.560999781952445E-2    2.168081055684293E-1    8.748567727263676E-5    9.707824135552179E-5    2.925458613005285E-5   -1.865817046503515E-5
                         1.000869319522939E-4    1.505921143172618E-5    6.917413943382331E-5    1.031298197260475E-4    8.187410613329830E-2    1.083899957933290E-1   -1.709456428780046E-5    8.102806027593157E-5
                        -3.563158779709658E-5   -2.157888868360784E-5    4.638668345357691E-5   -2.475348096860258E-5   -3.074829260426789E-5    9.378922205710903E-5    8.727726181796400E-2    2.112645323560277E-1

 2.200000000000000E9     7.937585677373245E-2    1.543194165967599E-1    6.287992684717150E-6    1.172368097287037E-4    8.995392345904106E-5   -2.012681272017474E-5   -4.795968814509463E-5    1.509338423706714E-5
                         1.733367979899024E-6    1.132561888254697E-4    1.018066525719682E-1    2.308709352508965E-1    8.515395389540323E-5    5.976009753085569E-5    3.573257311525315E-5   -4.831291971820372E-5
                         7.775641929945149E-5   -4.453659202750694E-5    1.157503343211691E-4    4.209312241576255E-5    8.166275422527491E-2    1.230633437757069E-1    1.726374590528947E-5    1.213394622611814E-4
                        -5.634463777397135E-5   -3.778698739241610E-6    2.271689804719236E-5   -3.492952464934674E-5    2.263621707680898E-5    9.250097913619558E-5    9.260184359416318E-2    2.264021243364400E-1

 2.212500000000000E9     8.239079641903943E-2    1.693626226865882E-1    4.558396927272767E-5    6.460790956769877E-5    6.768236396841912E-5   -6.409385480250360E-5   -3.704747251957031E-5    2.862609365859206E-5
                         4.435245748174232E-5    5.489675737853779E-5    1.089291025047604E-1    2.443452082204873E-1    1.159211776052923E-4    9.117975451916246E-6    9.436481722506991E-6   -4.856581149888254E-5
                         3.696311692891852E-5   -6.794381425613894E-5    1.129562316967920E-4    8.441535290707409E-7    8.311781111722161E-2    1.373579975773621E-1    5.661040280459254E-5    8.523139018006200E-5
                        -3.419760799448183E-5    4.617970687604540E-6   -8.827039687766625E-6   -4.370744973927721E-5    6.588668773260825E-5    7.584950198213058E-5    9.908261945279466E-2    2.407098995514018E-1

 2.225000000000000E9     8.634904632333455E-2    1.839528962188295E-1    9.197157726185620E-5    4.357921027761724E-5    1.386767000712687E-5   -5.574836823888355E-5    5.776885107949785E-6    5.738913230136015E-5
                         5.107652748473600E-5    6.138740713526542E-5    1.168756924607963E-1    2.568016580699614E-1    8.033370834501397E-5   -5.379211581070432E-5    6.764892808922288E-6   -4.195800151673249E-5
                        -1.733610612331422E-5   -6.947187437506224E-5    7.416122564338498E-5   -7.647658138697996E-5    8.612335810485253E-2    1.513020807269811E-1    7.588520410980615E-5    5.586907317350339E-5
                        -2.307596358050773E-5    3.528757590000150E-5   -1.007176344458313E-5   -2.830322478578468E-5    6.137015674691601E-5    3.498903736803973E-5    1.066356199790127E-1    2.541439791784951E-1

 2.237500000000000E9     9.135928845374040E-2    1.978943290792556E-1    5.349816496764947E-5    8.557006475577337E-6   -2.228267603549062E-5   -3.151523045133678E-5   -1.504871616794948E-5    3.686070970542412E-5
                         7.061177423058240E-5    1.049700019062590E-5    1.255595564145315E-1    2.681594950942511E-1    6.714281749175970E-5   -1.057239695084334E-4   -1.579600343551966E-5   -3.914372464132699E-5
                        -3.217084232800966E-5   -6.038942439547502E-5    5.110166900648153E-5   -6.864744674178096E-5    9.028458358674191E-2    1.649459857210185E-1    9.091896702743954E-5    4.012406195901117E-6
                        -9.019977850540678E-7    3.362808306053618E-5   -1.350626782637040E-5   -2.319378517631208E-5    7.084094972293943E-5    2.475136413307511E-5    1.151841999204578E-1    2.664342414882067E-1

 2.250000000000000E9     9.728146208261941E-2    2.109494731599288E-1    4.555971663996536E-5   -1.981067580190033E-5   -3.555663075811216E-5   -6.650899887279574E-6    1.995364948069537E-5    1.640279306252083E-5
                         8.548421536428206E-5   -4.399692477355615E-5    1.351607822263211E-1    2.783578190641515E-1    1.717674865254445E-5   -8.631022674156971E-5   -6.516947778633418E-5    2.891459357555615E-6
                        -5.215644546217569E-5   -1.223021589154108E-5    4.031328753697470E-6   -9.740303401668585E-5    9.553713203302408E-2    1.780633198489318E-1    7.175771236748887E-5   -2.249847415807405E-5
                         7.873250302612979E-6    2.258521149032835E-5   -7.152519469913553E-6    1.607471464479065E-5    7.629244593623672E-5   -1.382172647187666E-5    1.249215253367027E-1    2.775319098759896E-1

 2.262500000000000E9     1.040784173887804E-1    2.230342615000133E-1    4.729078620979078E-5   -1.191911268165423E-5   -5.048991503900701E-5    4.361001439680577E-7    3.546170119783984E-5    1.859939309833575E-5
                         3.088507374386107E-5   -2.339647921662216E-5    1.455889126860491E-1    2.874311668216187E-1   -3.347726836267952E-5   -6.632089360491702E-5   -3.774386170114755E-5    8.775682008595471E-6
                        -3.599265177456822E-5    4.723502834273363E-6   -3.539824816622904E-5   -6.900649340148122E-5    1.015821732804441E-1    1.905548634775672E-1    4.036449162633540E-5   -3.155954419779103E-5
                         2.262648657192062E-5    9.709707178760304E-6   -1.381548050661134E-5    6.859324633185532E-6    4.508452297520866E-5   -4.750172145601255E-5    1.357320492573859E-1    2.877188058767434E-1

 2.275000000000000E9     1.119162094611725E-1    2.339651129200073E-1    7.372575424624705E-6   -2.959678050018278E-5   -4.761139184831482E-5    4.368806539134250E-5    4.388475807376974E-5    8.148812422161043E-6
                         2.300955187808642E-5   -5.110545020852928E-5    1.568271050562033E-1    2.955209776890070E-1   -1.185284098285108E-4   -1.854590938363340E-5   -4.281122154080992E-6    2.801293864479008E-5
                        -4.461151549036994E-5    4.077102828387837E-5   -6.273043871001377E-5   -5.728617107571757E-5    1.084039836666355E-1    2.022775380953240E-1    3.589996613418295E-5   -3.195271108068097E-5
                         2.522062936789598E-5   -1.487157663079897E-5    9.717018066540184E-7    4.130716399443944E-5    2.900551548870014E-5   -5.114513975485547E-5    1.472346740490003E-1    2.969835289626886E-1

 2.287500000000000E9     1.208231813269997E-1    2.439107635173351E-1   -8.428866169779286E-6   -5.267240496985246E-5   -5.647109117641298E-5    6.863174647962974E-5    1.904718360003235E-5   -9.725602059979039E-6
                        -4.384241091257952E-6   -5.730587971364481E-5    1.688621401151438E-1    3.028331732425217E-1   -8.908859767519926E-5   -1.545825276448433E-5    6.946111707619528E-6    2.898181634709984E-5
                         4.943469909218320E-6    5.183049538242597E-5   -3.518571430081286E-5   -3.605475054212184E-5    1.160590821582694E-1    2.131208145217137E-1   -9.260681603150204E-6   -4.930703136981175E-5
                         2.064112024648260E-5   -2.023292082077849E-5    3.549995483967805E-6    3.602115738940853E-5   -2.822539807978899E-5   -4.561002951612209E-5    1.594345377815380E-1    3.054069815293006E-1

 2.300000000000000E9     1.307936971942069E-1    2.530142414864558E-1   -4.375092141089418E-5   -3.770292891366440E-5    2.024265897806984E-5    3.092145764354190E-5   -2.267315738548182E-5   -3.172999208462869E-5
                        -4.491116369841357E-5   -2.331033219348413E-5    1.814002679680999E-1    3.094826976988593E-1   -4.808843401471833E-5    4.157844835733931E-5    2.143090539831579E-6    2.480978188553589E-6
                         1.242691832136485E-5    5.330521754753664E-5   -6.231134190793188E-5    3.450324435685350E-5    1.244750807186621E-1    2.229012774551229E-1   -3.365630701718295E-5   -6.879573625566958E-5
                         1.873277594529014E-5   -5.569043609620814E-5    6.503820301040061E-6    2.287649881627356E-5   -3.737818017986904E-5   -1.954412396101761E-5    1.721416452536876E-1    3.129371435469998E-1

 2.312500000000000E9     1.417785115480478E-1    2.612305069191166E-1   -2.707910187949289E-5   -1.757567325568908E-5    1.806984597043032E-5    3.873562394612516E-5    1.413709792523732E-6   -1.431494589839758E-5
                        -4.376671198944623E-5   -3.691977091752602E-5    1.942277874226969E-1    3.152584925341291E-1   -4.864778297242378E-5    5.330869666854074E-5    4.180871843253481E-5    3.875586066329203E-5
                         3.367101929417207E-5    4.794401840264073E-5   -2.178302282620525E-5    4.244734286950685E-5    1.337199601872050E-1    2.316035458457142E-1   -4.629196853105860E-5   -3.356853523180427E-5
                        -1.867314384059623E-5   -3.764564974371276E-5    1.848003056181804E-5   -2.941003067636610E-7   -1.855126090274478E-5   -3.002875319639128E-5    1.852212640128312E-1    3.193294592310569E-1

 2.325000000000000E9     1.533677665054402E-1    2.688047034056467E-1   -4.592602669253426E-5    1.236399254726120E-5    2.342433240452952E-5    5.784696334751038E-6   -1.910446982756719E-5   -8.004807011509850E-6
                        -1.732395737352934E-5    1.761527729189902E-5    2.071712982045460E-1    3.202248846363625E-1   -2.199698527113732E-5    5.735133766338292E-5    1.533350722532041E-5    1.899637380870976E-5
                         4.255545941139008E-5    4.658874983941794E-6   -8.355302624245566E-6    6.197548889358611E-5    1.438085386405538E-1    2.393778023317061E-1   -3.707022001656475E-5    1.205360759162600E-5
                        -1.748590770630121E-5   -2.479335616619720E-6    1.706912287265641E-5   -3.544772126336981E-6   -3.009919950200800E-5   -2.485734274463241E-6    1.985106597210898E-1    3.246761629566146E-1

 2.337500000000000E9     1.653889806101946E-1    2.759253689663123E-1   -1.554308972929883E-5    4.707792210862633E-5    3.389838205073308E-5   -2.417468443021964E-5    3.410231622577129E-6    1.041112455321044E-5
                        -3.928066189862998E-5    2.003294553450977E-5    2.201357253207091E-1    3.242709680355170E-1    1.952875307550672E-5    4.377960252120216E-5    1.507607045945158E-5   -7.247920276654118E-6
                         1.423871085166917E-5   -2.919468114977372E-5    2.938532216872979E-5    3.265227676546212E-5    1.547418187698433E-1    2.463387474801635E-1   -5.743476867645921E-5    1.187718244071430E-5
                        -8.593138179436023E-6    8.153586572601439E-6    1.678415645437934E-5   -8.458410818899672E-6   -2.751008208529881E-5    6.326894384686841E-6    2.120032427685051E-1    3.290144905040574E-1

 2.350000000000000E9     1.775262813114518E-1    2.822537022969714E-1   -5.684399406410569E-6    5.356739627699693E-5   -2.733313929145568E-6   -5.634160121411976E-5    8.827447182849470E-6   -2.632385115004140E-7
                        -3.877664173704601E-6    2.987632641350017E-5    2.332449635423561E-1    3.271694093748700E-1    2.370022202625075E-5    6.322161531584542E-7    2.068655119121715E-6   -2.382122931514699E-5
                         1.206832339137482E-5   -2.593473204770266E-5    1.439125818968923E-5    2.458452323268366E-5    1.662358504304286E-1    2.524645113473453E-1   -1.575167016923419E-5    8.079459991580909E-6
                        -1.696928124909234E-5    8.485081336690600E-6   -1.524864022671502E-5   -3.940891328883148E-5   -2.196697109528232E-5    3.908867278224555E-5    2.257780934553942E-1    3.319749457235614E-1

 2.362500000000000E9     1.895388901030703E-1    2.876426169697101E-1   -8.491862028972559E-7    3.408039728209164E-5   -4.692173427342814E-6   -3.833484614374727E-5    1.276061124900400E-5    1.057842508215347E-5
                         9.589963105706180E-6    3.135672777824056E-5    2.464522081769152E-1    3.289649170569498E-1    4.998356086352609E-5    2.016814593720786E-5    1.119616413154880E-5   -2.935263011391111E-5
                        -9.480298589882260E-6   -3.308218025286156E-5    5.240045471383557E-5    3.097266819207212E-5    1.781306964173646E-1    2.578435217911915E-1   -8.951901911062706E-6    1.301467636887591E-5
                         3.473415089534220E-6   -1.686640822287960E-5   -2.611711113082325E-5   -2.320322151910909E-5   -1.169467334110504E-5    8.624768549163023E-6    2.398358138280925E-1    3.337744930953568E-1

 2.375000000000000E9     2.015575545269482E-1    2.919421763130723E-1    7.305856457770059E-6    1.938809700607067E-5    3.229539359676215E-5   -2.420619868698420E-5    5.051288178358669E-5   -3.558015830259329E-6
                         2.726159887464568E-6   -1.055051855628624E-5    2.597176562218065E-1    3.296681229452926E-1    2.934406261717396E-5   -1.237159217982053E-5   -1.290704620241628E-5    1.956911697667348E-5
                        -1.930238619535378E-5   -4.767215174035014E-5    1.281449222756555E-5   -8.143700371518345E-6    1.902209483465999E-1    2.624088119644186E-1    1.878023620151302E-5    2.273798864140735E-5
                         1.666926220482366E-5   -5.068534341615124E-6    8.526361153604748E-6    1.258248237301759E-6    1.130435759388482E-5    2.827252193275744E-5    2.540107979305800E-1    3.346106717744902E-1

 2.387500000000000E9     2.136830384950471E-1    2.948384067194165E-1    3.336208035731925E-5    9.224435491319379E-6   -1.360814070708645E-5    9.274406093890794E-8    9.860215123197254E-6    1.267822618235501E-5
                         1.853939011207552E-5    6.699724014941133E-6    2.732645320919506E-1    3.293562969720879E-1    4.239263997020953E-5   -1.766258537096745E-5   -8.755793643936406E-6   -1.154597472529619E-5
                        -2.197308937505376E-5    3.522201407717926E-7    2.527544197969590E-6   -2.050182838269426E-5    2.022688739234091E-1    2.660935442686546E-1    1.667947140880242E-5    1.702420786143646E-5
                         7.820637540978988E-6    1.113459590429453E-5   -1.037008392489884E-5   -6.803278386482860E-7    2.999387816188085E-5    4.628924380382318E-5    2.683886359925751E-1    3.346830031959042E-1

 2.400000000000000E9     2.259747124091894E-1    2.964509785304671E-1    6.810769066354578E-5    6.866550334046010E-6   -2.738132916305347E-6    5.187301882147734E-5    8.123306598646133E-6    2.249162424454866E-5
                         2.582466175986586E-5   -1.122694182623340E-5    2.869626908114372E-1    3.284885002603082E-1    2.092067869567020E-5   -2.768854185778799E-5    5.912968076559359E-6   -1.238020241363394E-5
                        -1.905869289894867E-5    2.023808314142647E-5    4.110527829035866E-5   -2.489299821001603E-5    2.141749660718928E-1    2.687729203220470E-1    2.894232097586294E-5   -5.120822878240460E-6
                         1.006297224165804E-5    5.034908273230036E-6   -1.385870541721173E-5    1.365426984775473E-5    3.621092176574362E-5   -3.778753171355735E-6    2.825241284283740E-1    3.340893047855850E-1

 2.412500000000000E9     2.384953554150968E-1    2.968845852458383E-1    2.127616342507655E-5   -4.017177642883855E-5    1.366625124663807E-5    3.237912782797851E-5    1.511657978326054E-5   -1.888851984924527E-5
                         2.956929732759212E-5   -1.622651023546508E-5    3.005030911713325E-1    3.268981645529903E-1   -8.494260832349997E-6    1.281894122097575E-5    9.436642915067340E-6    7.530248590750039E-6
                        -7.366572910907799E-6    4.054435512709748E-5    1.457233808444675E-5   -5.793539206893955E-5    2.261128957123047E-1    2.704834831311619E-1    2.053343577538211E-5   -5.692230108564956E-6
                         1.791061810077393E-5   -5.531574102353468E-6    8.406636304844702E-6    2.760729110439410E-5    3.024064172817580E-5   -3.826611454810984E-5    2.963529618957390E-1    3.327548490126280E-1

 2.425000000000000E9     2.513736735273093E-1    2.963649215954837E-1    2.394920216736268E-6   -7.415163624592040E-6   -7.055978818870071E-6    3.463592566017144E-6   -2.820917676064091E-5   -3.328295284029271E-5
                         1.497090362687612E-5    1.142905894067518E-5    3.136576479463859E-1    3.248143720828857E-1    2.537246963186023E-5   -2.367533762594154E-5    2.838182156036947E-5    2.413241119265536E-5
                         1.177671445237231E-5    4.740924233071936E-5   -4.761337717215885E-6   -1.868592279519680E-5    2.379607780858852E-1    2.711705050312559E-1    2.662723470163654E-5   -4.598416776816947E-6
                        -2.905276446094447E-6   -3.122260841621103E-5   -4.775664439904603E-6    1.072152177091377E-6    1.984083239261058E-5   -4.107341328242589E-5    3.096975995410816E-1    3.305821152273752E-1

 2.437500000000000E9     2.642729716247312E-1    2.953459835946964E-1   -1.011589676222188E-5   -1.816164201943075E-5   -5.980421947671108E-6   -6.657967932563540E-6    8.022217740980571E-6   -7.443256599212261E-7
                         4.613881517873898E-5   -4.427455512488128E-5    3.262453209616949E-1    3.220024556727224E-1   -2.905425251815333E-5   -1.937348581902699E-5   -1.338113225222841E-5    5.103644096934783E-5
                         3.946146925631562E-6    9.573449477353316E-6   -1.457169135602516E-5   -1.771667725370626E-5    2.497545313985829E-1    2.707736510296328E-1   -1.748863871754018E-5   -5.420259609407754E-5
                        -3.974331006100792E-7    1.203829604723170E-6    8.833862960544845E-6    2.772684840808869E-5    4.328702700767530E-6   -3.986757411951937E-5    3.224282857415737E-1    3.274966572476897E-1

 2.450000000000000E9     2.770939805832715E-1    2.938968170828981E-1   -2.536204710564555E-5   -5.535695767242375E-5    4.255011721691109E-5   -1.334681474665143E-5   -2.722962777481486E-6    2.183056768499219E-5
                         5.472389709688131E-6   -2.240975109936111E-5    3.381439061009287E-1    3.185870324144275E-1   -3.480852861266862E-5    1.781473507101489E-6   -3.781424968577661E-6   -2.302826484553041E-5
                         9.685662913177593E-8   -3.501436138716832E-6   -2.240746297582704E-5    2.708412827443000E-5    2.614255426527280E-1    2.695750318851817E-1   -8.108708192162464E-6   -3.033887531644782E-5
                         9.675544823889050E-6   -9.745734287967343E-6    2.065266288037197E-6   -2.140112930435599E-6    1.665544705283041E-5   -3.190680722119210E-5    3.347287010453239E-1    3.235267358235165E-1

 2.462500000000000E9     2.893147916776434E-1    2.923120726085195E-1    4.493299371010107E-6   -1.534925457074302E-5   -5.033496848079053E-8    1.107320786135121E-5   -1.980422033699078E-5    4.349264766532701E-6
                        -3.236643496327630E-5   -6.241936562236197E-6    3.497990531214151E-1    3.141413165219004E-1    9.472993891170926E-6    3.069597403817265E-5    1.166984916764486E-5    1.692503173831155E-5
                         1.080806553144053E-5    2.766915372634749E-5   -3.241666506886476E-5   -2.241795083774295E-5    2.729342194680663E-1    2.677071389386948E-1   -2.518475996367956E-5   -4.130591251354468E-5
                        -1.324402122377259E-5   -4.055935560452893E-6    4.615504744594834E-5   -1.195454972353923E-5   -2.237000878719284E-5   -2.192315439598550E-5    3.468162083256350E-1    3.187865591838945E-1

 2.475000000000000E9     3.008861845410808E-1    2.903074453781099E-1   -2.048037675391121E-5   -1.098134471922317E-5   -1.136053302299531E-5   -4.371168820380233E-5   -2.296716498879974E-5   -8.204343491280243E-7
                        -3.256633296920958E-5   -2.309374164650415E-5    3.609448092076699E-1    3.089791554655131E-1   -3.966473251855957E-5    4.618949975641189E-6    6.879271213210821E-6   -1.555106661083810E-5
                        -4.925772468004026E-8   -1.246993726423247E-5   -2.227763765538938E-5   -1.422081839638663E-5    2.843554082992668E-1    2.651238529446087E-1   -3.145095198501460E-5   -2.748059684553331E-6
                        -2.955038081107335E-5   -3.429293406366946E-6   -3.210616369587697E-5   -5.423561013273735E-6   -1.562469937760582E-5    1.185473660524255E-5    3.587016523780246E-1    3.133251391476757E-1

 2.487500000000000E9     3.117952294621315E-1    2.877385390838669E-1   -2.223033711346109E-5   -3.524897308540445E-6    9.657427156993915E-6   -4.891498519053225E-6    3.516365515146748E-5    3.425385089384283E-6
                        -2.766617702521195E-5   -1.716925210435925E-5    3.717769520341010E-1    3.033701164515596E-1   -1.253781094180016E-5    4.855950758012322E-6    4.212456666436005E-5   -6.288690668335379E-6
                        -1.535827833848432E-6   -6.905262029414301E-7    1.710405062259564E-5    3.580331519661114E-5    2.953842103133417E-1    2.621317371549330E-1   -4.079544956310475E-5   -1.949691271706564E-5
                        -1.491966102731025E-5    6.617386580051549E-6   -1.516617166808092E-5    1.517715165596778E-6   -4.975627696571557E-5    8.850530232602303E-7    3.703016051993590E-1    3.074273199745559E-1

 2.500000000000000E9     3.221273337028594E-1    2.844001378136371E-1   -1.343862067722611E-5    1.942925290615860E-5   -1.544110058649708E-5   -3.112439760937993E-5   -9.325117989766814E-6    3.388036356725012E-6
                        -1.985503841925922E-5    1.101808881894755E-5    3.824295297713155E-1    2.971211625983439E-1   -1.370787229404707E-6    4.542263076463752E-5   -2.499047109359586E-6   -2.111507376439030E-5
                         2.416810280908927E-5   -1.275823956020492E-6   -2.916174709159777E-6   -4.957029959174139E-6    3.059503592924842E-1    2.586263941217415E-1   -2.776052759839444E-5   -1.694622137305350E-6
                         2.111173519482034E-6   -2.156485594486782E-6   -4.431906006671778E-6   -7.555419843396626E-6   -1.715393746254465E-5    2.863554787356229E-5    3.814683114947531E-1    3.013828124286805E-1

 2.512500000000000E9     3.316461956167002E-1    2.802261048956999E-1   -3.364358675732285E-5    2.579737937113671E-6    2.322507506728687E-5   -3.780741098881866E-5    2.596556158225662E-5   -4.624759346267416E-5
                        -2.436616456432372E-5   -5.085477695393416E-6    3.928792010642260E-1    2.906862296317161E-1    4.778744366253861E-6    2.545665946817043E-5   -2.439288866384151E-5    7.011203683634725E-6
                        -8.270138255626003E-6    8.636789655217693E-6    1.636260218021037E-5    1.361101341643179E-5    3.161557719825437E-1    2.547778859357938E-1   -2.565307710246427E-5    2.830234836154319E-5
                         7.131211026299498E-6    1.250952663550247E-5    2.058928250080282E-6   -2.483078096334158E-6   -1.343050278297159E-5    3.405091505311868E-5    3.922022267067548E-1    2.951143444335717E-1

 2.525000000000000E9     3.410427885412402E-1    2.752137281952968E-1   -1.491106380836560E-5    1.976212030183652E-5   -2.058927209374633E-5    6.353051377727589E-6    2.347554278188757E-5    1.961114266109902E-5
                        -3.692504848159643E-5    2.047824512269662E-5    4.028463054249656E-1    2.841849775890252E-1    2.086353382227730E-6    5.542634506864612E-5    2.492163610810469E-5   -1.060896936312819E-5
                        -1.566896233785963E-5    4.837156471661012E-6    1.558210348778995E-5    1.783976670841913E-5    3.258152901232543E-1    2.505694522318403E-1   -1.207090157822610E-5    3.169751346166565E-5
                         5.277533624728764E-6    1.118324996421214E-5    6.789591212357932E-6   -1.210208277116161E-5   -4.331328730535659E-5    2.836905086728868E-5    4.023354174605899E-1    2.888288158197572E-1

 2.537500000000000E9     3.504326568718690E-1    2.694719053375962E-1   -2.946267610165364E-5    2.589871550020664E-5   -5.064362896358040E-5    1.248947215971670E-5    4.294466627425127E-5    2.661872290785604E-5
                         6.748911139448525E-6   -2.910312561701976E-6    4.122267517694554E-1    2.778583442032518E-1   -3.594643600187460E-5    1.030855298386765E-5   -2.421469666832772E-5    3.284245372571410E-5
                        -1.206135991871573E-6   -5.508216529265227E-6    1.063707016022293E-6   -2.716288437569219E-5    3.348167588935437E-1    2.460379391609204E-1    7.523626677836284E-6    2.395997085591752E-5
                        -1.003055915323818E-5    3.227321007154389E-6   -8.448616395348738E-6   -6.144838759451307E-6   -3.159271432974984E-5    3.243278243876062E-5    4.115352688976535E-1    2.822463625805749E-1

 2.550000000000000E9     3.597864638497690E-1    2.634920693151415E-1    2.305917507121503E-5    2.250838735050395E-5   -1.396626551868097E-5    7.263513610958670E-7   -1.365910995897717E-5   -1.755804436224858E-5
                        -4.730261228818269E-6    5.611639128757281E-6    4.209416157590569E-1    2.711539967035477E-1   -6.299718819778917E-6    2.861860988856798E-5   -4.205040909341938E-6    2.611524538951048E-5
                        -9.495508214798503E-6    4.201044423302239E-5    3.864249071813558E-5   -2.048453798178132E-5    3.434480920160028E-1    2.411123310445655E-1    5.537197882205022E-5    2.316401160061776E-5
                        -3.996875083436070E-6    5.524594947222581E-6   -2.736240262204748E-5    3.246386702391863E-6    2.456444326287742E-6    2.036579208150719E-5    4.202791027672706E-1    2.750534282443922E-1

 2.562500000000000E9     3.690786889074111E-1    2.575126239673816E-1   -2.180899201176116E-5    4.096489467890303E-5   -2.459555103828908E-5   -1.222571684244953E-5    1.450163260548213E-5   -1.838476887316342E-5
                        -1.225582274240536E-5    3.020470659912861E-5    4.291497768766552E-1    2.642048488746162E-1    2.252617344267468E-5    1.715781443323837E-5    2.406761448461461E-5    6.737969438423970E-6
                        -1.487533699304653E-5    3.399325589254580E-6    1.686395696053221E-6   -3.064515318244997E-5    3.518104185036715E-1    2.358729971388519E-1    7.867176037136363E-6    7.316018379041472E-6
                        -1.706164731833468E-5   -1.166112974103895E-5   -3.180036492478679E-5   -3.612438890021445E-5    2.248864156038759E-5    1.611652062664415E-5    4.286580294148555E-1    2.674317762422714E-1

 2.575000000000000E9     3.782854620363414E-1    2.517766910423946E-1    4.293344467841092E-6    3.399850823624321E-5   -7.976558342956394E-6   -7.025051671914475E-6    1.337107767994365E-5   -1.395740415012041E-5
                        -1.032932440833100E-6    3.544514577246216E-5    4.370578530843816E-1    2.569503087325263E-1    2.585609231417033E-5   -1.853386385012455E-5    2.977552128571383E-5    2.595843099962941E-5
                         9.735664505027451E-7   -1.042746208529226E-5    1.302143055493615E-5   -2.221762944208136E-5    3.597812274625434E-1    2.305463425081582E-1    1.017975531589767E-5    2.636860929598664E-5
                         6.800755335064710E-6    7.636958377538187E-6    3.236199581739530E-6    4.415761781098837E-6    4.107430276249446E-5    3.905408399005710E-5    4.369329850976468E-1    2.595748115141362E-1

 2.587500000000000E9     3.869251286788161E-1    2.464811218773156E-1   -1.137558125517683E-5    2.723834547288720E-5   -4.289404473183608E-6    1.210570060564231E-6    1.686182925542490E-5   -2.392494919686855E-5
                         3.561300623244115E-5    2.246826228946665E-5    4.446283520350802E-1    2.493098814301943E-1    3.414221365946720E-5   -1.602861235828616E-5   -7.840809146617296E-6   -1.691123925835740E-5
                         2.875122966283721E-5   -1.178538483807827E-8   -1.219671253275705E-5    6.361144103898827E-6    3.675086420553211E-1    2.249056061965277E-1    3.335272270082733E-5   -8.599426592225482E-7
                         1.872703889377152E-5    1.470078139772600E-5    1.679342296861631E-5   -1.141821281939371E-5    3.852413418334471E-5    1.414303900859050E-5    4.450700683247095E-1    2.514951881947571E-1

 2.600000000000000E9     3.950140766159309E-1    2.413724549809128E-1    4.184742470320832E-5    1.559533950346643E-5   -5.235747824522902E-6    1.031088880920032E-5   -2.276161089092137E-6    4.109474402865468E-6
                         5.231827900345041E-5    3.307643307315833E-5    4.519251599165832E-1    2.415672144776635E-1   -4.234390228052032E-5   -1.041901652153067E-5    2.618137552843413E-5   -1.981197557562767E-5
                        -1.217728461607282E-5    1.894270181024785E-5   -3.306297983774089E-5   -3.231515742745470E-5    3.749617521318765E-1    2.191485363122851E-1    3.813166150024585E-5    1.623186872751676E-6
                         1.246326158693751E-5    1.186652248396070E-6    2.021378965139932E-5    1.002708459973521E-5    5.110106750233399E-5   -3.603220624481207E-6    4.530443078260464E-1    2.434652354252258E-1

 2.612500000000000E9     4.023693797287630E-1    2.362903161489676E-1   -4.448811256227402E-6   -3.070384093356183E-5   -2.330990099255638E-5    2.772841644727122E-5    1.134599902678420E-5   -2.339815070325632E-6
                        -9.719559667318025E-6    8.003329622022941E-7    4.591260146000533E-1    2.339419278891967E-1   -3.275511419175655E-5    1.029966652444826E-5   -3.287188618237822E-5   -2.172636368089539E-5
                        -1.115902484209421E-5    3.413507541141660E-5   -1.871959748343779E-5    1.234021479781842E-5    3.821545098560084E-1    2.132037491822491E-1    3.129187196449051E-5   -1.160455037634985E-5
                        -1.082174777717930E-5    7.613438052654062E-6    7.238143345774114E-6    1.300753242500205E-5    3.337880400694263E-5    1.156470583529144E-5    4.610279336290918E-1    2.357339954365783E-1

 2.625000000000000E9     4.090301080807299E-1    2.307615393803461E-1    2.343316607008489E-5    9.504172498051480E-6    1.764021690006677E-5    4.150436195044213E-6   -2.668340569931358E-5    4.164923320921739E-5
                         2.019148322206167E-5    1.768910385049665E-6    4.662335740300956E-1    2.262201689002100E-1   -2.890617967343023E-5    1.202754785123861E-5   -1.932067233976290E-5   -2.968238065585827E-5
                        -1.796031619630997E-5   -4.093905137085698E-5   -3.526048340656624E-5   -2.793837270404196E-7    3.889941997687451E-1    2.070435294181832E-1    2.620350109006210E-5   -5.857986153059367E-5
                         1.955173297471458E-5   -8.641400868912889E-6    1.124682502080709E-6    1.731355800640222E-5    8.207543493601955E-6   -1.001082580933641E-5    4.684743115756392E-1    2.279518676462210E-1

 2.637500000000000E9     4.152327203457333E-1    2.245427484296138E-1    3.624223210649269E-5   -3.873835769245887E-6   -2.933447060521457E-7    8.038184926344662E-6   -1.297523097126284E-5    1.098998739384830E-5
                         2.926270144821290E-5   -1.670409763987746E-5    4.728211687324217E-1    2.183904377546513E-1    6.701341261067929E-7    7.276997723633698E-7   -1.406262928918707E-8   -4.525282596089520E-5
                         5.837475388206994E-6    5.697656188549216E-6   -1.085017214508921E-5   -1.094667497139655E-5    3.955524295847926E-1    2.007965055207879E-1    3.018565191024392E-5   -1.940037601201752E-5
                        -8.073340891747043E-6    1.582328287491518E-5   -1.656961025811481E-5   -9.156720905253397E-6    2.297128056213737E-5   -7.648707033613287E-5    4.752654594829840E-1    2.201320176724777E-1

 2.650000000000000E9     4.213690523846663E-1    2.175834049751662E-1    3.824257552920028E-5   -4.392657461460867E-5   -1.986775198244080E-5    1.382055646092494E-6    9.783809431352957E-6   -6.866336363313693E-6
                        -1.468796693557939E-5   -3.727625121689885E-5    4.792607941301965E-1    2.108073190426458E-1    1.624825586176010E-5    2.653583117873906E-5   -9.182992741011173E-7   -8.487550835903153E-6
                        -3.540079255827474E-6   -1.690204257243488E-5   -2.082871345511617E-5    1.897085943119913E-5    4.018929402503973E-1    1.946613326122817E-1   -9.602146474324879E-6    1.366461114087210E-6
                        -4.048646018537324E-5   -1.469960884842014E-5   -1.234520320857253E-5    2.350687562005626E-5    3.209774012505683E-6   -1.715402550132672E-5    4.815193993182489E-1    2.122691015630704E-1

 2.662500000000000E9     4.277066900356806E-1    2.102137465920869E-1    3.058237541799687E-5   -3.643334623750559E-5   -1.093999286596154E-5    5.912852033388706E-5   -2.051071560101224E-5    2.981304362355360E-5
                         1.663491582986844E-5   -4.426683714999002E-5    4.851973431036192E-1    2.031721301804719E-1   -8.706608973516983E-6   -6.982929744366944E-5   -2.398307926962755E-5   -9.024910239208004E-6
                        -3.756956764166429E-6    1.245917533996436E-5   -1.417444083485659E-5    6.916826639987520E-6    4.080997901061985E-1    1.885074104364549E-1   -1.048598788539222E-6   -6.102511473126682E-6
                         9.901325871113662E-6   -1.402965486427440E-5   -3.223536762722111E-6   -2.155904241093238E-5   -1.684291922700901E-5   -5.226553280236024E-5    4.874214179398721E-1    2.040416832527738E-1

 2.675000000000000E9     4.340762987242015E-1    2.025828616157093E-1   -8.441114667024207E-6   -3.024566106717615E-5   -7.640050289488809E-6   -2.687457316541119E-5    2.081009586181395E-5    4.614467453957626E-6
                        -2.889138294735828E-5   -3.235580209570507E-5    4.908273593848843E-1    1.955757566906140E-1    6.988588652022167E-6    1.746792515723923E-5    4.114065581374475E-5   -2.307176046750541E-5
                         1.006108823882899E-5   -8.923441920600217E-6    3.350121344966056E-6    5.372415611731319E-6    4.140328352595210E-1    1.821983539529836E-1   -2.345709567046122E-5   -3.504323905199602E-5
                         1.976992935444992E-5    5.417793190892640E-6   -1.218592056209212E-5    9.529986305869735E-6   -2.532651591048389E-5   -3.988900821720236E-5    4.931385555082672E-1    1.954304464636484E-1

 2.687500000000000E9     4.406702517757023E-1    1.954409038623981E-1   -2.826354238065977E-5   -4.160013113219516E-5   -2.284332508683697E-5   -2.575831419318898E-5   -1.547184013057823E-5    1.451879829279977E-5
                         1.205139422575544E-5   -2.005817356139849E-5    4.961788163646981E-1    1.875670324383326E-1    1.585574407898659E-5    1.681899699402052E-5    2.615085597007544E-5    4.808887395593576E-6
                         1.128521693953301E-5   -9.422454412199762E-6   -2.182997367495884E-5   -5.825187015893485E-6    4.197845426011477E-1    1.759966902861705E-1   -1.916834083072097E-5   -2.306728498477443E-6
                        -9.288199381410380E-6    1.513245011192309E-5   -5.116598666108022E-6   -1.169555857907495E-5   -3.957127603168361E-5    4.844022382632221E-6    4.988742542809103E-1    1.866479829497237E-1

 2.700000000000000E9     4.472744305983415E-1    1.890206024980791E-1   -4.780945047323706E-6    2.428066284726007E-6    1.218705304184577E-5    9.039834365770647E-6    1.951148410018300E-5   -1.506098270539673E-5
                        -7.251471633256940E-6   -6.584224767963211E-6    5.014094390348660E-1    1.795764949048639E-1    2.832383146755715E-5    2.253950219430114E-5    4.280801672529276E-5   -1.864102890401519E-5
                         9.480210930652630E-6   -1.385322300625648E-5   -6.405136875708042E-6    2.182967771916786E-5    4.253092682588704E-1    1.699155759574501E-1   -4.242014134119225E-5    2.901608772872344E-5
                         8.711845055349788E-7    3.948430391175691E-5   -2.753035400284885E-5   -1.680555294575777E-6   -5.097209298759601E-6   -1.447824739686383E-5    5.046390659287621E-1    1.778766818939660E-1

 2.712500000000000E9     4.539146049623053E-1    1.832132013791299E-1   -2.999096583631253E-5   -7.960751618403558E-6    1.285498069847768E-5    2.741950204448614E-5    2.007951540441769E-5    5.799584721410666E-6
                         1.916115500426496E-5    9.245084642941253E-6    5.069654555383358E-1    1.715980232227076E-1    1.919479717045180E-5   -1.940177062109992E-5    2.548949301262519E-5   -9.690834874949740E-6
                        -3.009198124561461E-6   -9.021853474652338E-6    1.802589621195519E-5   -1.124668665904692E-5    4.308590825842226E-1    1.639126594384652E-1   -2.855289024172754E-5   -5.806723891983027E-6
                         3.213224411263248E-5   -9.378855185190858E-6    1.575474899848320E-5   -1.114803306345480E-5   -2.692053869243540E-5   -1.963634111707653E-6    5.107017643949637E-1    1.694389712631301E-1

 2.725000000000000E9     4.600847240666326E-1    1.776358208301831E-1   -9.494869803412370E-6   -2.555575520134645E-5   -2.948114221250780E-6   -4.518860488746432E-6    1.342721962151275E-5   -1.731207092057496E-7
                        -9.947263635158072E-6    7.698954758669495E-7    5.124521445490722E-1    1.637693379619708E-1    2.026374591977995E-5   -3.021985306366530E-6    1.118287885700202E-6    5.758330722153123E-6
                         5.684668458056897E-5    7.360152979198145E-6    3.617525134005815E-5   -1.263378478355910E-5    4.361778132975191E-1    1.577566536538871E-1   -2.941338873749289E-5    2.982232358980547E-5
                        -7.136727004013614E-6   -1.325187197913526E-5    1.718311659571159E-5   -1.849582455272637E-5   -3.815108185907231E-5    2.666530133641019E-5    5.164982090213270E-1    1.613787185130185E-1

 2.737500000000000E9     4.656826428991168E-1    1.721326238641240E-1   -5.981675712930642E-6    3.016922984822382E-5    3.976464328070858E-5   -1.078786824537862E-5    1.030127574041756E-5    1.747722336014191E-6
                         1.024561968752298E-5   -1.014485269378190E-5    5.178776412548505E-1    1.559808986917988E-1   -5.737360986461176E-6   -2.535597289372743E-5   -1.651967675210975E-5    1.333693631435140E-5
                        -1.416412051298707E-5   -8.414745696509373E-7    1.185029005671581E-5   -1.152006390871234E-5    4.412227000465264E-1    1.515305157689238E-1   -1.869493286778640E-5    5.671364343939144E-7
                         6.629748688308586E-6    1.360259637881441E-5    1.065478286140749E-6   -4.770123605646749E-6    4.748519931457548E-6    4.567640536850150E-6    5.218715388521206E-1    1.534175535817735E-1

 2.750000000000000E9     4.706992626908054E-1    1.664349660034683E-1   -1.494762465284562E-5   -2.391748051403257E-5   -7.234614809242312E-6   -8.814973628649211E-6    9.586463898250157E-6    1.141328114176262E-5
                         2.980099231607665E-6   -7.522620813186335E-6    5.231330153887570E-1    1.482761031831831E-1   -9.286819901408235E-6   -4.432130202538747E-6   -3.225343337055136E-5    4.644059366773516E-6
                        -1.544854498937705E-6   -1.466511884529205E-5   -1.594516587235234E-5    5.624105622555078E-6    4.461598017436306E-1    1.450459138471856E-1    2.286060765754412E-5    2.375216863811575E-5
                        -1.937914982015055E-5   -1.581575833226445E-5   -5.642822547235153E-6    2.988434654301519E-5   -2.340789432833927E-5    1.580698182375340E-5    5.268606783066991E-1    1.453362300701426E-1

 2.762500000000000E9     4.753159719651744E-1    1.598055674993157E-1   -5.168406917134369E-6    2.668711751165962E-6   -4.479360007273033E-5    2.156115628745058E-5   -1.365595036959917E-6   -2.241448146291444E-5
                         1.388868645261475E-5    4.792280770967299E-5    5.280378924040134E-1    1.404363615346301E-1    1.100725253881770E-5    2.183440430709900E-5   -6.147552422512935E-6    1.652484509166271E-5
                         3.491619487290763E-6    1.200536165993325E-5    3.285474502467348E-6    5.516771877282290E-6    4.511193321665499E-1    1.384320847100054E-1   -2.797394792749417E-6    8.711484539883404E-6
                        -6.684397526758034E-6    1.732919852176869E-5   -4.894768693623813E-7    3.322915431625253E-6   -1.014828468013261E-5    1.273354169277744E-5    5.314470113658388E-1    1.369931121734254E-1

 2.775000000000000E9     4.800291015397673E-1    1.522450244781377E-1   -5.888915415016771E-6   -6.161281975410715E-6    1.255609468064339E-5   -3.523776485278834E-6   -1.361404460544476E-5    8.791433130388160E-6
                        -1.719826647093515E-5   -2.563261365483316E-6    5.327041998742688E-1    1.325592049502395E-1    6.762085024946269E-6   -3.904356526871406E-5   -2.709811315665633E-5   -1.349661326200393E-5
                         6.679307492898748E-6   -5.304692896476937E-6   -2.817554299439326E-5    1.144389045346735E-5    4.558276617285690E-1    1.317884643278944E-1    2.992590646592535E-5    5.200617847784981E-5
                         2.085313291458482E-5   -8.687222542960859E-6    6.375940142298972E-6   -1.791460915354316E-5   -1.856564430438072E-5    7.528338110909010E-6    5.356579973314270E-1    1.284696902629987E-1

 2.787500000000000E9     4.850138317151099E-1    1.443302472702817E-1    1.789959147745084E-5    6.138507692884621E-6   -9.012740201966160E-6   -1.000094764772179E-5   -3.047654094976814E-5   -2.183434767803359E-6
                        -6.059430084880289E-7   -1.660805873682521E-6    5.372387865029318E-1    1.244709651019268E-1    8.670765320902972E-7    9.748720479585918E-6   -9.967640502812073E-6    1.185839308286754E-5
                         5.771625374756005E-6    2.237246574093989E-5   -2.721837412647489E-5   -3.150437550414357E-5    4.607842204031968E-1    1.252074312730862E-1    2.911410811129531E-5    1.526651714336570E-5
                         1.529753280454227E-5    1.751456944971417E-5    7.372983405521739E-6   -1.744040175085177E-6    1.085152867271248E-5    1.433048452883191E-5    5.400614625564042E-1    1.196490194045143E-1

 2.800000000000000E9     4.904075341856639E-1    1.364238791313012E-1   -1.963441566820335E-5    1.130456641720946E-5   -1.397378358270922E-6   -1.118121596069124E-5   -3.607302344792239E-5   -1.045657414576117E-5
                         3.080410154867486E-5    4.622577076758744E-6    5.418217018514433E-1    1.161583287790284E-1   -2.980908309380775E-5   -9.544113644246463E-6   -6.215783125031053E-6    3.293358409917237E-5
                        -4.537117554176483E-6   -1.287374190287715E-6   -1.348650248946034E-7    7.753553827306622E-7    4.658013625207260E-1    1.184204166319392E-1    2.408705889043515E-5    1.355388172421541E-5
                         1.144598810014117E-6   -8.135492011081346E-6   -1.219897817095231E-5    7.168336237221630E-6    1.213088281395530E-5   -1.480805761401636E-5    5.446056130432059E-1    1.105222078527829E-1

 2.812500000000000E9     4.964560253813984E-1    1.286908047986905E-1    1.469146788408796E-5   -3.607217599058056E-6   -2.283205666799586E-5   -2.034397448070748E-5    2.172751710603884E-5   -1.052676505236985E-5
                        -8.487986329601879E-6    4.304850722134154E-5    5.465472029736160E-1    1.078741107180986E-1    3.355699093068034E-6    1.184553105144566E-5    1.998533363476492E-5    3.567822167114199E-5
                        -9.393288734792978E-7    7.280551085290397E-6   -1.839257436612615E-5   -7.016409630092766E-6    4.708939778128925E-1    1.118662492584226E-1    4.351162481919867E-5    6.706259667704984E-6
                        -9.443086529759118E-6    1.275952878692086E-6    6.683487173465576E-7    1.735221530962378E-5    3.161449381471836E-5   -7.550727111150922E-6    5.493169100132657E-1    1.013937255362152E-1

 2.825000000000000E9     5.027757971201453E-1    1.214687205198749E-1    4.196360353510367E-5    3.780542709742374E-6   -7.284595095635601E-6    1.931436561158648E-6   -7.679970972765438E-7   -8.305641115865653E-6
                         7.807384142134313E-6    6.562682144880393E-6    5.514009365292747E-1    9.938402697517379E-2   -1.773418349211428E-5    1.757046772047171E-5   -1.297773139995776E-5   -2.108851096126261E-6
                        -1.820583668450347E-5   -3.743633793950449E-6   -2.724282315376354E-6    1.087110097100275E-5    4.759862565409241E-1    1.052616527712913E-1    1.477211619250694E-5   -8.419433202021920E-6
                         6.272971284984151E-7   -8.524695579610056E-6    6.232605445846177E-6    6.614517087001071E-7    3.581174496214612E-5    2.804392084243281E-5    5.541006735180730E-1    9.227303808359774E-2

 2.837500000000000E9     5.089281419325874E-1    1.147318836515168E-1   -4.075177847968531E-6   -6.633237237346350E-6    1.578951597867131E-5   -1.141779765303878E-6   -1.807291646506231E-5    7.301135933545538E-6
                         1.104517842719956E-5    5.388852572643534E-6    5.562550951119544E-1    9.096765207144430E-2    3.386797522442511E-6   -1.191276289858996E-5    9.813882833053062E-6    1.887465534978385E-5
                        -9.076899551051189E-6    1.718179303662474E-5   -1.014800822801445E-5   -9.642545152762593E-6    4.810594629444142E-1    9.866926196757894E-2    2.368345908005035E-5   -1.888003805461281E-5
                        -4.216204157741306E-6   -1.841870372171468E-5   -9.840949532564583E-6   -1.174736618472077E-5    4.739836841207225E-6    7.753915565776106E-6    5.588495198915068E-1    8.349593276811264E-2

 2.850000000000000E9     5.147541194952445E-1    1.083769100472966E-1    8.894143845362474E-7   -1.073584072682945E-6   -3.711684826266896E-6   -8.178910719421175E-6   -1.649852728647917E-5   -1.757464531943960E-5
                         6.371571571254303E-6    1.436781469948198E-5    5.611866700427340E-1    8.240428172136016E-2   -7.581824419719213E-6   -1.165320752114314E-5   -1.690482072079182E-5   -1.023361581756244E-5
                         3.134644697125438E-6   -1.667233096378782E-5    1.925398871504148E-5    3.526632810667454E-5    4.859963530291642E-1    9.196939053540884E-2    1.747670809568149E-5   -2.020910333253175E-5
                        -1.163365474477614E-5   -1.230205077815254E-5   -1.959420194258985E-5    3.079258520244902E-6    2.018606988579572E-5    7.777078396322059E-6    5.634268770802815E-1    7.490586719899819E-2

 2.862500000000000E9     5.198595046058587E-1    1.019118419013900E-1   -3.220697675407346E-6    4.618064534501450E-5    2.997653193083514E-5   -1.170098598015130E-5    6.109155172640634E-6    1.970260397481264E-5
                         3.562333615031096E-6   -2.498464410810324E-5    5.656701216739696E-1    7.380377149267270E-2    2.478323347289021E-6    2.882302520554000E-6   -8.304854246934072E-6    1.363163615933703E-5
                         6.147483605705070E-6   -5.519339834191949E-6    3.171076549701736E-5    1.254934130362693E-5    4.906480074127588E-1    8.521941571111342E-2    2.859798869966250E-5   -1.989019620677505E-5
                         2.261896020079910E-5   -3.786976008415502E-6    2.246902164112304E-5   -7.248303237807209E-7    3.620599160599470E-5   -2.566287523588539E-5    5.674189733008742E-1    6.612806335980073E-2

 2.875000000000000E9     5.245219183290907E-1    9.476613419954624E-2    7.038721776877144E-5   -2.434649458966296E-5   -1.475612528310418E-5    2.320430633055239E-5    1.968467152024298E-5   -3.449847856051265E-5
                         1.183646327765130E-5    8.766704872222804E-7    5.698584726348814E-1    6.479008945138719E-2    8.548688815538491E-6   -4.248029900179216E-6    2.391531955458286E-5   -1.449698895209984E-5
                         5.129557584394136E-6    8.824043569917816E-6   -4.754144411931930E-6    4.992299005067236E-6    4.951119615047186E-1    7.791231396383801E-2   -1.127234311249547E-5   -2.210597445148729E-5
                         4.989033708862539E-6   -3.719812424892321E-6   -1.587782320962743E-6    1.241115177304759E-5    6.066266283514099E-6    5.633131009097973E-7    5.711037546040609E-1    5.700570103647240E-2

 2.887500000000000E9     5.288140323007883E-1    8.677302881855416E-2   -2.357250736158477E-6    2.027345205486215E-5    4.062091833954526E-6    9.343734776565594E-6   -1.287703081555924E-5    6.697469519478692E-6
                        -4.400892969807402E-6    1.196538244151410E-5    5.740393060703116E-1    5.569078914706294E-2    3.053732337120231E-5    1.640089923382518E-5    4.305614225361228E-6   -2.136067284810429E-5
                         2.975039201283953E-5    8.507739147631243E-6    1.886942835605156E-5    2.299214734522144E-6    4.996732801892436E-1    7.044041791489142E-2    9.881812233582670E-6    1.073269775016009E-5
                        -1.758004648380044E-6    3.466080739441398E-6   -2.912170354875435E-5   -1.012847933572103E-5    1.144164166914841E-5   -3.730997525550012E-5    5.746762194358663E-1    4.747813192324957E-2

 2.900000000000000E9     5.328822452664529E-1    7.805830865810551E-2   -3.410853565740768E-5   -8.285483656237979E-6    1.689464044854539E-6    7.986093022305346E-6    2.896870196327139E-5   -9.435236284744432E-6
                         1.970054637421962E-7    2.021016798126957E-5    5.780088774090252E-1    4.604986223280049E-2   -1.685229996815963E-5   -2.707564371503307E-5   -1.245544865311177E-5   -1.347104463844207E-5
                        -1.518388657800150E-5   -1.980490200758796E-5    2.022738871819199E-5    1.084624068734260E-5    5.043031477540291E-1    6.232807561001170E-2    2.461752140481713E-6    8.755543915971765E-6
                         4.394036256975620E-6   -1.226191864112049E-5    1.415907174529752E-5   -5.525279219867967E-7   -1.882362846322488E-5    1.416022294255098E-6    5.783118929933514E-1    3.735927689197885E-2

 2.912500000000000E9     5.374951506226585E-1    6.813496979069594E-2   -8.429199930174208E-6   -4.352169063668497E-5   -5.273300057508937E-6    2.722546103505392E-5   -7.916312124845738E-6   -1.405038935093496E-6
                        -8.098322470879763E-6   -2.270358822794917E-5    5.821024831391749E-1    3.604202529174376E-2   -2.763328639814104E-5    7.731661560552419E-6    1.079137287354044E-5   -9.258914948034022E-7
                         3.162657641924309E-7    1.005856296052392E-5    6.651101110853493E-6    3.005369977767494E-5    5.091159453488864E-1    5.396534342367922E-2   -2.230489212730681E-5    4.048721017942430E-6
                         2.764811867623333E-6    2.015877926155957E-5   -3.029540414813223E-6   -2.965567716787512E-5   -3.236032176439626E-5    2.939152386274536E-5    5.821559441444916E-1    2.714685641108922E-2

 2.925000000000000E9     5.425087286527652E-1    5.817123591927970E-2   -1.746275563915917E-5   -2.241360582526901E-5    9.711764291856931E-6   -2.462285807330954E-5    3.680571682152869E-5    2.593791881935364E-6
                        -1.531847839473846E-5   -2.621327777066704E-5    5.861526428443276E-1    2.591216122476802E-2    3.099705922694858E-5    1.029860442513872E-6   -4.344649069212760E-5    7.369067967058829E-6
                         5.301419023678900E-6    2.153725528447362E-5   -8.832249948761146E-7    1.694446798508239E-5    5.137495721790735E-1    4.586078974947333E-2   -3.305117412239651E-5   -5.209250591864932E-6
                        -1.912741877521301E-5    2.965579499273727E-5    1.114768884478860E-5   -2.716989282979023E-6   -1.721209312614533E-5   -4.635773533342528E-6    5.859772779174883E-1    1.693759610058348E-2

 2.937500000000000E9     5.475956986947239E-1    4.841044987713054E-2   -4.917558161706727E-5   -1.563271085265051E-5    1.154572143143001E-5    2.232974085903586E-6    4.404233350169608E-6   -3.101054180921874E-5
                         7.886843111755094E-6    3.116166299324081E-6    5.898924212316946E-1    1.612719824666001E-2   -1.636648065853054E-6   -1.014877284096343E-5   -3.824358822879774E-5   -1.121148946559415E-5
                        -1.792955587342634E-5    1.044218804135390E-5    2.106061794773114E-5   -1.129927594517856E-5    5.184250537680883E-1    3.745520024687210E-2    1.635580757015080E-5    1.057583166153599E-5
                         6.204759284552415E-6   -2.803774094395437E-5   -5.142638690260246E-6    6.938126436509635E-6   -1.956881351808626E-5   -1.518022799658550E-5    5.897164003487673E-1    6.717172980772711E-3

 2.950000000000000E9     5.530748990954615E-1    3.942217586215708E-2    3.613582788135081E-6   -9.634735607478422E-7   -1.346271591417549E-5    8.823850706747075E-7   -2.527902838231197E-6   -1.568260292353927E-5
                         1.821134022711983E-5   -2.554669769058144E-5    5.935367185596544E-1    5.932714796837720E-3    1.290447507233324E-5   -1.552307178668439E-5   -2.486357817737244E-5   -1.723305962962585E-5
                         4.627078382685994E-6   -1.143420270192206E-5    4.135681379319572E-6   -1.042665830060596E-5    5.228875531178772E-1    2.893657962679673E-2   -2.371412339708480E-5   -5.106420617443595E-6
                         2.941744412850464E-6    8.542264326088253E-6   -4.352192537038702E-6   -1.783721887021544E-5   -2.200824234322982E-5    1.385042074556795E-5    5.931077266311449E-1   -3.469491977272817E-3

 2.962500000000000E9     5.583783198140528E-1    3.065086551396292E-2   -8.299722862132902E-6   -1.351500015847655E-5    1.467885650534218E-5   -1.481401274268702E-6   -2.490852625063058E-9   -4.113661659550979E-7
                        -1.161898571435740E-5    2.645062010979543E-5    5.970456215287815E-1   -4.130155563405146E-3    1.159142793044175E-5    1.855428178556224E-5    6.468442220414792E-6    5.048429802171485E-6
                         3.615742166105464E-5   -1.613056506544800E-5   -5.502586817713006E-6   -1.524244906055386E-5    5.271988771596451E-1    2.034903118863075E-2   -6.456197438028622E-6   -7.613643052404660E-6
                         2.353073764039927E-5    3.525421977719360E-6    1.416836978358718E-5   -2.435763018249842E-5   -1.030976776286357E-5   -5.526099982957420E-6    5.962006750428670E-1   -1.356190416575622E-2

 2.975000000000000E9     5.630304225458901E-1    2.190544055262287E-2    2.254142377602610E-6   -3.092123027786978E-5   -3.191668505893269E-5   -1.443440449436741E-5   -2.461525615447763E-6    2.837097657036763E-5
                         1.302598092296327E-5   -3.455107742444789E-6    6.003790103809635E-1   -1.441719038273251E-2   -1.599997815238880E-5   -1.742229533446354E-5    3.873503786378805E-5    3.856602477828474E-6
                        -1.632851851007903E-5   -1.190572707021002E-7    5.551490482823182E-6   -1.614857628335038E-6    5.314069255720492E-1    1.165813378412848E-2   -3.008859723986427E-5    3.342453776367343E-5
                         3.830576298414355E-7   -1.450708369644273E-5   -1.050155687723726E-5    2.654782901687320E-5    5.375482423119256E-8    1.515983699779282E-6    5.991197763224678E-1   -2.389207064545622E-2

 2.987500000000000E9     5.670042655248977E-1    1.325276291849393E-2   -6.882648313669994E-5    9.487994439737805E-6    3.863013397085602E-5    8.926126369822159E-6   -3.506493935749061E-6    4.346426302710243E-5
                        -5.315660525805531E-7    2.180144005974025E-6    6.031079333857534E-1   -2.522019297339911E-2   -2.119927929693036E-5    1.239135624123098E-5   -1.606780742400990E-5    2.997110608752988E-5
                         3.858694392495195E-6    1.424250094971414E-6    1.946317924269896E-5    2.770871207647793E-5    5.352658188071008E-1    2.698084710640931E-3    1.709991610319181E-5    6.427917008860351E-6
                         1.310031198725478E-6    9.236244061499151E-6    1.451581272971158E-5    3.022893900398607E-5   -2.377860516964334E-5    1.092089750934768E-5    6.013812796024962E-1   -3.462531907856919E-2

 3.000000000000000E9     5.700569117970539E-1    4.157385654741478E-3    1.697116109476047E-5    1.497803556783684E-5   -2.426801269589696E-5    2.339651851653877E-5   -9.700104663435096E-6    9.710100637043344E-6
                         6.342736160660704E-6    2.602757795254943E-5    6.052666061110040E-1   -3.620927616129707E-2   -1.319241788716873E-5    3.415322446224833E-5    6.158849157097602E-6    1.171355321433936E-5
                         9.253339243490802E-6   -1.291178455360327E-5   -3.428926653190331E-5   -1.213639893860038E-5    5.385868383318076E-1   -6.509139168137046E-3    4.446134261510635E-6   -1.465618887475660E-5
                         1.370137363191431E-5    5.464830882156985E-6    8.651776217848748E-6   -1.323371667334939E-6    1.103888257425906E-5   -1.203480059979932E-5    6.033715808298977E-1   -4.569931526334034E-2
