# Supplementary material for: Microwave Imaging for Parkinson’s Disease Detection: A Phantom-Based Feasibility Study Using Temperature-Controlled Dielectric Variations
Source: Sensors (Basel). 2025 Dec 12;25(24):7562. doi: 10.3390/s25247562 (PMC12736638; doi:10.3390/s25247562)
Supplement: Supplementary file 1 [file sensors-25-07562-s001.zip › 36.8.s4p]

#  HZ   S   RI   R     50.00 
! Rohde & Schwarz Vector Network Analyzer 
! Rohde-Schwarz,ZNA26-4Port,1332450024101213,1.95
! Created: UTC 8/28/2025, 1:48:01 PM
! freq[Hz]                re:S11                  im:S11                  re:S12                  im:S12                  re:S13                  im:S13                  re:S14                  im:S14
!                         re:S21                  im:S21                  re:S22                  im:S22                  re:S23                  im:S23                  re:S24                  im:S24
!                         re:S31                  im:S31                  re:S32                  im:S32                  re:S33                  im:S33                  re:S34                  im:S34
!                         re:S41                  im:S41                  re:S42                  im:S42                  re:S43                  im:S43                  re:S44                  im:S44
! 
 5.000000000000000E8    -2.261840216051676E-1    3.470982056146087E-1   -1.526655774171390E-2    1.786245241526604E-2   -4.033071255125608E-2   -1.121195265578283E-2    5.221543696123124E-2    1.567818977071288E-2
                        -1.529152152399701E-2    1.788633210351377E-2   -2.408425857727057E-1    3.255738623285919E-1    1.150562150789556E-2    2.515274406800450E-2   -4.059153529642100E-2   -6.722090352973721E-3
                        -4.035414339272696E-2   -1.125908165160524E-2    1.148438339708392E-2    2.513911696711077E-2   -2.563616577371992E-1    3.438790898989020E-1   -8.349319617939204E-3    1.893804193140087E-2
                         5.222933408680638E-2    1.573710417700215E-2   -4.058663614013087E-2   -6.762394335604537E-3   -8.382556896977247E-3    1.895620586147102E-2   -2.673371893960760E-1    3.375847437830379E-1

 5.125000000000000E8    -2.484854478806033E-1    3.361423415258037E-1    1.196138250712763E-3    9.891866649495283E-3   -3.109463725915663E-2    2.489281134853537E-2    4.499370592904197E-2   -2.940567848480928E-2
                         1.257132750193720E-3    9.916765861091380E-3   -2.757568502617028E-1    3.241758941427678E-1    2.736834199981000E-2    3.838219597288966E-3   -2.850515409503412E-2    2.829818393515475E-2
                        -3.102813441162297E-2    2.492538834599621E-2    2.738427870634153E-2    3.824846199830060E-3   -2.806060481687867E-1    3.446988082574368E-1    6.205810830859152E-3    5.297252531816270E-3
                         4.497615082726841E-2   -2.941032948015776E-2   -2.851374892965108E-2    2.831354113199849E-2    6.238018986328135E-3    5.277998684979903E-3   -2.928404683627729E-1    3.363057367921083E-1

 5.250000000000000E8    -2.985112460199319E-1    3.712147277473099E-1   -6.579295681011403E-3   -1.266876078629788E-3   -1.293987307906729E-3    3.369558536843647E-2    5.966808165729373E-3   -5.049128136514854E-2
                        -6.533352652061637E-3   -1.348141155008923E-3   -3.169681584421702E-1    3.765881285357844E-1    1.519391758717191E-2   -1.496570691927924E-2    2.877987393137454E-3    3.441779322485896E-2
                        -1.311743714419671E-3    3.367729896817220E-2    1.519073452757163E-2   -1.494442824696842E-2   -3.180027946090861E-1    3.950077677910612E-1   -5.713718468666980E-3   -5.193856480309203E-3
                         6.005783548803360E-3   -5.055220843181624E-2    2.902586601425660E-3    3.443703444960596E-2   -5.741856153732797E-3   -5.181517194398111E-3   -3.329221106259079E-1    3.876540256109180E-1

 5.375000000000000E8    -3.000704208489610E-1    4.421752774005702E-1   -1.673269219085993E-2    8.850768576730780E-3    1.867201462343640E-2    1.992001224267614E-2   -2.994446762706308E-2   -3.406845393422611E-2
                        -1.683580637478075E-2    8.827401578272828E-3   -3.013088310827965E-1    4.418336196837286E-1    1.222121113621935E-3   -1.469625022190366E-2    2.153338102494581E-2    1.836511180003546E-2
                         1.868528382280176E-2    1.990100645040177E-2    1.202164566491629E-3   -1.470909018106556E-2   -2.997765108883391E-1    4.617980081179647E-1   -1.532640320681091E-2    5.832537439791401E-3
                        -2.999701918011499E-2   -3.408049755623549E-2    2.155582138793462E-2    1.834246683075886E-2   -1.531764473954320E-2    5.831937052585501E-3   -3.154010880561711E-1    4.611945765856603E-1

 5.500000000000000E8    -2.540728929473114E-1    4.852229269047983E-1   -9.850979057911696E-3    2.647973796559319E-2    1.997172920201609E-2    1.860167662002959E-3   -3.945998867705925E-2   -2.456497749117235E-3
                        -9.915529791955544E-3    2.655493919373382E-2   -2.611070320444156E-1    4.701943086402310E-1   -5.796698809802026E-3   -7.771215569172716E-3    2.227168041884592E-2   -9.763453863696846E-4
                         1.995429302351151E-2    1.907202482314969E-3   -5.794369088596196E-3   -7.776909331903044E-3   -2.531324939061405E-1    4.907003416488960E-1   -8.463524427350547E-3    2.139106918872879E-2
                        -3.949747190033479E-2   -2.407705534706695E-3    2.233811546251270E-2   -9.661304662834473E-4   -8.488941338086286E-3    2.133623145361685E-2   -2.560549386069034E-1    4.944511198518380E-1

 5.625000000000000E8    -2.152515309014501E-1    4.793890503134793E-1    1.599515296859586E-2    3.081353033936645E-2    1.154792630816353E-2   -5.031330241753691E-3   -2.578882195770147E-2    2.127126458375758E-2
                         1.598690643164233E-2    3.082326076966195E-2   -2.335389684896367E-1    4.736115920724615E-1   -2.570490503137111E-3   -7.482657286269022E-4    1.079127881561702E-2   -9.557210509429251E-3
                         1.156756139589507E-2   -5.014631975555041E-3   -2.580473369368137E-3   -7.674542427710163E-4   -2.194927352223452E-1    4.867064980900550E-1    1.356979189845729E-2    2.220037039318977E-2
                        -2.578539291209345E-2    2.129027182461930E-2    1.078772563683895E-2   -9.514435609400658E-3    1.352542369890231E-2    2.219225151252812E-2   -2.153733828452053E-1    4.776307297437091E-1

 5.750000000000000E8    -2.161200021414274E-1    4.741159928120029E-1    3.180756155750727E-2    5.702042727978077E-3    9.705641103834017E-3   -4.251598599680538E-3   -5.617817524045127E-3    2.665462694558169E-2
                         3.182452894044047E-2    5.659916610765149E-3   -2.226601220183954E-1    4.799551535179299E-1    1.954380188371580E-3   -3.956562939472394E-3    6.011888618794491E-3   -5.863209936774518E-3
                         9.837761557485515E-3   -4.323127319348139E-3    1.942593201158277E-3   -3.956109181327570E-3   -2.137988853007780E-1    4.841560535861999E-1    2.085300405496001E-2    4.295912751350121E-4
                        -5.573288075785659E-3    2.663857073641577E-2    6.017857764452295E-3   -5.879064424604485E-3    2.078686845279518E-2    4.337375564903710E-4   -2.185687156724496E-1    4.705684491958745E-1

 5.875000000000000E8    -2.145820374628853E-1    5.012468256655477E-1    1.717328761948586E-2   -1.493012442959895E-2    1.146466938450759E-2   -9.717787021998025E-3    6.946829318830833E-3    2.058119367519964E-2
                         1.715820167804872E-2   -1.496789615530649E-2   -2.062399472469896E-1    5.004948650348477E-1   -9.656655990323585E-4   -9.121322683511204E-3    9.141632927476523E-3   -8.647025174666208E-3
                         1.146612087049629E-2   -9.738045834987647E-3   -9.432174336256389E-4   -9.144546122704688E-3   -2.050570801207734E-1    5.042737155472351E-1    5.525832982559292E-3   -9.652374366308895E-3
                         6.922183866292400E-3    2.054787749913750E-2    9.106698972016311E-3   -8.665353034227562E-3    5.479913792053964E-3   -9.606008578248068E-3   -2.115519311883399E-1    4.993455496933307E-1

 6.000000000000000E8    -1.837025440312803E-1    5.306510488846474E-1   -1.683916854487289E-3   -9.646743122495768E-3    5.857389865291400E-3   -1.957631533579353E-2    1.338215346897359E-2    1.668490156060996E-2
                        -1.712787834787438E-3   -9.609728281946162E-3   -1.728421650114857E-1    5.160344438293949E-1   -1.034538788691734E-2   -1.137332535081196E-2    5.169439733617646E-3   -1.895286407059820E-2
                         5.859081073179147E-3   -1.958258286108137E-2   -1.036536438552193E-2   -1.137559811958689E-2   -1.741568749530344E-1    5.239422803440256E-1   -5.176838113079739E-3    1.371709770269013E-3
                         1.344978280935837E-2    1.668968363520276E-2    5.191452781932255E-3   -1.891050307765714E-2   -5.177725502595219E-3    1.310431738912514E-3   -1.705019708470537E-1    5.227318649392966E-1

 6.125000000000000E8    -1.368915813834760E-1    5.381155827012251E-1    1.852295128603892E-3    5.982654158077211E-3   -1.019999417084777E-2   -2.348417342434859E-2    2.521546904773593E-2    9.594934699392488E-3
                         1.829527812257071E-3    6.009360083888830E-3   -1.353294254271626E-1    5.176793342837906E-1   -2.140665292561877E-2    1.133029742541089E-3   -1.221817239460259E-2   -2.368560095876104E-2
                        -1.021854985565974E-2   -2.346638906936935E-2   -2.134553053869074E-2    1.178557201577223E-3   -1.331087283379430E-1    5.248387666441783E-1    6.407819706246518E-3    1.413854566857168E-2
                         2.517964737196954E-2    9.611876267850507E-3   -1.220875871022155E-2   -2.366444347341178E-2    6.363985187392703E-3    1.413062309930987E-2   -1.206467254067613E-1    5.134619516409371E-1

 6.250000000000000E8    -9.632862978676766E-2    5.210548565605168E-1    1.864438061603012E-2    1.057630866470374E-3   -2.676944983510955E-2   -1.079911816095378E-2    2.963942260848900E-2   -1.183200624005702E-2
                         1.869762235457826E-2    9.872125120898570E-4   -9.743604202786772E-2    5.047050363653033E-1   -1.235553508869514E-2    1.958065895128172E-2   -2.986586651583414E-2   -8.095063354301163E-3
                        -2.676532165502830E-2   -1.076138718015114E-2   -1.230367500465928E-2    1.960005452905140E-2   -9.829639479147755E-2    5.060680524747596E-1    2.471776480461541E-2    2.348430961984943E-3
                         2.963235716630620E-2   -1.186558372645165E-2   -2.981367568804690E-2   -8.113921683311995E-3    2.471334219951854E-2    2.372029997771338E-3   -9.388377100237680E-2    4.809459413447609E-1

 6.375000000000000E8    -7.872963075136594E-2    4.964023696221551E-1    1.668879058805172E-2   -2.052676641026681E-2   -2.699077770222123E-2    1.075604664370340E-2    1.313711155598674E-2   -2.929273092117409E-2
                         1.669371729858994E-2   -2.053012433870827E-2   -7.784307214101920E-2    4.774550154787591E-1    8.573559003591098E-3    1.906582882181154E-2   -2.674624660599565E-2    1.652305916516714E-2
                        -2.698827442310237E-2    1.073712933172186E-2    8.606767879606897E-3    1.905073660934839E-2   -8.682706870117109E-2    4.823307560235407E-1    1.817471650829002E-2   -2.178800262431106E-2
                         1.308907985001801E-2   -2.929066648202042E-2   -2.674565355912154E-2    1.653429336899813E-2    1.822536814926146E-2   -2.177526978822214E-2   -9.645222815301439E-2    4.582200603458505E-1

 6.500000000000000E8    -7.297659834842574E-2    4.902843731586303E-1   -6.628704052177932E-3   -2.626745803175055E-2   -1.304510440183478E-2    2.498186342171370E-2   -6.436846966611629E-3   -3.008217000502028E-2
                        -6.621012621428948E-3   -2.630704236900797E-2   -7.495878513745403E-2    4.658990478292245E-1    1.528477952798136E-2    1.110227071130417E-3   -7.462559712769478E-3    2.883353653569013E-2
                        -1.301744928213569E-2    2.498513454126680E-2    1.526891669975464E-2    1.106063982102034E-3   -8.269615116071258E-2    4.780923009155636E-1   -5.959968800576751E-3   -2.408005061652099E-2
                        -6.454371191037254E-3   -3.010706234507000E-2   -7.457791429492886E-3    2.882892123576482E-2   -5.948492155597143E-3   -2.408541471010093E-2   -9.646586790469180E-2    4.637181893677786E-1

 6.625000000000000E8    -5.065899935011265E-2    4.933004520967125E-1   -1.898555043238791E-2   -8.542526269173064E-3    6.048013870594516E-3    2.636827409033251E-2   -2.430431014811434E-2   -2.330881832562525E-2
                        -1.898272961206784E-2   -8.610674433036947E-3   -5.960995751237244E-2    4.664699163153851E-1    2.039985275067378E-3   -7.642484396605406E-3    1.291457130731304E-2    2.468151202214531E-2
                         6.102944128605285E-3    2.638833951428094E-2    2.044818607324855E-3   -7.645467512398634E-3   -6.574900317653948E-2    4.799194458780559E-1   -1.434791735325146E-2   -6.581695814331160E-3
                        -2.433795350157039E-2   -2.329888934737872E-2    1.297145305778657E-2    2.468594195372057E-2   -1.431458376168551E-2   -6.583719919708414E-3   -7.173340472091355E-2    4.701387931002968E-1

 6.750000000000000E8    -1.840875587736423E-2    4.825948224668918E-1   -1.047502187728734E-2    4.384251676940879E-3    1.943270706175521E-2    1.442170759509543E-2   -3.851157098310973E-2   -2.089571561529650E-3
                        -1.045687983524836E-2    4.371304294919566E-3   -3.040857625767023E-2    4.580637876747014E-1   -5.303396056521786E-3    2.206325362420086E-3    2.291373618825543E-2    8.068350304373320E-3
                         1.947490728740881E-2    1.441374183350815E-2   -5.307251431617414E-3    2.191538446076751E-3   -4.017105111010950E-2    4.746220906077187E-1   -4.419987164005879E-3    2.114833137203887E-3
                        -3.851551281817452E-2   -2.102648957977799E-3    2.288448715708912E-2    8.070929372290956E-3   -4.411979435796827E-3    2.075859587034358E-3   -4.001115849727410E-2    4.586788320092082E-1

 6.875000000000000E8     9.280787727630396E-3    4.561652477131736E-1   -7.323653046671107E-4    2.154655932078820E-3    2.025108756662953E-2    8.941158106912121E-4   -3.112972760226668E-2    2.753961729899639E-2
                        -6.875805256468432E-4    2.158926624435357E-3   -4.077749019850699E-3    4.295106335180204E-1    2.851340482874327E-3    9.697084747488351E-3    1.828412841484457E-2   -5.930961521299151E-3
                         2.023906259613230E-2    8.757533081068982E-4    2.796614094817475E-3    9.712921499412934E-3   -1.496509701160957E-2    4.552630310435344E-1    2.340594144519220E-3   -4.811904469206580E-3
                        -3.111541353757166E-2    2.753017046390748E-2    1.827118693735968E-2   -5.874806193533101E-3    2.329961143999324E-3   -4.785438391945985E-3   -1.681415608319562E-2    4.326082777299966E-1

 7.000000000000000E8     2.056525504798290E-2    4.199305262237610E-1   -1.021080842637034E-3   -5.732871135831699E-3    1.718254479141887E-2   -8.122533604277738E-3   -2.144386318305893E-3    4.156987757193722E-2
                        -1.044295821519369E-3   -5.721125291268174E-3    1.435952589193460E-3    3.937247868796471E-1    1.328664676890675E-2    3.911820143519688E-3    1.101878638485467E-2   -1.151267766535829E-2
                         1.718488666635637E-2   -8.135172927613527E-3    1.325984436464010E-2    3.844065317265356E-3   -2.814872960261374E-3    4.278925816472228E-1   -5.440727280443162E-3   -1.285833904721199E-2
                        -2.169119884639393E-3    4.156983665209833E-2    1.103442558308191E-2   -1.152742014815177E-2   -5.461372558512641E-3   -1.287967448616798E-2   -9.320025212082023E-3    4.039715079236510E-1

 7.125000000000000E8     1.272643864308433E-2    3.930012084575325E-1   -1.051205051769809E-2   -6.894508786259110E-3    1.041057318345322E-2   -1.650209697170627E-2    2.516473256294562E-2    2.933052659906401E-2
                        -1.053918959760303E-2   -6.916820072250246E-3   -7.924539980496749E-3    3.726215838318905E-1    1.307462182606363E-2   -9.250317082784587E-3    3.914615530035988E-3   -1.443660415558273E-2
                         1.042469717428997E-2   -1.654205772220139E-2    1.305281621757766E-2   -9.237084289463789E-3   -3.244166439027544E-3    4.080022773526289E-1   -1.751104297836841E-2   -6.137925187841237E-3
                         2.519260364099321E-2    2.939864613397533E-2    3.901824387920928E-3   -1.441952537293390E-2   -1.754206702717331E-2   -6.154485598007349E-3   -1.091955293740367E-2    3.860847720694392E-1

 7.250000000000000E8     8.513047929107148E-3    3.849073918581267E-1   -1.545247241052016E-2    3.525803217487845E-3   -1.049691211935591E-3   -1.885854893133901E-2    3.465397047491961E-2    6.579361497741741E-3
                        -1.544235731675668E-2    3.543742494540129E-3   -8.591800707309097E-3    3.671080823958865E-1    5.920378099459781E-4   -1.632911240184625E-2   -3.516947085558369E-3   -1.333657873913854E-2
                        -1.058566780026721E-3   -1.887402751615148E-2    5.714673226568482E-4   -1.633060066908487E-2    1.713374071060523E-3    4.003953408269508E-1   -1.680449358462116E-2    7.730431556595715E-3
                         3.461051650124627E-2    6.552255819915395E-3   -3.541054401117595E-3   -1.334966750285033E-2   -1.680204388759397E-2    7.723119736554939E-3   -5.096883428424179E-3    3.766286508697214E-1

 7.375000000000000E8     1.933558633973075E-2    3.760270959545191E-1   -8.434053786445907E-3    1.244193186003728E-2   -1.047779043516061E-2   -1.486007732411344E-2    3.095928300698713E-2   -1.431459687957829E-2
                        -8.414076580611428E-3    1.242161918563742E-2    5.526749835828826E-3    3.540838215732702E-1   -1.176693282699289E-2   -8.576280841366782E-3   -8.783233702177769E-3   -1.003111917426096E-2
                        -1.048744885010563E-2   -1.486172866607139E-2   -1.179610410077650E-2   -8.561178483625375E-3    2.012027950763059E-2    3.863412790111351E-1   -6.605470665628680E-3    1.385200226791376E-2
                         3.094867272254438E-2   -1.431760645337822E-2   -8.803857780727098E-3   -1.000845238679441E-2   -6.600437040533484E-3    1.381409282499515E-2    1.007770942972244E-2    3.600795143757926E-1

 7.500000000000000E8     3.490541601304654E-2    3.521357665000449E-1    5.527110252738357E-4    1.138596827305652E-2   -1.714082460490137E-2   -7.143672476518853E-3    1.616225352324179E-2   -3.055801739204055E-2
                         5.445842521822982E-4    1.138554517927563E-2    1.448262730659345E-2    3.233503218923990E-1   -9.736442749494775E-3    5.141262883747917E-3   -1.353229532599799E-2   -5.049735157662089E-3
                        -1.716071419080607E-2   -7.117615523646943E-3   -9.743690715877369E-3    5.130581010860347E-3    3.528581166841356E-2    3.540144345179423E-1    1.466281166176836E-3    1.010083777295103E-2
                         1.615759840371042E-2   -3.057794547494111E-2   -1.353001070202846E-2   -5.040711939607419E-3    1.482589807327849E-3    1.009098184625296E-2    2.231385600528861E-2    3.276191954307593E-1

 7.625000000000000E8     3.506238327250558E-2    3.140664831517755E-1    3.458756429298817E-3    6.095719022041204E-3   -1.901585600491993E-2    4.317276795759566E-3   -6.349401059463714E-3   -3.423053344413686E-2
                         3.473125138266377E-3    6.078786527811122E-3    2.160971684658478E-3    2.897733525213626E-1    2.528735993582570E-3    6.658779059947994E-3   -1.565290232806801E-2    4.119963210907474E-3
                        -1.901304429925324E-2    4.330021160763107E-3    2.544551847777451E-3    6.638912854597057E-3    2.892748465070194E-2    3.153608645807665E-1    1.558430312368300E-3    4.918375102885538E-3
                        -6.332535160475303E-3   -3.423188451534933E-2   -1.560835390854699E-2    4.116057959741111E-3    1.544667982721123E-3    4.889894909146810E-3    1.387277159417201E-2    2.866658744432810E-1

 7.750000000000000E8     1.136487055398276E-2    2.878719534276813E-1    9.545820243028339E-4    3.397361546162930E-3   -1.246003147810945E-2    1.577999151435048E-2   -2.667157856243228E-2   -2.309462923715982E-2
                         9.635348058747330E-4    3.402131494365225E-3   -2.121730353426459E-2    2.752591660296826E-1    5.487680180359844E-3   -3.635411770534806E-3   -9.741749210690140E-3    1.404356651390995E-2
                        -1.244807629204013E-2    1.581671169599481E-2    5.456266329355825E-3   -3.630890045329140E-3    7.570906430418750E-3    2.942848606339244E-1   -1.040733730596107E-3    5.535337931930781E-3
                        -2.669691882817656E-2   -2.309348721827088E-2   -9.711406914755484E-3    1.407138999883874E-2   -1.045567106939447E-3    5.546423189591738E-3   -1.422779342417177E-2    2.631503791679756E-1

 7.875000000000000E8    -7.070144785121952E-3    2.864604114879041E-1   -5.300889130893990E-4    6.401134300532701E-3    8.720500023888109E-4    1.974527045008017E-2   -3.574566255133695E-2   -4.858488378945106E-4
                        -5.493167079821440E-4    6.421463841135401E-3   -3.284423191830530E-2    2.726836228958470E-1   -3.285369443965948E-3   -8.341835364443058E-3    2.206843476003261E-3    1.678075129506304E-2
                         8.801312483395099E-4    1.974305368507059E-2   -3.278130491093622E-3   -8.319342234790226E-3   -4.461491990365299E-3    2.873900602582450E-1    1.100926177854748E-3    8.878546253235366E-3
                        -3.573049289005582E-2   -5.168921240201999E-4    2.235405559882271E-3    1.676308467046610E-2    1.079016586104382E-3    8.902377658313474E-3   -3.422498068921931E-2    2.608564481065472E-1

 8.000000000000000E8    -6.341920526541185E-3    2.834997331429737E-1    3.273210265174255E-3    9.591840367767555E-3    1.314444826493651E-2    1.344211272253373E-2   -2.691008933216697E-2    2.261918101173237E-2
                         3.331886854788794E-3    9.608185870823648E-3   -3.668653493037607E-2    2.629721973493130E-1   -1.083583324324675E-2   -1.530942465615629E-3    1.274853193633460E-2    9.892623185871729E-3
                         1.319301174029567E-2    1.341215745452341E-2   -1.083351856155229E-2   -1.522522032358457E-3   -9.423758755094259E-3    2.743981103917915E-1    5.745820574815078E-3    8.768430148049655E-3
                        -2.690221956088837E-2    2.260512398051386E-2    1.272914999365993E-2    9.885654205427523E-3    5.755721027938961E-3    8.777762095330337E-3   -3.930322381330253E-2    2.563835684395253E-1

 8.125000000000000E8    -6.398029157203850E-3    2.634298896329492E-1    1.064902859336746E-2    8.889560585846659E-3    1.691535864490315E-2    4.606695555334132E-4   -5.936079610250455E-3    3.322884354876476E-2
                         1.068507141736696E-2    8.908043851982081E-3   -4.816934854833325E-2    2.465040491511135E-1   -8.016148545028079E-3    8.095161823594691E-3    1.374172965126294E-2   -2.629994498099790E-3
                         1.691714234957469E-2    4.086120964830561E-4   -8.005992356359423E-3    8.094612269354540E-3   -2.248039339685260E-2    2.557198778273599E-1    1.058429948409398E-2    6.483986831441434E-3
                        -5.932712731697812E-3    3.321277773514352E-2    1.374847101304886E-2   -2.650519396194111E-3    1.056952142609841E-2    6.508259823920797E-3   -4.661644953201226E-2    2.386470015657332E-1

 8.250000000000000E8    -2.525126638474810E-2    2.389016257575571E-1    1.656850019640651E-2   -2.683087328512818E-4    1.003475591853353E-2   -9.452354741512854E-3    1.560429020981768E-2    2.844546307972729E-2
                         1.659781397359928E-2   -2.706568140926169E-4   -6.966588464926732E-2    2.361623177545710E-1    1.198613002859012E-3    1.073662713672360E-2    4.828120485659822E-3   -9.064125397779984E-3
                         1.002261475798961E-2   -9.502076499508762E-3    1.160687137389513E-3    1.074374745042034E-2   -4.601610004568665E-2    2.431425665101633E-1    1.399591933932219E-2   -1.144661611507297E-3
                         1.557020058941801E-2    2.846628464865946E-2    4.802186291646331E-3   -9.071552842701974E-3    1.400304428326974E-2   -1.128187849250714E-3   -7.190198793754235E-2    2.210358769376465E-1

 8.375000000000000E8    -5.741957018833493E-2    2.301664836439291E-1    1.059327881393411E-2   -1.125922029371288E-2    7.435626319026657E-4   -9.900499629881428E-3    2.861089402195063E-2    1.199181590096242E-2
                         1.061876529704676E-2   -1.126654662010740E-2   -9.129247215805286E-2    2.367194887375923E-1    7.917353849378327E-3    4.352165262578741E-3   -2.483866745527672E-3   -5.260696553576468E-3
                         7.058085327264163E-4   -9.889687810221079E-3    7.938356692760312E-3    4.343477349229585E-3   -7.185155868303908E-2    2.433529689521030E-1    8.204475815540008E-3   -8.941689747113707E-3
                         2.863323329084123E-2    1.202408541777246E-2   -2.503107470448896E-3   -5.258198044458721E-3    8.170341241801517E-3   -8.906099849590779E-3   -1.053732031116662E-1    2.231102121251597E-1

 8.500000000000000E8    -8.281274203295061E-2    2.399230434268103E-1    4.195807907677187E-5   -1.074053106602597E-2   -3.153953013082882E-3   -5.492796608304699E-3    2.888598492715941E-2   -7.386799270741884E-3
                         5.640517014134209E-5   -1.073698582681603E-2   -1.072621045523359E-1    2.430291666926001E-1    4.942721851224399E-3   -3.490574667558139E-3   -1.511900008258427E-3    6.486593064359082E-5
                        -3.159298361168857E-3   -5.449695578464188E-3    4.927533348118267E-3   -3.501470723074116E-3   -8.967451298312651E-2    2.531502405025470E-1    9.317376195056393E-4   -6.823030708203222E-3
                         2.888716763081382E-2   -7.386624456688095E-3   -1.505904004303452E-3    5.031537832938523E-5    9.377727616731313E-4   -6.827412007230379E-3   -1.248747704957463E-1    2.416402301685359E-1

 8.625000000000000E8    -9.228217365985267E-2    2.515525691763855E-1   -2.417017633256144E-3   -4.463604971210493E-3   -3.314315058972504E-3   -2.624592135010592E-3    1.847527166111722E-2   -2.334061417038271E-2
                        -2.399709454811241E-3   -4.422320401652100E-3   -1.174317315603606E-1    2.496823714473934E-1   -2.090848312655122E-3   -2.509432997511533E-3    1.921391555540686E-3   -5.834379752081477E-4
                        -3.289862402382987E-3   -2.652570374031439E-3   -2.102413861187200E-3   -2.504399768215892E-3   -9.771377776776494E-2    2.630525718841848E-1    1.581101412072855E-3   -2.958723899006199E-3
                         1.848667893685930E-2   -2.331819981843540E-2    1.918440850398400E-3   -6.151386151267116E-4    1.551410384019281E-3   -2.949863900528463E-3   -1.266088796743776E-1    2.547837895831362E-1

 8.750000000000000E8    -9.770824241423902E-2    2.532966554207551E-1    7.107767933954686E-4   -2.468256283384488E-3   -2.988657897788566E-3   -1.048687920510027E-3   -6.217194127519811E-4   -2.973458113180217E-2
                         6.833770432238598E-4   -2.429958270801208E-3   -1.258278887701243E-1    2.540554148822094E-1   -1.733231416120239E-3    3.556176242271831E-3    1.287292065856165E-3   -3.689978186731274E-3
                        -3.001742897232441E-3   -1.082426611584885E-3   -1.727752188949811E-3    3.541798452128738E-3   -1.016688652534248E-1    2.673447966238295E-1    4.029213939944361E-3   -4.569650780288259E-3
                        -5.915196908096850E-4   -2.974562168178941E-2    1.308483326502954E-3   -3.662187420180453E-3    4.039924471300119E-3   -4.572017130577881E-3   -1.292184807741543E-1    2.543847424776529E-1

 8.875000000000000E8    -1.111057068102703E-1    2.533973659391150E-1    2.052578488149338E-3   -5.788239014144158E-3   -2.342907350617824E-3   -2.222209018404898E-4   -1.898903621349767E-2   -2.168259488134820E-2
                         2.022601419659279E-3   -5.804329347899270E-3   -1.364433639713558E-1    2.576241706584285E-1    3.921090036383776E-3    4.051939291433433E-3   -1.645817014104400E-3   -4.315609440174123E-3
                        -2.346802851686083E-3   -2.321391193217640E-4    3.904896137525072E-3    4.044184699041308E-3   -1.092090702893715E-1    2.678944927831953E-1    2.410352929489066E-3   -9.108235051876808E-3
                        -1.899629730918806E-2   -2.168166142399929E-2   -1.639448831724145E-3   -4.308289347360886E-3    2.424134530728941E-3   -9.092040390493605E-3   -1.434392187735708E-1    2.549373188236749E-1

 9.000000000000000E8    -1.278146350774546E-1    2.632707873275099E-1   -2.499749569777183E-3   -8.830139956242513E-3   -2.215036032381123E-3   -2.332907180343028E-4   -2.735175496904703E-2   -4.637472417961018E-3
                        -2.497750621742133E-3   -8.837619141770605E-3   -1.503664610851420E-1    2.657501887330201E-1    6.237950767737092E-3   -7.816783602308761E-4   -3.961498281169902E-3   -2.918759547238088E-3
                        -2.227447426774279E-3   -2.404601932988144E-4    6.244547257907972E-3   -7.735128324234193E-4   -1.224093282979660E-1    2.730774592717518E-1   -4.071042628059353E-3   -1.062744157032507E-2
                        -2.736027273992635E-2   -4.663924130421070E-3   -3.976845484781972E-3   -2.915179046604212E-3   -4.085005985830665E-3   -1.063804838453628E-2   -1.586906290102803E-1    2.681595309686320E-1

 9.125000000000000E8    -1.371204082180092E-1    2.817453191085527E-1   -8.260887857452440E-3   -5.885755499023215E-3   -3.087643689483641E-3    3.293226606103504E-4   -2.337530550324723E-2    1.347001092043403E-2
                        -8.278893975695962E-3   -5.854963296106633E-3   -1.607086811197155E-1    2.820397712260994E-1    3.336181189816722E-3   -4.742606594787651E-3   -5.496098106009987E-3   -5.636346988682944E-4
                        -3.111283041931589E-3    3.215691403989282E-4    3.316886869385282E-3   -4.735508372172187E-3   -1.323384185944663E-1    2.879884997567367E-1   -9.495706993402363E-3   -5.983165810506955E-3
                        -2.336566182066517E-2    1.347016394234824E-2   -5.475376696408074E-3   -5.562309859883163E-4   -9.493173674391312E-3   -5.999109101473608E-3   -1.628484170501775E-1    2.877154814154374E-1

 9.250000000000000E8    -1.363249583616178E-1    2.994866066656272E-1   -9.625746166137128E-3    3.987023240924718E-4   -3.329706471354498E-3    2.654814036628315E-3   -8.531718476567373E-3    2.455250473004590E-2
                        -9.661418425385180E-3    3.975419992131890E-4   -1.613407953533622E-1    2.997351165155425E-1   -3.379589490657205E-4   -4.342822592903374E-3   -5.456141975099645E-3    3.114518690846405E-3
                        -3.319674358909095E-3    2.678899621489948E-3   -3.776685107342726E-4   -4.361650336432389E-3   -1.316098953714851E-1    3.043108888026759E-1   -1.006176379796297E-2    2.169158824302557E-4
                        -8.536337187211130E-3    2.455400674770993E-2   -5.440146025921079E-3    3.091367206019297E-3   -1.005083408599000E-2    2.302986274062226E-4   -1.576868596669816E-1    3.015068781235847E-1

 9.375000000000000E8    -1.308579709366866E-1    3.104089320970101E-1   -6.228568271638666E-3    5.471810158166903E-3   -8.758254080967792E-4    4.993658868659682E-3    9.465200362295053E-3    2.240210858724792E-2
                        -6.214033107598802E-3    5.474247952694336E-3   -1.563122123901876E-1    3.111754068008466E-1   -1.456621736270126E-3   -2.593793441251302E-3   -2.360219486102484E-3    6.171149886189563E-3
                        -8.998402149200927E-4    4.996871888674456E-3   -1.463443577798722E-3   -2.600239755642949E-3   -1.254352013501373E-1    3.129313935573566E-1   -6.833595951002846E-3    4.995913456677660E-3
                         9.424826852988776E-3    2.240082860195994E-2   -2.379546194412841E-3    6.139283301494033E-3   -6.822190199337203E-3    4.978747446860851E-3   -1.527451309100665E-1    3.069962434301337E-1

 9.500000000000000E8    -1.273683740808979E-1    3.152306457240241E-1   -4.667470103897368E-4    5.896623482853568E-3    3.093673222108836E-3    4.304263828227174E-3    1.957565152557431E-2    9.195101938199208E-3
                        -4.658938510786556E-4    5.875248901156229E-3   -1.527392097638577E-1    3.166432165323380E-1   -1.655289966101330E-3   -1.706857781808800E-3    2.123230342598360E-3    6.008184012525267E-3
                         3.115647976611978E-3    4.291099801084267E-3   -1.660852924701336E-3   -1.728445564611531E-3   -1.230722635402569E-1    3.150555502487736E-1   -1.476704910689182E-3    5.562859411000801E-3
                         1.957538022091943E-2    9.188215068551598E-3    2.139203558354997E-3    6.030619957377959E-3   -1.473312758483516E-3    5.572214884055924E-3   -1.531399370583576E-1    3.098179972576816E-1

 9.625000000000000E8    -1.290198102825778E-1    3.197291466783937E-1    2.257287181580803E-3    1.675533277404954E-3    4.751967416927305E-3    3.152189786220182E-4    1.759971260419584E-2   -4.667872980940077E-3
                         2.228968601712632E-3    1.645813341610472E-3   -1.532411112374525E-1    3.220057023732427E-1   -1.698549232703514E-3   -1.020267258300682E-3    4.828766402091875E-3    2.703308740777770E-3
                         4.769770405734992E-3    3.201328963642763E-4   -1.693433758994288E-3   -9.999019034226289E-4   -1.267042779635513E-1    3.190731438480003E-1    8.414311194824935E-4    1.912695148371738E-3
                         1.759805180340595E-2   -4.667123919831880E-3    4.834786696240229E-3    2.709696814425693E-3    8.628814645132093E-4    1.916985653725040E-3   -1.567369728514214E-1    3.163447870862068E-1

 9.750000000000000E8    -1.311728993288814E-1    3.288938294088101E-1   -6.731993566706154E-4   -1.624475613168488E-3    2.167790662038296E-3   -2.827137369999317E-3    9.564512399343361E-3   -1.142683227370470E-2
                        -6.515336476570928E-4   -1.656788555819223E-3   -1.533599494463338E-1    3.312153327036426E-1   -1.277394249670817E-3   -6.748142193064610E-4    4.035473474032783E-3   -6.578015706394508E-4
                         2.159283618021565E-3   -2.812846642420465E-3   -1.303469928923047E-3   -6.639557095297571E-4   -1.290718124503951E-1    3.292499768706577E-1   -1.664000406402857E-3   -3.581387620511575E-4
                         9.538448293720104E-3   -1.145564547907604E-2    3.988804193725765E-3   -6.902521580850779E-4   -1.679934387546093E-3   -3.499539866121012E-4   -1.570351986351215E-1    3.272857773950705E-1

 9.875000000000000E8    -1.278456664947994E-1    3.405552564651921E-1   -4.335435349262620E-3    7.603363026054701E-4   -1.106354960938675E-3   -1.532471771222464E-3    2.128655164715475E-3   -1.275006186164555E-2
                        -4.336356751534161E-3    7.125888661294339E-4   -1.486109431686478E-1    3.414591138337067E-1   -1.309373686522031E-3   -1.432856158427814E-3    1.848356098777661E-3   -1.125610032683108E-3
                        -1.135826369723482E-3   -1.520158685165330E-3   -1.328563796483392E-3   -1.432911972244647E-3   -1.240888471071425E-1    3.404709906166204E-1   -4.153280803430471E-3    2.123606797930953E-3
                         2.098612966736012E-3   -1.274725587858490E-2    1.878513208480626E-3   -1.159069413916681E-3   -4.136519209576430E-3    2.126674354242946E-3   -1.512617104442879E-1    3.376558656705018E-1

 1.000000000000000E9    -1.188896921174802E-1    3.484330739965146E-1   -2.854058531301716E-3    5.192143813318958E-3   -3.388681108323730E-4    1.440135589180394E-3   -4.423284115001092E-3   -1.132228574441198E-2
                        -2.841604033047080E-3    5.218343149722793E-3   -1.404260462589876E-1    3.473745300267279E-1   -3.602022009016422E-3   -1.740763781202032E-3    2.240274290199862E-3   -2.321516522698473E-4
                        -3.562722474698509E-4    1.427973444277808E-3   -3.569467189862962E-3   -1.751572888463006E-3   -1.147743741937608E-1    3.455929792968034E-1   -2.302636937516817E-3    5.773239521736751E-3
                        -4.433533590498710E-3   -1.132199839712707E-2    2.217401629362424E-3   -2.306857992410578E-4   -2.311892671413438E-3    5.807597203254862E-3   -1.426331250189105E-1    3.425449438417990E-1

 1.012500000000000E9    -1.096174332328769E-1    3.501183981764027E-1    1.801220763995781E-3    5.547536589979338E-3    2.707507832359811E-3    9.223262971716819E-4   -9.494255566054885E-3   -6.765559305940688E-3
                         1.769997969132538E-3    5.538543594649134E-3   -1.343731080728263E-1    3.483272330965536E-1   -5.684774189601106E-3    1.686096059098994E-3    3.674140130677923E-3   -2.031515727204718E-3
                         2.696821829647654E-3    9.078639909240608E-4   -5.701801998333104E-3    1.663410034237534E-3   -1.082444870370084E-1    3.447848976811492E-1    1.985121825005665E-3    5.864503425918396E-3
                        -9.479339775823107E-3   -6.759103483922595E-3    3.689755233788758E-3   -2.055154547045073E-3    1.979080755030609E-3    5.854674564673697E-3   -1.369781773120509E-1    3.422669733898539E-1

 1.025000000000000E9    -1.051014732642837E-1    3.486678742648254E-1    3.818112862083467E-3    2.142821369676165E-3    3.073465662510380E-3   -2.524281601002916E-3   -1.102698441545130E-2   -4.683709621691599E-4
                         3.824198957629066E-3    2.155157283396469E-3   -1.334946222105349E-1    3.485117544111473E-1   -3.043534232259450E-3    6.060461342581569E-3    1.958771576609600E-3   -5.414556944510159E-3
                         3.100321273546514E-3   -2.518130569552653E-3   -3.037317368486986E-3    6.041323996506847E-3   -1.075034493133943E-1    3.435396302302987E-1    3.896411663140152E-3    2.736345914571993E-3
                        -1.103427821479117E-2   -4.559658975025109E-4    1.931988029093336E-3   -5.410217125771523E-3    3.855127159762083E-3    2.747762201488264E-3   -1.373192802268575E-1    3.420026292037897E-1

 1.037500000000000E9    -1.047532460881250E-1    3.500980294388880E-1    2.178145348711387E-3   -2.255947600057990E-4    7.299766261962197E-5   -4.611488337395906E-3   -9.296088254491453E-3    5.332511043548170E-3
                         2.184981561168083E-3   -2.496700186816838E-4   -1.352666518536209E-1    3.525245555430390E-1    2.058313042925605E-3    5.994706222295152E-3   -2.577405297601561E-3   -6.009056075552976E-3
                         6.240550267008032E-5   -4.584318853545354E-3    2.077869301497735E-3    5.953440588682654E-3   -1.091085166245196E-1    3.469605517170185E-1    2.607814014968137E-3    6.816798620452373E-4
                        -9.347816150731795E-3    5.333467134835839E-3   -2.561106906904473E-3   -6.004603655564530E-3    2.596128507685162E-3    6.844235523563010E-4   -1.397927142359383E-1    3.466697881149825E-1

 1.050000000000000E9    -1.029803221070786E-1    3.550885110056272E-1    3.890471758553719E-4    4.164197095021067E-4   -3.396534174783182E-3   -3.284282948596524E-3   -4.890403334698652E-3    9.730829921947503E-3
                         3.814328058875021E-4    4.237436604456557E-4   -1.345244822493004E-1    3.593657775028735E-1    4.281283339957260E-3    2.417576272161532E-3   -6.065616288756019E-3   -2.730834409496224E-3
                        -3.404583397674150E-3   -3.312126823722956E-3    4.267207629401978E-3    2.397770267569480E-3   -1.075263905170828E-1    3.530440682163198E-1    1.555971993812835E-3    1.192800793608010E-3
                        -4.916962800809688E-3    9.731931344601562E-3   -6.092630688345890E-3   -2.758700257934214E-3    1.551954498906022E-3    1.205212827278856E-3   -1.387117514499792E-1    3.537273572208657E-1

 1.062500000000000E9    -9.853673441188229E-2    3.586540887130057E-1    7.779336761013804E-4    1.910922062706684E-3   -4.512170372496613E-3    1.219096701493179E-5    1.844284354453638E-3    1.102606394168137E-2
                         7.792319883968045E-4    1.918649514116164E-3   -1.308615325368837E-1    3.643476048608487E-1    3.173011985968293E-3   -2.588150948719731E-4   -6.030633220202739E-3    1.825200331856078E-3
                        -4.487827912937127E-3   -2.422902173227359E-6    3.171372824847089E-3   -2.355956188537490E-4   -1.035120676558703E-1    3.568527651743080E-1    2.481330857894771E-3    1.883367998054425E-3
                         1.857520662125901E-3    1.101590251170840E-2   -6.054202721948617E-3    1.822614781070958E-3    2.472951828614727E-3    1.885255953328336E-3   -1.351726832788768E-1    3.581940556308611E-1

 1.075000000000000E9    -9.510282591010755E-2    3.587924163942026E-1    2.482893326567045E-3    2.297780494072955E-3   -2.927735128392096E-3    2.658736215693514E-3    8.354783956536938E-3    7.443479930189669E-3
                         2.493825246705586E-3    2.320921076281910E-3   -1.282845219929578E-1    3.664003545908753E-1    1.590130892132836E-3   -4.262481160246369E-4   -3.134090068096508E-3    4.677094612297154E-3
                        -2.906873871347463E-3    2.642365013177678E-3    1.588688985067419E-3   -4.276149977568433E-4   -1.012613069997543E-1    3.579270517715376E-1    3.988670912346213E-3    1.218114736307576E-3
                         8.345425576474027E-3    7.430597859106068E-3   -3.116802084837993E-3    4.682008760382632E-3    3.981412949809935E-3    1.228282290645218E-3   -1.332961406660806E-1    3.599413766095916E-1

 1.087500000000000E9    -9.533835591376925E-2    3.576928716707666E-1    4.347062585269343E-3    1.038412240493310E-3   -3.867744727390777E-4    3.242939315524868E-3    1.068347988023283E-2    4.075723738280363E-4
                         4.334356528715220E-3    1.037095381705737E-3   -1.285889596356130E-1    3.688932124268947E-1    1.734052405126141E-3    3.395837498839673E-4    3.001035526347231E-4    4.757038774682549E-3
                        -3.629967305114094E-4    3.246256322783067E-3    1.731685547326511E-3    3.533172024930763E-4   -1.020742500466249E-1    3.593967931034402E-1    4.975314142128373E-3   -7.514299327518601E-4
                         1.072046141823635E-2    4.138116302357657E-4    3.108485668585921E-4    4.782339793329921E-3    5.006496724582721E-3   -7.579616239399480E-4   -1.343152894797228E-1    3.625084335794141E-1

 1.100000000000000E9    -9.892404174630827E-2    3.586454807862738E-1    4.885904141474088E-3   -1.801533195584938E-3    1.370405619319433E-3    1.926760659076313E-3    7.943036024017115E-3   -5.925758421022700E-3
                         4.909572260729017E-3   -1.793825908233570E-3   -1.296592953724299E-1    3.742634004354226E-1    3.008421724607297E-3   -3.493418246267054E-4    2.485566367119101E-3    2.936176071391551E-3
                         1.385774558448966E-3    1.925317543743660E-3    3.027341294641343E-3   -3.512226446953411E-4   -1.040026077844609E-1    3.635583490919751E-1    4.320835461459225E-3   -3.396024348860209E-3
                         7.915550758821431E-3   -5.927807552678807E-3    2.482668808837188E-3    2.935994707855952E-3    4.336146070349724E-3   -3.416269801080581E-3   -1.362836653073049E-1    3.680548994592061E-1

 1.112500000000000E9    -1.025145554715667E-1    3.637246083178820E-1    3.084857276288396E-3   -4.236839929458718E-3    1.162126257445856E-3    2.257737335373869E-4    2.380135332161042E-3   -8.625275886781684E-3
                         3.032350219924514E-3   -4.256153948305204E-3   -1.290037846767743E-1    3.817966969245210E-1    3.004834908952315E-3   -2.611127595136157E-3    2.550764343455812E-3    8.027784819311505E-4
                         1.132770057112132E-3    2.139622777784824E-4    3.031642875080228E-3   -2.618685663838160E-3   -1.043242520888496E-1    3.699775083092449E-1    2.008082196199268E-3   -5.010450838395872E-3
                         2.383409641502141E-3   -8.658397642570096E-3    2.564390756981191E-3    7.774204720328131E-4    2.015430214306974E-3   -5.000123393017059E-3   -1.363078079868710E-1    3.762125755044146E-1

 1.125000000000000E9    -1.032837463903578E-1    3.707916552219191E-1    2.796385983554418E-4   -4.473458296744949E-3   -1.070384001337479E-4    3.647080418761012E-4   -2.847586259724327E-3   -7.516097584117225E-3
                         2.838399104591680E-4   -4.482196385173601E-3   -1.268776572196279E-1    3.890961491802953E-1    9.668560047307250E-4   -4.332831764440099E-3    1.583276984034670E-3    1.907287604651597E-4
                        -1.173496466490532E-4    3.501966292126310E-4    9.640182182738166E-4   -4.306552092452154E-3   -1.026978790518297E-1    3.761560819368233E-1   -5.156686850325391E-4   -4.742804207945682E-3
                        -2.834983143654436E-3   -7.515153925057545E-3    1.575622655192016E-3    1.939429195414239E-4   -5.188976653756889E-4   -4.731174919179197E-3   -1.341766173786889E-1    3.841718612477041E-1

 1.137500000000000E9    -1.021721813303435E-1    3.771964850312907E-1   -1.142691085176213E-3   -3.076597202067584E-3    3.235452634301418E-4    1.777641582724175E-3   -5.942773779312389E-3   -4.072226461249764E-3
                        -1.130780228489317E-3   -3.079880719149400E-3   -1.251600779117923E-1    3.956629969921397E-1   -1.790331844660864E-3   -4.073545876056304E-3    1.858186214923256E-3    6.140913723051920E-4
                         3.224288711276333E-4    1.763646962760232E-3   -1.800901034074388E-3   -4.067799016512208E-3   -1.009422185544970E-1    3.814150622508146E-1   -1.916676120182134E-3   -3.356462069473887E-3
                        -5.960860085687570E-3   -4.075111069593912E-3    1.852348391066540E-3    6.383146567841650E-4   -1.925394230612017E-3   -3.352703333015544E-3   -1.322400811877295E-1    3.908387955899431E-1

 1.150000000000000E9    -1.013855649038851E-1    3.830606401414781E-1   -9.437771926437500E-4   -2.161318977199519E-3    2.480699150681941E-3    1.621646842112420E-3   -6.555802016515926E-3   -3.065886929278442E-5
                        -9.653505309456349E-4   -2.135175287050599E-3   -1.241746656572870E-1    4.025835212577658E-1   -3.609529028842259E-3   -1.960639508106558E-3    3.202512784089458E-3   -3.670875888248501E-4
                         2.500218636329787E-3    1.612431515196151E-3   -3.572024468787828E-3   -1.933646398898927E-3   -1.000444732947207E-1    3.869614596448004E-1   -1.998945161553395E-3   -2.110487411227768E-3
                        -6.541299940794073E-3   -3.353182926979471E-5    3.204194835052772E-3   -3.790797038906331E-4   -2.020503039239726E-3   -2.112987645439385E-3   -1.315439405129435E-1    3.977313345684043E-1

 1.162500000000000E9    -1.018727400966185E-1    3.900739722174159E-1   -9.301295014114762E-4   -2.600418418897959E-3    3.520436283183363E-3   -9.032495720568596E-4   -4.944529116519949E-3    3.299213991308408E-3
                        -9.069116284813785E-4   -2.615089707593949E-3   -1.235404356368025E-1    4.105315796838235E-1   -3.236685044069140E-3    5.615549481812980E-4    2.821914252650800E-3   -3.069722462082139E-3
                         3.549860260501231E-3   -8.759968895550235E-4   -3.251720462932217E-3    5.436080344440924E-4   -9.986905015756273E-2    3.938108128661902E-1   -1.820765514703190E-3   -1.912556244828339E-3
                        -4.948270633238661E-3    3.290511473364399E-3    2.818747844535240E-3   -3.050341644760576E-3   -1.841251132023454E-3   -1.911956609819754E-3   -1.315690126072217E-1    4.064275144233008E-1

 1.175000000000000E9    -1.024932556834058E-1    3.998347385582305E-1   -2.268957096025121E-3   -3.024408941462100E-3    1.949942072909314E-3   -3.283638280480732E-3   -2.166785386464485E-3    4.963065552136114E-3
                        -2.275085782327451E-3   -3.018239772134234E-3   -1.225080278425836E-1    4.198996634242022E-1   -1.514009470411046E-3    1.527656699136215E-3    9.319302502599599E-6   -4.596998891540692E-3
                         1.943528576279968E-3   -3.266274264266852E-3   -1.497471300778330E-3    1.522754379045565E-3   -9.952038777809510E-2    4.025582485468628E-1   -2.611558107295447E-3   -2.059954286761027E-3
                        -2.151738590079372E-3    4.958084860100210E-3    1.397443408262405E-5   -4.530096419171793E-3   -2.564926192890599E-3   -2.070545600460431E-3   -1.301973287467070E-1    4.173573366858961E-1

 1.187500000000000E9    -1.011680170149764E-1    4.117799112880662E-1   -4.118737315809105E-3   -1.852427366636638E-3   -6.944732816029312E-4   -3.555515512349035E-3    6.638777947408594E-4    4.968447903854725E-3
                        -4.086958798025593E-3   -1.851435595247475E-3   -1.200152338852206E-1    4.308703435453114E-1   -4.602696614487151E-4    7.271340121244415E-4   -2.917432223591530E-3   -3.337140814370751E-3
                        -7.191723570427879E-4   -3.549807328804000E-3   -4.633642442827865E-4    7.440991317142790E-4   -9.768887904188675E-2    4.130906149904146E-1   -3.972572895241442E-3   -1.171218508519502E-3
                         6.443734898237117E-4    4.962429911881351E-3   -2.934363381235470E-3   -3.328407667852658E-3   -3.982709788343320E-3   -1.168122802110627E-3   -1.263063576440452E-1    4.292690821911642E-1

 1.200000000000000E9    -9.701546749060777E-2    4.239023855464970E-1   -4.606956370874247E-3    4.489193885645337E-4   -2.509065260680212E-3   -2.018420898286948E-3    3.033458848340706E-3    3.792108223633009E-3
                        -4.641935268814335E-3    4.553317356520891E-4   -1.149113989280045E-1    4.424777995806313E-1   -1.054401958843297E-3    7.545023186021444E-5   -3.962763615523402E-3   -6.540303795563883E-4
                        -2.520194537830685E-3   -2.049887014637793E-3   -1.060934054014808E-3    9.042551211179739E-5   -9.377335003644773E-2    4.239407567368053E-1   -4.413830683372128E-3    8.399413668071445E-4
                         3.023566341204005E-3    3.791439883403306E-3   -3.974735776322737E-3   -6.480245195789216E-4   -4.377553819979677E-3    8.389946080979904E-4   -1.200127402774302E-1    4.406050455955217E-1

 1.212500000000000E9    -9.158764104638761E-2    4.348545261154740E-1   -3.563586752999812E-3    2.438917037468938E-3   -2.761996582510870E-3   -9.851268200327553E-5    4.581447518406013E-3    1.582705752947952E-3
                        -3.587765990994430E-3    2.471077199900373E-3   -1.078310481586878E-1    4.533882599103436E-1   -1.931768240481992E-3    1.049792109065717E-3   -3.116125735827928E-3    1.596254542048854E-3
                        -2.777442940462256E-3   -1.171841801706658E-4   -1.912689255256044E-3    1.044456727561349E-3   -8.832390503375014E-2    4.338998392489753E-1   -3.446445608123903E-3    2.789075574976726E-3
                         4.597001883787523E-3    1.549406502462430E-3   -3.115223121697932E-3    1.624420275502506E-3   -3.449060433605641E-3    2.773768606448171E-3   -1.127532624986974E-1    4.508865649721728E-1

 1.225000000000000E9    -8.567115280047879E-2    4.452236245383831E-1   -1.898602046204293E-3    3.147971045371888E-3   -1.915532388808911E-3    1.121368948872370E-3    4.480189790610802E-3   -1.346999758796169E-3
                        -1.893859607938042E-3    3.189420660894995E-3   -1.002037102450826E-1    4.639226808932347E-1   -1.196814976249607E-3    2.693650331054066E-3   -1.387102629604174E-3    2.563373791551212E-3
                        -1.910859945687791E-3    1.110201333109423E-3   -1.213869931666366E-3    2.702595267527172E-3   -8.275985353172496E-2    4.435633533039189E-1   -1.675509323843831E-3    3.618866644742554E-3
                         4.535402612409124E-3   -1.333968961107612E-3   -1.417337780384216E-3    2.566601587300928E-3   -1.671374256000864E-3    3.603154709813105E-3   -1.052308219957607E-1    4.613568780999697E-1

 1.237500000000000E9    -7.895025016743817E-2    4.563897779806245E-1   -7.023240005888266E-4    2.976315662093441E-3   -9.416530638875724E-4    1.394652642020397E-3    2.812136988989983E-3   -3.461482474691256E-3
                        -7.081426877623807E-4    2.949391444075906E-3   -9.222611244654079E-2    4.752094796299123E-1    8.695689326773676E-4    3.129524114884069E-3    5.316336997767368E-5    2.333511498594665E-3
                        -9.383433576402072E-4    1.405769152311016E-3    8.963765562796776E-4    3.141368567784931E-3   -7.647777619479768E-2    4.540003317746562E-1   -2.685584773201719E-4    3.305128159370794E-3
                         2.781912976255443E-3   -3.477765268191966E-3    4.717588968092063E-5    2.336084104959411E-3   -2.567474179617957E-4    3.285254990474837E-3   -9.684630658684426E-2    4.725427014371312E-1

 1.250000000000000E9    -7.001244990880176E-2    4.684504065475828E-1   -1.530747474339109E-4    2.776626073238167E-3   -4.967047830612584E-4    1.308428194900414E-3    4.409493219821007E-4   -4.211690119314851E-3
                        -1.600671764710794E-4    2.791278063340383E-3   -8.245564106066398E-2    4.873115895837907E-1    2.440187312608065E-3    1.783147022326551E-3    7.551585634704251E-4    1.722417905626802E-3
                        -5.100424724183600E-4    1.311861336256858E-3    2.443205409598586E-3    1.773455749937926E-3   -6.802802263325186E-2    4.653394908602591E-1    3.416214885001931E-4    2.923669500348534E-3
                         4.254424527922083E-4   -4.199529623073139E-3    7.529367357456913E-4    1.739486012175229E-3    3.405036929992617E-4    2.930139733742880E-3   -8.655848964706379E-2    4.837864284858344E-1

 1.262500000000000E9    -5.777840538314292E-2    4.799566924666002E-1    4.682603895913547E-4    3.036814734351477E-3   -2.211642593594006E-4    1.539029994108954E-3   -1.868292476425822E-3   -3.729483195759546E-3
                         4.495209506035776E-4    3.031658315815188E-3   -6.995179063627316E-2    4.981629916689579E-1    2.474107764097306E-3    6.869475298199608E-5    1.093773831943140E-3    1.362487243794029E-3
                        -2.361160413281023E-4    1.529015180106606E-3    2.488161365207100E-3    5.562436446086476E-5   -5.672426181804855E-2    4.759429444863493E-1    9.918594941313095E-4    3.004055060119540E-3
                        -1.846691953603390E-3   -3.691680960188759E-3    1.091915151739113E-3    1.337906346738255E-3    9.944733457682205E-4    2.987523315280952E-3   -7.408954431568320E-2    4.936885411249169E-1

 1.275000000000000E9    -4.327256232633497E-2    4.894099312691350E-1    1.759006261013244E-3    3.068111800076525E-3    5.021506239602076E-4    1.902892744076801E-3   -3.651799930505826E-3   -2.033818924607531E-3
                         1.754054916806657E-3    3.058934019204692E-3   -5.603478176565962E-2    5.065831279569056E-1    1.652206180072522E-3   -7.797289034213249E-4    1.642131757885191E-3    1.006832246107158E-3
                         5.026947119120426E-4    1.906910846656759E-3    1.647301854282767E-3   -7.782646092470409E-4   -4.386633656853861E-2    4.844579867845988E-1    2.228999152289828E-3    2.805065264834275E-3
                        -3.636305563691180E-3   -2.046837079774132E-3    1.654682545265271E-3    1.006886879378919E-3    2.195395712509200E-3    2.816588781471820E-3   -6.060761946687300E-2    5.011679369816199E-1

 1.287500000000000E9    -2.817028364407370E-2    4.966959530745430E-1    3.124300290013442E-3    2.074258776039984E-3    1.802524857628968E-3    1.618701094752467E-3   -4.163800260638004E-3    4.546704557643190E-4
                         3.129067670860906E-3    2.091321009499167E-3   -4.195156778804365E-2    5.130448625396272E-1    1.108541699938500E-3   -7.999100605941243E-4    2.262078051677138E-3    1.567907480274438E-4
                         1.784745628043977E-3    1.598332504219227E-3    1.086951743245748E-3   -8.008184142577351E-4   -3.089054092591441E-2    4.912686570617449E-1    3.460026576235189E-3    1.710963331859892E-3
                        -4.148434849129253E-3    4.358460002502981E-4    2.278910139729187E-3    1.495545312955081E-4    3.460249558825365E-3    1.719984112314718E-3   -4.706020479924039E-2    5.069810415998222E-1

 1.300000000000000E9    -1.319030627936088E-2    5.028220343264502E-1    3.674970050685877E-3    3.554484519064889E-4    2.656225529172687E-3    2.205018516377811E-4   -3.024461902057211E-3    2.787049388243337E-3
                         3.682262350277424E-3    3.785275712099191E-4   -2.789333221322652E-2    5.185675655789672E-1    1.074192650207167E-3   -9.248188426524164E-4    2.168609075800158E-3   -1.285398182605321E-3
                         2.690345245664404E-3    2.352961903346140E-4    1.093089423100170E-3   -9.292408528408555E-4   -1.805975659989487E-2    4.975235600830039E-1    3.831903336106924E-3   -6.155033742312224E-5
                        -3.012919691069510E-3    2.789400941037190E-3    2.186544336531822E-3   -1.291131167264545E-3    3.816156420951055E-3   -5.905631607313209E-5   -3.352638994324426E-2    5.122321261590588E-1

 1.312500000000000E9     1.822955481575095E-3    5.078515443124869E-1    3.149822141711002E-3   -1.249263635140551E-3    2.341832856700245E-3   -1.458859330280602E-3   -7.167584595128540E-4    3.895154175601851E-3
                         3.135883176598591E-3   -1.236886755992439E-3   -1.279450032118990E-2    5.234752730707499E-1    9.341639063818367E-4   -1.467817593847614E-3    1.037035302073381E-3   -2.440386999051878E-3
                         2.318511429357279E-3   -1.519777307966930E-3    9.121250531777887E-4   -1.464199343892946E-3   -4.493746576037884E-3    5.035816331986543E-1    3.113747592572551E-3   -1.665491100019865E-3
                        -7.262559830579726E-4    3.888854306717588E-3    1.019974556813687E-3   -2.448021544393146E-3    3.117931255032948E-3   -1.647373709534260E-3   -1.918323023664078E-2    5.172960318108852E-1

 1.325000000000000E9     1.711983823717241E-2    5.116125827492373E-1    1.969520019108810E-3   -2.101522294977272E-3    8.648011426142202E-4   -2.528558345196180E-3    1.653798525593909E-3    3.349061006929104E-3
                         1.970173724759849E-3   -2.107900166060737E-3    3.341213134760749E-3    5.272279257661854E-1    1.506646069187756E-4   -2.003365713408149E-3   -6.597443563808202E-4   -2.508207762002642E-3
                         8.831350650409916E-4   -2.510263928231759E-3    1.645142650706760E-4   -2.004064031512657E-3    1.024929833412942E-2    5.085796787092426E-1    1.830191066681937E-3   -2.437394817205644E-3
                         1.692452158022080E-3    3.344059807023222E-3   -6.418790723896607E-4   -2.502422677198228E-3    1.848963885123983E-3   -2.431263476733710E-3   -3.715331765784449E-3    5.211910276130085E-1

 1.337500000000000E9     3.276465355850571E-2    5.133283772799447E-1    9.406005809564137E-4   -2.169731248535248E-3   -6.663395733700573E-4   -2.372157234577222E-3    3.109046591427894E-3    1.602435455160581E-3
                         9.426449405300968E-4   -2.145054807512237E-3    1.968748046700985E-2    5.291814214124326E-1   -9.371812056179119E-4   -1.911342354373513E-3   -1.858775481858378E-3   -1.525466457014840E-3
                        -6.654992642403302E-4   -2.369314141948770E-3   -9.524038292993374E-4   -1.930702028666994E-3    2.568508764645679E-2    5.117654784241000E-1    7.374837724811671E-4   -2.434517906442396E-3
                         3.108543384256532E-3    1.589041783607238E-3   -1.857296859839584E-3   -1.531445488945820E-3    7.472713815133028E-4   -2.412720735322164E-3    1.220329144671612E-2    5.231840450830413E-1

 1.350000000000000E9     4.788631057888937E-2    5.128330646960960E-1    4.323409334667088E-4   -1.995212886244979E-3   -1.695669505331083E-3   -1.455955857840751E-3    3.240822306979479E-3   -4.499331414127061E-4
                         4.129208491103714E-4   -1.970290497997741E-3    3.547129141044144E-2    5.294872475700659E-1   -1.799140918020548E-3   -1.094911378586485E-3   -2.120071611911891E-3   -1.724010572832278E-4
                        -1.708265278712544E-3   -1.461469924467455E-3   -1.809471976268636E-3   -1.088411047920098E-3    4.102777766623402E-2    5.129552534226196E-1    9.205390775951030E-5   -2.205712183627090E-3
                         3.216879739827129E-3   -4.895765521392013E-4   -2.120784418790519E-3   -1.995599657043631E-4    1.105269214923003E-4   -2.197321361840750E-3    2.737757640630967E-2    5.232695489954665E-1

 1.362500000000000E9     6.205191790246286E-2    5.107988341363680E-1    4.270170989813584E-5   -2.037691205504464E-3   -1.985352480183765E-3   -3.334155378514754E-4    2.214176853806556E-3   -2.073090439727587E-3
                         3.818475807514356E-5   -2.056133064552814E-3    5.016753268905864E-2    5.284338535856533E-1   -1.956955941951207E-3    3.426645065250832E-5   -1.692347489332159E-3    8.407236900537459E-4
                        -2.016905478721266E-3   -3.437661079221777E-4   -1.950582736583247E-3    2.556545838828533E-5    5.569768776930512E-2    5.126057177319652E-1   -3.498954399619244E-4   -2.132130398410296E-3
                         2.221195805313832E-3   -2.081512812003181E-3   -1.683197214046305E-3    8.422553918795833E-4   -3.638052941742662E-4   -2.112599638605880E-3    4.131387617198603E-2    5.221066924466751E-1

 1.375000000000000E9     7.499936340689710E-2    5.081523966059543E-1   -6.685298512227741E-4   -2.168879619212383E-3   -1.748365660097852E-3    6.551798274378476E-4    6.003258136783008E-4   -2.766936215689738E-3
                        -6.834057152800949E-4   -2.205157868534987E-3    6.370864018956737E-2    5.266331030976577E-1   -1.402437876325451E-3    8.683266909714448E-4   -9.479340572852344E-4    1.370083630671817E-3
                        -1.728755799205250E-3    6.491402978106979E-4   -1.413852707554796E-3    8.808639266141076E-4    6.950421686117449E-2    5.114953966469877E-1   -1.093924925354198E-3   -2.049866142097518E-3
                         5.896200552973907E-4   -2.762096736202244E-3   -9.236793464931230E-4    1.392529560279339E-3   -1.084611112029572E-3   -2.045265574288942E-3    5.424062568680472E-2    5.202990148254961E-1

 1.387500000000000E9     8.740716120269605E-2    5.054490545337936E-1   -1.662872810713024E-3   -1.827787041437926E-3   -1.131490680959595E-3    1.284646838236625E-3   -9.887354888621469E-4   -2.451999220266482E-3
                        -1.635865371544720E-3   -1.826866283402619E-3    7.644957981937631E-2    5.243411862342620E-1   -6.830421927556937E-4    1.064177633294901E-3   -1.544561909795379E-4    1.486192051733465E-3
                        -1.153231609583958E-3    1.282492400133355E-3   -7.164446810747029E-4    1.081285181553006E-3    8.292039217152093E-2    5.098638840399983E-1   -1.900564867810426E-3   -1.480262338101714E-3
                        -9.884687603766982E-4   -2.446117238574276E-3   -1.371485493830790E-4    1.506410023014252E-3   -1.906422403539484E-3   -1.497960897222438E-3    6.709762518065944E-2    5.180339717526703E-1

 1.400000000000000E9     9.946380127950796E-2    5.023975162887235E-1   -2.272441802503095E-3   -7.945793161861104E-4   -3.808708400656097E-4    1.611375003044870E-3   -2.095116332511442E-3   -1.395862135684316E-3
                        -2.282842111579756E-3   -8.285061779459013E-4    8.869729574737722E-2    5.213896400144172E-1   -3.150956054848333E-4    9.279758370031448E-4    5.015566422518785E-4    1.284669468299509E-3
                        -3.906261894290256E-4    1.602177302753507E-3   -3.172103329524467E-4    9.585193188585268E-4    9.621381302179674E-2    5.074363355168220E-1   -2.313599325985806E-3   -4.428634266925132E-4
                        -2.076276804511506E-3   -1.395237100502093E-3    5.356957042057480E-4    1.274363325497147E-3   -2.312109581640336E-3   -4.646483172388001E-4    7.982515986855061E-2    5.151013799324849E-1

 1.412500000000000E9     1.109871220221580E-1    4.989744730048690E-1   -2.141055192556781E-3    3.392527534486622E-4    4.465368559218749E-4    1.545288676707659E-3   -2.383148842563138E-3    8.217678045253007E-6
                        -2.144842681427041E-3    3.419816577312199E-4    1.005986979903789E-1    5.180253129757049E-1   -1.926790904159025E-4    9.446514911850370E-4    9.988909860988923E-4    8.424006017659499E-4
                         4.126214737540146E-4    1.565930015672129E-3   -1.828490350748130E-4    9.490802574187578E-4    1.092224620867808E-1    5.041573202897619E-1   -2.035840297687194E-3    6.092923708957295E-4
                        -2.396282746412515E-3    1.384772397716095E-7    9.974734801120493E-4    8.529416351298399E-4   -2.035726009306846E-3    6.216543378956606E-4    9.189514149434838E-2    5.114290368853747E-1

 1.425000000000000E9     1.212704715179980E-1    4.953283743219435E-1   -1.485772862364800E-3    1.024840799419481E-3    1.130312377641964E-3    1.111995536918075E-3   -1.923626351643113E-3    1.306764310237339E-3
                        -1.461472546329772E-3    1.030132145683332E-3    1.118464660953192E-1    5.145323742531460E-1    7.566927806224136E-5    1.107317999651698E-3    1.246615593935482E-3    2.779878266217286E-4
                         1.140580194429117E-3    1.135699624020714E-3    1.091368589984130E-4    1.107760548089706E-3    1.210776346910363E-1    5.002999763577506E-1   -1.298793799487489E-3    1.182490723932122E-3
                        -1.910608266764141E-3    1.324330767749238E-3    1.229838896672415E-3    2.728622482287957E-4   -1.299003484742551E-3    1.177695678946559E-3    1.027505718607081E-1    5.078588851713406E-1

 1.437500000000000E9     1.304572067942020E-1    4.921717075389204E-1   -7.885549455143908E-4    1.135476384038660E-3    1.558657865609155E-3    3.807930177865863E-4   -7.624992155343297E-4    2.127436064413930E-3
                        -8.122148183454216E-4    1.162039881217648E-3    1.224100265798561E-1    5.112796883757705E-1    6.500949825999925E-4    1.123863183726873E-3    1.208650225481629E-3   -3.599311984057048E-4
                         1.550826395954395E-3    3.765361421426123E-4    6.686110033471567E-4    1.117856012895646E-3    1.318155894343713E-1    4.967208262429278E-1   -6.226874851387850E-4    1.220936896783059E-3
                        -7.597735098487844E-4    2.113350671844870E-3    1.217728626837845E-3   -3.599930230666734E-4   -6.410236613531300E-4    1.214426474618027E-3    1.127380869575156E-1    5.048921104548761E-1

 1.450000000000000E9     1.392764882737710E-1    4.898781874034528E-1   -4.324966154568049E-4    1.079540494654913E-3    1.513837283866960E-3   -5.197249290224465E-4    6.346062787058066E-4    2.081549832698961E-3
                        -4.235327299573346E-4    1.063529813079334E-3    1.325919476077195E-1    5.087357170918352E-1    1.202316771526519E-3    6.590214795250091E-4    8.211584735561293E-4   -9.392489250676639E-4
                         1.495186537734243E-3   -5.167024227425946E-4    1.196067900208015E-3    6.697223033504923E-4    1.419108689282925E-1    4.937346739498342E-1   -2.867475225949531E-4    1.042631025790418E-3
                         6.160594758164586E-4    2.089938157209850E-3    8.298943030610643E-4   -9.408063004369535E-4   -2.724213235624626E-4    1.060338606700537E-3    1.224674551192052E-1    5.026615305281341E-1

 1.462500000000000E9     1.482578751077918E-1    4.880719032729138E-1   -1.905169199177853E-4    1.091155313962084E-3    9.017005449297976E-4   -1.238548063210417E-3    1.666704400757607E-3    1.223699776902980E-3
                        -1.864567204636908E-4    1.087159317890490E-3    1.428156603986607E-1    5.065571967476651E-1    1.329232878466778E-3   -6.639989088888228E-5    1.754854578602919E-4   -1.188789072675250E-3
                         9.094903977426336E-4   -1.219129623994424E-3    1.336832009592159E-3   -5.869031019794879E-5    1.518436310950376E-1    4.912291977626397E-1   -1.000401696856096E-4    1.027069822900368E-3
                         1.676527181010887E-3    1.232730536084466E-3    1.589744204764864E-4   -1.196653157046226E-3   -1.260667455749835E-4    1.007964820999310E-3    1.323196088513316E-1    5.005639362544082E-1

 1.475000000000000E9     1.575759981863384E-1    4.864153493982226E-1    1.581211438294765E-4    1.094916112662278E-3    5.653608955546467E-5   -1.419043533954838E-3    1.954012952785211E-3   -6.215433791392495E-5
                         1.380817275412492E-4    1.150863588043327E-3    1.529810767085081E-1    5.044918414184292E-1    9.724214788589084E-4   -7.219313668194485E-4   -4.813142217054280E-4   -1.025934196730775E-3
                         5.049385018328441E-5   -1.402781763307407E-3    9.749524514728784E-4   -7.054482051248554E-4    1.618793450063370E-1    4.888472227688619E-1    1.632738943948498E-4    1.061184563724604E-3
                         1.941447418129915E-3   -6.292407989257018E-5   -4.860078098382013E-4   -1.028473151042454E-3    1.760618584983583E-4    1.078876960744096E-3    1.420801914685051E-1    4.982137903376574E-1

 1.487500000000000E9     1.669556717496959E-1    4.846810155518948E-1    5.619396039567357E-4    9.927823764059960E-4   -6.501909062153846E-4   -1.061725826170326E-3    1.370827923387820E-3   -1.110580771004410E-3
                         5.632558890271592E-4    1.011499074858107E-3    1.631324922463952E-1    5.023130150544267E-1    4.468201351163460E-4   -9.233922912575593E-4   -8.715896573463994E-4   -5.190365159899443E-4
                        -6.898841454842665E-4   -1.091058065463616E-3    4.395536369103121E-4   -9.239333159238303E-4    1.716996231732016E-1    4.864148261727337E-1    5.477730257377560E-4    9.609574795356060E-4
                         1.370492382078552E-3   -1.135513768906232E-3   -8.907177488504593E-4   -5.158880960491359E-4    5.761920477856317E-4    9.466046258080992E-4    1.516660107397851E-1    4.956958799854149E-1

 1.500000000000000E9     1.766639275966719E-1    4.830748526491567E-1    8.959457813443368E-4    6.220687997817019E-4   -1.013467519123056E-3   -4.938876144900087E-4    3.722653952943350E-4   -1.569319936973515E-3
                         8.987834094673207E-4    6.247453690335139E-4    1.730918746007356E-1    5.001854485877792E-1    1.345807516825158E-5   -8.086399268665389E-4   -8.903855679777818E-4    4.478857461824604E-5
                        -1.019868746029613E-3   -4.975027035450071E-4   -1.079343513701572E-5   -8.042915166524290E-4    1.813737383906139E-1    4.841218106522365E-1    8.743058188638587E-4    6.079232844502662E-4
                         3.852787701904683E-4   -1.563813595339314E-3   -8.758982297132590E-4    3.785462733246760E-5    8.699704352815474E-4    6.124488927293965E-4    1.612762461697763E-1    4.934432395874275E-1

 1.512500000000000E9     1.869910134646396E-1    4.817615441583856E-1    9.302820288062135E-4    1.242374740030911E-4   -9.568655043182752E-4    7.150478070686293E-5   -5.484334375292408E-4   -1.356168971177352E-3
                         9.275087875369376E-4    1.465485195999289E-4    1.836387250031680E-1    4.982382218788779E-1   -2.042943122157015E-4   -5.941243256032173E-4   -6.460593638212508E-4    4.060060148058786E-4
                        -9.759328196776925E-4    7.445044321896977E-5   -1.977046983529403E-4   -6.110796201507293E-4    1.913280074029102E-1    4.821860141258947E-1    9.013453939846054E-4    1.594797137385912E-4
                        -5.339643872084171E-4   -1.314731159322885E-3   -6.417716383312107E-4    3.967682291184374E-4    9.043458136548097E-4    1.603931469416409E-4    1.714538851535092E-1    4.916150839375691E-1

 1.525000000000000E9     1.981388496940239E-1    4.805771755231297E-1    7.156084409952612E-4   -1.861239202817237E-4   -7.048543541686958E-4    4.575756983601481E-4   -1.070028974879919E-3   -6.705010463925723E-4
                         7.290996291383985E-4   -1.967643810557721E-4    1.947469879847943E-1    4.962258017667991E-1   -2.821613119010928E-4   -5.158597602453533E-4   -3.246146354915985E-4    5.572310852417038E-4
                        -7.089574825521830E-4    4.460389244460401E-4   -2.830998514688820E-4   -4.991215863417675E-4    2.019111053966505E-1    4.803523799251607E-1    7.097295421343765E-4   -1.248980135194865E-4
                        -1.062828110542329E-3   -6.799316930243528E-4   -3.314457235489515E-4    5.476202211884857E-4    7.164596682952123E-4   -1.133763516741689E-4    1.824497665893503E-1    4.900486228207773E-1

 1.537500000000000E9     2.100479057000270E-1    4.790612876325330E-1    4.520923903137573E-4   -2.671849466697821E-4   -3.983436998601974E-4    6.163838229167293E-4   -1.124137574713840E-3    3.654102227531034E-5
                         4.743300723195953E-4   -2.679743500054400E-4    2.066721672459026E-1    4.940055246161090E-1   -4.348496060751531E-4   -4.441550766689819E-4   -4.249904106604960E-5    5.695461736110726E-4
                        -3.932212688669402E-4    6.353134953411256E-4   -4.398957703912462E-4   -4.288141968696131E-4    2.131846275027276E-1    4.782791681020564E-1    5.462822347070645E-4   -2.115576362793527E-4
                        -1.098837303901838E-3    2.620965280639531E-5   -3.946869593440705E-5    5.628367758282936E-4    5.404218016296666E-4   -2.234896160658647E-4    1.941081930803041E-1    4.883528560262467E-1

 1.550000000000000E9     2.226004068698161E-1    4.769512223935667E-1    3.879932125952967E-4   -2.523239614364634E-4   -9.766577931560269E-5    7.114293514986638E-4   -7.871567836733633E-4    5.464268501822575E-4
                         3.560120767472948E-4   -2.598429845661728E-4    2.192942887385047E-1    4.913326686539068E-1   -6.091220783101076E-4   -2.591305037266615E-4    2.014165205650763E-4    5.093138626354308E-4
                        -9.766497607082981E-5    6.969902763174428E-4   -6.316842761090968E-4   -2.515732783197709E-4    2.252115021296417E-1    4.757157738429917E-1    5.033355396873893E-4   -2.476292561346899E-4
                        -7.977021729540596E-4    5.413005942002607E-4    1.972238092731650E-4    4.898038723348304E-4    5.245835346419744E-4   -2.452662553550543E-4    2.061385559592084E-1    4.862149962125017E-1

 1.562500000000000E9     2.354641847269265E-1    4.742332224494601E-1    3.851615298563997E-4   -3.258730834484980E-4    2.385600726280280E-4    6.300600291953937E-4   -3.309581342831868E-4    7.640574026567372E-4
                         3.904171017246267E-4   -3.229263164143359E-4    2.321913620859787E-1    4.880737075831931E-1   -7.096099836481785E-4    7.417096516120061E-5    3.700217489605131E-4    3.771434589930436E-4
                         2.309831170335285E-4    6.299396071297153E-4   -6.817584512756286E-4    6.977925587728430E-5    2.377984617959655E-1    4.727245857969875E-1    4.600107032866128E-4   -4.094230155743920E-4
                        -3.340969925305651E-4    7.758957379739407E-4    3.690108810641489E-4    3.543630372668578E-4    4.571850155341543E-4   -4.212826717799682E-4    2.184917522676375E-1    4.835411200252400E-1

 1.575000000000000E9     2.485748582802549E-1    4.711036351545501E-1    2.982398229542895E-4   -4.682481142201198E-4    5.019357266772491E-4    4.309801021983596E-4    9.661775258002140E-5    7.644998075597777E-4
                         2.978301754388261E-4   -4.740575241587720E-4    2.456062247072153E-1    4.843614000715256E-1   -5.376275488970973E-4    3.824049318872764E-4    4.557839045237171E-4    1.334064174356581E-4
                         5.038506524536998E-4    4.491253595601660E-4   -5.215702993310935E-4    3.979200928831686E-4    2.509328155188183E-1    4.693531332303132E-1    3.115176065381115E-4   -6.197840293777422E-4
                         9.440599068062921E-5    7.783424514617788E-4    4.887093850244461E-4    1.264267697036732E-4    3.152291396869374E-4   -5.994713905173423E-4    2.311937021941071E-1    4.803428346441644E-1

 1.587500000000000E9     2.620543381651875E-1    4.672202372110833E-1    8.822463427788990E-5   -6.049072302587811E-4    6.372978044291513E-4    1.435885497237289E-4    4.280562413274886E-4    5.666343848158710E-4
                         8.011332187567772E-5   -6.173122292173732E-4    2.592893607803709E-1    4.799340284022948E-1   -1.918113561904440E-4    5.398858422865725E-4    4.426409468064343E-4   -1.163682243829378E-4
                         6.254108654231011E-4    1.203991366548919E-4   -2.005851808678024E-4    5.301169955622897E-4    2.645782519516719E-1    4.655187042386976E-1    1.368209926183619E-5   -7.042054415696659E-4
                         4.177256769027243E-4    5.730261064149503E-4    4.494371567351446E-4   -1.188129163642671E-4   -6.145084377559962E-7   -6.797135022589551E-4    2.443917316405797E-1    4.763515218472129E-1

 1.600000000000000E9     2.759967938608647E-1    4.624658529216630E-1   -1.873280832775586E-4   -5.337844270851551E-4    5.787097903390690E-4   -2.231555827197524E-4    5.969734453516512E-4    2.913384164870172E-4
                        -1.866066157518671E-4   -5.335041517869270E-4    2.733692701528373E-1    4.744814238747019E-1    2.858430568258348E-5    4.473256754221034E-4    3.061569302049505E-4   -2.940573121578935E-4
                         5.881425054917133E-4   -2.226257280183200E-4    4.882798363217387E-5    4.589486281855443E-4    2.787803650890193E-1    4.609922657474926E-1   -2.812985937483793E-4   -5.871417021056809E-4
                         6.262229517392244E-4    2.668811767126278E-4    3.005178947750068E-4   -3.141692648153472E-4   -2.614959942137702E-4   -5.613021641844089E-4    2.581019852122479E-1    4.712253874809543E-1

 1.612500000000000E9     2.904199097973439E-1    4.565705933070585E-1   -3.574746690835901E-4   -3.403771251730837E-4    3.392797324319834E-4   -4.677647721934374E-4    6.718998220593362E-4   -8.815347885928162E-5
                        -3.973098083155923E-4   -3.634815624387472E-4    2.877042769476556E-1    4.678379181947741E-1    1.499591435039054E-4    2.872799591745895E-4    1.118025177377744E-4   -3.721780309385600E-4
                         3.536418663191957E-4   -4.697404286084226E-4    1.241416113767551E-4    2.969188359702844E-4    2.932268908776673E-1    4.555590788035593E-1   -4.236041285389961E-4   -3.438309395283741E-4
                         6.283432110149243E-4   -7.532926236215488E-5    1.010249785381161E-4   -3.710922032282063E-4   -4.353738560835286E-4   -3.383365689206573E-4    2.722512152430294E-1    4.649454223457378E-1

 1.625000000000000E9     3.050821832263965E-1    4.493389471057880E-1   -3.944924987650000E-4   -1.236081236483469E-4    2.833299451560328E-5   -5.348089922536063E-4    4.973746799771345E-4   -4.169697359804906E-4
                        -4.096461956046129E-4   -1.537425001768701E-4    3.023341745828073E-1    4.600242314460326E-1    1.529888929757415E-4    2.201356034405471E-4   -9.992292880059070E-5   -3.304191603072127E-4
                         7.515052148220960E-5   -5.381997780847335E-4    1.616645744687333E-4    2.278612631170934E-4    3.078108436165725E-1    4.488913203103858E-1   -4.300785457934141E-4   -1.256450167646044E-4
                         4.854378332081687E-4   -4.248339757500150E-4   -1.022525147474300E-4   -3.369978841722818E-4   -4.059396651737067E-4   -1.388936522840853E-4    2.866339417273965E-1    4.575535210935281E-1

 1.637500000000000E9     3.196760474815400E-1    4.406170421885331E-1   -3.323212449805914E-4   -2.350045546002726E-5   -1.961236264120644E-4   -4.394235364405088E-4    1.938511454488357E-4   -5.924761529575578E-4
                        -3.367667290514372E-4   -2.922978411458447E-5    3.168563141822667E-1    4.510038826869687E-1    1.934138636760593E-4    1.822220215976799E-4   -1.990012919503734E-4   -2.095385618921153E-4
                        -1.949997185726177E-4   -4.285141732346344E-4    2.076934859463892E-4    1.789110353657674E-4    3.222577645552356E-1    4.410581674942941E-1   -3.635397473833009E-4   -3.463240010454400E-6
                         1.850786874033557E-4   -6.093545448828749E-4   -2.082969594081238E-4   -1.979411596442438E-4   -3.586823117166128E-4   -2.655370572402173E-5    3.010165703130356E-1    4.491589337773694E-1

 1.650000000000000E9     3.341330776680531E-1    4.308081466861713E-1   -2.636732410788075E-4    3.764566492810715E-5   -3.290424743989664E-4   -2.352719606058479E-4   -1.971592211130954E-4   -5.854592852335661E-4
                        -3.001982260795354E-4    6.071971261544153E-5    3.313502058831883E-1    4.407744019859202E-1    2.957974182017869E-4    1.096999122691113E-4   -2.375641229350329E-4   -8.055043215215070E-5
                        -3.393668117969973E-4   -2.287157422513318E-4    2.905015849961675E-4    1.272101434523537E-4    3.367133279984924E-1    4.320251268113240E-1   -3.449390070494176E-4    4.737545240939107E-5
                        -2.112886961250740E-4   -5.933346714514938E-4   -2.150944849812538E-4   -5.460222703577000E-5   -3.253129627231908E-4    5.271261296102155E-5    3.152720238249337E-1    4.399053858717921E-1

 1.662500000000000E9     3.484106457514746E-1    4.198485122925409E-1   -2.582206906795583E-4    1.290401607382646E-4   -3.627669340487376E-4   -3.397568122870454E-5   -4.698252378240470E-4   -3.585220987821193E-4
                        -2.650956306722638E-4    1.112290827039573E-4    3.455198163425151E-1    4.293462968192052E-1    3.195340737613225E-4   -4.806430747788514E-5   -2.058783924041849E-4    1.720342462080064E-5
                        -3.387839601556304E-4   -5.465689241048620E-5    3.115922992623314E-4   -3.269184529784798E-5    3.510704639962075E-1    4.215562430284964E-1   -3.172942339016322E-4    1.465257381795803E-4
                        -4.452303787123708E-4   -3.550186589862277E-4   -1.846332359295879E-4    3.529741205178838E-6   -3.412667418212488E-4    1.313068381801892E-4    3.291795888027680E-1    4.294781457728489E-1

 1.675000000000000E9     3.621618395658213E-1    4.077347476578083E-1   -2.319362849391229E-4    1.928704146549767E-4   -2.961448304504893E-4    1.008585135854796E-4   -5.465629578517556E-4   -1.750046797168607E-5
                        -2.689013963253625E-4    2.190457358234741E-4    3.591126449049437E-1    4.165465753138663E-1    2.307848434238346E-4   -1.823615361071967E-4   -1.674757562465021E-4    5.943959559590448E-5
                        -3.068215100917523E-4    9.578145082188725E-5    2.536094948201033E-4   -1.800535117102685E-4    3.652708858918761E-1    4.095586132907833E-1   -2.614989907351917E-4    2.434609101264785E-4
                        -5.382557239327926E-4   -5.199407156366537E-5   -1.573422398773688E-4    5.465461978710920E-5   -2.552557377421788E-4    2.501431649801260E-4    3.422782193947211E-1    4.176248964379214E-1

 1.687500000000000E9     3.753297050427706E-1    3.943533187575194E-1   -1.162712230235208E-4    2.870877256055751E-4   -1.957330564747450E-4    1.754505706842645E-4   -4.263052812929080E-4    2.819301708679618E-4
                        -1.163560707888439E-4    2.856615603192479E-4    3.719057564395898E-1    4.024655433139026E-1    1.139956465345181E-4   -2.497286158667625E-4   -1.168789715884099E-4    8.777653392839353E-5
                        -1.915871279338640E-4    1.834280440407298E-4    1.245351844561224E-4   -2.411657839188174E-4    3.789732185004819E-1    3.960817999131910E-1   -9.599792555079021E-5    3.352765014108782E-4
                        -4.089115574160571E-4    2.718642789392685E-4   -1.360202187679767E-4    1.086554721022869E-4   -1.006651901144100E-4    3.388940238388450E-4    3.545972675012508E-1    4.043556464243703E-1

 1.700000000000000E9     3.876422962157116E-1    3.799609370988297E-1    5.991439285024892E-6    3.113894056645055E-4   -1.224861424461364E-4    2.368121710199734E-4   -2.116739539512813E-4    4.249129545771648E-4
                         3.866151380243102E-5    2.900231607509289E-4    3.836846132954867E-1    3.871283206850998E-1   -1.352604275613826E-6   -2.326632973272596E-4   -9.748117906598028E-5    1.537909724107318E-4
                        -8.519090302161330E-5    2.272245440118394E-4   -9.740167853061482E-6   -2.007424573344229E-4    3.920944000230273E-1    3.813254269919217E-1    6.317728825883394E-5    3.134956301636728E-4
                        -1.804291765380757E-4    4.480426156094759E-4   -9.347139437298154E-5    1.502915947692226E-4    6.137766342467424E-5    3.007010079878541E-4    3.660830439772170E-1    3.898190076890710E-1

 1.712500000000000E9     3.989351484129206E-1    3.646775401876160E-1    1.250565029438565E-4    1.906161620203885E-4    5.840061939700007E-7    2.302811654911254E-4    8.391487716281836E-5    4.291162979852651E-4
                         1.308857377520238E-4    2.415275243884397E-4    3.944414842876030E-1    3.707493697911717E-1   -4.412798433519941E-5   -1.412359332596876E-4    1.096365532106201E-5    1.632543849542013E-4
                         1.102483817785370E-5    2.428056153853401E-4   -6.028171182184227E-5   -1.221448603446478E-4    4.043185828027375E-1    3.655634082145305E-1    1.575707946696672E-4    2.192402656428724E-4
                         7.440433828467116E-5    4.120940454850079E-4   -2.349562816128106E-5    1.762935549738809E-4    1.846423012737582E-4    2.137750944569365E-4    3.766531954523078E-1    3.741460802266791E-1

 1.725000000000000E9     4.091631950362095E-1    3.483053499989036E-1    1.827998069117794E-4    1.080725681650476E-4    1.055482779571892E-4    1.897479074334396E-4    2.563846371125088E-4    2.845232328253233E-4
                         1.951633568967646E-4    1.230993080754941E-4    4.040938699772125E-1    3.533593857661914E-1   -2.971050295651013E-5   -1.032300902498391E-4    1.026525441929202E-4    1.651702142909640E-4
                         1.242928170271389E-4    2.141026129063437E-4   -3.650778058449063E-5   -8.228238704424336E-5    4.155459916831726E-1    3.490037237135746E-1    1.718589716315910E-4    1.036422043647127E-4
                         2.815845167325184E-4    2.915626802479145E-4    6.250502513421947E-5    1.768091300322132E-4    1.932419413231573E-4    1.093755855504073E-4    3.863857390148447E-1    3.575106572994002E-1

 1.737500000000000E9     4.183182753099154E-1    3.309759716455083E-1    1.801557591980743E-4    2.944215675929518E-5    2.124720841714787E-4    1.308938782232811E-4    3.459645678591509E-4    8.172038806059418E-5
                         1.795830915857624E-4    4.881877297598946E-5    4.126507429585026E-1    3.349885253247809E-1   -4.324275819285856E-5   -1.068611837162935E-4    1.449735308593337E-4    1.100731104715360E-4
                         1.990614270748498E-4    1.132470245464570E-4   -5.083638719267891E-5   -1.046289345408295E-4    4.256138331274896E-1    3.314455347479494E-1    1.486836992293700E-4    7.020096567687986E-6
                         3.596935010255936E-4    7.573952523168157E-5    1.391709572146158E-4    1.571585363792482E-4    1.735280714804097E-4    3.212421304285459E-5    3.951403215582273E-1    3.400594422849936E-1

 1.750000000000000E9     4.263913718558141E-1    3.124807647647029E-1    1.716794535011542E-4   -3.275821397283161E-5    2.065040378216741E-4    2.262689973494920E-5    3.066034377968181E-4   -9.916847687747576E-5
                         1.519053716723246E-4   -3.784973186234338E-5    4.198845181066699E-1    3.157141940531478E-1   -8.099410261994465E-5   -1.200057208654009E-4    1.726870812263059E-4    7.552252067220282E-5
                         2.089128980013833E-4    7.560842536234922E-6   -9.388776349071809E-5   -1.244210597160074E-4    4.342703727909487E-1    3.129946729402414E-1    1.297798846277117E-4   -4.155564419281637E-5
                         3.222044505689818E-4   -8.446164914009509E-5    1.996903147592090E-4    5.005708055829365E-5    1.320122504522337E-4   -2.552076651818772E-5    4.024664875842015E-1    3.219637053156245E-1

 1.762500000000000E9     4.331476772569966E-1    2.929930463452362E-1    1.470409956992284E-4   -8.352504862145521E-5    1.754575351030067E-4   -6.914313099042528E-5    2.177357743477701E-4   -2.178619210542986E-4
                         1.530509649814766E-4   -7.312956957401001E-5    4.255768711419098E-1    2.957924136274219E-1   -1.060811936829647E-4   -7.876596633435494E-5    2.098702861047567E-4   -4.056221290816104E-5
                         1.686855803389767E-4   -7.663188407740352E-5   -1.341985087209697E-4   -9.057458525769470E-5    4.414898550372489E-1    2.937553265166812E-1    1.128801686061014E-4   -8.083622114306920E-5
                         2.270237467489460E-4   -2.357430202382632E-4    1.934184203035771E-4   -5.070155841481033E-5    9.813418981964028E-5   -7.616258777597913E-5    4.084867606905530E-1    3.034242898807837E-1

 1.775000000000000E9     4.384751297955373E-1    2.730478493156022E-1    8.374259133726783E-5   -1.581042871735942E-4    1.035951804089842E-4   -1.397483967963621E-4    5.715129053752934E-5   -2.652672448440089E-4
                         6.183080888912695E-5   -1.452068397678252E-4    4.296398898255533E-1    2.754213812408735E-1   -1.624400661526577E-4   -1.069261115631725E-5    1.692716193134406E-4   -9.715009981418029E-5
                         9.735728523839287E-5   -1.304769521543624E-4   -1.559112000342292E-4   -2.139125166586506E-5    4.470409728345276E-1    2.737274883230382E-1    2.801653296910336E-5   -1.009691410995998E-4
                         5.336763696405228E-5   -2.877315831837911E-4    1.716500228857994E-4   -1.145644030948874E-4    4.411650817249663E-5   -9.503705295798383E-5    4.128226933333530E-1    2.845715631991101E-1

 1.787500000000000E9     4.423849233940806E-1    2.527364167711424E-1   -9.086298586582963E-6   -1.519737076551659E-4    4.353242102562334E-5   -1.195019280132264E-4   -9.380162923796343E-5   -2.477171702145029E-4
                         3.088456094590666E-5   -1.680519624587908E-4    4.318210691893727E-1    2.544217580066467E-1   -1.450547499533048E-4    3.416124608329615E-5    8.359889818554135E-5   -1.709104246727364E-4
                         6.826664327977674E-5   -1.371006960348769E-4   -1.626887832763469E-4    4.499518700255892E-5    4.508952842270114E-1    2.531341825627100E-1   -3.319120751947364E-5   -1.192151875018808E-4
                        -1.203591795084938E-4   -2.694325009592771E-4    7.570513497720802E-5   -1.941012231289024E-4   -2.613574999361962E-5   -1.223318070244841E-4    4.154335663663393E-1    2.652996720896938E-1

 1.800000000000000E9     4.448809248975397E-1    2.320416286444604E-1   -8.136899699190968E-5   -1.028206927185179E-4    3.588095281850449E-5   -1.661427239321077E-4   -1.915818712091019E-4   -1.722590565487079E-4
                        -8.598298402055894E-5   -1.171404031993569E-4    4.322121372621311E-1    2.332438018342902E-1   -1.294894890572244E-4    9.233935311668971E-5    2.120725049754248E-5   -2.271201245120343E-4
                         5.847904952564686E-6   -1.538282925049508E-4   -1.162561523055166E-4    7.027444990771472E-5    4.533814978544506E-1    2.319946854076557E-1   -8.259368776281722E-5   -6.714943053240441E-5
                        -2.217528460313554E-4   -1.799851775768621E-4    5.206149153423553E-6   -2.197331596447085E-4   -9.448959670427506E-5   -5.122668966120590E-5    4.163263291953159E-1    2.457956242580405E-1

 1.812500000000000E9     4.457288805090806E-1    2.112689613646118E-1   -1.386181375034399E-4   -5.157913424437452E-5   -5.722550980890143E-5   -1.580599112701909E-4   -2.605004555852364E-4   -4.201942045331644E-5
                        -1.405877831036817E-4   -1.261705562056499E-5    4.307085128526301E-1    2.117964088297243E-1   -8.515546527744710E-5    1.212888194215356E-4   -1.186983465337155E-4   -2.062673876558949E-4
                        -4.513590910343393E-5   -1.619065331058768E-4   -9.810289339456912E-5    1.325022201979647E-4    4.543416722953973E-1    2.104546971005412E-1   -7.191579114983836E-5    4.191598466524863E-5
                        -2.582648885828564E-4   -4.795861242211341E-5   -1.266688424489023E-4   -1.949086029399007E-4   -8.967353796515615E-5    1.947106918671837E-5    4.157750821679476E-1    2.257907656484638E-1

 1.825000000000000E9     4.450336200832885E-1    1.905270660242701E-1   -1.225827171010489E-4    5.276615177435551E-5   -1.122703665311068E-4   -1.556739505323961E-4   -2.416062326578575E-4    1.252529100721270E-4
                        -1.221739088383556E-4    5.161360643823995E-5    4.273803970013307E-1    1.905198008281817E-1   -7.363471221380900E-5    1.586671021667832E-4   -2.291758317763522E-4   -1.167700401590434E-4
                        -1.120147189960205E-4   -1.668299777500661E-4   -6.592228217211582E-5    1.392790970564234E-4    4.537996129347255E-1    1.888146550121262E-1   -7.362485849973540E-5    9.836841775408941E-5
                        -2.281228953104322E-4    1.139122285275859E-4   -2.240827752355140E-4   -1.135602021636999E-4   -6.175579503277694E-5    9.575701834796738E-5    4.137611010497980E-1    2.056516360464386E-1

 1.837500000000000E9     4.423362366939084E-1    1.696818917751162E-1   -8.296302084563293E-5    9.581150562290138E-5   -1.730796732454922E-4   -7.389861571894630E-5   -1.420984183842026E-4    1.832410292177707E-4
                        -5.853604667952747E-5    1.195398559299788E-4    4.221382093700569E-1    1.696712105385809E-1    1.686886155744874E-7    1.794746065643453E-4   -2.446409294957202E-4   -2.505713689633664E-5
                        -1.794552690649391E-4   -8.281309767118213E-5    9.634828654897182E-6    1.938817794625910E-4    4.516594591585125E-1    1.673296487224623E-1    1.200740355976972E-5    1.141389137315659E-4
                        -1.382963092833074E-4    2.119980725002464E-4   -2.585053130085347E-4   -2.977492105573449E-6    2.396732039041831E-6    9.896222378458561E-5    4.102852960174876E-1    1.856612351910880E-1

 1.850000000000000E9     4.378799075740063E-1    1.491846486175141E-1    6.557229164758866E-6    1.668221376561388E-4   -1.957363548729681E-4    2.610266071479624E-5    1.910049971724748E-5    2.623726551384339E-4
                         1.775598435662659E-5    1.435120016411644E-4    4.150685795794925E-1    1.495745483566415E-1    8.909016117193649E-5    1.618815802484197E-4   -2.308365737288439E-4    1.313996464232777E-4
                        -2.170779504782341E-4   -5.593451662464383E-6    6.829624377359897E-5    1.825481321459076E-4    4.479055376806402E-1    1.463333064004027E-1    8.127359143941751E-5    8.823325140825695E-5
                         4.437304072787292E-6    2.420241374866975E-4   -2.199961988380260E-4    1.339234025026661E-4    6.000053533639638E-5    7.517736764477346E-5    4.053383348352258E-1    1.662490946622829E-1

 1.862500000000000E9     4.315677944799911E-1    1.287784732359507E-1    6.690027989969751E-5    1.150178193200073E-4   -2.192194814257423E-4    1.261023059739359E-4    1.572398195559952E-4    1.952964790977765E-4
                         5.907651046599964E-5    1.100070801394370E-4    4.062568049161325E-1    1.304296774709869E-1    1.729788602460117E-4    9.680844212290533E-5   -1.106094896995217E-4    2.351463418369657E-4
                        -1.728789266665875E-4    1.402762455987423E-4    1.789888087752539E-4    1.138454680800242E-4    4.424636343319467E-1    1.259124021897479E-1    1.085674286940669E-4    4.115993863175560E-5
                         1.356429724469846E-4    1.955058294221217E-4   -1.372114980133916E-4    2.248501656842372E-4    1.287225799166038E-4    3.733876198813828E-5    3.987193392665778E-1    1.475283074949837E-1

 1.875000000000000E9     4.233998837884245E-1    1.088295058605440E-1    1.407098730073254E-4    8.297255305725728E-5   -9.341954763260751E-5    2.335671301551378E-4    2.239200491924461E-4    7.481930395295188E-5
                         1.455731117324502E-4    7.208491087932118E-5    3.956412573103786E-1    1.122218897999145E-1    2.020085015748369E-4    2.640621177472298E-5    4.445636126998339E-5    2.677239274473575E-4
                        -1.065825643245995E-4    2.549834038762392E-4    1.958424569012612E-4    3.306655725336371E-5    4.352299138959471E-1    1.060340664595997E-1    1.332219831253107E-4    7.003052664087180E-6
                         2.012849378097570E-4    9.734562464219573E-5    4.523560826729455E-5    2.624313227920581E-4    1.390604175072457E-4   -8.139175946239574E-6    3.902506702929426E-1    1.297099083450516E-1

 1.887500000000000E9     4.133697863226258E-1    8.950696686582382E-2    1.402728020606533E-4   -3.246928888363048E-6    4.227584442922226E-5    2.558576774352359E-4    2.056081764298102E-4   -7.290443479692930E-5
                         1.843489723164636E-4   -2.428212114924627E-5    3.832552528932830E-1    9.512266153355081E-2    1.849630263644064E-4   -1.614045799238893E-5    1.824109282050765E-4    2.125788563977471E-4
                         5.805492099057119E-5    2.501975111522038E-4    1.857463908667060E-4   -6.820784318029510E-5    4.260805622259258E-1    8.692682048677532E-2    1.217979358824878E-4   -7.701141117388534E-5
                         2.258317689779479E-4   -6.102343017762707E-5    1.838235255186037E-4    2.170606308745597E-4    1.178193582888292E-4   -6.729005934654436E-5    3.799088291931483E-1    1.127795449759356E-1

 1.900000000000000E9     4.017681917914301E-1    7.107085774299424E-2    1.351295923104972E-4   -9.926980456835850E-5    1.959032109325665E-4    1.880630956839762E-4    1.508184231246909E-4   -1.565324845172567E-4
                         1.578154945912681E-4   -5.105763834366568E-5    3.690137704749651E-1    7.931679307163968E-2    1.524156874749738E-4   -1.191165844493796E-4    2.729448187635757E-4    9.832792003313447E-5
                         1.833234579030912E-4    2.244432900453005E-4    1.335347980800421E-4   -1.097595974679071E-4    4.150277556571924E-1    6.860541405367183E-2    1.121401452071488E-4   -1.235085780124435E-4
                         1.713344398841743E-4   -1.563253308640814E-4    2.598163475248604E-4    7.725315565706283E-5    8.765211876426700E-5   -1.400917915418538E-4    3.677782283161615E-1    9.677035755567859E-2

 1.912500000000000E9     3.886256904216890E-1    5.388362597943527E-2    8.221559395047328E-5   -1.283352235054017E-4    2.498907875587846E-4    3.911869422180791E-5    3.284651456134068E-5   -2.275382397284439E-4
                         9.674976007076619E-5   -1.776248504776343E-4    3.533470059803787E-1    6.495147169809644E-2    6.016324626642112E-5   -1.967774160939170E-4    2.538439719591078E-4   -8.347672577294753E-5
                         2.784782903938205E-4    6.169460191656284E-5    1.059265029170056E-4   -1.723743940767526E-4    4.023797228992060E-1    5.102748372619825E-2    3.714127886453824E-5   -1.689039312430546E-4
                         1.454573777261938E-5   -2.458018575122863E-4    2.454294465446534E-4   -5.673921034442288E-5    2.944340877347550E-5   -1.716475489232608E-4    3.540657000026358E-1    8.178333646684879E-2

 1.925000000000000E9     3.740225356825038E-1    3.818405782696373E-2    2.953687051449796E-5   -1.798283319315014E-4    2.932721740568987E-4   -9.874213338176970E-5   -9.714585374546692E-5   -1.627401456359712E-4
                         3.367086607838893E-6   -1.778948099808380E-4    3.363602381799589E-1    5.232862762968245E-2    2.788900695566262E-5   -1.657918566311436E-4    1.777419711563772E-4   -1.904147731491802E-4
                         2.748295019359067E-4   -9.630850866694399E-5    1.509577032932477E-5   -1.719037545810558E-4    3.882409821208609E-1    3.456810845951140E-2   -2.540396180919613E-5   -1.877521570921402E-4
                        -1.053451575642776E-4   -1.653771533879043E-4    1.451738558140289E-4   -1.958128989451724E-4   -4.964035352785963E-5   -1.678851832322082E-4    3.389162500934643E-1    6.803356884209646E-2

 1.937500000000000E9     3.579902046048020E-1    2.410416319783348E-2   -8.549372753144373E-5   -1.421446150558803E-4    1.961545077053897E-4   -2.232010481160830E-4   -1.670476014339255E-4   -8.351754549262235E-5
                        -4.750302345138487E-5   -1.524516238373048E-4    3.184027489261028E-1    4.144326504178488E-2   -6.851414371572934E-5   -1.782258758398318E-4    7.770052668387044E-5   -2.388443666255790E-4
                         1.699595873600168E-4   -2.061867622503839E-4   -4.996910737914026E-5   -1.940078203081049E-4    3.727881558809762E-1    1.942717830670528E-2   -1.124037649659333E-4   -1.479042943243566E-4
                        -1.896833813171647E-4   -8.686445549201622E-5    5.563619306082829E-5   -2.435876550310536E-4   -1.099215667364187E-4   -1.571651178094945E-4    3.226523435276085E-1    5.580055802899538E-2

 1.950000000000000E9     3.406991458971480E-1    1.193777976744605E-2   -1.151328868763173E-4   -1.143325583017727E-4    2.682739534007586E-5   -2.605359899671313E-4   -2.010953055157621E-4    4.471357283503582E-5
                        -1.201423858200382E-4   -1.264847067686917E-4    2.995658279282687E-1    3.271287879239958E-2   -1.337447311928759E-4   -1.354921768944288E-4   -8.829688047961478E-5   -2.169357324000985E-4
                         1.907721213991566E-5   -2.730139777864007E-4   -1.395877458677238E-4   -1.401299959915883E-4    3.561770391788620E-1    5.808340614539441E-3   -1.829337377342063E-4   -8.069285181055083E-5
                        -1.982144960889448E-4    5.597007003696178E-5   -8.153731420538471E-5   -2.360965721587839E-4   -1.518596748169846E-4   -8.951932811314770E-5    3.053894158885565E-1    4.547434327127915E-2

 1.962500000000000E9     3.223255529231576E-1    1.747790192325622E-3   -1.308673416204621E-4   -3.297607688513241E-5   -1.290096837910436E-4   -2.385481351339525E-4   -1.180238881749503E-4    1.317529932597610E-4
                        -1.243084130037832E-4   -6.448254167903980E-5    2.800332683362515E-1    2.624954211603646E-2   -1.759276050966449E-4   -7.895330304751436E-5   -1.837449602901723E-4   -1.408501689641483E-4
                        -1.022147380356891E-4   -2.322439096154540E-4   -1.891404396378549E-4   -8.815542444942881E-5    3.385453785595529E-1   -6.077347819624181E-3   -2.011423207124814E-4   -8.537476264155256E-6
                        -1.213576366495079E-4    1.234887538206580E-4   -1.944524655282190E-4   -1.430426513809179E-4   -1.902373451466539E-4   -2.373263799759122E-5    2.872520444780847E-1    3.723412410006603E-2

 1.975000000000000E9     3.027936523130527E-1   -6.381173186059888E-3   -1.636067895702627E-4    3.405880820836704E-5   -2.530589821112228E-4   -1.360125897854485E-4   -4.641023673970892E-5    1.838379204340387E-4
                        -1.406562302385834E-4    4.917234222897196E-6    2.600704506338854E-1    2.231872590837685E-2   -2.078097643732796E-4   -1.180596906568384E-5   -2.060908909197065E-4    9.402050929455132E-6
                        -2.188035605134071E-4   -1.223916955762937E-4   -2.183400665638950E-4   -2.347121414094168E-5    3.199588694171711E-1   -1.580714036482398E-2   -1.914345554532205E-4    5.283589754242799E-5
                        -1.187533601054606E-5    1.832961484277507E-4   -2.275151153920666E-4   -5.225650986544192E-6   -1.999721077561426E-4    4.192919502103626E-5    2.683917432437709E-1    3.137064623237024E-2

 1.987500000000000E9     2.824919359176349E-1   -1.235844895967226E-2   -1.291643248078999E-4    6.738643347872589E-5   -2.565868989175937E-4    1.317386107661563E-5    5.458230474007690E-5    1.404414066581374E-4
                        -1.328592445385212E-4    8.475766454784824E-5    2.397852759350405E-1    2.102789374078874E-2   -1.712899773488476E-4    9.156264630472273E-5   -2.000755303197219E-4    1.386889631262371E-4
                        -2.419926582133162E-4    1.817084809642413E-5   -1.749185389441177E-4    1.044146359729159E-4    3.006288419906685E-1   -2.327878153144532E-2   -1.512049201369830E-4    1.524413895823395E-4
                         6.040181447785663E-5    1.497958181672913E-4   -2.027693607759834E-4    1.171333789507106E-4   -1.415038801559582E-4    1.437641097476934E-4    2.488470618765290E-1    2.800868378029499E-2

 2.000000000000000E9     2.617079246066235E-1   -1.619639098985304E-2   -7.990592620967100E-5    1.457499898330944E-4   -2.049395223964014E-4    1.461450377952356E-4    1.286721336019635E-4    6.831002800766153E-5
                        -9.735310524094931E-5    1.255131548665411E-4    2.194523919223856E-1    2.215292615810022E-2   -1.266761960218965E-4    1.477727353666888E-4   -9.514636194151112E-5    2.028548207171654E-4
                        -2.137076897891260E-4    1.537852200734716E-4   -1.321377162167819E-4    1.782811230888834E-4    2.806240676455626E-1   -2.842220907063346E-2   -9.056091087655504E-5    2.017808395117499E-4
                         1.138778167594743E-4    6.231151428112864E-5   -1.113025368975339E-4    1.780132122124513E-4   -9.232595569525208E-5    2.003883292018797E-4    2.289477927754180E-1    2.712738574186510E-2

 2.012500000000000E9     2.406958477577551E-1   -1.821329531163781E-2   -4.497028094774383E-5    1.903638790728737E-4   -7.547435431460900E-5    2.341779304311931E-4    1.570620224483991E-4    7.548836865650595E-6
                        -4.820829381556743E-5    1.490482387078876E-4    1.995952300675109E-1    2.523840238987424E-2   -3.787251215697457E-5    2.153044072485379E-4    5.200893959810096E-5    2.249990146269075E-4
                        -8.828735351955326E-5    2.216967632726983E-4   -3.961029075162286E-5    2.034419275330149E-4    2.602904874945350E-1   -3.169670749716582E-2   -7.979087051147706E-6    2.175558336828108E-4
                         1.564344053223503E-4   -2.932282258540446E-6    2.317629940265878E-5    2.081954955553147E-4   -1.389630825442083E-5    2.347874212541331E-4    2.090632556783713E-1    2.813168292099519E-2

 2.025000000000000E9     2.199833650881882E-1   -1.776697054767030E-2    7.010832628388332E-6    1.968150302279217E-4    5.926980974125912E-5    2.115665634985879E-4    1.181871839071645E-4   -9.966568973907361E-5
                        -3.322956376217315E-6    1.798049846776234E-4    1.804537251684975E-1    3.075683302636174E-2    6.351275866720046E-5    2.194618057950901E-4    1.316615720344481E-4    1.368915969490974E-4
                         5.323777816182680E-5    2.152449451470146E-4    7.497928402317222E-5    2.100596849958001E-4    2.396709801345309E-1   -3.261535346046140E-2    5.917498881197771E-5    2.054667035208781E-4
                         1.211318926737856E-4   -8.738893996796234E-5    1.373904922433446E-4    1.509238655513688E-4    9.680629962165964E-5    2.011685318696901E-4    1.895827619112073E-1    3.153590919673833E-2

 2.037500000000000E9     1.999138209972495E-1   -1.488882463757682E-2    1.035781284464761E-4    1.413524643971315E-4    1.877785795617986E-4    1.121455012229609E-4    8.428604144916324E-6   -1.312630312365631E-4
                         8.406118266696907E-5    1.396648030239019E-4    1.624748218209904E-1    3.860994541516663E-2    1.675028162152931E-4    1.412715503208623E-4    1.819418587346687E-4    1.160507393556855E-5
                         1.713130062079165E-4    1.457240855263548E-4    1.501886138686371E-4    1.624050752130572E-4    2.192331389577115E-1   -3.120578735536549E-2    1.674046244090413E-4    1.280976158402505E-4
                         4.989428280498202E-5   -1.034838866659427E-4    1.981170957797272E-4    4.745035834114473E-5    1.795240874361823E-4    1.482078471596470E-4    1.709075308781981E-1    3.737941907575599E-2

 2.050000000000000E9     1.809850341714540E-1   -9.548314607952198E-3    1.473143370946857E-4    1.368543789929940E-4    2.036377297627515E-4    4.726802035608191E-5   -5.546775192121697E-5   -1.110435972187953E-4
                         1.486188718505450E-4    8.940491276399218E-5    1.459897546091052E-1    4.842479866725884E-2    2.109896420283237E-4    6.568323945494853E-5    1.995789211974558E-4   -6.763405355647203E-5
                         2.053776571891885E-4    3.514303070017896E-5    1.947120719227010E-4    3.362514462800322E-5    1.994541287773632E-1   -2.770041910414034E-2    2.365992990337265E-4    7.116512504905770E-5
                        -4.200186823148042E-5   -1.113215269151857E-4    1.882247492915236E-4   -6.317094879549312E-5    2.146472422710142E-4    6.656674476322406E-5    1.535443516991623E-1    4.541323670294416E-2

 2.062500000000000E9     1.631914561751774E-1   -1.963440528273972E-3    1.861354378487821E-4    4.328433358790146E-6    1.744887206833369E-4   -9.447544747068780E-5   -1.010919763297272E-4   -7.499624985036880E-5
                         1.635918301477768E-4    2.958562919142127E-5    1.313874552051158E-1    6.018821675439176E-2    2.109870170268313E-4   -5.461697184061996E-5    8.760413314243522E-5   -1.394924015402023E-4
                         1.911109816861886E-4   -7.539925185681318E-5    2.057820361241847E-4   -4.894188142129411E-5    1.806673720586370E-1   -2.214268277680018E-2    2.125321675380859E-4   -4.580651898089639E-5
                        -6.133539787376548E-5   -5.997771098618639E-5    1.150898160073356E-4   -1.280932333817814E-4    2.225367080126985E-4   -2.538868676801372E-5    1.377626518338146E-1    5.562505361209689E-2

 2.075000000000000E9     1.467765117213613E-1    7.821031942659705E-3    1.740379979431988E-4   -4.623101770561026E-5    8.460226535470657E-5   -1.582145032662527E-4   -9.861275822389273E-5   -5.781003753527350E-6
                         1.279884543225169E-4   -3.607758316932618E-5    1.187976010092838E-1    7.369536843872507E-2    1.387925804477512E-4   -1.373785085026419E-4   -1.654279443428006E-6   -1.405339997832926E-4
                         8.208849007452427E-5   -1.481712267824373E-4    1.476220128629072E-4   -1.560154929853876E-4    1.631959842778625E-1   -1.455130521982590E-2    1.750182974116371E-4   -1.110243786597728E-4
                        -1.178325430719390E-4    1.956681515680706E-5   -5.874772781847288E-7   -1.517735698658189E-4    1.867943009043530E-4   -1.222700091012080E-4    1.238083166686537E-1    6.779690775927423E-2

 2.087500000000000E9     1.318535006335962E-1    1.948164644975639E-2    1.170350825024954E-4   -1.201268283325868E-4    1.342452038820897E-6   -1.762995317260125E-4   -8.732743153396134E-5    5.805823828013876E-5
                         9.764416813921611E-5   -1.182613472851976E-4    1.081752072865024E-1    8.870972685995922E-2    7.083842056087682E-5   -1.867351648213744E-4   -5.242934489993890E-5   -8.065076819527171E-5
                        -1.408191853135070E-5   -1.802588539821214E-4    5.171300705458020E-5   -1.927398885405346E-4    1.472354680146003E-1   -5.055312774068198E-3    1.031899209566692E-4   -1.859746434454621E-4
                        -7.241109612350642E-5    4.196740648875322E-5   -8.525812909685883E-5   -1.221962449453104E-4    1.073872454096811E-4   -1.677133795265009E-4    1.116037491688477E-1    8.177729099640178E-2

 2.100000000000000E9     1.185110518305692E-1    3.265829319215312E-2    5.910273775378871E-5   -1.426498970670220E-4   -8.941757518316064E-5   -1.370672177486583E-4   -1.654451487746886E-5    9.590973763739620E-5
                         5.262912325591742E-5   -1.211872544423086E-4    9.963436817954040E-2    1.048511874268194E-1   -3.179225875040317E-5   -1.547676182177456E-4   -1.410620079881219E-4   -2.050537991221458E-5
                        -1.026616749113095E-4   -1.199558862998045E-4   -4.312949054993540E-5   -1.821536788266383E-4    1.329427558676547E-1    6.255411991119507E-3    6.148196520111062E-6   -1.988134834283283E-4
                        -1.223877272612229E-5    7.413899796091080E-5   -1.093186964123009E-4   -4.880237547996017E-5    3.058046338599907E-5   -1.872529229704621E-4    1.012824304126061E-1    9.710521649212789E-2

 2.112500000000000E9     1.068531530334854E-1    4.683093828462338E-2   -1.002574845274982E-5   -1.492811965963391E-4   -1.355609984020529E-4   -7.433855425462023E-5    2.860642661207342E-5    7.588917091567763E-5
                        -1.237933786740456E-5   -1.689957309950096E-4    9.310970548643545E-2    1.214611538972711E-1   -1.155796956334164E-4   -1.181100106857486E-4   -1.127454270433256E-4   -5.349663220765000E-6
                        -1.329835983209379E-4   -2.590597390670558E-5   -1.024127234715779E-4   -1.421557023184695E-4    1.204410050898059E-1    1.894914554179070E-2   -6.020927949595969E-5   -1.462471172843772E-4
                         2.693105215756808E-5    6.484902507657514E-5   -1.157557185158845E-4    2.861678984533278E-5   -4.982777194964693E-5   -1.616289502504756E-4    9.299801481940116E-2    1.131788010352782E-1

 2.125000000000000E9     9.695935724043206E-2    6.171260243550278E-2   -9.524831087620937E-5   -1.243234780032927E-4   -1.263467298866521E-4    2.047286008368030E-5    5.780630798133842E-5    4.597556926015895E-5
                        -5.448585456357580E-5   -9.302047490998434E-5    8.855497760181803E-2    1.383205814376118E-1   -1.584860379245485E-4   -6.360926412912076E-5   -7.600525434029029E-5    8.194670859034515E-5
                        -1.337137543612315E-4    2.471869827809809E-5   -1.618091451941336E-4   -6.234860527568550E-5    1.096343208326265E-1    3.288043051827172E-2   -1.239886354971849E-4   -1.072115958512027E-4
                         4.264399837806156E-5    4.996778696282880E-5   -8.180215766438890E-5    6.962858362570048E-5   -1.119526714752863E-4   -1.182949877983138E-4    8.676547383446100E-2    1.297396498738443E-1

 2.137500000000000E9     8.907003943774511E-2    7.708528897721979E-2   -1.189409780198119E-4   -8.091237687684751E-5   -5.152358388100565E-5    6.082944091186234E-5    6.844624037504418E-5   -1.260534389815822E-5
                        -8.266607987676319E-5   -7.766737807508062E-5    8.605428648653546E-2    1.549301920780329E-1   -1.632069627637350E-4    1.802285345721536E-5   -2.712610319118257E-5    8.291402709132025E-5
                        -1.010567147919595E-4    8.924924746438054E-5   -1.326839473745883E-4    2.470136123984980E-5    1.005001436230833E-1    4.764217128755616E-2   -1.426931860966140E-4   -2.824628188140294E-5
                         8.771194698048912E-5    1.251739052841560E-5   -1.306296915131459E-5    1.005492710088754E-4   -1.416655455238494E-4   -5.543109150730978E-5    8.265709384393977E-2    1.464484115693167E-1

 2.150000000000000E9     8.326566649099587E-2    9.258605576921194E-2   -1.210423170428233E-4   -3.602630838403478E-5   -3.418373705127856E-5    8.920259770551654E-5    4.796237490349459E-5   -7.287172876272639E-5
                        -1.110684267957560E-4   -3.062877479405481E-5    8.565401202612478E-2    1.711843031937211E-1   -1.372306383187370E-4    8.468099682064004E-5    2.753908795650972E-5    7.110289463010106E-5
                        -4.146885689677723E-5    1.095295001844524E-4   -1.164141215378483E-4    7.644192687231933E-5    9.318308885864916E-2    6.289543965671782E-2   -1.477157784696174E-4    5.761624307677487E-6
                         7.952262313910129E-5   -3.561710910815295E-5    1.228726356370421E-5    8.052339781906689E-5   -1.508997845253588E-4    7.063038899428561E-6    8.086930103025711E-2    1.630475896328067E-1

 2.162500000000000E9     7.948715374585588E-2    1.081747350105087E-1   -9.594791229414894E-5    3.367259779565120E-5    2.481445509833040E-5    1.180696157765225E-4    1.615126902332148E-5   -3.327371964397090E-5
                        -1.040646096294241E-4    2.153313215662053E-5    8.721613977243012E-2    1.869250465411841E-1   -7.615817243480142E-5    1.441460563083291E-4    7.113150982031644E-5    4.361643091032163E-5
                         4.387569360488569E-5    8.105074496549929E-5   -5.192093077238637E-5    1.394563300079673E-4    8.765856352080875E-2    7.823001035894667E-2   -1.020197254162094E-4    5.606754380307254E-5
                         1.709340012879935E-5   -5.016936785306719E-5    6.236144227694042E-5    2.874187516962618E-5   -1.039793817585358E-4    6.636365129030210E-5    8.120388485545785E-2    1.794368958814928E-1

 2.175000000000000E9     7.772951715111154E-2    1.236834373875463E-1   -1.101108757182173E-4    1.040004023468848E-4    8.865322387063375E-5    7.704566219766243E-5   -3.684141673751338E-5   -6.309250431737981E-5
                        -1.054413889604237E-4    5.998018139430042E-5    9.062867105129134E-2    2.021411355584585E-1   -9.073630474502734E-6    1.440822766337595E-4    6.661732596059238E-5    7.159161130578747E-6
                         6.941964878412982E-5    4.854450561651222E-5    1.199744155413721E-5    1.369988309815883E-4    8.389111757561632E-2    9.345819818049129E-2   -9.944201315594849E-5    1.034216658010471E-4
                        -1.877883630094210E-5   -4.078762723802940E-5    7.637652202030300E-5    1.806872286088306E-5   -5.816524606070103E-5    9.210682033979459E-5    8.340344827050265E-2    1.955959082000036E-1

 2.187500000000000E9     7.777696513804283E-2    1.390468928054397E-1   -1.932995124249600E-5    9.705733569375150E-5    9.238822113935224E-5    3.326867943479505E-6   -3.117377481829655E-5   -2.849995238070324E-5
                        -4.931951400018881E-5    9.301508233311747E-5    9.558295393768972E-2    2.167960609174025E-1    5.496407065898045E-5    1.327057124897500E-4    2.275132668169658E-5   -1.855393423581701E-5
                         9.044803926683892E-5    1.787973398361847E-5    5.003712803304913E-5    1.274734824200308E-4    8.185282503849139E-2    1.084162469517865E-1   -1.551475113500362E-5    9.963114920028811E-5
                        -3.599277686302773E-5   -4.309938719130211E-5    6.940053040692147E-5   -1.931050099548526E-5   -1.124147849806040E-5    9.461164585573561E-5    8.727419573501138E-2    2.112389913164978E-1

 2.200000000000000E9     7.939493439030072E-2    1.543240715463628E-1   -5.190091863657336E-6    1.071119641265655E-4    6.582785963328496E-5   -4.188835655124599E-5   -4.284488343187104E-5   -5.003003020005570E-6
                         1.724063294251709E-5    1.112217837051434E-4    1.018224175452603E-1    2.308703936525304E-1    1.185680507523804E-4    5.609471714309028E-5    2.420008838495248E-6   -5.113605363806441E-5
                         1.020470303368367E-4   -5.441916432588556E-5    1.172274062493124E-4    6.177047237964778E-5    8.164407902295788E-2    1.230635189500832E-1    2.630009622750346E-6    9.339773365357439E-5
                        -4.292914992325475E-5   -4.457598963052638E-6    3.058982753362676E-5   -3.820797045043222E-5    2.259087128642940E-5    1.118696460408079E-4    9.260656090389484E-2    2.263780990515366E-1

 2.212500000000000E9     8.239765010658462E-2    1.693799339306090E-1    4.546054590409785E-5    6.353445129095626E-5    3.237493901419995E-5   -6.706189658240803E-5   -6.086808412165876E-5    2.993662810321770E-5
                         6.098873922490114E-5    6.901854118303274E-5    1.089191952352846E-1    2.443355916138088E-1    1.285809788933788E-4   -3.439119989012216E-5   -1.611062515676130E-5   -5.535639612971490E-5
                         3.892338949279583E-5   -6.253693415276699E-5    1.208148296464666E-4    5.536066265267616E-6    8.314011190399834E-2    1.373317983392204E-1    4.627211054406192E-5    6.898067449065730E-5
                        -5.411383549018318E-5    1.778661800301585E-5   -1.402866363530707E-5   -5.507379855939245E-5    4.426789981009671E-5    7.563838386176348E-5    9.910271723540749E-2    2.407438494423479E-1

 2.225000000000000E9     8.633309299677301E-2    1.839405418656580E-1    5.102938975550028E-5    3.578302074943854E-5    5.411783869651336E-6   -6.418356835370488E-5   -1.224077809478446E-5    1.905274190622075E-5
                         7.634429022706021E-5    8.019028292168389E-5    1.168864631868318E-1    2.567912709583911E-1    8.119694124417169E-5   -8.835566997916103E-5   -1.849364767635830E-5   -1.729417521147805E-5
                         6.646381963306730E-6   -9.969006470346183E-5    9.879745631479122E-5   -2.967242663981388E-5    8.612521059818733E-2    1.513233835030734E-1    7.058649969580865E-5    3.581867494117419E-5
                        -1.596076542050910E-5    4.222046610778105E-5   -1.831703469065993E-5   -4.130057160895146E-5    8.370663350009768E-5    5.147787913483272E-5    1.066090550409064E-1    2.541349759128978E-1

 2.237500000000000E9     9.135913384696083E-2    1.979003182429121E-1    6.127206564161932E-5   -1.962638356636416E-5   -9.523364680037479E-6   -5.700995719234112E-5    2.765409139832734E-5    4.040149742838968E-5
                         7.054326000009846E-5    2.842235155983034E-5    1.255442241913969E-1    2.681033901101073E-1    3.634367548905446E-5   -6.106628316496282E-5   -1.758258845955927E-5    2.157648644125881E-6
                        -2.318966904790269E-5   -5.010366737748232E-5    5.914785231359827E-5   -9.777538261349967E-5    9.030239326028751E-2    1.649492444188363E-1    8.506122480396433E-5   -9.746750003260018E-6
                         9.051924104447095E-6    1.842461916089285E-5   -4.760960869615907E-5   -1.469772817265917E-5    5.974660537376749E-5   -2.177863932358582E-5    1.151794663127146E-1    2.664051203013291E-1

 2.250000000000000E9     9.728416324671250E-2    2.109602270847725E-1    6.990549722234590E-5   -2.386152165436262E-5   -6.170612420976812E-5   -2.298814425658944E-5    2.551962490588502E-5    5.122840052186488E-5
                         7.575331536699609E-5   -3.043326298620289E-5    1.351108793332720E-1    2.783272528665560E-1   -2.319457982472593E-6   -1.034688984112561E-4   -5.594226684786663E-5    2.053795017271520E-6
                        -5.302487011164680E-5   -3.664678672135096E-5    4.202740035336168E-7   -1.000837656419757E-4    9.551055534399021E-2    1.780553415857916E-1    5.446152881866599E-5   -2.214036510191827E-5
                         1.644916352687096E-5    1.282920255175383E-5   -5.243524896604183E-5    8.048578362710171E-6    4.490171329638755E-5   -5.045990713350105E-5    1.249609676905096E-1    2.775527145024985E-1

 2.262500000000000E9     1.040897525776015E-1    2.230484377327121E-1    4.049265744177216E-5   -7.548819631796558E-5   -7.029135536016322E-5   -2.247058126795496E-6    3.902507147686491E-5    3.517860226474819E-5
                         3.492949549596243E-5   -5.194589779496944E-5    1.456023717133703E-1    2.874016740446747E-1   -1.896232388142919E-5   -6.187941850219459E-5   -4.529854115244584E-5   -4.803410584088289E-7
                        -6.890820992803639E-5    2.628602936000962E-5   -2.435286500609766E-5   -6.664665520800464E-5    1.015894584565141E-1    1.905583086622859E-1    2.542325388224810E-5   -5.884049997861596E-5
                         3.828489061106276E-5   -9.198648324821077E-6   -2.926737096171476E-5    3.440998262851290E-5    5.073268141131328E-5   -5.788106920237403E-5    1.357041557172344E-1    2.877264867098892E-1

 2.275000000000000E9     1.119027536040878E-1    2.339864159009775E-1    2.946919171584422E-5   -4.449641425796628E-5   -2.497673689982856E-5    3.128028065504379E-5    1.978052722110454E-5   -3.665026286316813E-5
                         1.112035929417068E-5   -5.544482070434989E-5    1.568211973563373E-1    2.955715546531373E-1   -3.463267552089941E-5   -4.867178929986529E-5   -2.618424071863245E-5    6.205863602432053E-5
                        -3.953560401938072E-5    4.920615503050731E-5   -6.703863007919509E-5   -3.476039854771398E-5    1.084127403379485E-1    2.022904564773233E-1    2.709926434453246E-5   -3.963349274597514E-5
                         3.543358556346361E-5    1.082348048233457E-5   -1.158349909915483E-5    3.529672644485309E-5    2.310653189369706E-5   -5.038335020364936E-5    1.472330551141025E-1    2.970069074099473E-1

 2.287500000000000E9     1.208729396911995E-1    2.438742019803195E-1   -8.408080895356502E-6   -2.946663664323253E-5   -1.231638933319961E-5    8.433665664975284E-5    3.544369742085672E-7   -2.798630018764664E-5
                        -3.415608855044769E-5   -3.984286478292442E-5    1.688533182680987E-1    3.028394487060918E-1   -7.558280766267138E-5   -1.050477343949318E-5    5.827786190509181E-6    3.179653265713192E-5
                        -9.667406935216934E-6    4.008527515146645E-5   -5.831978853546396E-5   -7.295203329519995E-6    1.160527978084458E-1    2.130811426045732E-1    2.720620238732807E-7   -6.895382607063039E-5
                        -5.544635570716276E-6   -3.155715907654567E-5    8.475197932251150E-6    4.383966745690761E-5    1.342478914049079E-5   -4.946289425855488E-5    1.594199855969860E-1    3.054096288344091E-1

 2.300000000000000E9     1.308046419504292E-1    2.529909808715151E-1   -4.752342010128687E-5   -3.463244237635636E-5    5.826752408909905E-6    5.162823923826213E-5   -1.126973058430793E-5   -4.979624158094352E-5
                        -3.225908386201748E-5   -3.517706189296325E-5    1.814257123512359E-1    3.094565724018165E-1   -7.053626881896248E-5    1.365840770547983E-6   -1.906132987863273E-5    1.966131625378164E-5
                         1.158756029440534E-5    1.931790186395553E-5   -5.366785755887301E-5    3.732288627322227E-5    1.244807967262303E-1    2.228935305528102E-1   -6.845028077202743E-6   -4.927013602397650E-5
                         5.700478044574578E-6    8.658816441884820E-8    1.322058383687922E-5    4.332374229292556E-5   -2.664748425674041E-5   -4.899657590604519E-5    1.721585586948370E-1    3.129468530493737E-1

 2.312500000000000E9     1.417458063469575E-1    2.612418046484246E-1   -1.692441487257756E-5    1.138914361047929E-5    3.468720678704887E-5   -4.199888879679488E-6    1.382562810276142E-5   -5.389061057449845E-5
                        -4.550584341326680E-5    3.301745584428610E-6    1.941455368660218E-1    3.152684682667452E-1   -3.135047127544899E-5    4.595911197990396E-5    3.627808007556432E-5   -2.931676019717559E-6
                         2.384967036074692E-5    2.847643022741853E-5   -2.447292745285681E-5    3.774844533040874E-5    1.337029397670812E-1    2.316229991917924E-1   -3.224644348327945E-5   -1.445678655459600E-5
                        -3.569027537523892E-5    3.220118229145296E-6    3.040699593333707E-5    1.920887453264913E-6   -4.298709589070235E-5   -1.141996059006984E-5    1.851975162894739E-1    3.193769794220941E-1

 2.325000000000000E9     1.533843322373811E-1    2.688327578576513E-1   -5.332550983185322E-5    6.951499357292511E-6    4.284640509456994E-5   -1.382979337933006E-5    5.330918723672367E-6   -1.421493412155085E-5
                        -4.143944664225536E-5   -9.157382307455156E-8    2.071745362162666E-1    3.202092563996142E-1   -4.498086829844631E-5    2.647145734517334E-5    2.919786356188357E-6   -5.254922820084198E-7
                         3.905031627275170E-5    4.309449508727552E-6   -1.452904209506886E-5    3.424791136748991E-5    1.438447021341619E-1    2.394003548272359E-1   -2.454332415414117E-5    1.767968276408706E-6
                        -1.775068786873259E-5   -1.345404684613541E-5    5.993511697821652E-6   -1.307867749351764E-5   -5.954150632551504E-5    3.315579510289570E-5    1.984913782825086E-1    3.246591316117549E-1

 2.337500000000000E9     1.654156390766951E-1    2.759480907998563E-1   -4.308523629218713E-5    3.537886722328551E-5    2.641422618198832E-5   -1.795421344309596E-5   -2.263421596188590E-5    7.151093264090549E-6
                        -2.699712429710438E-5    2.615321216294873E-5    2.202067447387145E-1    3.243162253158243E-1    7.898275154595625E-7    3.825543196742803E-5    3.674578729136244E-5   -5.646526246339440E-5
                         3.823474031225603E-5   -5.819625453466338E-6    4.693397951597514E-7    6.237276075836813E-5    1.547339943113235E-1    2.463567579114142E-1   -4.033179392196950E-5   -1.733137193335064E-5
                        -2.190343374732382E-5    3.752708375703277E-7    3.568029482081035E-5   -2.154114249228018E-5   -3.777614881398781E-5    6.287995853490129E-6    2.120188847658527E-1    3.289629054165750E-1

 2.350000000000000E9     1.775434908640041E-1    2.822503866984779E-1   -1.851528201665819E-6    3.718605222693527E-5    1.556062478357843E-5   -5.826673164562045E-5   -1.298196890797980E-5    3.413020930661856E-5
                         7.291589140277845E-6   -1.264024408278194E-6    2.332033174186518E-1    3.271807290317283E-1    1.149122660403978E-5    3.338446295236612E-5   -3.105080096741144E-6   -4.294486419289089E-6
                         1.092882559515339E-5   -4.856281048589449E-7    1.883118142826724E-5    1.753912454731877E-5    1.662244663514101E-1    2.524975616896186E-1   -9.716995850644503E-6    2.568649731999254E-6
                        -4.238737813707763E-6    1.203015004972942E-5   -2.947028170704560E-5   -4.957360184419205E-5   -4.459217358872620E-5    2.927270916574873E-5    2.257494640718928E-1    3.319968308646950E-1

 2.362500000000000E9     1.895232772388083E-1    2.876704007029478E-1    2.749142849602819E-6    7.731517622477627E-5    1.021298916543266E-5    2.904228917548652E-6    7.360523823165247E-6    2.033715546784952E-5
                         2.743754392316979E-5    2.930194604680259E-5    2.463970863043360E-1    3.289712937277771E-1    3.938525100521615E-5    3.943283467087660E-5   -2.373594487264947E-5    7.650967815297125E-6
                        -1.542311810804793E-5   -2.195063415833598E-5    1.522696114869292E-5    4.158917566021849E-5    1.781394234722166E-1    2.578610867973717E-1    5.542545309913063E-6    4.334250134452132E-5
                        -1.462632316982737E-5    8.312059734759790E-6    8.313179259466941E-7   -3.174187165485966E-5    7.987246191592787E-6    3.948372078011960E-5    2.398395319592526E-1    3.337985179561561E-1

 2.375000000000000E9     2.015576676728016E-1    2.918926196233063E-1    1.632552885287875E-5    1.608564550252103E-5   -2.463540608561752E-5   -9.700706984809341E-6    2.781529815452546E-5   -7.079632205655109E-6
                        -3.917892773931980E-7    4.843843857031311E-5    2.597298973072567E-1    3.296803090817776E-1    3.883498138764627E-5   -3.672939110787390E-5    1.960087760889469E-5    2.822876833748510E-6
                         5.477202184687202E-6   -1.404109539375884E-5    5.141011174478436E-5   -2.807600810209150E-5    1.902009179706826E-1    2.624059289996034E-1    1.955754714302509E-5    1.371446206918998E-5
                         2.583038104658882E-5    1.165246014164530E-5   -8.681929902712704E-6   -5.396446003164569E-6    3.072828147127870E-5    1.934884864994928E-5    2.540134267888501E-1    3.345922841341418E-1

 2.387500000000000E9     2.136287257019230E-1    2.948829626793247E-1    3.686797502669706E-5    4.328067248191971E-5   -2.556007728342212E-5    8.803008781342856E-6   -2.696391933883478E-5    8.809594612521296E-6
                         3.000566503005538E-5    4.914384422482635E-6    2.732468143903745E-1    3.294123464272404E-1    4.240836816370075E-5   -3.521606731026918E-5   -1.414736551758863E-5    2.411054214852727E-6
                        -7.400737563211501E-6   -8.607058949213608E-6    3.682426961637567E-5   -2.793788680941235E-5    2.021983735570657E-1    2.661085907394353E-1    1.828194640301013E-5    5.346668025169757E-7
                         2.558177191299611E-5   -2.252745875598053E-7    1.344444253076426E-6   -2.515833364024345E-5    2.397791113658123E-5   -7.856908431860068E-6    2.683687453026376E-1    3.346787663688592E-1

 2.400000000000000E9     2.259311066105595E-1    2.964578564767814E-1    3.421104515513458E-5    7.124204092431531E-6   -3.545539595527389E-5   -7.783587611115541E-6   -8.429650079452668E-6   -2.169813465253834E-5
                         1.707054594430268E-5   -1.870345477623963E-5    2.869299131092773E-1    3.285130740213464E-1    2.090491539783038E-5   -6.911597280616850E-6    8.407887706677562E-6    7.560049698097809E-6
                        -6.982183892506786E-6   -1.339955522022813E-5    1.967771356516102E-5   -1.267629390219678E-5    2.141710982821178E-1    2.688052092325115E-1    1.885271670436872E-5   -8.535009877695357E-6
                         2.136867421675933E-5    6.769696706502968E-6   -1.514992245760655E-5    1.972452000437862E-5    4.233332476764023E-5   -3.902417390258176E-6    2.824875437818817E-1    3.340533778412198E-1

 2.412500000000000E9     2.385644906680367E-1    2.968808726179618E-1    3.305525214575431E-5    1.441270279506309E-7    5.507285707773797E-6    1.260738687672388E-5   -1.370951913947951E-6    4.141166492308636E-6
                         4.761173917371603E-5   -9.197830097200421E-6    3.004470666959150E-1    3.269547182568734E-1   -8.950017129700504E-6   -3.862718588684143E-5   -1.994814291848741E-5    3.004912683970269E-5
                        -5.867703268504105E-6    2.790332932823397E-6   -2.277362473401983E-5   -3.947790469381694E-5    2.261423935642419E-1    2.704697476637955E-1    4.111913135134776E-5   -3.938935194476480E-5
                         1.500144046893201E-6   -3.129456822718594E-5    1.874437766351431E-5   -2.065513989190064E-5    3.533470626559348E-5    1.601426389130554E-5    2.963407561847713E-1    3.327606083550089E-1

 2.425000000000000E9     2.513826177450396E-1    2.963913724721224E-1    2.418434659555580E-5   -7.060604346020011E-6   -2.562390603058689E-5    4.413954015798846E-5   -2.003901532207696E-5    4.581467934383356E-6
                         5.251824322267214E-5   -1.069880227873937E-5    3.136531938118794E-1    3.247615737664741E-1   -2.309890999101546E-5   -3.628319198370319E-5   -4.815687511949721E-5   -9.487563391073676E-6
                         1.787607704606691E-6    2.898075640115247E-5    9.113189980721693E-6   -2.468668153463167E-5    2.379295702984330E-1    2.711489477980251E-1    4.238196819295758E-5   -9.721033923813867E-6
                        -3.228075711220513E-6   -6.696611641880496E-7    1.072218989848460E-5   -5.244496226419792E-7    4.682646336231741E-5   -8.395961390080101E-6    3.096716640038265E-1    3.305998845063562E-1

 2.437500000000000E9     2.642824799783546E-1    2.953286497473933E-1   -9.969837136586733E-6   -2.951591265539317E-5    2.347321428167375E-5   -1.411785415361398E-5    1.691553329386000E-6    2.752072692938856E-5
                         2.274485171800209E-5   -1.210913881405725E-6    3.262467160740695E-1    3.219984955110999E-1   -2.995271692502615E-5   -2.281672049954164E-5    3.348532171597948E-5    2.687314028108263E-5
                         1.993994821414999E-5    9.503942460529022E-6   -1.784801455882796E-7   -2.306449515192833E-5    2.497533298300698E-1    2.707941889871540E-1   -1.439484042686411E-5   -2.985697486596348E-5
                         3.731758541458805E-6    1.522055795472992E-6    8.124301203386591E-6    3.255636243813700E-5    8.267884930272824E-6   -3.014511161127263E-5    3.224344298052620E-1    3.274880609220868E-1

 2.450000000000000E9     2.770584453226296E-1    2.939002529429283E-1   -1.775535387271213E-5   -3.308588363944678E-5    1.601025406265656E-5    8.937576137510564E-6    1.420905440011724E-6   -4.170617744784910E-5
                        -2.414571239227495E-5   -2.371960788027191E-5    3.381554829990762E-1    3.185478492591315E-1   -2.772610265119635E-5   -7.086153356073391E-6    1.388493264233176E-5   -3.335352986417074E-6
                         3.768297160062329E-6    6.066099158972197E-6   -3.115529618588130E-5   -1.687464256146247E-5    2.614147929259156E-1    2.695913092673195E-1    3.187896923773233E-6   -2.680689180828142E-5
                         1.010985917852516E-5   -3.203644922585164E-5    1.001372752748750E-5    1.832335184748983E-5   -2.616190742586993E-5   -1.920569154606605E-5    3.347041877902963E-1    3.235337257037819E-1

 2.462500000000000E9     2.892872049196510E-1    2.923056218828914E-1   -1.687626834731383E-5   -4.782213756465485E-5    3.672389661017814E-6   -2.158841437691199E-5   -1.101333234633821E-5   -1.474001615087288E-5
                        -1.135858716459217E-5   -1.376744071111226E-5    3.497332930182603E-1    3.141116976122046E-1    6.559492275947290E-6   -1.816122712434391E-5   -7.014888365429965E-6   -8.868284206538660E-6
                        -8.406965741752293E-6   -1.472568312810124E-5   -3.612797823955643E-5    3.573372084273218E-5    2.729721214598406E-1    2.677483438687565E-1   -3.340464562601370E-5   -3.005233822197310E-5
                        -8.558957683104777E-6    2.016934242089771E-6   -1.359088409923569E-6   -3.265551500310766E-5   -3.924681302965917E-6   -2.870248828900128E-5    3.467936713579978E-1    3.188160391505403E-1

 2.475000000000000E9     3.008843910399893E-1    2.902943945109374E-1   -6.678329967778516E-5   -3.948550029054547E-5    3.517252471387439E-5   -1.529494506996216E-5   -4.029816593593546E-5    7.325721057058983E-6
                        -1.785244133851943E-7   -3.202726677624660E-5    3.609192162453855E-1    3.090205835097192E-1   -2.319921989459739E-5    5.313694442310027E-5    6.596785130855586E-6   -8.512586616795039E-6
                        -2.920978363599872E-5   -2.384938964827709E-5   -2.281757927403218E-5    3.779915835773991E-5    2.843306546347515E-1    2.651592487982717E-1   -4.835299866592396E-5   -2.262252093066972E-5
                         1.808547680083836E-5    1.209218141111838E-5    7.128103576666265E-6   -7.679980728046156E-6   -3.254717248965669E-5   -2.044063574585160E-5    3.586898666461637E-1    3.133987868566346E-1

 2.487500000000000E9     3.118157572564754E-1    2.877429503412920E-1   -1.178031648935280E-5    9.475756163854783E-6    5.021001217823123E-6   -3.047620350566003E-5    1.995557076928110E-5   -8.111337571582088E-6
                         5.454966825975265E-6   -1.702743450787445E-5    3.718187606079167E-1    3.033017676668227E-1   -4.100203821181701E-5    9.422224742650455E-7   -1.683281523156927E-5   -9.140303440961401E-6
                        -3.832718242618431E-6    4.658237808640416E-6   -5.115816753774838E-5    4.479298437812794E-5    2.953533886906494E-1    2.621258592213895E-1   -4.666577917280774E-5   -1.605273272126253E-5
                        -1.938205189489236E-7    6.825841411080585E-6    1.227399391173985E-6   -3.457083590733142E-5   -2.415149655443350E-5    1.493336340345783E-5    3.703140426358059E-1    3.074656003507492E-1

 2.500000000000000E9     3.221036399054943E-1    2.844453731918462E-1   -1.030003701507134E-5    1.048122739784131E-5   -1.249879411601913E-6    5.521293880442813E-6    8.134378312830958E-6   -2.935828777448876E-6
                        -4.471004627747196E-5    2.138804406868861E-6    3.824649535971181E-1    2.971101196488129E-1   -3.217723760586797E-6    2.426156267206170E-5    9.862707760342890E-6   -1.232632622412009E-5
                        -3.933677299721192E-6   -1.246450314312807E-5   -1.847390679131591E-6    4.375040117765153E-5    3.059706944974546E-1    2.586660258335932E-1   -3.149088150154338E-5   -3.870976481846071E-6
                         5.941742523218702E-6    2.132262850384288E-6   -4.995815404869368E-7    1.014536886796228E-5   -3.355874644601863E-5   -3.856647135878821E-6    3.814241408013293E-1    3.013561617943485E-1

 2.512500000000000E9     3.316774046141001E-1    2.802627009153891E-1   -4.051108895104783E-5    7.681161154360638E-6   -4.824042448631216E-6   -3.430408587478128E-5    1.093366957882233E-5   -1.937903365005381E-5
                        -1.378395472545955E-5   -3.879954416326651E-6    3.928625868140129E-1    2.906740772413289E-1    1.766449123022087E-5    2.290190877662370E-5    7.450292888560573E-6    8.218460207691194E-6
                         1.511656505909804E-5    6.843491138819163E-7   -7.971474469142317E-6    1.386044369983222E-5    3.161411888910918E-1    2.547472941639161E-1   -1.479363582535414E-5    3.225465773555071E-5
                        -2.217525852213395E-6   -1.502631764785342E-5   -5.478002992922683E-6    1.629461971248291E-5   -2.499918417829435E-5    6.540987124133980E-6    3.922622595643363E-1    2.952072629187161E-1

 2.525000000000000E9     3.411027753526213E-1    2.751773204698770E-1    3.167981338157001E-6    1.441231226562933E-5   -5.230085397093778E-6   -6.257619619470177E-6    1.848037740763767E-5    1.057744152604943E-5
                        -1.008529953331074E-5    2.073627444204325E-5    4.028690684008168E-1    2.842389401181148E-1    8.469020044261633E-6    2.712807132966646E-5    3.747341239308076E-5    1.425097258901874E-5
                        -2.587589893621777E-5    5.195262712151078E-6    2.656399346344608E-5    2.723331140031713E-5    3.257986797584955E-1    2.505298145044842E-1   -2.074715051885076E-5    3.652882594207068E-5
                         2.362837491360400E-5   -4.388020791095014E-6    3.194376372392209E-5   -1.633366186475908E-7   -4.527564492488548E-5    2.966928304778813E-5    4.023720177292314E-1    2.888303148035318E-1

 2.537500000000000E9     3.504503245873405E-1    2.694488907423048E-1   -8.197641666401368E-6    9.728682805032212E-6   -1.569921889436779E-5   -6.970624009998722E-6    9.439383898966678E-6    1.395100629434551E-5
                        -1.442306041415668E-5    1.444336230660049E-5    4.121830508416677E-1    2.778389623855626E-1    1.168074223869275E-5   -5.576009448283326E-6   -2.239127864205469E-5    1.795054602504857E-5
                        -3.957692235648434E-5   -4.778157521712687E-6    2.120384885310503E-5    7.124277854787233E-6    3.348191969088708E-1    2.460272853575683E-1   -9.322114191065130E-6    3.426953365505304E-5
                         1.540266896081042E-5    1.155874060781132E-5    6.921332173417628E-7    4.514387470302633E-6   -3.500360157013384E-7    3.792066320924274E-5    4.115911252548964E-1    2.822741877801113E-1

 2.550000000000000E9     3.598150311849353E-1    2.634653486790690E-1   -7.796658984580720E-6    1.861760485679864E-5    3.263128051983684E-5    3.704371390949933E-5    5.436307117736582E-6    4.947426431380414E-6
                         6.104197156012628E-6    9.534236076950906E-7    4.208742891007802E-1    2.711508354252310E-1   -5.290345757049063E-6   -1.742434252334143E-5   -1.061829827214637E-5   -3.445420762044240E-5
                         2.362879019783016E-5    9.989129385222107E-6   -2.767880495988394E-5   -3.047015798233993E-5    3.434412079398375E-1    2.411404912891009E-1   -4.452232127173873E-6    1.719064209839244E-6
                        -5.350945294297913E-6   -3.571873185172057E-6    1.207884894715912E-5    1.557057694426344E-5    2.395761535800500E-5    3.264768120968676E-5    4.203604548959117E-1    2.751053852614179E-1

 2.562500000000000E9     3.691004695109403E-1    2.575606986080277E-1   -1.849445382941817E-5    2.111024760627735E-5    1.178668389184136E-7    5.419765400917456E-6   -2.491202207731485E-5    1.959222763428097E-6
                         4.756693290301940E-6    7.962709553664582E-6    4.291394368093969E-1    2.641887101782155E-1    1.320740600025154E-5    2.989472778890484E-5   -6.996755134258889E-6    8.147621077964027E-6
                         2.272225504271998E-5   -2.047047214950429E-5    2.480892286164003E-5   -1.668318114007363E-7    3.517690215901705E-1    2.359320422171340E-1    3.541590527310309E-5    9.350949342712706E-6
                         5.811691837260865E-6   -8.940020567951851E-6    7.548584329832827E-6    5.536380614397820E-6   -3.257408694367593E-6    2.987987331250568E-5    4.286560026934270E-1    2.674506553671530E-1

 2.575000000000000E9     3.782214377971544E-1    2.517357484987247E-1    1.143853783267287E-6    6.628907696923548E-5    1.000688040824972E-5    1.736988506002607E-5   -2.745468801967934E-5    6.429410061024588E-6
                         1.152970591561410E-5    2.502592765462528E-5    4.370496174493764E-1    2.569328657684514E-1    1.251696269837688E-5   -5.862616895045466E-6    2.594154327457077E-5   -2.253582955773980E-5
                        -2.267972733444415E-5   -6.140893358798212E-7   -1.653933994988347E-5   -1.807748143431782E-5    3.598199027872486E-1    2.305470350538922E-1    1.230100373669245E-5    3.502774882660034E-5
                         2.484990251003755E-5   -2.692152225505747E-5    7.455228985870922E-6    1.721077785161991E-5    4.428166489870897E-6   -6.616230420118908E-6    4.369557602566617E-1    2.595242392295173E-1

 2.587500000000000E9     3.869032891548050E-1    2.465124118946185E-1    1.778663361965306E-5    3.422353269421173E-5   -2.976205570348446E-5   -4.947309166706722E-6   -3.527618624922130E-5   -1.135613911252440E-5
                         3.041868817836131E-6    3.330471416861881E-5    4.445636144495088E-1    2.493358383709399E-1   -1.320609046232521E-5    1.904757954911125E-5    2.690858194054188E-5    6.766011108158414E-6
                         4.212428682055139E-7   -2.837700226701044E-6    2.414259657619504E-5   -3.300167506545115E-8    3.674686275114452E-1    2.248845325934885E-1    6.127492576228100E-5    4.026302958660370E-5
                         2.412526551448370E-5   -6.437898793963311E-6    6.411527558483391E-6    1.937118782882794E-6    3.253577636334020E-5    3.381050194537331E-5    4.451062136108583E-1    2.515532621561788E-1

 2.600000000000000E9     3.950008309975415E-1    2.413663492700295E-1    1.889522594902127E-5    2.319760840940049E-5    1.375903546533475E-5    1.881878263480653E-5    2.691085466333981E-5   -2.192888528346792E-5
                         2.833990146185617E-5    1.216021710900061E-5    4.518750586261169E-1    2.415863942585106E-1    1.537451237589237E-5   -1.716348328029574E-5   -6.714593309544900E-6   -1.206277828520323E-5
                        -2.393829791553444E-6    1.020494289431961E-5   -2.016168810509659E-5    2.588325522563656E-6    3.749497410081977E-1    2.191317477962075E-1    3.162896915768527E-5   -1.886774614180676E-6
                         1.201452136474321E-5    9.996167384341142E-7   -3.141011048920476E-7   -2.686274109415682E-5    2.671064757026115E-5   -7.401462464289297E-6    4.530399117614684E-1    2.434830347564307E-1

 2.612500000000000E9     4.023476930016284E-1    2.362698061137996E-1    2.498153192904909E-6   -1.469125791852320E-5    2.281627685798555E-5    8.442562899903018E-6    1.230702182007505E-5   -2.875219525175479E-5
                         3.755748567846237E-5    2.420517426326406E-5    4.590845636884789E-1    2.339262675858270E-1   -1.183956353460930E-5   -2.396848297349280E-5   -2.997079054386567E-5   -1.865211719559050E-5
                         8.163293365199791E-6   -8.326368472878133E-6   -1.184305465740729E-5   -1.159161172985168E-5    3.821360811570129E-1    2.131715959023573E-1    2.088954055536516E-5   -3.134816156101074E-5
                         2.261269140514291E-5    3.923033094809375E-5   -1.744672658198037E-9   -3.520050914139208E-6    4.609418466540927E-5   -1.050157630981428E-5    4.609768620030601E-1    2.356825121414103E-1

 2.625000000000000E9     4.090864327968341E-1    2.307529256001274E-1    3.053269165369907E-5    6.563728043923582E-6    5.349850386202353E-6   -7.652662159875278E-6    1.546959208276102E-5   -1.862722726666601E-5
                         4.633006650046261E-5    2.922534459353801E-5    4.661769081223912E-1    2.261897487280969E-1   -3.403968999980380E-5   -3.636045696663766E-5   -7.194003429157062E-6   -1.270164308235463E-5
                         1.378279264704501E-5   -5.277427504392537E-6   -1.655628965189034E-5   -1.804509753230330E-5    3.890336407038398E-1    2.070490701646926E-1    2.452785375300530E-5   -6.027891042347541E-5
                         4.800857543253885E-6    8.745888362358158E-6    1.898112533135514E-5    1.477065657479667E-5    7.048623675840908E-7    1.385454662793674E-8    4.684438065337794E-1    2.279476253980144E-1

 2.637500000000000E9     4.151869688576212E-1    2.244957471538092E-1    3.733292429880421E-5    7.532087616280890E-6   -9.827511635286849E-6    1.695483145377244E-5   -7.419002846274074E-6   -1.510197794166684E-5
                         1.473895924795267E-5    1.047059544680756E-5    4.728181006885455E-1    2.183868094394303E-1   -1.056197584236162E-5    3.422016519160883E-5    3.909665778709374E-5    5.392504429798211E-5
                        -9.469128175607359E-6    2.181843717993170E-5    1.422637889755991E-5   -1.584463308495068E-5    3.955562558922411E-1    2.008077088189204E-1    1.288609666928375E-6   -1.074019408081603E-5
                        -4.390638475148896E-6    2.715775154733546E-5    9.101808098857476E-6    9.335633129333482E-6   -3.793967438168795E-5   -5.884314475297337E-6    4.753394611654163E-1    2.201646846932718E-1

 2.650000000000000E9     4.214724960358195E-1    2.175367419722547E-1    5.898490324541989E-5    1.646745280443219E-5   -1.741372847275150E-5   -1.241847640008068E-5    2.024922043594330E-5    1.373916816802497E-5
                        -1.501857621209094E-5   -5.818198320629066E-5    4.792073614490325E-1    2.108809996182169E-1    7.849886074570251E-6    1.212034755524463E-6    3.317439461220990E-5   -1.972688183889167E-5
                         3.289871852502580E-5   -8.256705566087925E-6   -2.131363702459280E-5    2.240400221177530E-7    4.018645702954826E-1    1.945973639489611E-1    2.569440804695233E-6   -2.602229466280278E-5
                        -2.001528872882202E-5    2.013573593377590E-5   -2.887739183794611E-5    1.475677814022899E-5    2.109500285428096E-5   -3.836416610563410E-5    4.815398417302836E-1    2.122908723500985E-1

 2.662500000000000E9     4.276597571763630E-1    2.101873611291176E-1    1.271148721937184E-5   -3.557250331829587E-5   -9.343890167041517E-6    1.405059555500472E-5   -8.365573581428892E-6   -2.910037057803166E-5
                         2.514208231223640E-5   -1.450809564300519E-5    4.852949017840179E-1    2.032433493877689E-1   -7.151835769705134E-6   -5.029635063121750E-5    2.205901185161322E-5   -2.308749066151500E-5
                        -1.448639552485969E-5   -1.264152728306710E-5   -2.934370067071035E-6   -1.287431244055302E-5    4.081037285466113E-1    1.884444148468682E-1    2.748133849814461E-6    3.550197764003493E-6
                        -3.893553915277060E-5    2.795823370203407E-6    1.954476575815972E-6    1.691379451626695E-6    6.577072316646237E-6   -5.951938724999985E-6    4.874571923674731E-1    2.040116911053574E-1

 2.675000000000000E9     4.340747486934358E-1    2.026214901392572E-1    6.918029512190845E-6   -2.633291633559191E-5   -4.100204422721678E-5    6.134864347765001E-6   -1.423033310448422E-5    1.871242368625024E-5
                        -7.814290814296901E-6   -6.094626167836864E-6    4.908202872137186E-1    1.956078387766345E-1   -3.374162268390018E-5    2.376005936948946E-5   -2.665258381431883E-6    2.695154915276925E-6
                         2.683043005564962E-5   -1.218557403180063E-5   -1.316017819131286E-6    1.930743578924899E-5    4.140886485164597E-1    1.822474046327072E-1   -1.484580315583004E-5   -9.391804379474787E-6
                         4.877869712731020E-5   -2.113637690718872E-5    1.577684208635744E-5   -3.769168688186039E-6   -1.878134320174347E-5   -4.901946078492241E-5    4.930917186256190E-1    1.954448518292532E-1

 2.687500000000000E9     4.407402645204936E-1    1.954219233056267E-1   -3.441102070269053E-5   -3.204080662317177E-5   -2.124887413021325E-5    9.950327206079556E-6   -1.090553197925622E-5    9.954159123327282E-6
                        -1.421332875093362E-5   -2.704576854210695E-5    4.961623486095916E-1    1.875880716350130E-1    4.586963635553057E-5    2.410369615415122E-5    1.206633866814184E-5    3.626389911938595E-5
                        -4.540966399786588E-6   -4.956804554999537E-6   -3.366877558371792E-5    7.922895843669084E-6    4.198087513657813E-1    1.760067121323461E-1   -2.814311486613848E-5    1.172309743649187E-5
                         2.147104698893994E-5   -8.511687482764320E-6    6.707384779086022E-6   -1.372859369940004E-5    7.315529820300773E-6   -6.025505262230194E-6    4.988585768529659E-1    1.866098940001939E-1

 2.700000000000000E9     4.473229706537123E-1    1.890324969417482E-1   -1.290303134328575E-5   -7.020638754717469E-5   -2.665131053732435E-5    1.655012362504629E-5   -1.501585861046822E-5   -3.910129959938507E-5
                        -3.760049722016878E-5   -3.827633702519958E-5    5.014155310239365E-1    1.795834409038507E-1    2.927940386549577E-6    2.112326136602574E-5   -2.099671626278587E-5   -1.442285829394903E-5
                        -2.243461720602713E-5    1.805812790046242E-6    1.094396455013030E-5    7.519356163578930E-6    4.252984063662015E-1    1.699339037779234E-1   -4.837782416633789E-6    1.804605930589075E-5
                        -1.839641961749801E-5    7.840796535242269E-6   -5.780080980912650E-6    6.679824970911709E-6   -4.598937610273976E-5   -1.565451475632330E-5    5.046345075725754E-1    1.778994726506630E-1

 2.712500000000000E9     4.539605523307539E-1    1.831778927492578E-1   -3.672315764093106E-5   -3.322660423058559E-5    2.296330136280765E-5   -7.975120902460723E-7   -3.376106660751888E-5    6.008742998534381E-5
                        -1.664227630274653E-5   -3.804636664866681E-5    5.070090884670717E-1    1.716157294249706E-1   -1.257213972598752E-5   -8.539461551380449E-6    1.604533103801399E-5    5.407793331359719E-6
                         1.146288247992361E-5   -3.339391840409366E-5   -1.101135918421378E-5    2.022723182448387E-5    4.308068779512292E-1    1.638311081616592E-1    7.842178167993660E-6   -6.796536540557093E-6
                        -1.463426598923429E-5   -1.075738256009118E-5   -2.238027803237033E-5   -2.912698586835525E-5   -2.471831074289300E-5    1.648104383449468E-5    5.107277321064936E-1    1.694398901721872E-1

 2.725000000000000E9     4.601260267794548E-1    1.775752257923803E-1    3.390816280449047E-5    2.905798401784642E-6    1.505993460569186E-5    5.581099071989327E-5    2.180139061094208E-6   -9.969560925784444E-6
                        -3.120192902157687E-5   -3.739631402650313E-6    5.125102042234155E-1    1.637917312225156E-1    2.055091572172070E-6   -5.182172937331561E-6    7.318531246490656E-6   -1.336952631734583E-5
                         2.374583792855565E-5    1.286284443286716E-5   -5.593201843432430E-6   -3.640846227416613E-5    4.362277437333879E-1    1.578181745894096E-1   -1.265210971267323E-5    1.190884237992059E-6
                        -2.258516577730204E-5   -3.075277446565298E-5   -5.643438453867923E-6   -6.191521380130717E-6   -3.163986974941391E-5   -7.516962705747236E-6    5.164927915561855E-1    1.613621819780470E-1

 2.737500000000000E9     4.656694517244202E-1    1.721254718769934E-1   -1.458796102786291E-5    1.406926310732660E-5    3.328994543805122E-5   -1.964290359477743E-5    5.160731255728021E-6   -2.749743935186988E-5
                        -2.480198556357972E-5   -2.676465040566156E-5    5.178779296427924E-1    1.560101960934832E-1   -2.533262806138113E-6    8.722774687124868E-6    1.979900629648807E-5    8.337085255228129E-6
                         2.770159994377995E-5   -5.404526422341406E-6    2.157157040734452E-5   -1.884956305917956E-6    4.412399124682811E-1    1.515187148240863E-1   -2.364781935869716E-5    2.305064328215178E-5
                        -1.625112522539197E-5    2.644362126045375E-5   -1.421916125869277E-5   -1.711208021551912E-5   -2.459913614641736E-5    1.470716423493066E-5    5.218528092159582E-1    1.534187769044018E-1

 2.750000000000000E9     4.707544028211550E-1    1.664181622115249E-1   -9.162810235659815E-6    2.429528899434636E-6    4.251818989084371E-5   -9.179937954883841E-6   -7.518866637156036E-6   -4.006705244475056E-6
                         5.807261547666552E-6   -8.209692973418644E-6    5.231071491789917E-1    1.483281773867783E-1    1.125004734666743E-5    1.500652268023294E-5   -2.228762457371619E-5    2.408901048945824E-5
                         1.741815590305558E-5    4.490074816672957E-8    1.286603181646334E-5   -1.283860543798357E-5    4.461686458714242E-1    1.450836890829175E-1   -3.549752713499496E-7    2.569864848854789E-5
                        -1.814950309945373E-5   -6.113331249815991E-6    9.430365563212272E-6   -8.368138888034083E-6   -4.754196580547542E-6    1.324400477439639E-5    5.268886703067361E-1    1.453307312508929E-1

 2.762500000000000E9     4.752832488951529E-1    1.597186078951860E-1   -1.243291127830160E-5    2.227186413349447E-5   -1.472329919690781E-5   -1.877561499207630E-5    3.057721819733587E-5   -3.097602721539201E-6
                        -2.980216902576866E-5    2.762833895236303E-5    5.280298626541599E-1    1.404268009169517E-1    7.955284034217113E-6   -2.602128765953985E-5   -1.744704400928133E-5    5.555269639839157E-6
                        -1.541013563953912E-5    1.539719351598473E-5    4.178524562606023E-6   -9.450690888581065E-6    4.511240888525058E-1    1.384396153577208E-1    2.080890624837579E-6    2.214977415440045E-5
                        -2.056748372344116E-6   -1.609240768629342E-5   -7.618142144459065E-6   -5.019001852607022E-6   -1.891543263248072E-5    4.212851724280179E-5    5.314738051959722E-1    1.370353602906950E-1

 2.775000000000000E9     4.799793971910469E-1    1.522364469380177E-1   -1.501895746528095E-5    2.712719045484523E-5    1.959302065844234E-5   -5.309167384074670E-6   -1.369863155114464E-5    4.401006067022307E-6
                        -1.555281562823408E-5    1.516206493687819E-5    5.326704605366530E-1    1.325554985882780E-1   -6.769678994057316E-6   -1.650191623096414E-5   -4.287776852053972E-6    1.750275493108249E-5
                         2.382878460868304E-5    4.439848533722523E-6    2.052036552111422E-5    3.104839425072659E-7    4.558816047438289E-1    1.317793480610474E-1    2.832002848609026E-5    2.661486893733259E-5
                         5.948304049193930E-6   -2.412670429555480E-6   -1.427041057442249E-6   -2.005149491841455E-5    9.731189895739714E-6    2.543398737878482E-5    5.357089155351492E-1    1.284809592112721E-1

 2.787500000000000E9     4.850377390217538E-1    1.443065744576409E-1    5.494640940608172E-6    2.641365292481355E-5   -3.690651985901418E-5    3.163325051744942E-5    1.166977225048897E-5    2.464009240664350E-5
                         8.690966165815836E-6    1.077518252561242E-5    5.372212958205157E-1    1.244429194559319E-1   -3.040484595665677E-7   -4.389068755352203E-6   -2.503450571697560E-5    2.577868303354535E-5
                         1.274205651951798E-6    3.296987875560945E-5   -1.992253055210907E-5   -1.728059876799791E-5    4.607457984789509E-1    1.251709417280529E-1    3.898024448203306E-6    1.069361086746777E-5
                         9.923888715030588E-7    4.254995938640564E-6    9.142895786511306E-6    1.166420558774733E-5    2.873097218842666E-5    3.398933260184134E-5    5.400737813611524E-1    1.196313648358398E-1

 2.800000000000000E9     4.904552793548413E-1    1.364602078411945E-1    1.221287335490931E-5    2.871715667616423E-5   -2.435405747348737E-5   -1.785585939220472E-5   -2.071847358482141E-5    1.832021962985059E-5
                         5.667772127417646E-6    1.809009970756133E-5    5.418206651985998E-1    1.161698544343624E-1   -1.665807211606236E-5   -1.910768566816761E-6    3.099588241606120E-5    1.482145345100211E-5
                         1.041257878779975E-5   -3.743308568530283E-5    3.444194686968618E-5   -8.857982045122090E-6    4.658305429372480E-1    1.184309903056184E-1    2.669736785486780E-5    1.873285237202844E-5
                        -9.332048751696605E-6    8.414947225068201E-6   -1.880330267322057E-5    9.380730636237997E-6    2.176565871463026E-5    1.833036807883533E-5    5.446395447254015E-1    1.104305915225973E-1

 2.812500000000000E9     4.965092423938401E-1    1.286726014329757E-1    1.682940257273578E-5    3.524731495012388E-6    5.747587679742998E-6    1.707833341933624E-6   -6.147535253193370E-6    3.276054045392303E-5
                         2.362702439660151E-6    2.289977821774058E-5    5.465628238156994E-1    1.078929534301681E-1   -3.851270564063002E-5   -5.399596435659469E-7    1.343761556939475E-5   -2.104969126843827E-6
                         7.842471196475871E-6    5.033964650698551E-6    1.751267081883745E-5    5.511489122969422E-6    4.708899905143156E-1    1.118489853081683E-1   -3.613084125508447E-7   -1.888217869443733E-5
                        -1.371296913984376E-5   -9.774759508639937E-6    1.702512162713262E-5   -2.491310713518442E-5    2.723222870622063E-5    9.336099883684818E-6    5.493255194709219E-1    1.013958553448925E-1

 2.825000000000000E9     5.027731512831414E-1    1.214441276544576E-1    1.862930794329462E-6    2.411449250154519E-5    8.890331539585148E-6   -1.573062639011870E-5    6.231161395496534E-6    1.710611785367123E-5
                         7.212632813789147E-6   -1.070963580382673E-6    5.513906686100202E-1    9.935006375495009E-2    5.787975640131335E-6    2.591263884552456E-6   -2.257413978501376E-5   -5.260709654153211E-6
                         1.644677555658635E-6    1.307076140500889E-5    8.597423405694134E-6   -5.119278494727139E-6    4.760157966837415E-1    1.052447817650254E-1    1.933121069723657E-5    2.918391904662554E-5
                        -8.794782617010525E-7   -1.815765615469698E-5   -2.565821754796040E-6   -9.250030754993210E-6    3.704446416994659E-5    3.186688499344826E-6    5.541332623248719E-1    9.228919062654829E-2

 2.837500000000000E9     5.089452337801040E-1    1.147356343951339E-1    1.389301097101955E-5    2.114550345145833E-5    2.103543200985790E-5   -3.301098724990208E-6   -7.272508477396520E-6    2.061453010081353E-5
                         1.405089632470952E-5    4.748613339890154E-6    5.562295849391276E-1    9.102066894097625E-2   -2.419390547422961E-7   -5.711604791355036E-6   -1.657039647466962E-5    8.587807468063334E-6
                        -1.675860016444272E-6    3.254681866834338E-6   -1.230646077069223E-5    2.782476376573982E-5    4.809587431000971E-1    9.872079178265185E-2    2.713171839447358E-5   -1.001115401511666E-5
                        -1.229091602977758E-5   -1.081160346104352E-5   -1.465100314172529E-5   -6.631773082193038E-6    5.031524668588480E-5   -1.334138954502233E-5    5.588355878473830E-1    8.349717575350601E-2

 2.850000000000000E9     5.147194432931159E-1    1.083793150607406E-1   -3.010906710279532E-6    3.577603241088315E-5    2.079701752387866E-6    5.316818951640486E-6   -1.994973913815871E-5   -1.175563195482747E-5
                         1.001056529773937E-5    1.556376111677691E-6    5.611246347262676E-1    8.242383675825095E-2   -1.155018610210227E-5   -3.431881642179105E-6   -9.566085751807545E-6    8.037287276951991E-6
                        -1.221122459443941E-5   -1.267437821642160E-5   -2.581525203065015E-5    2.674320185068292E-6    4.859049448127409E-1    9.193035318663709E-2    2.903732198373399E-5   -7.362656410779723E-6
                        -7.414810654538094E-6    8.604179159621984E-6   -6.626562949679650E-6    4.077225874672692E-6    2.497119685617678E-5   -1.525332788005542E-5    5.633737780803334E-1    7.487447850192337E-2

 2.862500000000000E9     5.198190157827652E-1    1.018293518029070E-1   -3.498951540439111E-5    4.311528440184914E-6    1.436654685514934E-5    1.352710762976899E-5    2.015952366625301E-6    4.459160690898372E-6
                         1.966369970482590E-5   -2.145224683817275E-5    5.657451767799815E-1    7.384324365859267E-2   -4.689641468571541E-6    6.638834900467964E-6   -3.352785552718685E-6   -1.407767912506792E-5
                        -3.724237170871719E-6   -3.875376407932303E-6    3.733916126660548E-6   -1.570366079035760E-5    4.906611183384110E-1    8.521900668007505E-2    1.829217498335281E-5    6.017519832557240E-6
                         2.070073407261825E-6    1.186126828739130E-5   -1.752998832639734E-5    3.694272145228166E-5    3.284859937048953E-5   -1.739074155630082E-5    5.674603546387554E-1    6.616629370859362E-2

 2.875000000000000E9     5.245587139615259E-1    9.476936571216005E-2    2.255097126161134E-5   -2.409055481445567E-5   -9.088917988471659E-6    2.474961167632230E-5   -5.126034009904946E-6   -8.453747271027079E-6
                         2.776029301056211E-5   -1.571964663211721E-5    5.698654427064489E-1    6.483514839039820E-2   -2.640052550306101E-5    1.061426742195704E-5    1.091115552218777E-5   -6.862011705411189E-6
                        -1.377106261051139E-6   -5.372763851671422E-6    5.648889678082805E-6    2.182550813360925E-6    4.951068563109292E-1    7.790798316261047E-2    2.005799341107413E-5   -1.852014491103132E-5
                        -1.294266753614488E-5    2.700245725173904E-6    2.647909652203521E-5    1.015794919576730E-5    1.531208749557112E-5   -5.985623979685810E-6    5.711023213455301E-1    5.700092803103842E-2

 2.887500000000000E9     5.288397587353388E-1    8.676074615888139E-2    1.376356106038432E-6   -1.775691062632087E-5   -1.479365244525127E-5    2.450565094447277E-5    1.028348585104973E-5   -1.361176405746310E-6
                         2.208260682825668E-5   -2.023930072949601E-5    5.740293288181894E-1    5.572750357230300E-2    1.201658155791186E-5    1.414440984050933E-6   -1.393520350868421E-5   -4.327429074046087E-6
                         2.721637633469830E-5   -2.320297023951834E-6    2.139029011451600E-5   -1.987611511785146E-5    4.996302804966651E-1    7.043884642054955E-2    5.265106305542883E-6   -2.031802025500807E-6
                         1.674493726203395E-5   -3.767340573399867E-6    1.112510335897255E-5   -3.752170999529961E-6   -2.762086066545734E-6   -2.838161575055990E-5    5.747605392373366E-1    4.751434581306370E-2

 2.900000000000000E9     5.329012523745864E-1    7.806608459487133E-2    3.353853936579994E-6   -1.060332854206106E-5   -7.335978959426678E-6    1.002545502836809E-5    1.169160689550371E-5   -1.244213801381992E-6
                         1.133687618905310E-6   -1.963213488740098E-6    5.779697318513627E-1    4.609284214547296E-2    2.341289353016998E-5    2.718796624502397E-6    5.039114316019109E-6    1.595893860431033E-5
                         3.560796955956290E-6   -2.117165538930249E-5   -2.222606579859237E-5   -7.502208615012364E-6    5.042939296461698E-1    6.227478994288726E-2   -6.208237143021432E-6   -1.985294379093897E-5
                         7.709568258657549E-6   -8.856446351144655E-6    6.621232548408467E-6   -3.760671995028192E-6   -4.518249382695153E-6   -1.128772740460408E-5    5.783197094647403E-1    3.734980494362714E-2

 2.912500000000000E9     5.374912218682362E-1    6.817072438775876E-2    3.502029677898331E-5   -2.504219713308961E-5   -2.314672879478797E-5    5.373470314740320E-5    2.761540907957682E-5   -6.777143375511965E-6
                        -2.259851585686582E-5   -1.184240892817240E-6    5.820354925618770E-1    3.607834930061865E-2    2.884712277430283E-6    1.707991870899821E-5    1.951419795137825E-6   -4.262072622869323E-6
                        -2.710447781894899E-6   -2.085833113765329E-6   -5.751394846048599E-6   -1.702336940061551E-6    5.090670562205297E-1    5.395982829468798E-2   -1.671156682974525E-5    1.202824440759685E-5
                         7.602688531228901E-6    1.661735777118892E-5   -9.923651967530472E-6    1.213199566607729E-5   -2.845369012686504E-5   -1.743683242840483E-5    5.821522266745280E-1    2.715943178925492E-2

 2.925000000000000E9     5.424751335251619E-1    5.815287162952975E-2   -2.276224370310843E-5   -2.259333158577671E-5    2.127598340722079E-5    1.968031480979000E-5    2.839204080032569E-5   -1.098237877666921E-5
                         5.173472149572675E-6    1.026251469158483E-5    5.861361710332973E-1    2.596412883941108E-2    3.215278266513502E-6   -7.123763216319664E-6    1.540532823682940E-5   -4.915363154375057E-6
                         1.509055521454908E-5   -1.823998858612423E-6    2.517034227713702E-5   -2.515165740149937E-5    5.137772524169980E-1    4.582737141440406E-2   -2.241181718644792E-5   -5.506399160535041E-6
                         8.123352505128480E-6   -9.907392674172216E-6    1.689927105809796E-5    1.175578475427836E-5   -2.993363938410229E-5   -9.757086761557099E-6    5.859832851603648E-1    1.695974385960802E-2

 2.937500000000000E9     5.476201706422863E-1    4.842360990403544E-2   -2.237522138241686E-5    2.348869289464456E-5    7.021367624790099E-6   -6.852773895809649E-6   -3.047930801834241E-6    1.679892917578351E-5
                         1.194831826236841E-5   -7.336692111104619E-6    5.898601904007180E-1    1.612311638722496E-2   -1.763433820308585E-5   -3.961158670272376E-6   -1.043397643609216E-5   -1.290960931683694E-5
                         1.749453006210350E-5   -1.602017917977286E-5    6.519478827680699E-6   -1.404469098249013E-5    5.183896914038872E-1    3.744231212332075E-2   -4.451152034862876E-5    5.094941738088893E-6
                         2.335587978281738E-5   -8.289715519144880E-6    6.661700780009745E-7    8.668217210537965E-6   -4.379806894644896E-5   -8.927998581041271E-6    5.896869767971744E-1    6.727565990556163E-3

 2.950000000000000E9     5.531230626194279E-1    3.944285851369297E-2   -1.349804491278920E-5   -7.911977965280953E-6    4.050066155814125E-6   -2.313468107269943E-5   -2.938007872525714E-5   -2.454871517488028E-5
                         4.402109202858152E-8    5.670764336548438E-6    5.935710885110536E-1    5.999895738240549E-3    1.611886166057550E-5    1.157011787607023E-5   -9.206772654895777E-7    6.020590627375759E-6
                         6.820165032124682E-6    6.025222893203719E-6   -3.239963124730698E-5    3.328919368256927E-5    5.228845192577871E-1    2.897767270478908E-2   -7.989580262163490E-6   -1.102315302267550E-5
                        -6.955221070530384E-6    1.177461048615952E-6    4.249688096659426E-6   -1.270232252897407E-5   -2.307676963079920E-5   -4.097049753015668E-6    5.930900904495812E-1   -3.490415315389751E-3

 2.962500000000000E9     5.583451536953090E-1    3.065724391038780E-2   -3.393009634141199E-5    1.747405721655399E-6    1.068510566078093E-5    3.694652456065191E-6   -9.094449592209048E-6   -2.695796552563162E-6
                        -1.512476704851546E-5   -1.761534082453183E-5    5.970408076656027E-1   -4.130830304694338E-3   -1.295643338378681E-5   -5.341149467175823E-6    2.506098682959786E-5    1.043564615453385E-5
                         6.072452505653503E-6    2.226269317194112E-5   -8.714735533677153E-6   -3.919175357570499E-6    5.272289766785802E-1    2.038580878750331E-2    7.311945718095140E-7    2.823417778178410E-5
                         1.736634327740187E-5    6.188052462913559E-6   -2.320925677266592E-5    2.101450003271509E-5   -1.867035170887144E-5    1.257955245515792E-6    5.962640761422514E-1   -1.351395237569692E-2

 2.975000000000000E9     5.630081560576049E-1    2.188446894332054E-2   -1.051634950165109E-5    3.169871790060974E-6   -1.505349394973941E-5   -4.537105083176764E-6   -5.371211407613147E-6   -1.652970608167914E-5
                        -7.156826845830963E-6   -2.434719570813255E-5    6.003761687654672E-1   -1.441705266189239E-2    2.044611738729213E-5   -1.071192063693671E-5   -1.174035180703960E-5    5.723615853195301E-7
                        -1.715932722034063E-5    8.916457735239292E-6   -2.407622555293114E-5    7.591313881399824E-6    5.313689851957314E-1    1.166716187070344E-2    1.681503826554051E-5   -2.882939288255845E-7
                         3.145439780674996E-6   -1.515622449710130E-5    2.210000085540353E-5    2.560402110780654E-5   -2.833423422143114E-5    7.197943730262001E-6    5.991344401971633E-1   -2.391276901166160E-2

 2.987500000000000E9     5.669773078913624E-1    1.328594240732013E-2   -4.325442022724925E-6    1.591901893827965E-5    1.678604228593117E-5   -1.473354804194267E-6    9.683301679468145E-6    1.014419578088123E-6
                        -4.440852770452084E-6    1.960681781445010E-6    6.031144166885013E-1   -2.516059917970042E-2    1.547570195657339E-6    2.119751622304245E-6    3.837246210254301E-5   -1.428569226340304E-5
                         1.256244774478878E-5    1.961679004826722E-5    2.172992076924162E-5   -8.307646788246447E-6    5.352383800283591E-1    2.710802314433480E-3   -3.423116788294566E-5   -1.502556839806224E-5
                        -2.301357616494005E-6   -4.650494122861433E-7   -1.524804845553109E-5   -8.249437316365643E-6   -6.670728815100597E-6    2.590211217190830E-6    6.014058093799081E-1   -3.462084642496038E-2

 3.000000000000000E9     5.700452762497223E-1    4.089087158937516E-3    4.515562365272863E-7   -1.049025711982868E-5    1.185354512631913E-5   -3.662051169520196E-7    1.433716615854249E-5   -1.377739656008755E-5
                        -1.514147108535043E-5   -8.578305086883697E-6    6.052724404039108E-1   -3.614637761242314E-2    2.543663187449883E-6   -1.163829790910356E-5    1.560143871648359E-5    1.612267932652721E-5
                        -3.931087072582341E-6    1.224029810592070E-5    4.789307056310845E-6   -9.221357632140482E-6    5.385201055658656E-1   -6.499503265987767E-3    8.484009463674414E-6    3.927110501148238E-5
                         1.065357808006115E-5   -7.707443393285468E-7   -4.967486417834803E-5    1.793337806072952E-5   -5.839965087820125E-6    3.793847196946871E-6    6.034034476440743E-1   -4.570508694416851E-2
