# Supplementary material for: Microwave Imaging for Parkinson’s Disease Detection: A Phantom-Based Feasibility Study Using Temperature-Controlled Dielectric Variations
Source: Sensors (Basel). 2025 Dec 12;25(24):7562. doi: 10.3390/s25247562 (PMC12736638; doi:10.3390/s25247562)
Supplement: Supplementary file 1 [file sensors-25-07562-s001.zip › 36.9.s4p]

#  HZ   S   RI   R     50.00 
! Rohde & Schwarz Vector Network Analyzer 
! Rohde-Schwarz,ZNA26-4Port,1332450024101213,1.95
! Created: UTC 8/28/2025, 1:47:55 PM
! freq[Hz]                re:S11                  im:S11                  re:S12                  im:S12                  re:S13                  im:S13                  re:S14                  im:S14
!                         re:S21                  im:S21                  re:S22                  im:S22                  re:S23                  im:S23                  re:S24                  im:S24
!                         re:S31                  im:S31                  re:S32                  im:S32                  re:S33                  im:S33                  re:S34                  im:S34
!                         re:S41                  im:S41                  re:S42                  im:S42                  re:S43                  im:S43                  re:S44                  im:S44
! 
 5.000000000000000E8    -2.261424147710393E-1    3.471279913150621E-1   -1.533868665329264E-2    1.788574908003657E-2   -4.033711736043265E-2   -1.123354017391013E-2    5.219418884195281E-2    1.570140784978161E-2
                        -1.532231874671728E-2    1.788997630461827E-2   -2.408083103762267E-1    3.255610569390370E-1    1.154334800465100E-2    2.519237932149085E-2   -4.058888661333652E-2   -6.706228987506362E-3
                        -4.037115613069106E-2   -1.126786842055007E-2    1.150948724030309E-2    2.514527486672693E-2   -2.563803002929202E-1    3.439100193226778E-1   -8.362364913987248E-3    1.895203917914966E-2
                         5.221913679611355E-2    1.575406408428540E-2   -4.059692736794263E-2   -6.755393809129027E-3   -8.368710238089475E-3    1.896452226645428E-2   -2.673570229935464E-1    3.376233407516196E-1

 5.125000000000000E8    -2.484279051382955E-1    3.361343048458957E-1    1.215772235449862E-3    9.941832686080789E-3   -3.099775950712794E-2    2.485758316169727E-2    4.492099092371112E-2   -2.939258601742690E-2
                         1.195905350774963E-3    9.950907027821185E-3   -2.757595752748427E-1    3.242017791290537E-1    2.738186732791138E-2    3.799110248276848E-3   -2.852154990662331E-2    2.828666703294257E-2
                        -3.103440734515759E-2    2.489476664694721E-2    2.735567516476649E-2    3.823513009984719E-3   -2.805955770163841E-1    3.446891054582111E-1    6.253193757120345E-3    5.290186405670087E-3
                         4.496125154056362E-2   -2.945767768570332E-2   -2.849009291784850E-2    2.829073547161957E-2    6.226286512560058E-3    5.277498273432645E-3   -2.928940793136253E-1    3.362645527873431E-1

 5.250000000000000E8    -2.985242476419394E-1    3.712299866675302E-1   -6.625982763252634E-3   -1.283333369148910E-3   -1.357735293364347E-3    3.368364438452735E-2    5.945395843970505E-3   -5.050156153282219E-2
                        -6.596533833670837E-3   -1.315629928179473E-3   -3.169888938901624E-1    3.765537058197021E-1    1.513628964550335E-2   -1.493912893952061E-2    2.855037940096555E-3    3.437535450926388E-2
                        -1.312366700844313E-3    3.370607900493543E-2    1.516125570628827E-2   -1.494862431308549E-2   -3.180392321298653E-1    3.949972503362214E-1   -5.757434444329639E-3   -5.225039396557068E-3
                         6.024579087046173E-3   -5.049198659479273E-2    2.893957881904333E-3    3.440738770380311E-2   -5.711990065688718E-3   -5.191745686148977E-3   -3.328767728589724E-1    3.877010880029556E-1

 5.375000000000000E8    -3.000591191610406E-1    4.421124962928402E-1   -1.683305483784244E-2    8.893868336484515E-3    1.866236604058471E-2    1.995941421826365E-2   -3.004050021764060E-2   -3.398557894137934E-2
                        -1.679682614540320E-2    8.895370246986761E-3   -3.013365309333781E-1    4.417876839488114E-1    1.175211351685963E-3   -1.467899568877415E-2    2.152796030798996E-2    1.835166858500309E-2
                         1.874096928635192E-2    1.993979906379736E-2    1.198414366940940E-3   -1.471274360238428E-2   -2.998194390006080E-1    4.618468259381777E-1   -1.534474546234883E-2    5.873387821057409E-3
                        -2.998546657120485E-2   -3.403859355999707E-2    2.154941747816913E-2    1.833256655698868E-2   -1.535271068938862E-2    5.911685845808008E-3   -3.155011836819105E-1    4.612078938081202E-1

 5.500000000000000E8    -2.540875467387438E-1    4.852165852688055E-1   -9.883756641381015E-3    2.654718114569576E-2    1.999949846829196E-2    1.869487295832186E-3   -3.946419340480604E-2   -2.427573300731293E-3
                        -9.946503638346838E-3    2.652830872040524E-2   -2.610694037675687E-1    4.701484647734762E-1   -5.787816792578466E-3   -7.803231917823576E-3    2.233740302702594E-2   -9.355136498272088E-4
                         1.996482133875357E-2    1.887439748228402E-3   -5.839518907718794E-3   -7.758435406307653E-3   -2.531173180771144E-1    4.907477778991972E-1   -8.432371853435802E-3    2.137507581784783E-2
                        -3.947135222253625E-2   -2.437886497898857E-3    2.229110321866946E-2   -1.004273079646263E-3   -8.468839694369172E-3    2.133992167969587E-2   -2.560661258423561E-1    4.944574543096593E-1

 5.625000000000000E8    -2.152832205176819E-1    4.793577898320195E-1    1.594934362796452E-2    3.078143027027128E-2    1.156174851432839E-2   -5.077646585255521E-3   -2.575226806053214E-2    2.123185000826845E-2
                         1.592879266832872E-2    3.080411443483693E-2   -2.334640783097533E-1    4.735976864289561E-1   -2.564834225729361E-3   -7.578168038276284E-4    1.078892508047171E-2   -9.564507858867460E-3
                         1.155260659748644E-2   -5.016345683942294E-3   -2.558001073212914E-3   -7.715197649620726E-4   -2.194546924680768E-1    4.867035603094172E-1    1.358083431491084E-2    2.218136738132201E-2
                        -2.575705176680634E-2    2.122866693551388E-2    1.076547317944357E-2   -9.536181779575477E-3    1.357638828521994E-2    2.213674535249507E-2   -2.153600408257963E-1    4.776468351499207E-1

 5.750000000000000E8    -2.161260294679711E-1    4.741318862972249E-1    3.181695071019981E-2    5.660931234491273E-3    9.783761582293885E-3   -4.295193350599726E-3   -5.627381575302310E-3    2.665811846915716E-2
                         3.182980063385527E-2    5.660217833672250E-3   -2.226567921010237E-1    4.799347585618101E-1    1.930638048276777E-3   -4.012658938794998E-3    5.991719093245925E-3   -5.931660876631861E-3
                         9.800351738288575E-3   -4.299250635517154E-3    1.935190039063866E-3   -4.009373336987187E-3   -2.138207771671384E-1    4.842150581314833E-1    2.082327388580663E-2    3.370556598066959E-4
                        -5.586449428572225E-3    2.665668491534115E-2    6.009035032048269E-3   -5.877111648375562E-3    2.078979340296944E-2    4.057499191607556E-4   -2.185894178481375E-1    4.705939973134778E-1

 5.875000000000000E8    -2.145377266674818E-1    5.011806938872030E-1    1.709961089177529E-2   -1.495103948711332E-2    1.144501658866047E-2   -9.705482880134099E-3    6.893846109500779E-3    2.055192654745857E-2
                         1.717931020435397E-2   -1.495004112397627E-2   -2.062165762682464E-1    5.005420776475887E-1   -9.573040875504291E-4   -9.136883336505672E-3    9.120400128802037E-3   -8.619262351563623E-3
                         1.147366496277384E-2   -9.725087376773932E-3   -9.417992605508711E-4   -9.120532231127300E-3   -2.051705259353726E-1    5.043315013819925E-1    5.505090124489291E-3   -9.624657363893119E-3
                         6.959713956615600E-3    2.054275609218065E-2    9.091606172994907E-3   -8.649463259657594E-3    5.512660566164929E-3   -9.646629441987535E-3   -2.115886997365030E-1    4.993082089133684E-1

 6.000000000000000E8    -1.836882295418804E-1    5.306098670519231E-1   -1.663620478733291E-3   -9.610846061487571E-3    5.887433743374140E-3   -1.950112131561384E-2    1.341079278617894E-2    1.665870199999021E-2
                        -1.687223447268690E-3   -9.645213985054957E-3   -1.728440635476199E-1    5.160061093415365E-1   -1.034980656769136E-2   -1.136171625980300E-2    5.230914150045118E-3   -1.892383631684534E-2
                         5.859885668770994E-3   -1.960330648430708E-2   -1.033445457146238E-2   -1.136078669138475E-2   -1.741479808177152E-1    5.239381542262251E-1   -5.155162160508097E-3    1.332483888562886E-3
                         1.341410948191367E-2    1.668802754239094E-2    5.152619223200846E-3   -1.891421537955333E-2   -5.171615459795763E-3    1.373015236492233E-3   -1.705355476481817E-1    5.227344244165184E-1

 6.125000000000000E8    -1.369043733896085E-1    5.380868878347206E-1    1.783057599322697E-3    5.996587562521337E-3   -1.022325389335349E-2   -2.345155688672205E-2    2.520745448827616E-2    9.598798639755499E-3
                         1.788331771297257E-3    6.024017706166770E-3   -1.353351639357284E-1    5.176742296350235E-1   -2.135817532817939E-2    1.133865942018356E-3   -1.218824473484568E-2   -2.374815312502710E-2
                        -1.022097430246656E-2   -2.350995385204003E-2   -2.133801130520283E-2    1.162584398045356E-3   -1.330605287546896E-1    5.248695052744761E-1    6.384255857241623E-3    1.412986443587684E-2
                         2.520478922529460E-2    9.611505595748821E-3   -1.219697900032074E-2   -2.365758933847997E-2    6.385463169319487E-3    1.413831693309653E-2   -1.206131878022354E-1    5.134708786770492E-1

 6.250000000000000E8    -9.634195872232743E-2    5.210254073423164E-1    1.872486231005961E-2    1.014893968218716E-3   -2.675347248208801E-2   -1.077367992062544E-2    2.964663883867490E-2   -1.185589830941288E-2
                         1.869357174238969E-2    1.033120430878459E-3   -9.744443748451857E-2    5.047085991404210E-1   -1.233446511829408E-2    1.956889290731275E-2   -2.987084978919245E-2   -8.095694875893438E-3
                        -2.680755818578319E-2   -1.075957955660129E-2   -1.231834572007878E-2    1.955253350421738E-2   -9.830905529699252E-2    5.060902492949025E-1    2.474413147327224E-2    2.337044126873957E-3
                         2.962884213598781E-2   -1.186472904666689E-2   -2.984056563035722E-2   -8.069920649282965E-3    2.470982074424233E-2    2.354688121998109E-3   -9.386100649337890E-2    4.809541679918399E-1

 6.375000000000000E8    -7.876573213039198E-2    4.963591551598553E-1    1.667374546735604E-2   -2.048946585158253E-2   -2.697829998247997E-2    1.071435027126562E-2    1.311495426829770E-2   -2.926477925946246E-2
                         1.666355622015644E-2   -2.053043113540326E-2   -7.782808045796223E-2    4.774894906772978E-1    8.556006927067589E-3    1.907336162139667E-2   -2.676446501123464E-2    1.653211657920980E-2
                        -2.697407454749562E-2    1.077081391261048E-2    8.601472855263049E-3    1.906339630990555E-2   -8.682890066802175E-2    4.823189567114777E-1    1.823283561310422E-2   -2.180240648326004E-2
                         1.308678050847659E-2   -2.928154149600761E-2   -2.671383508801513E-2    1.653793698849171E-2    1.825985253241013E-2   -2.175796839978049E-2   -9.646600162010864E-2    4.582139783845228E-1

 6.500000000000000E8    -7.300432174530455E-2    4.902443266862201E-1   -6.635229740414446E-3   -2.631691766602457E-2   -1.306389202416285E-2    2.497092522847686E-2   -6.435226000403740E-3   -3.008462956507152E-2
                        -6.639164939407746E-3   -2.631658834577080E-2   -7.495902503000104E-2    4.658643486764354E-1    1.531046677589235E-2    1.104595061799461E-3   -7.440581044660229E-3    2.881777685735937E-2
                        -1.304291897151625E-2    2.494680700938940E-2    1.532259221461363E-2    1.111078676221800E-3   -8.268146290198433E-2    4.781438441420800E-1   -5.917691135119377E-3   -2.409986413740896E-2
                        -6.454244975137607E-3   -3.007652475093954E-2   -7.421562823028462E-3    2.879834175895730E-2   -5.933341955828110E-3   -2.408137511525145E-2   -9.641338303782539E-2    4.637462209113785E-1

 6.625000000000000E8    -5.062598528443474E-2    4.933117909623783E-1   -1.896003904959151E-2   -8.539621420437734E-3    6.086757714545189E-3    2.638793894274656E-2   -2.436428399958751E-2   -2.331554739285079E-2
                        -1.904639059127338E-2   -8.580731701277372E-3   -5.965232299672988E-2    4.665013166625837E-1    2.050836251851663E-3   -7.651886555234105E-3    1.296704000115590E-2    2.466137612819590E-2
                         6.077609624073547E-3    2.638103081158198E-2    2.042617087494965E-3   -7.634672032137330E-3   -6.576880327923242E-2    4.798993085420970E-1   -1.433532709697025E-2   -6.584557755460656E-3
                        -2.437132475968110E-2   -2.328465727473111E-2    1.292447476196930E-2    2.463285747460432E-2   -1.430447446367024E-2   -6.609365200432004E-3   -7.176403275044177E-2    4.702108486008110E-1

 6.750000000000000E8    -1.844271006783224E-2    4.825487111712697E-1   -1.047763081631787E-2    4.417844803442195E-3    1.942556141996229E-2    1.439404317160382E-2   -3.852837086701157E-2   -2.073989471517581E-3
                        -1.048121241899779E-2    4.373495319497202E-3   -3.040356687265065E-2    4.580887119842757E-1   -5.284029049355309E-3    2.144796868344730E-3    2.291106836111077E-2    8.096701567537232E-3
                         1.946563320192625E-2    1.440943896245373E-2   -5.303201910501892E-3    2.195068247482634E-3   -4.017089227328765E-2    4.746130983858102E-1   -4.427983155044377E-3    2.114717984975984E-3
                        -3.848323481319437E-2   -2.091616409551873E-3    2.290862423679902E-2    8.056430187095540E-3   -4.424398766681862E-3    2.127558663174439E-3   -4.004996734287674E-2    4.586764794345902E-1

 6.875000000000000E8     9.277565403263438E-3    4.561712998944432E-1   -6.922323437999191E-4    2.155144217123026E-3    2.023380991177221E-2    8.949325483339528E-4   -3.110527500970983E-2    2.755472883964888E-2
                        -7.180727293542692E-4    2.137432890155542E-3   -4.103201062884626E-3    4.295435812539196E-1    2.797555655647173E-3    9.714262109655454E-3    1.825577956544445E-2   -5.879478660338549E-3
                         2.024214545552505E-2    8.692782811757847E-4    2.833772049636785E-3    9.703794163162090E-3   -1.496501833683000E-2    4.552961136950729E-1    2.342478791108017E-3   -4.793015846936697E-3
                        -3.112546987608610E-2    2.752489015943340E-2    1.824575556406426E-2   -5.871738186895622E-3    2.314717920633710E-3   -4.798448643827193E-3   -1.684050147796715E-2    4.326257726516020E-1

 7.000000000000000E8     2.057216033973479E-2    4.198699491507920E-1   -1.031476086261099E-3   -5.741071236537118E-3    1.716985327781458E-2   -8.156825481304548E-3   -2.163521574637465E-3    4.157395962906339E-2
                        -1.040505087010467E-3   -5.749403768011084E-3    1.418000889382799E-3    3.937345961450082E-1    1.328732317423995E-2    3.899436467125923E-3    1.107796554072298E-2   -1.152806854065420E-2
                         1.720151140333576E-2   -8.164110522556252E-3    1.327813071957221E-2    3.861496910448085E-3   -2.879575255448972E-3    4.279330526567025E-1   -5.446603130193008E-3   -1.285203904899072E-2
                        -2.204790735755814E-3    4.154644902001307E-2    1.102736096988943E-2   -1.152393451103717E-2   -5.404691841666425E-3   -1.285217283228876E-2   -9.287993719677206E-3    4.039673086067769E-1

 7.125000000000000E8     1.266343402833990E-2    3.929930737056975E-1   -1.049538286991603E-2   -6.917315081027497E-3    1.043593187236974E-2   -1.654274879956573E-2    2.522192807003590E-2    2.940780175921909E-2
                        -1.052348769912343E-2   -6.924746734814952E-3   -7.957299809651141E-3    3.726710005540013E-1    1.305513185439338E-2   -9.220399092660933E-3    3.920503142942869E-3   -1.444502521332694E-2
                         1.040346795736365E-2   -1.657542454698639E-2    1.305898339996707E-2   -9.232337963443452E-3   -3.190714755029423E-3    4.080511908850408E-1   -1.750721366067035E-2   -6.122543456787037E-3
                         2.520854421760895E-2    2.940028988231625E-2    3.918482927011151E-3   -1.442365693681500E-2   -1.751018873230158E-2   -6.124889229337920E-3   -1.088744498076699E-2    3.860858302687285E-1

 7.250000000000000E8     8.485124769042654E-3    3.848850802474517E-1   -1.548648364169390E-2    3.542163072105462E-3   -1.050269091617295E-3   -1.883121761395166E-2    3.463303265699393E-2    6.535091438360912E-3
                        -1.545513099180068E-2    3.552074135743417E-3   -8.601074783884994E-3    3.671198665787520E-1    5.844750933828597E-4   -1.632258500636301E-2   -3.515863819345922E-3   -1.334424278806623E-2
                        -1.069770983539492E-3   -1.887106397260438E-2    5.568759609127608E-4   -1.633948361686472E-2    1.718671878872068E-3    4.004330704583299E-1   -1.681220968463158E-2    7.727146217044158E-3
                         3.465725170042896E-2    6.535660598123212E-3   -3.519254520514595E-3   -1.333651065249620E-2   -1.680712822221809E-2    7.719768578376505E-3   -5.069063547677929E-3    3.766371537342002E-1

 7.375000000000000E8     1.930092096938010E-2    3.759900197272191E-1   -8.418583654471661E-3    1.246366069507262E-2   -1.046197905127802E-2   -1.484862731066522E-2    3.095113519362310E-2   -1.428562006756410E-2
                        -8.385578243890204E-3    1.243343665830966E-2    5.455036287092470E-3    3.540657566175902E-1   -1.179943965217420E-2   -8.575547989227416E-3   -8.804183487309502E-3   -1.004056747585910E-2
                        -1.050881083428197E-2   -1.486505005229081E-2   -1.180220426865187E-2   -8.582121712685199E-3    2.006327346714957E-2    3.863137817170922E-1   -6.595484057406641E-3    1.382367624812904E-2
                         3.095614638313885E-2   -1.429719701888473E-2   -8.805972329672259E-3   -1.002645265999418E-2   -6.615431646313012E-3    1.380419984140838E-2    1.006463184929288E-2    3.600246544578596E-1

 7.500000000000000E8     3.487464154996925E-2    3.521717992526294E-1    5.076509155717461E-4    1.141005861075578E-2   -1.714028367935433E-2   -7.117310075039691E-3    1.616227297875633E-2   -3.060793510285008E-2
                         5.729888845185672E-4    1.140206038893080E-2    1.448666759436063E-2    3.233709065820098E-1   -9.749585282913758E-3    5.138605832700236E-3   -1.350755904926828E-2   -5.047400223571601E-3
                        -1.717612480195658E-2   -7.131267444128860E-3   -9.764541443880094E-3    5.147646465558583E-3    3.528025265806574E-2    3.540028507463278E-1    1.478451796201138E-3    1.006292249818888E-2
                         1.616377257832321E-2   -3.055764366180889E-2   -1.352654963555099E-2   -5.016607397741125E-3    1.459772220104261E-3    1.006297576273735E-2    2.226617537457756E-2    3.276403265274984E-1

 7.625000000000000E8     3.501092249670758E-2    3.140568505678820E-1    3.503933175039819E-3    6.066439115637611E-3   -1.901191731420439E-2    4.299526490786894E-3   -6.347519840690101E-3   -3.420027019216473E-2
                         3.491897350254579E-3    6.126065902721742E-3    2.132212165473518E-3    2.897709620055403E-1    2.548988106533288E-3    6.612481403475347E-3   -1.564160723506486E-2    4.126347096437498E-3
                        -1.902227287541099E-2    4.297010098270115E-3    2.544236369282033E-3    6.627119188251319E-3    2.893034572341066E-2    3.154325260249670E-1    1.565352557933990E-3    4.903036742676671E-3
                        -6.315485892222376E-3   -3.422291913394766E-2   -1.562088112618421E-2    4.124859562146990E-3    1.575467738905885E-3    4.882196186635612E-3    1.388487265501193E-2    2.866540808581821E-1

 7.750000000000000E8     1.135794638976671E-2    2.878522027081156E-1    9.974017587142971E-4    3.392975081731140E-3   -1.248204956884815E-2    1.579974182132219E-2   -2.667307520472569E-2   -2.313243387793890E-2
                         9.839018101461424E-4    3.388372527969142E-3   -2.125058398514236E-2    2.752825950676697E-1    5.454045460919042E-3   -3.630607592320874E-3   -9.697926747181959E-3    1.404312501745352E-2
                        -1.241753615731473E-2    1.580085284453250E-2    5.473459789331095E-3   -3.627470577984303E-3    7.595948189463274E-3    2.942918063055791E-1   -1.034011717225061E-3    5.533346035646052E-3
                        -2.668400558137656E-2   -2.310921261136502E-2   -9.703605860547856E-3    1.404663896470099E-2   -1.050189493315021E-3    5.532793976580368E-3   -1.422562913381055E-2    2.631592012242615E-1

 7.875000000000000E8    -7.099793098037643E-3    2.864995745821281E-1   -5.692014205912362E-4    6.417689400745455E-3    8.935190081171728E-4    1.976627871222885E-2   -3.575117655330426E-2   -4.995590900458923E-4
                        -5.677185521625953E-4    6.426164253247816E-3   -3.285185450044679E-2    2.727278482758929E-1   -3.276225049952783E-3   -8.338931953842563E-3    2.242172449977308E-3    1.679315931192487E-2
                         9.017952824096387E-4    1.978031056168868E-2   -3.278472916333235E-3   -8.351723389013117E-3   -4.466133428942968E-3    2.874226595938996E-1    1.124446140371771E-3    8.906738629852000E-3
                        -3.572899463113930E-2   -5.049190615250851E-4    2.218402369103730E-3    1.676158290867335E-2    1.141762022530276E-3    8.882899466530928E-3   -3.422684891134191E-2    2.608582442414579E-1

 8.000000000000000E8    -6.343201191935412E-3    2.835163911882589E-1    3.297259968003077E-3    9.590782762651203E-3    1.316523478217917E-2    1.343009024938144E-2   -2.692486688065706E-2    2.259976926264702E-2
                         3.318228758501351E-3    9.601482279206642E-3   -3.667986819487024E-2    2.629869198379735E-1   -1.078848719779905E-2   -1.482392076678039E-3    1.270738068986206E-2    9.895550322699868E-3
                         1.317171178457497E-2    1.341861514527615E-2   -1.083933302893627E-2   -1.523596783069449E-3   -9.453956246439675E-3    2.743821048369420E-1    5.765988386095763E-3    8.798803697858491E-3
                        -2.691193752371364E-2    2.262558677365106E-2    1.274897203758341E-2    9.857193869446374E-3    5.758017978359364E-3    8.783489039511708E-3   -3.926082556488619E-2    2.563800001702002E-1

 8.125000000000000E8    -6.407097492803509E-3    2.633922716812451E-1    1.066689538527394E-2    8.888769424762593E-3    1.694991041279134E-2    4.347933079907457E-4   -5.915636936098270E-3    3.319046744298172E-2
                         1.067673767876391E-2    8.922024409870241E-3   -4.816954981839049E-2    2.465309175512364E-1   -8.009729694353379E-3    8.065713091781650E-3    1.375156794565583E-2   -2.642547079481436E-3
                         1.692563274199428E-2    4.046031727435567E-4   -7.983960052115307E-3    8.107199866079521E-3   -2.249416577427887E-2    2.557232949150631E-1    1.058986550027359E-2    6.529835041550149E-3
                        -5.928177188440185E-3    3.322619004940792E-2    1.372761925860219E-2   -2.650756273768198E-3    1.057803138194154E-2    6.512270355982111E-3   -4.661914127778233E-2    2.386092656582411E-1

 8.250000000000000E8    -2.527618779359696E-2    2.388857467843032E-1    1.658472054454890E-2   -2.748498132072067E-4    1.001036011831471E-2   -9.459568065941585E-3    1.559877847713634E-2    2.845800815620393E-2
                         1.658227615636709E-2   -2.815383167266114E-4   -6.975787519996639E-2    2.361807667360694E-1    1.176365966133628E-3    1.071714167087215E-2    4.839794810782611E-3   -9.049183204669456E-3
                         1.005409360251399E-2   -9.489449647493639E-3    1.179801909664960E-3    1.073149656620715E-2   -4.602654558035007E-2    2.431442415734712E-1    1.400975981562515E-2   -1.134319676582575E-3
                         1.558499299977549E-2    2.842561308748038E-2    4.800130546572102E-3   -9.043962647056928E-3    1.401092847177817E-2   -1.149009915658365E-3   -7.189275410442691E-2    2.210197206391952E-1

 8.375000000000000E8    -5.744592948919155E-2    2.301868788307022E-1    1.057304963566197E-2   -1.125209146031163E-2    7.258944461364502E-4   -9.863925935401053E-3    2.862313660862043E-2    1.201678805156384E-2
                         1.065330617062223E-2   -1.127499565764437E-2   -9.132499987872922E-2    2.367253657102872E-1    7.912241221073608E-3    4.394868926166430E-3   -2.504167614333675E-3   -5.259621460473695E-3
                         7.100871032061866E-4   -9.859572437162937E-3    7.948016860539671E-3    4.342266450058682E-3   -7.182077657995756E-2    2.433564196932342E-1    8.201072584085863E-3   -8.935691178030834E-3
                         2.862815322591884E-2    1.202598816159397E-2   -2.505217766700466E-3   -5.239486149953385E-3    8.213734380522338E-3   -8.938798445054994E-3   -1.054008124746862E-1    2.231035199488480E-1

 8.500000000000000E8    -8.285164544801363E-2    2.398771985034366E-1    5.836611443523842E-5   -1.074535731033837E-2   -3.132892165879144E-3   -5.458862143359415E-3    2.890151296391759E-2   -7.392700220448985E-3
                         9.398853774657146E-5   -1.075422030526727E-2   -1.072935676176927E-1    2.430225042860524E-1    4.891343092975590E-3   -3.508007433944013E-3   -1.534713482519368E-3    5.715514818716534E-5
                        -3.152081523177631E-3   -5.464161837881874E-3    4.915180039557794E-3   -3.509210920482159E-3   -8.970629077088459E-2    2.531614882950993E-1    9.303098443837201E-4   -6.855677953941969E-3
                         2.888623200469385E-2   -7.397588613699046E-3   -1.513585059416793E-3    8.326560501652976E-5    9.221926893769980E-4   -6.849921587462553E-3   -1.249206378336493E-1    2.416189539528829E-1

 8.625000000000000E8    -9.225701179862777E-2    2.515333883510046E-1   -2.398965443163766E-3   -4.427387023703504E-3   -3.322699264904668E-3   -2.646099928321294E-3    1.848588433724606E-2   -2.331624614024861E-2
                        -2.382878688955553E-3   -4.425826335613555E-3   -1.174310495513762E-1    2.497160167526281E-1   -2.100638073018716E-3   -2.504288099324602E-3    1.912430303851735E-3   -6.148831509584232E-4
                        -3.306539506677194E-3   -2.642813356124954E-3   -2.085662257679019E-3   -2.494571301612695E-3   -9.772385960204105E-2    2.630481191137877E-1    1.556075661916498E-3   -2.968333433837810E-3
                         1.851706308572194E-2   -2.331521275744493E-2    1.908961011639228E-3   -6.253348924324555E-4    1.567736026348622E-3   -2.955242871818731E-3   -1.265867927943987E-1    2.548137494275825E-1

 8.750000000000000E8    -9.769925964865264E-2    2.532663467545420E-1    6.993551577762624E-4   -2.470086081774166E-3   -3.004732331406419E-3   -1.064515437091128E-3   -5.858850435072223E-4   -2.974412316086833E-2
                         6.972652092931566E-4   -2.423259720508363E-3   -1.257837000074933E-1    2.540802226752177E-1   -1.711142458960171E-3    3.520738522970280E-3    1.264007427786524E-3   -3.660802815284409E-3
                        -2.988575335023182E-3   -1.069796201710371E-3   -1.723826541003242E-3    3.559038374412805E-3   -1.016550099258689E-1    2.673540461946588E-1    4.035238245306372E-3   -4.571711411310670E-3
                        -6.177475959958107E-4   -2.972412398173601E-2    1.308183373192217E-3   -3.665655618227931E-3    4.029607949628789E-3   -4.600176534087703E-3   -1.292229505538322E-1    2.543529129002470E-1

 8.875000000000000E8    -1.111176601881908E-1    2.534079268964581E-1    2.014353578454330E-3   -5.801066148913399E-3   -2.305822638021978E-3   -2.727547031731386E-4   -1.896998916442066E-2   -2.170696097356619E-2
                         2.018063417060254E-3   -5.823145274452841E-3   -1.364315803523299E-1    2.576186265572377E-1    3.922844357751760E-3    4.044010282934473E-3   -1.652147068789868E-3   -4.323170158001872E-3
                        -2.335120527286713E-3   -2.482995225619891E-4    3.909904927454278E-3    4.055459971178480E-3   -1.092036865339912E-1    2.678619330215424E-1    2.403574788277784E-3   -9.102709983601671E-3
                        -1.897587444000082E-2   -2.170573957568075E-2   -1.620208326556605E-3   -4.297948442864319E-3    2.446789677022601E-3   -9.095890164969929E-3   -1.434140294743920E-1    2.549409229013939E-1

 9.000000000000000E8    -1.278158336627681E-1    2.632612493087074E-1   -2.505821346750599E-3   -8.809899770758106E-3   -2.193440002871523E-3   -2.478117607079980E-4   -2.735287927872340E-2   -4.670068984875431E-3
                        -2.500220194489818E-3   -8.821126613248685E-3   -1.503600943455981E-1    2.657621629279620E-1    6.247705345047189E-3   -8.002797849043479E-4   -3.990156859870384E-3   -2.907977021761339E-3
                        -2.210023668373333E-3   -2.423436242905239E-4    6.239241888500759E-3   -8.084754385625370E-4   -1.224381777073144E-1    2.731161386748207E-1   -4.074890158802466E-3   -1.065294526968942E-2
                        -2.734814494892723E-2   -4.692570801263535E-3   -3.975758242232099E-3   -2.924382747323853E-3   -4.091895511671314E-3   -1.062918593915535E-2   -1.586895007294491E-1    2.681997253731021E-1

 9.125000000000000E8    -1.371223170594364E-1    2.817610466938398E-1   -8.269142229493893E-3   -5.854208496200090E-3   -3.093492090516362E-3    3.398624824116719E-4   -2.333606708673130E-2    1.346284738170441E-2
                        -8.281807754575555E-3   -5.858156322258909E-3   -1.607345994266696E-1    2.820480472047932E-1    3.355979154857976E-3   -4.753406915381841E-3   -5.488616064594241E-3   -5.505363241787625E-4
                        -3.102339210443419E-3    3.655623106426946E-4    3.338722162735898E-3   -4.762470887117710E-3   -1.322917496283187E-1    2.879443307795228E-1   -9.519540807661252E-3   -5.990298270615525E-3
                        -2.339371427366209E-2    1.346484201955979E-2   -5.494496279107476E-3   -5.441753178857415E-4   -9.501534081801667E-3   -5.983319318760670E-3   -1.628174486684542E-1    2.877463283850450E-1

 9.250000000000000E8    -1.363552228716383E-1    2.994564969506368E-1   -9.626504599355250E-3    4.167220871327199E-4   -3.348608637436168E-3    2.666939441716999E-3   -8.509745278021326E-3    2.454188737858694E-2
                        -9.633472406528190E-3    4.051550584628530E-4   -1.613054285275462E-1    2.997361988169853E-1   -3.567894578453676E-4   -4.329115807058380E-3   -5.442159588535748E-3    3.104311553767600E-3
                        -3.320144809017360E-3    2.682027492921988E-3   -3.837758738711900E-4   -4.355501740872667E-3   -1.316199250337106E-1    3.043047568193441E-1   -1.006518976177581E-2    2.333527351326625E-4
                        -8.532787075698765E-3    2.454258314209992E-2   -5.473643854476962E-3    3.107704133068172E-3   -1.005842210838374E-2    2.108717259547331E-4   -1.577062113893175E-1    3.015048397577172E-1

 9.375000000000000E8    -1.308046428812734E-1    3.104373093993210E-1   -6.208551065555359E-3    5.449084743641750E-3   -8.925356940852266E-4    4.981030618054089E-3    9.419981693246999E-3    2.238401054707984E-2
                        -6.196366796060493E-3    5.468766987793924E-3   -1.562715920540797E-1    3.111403370912713E-1   -1.460220548131519E-3   -2.604035594528856E-3   -2.385174324488519E-3    6.149866706852524E-3
                        -8.911380557246011E-4    4.988166295709037E-3   -1.445872081337742E-3   -2.606576545805110E-3   -1.254300913983115E-1    3.129444624447107E-1   -6.840025732172041E-3    4.990780529139127E-3
                         9.426685928979028E-3    2.239690310966226E-2   -2.370310157651824E-3    6.155108079032705E-3   -6.843672232928801E-3    5.007689304126901E-3   -1.527405995276717E-1    3.069730486147301E-1

 9.500000000000000E8    -1.274016404955522E-1    3.152041610205910E-1   -4.742870206278586E-4    5.869468190656227E-3    3.089817835096040E-3    4.303954043678820E-3    1.963809094268085E-2    9.186579462547034E-3
                        -4.555466508486765E-4    5.915230753254725E-3   -1.527539116552434E-1    3.166133847240981E-1   -1.648107208489283E-3   -1.721978046379900E-3    2.140884363969881E-3    6.029309625924371E-3
                         3.107002093136749E-3    4.307030544560438E-3   -1.645595258881776E-3   -1.713293503922188E-3   -1.231188877217012E-1    3.150413255410038E-1   -1.480772628351757E-3    5.586358826113468E-3
                         1.958297219765934E-2    9.188979456188384E-3    2.149774569319193E-3    6.013410795491751E-3   -1.487486708758459E-3    5.591621681084937E-3   -1.531117041724938E-1    3.098071709025439E-1

 9.625000000000000E8    -1.289917774564353E-1    3.197474496589645E-1    2.231759212010235E-3    1.632682686844724E-3    4.766401129540947E-3    3.330316732553399E-4    1.758844082824966E-2   -4.690167575270859E-3
                         2.244014343087883E-3    1.637302808799541E-3   -1.532493746074407E-1    3.219977683335068E-1   -1.686938529889425E-3   -9.929494820852562E-4    4.845553296802177E-3    2.712345193484651E-3
                         4.775487074080525E-3    2.831524040209755E-4   -1.694591547737890E-3   -1.010498088273044E-3   -1.267393874347818E-1    3.190633764619606E-1    8.347314179127343E-4    1.933610239375028E-3
                         1.759224007599816E-2   -4.673499235992340E-3    4.869058319865250E-3    2.715871769590705E-3    8.577733859400805E-4    1.910714637190274E-3   -1.567448252317700E-1    3.163245501711932E-1

 9.750000000000000E8    -1.311984042463065E-1    3.288659954764596E-1   -6.851505906653323E-4   -1.650013556818863E-3    2.141574348617586E-3   -2.815601696981967E-3    9.577615171341378E-3   -1.142437798925912E-2
                        -6.701670986455631E-4   -1.662608916197513E-3   -1.533499362664250E-1    3.312101290165542E-1   -1.276101616534114E-3   -6.939963993613422E-4    4.001853066615910E-3   -6.676474621523147E-4
                         2.128604435421960E-3   -2.845539494470767E-3   -1.285345469251625E-3   -6.907353765892225E-4   -1.290593256409539E-1    3.292719488810154E-1   -1.683089461061796E-3   -3.405256057139687E-4
                         9.565067011224809E-3   -1.141528529990308E-2    3.978880418745498E-3   -6.785738066846565E-4   -1.668899767142473E-3   -3.324307571754012E-4   -1.570460258530807E-1    3.272898816201150E-1

 9.875000000000000E8    -1.278663389618154E-1    3.405338161427769E-1   -4.351367368375920E-3    7.393518096018076E-4   -1.108072761067398E-3   -1.543981672943493E-3    2.132618598491904E-3   -1.271414689131708E-2
                        -4.356814609539223E-3    7.299898865985877E-4   -1.486379984177759E-1    3.414647032978504E-1   -1.312424689445712E-3   -1.434235057303163E-3    1.891332940101974E-3   -1.133828782067815E-3
                        -1.124571654837791E-3   -1.557137317585889E-3   -1.311014557563298E-3   -1.428057652876816E-3   -1.240792457894790E-1    3.405092422975186E-1   -4.146386753173899E-3    2.120972437361760E-3
                         2.111105904943580E-3   -1.273837820869615E-2    1.872085488736658E-3   -1.144118296467993E-3   -4.153065968623759E-3    2.126373430521268E-3   -1.512466289943969E-1    3.376635909574172E-1

 1.000000000000000E9    -1.188409050226398E-1    3.484204599722536E-1   -2.856847977018729E-3    5.195417491337766E-3   -3.495390674609545E-4    1.424433281922174E-3   -4.438585084459010E-3   -1.130893068510016E-2
                        -2.872526518278015E-3    5.190207854928784E-3   -1.404611561331750E-1    3.474100962466804E-1   -3.573542937260690E-3   -1.775134012633105E-3    2.234511594043127E-3   -2.349034987916291E-4
                        -3.487645458969812E-4    1.414068271658763E-3   -3.557447293700955E-3   -1.741294800802005E-3   -1.147820312667912E-1    3.456033829027538E-1   -2.306363807484104E-3    5.768813164283544E-3
                        -4.416161856732758E-3   -1.132027760575865E-2    2.222689618963437E-3   -2.136395424833559E-4   -2.324033982764957E-3    5.782571062131166E-3   -1.426286510932701E-1    3.425168180307177E-1

 1.012500000000000E9    -1.096108909471012E-1    3.500921680878848E-1    1.794819340800198E-3    5.551296026991451E-3    2.693079854070950E-3    9.160728279281581E-4   -9.501100819892749E-3   -6.711483310090677E-3
                         1.800982361164960E-3    5.546937551013952E-3   -1.343784111978915E-1    3.483570273408697E-1   -5.695419560416951E-3    1.668947608694492E-3    3.664095822907608E-3   -2.040129914715058E-3
                         2.691181092935107E-3    8.918306444204505E-4   -5.700148458701653E-3    1.682116413068192E-3   -1.082750375373675E-1    3.448084740134534E-1    1.997775097277222E-3    5.861636201084315E-3
                        -9.487144978225847E-3   -6.757951401541181E-3    3.690049053574116E-3   -2.043348060303180E-3    1.995972752883851E-3    5.873293249395868E-3   -1.369676231713993E-1    3.422561612460893E-1

 1.025000000000000E9    -1.051109277043487E-1    3.487427755005221E-1    3.828221277036567E-3    2.137445953412573E-3    3.117646607050482E-3   -2.522701062371542E-3   -1.100999042308769E-2   -4.454616783197370E-4
                         3.813321654491340E-3    2.165148564285734E-3   -1.334879116151894E-1    3.485266377762748E-1   -3.061378310906560E-3    6.062511137992047E-3    1.953165784094944E-3   -5.393082801591950E-3
                         3.094359967512956E-3   -2.534945429322914E-3   -3.052852559239131E-3    6.076327505093492E-3   -1.074929357614057E-1    3.435333592587571E-1    3.889172250890442E-3    2.740401002869679E-3
                        -1.100150742171110E-2   -4.756768323252342E-4    1.938029810254927E-3   -5.397866874091485E-3    3.876171727845435E-3    2.726492623411062E-3   -1.373306065341280E-1    3.420122930177911E-1

 1.037500000000000E9    -1.047560367016892E-1    3.501143089062950E-1    2.178766011411244E-3   -2.618576683944321E-4    6.884418260275524E-5   -4.612143756160285E-3   -9.313011266781489E-3    5.344165145364625E-3
                         2.171247349929451E-3   -2.304795888984598E-4   -1.352912243365627E-1    3.525055059856773E-1    2.062005301524371E-3    5.943753209209710E-3   -2.530362995048176E-3   -5.988288289927240E-3
                         6.615802726330718E-5   -4.611455883012494E-3    2.072751617675255E-3    5.981779031596694E-3   -1.090950716478936E-1    3.469812434555182E-1    2.639230872289448E-3    6.810492797038893E-4
                        -9.312106988803037E-3    5.322706348556265E-3   -2.593226818170940E-3   -6.000295102284392E-3    2.603149160714776E-3    6.621382512613808E-4   -1.397724959485358E-1    3.466547969376252E-1

 1.050000000000000E9    -1.029872224412144E-1    3.550719248368150E-1    3.778204777751494E-4    4.124248368319952E-4   -3.413342451084845E-3   -3.293001750617025E-3   -4.910259618264468E-3    9.706742380226402E-3
                         3.839350931597739E-4    4.085868690042938E-4   -1.345514732993440E-1    3.593680701056376E-1    4.276610388559478E-3    2.381221647227278E-3   -6.074596201142551E-3   -2.757021570453746E-3
                        -3.402328862466594E-3   -3.306666938229813E-3    4.267861949472046E-3    2.399174389365606E-3   -1.075155775247621E-1    3.530566682109298E-1    1.584962517416701E-3    1.188509648738080E-3
                        -4.929321030150586E-3    9.697047956371023E-3   -6.068305706847325E-3   -2.748960924875256E-3    1.558501415555202E-3    1.183963872940879E-3   -1.386835616641650E-1    3.537101729518294E-1

 1.062500000000000E9    -9.857991518089058E-2    3.586719558280356E-1    7.704008511282378E-4    1.887618673180783E-3   -4.477253956473441E-3    3.451689498982124E-6    1.845103846010799E-3    1.104607132497766E-2
                         7.790807416455328E-4    1.906203837854481E-3   -1.308745897256437E-1    3.643245788930176E-1    3.161385200985055E-3   -2.336633673828329E-4   -6.026270798607892E-3    1.823272127440903E-3
                        -4.467432906240191E-3   -4.501247715524825E-6    3.159627341711142E-3   -2.330686961469166E-4   -1.034954679766371E-1    3.568647653205287E-1    2.455782094026904E-3    1.872261409239296E-3
                         1.842011161025729E-3    1.103808150199924E-2   -6.015964163699710E-3    1.828823995397366E-3    2.459470277008225E-3    1.898461293265302E-3   -1.351280561944751E-1    3.581440115715433E-1

 1.075000000000000E9    -9.511843429964960E-2    3.587817756381703E-1    2.502104891530773E-3    2.267593692514296E-3   -2.904385183849058E-3    2.650254109328732E-3    8.370060789899450E-3    7.437396604760379E-3
                         2.474644365025649E-3    2.284435160160295E-3   -1.282656285531137E-1    3.663746496983897E-1    1.589663069298984E-3   -3.996704027021899E-4   -3.108033500162609E-3    4.669178736004871E-3
                        -2.916814779788346E-3    2.666766740420354E-3    1.601836431796658E-3   -4.234885819950413E-4   -1.012352749378428E-1    3.579891357116559E-1    3.968017533599324E-3    1.219911113825223E-3
                         8.351725119480532E-3    7.450908206184318E-3   -3.122219073055301E-3    4.665674767371848E-3    3.994687571928141E-3    1.236690975089130E-3   -1.332990717558060E-1    3.599449122077239E-1

 1.087500000000000E9    -9.533420426212648E-2    3.576578836455026E-1    4.392538189751903E-3    1.022071912655426E-3   -3.776257112440803E-4    3.234974422607485E-3    1.070945835527942E-2    4.246118746980718E-4
                         4.368711288878512E-3    9.973879549623407E-4   -1.285535042629370E-1    3.688886749464324E-1    1.759868175370030E-3    3.313895327703624E-4    2.983886326529483E-4    4.787161717640414E-3
                        -3.693175580988284E-4    3.239177719494205E-3    1.757836910297536E-3    3.457173242710413E-4   -1.020502102996580E-1    3.594113920165103E-1    4.977215331508729E-3   -7.609544869202802E-4
                         1.070260454026935E-2    3.816647235483115E-4    3.538674955109214E-4    4.775201718827020E-3    5.000056961367450E-3   -7.516959077420811E-4   -1.343051650854082E-1    3.624819392198689E-1

 1.100000000000000E9    -9.890767643570379E-2    3.586914562397319E-1    4.921744176971892E-3   -1.796377393677409E-3    1.370803754113668E-3    1.931973718844178E-3    7.925466408302989E-3   -5.946758455352754E-3
                         4.904318563962520E-3   -1.799902017163506E-3   -1.296237354052761E-1    3.742980336824125E-1    3.020754805195115E-3   -3.415664831367803E-4    2.486033011792563E-3    2.973183643444733E-3
                         1.378083870337992E-3    1.912638315301982E-3    3.024553240920425E-3   -3.546375745591464E-4   -1.040205000128123E-1    3.635988736593507E-1    4.346069371707937E-3   -3.420073789452806E-3
                         7.952398186237076E-3   -5.925752782788039E-3    2.494550299488213E-3    2.952677433773542E-3    4.350510490416686E-3   -3.399109968779226E-3   -1.362861563228646E-1    3.680471311561954E-1

 1.112500000000000E9    -1.025059030418515E-1    3.637652564968388E-1    3.074571660406826E-3   -4.244497248629393E-3    1.152404605745944E-3    2.435499534566759E-4    2.410432338670408E-3   -8.604657730480617E-3
                         3.040323111811869E-3   -4.257801751174005E-3   -1.289897604468558E-1    3.818174855228033E-1    3.022940704178120E-3   -2.608867394519761E-3    2.556452065210026E-3    8.015366727828930E-4
                         1.147011396508715E-3    2.111059147561129E-4    3.024109009781329E-3   -2.615641943144476E-3   -1.042959941826592E-1    3.699718666151338E-1    1.993574978298683E-3   -5.011153760838037E-3
                         2.398090673637339E-3   -8.648615129412335E-3    2.573771931774093E-3    7.789802461961684E-4    1.999689615347798E-3   -5.004571450653399E-3   -1.362966414804438E-1    3.762218226817517E-1

 1.125000000000000E9    -1.032927199347073E-1    3.707772953131676E-1    3.016219701739511E-4   -4.470426682950382E-3   -1.179080695877535E-4    3.684022044057693E-4   -2.874677136019566E-3   -7.511405773064372E-3
                         2.713194099280770E-4   -4.450960470523360E-3   -1.269187864077221E-1    3.890175631959925E-1    9.912146367817200E-4   -4.308727667296001E-3    1.577701632101858E-3    1.980922155821698E-4
                        -1.177283020279313E-4    3.474500776274556E-4    9.625974348742662E-4   -4.322035155983862E-3   -1.027009283178611E-1    3.761525861793336E-1   -5.321517210234447E-4   -4.739117105173085E-3
                        -2.877374812833065E-3   -7.512524879179413E-3    1.594234390113420E-3    1.828488829989501E-4   -5.227418217805197E-4   -4.738604676958109E-3   -1.342487382739194E-1    3.841680189285379E-1

 1.137500000000000E9    -1.021628708355609E-1    3.772286606900984E-1   -1.147415540536533E-3   -3.043956796016143E-3    3.065100325834110E-4    1.789856384261365E-3   -5.965889004282412E-3   -4.079255925908757E-3
                        -1.142466792003822E-3   -3.026136330432614E-3   -1.251479376196085E-1    3.956743874614859E-1   -1.793400703320781E-3   -4.059362398799259E-3    1.851661726310092E-3    6.153008486234563E-4
                         3.219398286495495E-4    1.760418932064583E-3   -1.796125254423227E-3   -4.072786673316860E-3   -1.009323689502595E-1    3.814410208077744E-1   -1.931118873584974E-3   -3.346281355422506E-3
                        -5.961628711933240E-3   -4.046752177355918E-3    1.853528011862545E-3    6.347384993834897E-4   -1.933911035048334E-3   -3.340508467305618E-3   -1.322202056745107E-1    3.908546410257651E-1

 1.150000000000000E9    -1.013909620296517E-1    3.830729708853436E-1   -9.816797288778527E-4   -2.145427843313353E-3    2.480416240853312E-3    1.632718699017510E-3   -6.542495670200953E-3   -4.209945935715906E-7
                        -9.663111021718710E-4   -2.153863075273888E-3   -1.241959520769270E-1    4.025618562201869E-1   -3.619902264778514E-3   -1.959766660330748E-3    3.178865342471930E-3   -3.841048434422571E-4
                         2.479356104567944E-3    1.614675463053863E-3   -3.581208197653645E-3   -1.941404162463244E-3   -1.000643318722368E-1    3.869721977335702E-1   -2.036378885259810E-3   -2.109279606401697E-3
                        -6.572162875499630E-3   -4.296936165947490E-5    3.193960409131510E-3   -3.831630623721503E-4   -2.016746730490343E-3   -2.122084451778242E-3   -1.315244877412620E-1    3.977758839282210E-1

 1.162500000000000E9    -1.018543699145931E-1    3.900576555132651E-1   -9.430894709709548E-4   -2.612565555142173E-3    3.528431318610563E-3   -8.791140607356656E-4   -4.953250227768147E-3    3.297248775988283E-3
                        -9.463467870044109E-4   -2.608515317877289E-3   -1.235271917114682E-1    4.105459132111211E-1   -3.258889866160417E-3    5.508602385840244E-4    2.827742519326217E-3   -3.054065015732155E-3
                         3.538184368791170E-3   -8.977341759872218E-4   -3.245001461997166E-3    5.599344317755325E-4   -9.989951653540238E-2    3.937886566292885E-1   -1.872800630812076E-3   -1.937258878635481E-3
                        -4.955173063201961E-3    3.325112071084452E-3    2.849634993194232E-3   -3.079347324015565E-3   -1.839342080949577E-3   -1.934446030656041E-3   -1.315331615235242E-1    4.064462410942244E-1

 1.175000000000000E9    -1.025025580025694E-1    3.997526817353798E-1   -2.300546426710820E-3   -3.021369362831672E-3    1.952037593944550E-3   -3.281071077381832E-3   -2.163304342147025E-3    4.952310834976132E-3
                        -2.297462851012014E-3   -3.018600320804353E-3   -1.225161082393488E-1    4.199162464345422E-1   -1.508740330820164E-3    1.530645980415958E-3    3.235976609963790E-5   -4.571851432567313E-3
                         1.943190956215979E-3   -3.282518396191217E-3   -1.489250448257965E-3    1.524610628682878E-3   -9.952576843587271E-2    4.025855126923202E-1   -2.593301435955736E-3   -2.076643685269206E-3
                        -2.150869712950342E-3    4.965236309693587E-3   -4.413570273577872E-6   -4.562829642728564E-3   -2.617091030331828E-3   -2.083146515209374E-3   -1.301841810218849E-1    4.173125809084980E-1

 1.187500000000000E9    -1.011471287327570E-1    4.117956418405668E-1   -4.085050768382027E-3   -1.832947634356811E-3   -7.633646351024621E-4   -3.543430482167853E-3    6.356080411541714E-4    4.964784191689499E-3
                        -4.095734994092567E-3   -1.870705619217803E-3   -1.200078544864837E-1    4.308137661845197E-1   -4.308754057073558E-4    7.386420027621133E-4   -2.936876975978022E-3   -3.336714071093305E-3
                        -7.296759729723194E-4   -3.549412029574640E-3   -4.434723787471820E-4    7.315367066894704E-4   -9.768284213300282E-2    4.130871846914300E-1   -3.928712075303106E-3   -1.182419076823096E-3
                         6.627453117212912E-4    4.959691777038379E-3   -2.967319178703782E-3   -3.352951560842126E-3   -3.943761080979004E-3   -1.169628942520950E-3   -1.262329807415093E-1    4.292558489186492E-1

 1.200000000000000E9    -9.705960699744817E-2    4.239289619014294E-1   -4.650190354289008E-3    4.524797422216545E-4   -2.547476118873345E-3   -2.070773807465171E-3    3.026893637528622E-3    3.812494961848139E-3
                        -4.619245648559619E-3    4.552090511248132E-4   -1.148975307173410E-1    4.425091588494790E-1   -1.059655170273824E-3    1.196258061383298E-4   -3.984365298232683E-3   -6.418000454386421E-4
                        -2.518227188095171E-3   -2.067890597753847E-3   -1.048341583420851E-3    5.925786638222479E-5   -9.376854664571396E-2    4.239537673645593E-1   -4.413715952495635E-3    8.210089832974064E-4
                         3.025064135123095E-3    3.795125577408724E-3   -3.981078335368283E-3   -6.564149570999782E-4   -4.414869416737168E-3    8.298324239986021E-4   -1.200494177405147E-1    4.405731262165541E-1

 1.212500000000000E9    -9.152765807407158E-2    4.348568580505636E-1   -3.548490191519281E-3    2.446667396085177E-3   -2.766332176301073E-3   -1.211682580049136E-4    4.601344107199445E-3    1.536018909601755E-3
                        -3.512018453651481E-3    2.433861227387969E-3   -1.078298955745992E-1    4.534075641321187E-1   -1.909424442775238E-3    1.016555164634024E-3   -3.099723485602779E-3    1.620982888743597E-3
                        -2.743186055303712E-3   -1.187945943763121E-4   -1.929897155558646E-3    1.040532485666015E-3   -8.830870243513798E-2    4.338843168483173E-1   -3.433364534139228E-3    2.773468181861001E-3
                         4.597377743726185E-3    1.514549717703179E-3   -3.093616933983533E-3    1.596312490950729E-3   -3.459212879167858E-3    2.796568045983193E-3   -1.127635377385040E-1    4.509542854806524E-1

 1.225000000000000E9    -8.565117440097772E-2    4.452414241844653E-1   -1.876087076032014E-3    3.190373375725449E-3   -1.896827855912284E-3    1.140823169032579E-3    4.535365939483221E-3   -1.342722815097112E-3
                        -1.878248545846043E-3    3.153851339068286E-3   -1.001641296629709E-1    4.639251699699933E-1   -1.217801223118691E-3    2.711321960672809E-3   -1.395139396457058E-3    2.535639536429469E-3
                        -1.901135270751748E-3    1.127248168626824E-3   -1.202236734387392E-3    2.710912898099782E-3   -8.275448719679529E-2    4.435370740199462E-1   -1.660357742603985E-3    3.600444181680186E-3
                         4.521858982379248E-3   -1.352152641811954E-3   -1.396654419545988E-3    2.558906116726161E-3   -1.653784633143193E-3    3.601206055283570E-3   -1.052054343128333E-1    4.613202419603002E-1

 1.237500000000000E9    -7.897113927979452E-2    4.564159647049927E-1   -6.876924365788785E-4    2.952998830864229E-3   -9.214930236548000E-4    1.396892237811363E-3    2.802848913219719E-3   -3.471671519399692E-3
                        -6.866423238671401E-4    2.962902393899314E-3   -9.219955620332408E-2    4.752394390826015E-1    8.756126316966698E-4    3.123851343075265E-3    4.180354682393973E-5    2.325556824176497E-3
                        -9.231219415051510E-4    1.416976987113337E-3    8.822523128667729E-4    3.138521343484892E-3   -7.649145782154702E-2    4.540697095586632E-1   -2.877765921635434E-4    3.283375792485380E-3
                         2.811138699186136E-3   -3.481924749623034E-3    3.422828730508700E-5    2.329676192288510E-3   -2.694968721589002E-4    3.274318891642972E-3   -9.685921231486920E-2    4.725246552980493E-1

 1.250000000000000E9    -6.999393538282764E-2    4.684523254499477E-1   -1.519308582193838E-4    2.798480552785205E-3   -4.996790904413142E-4    1.289471026277326E-3    4.069683363834860E-4   -4.204425644222209E-3
                        -1.691687034645629E-4    2.775635182511896E-3   -8.245515769366420E-2    4.873125905434886E-1    2.474801004427696E-3    1.774078887512881E-3    7.429283497566658E-4    1.747412410110663E-3
                        -5.022903822463152E-4    1.302585588362377E-3    2.469895728415493E-3    1.773520640146387E-3   -6.806032538930971E-2    4.653599208147824E-1    3.327862035586074E-4    2.906888894464149E-3
                         4.285853913198402E-4   -4.184740758498771E-3    7.399214854588564E-4    1.716156890480706E-3    3.450128691334240E-4    2.902581215491926E-3   -8.657836954261434E-2    4.838434581819727E-1

 1.262500000000000E9    -5.778241989016835E-2    4.799982601184095E-1    4.576419411729490E-4    3.026926239668847E-3   -2.341979984845088E-4    1.538293114422026E-3   -1.834213616752937E-3   -3.700270478838124E-3
                         4.760441220472603E-4    3.034733778918801E-3   -6.993721312427163E-2    4.981562786549958E-1    2.495031434529720E-3    6.072858433691796E-5    1.097265734396114E-3    1.372655861991233E-3
                        -2.346581504914361E-4    1.540113469053689E-3    2.493176576469295E-3    5.478109233425488E-5   -5.674173990744919E-2    4.759846154938960E-1    9.891493422584760E-4    2.997545292803363E-3
                        -1.840556129882903E-3   -3.703434880060239E-3    1.088583897853227E-3    1.325001072705740E-3    9.897266216305830E-4    2.987259364035460E-3   -7.410536029841161E-2    4.936463349208992E-1

 1.275000000000000E9    -4.329011411988288E-2    4.893675228377505E-1    1.766211480532454E-3    3.022662598180110E-3    4.990283938010120E-4    1.921599778114354E-3   -3.616783104110076E-3   -2.043156268896957E-3
                         1.734405934429867E-3    3.055009252037201E-3   -5.599564120589084E-2    5.065806562517156E-1    1.615825665275507E-3   -7.659760779319424E-4    1.654756399982864E-3    1.025336363100305E-3
                         5.283889921035418E-4    1.912690621444088E-3    1.636533965973923E-3   -7.640594888274235E-4   -4.389695166046967E-2    4.844403239018158E-1    2.217857201255177E-3    2.819252296018510E-3
                        -3.609377458105890E-3   -2.064760860822289E-3    1.647663017358095E-3    1.014509486645679E-3    2.211298113372959E-3    2.821077328744236E-3   -6.060419434826280E-2    5.011112683389662E-1

 1.287500000000000E9    -2.817197708034647E-2    4.967284480415903E-1    3.154188536641231E-3    2.115960424087067E-3    1.822145504415060E-3    1.627958032932516E-3   -4.161597729511599E-3    4.279817434025648E-4
                         3.116806268235077E-3    2.088331787512501E-3   -4.197838874673747E-2    5.130276179514509E-1    1.102892813119457E-3   -8.032073353063732E-4    2.238122362757827E-3    1.667670242776009E-4
                         1.792638753766556E-3    1.615686460586076E-3    1.114537723419376E-3   -8.042701246466385E-4   -3.094191065832348E-2    4.912604244749242E-1    3.443218844853774E-3    1.709348261724132E-3
                        -4.132633558254381E-3    4.275043906431723E-4    2.258847478426306E-3    1.524139870065130E-4    3.434646671819850E-3    1.710239984362975E-3   -4.701769016787536E-2    5.069957405688196E-1

 1.300000000000000E9    -1.323124127123759E-2    5.027813921775973E-1    3.689116529720928E-3    4.001783412862943E-4    2.664574168707979E-3    2.420173828245980E-4   -3.040869354719632E-3    2.794125204439232E-3
                         3.710747589271898E-3    3.967033837022340E-4   -2.795282212979188E-2    5.185301758967185E-1    1.047421190423905E-3   -9.259416898435423E-4    2.230635130716032E-3   -1.292844325793655E-3
                         2.645427472098354E-3    2.534235326316035E-4    1.064034319400776E-3   -9.139032645774773E-4   -1.806238373884132E-2    4.975477267472161E-1    3.838652318854130E-3   -7.888073658561930E-5
                        -3.004164958262927E-3    2.764081824210655E-3    2.194456989080769E-3   -1.268793429667302E-3    3.830222366619979E-3   -4.447628389294688E-5   -3.351784548168662E-2    5.122712615759574E-1

 1.312500000000000E9     1.763917765325247E-3    5.078251767564526E-1    3.181629611822904E-3   -1.271446983922993E-3    2.301820317663339E-3   -1.530097590852595E-3   -6.865456595556592E-4    3.880248334193223E-3
                         3.144041794910921E-3   -1.276254991924353E-3   -1.279489051702812E-2    5.234788601344660E-1    9.136928965004989E-4   -1.448614716513503E-3    1.016716103064033E-3   -2.452148387357555E-3
                         2.343075015404376E-3   -1.496918333143515E-3    9.026553779292882E-4   -1.479317129510330E-3   -4.471937512518666E-3    5.036160488259507E-1    3.116608165590103E-3   -1.657967760163342E-3
                        -6.892019446409945E-4    3.900850098104258E-3    1.031506831091921E-3   -2.451964899367067E-3    3.113201934488949E-3   -1.642989378454196E-3   -1.918823714731124E-2    5.172706740145256E-1

 1.325000000000000E9     1.714202385411477E-2    5.115820933696135E-1    1.954517117984505E-3   -2.109219869246152E-3    9.198400293437208E-4   -2.516792515139340E-3    1.662259110104452E-3    3.350712241316948E-3
                         1.966854283541125E-3   -2.115525947936424E-3    3.357047191720681E-3    5.271868600929212E-1    1.153569594689676E-4   -2.031247963393633E-3   -6.325987148973909E-4   -2.533023774637242E-3
                         8.830415346843930E-4   -2.494937093412682E-3    1.287411298265517E-4   -1.999750140073034E-3    1.027022593509205E-2    5.085652319924748E-1    1.821659886528445E-3   -2.431319635141951E-3
                         1.670677364984826E-3    3.318635419527653E-3   -6.307460484289676E-4   -2.490832231615995E-3    1.825862961751604E-3   -2.433941586255421E-3   -3.721464133764636E-3    5.211762356652820E-1

 1.337500000000000E9     3.277436041541380E-2    5.132920669299129E-1    9.421137572004240E-4   -2.139799806074533E-3   -6.615707792194885E-4   -2.387431567951160E-3    3.115413135084589E-3    1.563808578616408E-3
                         9.336620740755845E-4   -2.167140336007971E-3    1.972643872121785E-2    5.292254240132661E-1   -9.553025063098798E-4   -1.920476293166731E-3   -1.826440803508949E-3   -1.518827042488275E-3
                        -6.851191041820580E-4   -2.377378083596838E-3   -9.420068214584416E-4   -1.921787779488138E-3    2.572313330046674E-2    5.117688581341340E-1    7.245056608414666E-4   -2.429628747677154E-3
                         3.091245453230956E-3    1.613570206307217E-3   -1.840120047639446E-3   -1.507226129318367E-3    7.414253702588313E-4   -2.433513637007030E-3    1.221332809930343E-2    5.231541049628108E-1

 1.350000000000000E9     4.790624103638975E-2    5.127627912468206E-1    4.265598773714160E-4   -1.954759157278897E-3   -1.709198514337969E-3   -1.464519744789627E-3    3.185554586295544E-3   -4.751777645010200E-4
                         4.203112828353905E-4   -1.969425748584692E-3    3.548899315107731E-2    5.294674752516393E-1   -1.809250197924008E-3   -1.134393444224867E-3   -2.118886484463974E-3   -2.173108932129212E-4
                        -1.686022097167569E-3   -1.458332519348267E-3   -1.821580440755020E-3   -1.112125095966068E-3    4.099612018883258E-2    5.129133210416985E-1    1.146901378380626E-4   -2.205972650110003E-3
                         3.219207597982620E-3   -4.585649131201425E-4   -2.128767218190436E-3   -1.968813093458300E-4    1.012760094776292E-4   -2.191240444564122E-3    2.739297592572819E-2    5.232966933376623E-1

 1.362500000000000E9     6.201985280962574E-2    5.107352715461954E-1    5.390638861454374E-5   -2.051079264217138E-3   -1.952785383142668E-3   -3.481651194494582E-4    2.224208964411732E-3   -2.072619372469218E-3
                         4.198136144541732E-5   -2.049744321268038E-3    5.018274459342684E-2    5.284314410271173E-1   -1.965636608678337E-3    3.185585380119451E-5   -1.686252835279739E-3    8.537354686094850E-4
                        -1.976543941321359E-3   -3.219345757706030E-4   -1.964307361531042E-3    3.991003630636347E-5    5.564187163661935E-2    5.126202409320220E-1   -3.705601241354856E-4   -2.130096447657389E-3
                         2.205535071250164E-3   -2.069390766871358E-3   -1.677364859100468E-3    8.186020448539424E-4   -3.735367136249466E-4   -2.135514528303045E-3    4.126687364050315E-2    5.220814467144245E-1

 1.375000000000000E9     7.502741262556577E-2    5.081407417548000E-1   -6.995064576531360E-4   -2.175525721334699E-3   -1.718849206481696E-3    6.324564852476295E-4    6.101677545131107E-4   -2.760188381280213E-3
                        -6.765327617294389E-4   -2.187084699929029E-3    6.372539019720885E-2    5.266293014938676E-1   -1.427565660904872E-3    8.487105188174453E-4   -9.405070654706519E-4    1.390360629787173E-3
                        -1.733131312002021E-3    6.588267576182319E-4   -1.401020743263297E-3    8.588463736721009E-4    6.949462334897884E-2    5.115001990217761E-1   -1.086625182145382E-3   -2.045151633339806E-3
                         5.967740504754166E-4   -2.769840416252621E-3   -9.217605335105939E-4    1.396750026729360E-3   -1.093536748834519E-3   -2.044539942387810E-3    5.421219356837903E-2    5.203035054880644E-1

 1.387500000000000E9     8.740195506967385E-2    5.053934742474075E-1   -1.615626391779580E-3   -1.795834956169753E-3   -1.135387044469246E-3    1.259410982254686E-3   -9.804080070039969E-4   -2.454186930122461E-3
                        -1.635286074145975E-3   -1.840001266458602E-3    7.649342706802714E-2    5.242886535331709E-1   -6.971758981098464E-4    1.076203327725158E-3   -1.514306489860183E-4    1.506696073220167E-3
                        -1.137037541791439E-3    1.274478468199730E-3   -7.047202172047974E-4    1.058589902192372E-3    8.293859047184801E-2    5.098923678654436E-1   -1.902058094905199E-3   -1.495803704062937E-3
                        -1.002236899721689E-3   -2.463251625580574E-3   -1.380600193661066E-4    1.506399199023700E-3   -1.889789848435345E-3   -1.482371685590394E-3    6.709219504362762E-2    5.180392525853380E-1

 1.400000000000000E9     9.945932694858590E-2    5.023949110122320E-1   -2.270315486177081E-3   -8.213010212031549E-4   -3.761076553490619E-4    1.596692868357208E-3   -2.074099630222839E-3   -1.406441094655778E-3
                        -2.265940274173980E-3   -8.103589496231884E-4    8.862338889847053E-2    5.213942447554524E-1   -3.273847200385182E-4    9.338808500063377E-4    5.182170174868017E-4    1.290330211682803E-3
                        -3.613283345479424E-4    1.580920552381954E-3   -3.214141463933815E-4    9.402318955047497E-4    9.623048872364559E-2    5.075051414274883E-1   -2.308549842837574E-3   -4.501277048025592E-4
                        -2.082460215249677E-3   -1.399980168544412E-3    5.458854372733359E-4    1.304318752832425E-3   -2.322580084357956E-3   -4.516398529219358E-4    7.984066043381530E-2    5.151024565696697E-1

 1.412500000000000E9     1.109720092442597E-1    4.989649049516895E-1   -2.117898063155277E-3    3.265906375790480E-4    4.235002071143109E-4    1.531616657370154E-3   -2.384921964544379E-3    7.178769317184506E-7
                        -2.158239948920160E-3    3.419666725848909E-4    1.005909836815346E-1    5.180186030659722E-1   -1.959662084725774E-4    9.486062100642423E-4    9.826025635157746E-4    8.537955508794504E-4
                         4.317990459024797E-4    1.531909005754870E-3   -1.704896083578762E-4    9.286108941444907E-4    1.092286727971908E-1    5.041502860086907E-1   -2.038057234227492E-3    6.032176306132287E-4
                        -2.399937424858914E-3    9.744184595635425E-7    1.021295312996502E-3    8.525783647011608E-4   -2.047535936856171E-3    5.916337385907548E-4    9.188381323211210E-2    5.114753149726678E-1

 1.425000000000000E9     1.213079772138238E-1    4.953499740014521E-1   -1.473532195612297E-3    1.034320323570344E-3    1.127977880961704E-3    1.117256023005993E-3   -1.871910749226068E-3    1.345208978483527E-3
                        -1.482639692799222E-3    1.059121621895561E-3    1.118232190610237E-1    5.145240472869590E-1    1.071872126144641E-4    1.112199316446506E-3    1.240079780956996E-3    3.050031128083242E-4
                         1.142071515699265E-3    1.128134439981560E-3    1.036546582776034E-4    1.090327838196362E-3    1.210612112233573E-1    5.003529444765202E-1   -1.309357797310882E-3    1.193786711020538E-3
                        -1.906354526927632E-3    1.313106499705848E-3    1.247130706181166E-3    2.883766970052875E-4   -1.321988080445934E-3    1.168410950155956E-3    1.027505731876782E-1    5.078376179170317E-1

 1.437500000000000E9     1.304694939175436E-1    4.921661533427374E-1   -7.796686771102723E-4    1.173707476981504E-3    1.559957034060836E-3    3.980121639051436E-4   -7.734389967828181E-4    2.084964785350109E-3
                        -8.064059507953050E-4    1.177448251850429E-3    1.223942205841479E-1    5.113431014498960E-1    6.675829279057302E-4    1.095868624397856E-3    1.220973991326298E-3   -3.746447802363720E-4
                         1.542980770951730E-3    3.952707453608548E-4    6.613480366349956E-4    1.113264347327699E-3    1.318368063292439E-1    4.966945643881302E-1   -6.369516611001039E-4    1.224355011862209E-3
                        -7.592306214500747E-4    2.112143204294435E-3    1.211635876239338E-3   -3.563413577057364E-4   -6.351629707924188E-4    1.200329564862850E-3    1.127047247202457E-1    5.049305056014283E-1

 1.450000000000000E9     1.393026975292350E-1    4.898614982146880E-1   -4.215424707415186E-4    1.069949254690392E-3    1.479689424508916E-3   -5.458152967724298E-4    6.200345967072987E-4    2.083407813380890E-3
                        -4.092900202210676E-4    1.054251961201705E-3    1.325817240692844E-1    5.087490191078463E-1    1.197322490920438E-3    6.602394504819225E-4    8.551882143898924E-4   -9.416244615839235E-4
                         1.516311666607241E-3   -5.394519110280980E-4    1.198980455032994E-3    6.759223669775189E-4    1.418605156978445E-1    4.937122690743986E-1   -2.782829497820644E-4    1.067103828114605E-3
                         6.293161754927262E-4    2.091579847399265E-3    8.455130081380986E-4   -9.379271839006273E-4   -2.847260592383116E-4    1.047999157010428E-3    1.224822159538074E-1    5.026241408508263E-1

 1.462500000000000E9     1.482946836836666E-1    4.881309163688499E-1   -1.986539348405072E-4    1.105227274696543E-3    9.106100987742264E-4   -1.214793496571436E-3    1.697928378318728E-3    1.203807560050663E-3
                        -1.987306294217148E-4    1.069807716832355E-3    1.427964628207168E-1    5.065660071448038E-1    1.353973561620714E-3   -6.412878109069347E-5    1.800364012887517E-4   -1.170095498961730E-3
                         9.111975224617597E-4   -1.255497408877491E-3    1.330343283235754E-3   -6.408597508077838E-5    1.518445701515997E-1    4.912092442674232E-1   -1.181470408139621E-4    1.010569118900217E-3
                         1.701053097460104E-3    1.217810234376856E-3    1.670904487972109E-4   -1.198255486411713E-3   -9.527957985982957E-5    9.890956809424035E-4    1.322731998750540E-1    5.005747127063918E-1

 1.475000000000000E9     1.575698655831595E-1    4.864348439935743E-1    1.255457102240365E-4    1.132539806172437E-3    8.014626119484143E-5   -1.411336711269189E-3    1.953230697637057E-3   -7.162697197072633E-5
                         1.252032543510648E-4    1.110100183451215E-3    1.529797212474751E-1    5.045278272995209E-1    9.854694421689014E-4   -7.022711851228509E-4   -4.974655240494463E-4   -1.045507412537629E-3
                         4.739859497060346E-5   -1.424817224284589E-3    9.973283122805690E-4   -6.953862459717124E-4    1.618718187701202E-1    4.888234409522094E-1    1.885671950898991E-4    1.053534380928501E-3
                         1.966919701972274E-3   -6.959597001012272E-5   -4.879545872452920E-4   -1.026000136526470E-3    1.570272315869103E-4    1.054135849996496E-3    1.420705157035508E-1    4.982315459008723E-1

 1.487500000000000E9     1.670049560989812E-1    4.846997535295607E-1    5.743805491060071E-4    1.033365393213077E-3   -6.846815251685186E-4   -1.099420488077926E-3    1.386459371666092E-3   -1.136442910062108E-3
                         5.784810282321250E-4    1.018398276740687E-3    1.631265504625038E-1    5.023131366334170E-1    4.354530724773685E-4   -8.939477964026053E-4   -8.655850139438954E-4   -4.987148749043396E-4
                        -6.883366737033137E-4   -1.076656261125446E-3    4.410593656671830E-4   -9.416150152383321E-4    1.717269861156648E-1    4.864228901101298E-1    5.448751669491185E-4    9.448419926682958E-4
                         1.341868681903471E-3   -1.114794255422158E-3   -8.793885582322804E-4   -5.181774555137295E-4    5.499196167754962E-4    9.695043578660326E-4    1.516791064940676E-1    4.956812584493742E-1

 1.500000000000000E9     1.766761438053511E-1    4.830998888578774E-1    8.953553096907348E-4    6.089879106644655E-4   -1.000676428984808E-3   -4.877004486364751E-4    3.999171985478183E-4   -1.537434043075126E-3
                         9.002551590140866E-4    6.392521599059764E-4    1.731081272757433E-1    5.002048828152413E-1   -9.101678536675892E-6   -8.051837854240244E-4   -8.765683680328568E-4    8.219741243310745E-6
                        -1.007630354371703E-3   -4.771839008894298E-4    2.302451140898094E-5   -8.269161365192466E-4    1.813795238609129E-1    4.841175187914513E-1    8.718080728894306E-4    5.951632843726888E-4
                         3.685420123136527E-4   -1.549198799612785E-3   -8.902743233747225E-4    3.864293360423693E-5    8.674067426097165E-4    6.044118022923404E-4    1.612904919832536E-1    4.934356082181553E-1

 1.512500000000000E9     1.869725545617924E-1    4.817659957918177E-1    9.504018988189923E-4    1.284465332790982E-4   -9.715229124568105E-4    4.218313986316261E-5   -5.278955147271819E-4   -1.315544123972069E-3
                         9.452482010472830E-4    1.036663092705876E-4    1.836310210307739E-1    4.981895297223932E-1   -1.773080874481110E-4   -6.173160183648571E-4   -6.410118918834334E-4    3.860271587944889E-4
                        -9.575298965068932E-4    4.435812801274302E-5   -1.771019292195970E-4   -6.150330106443002E-4    1.913258899872901E-1    4.821588711457913E-1    8.895504849734351E-4    1.709276087987998E-4
                        -5.434097897885397E-4   -1.323474544530356E-3   -6.508910588399450E-4    4.059000699326823E-4    8.847794948631876E-4    1.808534518227438E-4    1.714700529050780E-1    4.916255771414895E-1

 1.525000000000000E9     1.981069597925454E-1    4.805311646265631E-1    7.220782147325961E-4   -2.101782141967519E-4   -7.075920272474498E-4    4.414240545147437E-4   -1.068899001642997E-3   -7.088036360936580E-4
                         7.389292986405152E-4   -1.907898859025619E-4    1.947546033559049E-1    4.962286677378789E-1   -2.898717155032225E-4   -4.960079510950344E-4   -3.268295014894187E-4    5.447470261362074E-4
                        -6.953565941074731E-4    4.386846586546965E-4   -2.769607218533181E-4   -4.976418080302040E-4    2.018729437217622E-1    4.802778036341561E-1    7.214081017326132E-4   -1.181477646712207E-4
                        -1.081042677647591E-3   -6.691739651635971E-4   -3.226799069836715E-4    5.727824277573313E-4    7.277644484013600E-4   -1.183117342413262E-4    1.824527696910283E-1    4.900751680733634E-1

 1.537500000000000E9     2.100352691175462E-1    4.790891910548495E-1    4.656097687078446E-4   -2.688909561223631E-4   -3.833452965771295E-4    6.371308010939096E-4   -1.086181617176964E-3    2.477360851251219E-5
                         4.656642343070691E-4   -2.520995378135726E-4    2.066322018014966E-1    4.940357863854515E-1   -4.367393183103273E-4   -4.435812037183651E-4   -6.540221417280996E-5    5.885714175333954E-4
                        -3.886808915900352E-4    6.171410245852439E-4   -4.324860357994057E-4   -4.361353928542743E-4    2.131116836876498E-1    4.782628438689736E-1    5.566209078034851E-4   -1.927865572123946E-4
                        -1.109410792635898E-3    4.149137781735397E-5   -4.832960135322772E-5    5.703371081573696E-4    5.509424095204976E-4   -1.823626482526388E-4    1.940644927886830E-1    4.883627835162023E-1

 1.550000000000000E9     2.225546312797810E-1    4.768606989144428E-1    3.698626207914775E-4   -2.600699306209170E-4   -8.045884924989276E-5    7.073430402672694E-4   -7.887653984302525E-4    5.604998238980761E-4
                         3.679176723282867E-4   -2.497459746083448E-4    2.192430281454057E-1    4.913431894084724E-1   -6.304384503296044E-4   -2.539713568636818E-4    1.834365464528687E-4    4.974452003798034E-4
                        -6.850770784175392E-5    6.864371006967819E-4   -6.351508710639951E-4   -2.412544035066041E-4    2.252208963778097E-1    4.756844063247468E-1    4.978201506956548E-4   -2.688136436398896E-4
                        -8.013628469930689E-4    5.427184358589483E-4    1.721683081338875E-4    5.074819236950692E-4    4.892245504983978E-4   -2.866698689848522E-4    2.061230803587672E-1    4.862313978670285E-1

 1.562500000000000E9     2.354193052292300E-1    4.741977549752089E-1    3.809302710957484E-4   -2.892078009729219E-4    2.496925105735881E-4    6.618998505244729E-4   -3.418405191363439E-4    7.474272850166347E-4
                         4.011913857514257E-4   -3.248512188822379E-4    2.322139275268919E-1    4.880724961398292E-1   -6.632313600496910E-4    8.820277239545590E-5    3.669787017286756E-4    3.491066833075833E-4
                         2.307455753386655E-4    6.501284961802378E-4   -6.789521021022250E-4    7.259886104009248E-5    2.378029609228500E-1    4.726855383589986E-1    4.853228932425080E-4   -4.142289238552416E-4
                        -3.540881838529013E-4    7.879873447756364E-4    3.621353685494928E-4    3.445952244511985E-4    4.701278370903259E-4   -4.169281955159341E-4    2.184450739615049E-1    4.835074536934548E-1

 1.575000000000000E9     2.485680837881019E-1    4.710429090157363E-1    2.972055460726909E-4   -4.894788059355522E-4    4.956443241465651E-4    4.654615870536791E-4    1.076620671668786E-4    7.568372976003104E-4
                         3.179667511811821E-4   -4.859518104794878E-4    2.455667043949882E-1    4.843335906486279E-1   -5.110730091420914E-4    4.324988547180772E-4    4.680769270217729E-4    1.299481669125051E-4
                         5.007905965849213E-4    4.560955935811271E-4   -5.236259355018469E-4    3.929183498997492E-4    2.509079124385839E-1    4.693181940220515E-1    3.094006840735759E-4   -6.058468013734506E-4
                         8.081741609211879E-5    7.494179486274550E-4    4.722903040498518E-4    1.269875480023400E-4    3.151029237192039E-4   -6.029460064815339E-4    2.311677869556011E-1    4.803504405760443E-1

 1.587500000000000E9     2.620626471413242E-1    4.672589068894691E-1    5.916306813197503E-5   -5.875741768219741E-4    6.080846292647387E-4    1.122734487518262E-4    4.008537439290890E-4    5.532357451075122E-4
                         6.935202008202188E-5   -5.899450656435126E-4    2.592775056664212E-1    4.799099775336117E-1   -1.974031961643845E-4    5.195869097412228E-4    4.668851034019295E-4   -1.254551139081705E-4
                         6.283392244051742E-4    1.346132868069707E-4   -2.014644216625405E-4    5.383883342777044E-4    2.645939424002152E-1    4.654893711732641E-1    6.162538761860550E-6   -6.913033562163811E-4
                         4.158022830986890E-4    5.601221854922501E-4    4.425837087409578E-4   -1.106423638859085E-4    1.998732868296191E-5   -6.897617159048030E-4    2.444065276393232E-1    4.763410339419369E-1

 1.600000000000000E9     2.760188863530694E-1    4.624613189945245E-1   -2.037302551313025E-4   -5.574194961867184E-4    5.887302708003337E-4   -1.993372109509547E-4    6.131186246413233E-4    2.641917822774826E-4
                        -2.045426055723546E-4   -5.585254441086789E-4    2.733763019689714E-1    4.744197768563584E-1    4.261815035063142E-5    4.340948188896685E-4    3.109471017539392E-4   -2.791734714017050E-4
                         5.933920302168600E-4   -2.135131333693367E-4    5.509562107981911E-5    4.538019305992289E-4    2.787626969084699E-1    4.609814797037247E-1   -2.773943157120227E-4   -5.568790477674844E-4
                         6.191520462477207E-4    2.644370258221943E-4    3.218912052532484E-4   -3.044507705846394E-4   -2.869991889539905E-4   -5.772254949802328E-4    2.581125686653955E-1    4.712256314806276E-1

 1.612500000000000E9     2.904140725224730E-1    4.566005765833824E-1   -3.661497953915013E-4   -3.434510616836274E-4    3.674380688182394E-4   -4.539884828306156E-4    6.314499923205561E-4   -9.286816708594674E-5
                        -3.799004745694076E-4   -3.507052947257736E-4    2.876941799388739E-1    4.678264784856972E-1    1.537811209467097E-4    2.914887876681031E-4    8.591077067101397E-5   -3.856501296860944E-4
                         3.620938791351318E-4   -4.629169602047889E-4    1.432762678245104E-4    2.908696005621779E-4    2.932285707663393E-1    4.555362880089684E-1   -4.502507926088096E-4   -3.376581126521362E-4
                         6.541741107950375E-4   -6.585562058248985E-5    8.674889558059345E-5   -3.807755443422845E-4   -4.328672115325400E-4   -3.265700385338557E-4    2.722712348636411E-1    4.649271868791797E-1

 1.625000000000000E9     3.050823733543176E-1    4.492891601257042E-1   -3.936233266876133E-4   -1.291804393727004E-4    3.938078274984773E-5   -5.079410832802530E-4    4.907726424057397E-4   -4.185659928499620E-4
                        -3.925409206239888E-4   -1.343474180235704E-4    3.023246438146330E-1    4.600670050749984E-1    1.602312818043764E-4    2.413533376442873E-4   -9.157778527952188E-5   -3.351938457919778E-4
                         5.934553010672236E-5   -5.233835135467858E-4    1.753832041108241E-4    2.403608187970924E-4    3.078280957332198E-1    4.489121138479407E-1   -4.135391963407598E-4   -1.459357925745098E-4
                         4.952448620923369E-4   -4.182880265919709E-4   -1.117160651394177E-4   -3.173443057904970E-4   -4.245610845923821E-4   -1.407482606558965E-4    2.866348751152183E-1    4.574886463776391E-1

 1.637500000000000E9     3.196713147849729E-1    4.405758596842301E-1   -3.193512857950600E-4   -2.701920462454853E-5   -2.223548199220199E-4   -4.413369079441840E-4    1.694568121097807E-4   -6.025972212794834E-4
                        -3.520714566910721E-4   -1.888885121839536E-5    3.168530130477470E-1    4.509665711328015E-1    2.071573983684125E-4    1.911572730123792E-4   -2.062792283969928E-4   -2.068790751826718E-4
                        -2.199871097632995E-4   -4.194454821128330E-4    2.120496625299816E-4    2.102555839271723E-4    3.222654760016076E-1    4.410850897386578E-1   -3.494374290431665E-4   -1.930249105348029E-5
                         1.756127889383558E-4   -5.826158576142708E-4   -2.162145085803367E-4   -2.082419152934862E-4   -3.449100983482172E-4   -2.465281322890228E-5    3.009894767739030E-1    4.491526800266349E-1

 1.650000000000000E9     3.341751273919809E-1    4.307523599450173E-1   -3.094224016385323E-4    3.052885267888051E-5   -3.561674821609383E-4   -2.468690957052750E-4   -1.774876378404834E-4   -5.972835087504818E-4
                        -2.667608578128254E-4    5.572177516281817E-5    3.313407463655355E-1    4.407947016044039E-1    3.008725500844615E-4    1.140466470581532E-4   -2.319401998394738E-4   -6.205071060305377E-5
                        -3.269651111526120E-4   -2.290395987033478E-4    2.900320584419505E-4    1.376225552232639E-4    3.367314694893850E-1    4.320428991971978E-1   -3.281228403703921E-4    2.855247442977044E-5
                        -1.941809992095189E-4   -5.665711536096715E-4   -2.360381398933767E-4   -7.561598423360673E-5   -3.423007734234284E-4    2.725840476040950E-5    3.152815667494687E-1    4.398968454553983E-1

 1.662500000000000E9     3.484054941841851E-1    4.198535525785279E-1   -2.837831948464326E-4    1.070834254882760E-4   -3.638832839269079E-4   -5.840026334979608E-5   -4.532201439072986E-4   -3.548421804183282E-4
                        -2.885673946867888E-4    1.267369252017944E-4    3.455530999278292E-1    4.293296019976053E-1    3.223946382778226E-4   -2.102537936470901E-5   -1.965486205174024E-4    1.747714398204920E-5
                        -3.382131532697423E-4   -5.780999347580606E-5    3.261389225215450E-4   -4.121360390826105E-5    3.510953848346673E-1    4.215119655556925E-1   -3.186482052233962E-4    1.273513880091536E-4
                        -4.585380034379586E-4   -3.736719177129211E-4   -1.944655352624647E-4    3.174207671008957E-5   -3.029620878585170E-4    1.462980103256299E-4    3.291884325242264E-1    4.294726224500101E-1

 1.675000000000000E9     3.621895175554870E-1    4.077113001046435E-1   -2.405412419255419E-4    2.059888949893428E-4   -2.738645724716281E-4    1.177331977228491E-4   -5.480490086726854E-4   -2.728655638158003E-5
                        -2.407069708844458E-4    2.028964977867705E-4    3.590899412055018E-1    4.165226940538995E-1    2.525568375226000E-4   -1.942513583761192E-4   -1.586437638074824E-4    7.232533867679192E-5
                        -2.806988722194791E-4    9.327087277389212E-5    2.405199635667960E-4   -1.750871685576482E-4    3.652126081032722E-1    4.095283181042270E-1   -2.420835263109044E-4    2.614892172705734E-4
                        -5.526206349450849E-4   -2.983262283288517E-5   -1.496352681839006E-4    9.978161067154684E-5   -2.445349572177127E-4    2.589897400723907E-4    3.422471115299152E-1    4.176033803770218E-1

 1.687500000000000E9     3.752914639590153E-1    3.943559748525192E-1   -1.356022042808008E-4    2.883855411469289E-4   -2.070609286675949E-4    1.893913300994254E-4   -4.368362268735100E-4    2.811142662256552E-4
                        -1.336137427533235E-4    2.907577519856350E-4    3.718996077995974E-1    4.024460884634311E-1    1.170984712516050E-4   -2.335735483481639E-4   -1.222694303933283E-4    1.080766683330649E-4
                        -2.070632168325702E-4    1.755823055371852E-4    1.162947877492557E-4   -2.457246424259641E-4    3.789998849770607E-1    3.960569583218110E-1   -1.133262429578577E-4    3.278766627228001E-4
                        -4.359731249072599E-4    2.844042792455026E-4   -1.296021657715132E-4    1.227494985822664E-4   -1.037402344576674E-4    3.286624653880735E-4    3.546028513092820E-1    4.043650912888644E-1

 1.700000000000000E9     3.875823871141382E-1    3.799218263655131E-1    3.025159476545803E-5    2.676963456757413E-4   -1.055964964040329E-4    2.490204605838810E-4   -1.933319575802591E-4    4.146412167493397E-4
                         2.541426694514693E-5    3.072013187313299E-4    3.837200253637384E-1    3.871578713164862E-1    1.130264907665798E-7   -2.136917195512922E-4   -6.040171369604093E-5    1.442515227571252E-4
                        -8.803146029781920E-5    2.341696404271392E-4    2.105922864241493E-5   -1.987926263998777E-4    3.921204679703993E-1    3.813156816099659E-1    5.816131569326120E-5    3.006707064143081E-4
                        -1.706771788552815E-4    4.276660077012251E-4   -7.417869511105679E-5    1.489354766271592E-4    5.238447294146516E-5    2.965704851195637E-4    3.660632551480424E-1    3.898087456126034E-1

 1.712500000000000E9     3.989104451018999E-1    3.646276059033162E-1    1.542141457896229E-4    2.228757590949296E-4    1.750837215670470E-5    2.424819838743656E-4    5.397209538940290E-5    4.174561656658498E-4
                         1.352547825373034E-4    2.376216356512088E-4    3.944546182963655E-1    3.707343778598792E-1   -6.706696628451814E-5   -1.589555360339623E-4   -8.932763244823114E-6    1.892827539364441E-4
                        -5.169669124743859E-7    2.505642043862236E-4   -6.161351778318893E-5   -1.524050275558584E-4    4.043357930768879E-1    3.656321735674622E-1    1.885081104859436E-4    2.003235091305708E-4
                         5.963389516646257E-5    4.317431808627941E-4   -2.502167086659070E-5    1.652473548669257E-4    1.534313735065368E-4    1.994949996495451E-4    3.766185117596952E-1    3.741475342494636E-1

 1.725000000000000E9     4.090966888263466E-1    3.483375086669869E-1    1.952844128822732E-4    1.340852583586398E-4    1.168108075144554E-4    2.179370956257317E-4    2.652628395141178E-4    3.004325964505276E-4
                         1.816698328535104E-4    1.026034993591027E-4    4.041240428178554E-1    3.533247711998426E-1   -4.320758273391674E-5   -1.200759510791067E-4    6.127703684766728E-5    1.820697048593864E-4
                         1.354499247519293E-4    2.074667467461846E-4   -5.024721084552819E-5   -9.644394344706843E-5    4.155379691772572E-1    3.489760003592429E-1    1.895288755018025E-4    9.669150524480519E-5
                         2.648649842346534E-4    3.060098675937416E-4    6.317809768450003E-5    1.891205823281501E-4    1.955021681665495E-4    9.261790366334317E-5    3.863785558191731E-1    3.575111314786559E-1

 1.737500000000000E9     4.182912414903564E-1    3.309479530214188E-1    1.632867910698261E-4    7.314815754531823E-5    1.821719720201817E-4    1.263370665186472E-4    3.528649520861183E-4    1.018334408074780E-4
                         1.766362055627087E-4    5.354195556737060E-5    4.126408464186098E-1    3.350255391188829E-1   -1.410476368083803E-5   -9.986569791492410E-5    1.226717065458920E-4    1.452476824837797E-4
                         1.945127523036136E-4    1.227802884621789E-4   -4.920290331166622E-5   -1.078448571813992E-4    4.255805354863927E-1    3.314086604266830E-1    1.429196344121142E-4    8.072421600840246E-6
                         3.587701677569595E-4    9.665524646403428E-5    1.152605426303515E-4    1.415720595024847E-4    1.471231196047715E-4    1.622365963891587E-5    3.951624264540072E-1    3.400985957113411E-1

 1.750000000000000E9     4.263816804563648E-1    3.125015284700790E-1    1.615454616008832E-4   -4.539726424760421E-5    2.035449069991323E-4    1.615387747742635E-5    3.042670635065808E-4   -7.343442565196839E-5
                         1.745694350912500E-4   -4.368323135523140E-7    4.199101152555693E-1    3.157497141685811E-1   -5.670892878700468E-5   -1.086127549797328E-4    1.652249912680507E-4    6.218840453396645E-5
                         2.112067339772565E-4    2.167400170931435E-5   -8.930913144873363E-5   -1.272410133543136E-4    4.342631882966417E-1    3.129730046512886E-1    1.302748571721236E-4   -4.796919020129590E-5
                         3.069238761083504E-4   -8.667986636216987E-5    1.849611648320517E-4    5.829528399281892E-5    1.333491888515836E-4   -2.537472254093786E-5    4.025614236513666E-1    3.219472351948156E-1

 1.762500000000000E9     4.331536530125486E-1    2.930011328669080E-1    1.682646872598984E-4   -7.335100998837904E-5    1.892811328605789E-4   -7.965643491500711E-5    2.127338668232095E-4   -2.340186841482050E-4
                         1.380732903376402E-4   -8.271959807393244E-5    4.256026639253408E-1    2.958550643710277E-1   -1.321720007418764E-4   -6.454590287728650E-5    2.036134731113335E-4   -4.180469932902123E-5
                         1.757574776944616E-4   -5.735755497211164E-5   -1.255985445334857E-4   -9.551157345064115E-5    4.414834927629315E-1    2.937370036484440E-1    1.162847973782868E-4   -8.390377218863510E-5
                         2.323946429633380E-4   -2.431002986607454E-4    2.009700512725900E-4   -1.964377776234890E-5    1.024716616931897E-4   -9.042923600558450E-5    4.085000606015316E-1    3.034474689746500E-1

 1.775000000000000E9     4.384097771535398E-1    2.730429155118386E-1    1.124395587314162E-4   -1.305376650824030E-4    1.377170123947357E-4   -1.232360236002317E-4    3.161106553911739E-5   -2.929081672313784E-4
                         7.429888267567031E-5   -1.427921795696099E-4    4.296287570532772E-1    2.754061808437465E-1   -1.753395108063099E-4   -3.219444904173348E-5    1.515732849949381E-4   -1.081241905259616E-4
                         1.231198037562547E-4   -1.142697892966573E-4   -1.455198887101740E-4   -1.908351897545628E-5    4.470156810091697E-1    2.737587745947694E-1    5.856753391616161E-5   -1.095942380360945E-4
                         5.284228689653681E-5   -2.692646280887664E-4    1.485157625561320E-4   -1.131832287221963E-4    5.872876325740059E-5   -1.141560520189802E-4    4.128282331588331E-1    2.846014298748153E-1

 1.787500000000000E9     4.423387254434442E-1    2.526760290202318E-1    3.652122460145353E-6   -1.646804270894525E-4    5.167781041917548E-5   -1.234219905032244E-4   -7.604779097791713E-5   -2.802679636422483E-4
                         2.519354661794992E-5   -1.642079187813904E-4    4.318702691112940E-1    2.544875977685056E-1   -1.718103339180843E-4    7.151241752073575E-5    9.032169710227035E-5   -1.859785832984413E-4
                         7.309528760084227E-5   -1.372919113985556E-4   -1.568047279544378E-4    2.274817689454776E-5    4.508292551289523E-1    2.530943634813551E-1   -4.296612391780258E-5   -9.321111236362993E-5
                        -9.642957037672202E-5   -2.602296519457389E-4    8.053443027217588E-5   -2.064289365162108E-4   -3.428831771373956E-5   -1.241113151171288E-4    4.154944690189935E-1    2.653522367820402E-1

 1.800000000000000E9     4.448625310919362E-1    2.320380512413550E-1   -8.662299601021046E-5   -1.178627524705218E-4    9.657046391839315E-6   -1.442686578135676E-4   -2.291881110711507E-4   -1.992007595793948E-4
                        -8.175132455476723E-5   -1.364449072897392E-4    4.321800836487752E-1    2.332128181440930E-1   -1.310447980395771E-4    8.207142935439426E-5   -9.666859062181568E-6   -2.248997673710764E-4
                        -2.951687883897226E-6   -1.478807811119868E-4   -1.435351657532351E-4    7.745913946011940E-5    4.533769502446864E-1    2.320290705693282E-1   -9.352265251604707E-5   -2.290015449283008E-5
                        -2.234480051047501E-4   -1.728791062081358E-4   -1.730357434269163E-5   -2.335850192157968E-4   -7.202974580739755E-5   -4.875870500336634E-5    4.163396863361225E-1    2.457793055184199E-1

 1.812500000000000E9     4.457456091854962E-1    2.112898665014971E-1   -1.547478441088714E-4   -4.598234540387251E-5   -1.754221233596075E-5   -1.564057803790376E-4   -2.519836361073081E-4   -3.947854057921104E-5
                        -1.656219407870745E-4   -5.104015770106611E-5    4.306813798947252E-1    2.118107903037625E-1   -7.932084526503221E-5    1.272660009403001E-4   -1.216591297438741E-4   -1.963457970228506E-4
                        -4.636940750248274E-5   -1.591654386309180E-4   -9.159603396063415E-5    1.228540061981102E-4    4.543542295406464E-1    2.104623819146184E-1   -1.080919896927767E-4    5.794005363301324E-5
                        -2.768498194070968E-4   -3.066924390271056E-5   -9.938218087904664E-5   -1.945974423834256E-4   -1.071033851653758E-4    2.473887982731150E-5    4.158223211708397E-1    2.257880416170237E-1

 1.825000000000000E9     4.449643524593124E-1    1.905318614156468E-1   -1.348591530484984E-4    5.908013024818588E-5   -1.195523869900033E-4   -1.670983362757222E-4   -2.238904953591016E-4    1.288954049600239E-4
                        -1.150530044599202E-4    7.171383842685864E-5    4.274130116715209E-1    1.905342860556458E-1   -4.025542673709102E-5    1.588609159483871E-4   -2.099598687271674E-4   -1.262872561063532E-4
                        -9.993986531633050E-5   -1.299581487778139E-4   -5.624117524075718E-5    1.370594785500621E-4    4.538188696615090E-1    1.888729088671310E-1   -4.745092670612250E-5    9.827365602468879E-5
                        -2.169347627014468E-4    1.081721897177842E-4   -2.126965757200112E-4   -1.197675268034473E-4   -6.632320288373490E-5    7.490133332687705E-5    4.137580940423299E-1    2.056325889256803E-1

 1.837500000000000E9     4.423229122253243E-1    1.696883595901492E-1   -7.192423593091165E-5    1.083022384263537E-4   -1.516783212733621E-4   -1.097577749537529E-4   -1.422158479892764E-4    2.437553374187567E-4
                        -7.004375451470213E-5    1.145364236163857E-4    4.221582911195939E-1    1.696873365872618E-1   -4.318224067427372E-6    2.100096025348583E-4   -2.613698416295598E-4   -1.081160477527513E-5
                        -1.935397025552869E-4   -8.268068051291970E-5   -1.421866607802831E-6    1.875449403427370E-4    4.516606940568303E-1    1.673604761092855E-1    2.399243938776369E-5    1.105354417801583E-4
                        -1.451013544369906E-4    2.278541020773170E-4   -2.390708147963354E-4    2.845987821922378E-6    2.246339028323758E-5    1.049059082119434E-4    4.102754591304785E-1    1.856728951449124E-1

 1.850000000000000E9     4.378400165324767E-1    1.491632094814203E-1    1.758937421274242E-5    1.085908502955865E-4   -2.032558093465447E-4    3.357187082774185E-5    1.082205300262783E-6    2.513286158000093E-4
                         3.648555978299731E-7    1.465467665249721E-4    4.150796989785451E-1    1.495660364349383E-1    8.753953900561589E-5    1.851659847957397E-4   -2.160373718916879E-4    1.597141102455447E-4
                        -2.014357419538408E-4    6.143369907648854E-6    1.121534933234060E-4    1.823697098196884E-4    4.478953582389384E-1    1.463437950656408E-1    5.793804158798027E-5    9.750027789418733E-5
                         2.961117365924619E-5    2.469069234673983E-4   -2.079814227452619E-4    1.484559159783551E-4    5.187670227293539E-5    7.510044552205704E-5    4.053516627467138E-1    1.662277460853765E-1

 1.862500000000000E9     4.315659172074074E-1    1.287819734349631E-1    8.285574881741151E-5    1.160488204356634E-4   -1.859006328931946E-4    1.431425112778120E-4    1.495327711656951E-4    1.937001907799987E-4
                         7.777265972852666E-5    1.113683632952657E-4    4.062069013890989E-1    1.304031820856459E-1    1.785701275070261E-4    1.350595774885393E-4   -1.142655087834987E-4    2.570930426861679E-4
                        -2.118597657391659E-4    1.290243384431824E-4    1.653493174743622E-4    1.150900008144002E-4    4.424358418800449E-1    1.259248590602597E-1    1.182318798049729E-4    5.937982926569999E-5
                         1.489051169088508E-4    1.975721345795699E-4   -1.044955086428847E-4    2.370134666883031E-4    1.317918525336446E-4    3.608226953619708E-5    3.987037487549099E-1    1.475458163601131E-1

 1.875000000000000E9     4.233651385065312E-1    1.088564047022105E-1    1.565288205807286E-4    7.426225536546105E-5   -1.006184209617631E-4    1.978048763618108E-4    2.148494379534216E-4    9.511784725937738E-5
                         1.291045116394990E-4    6.186085601399661E-5    3.955996678762761E-1    1.122126437130055E-1    1.776234728494684E-4    4.605041849001811E-5    4.572524833753366E-5    2.370761282510930E-4
                        -9.879465715508159E-5    2.597136701315679E-4    1.820129554539298E-4    3.341516206800722E-5    4.352497484778576E-1    1.060382294330038E-1    1.436717063325653E-4    1.086678015018859E-5
                         2.132290428679212E-4    6.458330878756074E-5    3.656620729437961E-5    2.689545410692379E-4    1.435791856017929E-4    1.132933613151151E-5    3.902930596589665E-1    1.297023142972228E-1

 1.887500000000000E9     4.133897135366987E-1    8.953470766545324E-2    1.356682475283792E-4    5.190642465506303E-7    7.081589737901939E-5    2.864603187717864E-4    2.406556542224065E-4   -5.786489571739225E-5
                         1.397833342531055E-4    1.865180562213739E-6    3.832280008595013E-1    9.512658758211585E-2    1.889576404173446E-4   -4.700929502709085E-5    1.535762790425221E-4    2.157217969166554E-4
                         4.680493971976898E-5    2.706386207550319E-4    1.828862798794191E-4   -6.950468083440054E-5    4.260216492095053E-1    8.690855299319006E-2    1.257570806263924E-4   -6.816586588596133E-5
                         2.242108398805416E-4   -5.285478663861447E-5    1.778111854861729E-4    2.063199703344203E-4    1.335249342927263E-4   -6.890044014217697E-5    3.799238317313524E-1    1.127666201180720E-1

 1.900000000000000E9     4.018003765517567E-1    7.113056556860098E-2    1.569398136383384E-4   -7.423405428461335E-5    1.778374254569526E-4    2.066889292066571E-4    1.222957368321466E-4   -1.482456868030385E-4
                         1.189240236667938E-4   -6.805750417276119E-5    3.690493571204529E-1    7.931618752083762E-2    1.495540788892732E-4   -1.218611738208841E-4    2.852860302953072E-4    8.510711072737688E-5
                         2.000961587792149E-4    1.762894471097916E-4    1.296708108117143E-4   -9.620292678775235E-5    4.150382270550002E-1    6.862288935358667E-2    1.019538535853852E-4   -1.283723163167803E-4
                         1.524180813973748E-4   -1.730391627750917E-4    2.550530759044196E-4    9.336339730467480E-5    1.318625167190886E-4   -1.199139781767415E-4    3.678276433121650E-1    9.680067520583860E-2

 1.912500000000000E9     3.886474651318826E-1    5.388590960726157E-2    9.877143439729291E-5   -1.146182412216779E-4    2.950702229420502E-4    8.397788000210485E-5    2.928334310144782E-5   -2.254210234229908E-4
                         6.808981735033033E-5   -1.233939613879133E-4    3.532857835472631E-1    6.494792845673815E-2    6.547394825540882E-5   -1.784214151195626E-4    2.585340751968247E-4   -6.219159887150852E-5
                         2.646073669735005E-4    6.258902931071586E-5    4.966585220174470E-5   -1.273598395900306E-4    4.023537540511625E-1    5.105757760352901E-2    2.505161167100873E-5   -1.865286771827503E-4
                         2.322982768361693E-5   -2.157221878501557E-4    2.477736785585213E-4   -6.274332213073172E-5    2.435750455819400E-5   -1.832260250289127E-4    3.540696312812004E-1    8.179954524661347E-2

 1.925000000000000E9     3.740003059021976E-1    3.817159882890032E-2    1.135920619588981E-5   -1.719045122788305E-4    2.849166656891878E-4   -1.094846077283502E-4   -8.496505254482213E-5   -1.976984992579807E-4
                         4.484572066728896E-5   -2.031967615455953E-4    3.363996556161671E-1    5.230022425813109E-2    1.624213712781090E-5   -1.771999515242090E-4    1.825815360002326E-4   -1.967198591205890E-4
                         2.730158180083537E-4   -8.460148306434898E-5    1.651538149452109E-5   -1.907083971973861E-4    3.882405289940707E-1    3.459803473823971E-2   -5.635203059816066E-5   -1.818618210631777E-4
                        -8.713309780041717E-5   -1.952452096962619E-4    1.619000084033716E-4   -1.667901670579835E-4   -3.276210225689812E-5   -1.650062561784981E-4    3.389146633641156E-1    6.805583515014021E-2

 1.937500000000000E9     3.579879621419672E-1    2.408985293114112E-2   -5.900507875398963E-5   -1.352850115189758E-4    1.632335830496826E-4   -2.245672042233770E-4   -1.940807684044182E-4   -8.205262541394450E-5
                        -7.335058700954893E-5   -1.313922331083535E-4    3.183773361052193E-1    4.148734583129516E-2   -4.527449761780245E-5   -1.812612306526949E-4    7.351528960224243E-5   -2.657372220129009E-4
                         1.578469401315999E-4   -2.198091646102978E-4   -5.670215841592849E-5   -1.862944644574138E-4    3.727981603003621E-1    1.945912081457821E-2   -9.228743986533829E-5   -1.444732872489778E-4
                        -1.870432056639689E-4   -8.188760450687483E-5    4.062167643669189E-5   -2.391661322249597E-4   -1.021700301404153E-4   -1.656843530900882E-4    3.226432460505952E-1    5.581568299515158E-2

 1.950000000000000E9     3.406995126099147E-1    1.191530455480224E-2   -1.029802059257802E-4   -1.313255792586455E-4    2.076576610865419E-5   -2.672439599960151E-4   -1.933677864349788E-4    2.804519520299238E-5
                        -1.395519028320711E-4   -1.142076617476856E-4    2.995584039793776E-1    3.272391826767013E-2   -1.275210104661703E-4   -1.222941128280502E-4   -9.258087365725194E-5   -2.240093513103745E-4
                         5.452688805050646E-5   -2.813389374771941E-4   -1.491754050019129E-4   -1.553900625191357E-4    3.561545075957377E-1    5.776432224240105E-3   -1.756685438781310E-4   -9.029055190114622E-5
                        -2.007525176415585E-4    4.223636368536811E-5   -8.268294700778667E-5   -2.348676194597388E-4   -1.698969242385889E-4   -9.553216892818049E-5    3.054091571438747E-1    4.545595733509200E-2

 1.962500000000000E9     3.223015873045736E-1    1.756925537510730E-3   -1.431175758916711E-4   -5.509483519816759E-5   -1.500065951907424E-4   -2.092796996242393E-4   -1.353213337644015E-4    1.274684733819172E-4
                        -1.189044792636312E-4   -4.635381418976803E-5    2.800452983706486E-1    2.630231875423405E-2   -1.955917248274357E-4   -9.312727375716142E-5   -2.040117596841572E-4   -1.340667299872723E-4
                        -1.255576001648671E-4   -2.220163382057346E-4   -1.822774475497569E-4   -8.894649826223229E-5    3.385330277151783E-1   -6.078371223931383E-3   -1.848413120084887E-4   -2.216583178722920E-5
                        -1.099826621624401E-4    1.259458031853181E-4   -1.971305632878211E-4   -1.507661922201938E-4   -1.941399647443796E-4   -3.080954984137390E-6    2.872620323114649E-1    3.720905213483259E-2

 1.975000000000000E9     3.028003786547153E-1   -6.376092977190241E-3   -1.734939388032916E-4   -1.591659811732411E-5   -2.256891217887102E-4   -1.354961726966973E-4   -2.302194018051043E-6    1.674577709806619E-4
                        -1.577624560443887E-4    2.204068002403097E-5    2.600430410961898E-1    2.231716487250560E-2   -2.072860703787344E-4   -1.817535134256519E-5   -2.425507422038130E-4    1.396635058707992E-5
                        -2.202881124060827E-4   -1.230950154799385E-4   -1.871766615115650E-4    9.530951859974364E-6    3.199677087397757E-1   -1.581135771298160E-2   -1.784204500690855E-4    4.799769442645827E-5
                        -3.574501173736822E-5    1.677207914520257E-4   -2.283156820708421E-4   -2.432956596201629E-5   -1.863261882333781E-4    5.354279522230668E-5    2.683700480631099E-1    3.136770987819660E-2

 1.987500000000000E9     2.824924794097707E-1   -1.236025615255854E-2   -1.383303751114877E-4    6.972057361808749E-5   -2.743081001538373E-4    7.291267101705893E-6    8.071347480205260E-5    1.558985625894162E-4
                        -1.128717348241125E-4    6.837438018296636E-5    2.398033364833861E-1    2.100749969924162E-2   -2.050514797211430E-4    1.040344801477660E-4   -1.999921953736268E-4    1.107745202638475E-4
                        -2.476352966097479E-4    2.979607697058413E-5   -1.986851506108727E-4    1.032818315085653E-4    3.005830147510254E-1   -2.327982592829396E-2   -1.586855713777911E-4    1.287212843548446E-4
                         7.799736348561719E-5    1.426542340818425E-4   -1.700006358424999E-4    1.309985279607326E-4   -1.770332077409608E-4    1.455734782138157E-4    2.488564909330777E-1    2.801679508520180E-2

 2.000000000000000E9     2.617648092036279E-1   -1.618730423008347E-2   -1.126145713257349E-4    1.017470161890614E-4   -1.970459645202408E-4    1.578497945983183E-4    1.306534796727644E-4    6.758155551825239E-5
                        -1.054017729085089E-4    1.270312298364599E-4    2.194900675055111E-1    2.215174053301038E-2   -1.500551624945998E-4    1.541873559501735E-4   -1.032482851115712E-4    1.847141021469368E-4
                        -1.975554296437628E-4    1.612971207506416E-4   -1.325124770554230E-4    1.879759201406879E-4    2.806003106343920E-1   -2.842409584149241E-2   -1.033093809111760E-4    1.884256974941132E-4
                         1.462449141549045E-4    7.583385897148303E-5   -6.715431899673079E-5    1.837037584057602E-4   -9.324409320353032E-5    1.824261979543990E-4    2.289240961623596E-1    2.709500552744278E-2

 2.012500000000000E9     2.407417812594118E-1   -1.824404284801643E-2   -5.313552474207484E-5    1.542117920499448E-4   -8.636477471261374E-5    2.241973708007583E-4    1.342151769780715E-4   -1.474135609268394E-5
                        -5.969706199875883E-5    1.445265855649099E-4    1.995988170432931E-1    2.524628140957468E-2   -3.815519943042279E-5    2.188733973063739E-4    2.304697436542880E-5    2.188648944067569E-4
                        -7.080661935505727E-5    2.164192546861035E-4   -5.085103936118615E-5    2.085199464417207E-4    2.602833498973542E-1   -3.168223915503411E-2   -1.444591149699215E-5    2.091303944125075E-4
                         1.268678710942811E-4    8.165682482105598E-6    3.002279299386566E-5    1.926085026859441E-4   -1.199978928876832E-6    2.190105073231241E-4    2.090882048150786E-1    2.813368117616242E-2

 2.025000000000000E9     2.199690737455507E-1   -1.779171615076794E-2    1.817782099576806E-5    1.734460519373943E-4    3.266771053772054E-5    2.117424153043731E-4    1.088227452084713E-4   -8.487413132379326E-5
                        -7.069272431592588E-6    2.023215714548929E-4    1.804357234832248E-1    3.075792020628165E-2    5.298827149444381E-5    2.152096257555274E-4    1.174123899401850E-4    1.587224520184634E-4
                         6.768438241024011E-5    2.255194583901993E-4    8.970654664200995E-5    2.108875823100834E-4    2.396740903420176E-1   -3.261940670031062E-2    9.058481993684287E-5    2.010093068929099E-4
                         1.089756811148918E-4   -8.822977352378560E-5    1.387666118782702E-4    1.516798713217059E-4    8.734121698892379E-5    2.016417761755884E-4    1.895905845466289E-1    3.152136064479730E-2

 2.037500000000000E9     1.999157681924377E-1   -1.493147790000818E-2    9.789800352674502E-5    1.338461043156292E-4    1.570834917608130E-4    1.466866161225047E-4    2.235589611390679E-5   -1.469851974052354E-4
                         7.201383700973843E-5    1.542327671617948E-4    1.624773442763053E-1    3.862838066409087E-2    1.561763592507094E-4    1.360065635875795E-4    1.539225642713327E-4    4.363712845711849E-5
                         1.634851127627877E-4    1.337364090540123E-4    1.593150432182962E-4    1.556085593759740E-4    2.192345311765259E-1   -3.120393337645906E-2    1.665717927895178E-4    1.480265441157628E-4
                         4.566145745875000E-5   -1.279513963174597E-4    2.014063317731954E-4    5.722967061378097E-5    1.597692699886513E-4    1.457936207178515E-4    1.709098053941977E-1    3.738033654372651E-2

 2.050000000000000E9     1.809431036809467E-1   -9.554289879138630E-3    1.596591364999446E-4    9.136714625563475E-5    1.827096906462591E-4    3.426504403290886E-5   -4.860524532079686E-5   -1.014229008788526E-4
                         1.609545563600736E-4    8.744219050097527E-5    1.459743505428052E-1    4.845600581620622E-2    1.922691515898904E-4    5.478032508200094E-5    1.884454673999875E-4   -6.642559707722966E-5
                         1.897597909329435E-4    9.699370618769137E-6    2.043305792789609E-4    5.224887751907747E-5    1.994608289713830E-1   -2.769587498207626E-2    2.015527677919502E-4    7.444534072040818E-5
                        -5.410019049164250E-5   -9.188378777557658E-5    1.823047127887082E-4   -5.272250357292451E-5    1.919476826529286E-4    5.846256989919481E-5    1.535679929034741E-1    4.540707690442847E-2

 2.062500000000000E9     1.631739193567379E-1   -1.960706988323042E-3    1.646102804669965E-4    9.762087738591305E-7    1.724110374527229E-4   -7.786598650750650E-5   -6.958916953354607E-5   -7.235627646754602E-5
                         1.731015952439821E-4    2.059723888850421E-5    1.313816026734204E-1    6.019514968343725E-2    2.135279823516619E-4   -7.199996050731985E-5    1.057452960946122E-4   -1.370195222982902E-4
                         1.537240609122253E-4   -9.469881969312817E-5    2.178755461981739E-4   -5.433336179334549E-5    1.806604541585102E-1   -2.214121701170805E-2    2.095900752414687E-4   -4.583847335133403E-5
                        -8.053743730639686E-5   -7.588518287157939E-5    8.281328149523246E-5   -1.339677444220341E-4    2.075165136676910E-4   -4.778936768073235E-6    1.377883922792936E-1    5.562913520494608E-2

 2.075000000000000E9     1.468149930774493E-1    7.830393581600708E-3    1.469347443661710E-4   -4.560986151298797E-5    1.051874407267808E-4   -1.360649031049200E-4   -1.215073167345801E-4    1.250437530970527E-7
                         1.422844855630440E-4   -2.881269080292408E-5    1.187736109633571E-1    7.371481062824810E-2    1.462162476989012E-4   -1.610956814958746E-4    6.567316727525666E-6   -1.615842760939601E-4
                         1.038863731493551E-4   -1.784754935699586E-4    1.169556401999845E-4   -1.572744372066829E-4    1.631977017380948E-1   -1.456104255439570E-2    1.691215138041990E-4   -1.000743994092747E-4
                        -1.112554167207292E-4   -1.227207714272150E-5    1.261157416059218E-5   -1.743894193959335E-4    1.854429092290756E-4   -1.165651727774687E-4    1.238110821627708E-1    6.781828124478685E-2

 2.087500000000000E9     1.318505683086330E-1    1.947014108740656E-2    9.401274578066030E-5   -1.082800047343435E-4   -1.341604217031284E-5   -1.719809556450033E-4   -7.257906473436819E-5    5.032062961415899E-5
                         1.147428167684789E-4   -8.381524631590918E-5    1.081516506634445E-1    8.872527936021667E-2    7.735722255973443E-5   -2.011574003635164E-4   -6.139056243922788E-5   -1.353670590207616E-4
                         1.934596623556083E-6   -1.650085098797858E-4    6.092661410903661E-5   -1.874644645431306E-4    1.472428292686929E-1   -5.038762983576275E-3    1.098214095619076E-4   -1.682096461822586E-4
                        -6.929809029254694E-5    6.792778404273495E-5   -8.498152358471759E-5   -1.295872209927455E-4    1.011014661145454E-4   -1.629877707273665E-4    1.115799556242182E-1    8.175949258631758E-2

 2.100000000000000E9     1.185117777264403E-1    3.266319892025333E-2    6.866178733766390E-5   -1.487418971550157E-4   -6.500350113065603E-5   -1.151780606474935E-4   -1.626076728653079E-5    1.039243371152671E-4
                         5.920562192245128E-5   -1.392047979540545E-4    9.960858127984980E-2    1.048322714064805E-1   -2.095166885347926E-5   -1.804828488872539E-4   -1.286259332710765E-4   -4.431795740376667E-5
                        -8.207169445679534E-5   -1.188836635121560E-4   -4.528793873108742E-5   -1.621532566613386E-4    1.329594383928013E-1    6.242006213985459E-3    3.466204686448727E-5   -1.878469523990891E-4
                        -1.747974490339913E-5    9.086972562723678E-5   -1.186343826602629E-4   -5.395432019659392E-5    2.176772107833109E-5   -1.796680244331929E-4    1.012854240675028E-1    9.706791641740374E-2

 2.112500000000000E9     1.068333077084392E-1    4.679439123895856E-2   -1.075639057936071E-5   -1.465794915768994E-4   -1.554287902480160E-4   -7.363301160600804E-5    4.404766721576481E-5    6.546324246193035E-5
                        -2.849172904772073E-5   -1.702088200573122E-4    9.313545454580466E-2    1.214251991881525E-1   -1.167254144388458E-4   -1.199759061222713E-4   -9.300918730960586E-5    3.425820120257627E-5
                        -1.188499780283558E-4   -4.457534309450848E-5   -1.220842639467981E-4   -1.156514143242249E-4    1.204395007562424E-1    1.895164672119658E-2   -6.783576393972073E-5   -1.554853026715541E-4
                         2.046111204614943E-5    7.880111391292035E-5   -9.357486265356464E-5    1.328132432986256E-5   -6.241987783399697E-5   -1.736232012432635E-4    9.301492857357892E-2    1.131981509894629E-1

 2.125000000000000E9     9.699485935107176E-2    6.174693257938593E-2   -8.535211367491042E-5   -1.509040945694655E-4   -1.457414283436101E-4    2.319689920202602E-5    4.977404391970538E-5    5.478924499528526E-5
                        -5.841775455118537E-5   -1.217960067552853E-4    8.858663006661613E-2    1.382981232497447E-1   -1.368100496836866E-4   -8.331942093932754E-5   -7.948535916427624E-5    5.975062901331858E-5
                        -1.235277205506717E-4    9.349092284524611E-6   -1.474811465746188E-4   -5.115625925481753E-5    1.096519284820904E-1    3.287523473038591E-2   -1.223653473790170E-4   -1.113864867751859E-4
                         2.471389583237691E-5    6.374410853086078E-5   -7.793859236417511E-5    7.798839918006688E-5   -1.145228655120273E-4   -1.336711097659580E-4    8.676029652368383E-2    1.297378917554962E-1

 2.137500000000000E9     8.909551953986072E-2    7.708006402997510E-2   -1.151538033259008E-4   -8.562057476426248E-5   -8.909461173215922E-5    7.548960911924858E-5    6.555595305162521E-5    2.100930937459112E-5
                        -8.583125429030990E-5   -6.625944347171657E-5    8.605286346834477E-2    1.549104259991849E-1   -1.399113930885917E-4    1.400789649529777E-5   -2.611862165378278E-5    8.931990482418597E-5
                        -8.765777197357125E-5    7.539956380565501E-5   -1.515064328708225E-4    1.268972104436948E-5    1.005255206643331E-1    4.764867957292822E-2   -1.443082309575013E-4   -3.901563023998357E-5
                         6.706065329534011E-5    3.761123388753804E-5   -3.126100909302254E-5    8.060929704059140E-5   -1.526809866997387E-4   -5.256200147511027E-5    8.268327992550079E-2    1.464377128367757E-1

 2.150000000000000E9     8.323569415903424E-2    9.257177690979042E-2   -1.429242927941751E-4   -2.649662695259413E-5   -7.428413495870118E-5    8.830731566406962E-5    4.895663688130478E-5   -3.992778626857309E-5
                        -1.203060263523817E-4   -2.955049589634568E-5    8.562756281109125E-2    1.711698924663815E-1   -1.148816411063855E-4    7.150509622220676E-5    2.227967506966893E-5    5.512840481239836E-5
                        -3.156850820342952E-5    1.272259424576466E-4   -1.264889953340902E-4    8.647622983467049E-5    9.320888749733837E-2    6.290543543014175E-2   -1.442936818600961E-4   -3.237902176984947E-6
                         4.736634210993318E-5   -5.585658284067679E-5    3.189081363773715E-5    8.175452011401668E-5   -1.372527137984169E-4   -7.979977419763937E-6    8.085749950396155E-2    1.630321836230973E-1

 2.162500000000000E9     7.952077503682940E-2    1.081639633449685E-1   -1.123193263822729E-4    3.242128232067089E-5    3.878778552107776E-5    8.982265160411827E-5    3.335698031904596E-5   -5.401049736312053E-5
                        -1.054232099095218E-4    5.978731325636932E-5    8.725433484891236E-2    1.869504271725589E-1   -6.400078878238947E-5    1.426817362955428E-4    4.839957959578826E-5    5.465484493077289E-5
                         5.268287883173991E-5    1.099486755769116E-4   -7.072753771773904E-5    1.332018615627013E-4    8.766879333668309E-2    7.825468272672891E-2   -1.176608360414640E-4    4.855908664122730E-5
                         3.247044665962189E-5   -5.893890774732620E-5    8.491349763455464E-5    4.176828491059532E-5   -1.119979925209370E-4    6.026321456386687E-5    8.119895488855176E-2    1.794684900694739E-1

 2.175000000000000E9     7.773934389313328E-2    1.236413046361802E-1   -1.015764481235814E-4    8.345674404688310E-5    6.257578467433411E-5    6.053019916802248E-5    1.032698666023152E-5   -4.375011553007073E-5
                        -9.462275441938784E-5    7.122796196536861E-5    9.062394863614052E-2    2.021381654948126E-1    4.018551773513218E-5    1.262188931952342E-4    4.531955880244252E-5    2.422589340444973E-5
                         8.715212552836134E-5    5.149328294283592E-5   -7.523495687487663E-6    1.348183183701642E-4    8.389193020411148E-2    9.346481039550249E-2   -9.268400194922816E-5    8.479752219437119E-5
                        -2.314373456615573E-5   -3.211194386590443E-5    3.819767463375891E-5    1.689931400467410E-5   -8.239633993521975E-5    9.053312989511525E-5    8.337453819190241E-2    1.955933611280737E-1

 2.187500000000000E9     7.779713394075830E-2    1.390254504448059E-1   -4.610582279798250E-5    9.674681002866781E-5    8.260569978739548E-5   -2.876909856260253E-5   -3.970763900801527E-5   -2.678656794367798E-5
                        -3.025009351049499E-5    8.442255840086217E-5    9.559073344843999E-2    2.168077320781337E-1    3.725499826971296E-5    1.028974699835426E-4    6.086130014782840E-5   -1.715570517557780E-5
                         9.241304350322850E-5   -1.201768202029841E-5    4.676766707235356E-5    8.510567621973699E-5    8.187904052267513E-2    1.083852786393378E-1   -3.575776476081321E-5    1.068318062736073E-4
                        -6.230414583832726E-5   -3.635329133400622E-5    6.534600438859937E-5   -2.653203657431037E-5   -2.485653212049216E-5    1.009502704583148E-4    8.728119862542980E-2    2.112497657723101E-1

 2.200000000000000E9     7.938429505763209E-2    1.543162681673722E-1   -5.906972224633589E-6    9.500874870988135E-5    1.099620718802403E-4   -3.311034171655134E-5   -5.558625588702347E-5   -9.482023490180589E-6
                         2.833734582963095E-6    9.272548725218724E-5    1.017988912402508E-1    2.308653104791702E-1    9.322151610863117E-5    5.801728987205722E-5    3.712220734146543E-5   -5.386314665642898E-5
                         8.544965615017250E-5   -4.508894354336954E-5    9.018852443689850E-5    4.321802941838820E-5    8.166792953359853E-2    1.230835594965886E-1    2.000014944807278E-5    1.109684949656980E-4
                        -5.371403021668092E-5    6.914086260070169E-6    2.402686126372782E-5   -4.361876312757840E-5    2.509925579573885E-5    1.015149260827145E-4    9.259825866368346E-2    2.263868083011731E-1

 2.212500000000000E9     8.235232275603478E-2    1.693639972827843E-1    1.087179729731896E-5    7.405060143406482E-5    2.244052108735694E-5   -6.110719817323708E-5   -3.412185903028420E-5    9.549364966791141E-6
                         4.903567745328769E-5    5.910568389041263E-5    1.089454291248485E-1    2.443283032588041E-1    9.611005180691768E-5    2.003202978494713E-5   -1.009241831235741E-6   -4.830057056781799E-5
                         4.133730020239534E-5   -4.184699773306899E-5    1.124647883189023E-4    5.828575685775307E-6    8.315574481328949E-2    1.373164230777556E-1    3.306766243119720E-5    7.552736860801633E-5
                        -3.342063367714125E-5    1.837138567007488E-5   -1.900995142997935E-5   -5.865837263722358E-5    5.323393108295898E-5    8.686235078724175E-5    9.907169558193232E-2    2.407103183763917E-1

 2.225000000000000E9     8.630360359841177E-2    1.839190819941453E-1    5.960010691867924E-5    6.491656097240565E-5    8.621249759540157E-6   -6.103239670238015E-5   -7.321907769737668E-6    2.582176100552134E-5
                         6.129061116008702E-5    6.216221973167969E-5    1.168759675870277E-1    2.568307563324934E-1    6.530315104042461E-5   -5.374993325290888E-5   -2.448964599720201E-5   -4.792605147356910E-5
                        -5.201108126733116E-6   -7.580166348215220E-5    8.992452406636230E-5   -3.685958950965429E-5    8.609982028143960E-2    1.512884480711576E-1    9.332053362697957E-5    4.644196078954715E-5
                        -2.587475098593018E-5    3.782905438831917E-5   -2.267886490161930E-5   -5.561528565957948E-5    6.958392707493725E-5    2.424432562132651E-5    1.066179324919166E-1    2.541178426077558E-1

 2.237500000000000E9     9.134867932408454E-2    1.978831877595722E-1    8.456348941822872E-5    3.816069326872881E-6   -3.169153557750945E-5   -4.975919405066701E-5    1.129795319530850E-5    3.914995643981653E-5
                         6.940478078871380E-5    1.210754231872862E-5    1.255796775096814E-1    2.681603258163292E-1    3.752049380220578E-5   -7.000248765315677E-5   -2.411416919050997E-5   -9.564608366842072E-6
                        -2.930272234273929E-5   -4.767829795005781E-5    3.813646481507866E-5   -1.030880136868088E-4    9.029770371364369E-2    1.649562431415759E-1    6.902304739880875E-5    2.063909064958672E-6
                         1.988958688620565E-5    3.022977304198958E-5   -2.788388379119048E-5   -2.777227431779780E-5    9.264365405419167E-5    2.297812702240293E-5    1.151548565470923E-1    2.664170589417596E-1

 2.250000000000000E9     9.726882315451670E-2    2.109759641793553E-1    7.616264618531742E-5   -3.953832885651351E-5   -5.399074261033172E-5   -3.972538084740060E-5    4.579493075917414E-5    3.436222869100450E-5
                         4.275996964429029E-5   -3.966768846407719E-5    1.351311315445535E-1    2.783241943249224E-1    2.820501932942736E-6   -7.535591137280550E-5   -5.375367936767880E-5    2.426177217508607E-5
                        -4.907032185729391E-5   -2.451592580109733E-5   -2.415470715105254E-6   -9.902288482630030E-5    9.549477105420863E-2    1.780681079228900E-1    6.608723944142383E-5   -3.041340778824410E-5
                         3.449027756119740E-5    1.674014111035760E-5   -6.774680644916957E-5   -8.464930900732867E-6    4.983948403834177E-5   -1.630939438870328E-5    1.249141680202951E-1    2.775343526056572E-1

 2.262500000000000E9     1.040986139633622E-1    2.230315526581318E-1    4.717385313043095E-5   -3.581585638329670E-5   -4.943683389398921E-5    7.105450348408595E-6    3.822201775057561E-5    1.441738195478828E-5
                         4.193460563667936E-5   -4.546195074869427E-5    1.456208050714626E-1    2.874150207026824E-1   -5.357440180865420E-5   -5.972395213415525E-5   -1.378829711076925E-5    2.623553638722586E-5
                        -5.187163189329019E-5    1.179531759778827E-5   -2.373169879236516E-5   -6.964513478324439E-5    1.015789136403635E-1    1.905224253614430E-1    5.183673165256294E-5   -4.066251674176486E-5
                         3.055686908804991E-5    2.246582267434855E-5   -2.314732491237569E-5    2.810270950061249E-5    4.667839922745332E-5   -5.595545448807207E-5    1.357106970861810E-1    2.876993163599255E-1

 2.275000000000000E9     1.119093718487394E-1    2.339292668299873E-1    2.375876532280504E-6   -5.379777728624237E-5   -4.976741026298750E-5    6.117142545779501E-5    5.855423786672044E-5   -1.976414798280167E-5
                        -1.246300633693182E-5   -3.831232247347213E-5    1.568307006565064E-1    2.955706124004350E-1   -6.001165266279657E-5   -4.491826896462066E-5    4.610671281159663E-6    1.282753735511097E-5
                        -2.552285967764528E-5    7.001053550200902E-5   -4.701189398380286E-5   -4.721662787560499E-5    1.084169061569026E-1    2.022616641690818E-1    2.133980072288554E-5   -5.100961259382240E-5
                         1.358280650241326E-5   -1.520434572007648E-5   -1.813742814051850E-5    3.767892290301118E-5   -7.200246971340482E-6   -3.058921611352288E-5    1.472353934928823E-1    2.969786001636052E-1

 2.287500000000000E9     1.208231424452380E-1    2.438921235803352E-1   -9.015383512226129E-6   -4.163062310689787E-5   -4.613948745629209E-5    3.280011828285348E-5   -2.333675347261370E-5   -2.001288852047796E-6
                        -1.518839277569532E-5   -4.369397105982489E-5    1.688714663355064E-1    3.028545266309746E-1   -7.010225803399800E-5   -2.373554249601628E-5    1.761504822493606E-5    2.754752510942204E-5
                         1.409672034053012E-5    3.474602376682188E-5   -7.532001735611403E-5   -5.081881009618617E-6    1.160422404428318E-1    2.130767091458666E-1   -2.866388444623980E-6   -4.831385675784185E-5
                         2.096901011599171E-5   -2.010323933006195E-5    2.509218058227860E-6    9.070777784421444E-6    3.667681729605724E-6   -4.840059711611108E-5    1.594113582229287E-1    3.053998996143114E-1

 2.300000000000000E9     1.308560952156575E-1    2.530011124380255E-1   -5.038370320984919E-5   -1.940199159876730E-5   -1.225748860276203E-5    6.378369430488044E-5    1.322135168658329E-5   -7.292261356233925E-5
                        -1.677741454207005E-5   -2.155039315650662E-5    1.814268500902103E-1    3.094668067011676E-1   -6.520074354831275E-5    2.661030174518038E-5    1.797220690779311E-5    2.543997508534703E-5
                         1.778373756150766E-5    4.424474154500358E-5   -5.155950238666935E-5    1.301118423010709E-5    1.244931956663829E-1    2.228952074729465E-1   -4.247403077797025E-5   -4.329125143416466E-5
                         1.536815502120497E-5   -5.526578721406810E-8    4.143025379270792E-6    1.866233395746792E-5   -3.277583111728597E-5   -3.177177194084576E-5    1.721169163054958E-1    3.129097994651268E-1

 2.312500000000000E9     1.417747562284926E-1    2.612074231721268E-1   -2.950341096704711E-5   -8.549292915814970E-6    2.004342965171906E-5    9.830812322308652E-6   -3.583250445392766E-5   -1.259393472826119E-5
                        -3.753376514776707E-5   -2.544614899859346E-5    1.941497671361516E-1    3.152740733927014E-1   -4.509048581719448E-5    1.766256775304480E-5    4.671614452710281E-5   -4.162780715528247E-5
                         4.810057158585892E-5    3.779103848782820E-5   -2.128506159040910E-5    5.694894759830117E-5    1.337102449391741E-1    2.316374149846525E-1   -3.967662500796699E-5   -1.838142234793442E-5
                        -3.444292801660565E-5    2.506732475031406E-6    2.920321268361258E-5    1.367205710742749E-6   -3.287229270063695E-5   -3.785814040145299E-5    1.851728176790771E-1    3.193650955066037E-1

 2.325000000000000E9     1.533933772942936E-1    2.688317124114082E-1   -4.387366626414450E-5   -1.944924750170279E-5    3.339300531765252E-5   -9.838889132278313E-6   -3.464207537773784E-5   -1.353034597192296E-5
                        -8.249845443618066E-6   -1.632800210950434E-6    2.071759292663138E-1    3.202086227703971E-1   -3.900152904392924E-5    7.006826332361954E-5    1.771113562241459E-5   -7.647966897391930E-6
                         3.766133974154718E-5    7.599924684979942E-6    1.217134635500293E-5    3.788775088184458E-5    1.438235010316152E-1    2.393869132840729E-1   -4.488710421586086E-5    6.970660336769915E-6
                        -2.784892216910782E-5   -6.758756428385516E-6    3.407481104000395E-5    1.655637308296283E-5   -3.845509804985629E-5    1.417841844530290E-5    1.985433838201056E-1    3.246969386707086E-1

 2.337500000000000E9     1.654319745415676E-1    2.759379730332018E-1   -1.304614703627754E-5    4.007713897689340E-5    3.617711671778164E-5   -3.852884391340538E-5   -3.295470192377941E-5   -2.079462067947412E-5
                        -3.085417065595586E-5   -2.000395407261759E-6    2.201582757723407E-1    3.242936979382736E-1   -2.911548324444915E-6    4.806257985120288E-5    1.338374473506457E-5   -3.440963561222307E-5
                         3.889952647463911E-5   -7.076274035379201E-7    2.821623864921788E-5    5.566106983551569E-5    1.547426381852753E-1    2.463323739325628E-1   -3.670507862780361E-5    3.050104163553002E-5
                        -2.214732897030435E-5    1.387647307782330E-5   -1.273705405919381E-5   -2.981574902217847E-5   -2.643502026157044E-5    1.661485222026772E-5    2.119659308141595E-1    3.289710085487092E-1

 2.350000000000000E9     1.775035508805148E-1    2.822678727800366E-1    2.123140177883156E-6    4.151659581653231E-5   -6.264148979623197E-6   -6.637881270674551E-5   -1.749723330181841E-5   -9.004220683921555E-6
                        -1.401543580904718E-6    8.280599695124016E-6    2.332095225888962E-1    3.271527349503223E-1   -8.879123976747013E-6    6.313577974619343E-5    2.589000728401858E-5   -3.103869483102662E-5
                         1.024817037098498E-5   -3.205728328645442E-5    4.275223611546251E-5    3.788291277626803E-5    1.662497692681203E-1    2.525033436197114E-1   -2.550344126645080E-5    2.238666819544008E-5
                        -4.162108947996096E-5    1.627824184706980E-5    3.674233753072445E-6   -1.753481788318638E-5   -5.322073856008670E-6    3.873613501309566E-5    2.257522419178841E-1    3.319341168708592E-1

 2.362500000000000E9     1.895229525845582E-1    2.876299671782487E-1   -2.407302749272245E-5    3.491471983270794E-5   -2.457202546411930E-5   -2.070757148237870E-5   -4.593260427221129E-6    3.371163925836414E-5
                        -2.780347049347226E-6    2.316400395366002E-5    2.464468315237165E-1    3.289552778027307E-1    3.793256739467016E-5    2.862761931631140E-5   -2.219165844635474E-5   -2.993738042672730E-6
                        -3.247915677907927E-6   -4.197731529753659E-5    2.600451539651620E-5    2.299315978538352E-5    1.781420312405350E-1    2.578686567460142E-1   -1.525269314181248E-5   -6.855379561650823E-6
                        -2.778881778317930E-7    9.603186705464824E-6   -1.229142919351510E-5    8.037568545968859E-6    4.528116091032263E-6    4.984923629653138E-5    2.398076295482736E-1    3.338108432555058E-1

 2.375000000000000E9     2.015984214340720E-1    2.919134269204394E-1    1.993957709389820E-5   -1.111419781650710E-5   -8.940811559608525E-6   -3.853384985122596E-5    2.202927937841147E-5    3.174051579881066E-5
                         1.334404840726167E-5    2.267132944556213E-5    2.597285612538419E-1    3.296276561089577E-1    5.428346285330608E-5   -2.621519027585940E-5    1.687535115231998E-5    2.143957435185509E-5
                        -1.039712857699563E-5   -2.194337887923509E-5    3.654576336827415E-5   -1.940943164031561E-5    1.902160007342656E-1    2.624244582072925E-1    2.983986950707706E-5    1.565877295697066E-5
                         1.365804187260689E-5    1.506020127388192E-5    1.412745138931553E-5   -1.208627786724626E-5    9.274865311182967E-6    3.083336567858743E-5    2.540202381268669E-1    3.345794532769516E-1

 2.387500000000000E9     2.136789733783130E-1    2.948261663062759E-1    4.373763251857503E-5    4.466642723505351E-6   -2.150641403644094E-5    1.873647004997548E-5   -3.733927981163408E-6    5.664118926613546E-7
                         4.109912403675947E-5    1.819766161688619E-5    2.732587428384072E-1    3.294007526318947E-1    3.898627810866962E-5   -3.444249312690335E-5    9.771828433028112E-6   -2.007864800321832E-5
                        -3.778747177850540E-5   -9.106229338453241E-6    3.211185018798266E-5   -2.784766911068892E-5    2.022413862274390E-1    2.661212425179357E-1    3.918630348131355E-5    1.774852303644885E-5
                         9.563611927451100E-6    1.232135608276726E-5   -2.943163424300349E-5    2.140187178808254E-7    2.580446040217228E-5    4.948939787003297E-5    2.683590792214843E-1    3.346538172537757E-1

 2.400000000000000E9     2.258858969086823E-1    2.965094311271557E-1    1.055708291672518E-5   -1.768381301734673E-5   -2.088198460564347E-5    3.171040444653133E-5   -4.047386810819872E-6   -3.237987622030751E-5
                        -1.308328135390245E-6   -2.522157802170252E-6    2.869230180826587E-1    3.285016054397150E-1    5.414386209908087E-8   -4.384210041512295E-5    2.727869210525467E-5   -4.883604794015126E-6
                        -2.680800122304685E-5   -7.590257013397765E-6    1.195453535503241E-5   -3.411442298738017E-5    2.141657116482563E-1    2.688050290565168E-1    2.105194732358276E-5    1.293827625282108E-6
                         2.786468562897428E-5    1.344987007603587E-5   -1.614500441289610E-5    2.186553061945750E-5    2.881479771342220E-5    1.075884547871950E-5    2.825086397998702E-1    3.340755890873084E-1

 2.412500000000000E9     2.385659644632185E-1    2.968583630639836E-1    4.536826916775798E-5    1.513369141849534E-5   -1.157766399474735E-5    3.567341449872154E-5    7.262528306286679E-6    2.515475844021952E-5
                         3.619243075570578E-6    9.783237740616191E-6    3.004462019099269E-1    3.269191080100549E-1   -2.632539043467164E-5   -3.787856553070571E-5    2.558618365106137E-5    5.164502053549638E-6
                         7.982198327757772E-6    2.403947965084856E-5   -1.680594317964137E-5   -2.472498829881445E-5    2.261250584867871E-1    2.705121916280321E-1    1.562813287511340E-5   -4.692656606937218E-7
                        -1.638523791835006E-5   -6.234844277869116E-6    1.543367915985382E-5    1.010375965615773E-5    2.678951179813305E-5    1.316200789059085E-5    2.963585976456913E-1    3.327856630574477E-1

 2.425000000000000E9     2.513547988048705E-1    2.963594544457827E-1    1.618239451183012E-5   -5.720878896006250E-5    8.209721567701166E-6    1.072070738675498E-5    2.495782792533586E-5    3.311787781630950E-5
                         2.091527518701881E-5   -3.961846921190936E-5    3.135942564829657E-1    3.248122511711236E-1   -4.297952609956629E-5   -2.355880994962662E-5   -3.466855608330516E-5    2.478042612918544E-5
                         4.009170460507495E-6    3.199096000576422E-5   -1.058031863791045E-5   -3.703604052475504E-6    2.379559408259837E-1    2.711667881659154E-1   -4.451865139716151E-6   -7.018187583337620E-6
                        -2.929578627644038E-6    1.928888996894424E-5   -1.325300182579014E-5    2.964896533622812E-5    9.394737840598265E-6   -8.305336734067827E-6    3.096833046237849E-1    3.305760182070638E-1

 2.437500000000000E9     2.643047931430716E-1    2.953081080609687E-1    2.479312886782587E-5   -1.302019027836510E-5    1.555947315900046E-5   -5.949143789020267E-7   -1.328991103676776E-5    1.705589199298738E-5
                        -6.870364158859865E-6   -1.004575393523649E-5    3.262858545314868E-1    3.219595132899359E-1   -3.803092295463539E-5    2.456508294703709E-5   -6.447422983061944E-6   -3.008823821186601E-5
                         6.658631272980667E-6    1.514092572738984E-5   -6.904164059656684E-6   -3.032814557923233E-6    2.497497847254867E-1    2.707695341866682E-1   -1.648585475014807E-6   -7.056204337446393E-5
                        -1.805105063983115E-5    2.836153559441230E-5    3.310975235760909E-5    2.024480453159800E-6    1.475781533398630E-5   -3.808124352527006E-5    3.224153639650871E-1    3.275393455838744E-1

 2.450000000000000E9     2.770424729455163E-1    2.939009720971200E-1   -4.167905065004817E-6   -1.514280860868680E-5    4.451385944784914E-6    8.586709351407840E-6    1.484648563670912E-5    2.614917843216518E-5
                         1.704705217927590E-6   -5.207072686014022E-5    3.381506704266324E-1    3.185792954747459E-1   -1.959921253618519E-5   -1.481301628970768E-5    1.216337847146947E-5    3.430454897327494E-5
                         5.375714756035523E-6    6.523402841924678E-6   -2.458633189530806E-5   -4.695183050942591E-6    2.614220237487682E-1    2.696266327226917E-1    1.768166827309177E-6    5.696706047691898E-6
                         5.904770027001395E-6   -3.166426359472074E-5    5.039770180048216E-6    8.044013257833407E-6    5.809741666190929E-6   -3.157530266172814E-5    3.347549393724369E-1    3.235878432581495E-1

 2.462500000000000E9     2.892835582850319E-1    2.923018408928998E-1    8.460926506230866E-7   -1.420495781732515E-5    3.408285892222832E-5   -1.519552489124104E-5   -2.111532824763504E-5    1.441466127235755E-5
                        -4.828641540450405E-6   -2.110490127355325E-5    3.497437850686669E-1    3.141034316757953E-1   -3.315341528065311E-5   -1.188427659916283E-5    1.690730622886524E-5    2.373874647744576E-5
                         2.251005272539446E-5    2.659245617435359E-5   -1.411384360208070E-5    1.863093059429734E-5    2.729597461338092E-1    2.677364040351479E-1   -4.692651366187612E-5   -5.940503392778638E-6
                        -7.494234294622129E-7    1.646236627640539E-5    6.753206883792457E-6    1.925986414242032E-7   -3.485315649813599E-5   -2.178121647075165E-5    3.467805852759792E-1    3.187842182103126E-1

 2.475000000000000E9     3.008959754866808E-1    2.902874310032501E-1   -5.915769032368747E-7   -3.321724411221326E-5   -8.580041858250482E-6    1.382595350234676E-5    4.250669751003795E-6    1.866989068788771E-6
                        -2.077033545213960E-5   -1.418366822057261E-5    3.608995464811855E-1    3.090010062065606E-1    4.206640758386478E-6    1.952790587904749E-5    4.082193271683857E-6    8.840535643112467E-6
                         1.538207481077157E-5   -6.983659746292649E-7   -1.733595515992494E-5    9.464426037003994E-6    2.843543689738152E-1    2.651418930303405E-1   -6.660463162346665E-5   -1.387797136809764E-5
                         7.255160121533286E-6    3.576954924524789E-6   -1.837246145790892E-5   -2.109476106884568E-5   -1.148945961581941E-5    1.836307553877413E-7    3.586945843718194E-1    3.133488004853370E-1

 2.487500000000000E9     3.118381113493105E-1    2.877158964530795E-1   -7.197136544248642E-6   -1.524411426331065E-5    1.159288855488020E-5    1.219432257898382E-6   -8.525584262159174E-6   -2.998902173164023E-6
                        -1.488504642239945E-5   -2.629717816520382E-5    3.717745662886281E-1    3.033146599907590E-1   -1.993085689580360E-7    5.007200241935240E-6    5.190205748744712E-7   -9.821815469478977E-7
                         6.309766801276884E-6   -2.652101309002356E-6    4.985471560405401E-7    3.757995168882985E-5    2.953619072675756E-1    2.621565754127064E-1   -4.337695753562901E-5    6.738466320053415E-6
                        -4.751047091181873E-6    6.145896467088993E-6    6.653971264681791E-7   -1.255537458606321E-7   -3.598196419641300E-5   -1.143735320884250E-5    3.702965836059887E-1    3.074634446767307E-1

 2.500000000000000E9     3.220920632645757E-1    2.844660024800926E-1   -9.988006678855063E-6   -1.204477999282865E-5    1.714279503972854E-5    4.677602947194191E-6   -1.385790343108265E-5    2.498693848065909E-7
                        -4.098908321849793E-5   -2.209965768356140E-5    3.823999752394641E-1    2.970780084956313E-1    1.808885692279196E-5    1.104525026450636E-5    8.120283004599490E-6   -2.556323036075016E-5
                         6.394539981730638E-6   -3.078685987470608E-5   -7.256510762062982E-6    1.940597836286692E-5    3.059948725918022E-1    2.587004499695474E-1   -4.481954246791025E-5    6.272744090390911E-6
                        -1.249636086615671E-5    1.157972424990386E-5   -5.810723846156669E-7    2.605352759789998E-7   -5.206167422790655E-5    1.215102954842158E-5    3.814221627180335E-1    3.013797520296054E-1

 2.512500000000000E9     3.316825114295929E-1    2.802346301842036E-1   -7.016047794406009E-5   -3.827020602655452E-5   -1.744519062166941E-5    4.982346350289308E-6   -2.071269410338882E-5   -1.563816953075505E-5
                        -1.731943139531128E-5   -8.702461073388935E-6    3.928266310930218E-1    2.907071601647324E-1    3.186404727998378E-5    5.055293026758811E-5   -9.273435490662662E-7   -1.072722089068783E-5
                        -8.055612754045109E-6   -1.127899099907053E-5   -7.132691712565587E-6    3.180156350993322E-5    3.161405180810606E-1    2.548224810878357E-1   -2.886339694724380E-5   -4.355430968693170E-6
                         2.427631438486920E-5   -7.493078958291990E-6   -1.514833636302633E-5    9.688608794642436E-6   -5.114873664251061E-6    7.413486553524269E-6    3.922269049411346E-1    2.951292309557128E-1

 2.525000000000000E9     3.410191851389867E-1    2.751999109855090E-1   -3.506246654548062E-5    2.833989170917756E-5   -1.627704823985268E-5   -2.790558948284488E-5   -3.585890252957679E-7    1.237492371472392E-5
                        -4.573806752538530E-5   -1.865897184013669E-5    4.028470684435812E-1    2.842587160702443E-1   -4.038694438223640E-6    3.266588914864473E-6    1.740664338942154E-5    1.301483950618044E-5
                         6.944981546800834E-6    6.181064698674503E-6    9.233339947392906E-6    1.258831969842868E-5    3.258014502336145E-1    2.505341233711390E-1   -3.378841430696008E-5    3.434160725747211E-5
                        -1.324997744261654E-5    2.838080308675083E-5    2.630492655563996E-5    4.127222921411722E-6   -7.396654315637259E-6    2.692433480031016E-5    4.023488058410182E-1    2.888344610747405E-1

 2.537500000000000E9     3.504217572798857E-1    2.694152736594323E-1   -1.980869473105778E-5    3.112092019617032E-5   -1.235307003373452E-5   -1.167901632602133E-5   -1.792241089650961E-5    2.190411568510386E-9
                        -5.215094477494049E-6    1.937562551273761E-5    4.121476842091730E-1    2.779273838234137E-1    5.014368750883237E-5   -4.545286092640681E-6    4.296329399019116E-6   -1.007009716362345E-5
                        -6.279218062339158E-6    1.601616527691316E-5   -5.538969905915174E-7   -6.813068296646679E-6    3.348153743563410E-1    2.460454886069525E-1   -1.459613480413306E-5    4.106592974073760E-5
                        -4.764072989804675E-6    7.208278520094596E-6    3.026316295815310E-6    1.653461954169888E-5    1.415092431659457E-6    3.186687816188586E-5    4.115465099492494E-1    2.822927264839381E-1

 2.550000000000000E9     3.598228942370560E-1    2.634311035391484E-1   -8.035882944145047E-6    1.415888710110682E-5    7.792598828460134E-6    3.816301474977826E-6    3.553216479816016E-6   -2.423938699769729E-5
                        -4.667145916516723E-6    2.914932476217163E-5    4.208745392235636E-1    2.711627698415558E-1    6.447725079719930E-6   -8.729058298047739E-6   -1.687389119435959E-5   -3.569406634792925E-6
                        -1.538204057513593E-5   -3.283062147743199E-5    2.325346764654016E-5   -1.063239524421364E-5    3.434498786098279E-1    2.410934345312602E-1    1.754420602167983E-6    9.636735621090415E-6
                         7.504674493724872E-6   -7.141616535351316E-6    2.242756940001351E-5   -2.701946371865232E-5    2.218681202405499E-5    1.518043932369976E-5    4.202739713720510E-1    2.751119179346158E-1

 2.562500000000000E9     3.690992590459541E-1    2.575324691953974E-1   -2.573730608309294E-7    2.534536388105847E-5    3.248920585388273E-6    1.132655589260662E-5   -1.949096739916151E-5    1.893853872657651E-5
                         9.212186315563005E-6    2.610668120388883E-5    4.291366463120007E-1    2.642610500730569E-1    1.744521934562191E-5   -1.678178439054673E-6    8.218932998062672E-7    6.680327929934068E-6
                        -1.060843382696043E-5   -2.810343246055101E-6    2.314524032639094E-5   -2.699015403604136E-5    3.517513070042415E-1    2.358838258413790E-1    3.015535351191593E-5    7.248424069162726E-6
                        -8.719234228217053E-6    2.379956808802799E-5   -3.191715275003692E-6   -2.627485482390948E-6    3.291425085411279E-5    1.325977291123450E-5    4.286634788027140E-1    2.674318497776127E-1

 2.575000000000000E9     3.782598274189721E-1    2.517600940483063E-1    3.703518164966693E-5    2.562413697172410E-5    1.339433378917314E-5    1.928329347543708E-5    2.808542307215902E-5    2.605129138175850E-5
                         1.920592945160854E-6    2.717445212400956E-5    4.370137756513344E-1    2.569606628338827E-1   -1.427670742011020E-5   -4.265556152231056E-5   -1.000485134484020E-5   -1.864039191102482E-5
                         8.368035112173099E-6    2.273815725604290E-5   -1.914327149831718E-5   -1.365454272965666E-5    3.597840439810370E-1    2.305875076334772E-1    4.450350090201183E-5    1.313246034236311E-5
                         1.209735297395166E-5   -2.114271938789122E-5    2.746266652943100E-6    1.593556600679824E-5    7.016663716886490E-6    3.079480580300144E-5    4.369477443977381E-1    2.595723649163265E-1

 2.587500000000000E9     3.870063398140285E-1    2.464939859661834E-1   -6.023451737314252E-6    8.012673898188250E-6    8.270082636446136E-6    4.130693774132344E-7    7.279016551706315E-6   -1.059524337841720E-5
                         1.340456790559177E-5    1.922048557177110E-5    4.445402218591890E-1    2.492682704060444E-1   -6.270400458836079E-6    2.051277198068488E-6   -5.679220868807054E-7    3.633695727237693E-5
                         6.955212335588382E-6    5.359799422347987E-6   -7.348720319081078E-6   -9.839421799788123E-6    3.675106185653300E-1    2.249480575085059E-1    3.320406045857860E-5   -1.823071280681093E-5
                        -2.953102550945655E-5   -9.981469989949108E-6   -3.181237693072699E-6    1.207929356634659E-5    1.758848629998418E-5    2.572898675010338E-5    4.450753838860361E-1    2.515827966969993E-1

 2.600000000000000E9     3.950225945122716E-1    2.413648854247740E-1   -2.168459931668849E-8   -1.256886627798043E-5    3.483720723085102E-5   -3.403063766632628E-5    1.319063794471104E-6    1.647356383401255E-5
                        -1.523443637181813E-5    2.755989093665697E-5    4.518789487799831E-1    2.414867306107992E-1    9.312107062122431E-6   -1.121604947548405E-5   -1.733268721987000E-5    1.698186475706817E-5
                        -1.563117559064902E-5    1.135686443474202E-5   -1.197556806947916E-6   -1.016165712299929E-5    3.749916900618811E-1    2.191394532212501E-1    2.817947148801054E-5   -2.390965277222486E-5
                        -1.970898620292586E-5   -1.215154295275274E-5    2.795556806288420E-5   -3.119353903623403E-5    3.421894486947523E-5   -4.430710202508299E-7    4.529916849309049E-1    2.434928779416546E-1

 2.612500000000000E9     4.023793951400175E-1    2.362768212495439E-1   -4.721168063866755E-6    2.410592543949416E-5    1.008246817024322E-5   -3.549109522420492E-5   -9.419383271439767E-6    1.353393090666492E-6
                        -2.486478595380656E-6   -1.173406006162892E-5    4.590917965283467E-1    2.339181651290117E-1   -1.769322010587279E-5    1.406192510958403E-5    2.697633831252207E-6   -2.309008940941567E-5
                        -2.577870847974409E-5    3.501157082942654E-6   -2.955132828784834E-6   -2.096889345507106E-5    3.821235543833315E-1    2.131900143725629E-1    7.636096781600647E-6   -2.121497965375913E-5
                         2.663627084830613E-6    5.040903534026403E-6   -7.392605741490127E-6    6.783149554267723E-6    8.511041519897950E-7   -2.233193625044613E-5    4.609574168614508E-1    2.357707186145666E-1

 2.625000000000000E9     4.090449748319659E-1    2.306781374258132E-1    1.488985698145870E-5    1.721819176792726E-5    1.036670392327516E-5   -2.396896409795222E-5    3.400872582148823E-6    1.246070739065044E-5
                         2.963427189579643E-5    1.599466869534190E-5    4.662152283402155E-1    2.261960143041503E-1   -1.007757033420711E-5    3.919585083759151E-5    6.040038527902269E-5    3.208698469173237E-5
                        -8.856337876884585E-6    3.774699551242102E-5   -5.371183419412626E-6   -2.817460802955742E-5    3.889944909561728E-1    2.070908355649688E-1    5.971060464073940E-5   -4.651452341375108E-5
                        -2.899248432434211E-5   -2.674768441383373E-5   -2.209973459143964E-6   -5.074041412779521E-6   -1.927350755779860E-6   -6.419925509741784E-5    4.684121937450459E-1    2.279537134676299E-1

 2.637500000000000E9     4.151783819239359E-1    2.245046212230157E-1    5.326836864754594E-5   -2.576209192010123E-5    8.282068550131212E-6    2.413926092012715E-5   -4.753914263301632E-7   -1.673010908707094E-5
                         7.464378445611552E-7   -3.530009198009344E-6    4.728288973714151E-1    2.184453795570342E-1    1.898648849648482E-6   -9.025461050932941E-7   -8.958608647970655E-6    4.699883741765880E-5
                        -6.408034931469794E-6   -1.724861517649949E-5   -1.439589046918971E-5    2.454908427280889E-5    3.955608993217153E-1    2.007806589495740E-1    2.043602765108624E-5   -1.056691392374446E-5
                         2.468689845945251E-6    1.146888243688941E-5   -1.593952183122099E-5    1.347593628479914E-5    4.759848620058566E-6   -4.681666749838488E-5    4.752191200738162E-1    2.201699496020856E-1

 2.650000000000000E9     4.213831897349702E-1    2.175191732942967E-1    3.345544779259586E-5   -5.264028734378211E-5    2.283065627352890E-6   -1.517306361365144E-5    4.114437384011073E-5    2.260202473769651E-5
                        -1.054491003992455E-5   -1.534294227234790E-6    4.792447771807772E-1    2.108573832272392E-1   -7.625449692560541E-5    2.093165060915190E-5    7.942945576652615E-6    2.229622823397799E-5
                         3.545132522430087E-6    2.301021266731097E-5   -3.243185046601957E-5   -1.533781942764961E-5    4.018105723700441E-1    1.945931156130868E-1    2.950421755512857E-5   -4.085814459667047E-5
                        -2.207990773455191E-6   -1.213173667966187E-6    2.734897282988801E-5   -2.071081025055484E-5   -1.165549883926614E-6   -1.782534457090158E-5    4.815201291288421E-1    2.122531110084484E-1

 2.662500000000000E9     4.276841259862989E-1    2.101506260409049E-1   -6.868604777453635E-6   -1.036402240923132E-6    6.216849904250939E-5    1.859752985589795E-6   -7.348165114388166E-6   -1.578163333867653E-5
                         1.334364977076933E-5   -1.346490009712776E-5    4.851361436193264E-1    2.033031830913682E-1    3.534971749381284E-5    9.530273486626959E-6    1.094210736976753E-5   -4.141410452979849E-6
                        -1.234087443301238E-6    1.207760765031716E-5   -2.116593455298459E-5   -1.971824544555408E-5    4.080850139020549E-1    1.884794722532996E-1    5.196045153024897E-6   -4.216979895991850E-5
                        -3.183446998562619E-6   -4.092627779790567E-6   -6.607446239435489E-6    1.478154579189030E-5    9.042471517502444E-6   -1.419842039595244E-5    4.874187951720347E-1    2.041113554537971E-1

 2.675000000000000E9     4.340876720683755E-1    2.026675348148648E-1    2.887963649703841E-5   -5.963577250057567E-6   -3.247019859492636E-5    2.859851067923747E-5    1.769958838056927E-5    1.349633381554245E-5
                         9.263983355098781E-6   -1.969379909767377E-5    4.907811560202970E-1    1.955520018564763E-1    2.159831025151296E-5    5.710206048938394E-6   -2.317560395616426E-5   -1.076379863732265E-6
                        -1.786599910783774E-5    1.188267763343262E-5   -5.453334502722301E-6   -7.377789285234436E-6    4.140249902074232E-1    1.821718291637435E-1    1.035630101403578E-5   -3.279821639609856E-5
                        -5.489818621862682E-7   -1.526398556080447E-5    1.986881003145346E-9   -3.747727379792476E-5   -1.108663467052602E-5   -2.660753415450336E-5    4.931268299313490E-1    1.954321678173205E-1

 2.687500000000000E9     4.406960051603344E-1    1.954623633534811E-1    1.003432314295345E-5   -1.627094773243973E-5    1.123382958884034E-5    2.037803915695685E-5   -2.372263653046627E-5   -5.606742432844383E-5
                        -8.900612418182449E-7   -3.060251482300386E-5    4.961488388728205E-1    1.875571647503730E-1   -1.099671126749208E-5   -3.106069395627336E-6    2.223447393080009E-5   -5.919280580412852E-6
                         2.273615778012254E-5   -1.104370287828540E-5   -1.018027996301420E-5    6.276819402997118E-6    4.198133743511184E-1    1.760083070358880E-1   -1.086945031489494E-5   -7.267565531073548E-7
                        -1.770275669193121E-5    2.401993776965916E-5    1.531755069939088E-5    2.265892352650431E-5   -4.244635078100858E-5   -2.929692701385971E-6    4.988889156029714E-1    1.866261841452501E-1

 2.700000000000000E9     4.473041294337286E-1    1.890450439188742E-1   -1.732810997090015E-5   -4.980476745363137E-5    1.298147137509315E-5   -1.761170206850092E-7    2.440767843711442E-5   -3.149902424794987E-6
                        -1.126648750715373E-5   -1.520234598793465E-5    5.014077435592368E-1    1.796037831999499E-1    1.264722114364557E-6   -1.302228628999296E-5   -3.632935071824767E-5    5.383132222926019E-6
                         6.537437553573793E-6    1.368411247567490E-5    2.413207865529818E-5    1.573828478809138E-5    4.253272244325067E-1    1.698739373800480E-1   -2.241483212980458E-5    1.002458207745493E-5
                         4.498930247290586E-7    1.156825375250152E-6    2.793062276806277E-6    1.195908983908102E-5   -2.869606403784342E-5   -2.691195297841063E-6    5.045808932691326E-1    1.779462235531747E-1

 2.712500000000000E9     4.539460326582173E-1    1.831337840907141E-1   -1.277654293990070E-5   -4.731099765291514E-6    1.478546470375059E-5    1.174618969159578E-7   -2.177625009530987E-5   -1.410644404070284E-5
                        -3.023685830401303E-5   -4.707057131889855E-6    5.070660709723316E-1    1.715968295085370E-1    4.171880686423824E-5    2.704163848457406E-5    2.055567551573799E-5   -2.768781492951598E-5
                         2.247971888509605E-6    1.903659582817592E-6    1.273404268194577E-5   -1.672802741247035E-6    4.308193262057173E-1    1.638204655348388E-1   -6.139175036906360E-6   -6.706831417801131E-6
                         1.898510775338663E-5   -1.279759871160083E-5   -1.050727637598921E-5   -1.246056704504614E-5   -2.396536903145857E-5   -1.544348687764452E-5    5.106750271435563E-1    1.694770762588181E-1

 2.725000000000000E9     4.601352419021380E-1    1.776068175781836E-1   -1.125469667228072E-5   -9.782573536267414E-6    6.678987782341353E-7    1.265784114924333E-5   -3.523619552059080E-5   -2.190400922114188E-6
                         8.640829778175948E-7    3.695787070325402E-6    5.124370818639609E-1    1.638246518936010E-1    1.145619220823384E-5    6.276088338532072E-6    1.009649298580200E-7   -1.141901212763607E-5
                         1.360836754221907E-5    1.222703032768208E-5   -2.095814189684145E-5    1.514385925078794E-5    4.362356866980939E-1    1.577680859229456E-1   -2.188005394674577E-5   -1.692788352144970E-5
                        -2.687792661744767E-6    1.390889436546790E-5   -3.537922170021073E-6   -1.725718336036560E-5   -2.461405265256745E-5   -9.780440035702232E-6    5.164935736949483E-1    1.613525354021797E-1

 2.737500000000000E9     4.656281274677336E-1    1.721672315338434E-1   -2.391953379835529E-5    4.563930810497633E-5    2.492183274898200E-5   -4.898514315603702E-6    2.089414349854179E-5   -5.404538150537896E-6
                        -1.911752893190821E-5    8.001940283903816E-6    5.178715613294553E-1    1.560160193375960E-1    3.900992532343756E-6   -1.632220833732733E-5   -6.970424825263504E-6   -2.635962952287755E-5
                         1.582971972443653E-5   -1.301922137313305E-6    1.577498148942944E-5    7.776078670185996E-6    4.412204766278373E-1    1.514794244908802E-1   -1.691257063235896E-5    2.930460637502054E-5
                        -4.857612505941623E-6    2.231697819980774E-6    9.641690174324297E-6    1.433206652199963E-5   -8.324623872455284E-6    2.649445878738581E-5    5.218760377080329E-1    1.534419303405023E-1

 2.750000000000000E9     4.707217661266537E-1    1.663866966973455E-1    4.790899717170544E-6    1.076156918742879E-5    4.663441013251595E-6    1.610437090791807E-5   -3.078025962962738E-6    4.459225797545335E-6
                        -1.586282646571447E-5    1.927582971439531E-5    5.231511963983322E-1    1.483013438175186E-1    3.942082920133684E-6    1.808519229249758E-5    5.189749188026662E-6   -1.673252245359262E-5
                         3.100171409442403E-6    9.381138108132864E-6    1.299652575828136E-5   -3.671473364810828E-5    4.461786448260925E-1    1.450363621578601E-1   -1.031440530980241E-5    2.856717375335570E-5
                        -6.199721867899216E-6    9.711088391160110E-7   -3.398105745627488E-5    1.811904222265173E-5    8.134146382172695E-6    1.715630091177244E-5    5.268626450018479E-1    1.453310718344224E-1

 2.762500000000000E9     4.753168224359115E-1    1.598323735807682E-1    1.205596940972806E-6    3.997219194812821E-5   -2.727867697771355E-5    1.666444728567329E-5    4.232215853739972E-5   -1.465042592652305E-5
                        -2.087061632625135E-5    1.329294143817151E-5    5.279788642710100E-1    1.404043726793917E-1   -2.549859073009017E-5    3.307717242404861E-5    1.029051954924581E-5    9.035929542065330E-6
                        -1.217266794107776E-5   -4.759340497037922E-6    3.292281877627817E-6   -2.720536768509864E-6    4.510925876300728E-1    1.384109416859483E-1   -1.703808301382488E-6    2.072954793532500E-5
                        -7.903916466416747E-6    2.311358198264916E-5   -1.707218568020899E-5    5.072092014720926E-6    2.524486671215730E-7    1.389750500090852E-5    5.314510981288683E-1    1.370242979951168E-1

 2.775000000000000E9     4.799907934962288E-1    1.522566612516999E-1   -4.372667058661180E-6   -7.815478485765651E-6    2.285611737178474E-5   -1.063153581512211E-5   -9.695157798088467E-7    8.509427849351823E-6
                        -1.287973158764326E-5    1.792414361486738E-5    5.326580015890772E-1    1.325529052835188E-1   -6.513329075754698E-6    3.136118963390960E-5   -1.268636920600844E-5   -1.761614585387153E-5
                         4.397414453132865E-6   -2.292446896202633E-5    2.646046008900208E-7   -1.329009411257058E-5    4.558512617957821E-1    1.317649042775098E-1   -1.464710779330420E-5    1.345393570277899E-5
                        -1.452684172361448E-5   -2.187126978644682E-5   -1.234242939626459E-5    8.662212281249465E-6    1.028269940787178E-5    7.547676733049228E-6    5.357315347664021E-1    1.285488205139197E-1

 2.787500000000000E9     4.849986964776495E-1    1.442819216924465E-1   -2.440921628432300E-5    2.943790974815137E-5   -4.402417530862441E-7   -9.518910122173674E-6   -7.139423026623711E-6    1.721847628033700E-5
                        -9.164985061533737E-6   -2.604306341877317E-5    5.372239128868128E-1    1.244468731074842E-1   -7.739493030581205E-6    4.064572555551370E-5   -2.841179979662656E-5    7.315139575516359E-6
                        -1.373406305026058E-5    1.033122734404651E-6   -1.473213001044241E-5    2.126832537536793E-5    4.607679102915282E-1    1.252447859040578E-1    4.719855074278841E-5    4.493174124492040E-5
                        -4.914252192576120E-6   -5.607540495020939E-7    6.418682572487212E-6    1.075450051186137E-5    1.374290277295217E-5    2.879897751938216E-5    5.400499850948278E-1    1.196463138234498E-1

 2.800000000000000E9     4.904129899649695E-1    1.364446902128343E-1    9.025017572907523E-6    4.015139192946868E-5   -9.213011893160598E-6    2.707162987968288E-5    4.754078938294439E-6   -5.812472893810866E-6
                         9.110108243728206E-6    1.193103241619970E-5    5.418617031648280E-1    1.162473317294914E-1   -1.537487479294930E-5   -1.003569366109256E-5    3.253618974560922E-6    8.343611709734344E-6
                        -3.366481131682180E-5   -5.540060589548662E-6    7.560983677695211E-6    1.199017795366194E-5    4.657748987488113E-1    1.184382566015360E-1    5.228893115144631E-6    1.096573198407780E-5
                         2.670131740375545E-5    7.574741220469770E-7    5.049924642591051E-6   -1.049395502912792E-5    2.421020997650087E-6    1.206733726462335E-5    5.446559589876816E-1    1.105244430348137E-1

 2.812500000000000E9     4.964676939312881E-1    1.287008529018794E-1   -1.865733730417073E-5    3.151288188946175E-6   -7.310258415239713E-6   -1.696242400478625E-6   -1.337408841120037E-5   -5.440523795940823E-6
                         2.751026849878890E-5    4.147268543415080E-5    5.466041000685403E-1    1.079035741775930E-1    5.064451415605615E-7   -5.017835312084529E-6   -1.078738431007336E-5    9.918353777377712E-6
                         7.602376187626151E-6    8.035583779346836E-6   -1.798471469398552E-5    1.197136124987270E-5    4.708732838818798E-1    1.118438852211512E-1    2.437832684506879E-5   -1.423442808158658E-5
                         3.722448804551505E-6   -3.600113681008658E-6    1.226442858183415E-5   -1.080142825696887E-5    3.651946376385822E-5   -1.230243604686605E-5    5.492667934768164E-1    1.013990740100894E-1

 2.825000000000000E9     5.027867308378016E-1    1.214773091208774E-1   -8.738474999205076E-7   -1.454994646611932E-5    5.526135544511238E-6    1.407481886673555E-5    2.596069501800307E-5    1.284555363225039E-5
                        -4.918432186162446E-6   -4.640150580948456E-6    5.513714757481545E-1    9.941654803864376E-2   -3.200182822831755E-5    1.459674549991768E-5   -3.469699731487885E-6    1.291047329419421E-5
                        -1.188151359204842E-6   -1.044447017172504E-5   -9.336920875030066E-7    4.205472695484406E-6    4.760008489774363E-1    1.052841010051071E-1    6.152154524036930E-6   -1.114026091787972E-5
                         6.677624397592175E-6    6.499435263110885E-6    3.783449085892126E-6    1.162962968831919E-5    1.688143716342894E-5    2.206118638168284E-5    5.540975767587286E-1    9.232185866524173E-2

 2.837500000000000E9     5.089058271962460E-1    1.147632035385478E-1    3.029062344798141E-5    5.023292587343994E-6    1.878335152637570E-5   -1.413831163707335E-5    1.745619606772812E-5   -2.929072884505348E-5
                        -2.464421823456582E-5   -3.777020089189831E-7    5.562050097929553E-1    9.100164631354235E-2   -7.117132839548791E-6    4.159829375163905E-6   -1.229596410976197E-5    3.508535390552577E-5
                         4.127114149072431E-6    2.487599101560247E-5   -8.237268211467636E-6    2.028755207515891E-5    4.809659853954200E-1    9.867858190275550E-2    2.293832743756108E-5    3.021264935996564E-5
                         5.010033956609645E-6    1.712820861113433E-5   -1.072393483000686E-5    1.165582004288011E-6    1.049715068872392E-5   -7.406939177103537E-6    5.588350674461622E-1    8.353035433959674E-2

 2.850000000000000E9     5.147944721756975E-1    1.083546357306906E-1    1.435796967829858E-5    1.594046727087207E-6    3.510600844224906E-6   -1.358881065720266E-5    4.883578218235781E-6   -6.134286508423359E-6
                         1.170155782054881E-5    1.201909678204637E-5    5.611549339212344E-1    8.245557935394651E-2    2.349347335392693E-5    7.256845062607610E-6   -1.308955295377928E-5   -2.574420070464574E-5
                        -1.842378005195557E-5   -1.442033242596982E-6    4.508388521838187E-6   -5.208797055008806E-6    4.859442055010839E-1    9.198949961085315E-2   -8.169824685511826E-6   -1.515932813241622E-5
                         3.515789564755616E-6   -7.471415785756928E-6   -1.870688822814913E-5    1.541328341770854E-5    1.433839850725524E-5   -1.872424750365694E-5    5.633992951017093E-1    7.490976199101874E-2

 2.862500000000000E9     5.198401081526847E-1    1.018470635350796E-1    6.110299562382416E-6   -4.231587455033399E-5   -3.143273414325391E-6    1.149862679353718E-5   -4.991685298047911E-6    1.462378810508580E-5
                        -1.589302398275965E-6   -1.080797463018925E-5    5.657425888936830E-1    7.387117576024137E-2   -3.109802769364806E-5    1.518703796075062E-5   -5.287986098179738E-6   -2.107387155479796E-5
                         1.746344609664501E-5   -1.420627328232756E-5    5.359609134119923E-6   -2.497723236619529E-6    4.906286356115945E-1    8.523389532867996E-2    1.185321794209858E-5   -4.763694625353278E-7
                         1.918696631225748E-5    1.417425335351962E-6   -9.540401806798282E-7   -7.586006425393503E-6   -4.013937167937134E-6   -8.857742429205965E-6    5.674168793493072E-1    6.619126718096001E-2

 2.875000000000000E9     5.245584097321468E-1    9.474637678631462E-2   -2.603899713666997E-5   -6.078238547343281E-6    2.238189012652347E-5   -4.052047947495178E-6   -7.162933693010563E-6   -1.018885828883371E-5
                         2.514247231334637E-5   -2.397754842516515E-6    5.698727642285591E-1    6.485346684940672E-2   -1.427723321202544E-5    1.053424054600015E-6   -1.120251679881724E-5    2.304308720023415E-5
                        -2.169529010393910E-5   -9.779971565326817E-7    2.153609236459984E-5   -3.725146964543659E-6    4.950632343532001E-1    7.793708171862186E-2    1.929066584965299E-5   -2.510279534569156E-5
                         1.374146453393203E-5   -3.090102000903166E-5    1.916217146241853E-5   -2.821865487071877E-6    3.571421629489473E-6   -2.561309887934913E-7    5.711166850988788E-1    5.699339694217072E-2

 2.887500000000000E9     5.288073048618619E-1    8.674582131325462E-2    1.971352234716512E-5   -1.608449555086471E-5   -2.031500565523824E-5   -3.948810416697604E-5   -5.658826083074331E-6   -1.274235591646714E-5
                        -2.084169280741920E-5   -1.742776587037655E-5    5.740341262907591E-1    5.573122731939130E-2   -6.958795529912368E-6    1.384189041533642E-5    1.264436418610159E-5    1.997137075333822E-5
                         1.187918001552326E-6   -3.008839873312329E-6   -1.560668977203301E-5    4.733782316937179E-7    4.996380043746477E-1    7.044874140514139E-2   -4.060979863386870E-5   -1.010983466999101E-6
                         1.278573186357740E-5    1.694645508540559E-5    3.762269684580849E-5    1.586167954149287E-5    1.175688236746987E-5   -5.852458581554695E-6    5.747037536100185E-1    4.753919344905349E-2

 2.900000000000000E9     5.328953176233236E-1    7.800637008227033E-2    2.875972094986782E-6   -9.011533112014641E-7    2.689141561899479E-5    7.446147788856094E-6   -1.041365927609627E-5    3.168011510100287E-5
                         1.469645003843694E-5   -3.290272413829742E-5    5.780160175117450E-1    4.605547299751547E-2    2.752280020023441E-6   -7.038552036899198E-6   -1.357358149610796E-6   -2.661609818225468E-5
                         3.253366409891787E-6    9.074807267586994E-6    3.179077798534509E-6   -1.232012559498978E-5    5.042884048855381E-1    6.234649008646986E-2    7.884160424768878E-6   -1.939738083505877E-5
                         2.382793840458836E-5    2.044452425878531E-5   -2.188799235764002E-5    8.568784152496101E-6   -2.652298113668999E-5   -1.035192003059372E-5    5.783282856348844E-1    3.742079625687764E-2

 2.912500000000000E9     5.375252117424597E-1    6.817783259154551E-2   -2.623625336527173E-6   -1.393134696875675E-5   -5.983762894282876E-6   -1.166151006149543E-5    1.170548186236018E-5    2.290795412551842E-5
                         1.241845945550902E-5   -1.332158358808697E-5    5.820730609998006E-1    3.603892291522567E-2    2.082247009609419E-5   -2.073774790800512E-5   -1.928961587834125E-5   -2.160122530151164E-5
                        -5.772587277419069E-6   -3.464029171316009E-8   -1.128627640519696E-5    2.733911351132838E-5    5.090881354490299E-1    5.396425803269927E-2   -6.589043460553887E-6    1.179297491670954E-5
                         1.513023152651566E-6   -2.498054443192974E-5   -8.426803039266037E-7    1.755990269686503E-5   -1.794961767617677E-5   -1.047146120028405E-5    5.821432278961841E-1    2.713357246195541E-2

 2.925000000000000E9     5.425443815507508E-1    5.818495258579384E-2   -1.486498772133146E-5    7.138738287651649E-6   -5.772974733978946E-6    4.374162786740697E-6   -6.895164121999127E-6    2.013524740242787E-5
                         4.636024302613298E-6   -1.733058650263897E-5    5.861112310808811E-1    2.590875857816888E-2    4.345576984479957E-5    3.018716220602590E-5   -4.319368725842493E-5    2.714229663305924E-5
                         2.326370989691220E-5    7.532967604751976E-6   -3.810173718767350E-6    7.656801132327050E-6    5.137575527528279E-1    4.580356060496053E-2   -1.401564330630214E-5    3.830758981367012E-6
                         2.822992272989391E-6    8.179416146825425E-6    6.482256498977082E-6    4.455897202228836E-6   -2.297319757474430E-5   -4.542915074231729E-6    5.859882225444483E-1    1.698430132598081E-2

 2.937500000000000E9     5.475898172739276E-1    4.842728574783652E-2   -5.010864527818431E-6    6.394816224917386E-6    1.775755976155051E-5   -7.051955184828793E-6    1.207775131313284E-5    2.295399402646231E-5
                        -1.217725045357033E-6    6.049913588206198E-6    5.899066698023374E-1    1.613005412306095E-2   -2.149076164406006E-5   -3.714576448034338E-6    2.267753697103408E-5   -3.750492388946161E-6
                         5.385394367791428E-6    1.992667603904238E-6    1.118305899671346E-5   -6.336607071643338E-6    5.183967831253691E-1    3.744696776241200E-2   -2.198261123467559E-5    1.610364521868906E-5
                        -1.460047377108023E-5   -8.360305011022632E-6   -1.908062363686051E-5   -7.676682736515644E-6   -1.823561242687385E-5   -6.428561674588614E-6    5.896705900951705E-1    6.741208223028891E-3

 2.950000000000000E9     5.530423295198856E-1    3.939732141534380E-2    4.188134733720118E-6    9.550926198435858E-6    1.914785877731513E-5   -4.480715376789628E-5    2.463475746250275E-6   -7.630522815400023E-6
                         1.719993335747049E-5    9.757481151528342E-6    5.936131497963016E-1    5.949948109844885E-3   -9.808837915791412E-6   -6.177947373096649E-5    3.525356704771134E-6    2.357380578369002E-5
                         4.694880241349252E-6   -2.296439610456739E-5   -6.783754296607470E-7    3.938217289303106E-5    5.228792192210109E-1    2.892988818216779E-2   -2.144287596323734E-5    5.663302930024325E-6
                        -2.333603117725062E-7   -3.026838932688427E-6   -3.073653771156475E-5    1.428815621432394E-5   -4.813500139747259E-6    7.552049720312686E-6    5.931065586945879E-1   -3.427566831660518E-3

 2.962500000000000E9     5.583883660496539E-1    3.059701795052560E-2   -3.437481283642121E-6    7.838042711064633E-6    9.152850141145444E-6   -2.876675406913004E-6    4.797568189746138E-7   -6.145042151728649E-6
                        -1.510398600416865E-5    1.038716100513227E-5    5.970888803810108E-1   -4.082539866690467E-3    2.666087030276007E-7   -1.289567017595247E-5   -1.963582690533293E-5   -1.654661794700683E-5
                        -5.396121746780167E-6    9.850630272757479E-6    1.203363146174188E-5   -1.242198873600038E-6    5.271808395334778E-1    2.039001710042790E-2   -2.766076098559523E-5    3.209663705474314E-6
                        -4.102995143521072E-5   -1.305757965198827E-5    6.952864257333286E-6    5.432841079273931E-6    5.220087235651516E-6    1.120463075608959E-5    5.962565536638018E-1   -1.355406637465544E-2

 2.975000000000000E9     5.630792798177445E-1    2.191347441893334E-2    7.011818686362376E-6    2.978247579922932E-6   -1.127434506449518E-5   -3.217325450044674E-5    9.861940067413366E-7   -1.283747481489589E-5
                        -2.938579741474750E-5    7.222440642378073E-6    6.002753796092634E-1   -1.435197506827334E-2   -2.267328190896060E-5   -3.678053320831872E-6   -1.627833618028193E-5   -1.231959700308445E-5
                        -1.490143920665567E-5    1.100840571734318E-5    8.619823842173068E-6   -2.639450246482618E-5    5.313540869265324E-1    1.161817640923510E-2   -4.489530602155419E-5    1.305425106212136E-5
                         1.085890041429656E-6   -5.843731143652002E-6    2.495695236073495E-6    8.988224069474732E-6   -8.803229092353063E-6   -4.409129940871497E-6    5.991003984165251E-1   -2.384128861376885E-2

 2.987500000000000E9     5.669578703928687E-1    1.330754914877426E-2    6.997888797231211E-6    2.878600437758058E-5   -1.251257778132176E-5    2.356128660189281E-5   -2.686556582219326E-5    1.330733953656623E-6
                         1.093095688375236E-5    2.752296022427921E-5    6.030582661555998E-1   -2.513133180988905E-2   -2.721294309985690E-5    6.643981996429183E-6   -3.790770023028215E-5    1.077712197352048E-5
                        -6.526384916490124E-6    4.818270312149513E-6   -4.918377943370363E-6   -2.372434829490982E-5    5.351912554248039E-1    2.704796116320045E-3   -4.325399026367758E-6    3.150980854843414E-5
                         1.763422865745282E-5    1.190549972669819E-5    1.862323678157487E-5   -8.448044211319777E-6    1.038322462661351E-5    8.097389781915700E-6    6.014111076259914E-1   -3.461225055551082E-2

 3.000000000000000E9     5.700581323060122E-1    4.063545597855002E-3    8.578802388299480E-6    3.763028552171658E-5   -8.931949057702716E-6   -1.784990712124092E-6    1.291815410910064E-5   -1.182289872536027E-5
                        -1.869576954895682E-5    7.571370409846802E-6    6.053076639596725E-1   -3.619592317408288E-2    2.580198917404740E-5    1.096432786722735E-5    1.056015414841257E-5    1.075045979024647E-5
                        -1.561418494170654E-5   -9.169923691577578E-6   -9.922764674771475E-6    3.473621665015112E-5    5.385261216240030E-1   -6.555913553903386E-3   -1.289575955869997E-5    3.507375484176315E-5
                         3.554933032496625E-6    1.209694062175036E-5    8.582515341182636E-6   -3.018221490221447E-6   -9.769027914261083E-6    3.688512195861874E-5    6.033923579925493E-1   -4.568809564218929E-2
