# Supplementary material for: Microwave Imaging for Parkinson’s Disease Detection: A Phantom-Based Feasibility Study Using Temperature-Controlled Dielectric Variations
Source: Sensors (Basel). 2025 Dec 12;25(24):7562. doi: 10.3390/s25247562 (PMC12736638; doi:10.3390/s25247562)
Supplement: Supplementary file 1 [file sensors-25-07562-s001.zip › 37.0.s4p]

#  HZ   S   RI   R     50.00 
! Rohde & Schwarz Vector Network Analyzer 
! Rohde-Schwarz,ZNA26-4Port,1332450024101213,1.95
! Created: UTC 8/28/2025, 1:47:49 PM
! freq[Hz]                re:S11                  im:S11                  re:S12                  im:S12                  re:S13                  im:S13                  re:S14                  im:S14
!                         re:S21                  im:S21                  re:S22                  im:S22                  re:S23                  im:S23                  re:S24                  im:S24
!                         re:S31                  im:S31                  re:S32                  im:S32                  re:S33                  im:S33                  re:S34                  im:S34
!                         re:S41                  im:S41                  re:S42                  im:S42                  re:S43                  im:S43                  re:S44                  im:S44
! 
 5.000000000000000E8    -2.261750413341251E-1    3.470970178684669E-1   -1.531095545752825E-2    1.783462182253167E-2   -4.035033594933011E-2   -1.123404682491333E-2    5.220902633355223E-2    1.576837921984937E-2
                        -1.525957430423294E-2    1.790405474646946E-2   -2.407723988051332E-1    3.256307162030835E-1    1.152110366881943E-2    2.515093254511997E-2   -4.058205270191485E-2   -6.751711620832597E-3
                        -4.032424980741740E-2   -1.127695897916036E-2    1.147747807096340E-2    2.517176600521581E-2   -2.564055933936065E-1    3.439277574465170E-1   -8.367414686025056E-3    1.892963493089733E-2
                         5.219992023270652E-2    1.567515124349769E-2   -4.054966980424306E-2   -6.774314048361837E-3   -8.336800045430949E-3    1.896631545961589E-2   -2.673498737566116E-1    3.376184774651608E-1

 5.125000000000000E8    -2.484211156216360E-1    3.361500387803922E-1    1.216531750885610E-3    9.918983908451627E-3   -3.107709991565603E-2    2.492303234710379E-2    4.493259291119697E-2   -2.935280602799349E-2
                         1.239060880724686E-3    9.955234718268972E-3   -2.757541233612579E-1    3.242309715390808E-1    2.735713104923726E-2    3.873993420559907E-3   -2.852911984798611E-2    2.830345152132643E-2
                        -3.104776257634674E-2    2.490075754762565E-2    2.732265190581789E-2    3.827855944121966E-3   -2.805980789896468E-1    3.446930827367152E-1    6.242189967362200E-3    5.295155722494711E-3
                         4.494576073383378E-2   -2.941984734497632E-2   -2.849631173623336E-2    2.831670386702890E-2    6.256258822962665E-3    5.270588086884151E-3   -2.928850760812423E-1    3.362861189226738E-1

 5.250000000000000E8    -2.984966981463738E-1    3.711556030293641E-1   -6.559710133986260E-3   -1.278468444592798E-3   -1.323078994280380E-3    3.371131731756145E-2    5.990719930677523E-3   -5.045921846617898E-2
                        -6.543199716815429E-3   -1.285876756528450E-3   -3.169958631259087E-1    3.765143563845516E-1    1.521368194496643E-2   -1.493134464578486E-2    2.856710321613294E-3    3.442367162041815E-2
                        -1.283050101575464E-3    3.368606756129419E-2    1.517197008769151E-2   -1.495016748232002E-2   -3.180233374506339E-1    3.950285718867138E-1   -5.717922957632850E-3   -5.191610118838361E-3
                         5.990659024167037E-3   -5.048689054357970E-2    2.929065998627615E-3    3.437781482719635E-2   -5.720879974493682E-3   -5.178097104352240E-3   -3.329250507884555E-1    3.876987105328811E-1

 5.375000000000000E8    -3.000790480483414E-1    4.421541320662297E-1   -1.680687351034187E-2    8.878171839276031E-3    1.864162255840240E-2    1.993589298583793E-2   -2.994976815830851E-2   -3.402772365846973E-2
                        -1.681283494075995E-2    8.872533259520268E-3   -3.013666794281071E-1    4.418274575739080E-1    1.222987529008762E-3   -1.470619268855547E-2    2.151600216309696E-2    1.836960493706034E-2
                         1.869278652809656E-2    1.988558653253155E-2    1.193044761534741E-3   -1.470569918196007E-2   -2.997056903204136E-1    4.618456674644579E-1   -1.534912300276240E-2    5.845541502116582E-3
                        -2.997464470757599E-2   -3.404884284126636E-2    2.154818743642953E-2    1.834602824976492E-2   -1.533608713979564E-2    5.857271150473109E-3   -3.154542083063178E-1    4.612409166374650E-1

 5.500000000000000E8    -2.541397140187709E-1    4.851794904469572E-1   -9.835898890720830E-3    2.645331888953840E-2    1.995255552009929E-2    1.872813007751113E-3   -3.947072728908978E-2   -2.461807024367650E-3
                        -9.918211811093980E-3    2.649525604414232E-2   -2.610879077886236E-1    4.701642531422921E-1   -5.811265111280941E-3   -7.798053794332990E-3    2.233935928204933E-2   -9.614454865419898E-4
                         2.000371373330925E-2    1.878864353066144E-3   -5.835543488911531E-3   -7.760306046940805E-3   -2.531552432991151E-1    4.907460480053953E-1   -8.437530651404354E-3    2.140119446811425E-2
                        -3.948014417446707E-2   -2.457620851356683E-3    2.227341485780851E-2   -9.759519750355580E-4   -8.494300660764776E-3    2.133057542898895E-2   -2.560884375599656E-1    4.944939560607642E-1

 5.625000000000000E8    -2.152670869066805E-1    4.793638044556031E-1    1.593733204879542E-2    3.079923575418369E-2    1.155578191997611E-2   -5.005126678053050E-3   -2.577094667533058E-2    2.122767871620876E-2
                         1.593364937761594E-2    3.078840867337593E-2   -2.335674157375798E-1    4.736620210065778E-1   -2.531227598759315E-3   -7.388451717526122E-4    1.078657665497178E-2   -9.578685940436565E-3
                         1.154969003315191E-2   -5.046900908384797E-3   -2.565916848655607E-3   -7.656708692421139E-4   -2.194762676693149E-1    4.866982316360854E-1    1.358759440726101E-2    2.218608676278815E-2
                        -2.579229165374190E-2    2.124871305729834E-2    1.073592777468229E-2   -9.541419192006965E-3    1.354450495015549E-2    2.217083935031409E-2   -2.153426768380875E-1    4.776016313165435E-1

 5.750000000000000E8    -2.161577666108871E-1    4.741401045653303E-1    3.183140955968391E-2    5.682481942405873E-3    9.745140591177908E-3   -4.256046653688022E-3   -5.599313540615025E-3    2.661205158747167E-2
                         3.182657279455407E-2    5.665222634499052E-3   -2.226024647047216E-1    4.799702203301675E-1    1.986224946841031E-3   -3.920882759400326E-3    6.000035408127456E-3   -5.906272969777152E-3
                         9.769616790913867E-3   -4.268902079687981E-3    1.961014551592578E-3   -3.928247728626066E-3   -2.138262925578537E-1    4.841611890743230E-1    2.079476163906905E-2    4.063194640109351E-4
                        -5.605990759951955E-3    2.666675728018269E-2    5.994470384924906E-3   -5.850136727807549E-3    2.082252217283384E-2    4.320696450267906E-4   -2.185783478200066E-1    4.705863389381289E-1

 5.875000000000000E8    -2.145192896502714E-1    5.011171976946887E-1    1.713855407824269E-2   -1.496077865528833E-2    1.145926387775250E-2   -9.677591398415269E-3    6.882478402261048E-3    2.055453206719279E-2
                         1.715433306872427E-2   -1.490577088778625E-2   -2.062138246169518E-1    5.005090038570563E-1   -9.200674444829679E-4   -9.137466733089891E-3    9.134415185200206E-3   -8.667022879354710E-3
                         1.148586417827268E-2   -9.708239590346590E-3   -9.321765013327784E-4   -9.119896415966082E-3   -2.051874315178146E-1    5.042554777853726E-1    5.486814920651298E-3   -9.636212398390106E-3
                         6.962574195784301E-3    2.053492064201998E-2    9.122918573451145E-3   -8.630598830313569E-3    5.482668944227262E-3   -9.656026342874255E-3   -2.115412959439865E-1    4.993172294126046E-1

 6.000000000000000E8    -1.836651002997885E-1    5.306463896151945E-1   -1.680447910653879E-3   -9.628533115876322E-3    5.848875910953152E-3   -1.956597029076597E-2    1.340758327834777E-2    1.670696978629588E-2
                        -1.695446506727172E-3   -9.646359436007392E-3   -1.729161894852004E-1    5.160362844642965E-1   -1.035741613767942E-2   -1.137233398811168E-2    5.191596778074011E-3   -1.890624666812642E-2
                         5.844445469515086E-3   -1.955716009099172E-2   -1.034380199600114E-2   -1.136305314694289E-2   -1.741250694221417E-1    5.239212920009919E-1   -5.172502666886804E-3    1.367529024110539E-3
                         1.343239732046727E-2    1.664955975715613E-2    5.184269574733698E-3   -1.893007790403060E-2   -5.172457972815085E-3    1.336425269556963E-3   -1.705598150469622E-1    5.226960900158197E-1

 6.125000000000000E8    -1.369086109619498E-1    5.381134010486008E-1    1.777104769659863E-3    5.990192422543375E-3   -1.022653391341054E-2   -2.348591685021475E-2    2.519930696868554E-2    9.616922366787394E-3
                         1.804058827928394E-3    6.061576385477282E-3   -1.353215350676024E-1    5.177169206131431E-1   -2.135149140909070E-2    1.078935511054035E-3   -1.217786313264089E-2   -2.373889778296967E-2
                        -1.025691742699968E-2   -2.345413979556722E-2   -2.134024901561181E-2    1.150096358111577E-3   -1.331046996502687E-1    5.248764674040184E-1    6.377553439591053E-3    1.413887279813931E-2
                         2.522798669094493E-2    9.599961408475740E-3   -1.221316276081391E-2   -2.370546224383526E-2    6.382996556150501E-3    1.411526597273600E-2   -1.206332540679835E-1    5.135036174816806E-1

 6.250000000000000E8    -9.632456399894750E-2    5.209901857709358E-1    1.868382836657635E-2    1.041682600818956E-3   -2.674036382818597E-2   -1.078090523108998E-2    2.964753687127605E-2   -1.187281535980615E-2
                         1.872726356677384E-2    1.049630900005291E-3   -9.746162890947689E-2    5.047404320825936E-1   -1.236030680684508E-2    1.959303547759677E-2   -2.989691890149484E-2   -8.112230311296336E-3
                        -2.677602519159075E-2   -1.074238911677803E-2   -1.232869286376961E-2    1.955732618713195E-2   -9.825037994072429E-2    5.060538885226542E-1    2.471537286085090E-2    2.368459848980476E-3
                         2.964613892005376E-2   -1.184974949654030E-2   -2.983477378590120E-2   -8.088642025182252E-3    2.472585226853056E-2    2.355673770412863E-3   -9.390133254975100E-2    4.809737236418972E-1

 6.375000000000000E8    -7.877767553585398E-2    4.963907288483234E-1    1.664633610060085E-2   -2.049707334719791E-2   -2.699546468908719E-2    1.072799551396265E-2    1.309721281544683E-2   -2.930061121754758E-2
                         1.670111654738535E-2   -2.054450401242908E-2   -7.787963775768232E-2    4.775053741190741E-1    8.563419617239214E-3    1.908616371968477E-2   -2.675778219111318E-2    1.651053927654139E-2
                        -2.698799337150874E-2    1.075091045427219E-2    8.574745790159294E-3    1.904435578174557E-2   -8.684511487261282E-2    4.823608911720564E-1    1.818808248535961E-2   -2.177256897280312E-2
                         1.312576486429231E-2   -2.927483395106813E-2   -2.671321793690416E-2    1.651733110134896E-2    1.819978805723622E-2   -2.174782100854225E-2   -9.645011745041769E-2    4.582682631681421E-1

 6.500000000000000E8    -7.299811877047054E-2    4.902907690759879E-1   -6.630951698432256E-3   -2.634304367027918E-2   -1.301150931849737E-2    2.497019774935830E-2   -6.464146149936813E-3   -3.007912159102544E-2
                        -6.628788519225882E-3   -2.632706899370390E-2   -7.499795488041049E-2    4.658708094155627E-1    1.529776282173325E-2    1.115579756741628E-3   -7.455416706154889E-3    2.884163729713840E-2
                        -1.304835735242020E-2    2.499097907921883E-2    1.528269359638604E-2    1.097879803819549E-3   -8.267611443212325E-2    4.781265206819624E-1   -5.953870283709949E-3   -2.408757836078672E-2
                        -6.418436970235715E-3   -3.008503887073751E-2   -7.436434949529444E-3    2.881457147693499E-2   -5.927457078168622E-3   -2.410375784758221E-2   -9.643240497207749E-2    4.637585103679056E-1

 6.625000000000000E8    -5.068432423838869E-2    4.933012082993921E-1   -1.898087952883009E-2   -8.573457189630098E-3    6.111063638619242E-3    2.638281140022445E-2   -2.436752197431748E-2   -2.328185106862559E-2
                        -1.896769589311489E-2   -8.560234936929438E-3   -5.963153464866950E-2    4.665154960277704E-1    2.065005196234305E-3   -7.648101603261414E-3    1.292359351125500E-2    2.466357779861618E-2
                         6.097575123165543E-3    2.636480670081773E-2    2.070458940770029E-3   -7.608346944414928E-3   -6.577902214872279E-2    4.799118670586875E-1   -1.434349888124319E-2   -6.586594081513793E-3
                        -2.436269299883133E-2   -2.328185738105871E-2    1.296584011905905E-2    2.463621545142862E-2   -1.434167079057752E-2   -6.575005257099717E-3   -7.174138890552430E-2    4.701476187708889E-1

 6.750000000000000E8    -1.847759229004432E-2    4.826112311250624E-1   -1.047123729041410E-2    4.397013202291500E-3    1.942793486896071E-2    1.445120157414593E-2   -3.850765645141481E-2   -2.095162351144952E-3
                        -1.051261821021609E-2    4.424847097824871E-3   -3.038904303941666E-2    4.580774126609742E-1   -5.293022362992969E-3    2.205265453860977E-3    2.289455832645880E-2    8.106027139721457E-3
                         1.944600898211303E-2    1.437875817755641E-2   -5.308733680424489E-3    2.206598687392957E-3   -4.018963837963269E-2    4.746206801797953E-1   -4.438169901881961E-3    2.119332767113829E-3
                        -3.851865965347687E-2   -2.097131518756410E-3    2.288456032879984E-2    8.070668568879828E-3   -4.409105155558934E-3    2.110414155421775E-3   -4.006440435216071E-2    4.586468401009908E-1

 6.875000000000000E8     9.305014191363486E-3    4.561678643232465E-1   -7.196449580135630E-4    2.163938744829411E-3    2.029597610410790E-2    8.972654044836937E-4   -3.111601082914001E-2    2.753528640590474E-2
                        -7.171714529060617E-4    2.166693245708061E-3   -4.095690228486413E-3    4.296036398159145E-1    2.784406205584455E-3    9.679548842701861E-3    1.828787319666376E-2   -5.866856513185977E-3
                         2.027008479125704E-2    8.521557959284186E-4    2.803376333177542E-3    9.712604568190387E-3   -1.499368410169915E-2    4.552368805304264E-1    2.311973249600279E-3   -4.829192461689914E-3
                        -3.113193711705041E-2    2.755571925843346E-2    1.825617592652503E-2   -5.857623156912586E-3    2.342946152052691E-3   -4.805378461790745E-3   -1.683565962114390E-2    4.326250341496277E-1

 7.000000000000000E8     2.054283149845947E-2    4.199109310074809E-1   -1.068167757875183E-3   -5.715018418062092E-3    1.716732568977047E-2   -8.118537719684595E-3   -2.178910628883227E-3    4.159770834437980E-2
                        -1.020671624888721E-3   -5.728905427684410E-3    1.434222838565371E-3    3.937811726876432E-1    1.327431909306443E-2    3.901902776085059E-3    1.105102857107958E-2   -1.148267120751126E-2
                         1.716417200851406E-2   -8.180001451183061E-3    1.324876406294117E-2    3.860518716064349E-3   -2.847351484675217E-3    4.278767082545452E-1   -5.429995798742079E-3   -1.287058434605051E-2
                        -2.200751317378185E-3    4.154941220045263E-2    1.104763699249437E-2   -1.151221194701272E-2   -5.463763568087316E-3   -1.284496164615759E-2   -9.285209337403061E-3    4.039786100856634E-1

 7.125000000000000E8     1.270801684703865E-2    3.930066973889462E-1   -1.050970738514796E-2   -6.911320225751224E-3    1.038067776421957E-2   -1.653153194586753E-2    2.518383796603902E-2    2.941348274733867E-2
                        -1.049964913711545E-2   -6.915779528138020E-3   -7.988175164062765E-3    3.726477853568159E-1    1.308680942257259E-2   -9.247292930964400E-3    3.937213051103233E-3   -1.444127375556926E-2
                         1.038535423273348E-2   -1.655276666789446E-2    1.305856443565054E-2   -9.232616201855002E-3   -3.247916412917154E-3    4.080389011150131E-1   -1.751186401725449E-2   -6.135075763924646E-3
                         2.519803562228866E-2    2.938312145328994E-2    3.895956016724638E-3   -1.444585817502265E-2   -1.752205111610665E-2   -6.162740763863402E-3   -1.087565116876289E-2    3.860789338867044E-1

 7.250000000000000E8     8.526146011955548E-3    3.849116147127626E-1   -1.547983794048653E-2    3.557732185618735E-3   -1.037072377899806E-3   -1.886750953308040E-2    3.462844826141713E-2    6.498618174137564E-3
                        -1.544002041240803E-2    3.531499374769472E-3   -8.630052035002028E-3    3.670923143109019E-1    5.810634360674041E-4   -1.633651351644139E-2   -3.501983330170929E-3   -1.336749724603462E-2
                        -1.050585808857809E-3   -1.886932260652027E-2    5.418616893003297E-4   -1.630673393754967E-2    1.702719416090098E-3    4.004724992983162E-1   -1.681312670113059E-2    7.701922203371510E-3
                         3.465486452454460E-2    6.555716122457591E-3   -3.558240345266931E-3   -1.331643662606526E-2   -1.681594571273989E-2    7.713343429454356E-3   -5.082608356597903E-3    3.765941905132486E-1

 7.375000000000000E8     1.927933124244651E-2    3.760014303112328E-1   -8.390526987566689E-3    1.242128205328148E-2   -1.046656157457990E-2   -1.487256888114517E-2    3.094049617493858E-2   -1.429140549034907E-2
                        -8.410319104363646E-3    1.242126182410531E-2    5.477727052052015E-3    3.540656861414441E-1   -1.180528279659690E-2   -8.560470406159225E-3   -8.831038057407523E-3   -1.006585776661017E-2
                        -1.049257425734312E-2   -1.487694008476894E-2   -1.182776212057873E-2   -8.571534336654994E-3    2.004362884062103E-2    3.863489880510698E-1   -6.639242514987192E-3    1.383878522644591E-2
                         3.096727553637308E-2   -1.427409738289715E-2   -8.775611582755239E-3   -1.003512603293350E-2   -6.590505073948448E-3    1.384406991151156E-2    1.005494986956905E-2    3.600350394043224E-1

 7.500000000000000E8     3.486232577473108E-2    3.521704977761316E-1    5.277853313269750E-4    1.141378082918210E-2   -1.711945860608447E-2   -7.125102309531015E-3    1.616602768814098E-2   -3.055638240266376E-2
                         5.042030376384918E-4    1.141109400929007E-2    1.450937434872991E-2    3.233761741334582E-1   -9.760789922730256E-3    5.125195017951479E-3   -1.353443696982007E-2   -5.056560729626239E-3
                        -1.717191710971190E-2   -7.103354566623770E-3   -9.742724756214967E-3    5.128047047787226E-3    3.527317281423725E-2    3.540416791814102E-1    1.455622234495583E-3    1.010262496952469E-2
                         1.615161069085166E-2   -3.054717685207564E-2   -1.354788916810375E-2   -4.997039364568552E-3    1.486603396540043E-3    1.011159200022722E-2    2.227575085037241E-2    3.276625147144721E-1

 7.625000000000000E8     3.504903116942863E-2    3.140661446883830E-1    3.468090392168799E-3    6.079324392245683E-3   -1.900996001856091E-2    4.304034072006505E-3   -6.368406817165132E-3   -3.419716813866979E-2
                         3.518113171427300E-3    6.082572124378962E-3    2.185627445844387E-3    2.898206641164085E-1    2.517296775006500E-3    6.656035906033493E-3   -1.561727043415367E-2    4.115675003232497E-3
                        -1.902149786855841E-2    4.318526470543985E-3    2.545794704311993E-3    6.649025969644930E-3    2.894876976214655E-2    3.153977882531238E-1    1.543850495199937E-3    4.910925183185524E-3
                        -6.322468082720816E-3   -3.419804005613779E-2   -1.560458328205167E-2    4.096240147179111E-3    1.577294716842913E-3    4.913550544882620E-3    1.389273499271645E-2    2.866629828950755E-1

 7.750000000000000E8     1.132161369462505E-2    2.878944652191814E-1    9.492411460100189E-4    3.373016118868467E-3   -1.247832108003223E-2    1.580943245441615E-2   -2.670690581724174E-2   -2.306638084014711E-2
                         9.411591433254905E-4    3.374698588466142E-3   -2.127493154834349E-2    2.752924448447821E-1    5.462704252679245E-3   -3.615297824220384E-3   -9.703089379068107E-3    1.405544422295500E-2
                        -1.242088769093470E-2    1.583554862728674E-2    5.453381624687402E-3   -3.628612953641262E-3    7.570822531496871E-3    2.942880655485317E-1   -1.064885140665555E-3    5.561686388373083E-3
                        -2.666161902771730E-2   -2.311260070522876E-2   -9.693083699896502E-3    1.404519810037499E-2   -1.057589436557982E-3    5.548145606317717E-3   -1.422810023994862E-2    2.631217426691328E-1

 7.875000000000000E8    -7.064349442350202E-3    2.864690560137262E-1   -5.460512559282444E-4    6.431644224238591E-3    8.806841288611214E-4    1.973825375307595E-2   -3.573076004093508E-2   -5.149508452983195E-4
                        -5.501547145915384E-4    6.420667565694896E-3   -3.284752345970051E-2    2.727226862105184E-1   -3.283758204677864E-3   -8.350399062085265E-3    2.197228329027696E-3    1.678746707693780E-2
                         8.954194106619037E-4    1.974706539357955E-2   -3.279959655555491E-3   -8.357369681641299E-3   -4.446430680286155E-3    2.874309396287649E-1    1.110540610918870E-3    8.907208631645468E-3
                        -3.576083251548660E-2   -5.361090780050110E-4    2.203355943194243E-3    1.676915352488998E-2    1.088015772555728E-3    8.895972282906745E-3   -3.423319286230012E-2    2.608321839848457E-1

 8.000000000000000E8    -6.322287470468081E-3    2.835428000790432E-1    3.303286362372004E-3    9.605782208839213E-3    1.316781782063965E-2    1.341952247706960E-2   -2.691575377110005E-2    2.263382057596745E-2
                         3.323792681219850E-3    9.592796338297212E-3   -3.670642975362254E-2    2.630081639565979E-1   -1.082586690926241E-2   -1.523036922770666E-3    1.274418759874833E-2    9.921876970114957E-3
                         1.318022042143321E-2    1.339993956241934E-2   -1.082783808789447E-2   -1.518707865615517E-3   -9.447417634852674E-3    2.743873861024447E-1    5.794305100901481E-3    8.795320105689662E-3
                        -2.694506013679961E-2    2.262346557017277E-2    1.272948137139552E-2    9.871179161023647E-3    5.756872261164379E-3    8.774117021467780E-3   -3.928153908098041E-2    2.564169662112704E-1

 8.125000000000000E8    -6.428320287306478E-3    2.634003165939200E-1    1.066435046660619E-2    8.899357038058284E-3    1.692608946931806E-2    4.512369656719345E-4   -5.943080806361167E-3    3.318439755442500E-2
                         1.066225308238443E-2    8.962488413072988E-3   -4.816949675311331E-2    2.465304447994502E-1   -7.988218912702811E-3    8.103046521374873E-3    1.376259574597650E-2   -2.633526838186417E-3
                         1.694916576963292E-2    4.202069503240336E-4   -7.999406125614077E-3    8.121028836658649E-3   -2.247540122119987E-2    2.557570107778257E-1    1.061496866122577E-2    6.514392369593656E-3
                        -5.924232059560093E-3    3.318592061871173E-2    1.372422004845270E-2   -2.659542848283774E-3    1.058424577353156E-2    6.524891610293110E-3   -4.662779335510405E-2    2.386933451862208E-1

 8.250000000000000E8    -2.525537500737892E-2    2.388681090883382E-1    1.659596786886234E-2   -2.808885313382623E-4    1.007380106151635E-2   -9.444603990223233E-3    1.557872142766794E-2    2.846245830638104E-2
                         1.657375687728670E-2   -3.032738184380645E-4   -6.971989699915107E-2    2.361889412084953E-1    1.217024442920975E-3    1.076932833246716E-2    4.824887318629780E-3   -9.072180663075663E-3
                         1.003418838953038E-2   -9.486633658835867E-3    1.218247515048434E-3    1.073799300301940E-2   -4.601767981711315E-2    2.431916558850899E-1    1.402026767695848E-2   -1.147547700488868E-3
                         1.556529883541581E-2    2.847585289000309E-2    4.825581110336110E-3   -9.059005333673899E-3    1.398133538018588E-2   -1.142632846129098E-3   -7.190731642468740E-2    2.210358160459119E-1

 8.375000000000000E8    -5.744045357270349E-2    2.301937356694722E-1    1.061482951902663E-2   -1.125899613654738E-2    7.098909762466071E-4   -9.883598835313501E-3    2.864281749037710E-2    1.202361723813870E-2
                         1.063736015032679E-2   -1.126358187459597E-2   -9.129298896663368E-2    2.367449923402904E-1    7.944094094480610E-3    4.348777606462776E-3   -2.516657078114140E-3   -5.249931940099514E-3
                         7.061595984774308E-4   -9.876613413543917E-3    7.922588126726075E-3    4.349803373822188E-3   -7.181958800612645E-2    2.433864028267992E-1    8.199030602423777E-3   -8.942608237476633E-3
                         2.860690721562686E-2    1.200675974890694E-2   -2.487896778218561E-3   -5.256721753951152E-3    8.208616243696279E-3   -8.913057152954993E-3   -1.053817239951617E-1    2.231054786612296E-1

 8.500000000000000E8    -8.281396881185149E-2    2.399019990461675E-1    7.003919509035321E-5   -1.074589871189877E-2   -3.136384722123933E-3   -5.490600965541182E-3    2.890439758846351E-2   -7.406356489623457E-3
                         6.751034353860484E-5   -1.074911800710654E-2   -1.072352624561910E-1    2.430135184195001E-1    4.922301102779168E-3   -3.505125572826122E-3   -1.516019044712762E-3    4.031572859499230E-5
                        -3.147188675856619E-3   -5.446744929585684E-3    4.908905606737379E-3   -3.515885114374901E-3   -8.969924933360324E-2    2.531948067916468E-1    9.344407775887898E-4   -6.838350299322639E-3
                         2.891219403936031E-2   -7.403803345313126E-3   -1.500453598224525E-3    5.900254388376866E-5    9.443005424291972E-4   -6.866308247669124E-3   -1.248767155283012E-1    2.416324730793683E-1

 8.625000000000000E8    -9.226586444531681E-2    2.515298978688222E-1   -2.399408198391594E-3   -4.446246715181567E-3   -3.269283061401465E-3   -2.662285905830081E-3    1.849349266741431E-2   -2.331123265651958E-2
                        -2.371728179637197E-3   -4.438104660788148E-3   -1.174627245086606E-1    2.497518048142432E-1   -2.101489525610711E-3   -2.515461740618263E-3    1.926622901359793E-3   -6.073386281536348E-4
                        -3.312733194115355E-3   -2.662350025398090E-3   -2.090716807701485E-3   -2.501668664144275E-3   -9.770425038473521E-2    2.630362659720226E-1    1.555447234931899E-3   -2.980740067225595E-3
                         1.850222458960327E-2   -2.333342610397410E-2    1.921491735809394E-3   -5.993015821407948E-4    1.563791938768232E-3   -2.983015679546240E-3   -1.266328270447476E-1    2.547960830445675E-1

 8.750000000000000E8    -9.770977789525986E-2    2.532974813274718E-1    7.088330109651886E-4   -2.422957424341555E-3   -2.999557235570074E-3   -1.062118387619033E-3   -5.960011850362786E-4   -2.972698999961497E-2
                         7.024352759257390E-4   -2.430483696695986E-3   -1.257933024142633E-1    2.540720646530705E-1   -1.715609674743744E-3    3.567982831541769E-3    1.296179135472141E-3   -3.654107433302718E-3
                        -3.005450388729639E-3   -1.061042635687069E-3   -1.729106078143021E-3    3.559778144607802E-3   -1.016621515058569E-1    2.673662795316917E-1    4.040197411214702E-3   -4.585928756128328E-3
                        -5.977161888673026E-4   -2.975265657671347E-2    1.296772680522815E-3   -3.667304606360710E-3    4.035430109479880E-3   -4.593757600332042E-3   -1.291984166322081E-1    2.543965938418883E-1

 8.875000000000000E8    -1.111326060835729E-1    2.533926508823283E-1    2.034578010989612E-3   -5.775722527179521E-3   -2.313658304249328E-3   -2.231470175176124E-4   -1.897247730119002E-2   -2.169636892771436E-2
                         2.019027355055593E-3   -5.771124757651953E-3   -1.364250661507098E-1    2.576571311842096E-1    3.921918417156989E-3    4.069603122113672E-3   -1.631157348547195E-3   -4.293455384050369E-3
                        -2.318304489362669E-3   -2.650109516647601E-4    3.897339776393668E-3    4.053656596126380E-3   -1.092158811865601E-1    2.678853580988944E-1    2.424468782182360E-3   -9.103603998604940E-3
                        -1.897488199469006E-2   -2.167283654802163E-2   -1.619672679808278E-3   -4.303408033099378E-3    2.409821146213330E-3   -9.103566190670525E-3   -1.434283587111967E-1    2.549531075023928E-1

 9.000000000000000E8    -1.278332331783705E-1    2.632774374150438E-1   -2.482351576077404E-3   -8.823632526506434E-3   -2.216902621566370E-3   -2.680488832052673E-4   -2.739469153351053E-2   -4.661751090310510E-3
                        -2.496213544300554E-3   -8.849889219066601E-3   -1.503304977547013E-1    2.657728803074183E-1    6.262035348241729E-3   -7.889580437615874E-4   -3.969752414819029E-3   -2.937290643838075E-3
                        -2.222992626424621E-3   -2.453337871688930E-4    6.262570062210638E-3   -7.735717053830202E-4   -1.224327706389358E-1    2.730685463151702E-1   -4.077446796364266E-3   -1.063781834770161E-2
                        -2.735604393670662E-2   -4.667946845932190E-3   -3.968682867151158E-3   -2.947693470160937E-3   -4.094886545705401E-3   -1.064166593624447E-2   -1.586880924949505E-1    2.681941611123463E-1

 9.125000000000000E8    -1.371145921510053E-1    2.817144723721949E-1   -8.253125713701832E-3   -5.872379689545127E-3   -3.086333639052452E-3    3.440312511795063E-4   -2.336372688062948E-2    1.347553138745439E-2
                        -8.293322135852378E-3   -5.892483202105804E-3   -1.607147866502889E-1    2.820660322367976E-1    3.351269911546424E-3   -4.749252898037563E-3   -5.494119331122132E-3   -5.914407470489279E-4
                        -3.078422247856935E-3    3.401599750073801E-4    3.348594277496413E-3   -4.753442820826809E-3   -1.323075261765868E-1    2.880003769637948E-1   -9.505298828875072E-3   -6.003969217636233E-3
                        -2.337181195312666E-2    1.347765671861757E-2   -5.489835864688895E-3   -5.750555464732529E-4   -9.507085409249693E-3   -5.990282324850454E-3   -1.627988365108685E-1    2.877407128689337E-1

 9.250000000000000E8    -1.363279582959982E-1    2.994449302830170E-1   -9.631907198661157E-3    3.841109175926897E-4   -3.325003537811568E-3    2.671942261623225E-3   -8.527821044044542E-3    2.455859219697615E-2
                        -9.616058097691855E-3    3.750640314669635E-4   -1.613642451267014E-1    2.997488507813758E-1   -3.678858971462347E-4   -4.356770385100193E-3   -5.429015424740276E-3    3.092561912814032E-3
                        -3.327862576624951E-3    2.673900912483661E-3   -3.664343493715049E-4   -4.353670499458066E-3   -1.315980501386670E-1    3.043180925988798E-1   -1.007213629268990E-2    2.399707761562930E-4
                        -8.531087552056638E-3    2.453165373126856E-2   -5.433392172126297E-3    3.077692301395413E-3   -1.006332397775531E-2    2.328705189697119E-4   -1.577027989452185E-1    3.014967297965429E-1

 9.375000000000000E8    -1.308326705020454E-1    3.104256642950858E-1   -6.230437777539608E-3    5.430982424964365E-3   -8.929242859000425E-4    5.009791743082663E-3    9.417543295408230E-3    2.238736051214425E-2
                        -6.219977111838006E-3    5.465117195196157E-3   -1.563148048950587E-1    3.112047838653660E-1   -1.455106371157102E-3   -2.630830866541495E-3   -2.351637804432022E-3    6.166903153928227E-3
                        -8.678333254372901E-4    4.999583977508231E-3   -1.439622335676522E-3   -2.591988992530135E-3   -1.254355300667496E-1    3.129697464641453E-1   -6.846460601554880E-3    5.001389431963169E-3
                         9.450908908401218E-3    2.238062028915800E-2   -2.343073910199864E-3    6.152816932051663E-3   -6.849180115922113E-3    5.006619147726464E-3   -1.527464717183674E-1    3.069727028751698E-1

 9.500000000000000E8    -1.273676934820461E-1    3.152273781431845E-1   -4.536063710613035E-4    5.887185425647367E-3    3.096548232610317E-3    4.306849654103827E-3    1.959013797889841E-2    9.195203544680980E-3
                        -4.632885879125907E-4    5.894630873777546E-3   -1.527705981196645E-1    3.166171166048095E-1   -1.649900959464189E-3   -1.725649209558162E-3    2.120802510638206E-3    6.027400079420727E-3
                         3.119085336185085E-3    4.295887436433839E-3   -1.665692923747305E-3   -1.729779126626348E-3   -1.230876529605536E-1    3.150415661466077E-1   -1.470200835996173E-3    5.608828767420998E-3
                         1.959805458304658E-2    9.191238408966167E-3    2.118761260116582E-3    6.035901385217143E-3   -1.483718880374500E-3    5.597868285528902E-3   -1.530691633237446E-1    3.098012898807408E-1

 9.625000000000000E8    -1.290432766997435E-1    3.197643117912056E-1    2.292664992255175E-3    1.640871452372303E-3    4.756094353924239E-3    3.217572656582226E-4    1.758645302056315E-2   -4.653858382461886E-3
                         2.269216623331803E-3    1.661763914781066E-3   -1.532722291954148E-1    3.220344797191970E-1   -1.686098408530531E-3   -9.998631198269558E-4    4.844894241449135E-3    2.731736987321754E-3
                         4.780287819974548E-3    2.968009010070535E-4   -1.700654888967937E-3   -9.990896546716648E-4   -1.267202871592941E-1    3.190908458266704E-1    8.551841580818967E-4    1.940335448564025E-3
                         1.758082381519894E-2   -4.682313997642774E-3    4.855135895251378E-3    2.724225218306764E-3    8.250385080236290E-4    1.907799968964554E-3   -1.567427175797532E-1    3.163293228333741E-1

 9.750000000000000E8    -1.311474150041030E-1    3.288266434411881E-1   -6.755051202535386E-4   -1.637465406136339E-3    2.168034291094479E-3   -2.825943377144464E-3    9.537753187564172E-3   -1.142932810295682E-2
                        -6.539874611884743E-4   -1.637694973132694E-3   -1.533677854017134E-1    3.312275812084012E-1   -1.291701570535221E-3   -6.833719279226258E-4    3.971687122495409E-3   -6.839908240917611E-4
                         2.170821492106943E-3   -2.826824624324842E-3   -1.297174692874298E-3   -6.704993410298215E-4   -1.290672131186673E-1    3.292565536276673E-1   -1.664613088785124E-3   -3.175081362605222E-4
                         9.576760057738051E-3   -1.141354547967706E-2    3.999636166904120E-3   -7.105731368202604E-4   -1.676060067314985E-3   -3.101020608327986E-4   -1.570135511123660E-1    3.273176262241756E-1

 9.875000000000000E8    -1.278457962803634E-1    3.405151245725125E-1   -4.337548333511863E-3    7.375587437466758E-4   -1.118927755181460E-3   -1.531019265410504E-3    2.126161211118635E-3   -1.274857537123429E-2
                        -4.347201946281436E-3    7.494821974308511E-4   -1.486344867955219E-1    3.414519061544706E-1   -1.289098735193557E-3   -1.468065833769802E-3    1.883490133025032E-3   -1.128599416083892E-3
                        -1.123441777679123E-3   -1.542913782775982E-3   -1.313223940093013E-3   -1.468852226851694E-3   -1.240923848873359E-1    3.405037263221611E-1   -4.150041171609997E-3    2.117554972625323E-3
                         2.109296336441218E-3   -1.273930998292349E-2    1.875964605089581E-3   -1.136208658386470E-3   -4.106453255408362E-3    2.115789686225404E-3   -1.512513943184442E-1    3.376498737425577E-1

 1.000000000000000E9    -1.188220951028211E-1    3.484390251465712E-1   -2.835577600770065E-3    5.198535346149380E-3   -3.635827715980608E-4    1.411911017534689E-3   -4.421086203277369E-3   -1.130760644334975E-2
                        -2.876482567589170E-3    5.189474496609702E-3   -1.404262092651206E-1    3.474270046863746E-1   -3.572432283792125E-3   -1.749291857639546E-3    2.232786356477049E-3   -2.279599045640905E-4
                        -3.758931813401350E-4    1.433875600837722E-3   -3.564701732272330E-3   -1.758579040728722E-3   -1.147853120050866E-1    3.456221265685707E-1   -2.299107586473027E-3    5.802354896035052E-3
                        -4.409134308697172E-3   -1.132483607624432E-2    2.223782169539533E-3   -2.317830575046251E-4   -2.284062120880220E-3    5.790451145146596E-3   -1.426330014565851E-1    3.425255918597445E-1

 1.012500000000000E9    -1.096254249180095E-1    3.500770825600402E-1    1.770858142889829E-3    5.553616775647185E-3    2.701085777809497E-3    9.000781291237468E-4   -9.502366986216657E-3   -6.738557142995566E-3
                         1.776614980939664E-3    5.553915647173645E-3   -1.343537864047506E-1    3.483591788101780E-1   -5.697031681638233E-3    1.704057352977305E-3    3.684463884642895E-3   -2.045914006307917E-3
                         2.709409761473502E-3    9.080597372092642E-4   -5.700325013788663E-3    1.670732497269246E-3   -1.082667158054549E-1    3.448263836374841E-1    1.970838067301282E-3    5.860793754475251E-3
                        -9.490957759385611E-3   -6.769133837394629E-3    3.695738910915039E-3   -2.034371395085398E-3    1.986042901763344E-3    5.861889721773175E-3   -1.369941500389432E-1    3.423031024278411E-1

 1.025000000000000E9    -1.051017421761894E-1    3.486930848800767E-1    3.814505927334157E-3    2.117957253137613E-3    3.111989797872270E-3   -2.513423784985960E-3   -1.103491774267419E-2   -4.605687489366760E-4
                         3.799785314044199E-3    2.128854803253398E-3   -1.334663572670725E-1    3.485475890929987E-1   -3.058915071490357E-3    6.068894045962990E-3    1.936541840327944E-3   -5.427669427134620E-3
                         3.103043834677580E-3   -2.516057599191121E-3   -3.062722635099237E-3    6.060816836256389E-3   -1.075166024124108E-1    3.435083030478470E-1    3.894722017514993E-3    2.725492154518820E-3
                        -1.102357614277035E-2   -4.739139192295810E-4    1.959830525749026E-3   -5.417687572064702E-3    3.879285322061624E-3    2.737512077190555E-3   -1.373511387007788E-1    3.420525935400271E-1

 1.037500000000000E9    -1.047387008903432E-1    3.500984525442692E-1    2.172118285829654E-3   -2.407581617491840E-4    6.181138450944811E-5   -4.610514313672966E-3   -9.337269845107327E-3    5.314897843001811E-3
                         2.160086668903223E-3   -2.408517180525279E-4   -1.352651766621468E-1    3.524878883623447E-1    2.058205632466511E-3    5.979720054425010E-3   -2.566853709414334E-3   -5.971578610027147E-3
                         5.762853758325125E-5   -4.618961487673720E-3    2.083538631277904E-3    5.960504884163832E-3   -1.091151455611893E-1    3.469734779898734E-1    2.593826765870983E-3    6.737071254356710E-4
                        -9.338758674173518E-3    5.336012671935067E-3   -2.569155979357666E-3   -5.980678531784217E-3    2.615786013358109E-3    6.591542661269367E-4   -1.397988949065967E-1    3.466544066709753E-1

 1.050000000000000E9    -1.029951426282860E-1    3.550544176734769E-1    3.579817904940508E-4    4.012218850640180E-4   -3.388321793373421E-3   -3.301924778397085E-3   -4.912596885461468E-3    9.749334750737290E-3
                         3.696487150732895E-4    4.218510451263544E-4   -1.345181971442454E-1    3.593595095996093E-1    4.278000605057778E-3    2.415082765283015E-3   -6.032280960783626E-3   -2.757335644594253E-3
                        -3.403897241381483E-3   -3.302623951305907E-3    4.285951917000631E-3    2.392227059494649E-3   -1.075501894917155E-1    3.530502352071885E-1    1.579624055648751E-3    1.180543777405071E-3
                        -4.906481412927741E-3    9.713358704961655E-3   -6.064376890807473E-3   -2.773932222395430E-3    1.578843510547006E-3    1.203092421268532E-3   -1.387026630064295E-1    3.537395064081590E-1

 1.062500000000000E9    -9.854462808852169E-2    3.586608328543557E-1    7.744104451374374E-4    1.935380019090398E-3   -4.510806195747199E-3   -1.676005587736329E-6    1.832335026109841E-3    1.102963314343302E-2
                         7.845965165152890E-4    1.911810445569342E-3   -1.308678542045684E-1    3.643730473689296E-1    3.177317515003791E-3   -2.264858442381446E-4   -6.033506397254832E-3    1.850088472008540E-3
                        -4.463128563014879E-3   -3.585624513344974E-6    3.158392703324140E-3   -2.475652316464795E-4   -1.035172898546171E-1    3.568610973488476E-1    2.472744899514339E-3    1.872944873861696E-3
                         1.852996342134697E-3    1.103800598967689E-2   -6.041306604588186E-3    1.823767398589457E-3    2.485823470049996E-3    1.887059622932500E-3   -1.351324994062551E-1    3.581532341939959E-1

 1.075000000000000E9    -9.507984132745775E-2    3.588211662681657E-1    2.491405453448210E-3    2.276804345101461E-3   -2.925264202091839E-3    2.662534286242164E-3    8.324169173661499E-3    7.438887926163595E-3
                         2.490866118410844E-3    2.276462026852687E-3   -1.282187592706309E-1    3.663634438100244E-1    1.597162040441986E-3   -4.415664086290984E-4   -3.124289305349831E-3    4.665489636929904E-3
                        -2.917953490073019E-3    2.638315063743170E-3    1.596369801323427E-3   -4.016365943041902E-4   -1.012200071124855E-1    3.579638880778684E-1    3.969401823404326E-3    1.226808386924105E-3
                         8.361615430104528E-3    7.439500640915211E-3   -3.119919305653548E-3    4.665155113577043E-3    3.994684432923125E-3    1.233049601857763E-3   -1.332967456036621E-1    3.599889143999321E-1

 1.087500000000000E9    -9.535127879915685E-2    3.576709982699711E-1    4.386013801461209E-3    1.027718094315755E-3   -3.826939632764783E-4    3.238306309333247E-3    1.071125407430962E-2    4.188077077297972E-4
                         4.410055954675378E-3    1.049984162735537E-3   -1.285559093088364E-1    3.689252293063826E-1    1.736498911215661E-3    3.488161467710641E-4    3.010018488373018E-4    4.784591735302364E-3
                        -3.814292605743718E-4    3.251749670698887E-3    1.753293904790802E-3    3.572515079809729E-4   -1.020469267444239E-1    3.594444061809599E-1    4.989328511643091E-3   -7.738760847999283E-4
                         1.071845563408215E-2    3.969442447084976E-4    2.961857031186128E-4    4.776473515532594E-3    4.992942617008659E-3   -7.650989068409264E-4   -1.342801426998605E-1    3.624849485547180E-1

 1.100000000000000E9    -9.891183559601739E-2    3.586523165095986E-1    4.895044821650803E-3   -1.770989587510061E-3    1.399906778388354E-3    1.930663861517235E-3    7.931734977698855E-3   -5.908528433287442E-3
                         4.929825482319445E-3   -1.808671272020733E-3   -1.296365219877478E-1    3.743055389321502E-1    3.025413030488244E-3   -3.355562614081723E-4    2.487057054710708E-3    2.950038613968029E-3
                         1.402367701523162E-3    1.921006094176734E-3    3.005151037416742E-3   -3.454608077888520E-4   -1.039988408097249E-1    3.635693261805967E-1    4.347551071991753E-3   -3.401437653758361E-3
                         7.912113744173927E-3   -5.911108564497875E-3    2.496815068285392E-3    2.937010789726044E-3    4.347332091248744E-3   -3.412990423296163E-3   -1.362927927532798E-1    3.680718489447181E-1

 1.112500000000000E9    -1.025118359234682E-1    3.637259516636802E-1    3.047667284465989E-3   -4.242996192669019E-3    1.143110011444010E-3    2.364740822650262E-4    2.405807522436272E-3   -8.651906033277521E-3
                         3.057949098062835E-3   -4.256256934122930E-3   -1.289453829413452E-1    3.818126554879891E-1    3.010231933284051E-3   -2.578684085923361E-3    2.555631075566116E-3    8.018560218544393E-4
                         1.127104506987172E-3    2.272658091308672E-4    3.026181469040127E-3   -2.615500266176581E-3   -1.043051796709429E-1    3.699829144896534E-1    2.001332807143449E-3   -5.010556740627931E-3
                         2.408147713567982E-3   -8.659805133475527E-3    2.580150382043930E-3    7.965618050251248E-4    2.001913737585395E-3   -5.023496014580365E-3   -1.363403228817960E-1    3.762456187836439E-1

 1.125000000000000E9    -1.032677175109724E-1    3.708004371450387E-1    2.464060813545001E-4   -4.497159422077296E-3   -1.157888034283780E-4    3.534416132612259E-4   -2.843426140874824E-3   -7.499371981409538E-3
                         2.666988510455240E-4   -4.476970823512688E-3   -1.268869593519642E-1    3.890701983062867E-1    9.564999370580081E-4   -4.309154038992697E-3    1.578479341740526E-3    2.076121586782259E-4
                        -1.260248847928078E-4    3.642096385287581E-4    9.764426296231812E-4   -4.294310831003332E-3   -1.027171018022442E-1    3.761653599150154E-1   -5.225016495910460E-4   -4.737002517816866E-3
                        -2.861935309455255E-3   -7.474500177455597E-3    1.584364488928474E-3    1.897693790811617E-4   -5.018864519092865E-4   -4.758137992283210E-3   -1.341920127105448E-1    3.841743791920113E-1

 1.137500000000000E9    -1.021512896680244E-1    3.772375424557687E-1   -1.146988303207430E-3   -3.062278712984143E-3    3.158131156981843E-4    1.752617659403024E-3   -5.931235619010863E-3   -4.043490377016664E-3
                        -1.163282315123578E-3   -3.062224165132686E-3   -1.251546793518206E-1    3.957078897656590E-1   -1.817543719818344E-3   -4.052692762386933E-3    1.854885126295725E-3    6.363013304774977E-4
                         3.250466145102937E-4    1.759732213062658E-3   -1.785605025525021E-3   -4.073348203494268E-3   -1.009244136907865E-1    3.814497053396182E-1   -1.930884377876191E-3   -3.345807280743988E-3
                        -5.946641064397935E-3   -4.093196406659518E-3    1.842596205403861E-3    6.472565562653192E-4   -1.933027886139901E-3   -3.350726032850903E-3   -1.322403307667159E-1    3.908598591157095E-1

 1.150000000000000E9    -1.013869072993685E-1    3.830935428601298E-1   -9.467847613792114E-4   -2.157952023118415E-3    2.490354800921914E-3    1.623447952754975E-3   -6.545074400446982E-3   -2.213872081190818E-5
                        -9.548575184728705E-4   -2.144261753143574E-3   -1.241749155247228E-1    4.026279371018272E-1   -3.584465994856941E-3   -1.952569023570042E-3    3.209489329713908E-3   -3.782833028297717E-4
                         2.516095195902316E-3    1.597523887913938E-3   -3.585547041679186E-3   -1.934925870867564E-3   -1.000343783439642E-1    3.870053465113368E-1   -2.028840178856243E-3   -2.118479493689782E-3
                        -6.564996804733071E-3   -1.420051732990238E-5    3.195425808566029E-3   -3.567237812324203E-4   -2.012722198360622E-3   -2.099459064366158E-3   -1.315482943161643E-1    3.977584004075600E-1

 1.162500000000000E9    -1.018100006619843E-1    3.901405351587312E-1   -9.172611663235408E-4   -2.590796194176724E-3    3.531510512525504E-3   -8.851426048890847E-4   -4.981592398965337E-3    3.327450791861096E-3
                        -9.328432107302010E-4   -2.586951284718447E-3   -1.235360495286909E-1    4.105798788581050E-1   -3.274086905463851E-3    5.606876771303692E-4    2.844701567379117E-3   -3.062117926060350E-3
                         3.535655946204758E-3   -8.867545627457560E-4   -3.263553751640563E-3    5.680728274334594E-4   -9.990017510873073E-2    3.937733068410004E-1   -1.844689416091859E-3   -1.915581311450999E-3
                        -4.977439185916695E-3    3.326196753366802E-3    2.859163731321459E-3   -3.063634657567888E-3   -1.855967152814319E-3   -1.914282592985713E-3   -1.315417219001129E-1    4.064407932619471E-1

 1.175000000000000E9    -1.025001490028973E-1    3.998005167408247E-1   -2.275829794884913E-3   -3.019841432721899E-3    1.952052558625183E-3   -3.288358430785981E-3   -2.168901511868545E-3    4.980398215507554E-3
                        -2.286665019311475E-3   -3.011770151465628E-3   -1.224879816593951E-1    4.199375114620622E-1   -1.528339254529898E-3    1.517359959130695E-3    3.454169100097972E-5   -4.545432132760511E-3
                         1.941370125548452E-3   -3.292373593399712E-3   -1.511081004327343E-3    1.528757714619378E-3   -9.952027780110596E-2    4.025824727836538E-1   -2.568909646474196E-3   -2.080462222325220E-3
                        -2.155413547885634E-3    4.974084762945210E-3   -8.172591646511828E-6   -4.563113248793880E-3   -2.599887952494531E-3   -2.060161438874079E-3   -1.301819491474648E-1    4.173511061525478E-1

 1.187500000000000E9    -1.011297724358837E-1    4.117775679815621E-1   -4.065026904215167E-3   -1.890251542600804E-3   -7.067902367059043E-4   -3.580877271939513E-3    6.310236634821459E-4    5.000042438053835E-3
                        -4.109390278130709E-3   -1.872932372698223E-3   -1.199582253524754E-1    4.308490951164280E-1   -4.788151452769385E-4    7.326916902503965E-4   -2.951318831507906E-3   -3.349807868904470E-3
                        -7.141187732841645E-4   -3.553566070705042E-3   -4.442695474911829E-4    7.182189261179403E-4   -9.773142830595052E-2    4.130829007906289E-1   -3.935649152449302E-3   -1.179739855145191E-3
                         6.337464315904936E-4    4.968934758052082E-3   -2.953035639651662E-3   -3.316151424679550E-3   -3.936804738952121E-3   -1.161839567698681E-3   -1.262808994264850E-1    4.292669458848337E-1

 1.200000000000000E9    -9.704085224533784E-2    4.239202102149415E-1   -4.623782828775384E-3    4.363064281894758E-4   -2.541134221221619E-3   -2.059966821944897E-3    3.037933790250428E-3    3.821777997801668E-3
                        -4.621858194218755E-3    4.485231895264681E-4   -1.149032407964822E-1    4.424904065450221E-1   -1.104215582440073E-3    1.099219275478283E-4   -3.987372644873639E-3   -6.433726984779283E-4
                        -2.527582342705236E-3   -2.017934130170030E-3   -1.057956049383733E-3    8.173750757175266E-5   -9.379732453111861E-2    4.239558452574623E-1   -4.401799416164156E-3    8.358732074770136E-4
                         2.998026863967894E-3    3.812477403997670E-3   -3.995564512689782E-3   -6.350753018476765E-4   -4.419282811698952E-3    8.230390789836083E-4   -1.200645019885564E-1    4.406073817987244E-1

 1.212500000000000E9    -9.155692308260079E-2    4.348363324635598E-1   -3.530973269708240E-3    2.437913122042672E-3   -2.774039799408048E-3   -1.178790392003944E-4    4.615604453878549E-3    1.526493834306844E-3
                        -3.555300299465100E-3    2.435945398797453E-3   -1.078112867898812E-1    4.534281876428439E-1   -1.942236444574062E-3    1.021613394467947E-3   -3.084147616181054E-3    1.609133532602008E-3
                        -2.762685312242270E-3   -1.169343100055513E-4   -1.920764314007331E-3    1.045450286520769E-3   -8.831481491943245E-2    4.339062088026286E-1   -3.460830257917707E-3    2.790525445120648E-3
                         4.594805590243003E-3    1.530440977591487E-3   -3.093767538865325E-3    1.611208611809910E-3   -3.433196432510869E-3    2.782490382163061E-3   -1.127909606296515E-1    4.509468895149221E-1

 1.225000000000000E9    -8.562510656796174E-2    4.452285692429920E-1   -1.881040297393286E-3    3.151842650059487E-3   -1.910684603445824E-3    1.117253849388223E-3    4.517315349459947E-3   -1.320138841204544E-3
                        -1.905529978160076E-3    3.150693381488533E-3   -1.001816255542103E-1    4.639056261159259E-1   -1.225497615723822E-3    2.703514741299449E-3   -1.360737948328630E-3    2.584251879696644E-3
                        -1.920159051805017E-3    1.142355085862124E-3   -1.225694252417119E-3    2.725910614058287E-3   -8.278222623216604E-2    4.435293501032929E-1   -1.655717814029130E-3    3.611693461015864E-3
                         4.482736598391579E-3   -1.350480394236641E-3   -1.377438693240327E-3    2.546780940237841E-3   -1.649432215540152E-3    3.620758040053374E-3   -1.052330849521554E-1    4.613524063406844E-1

 1.237500000000000E9    -7.897249991583098E-2    4.563747483993545E-1   -6.980112664412528E-4    2.952695510207196E-3   -9.271764308117559E-4    1.367480052916643E-3    2.807448487533173E-3   -3.472656014956815E-3
                        -7.093298031705645E-4    2.959190440339115E-3   -9.220998313417267E-2    4.752656775807642E-1    8.891687131293342E-4    3.124203870792459E-3    5.280544027827919E-5    2.340579696429410E-3
                        -9.308419345961178E-4    1.402876705600950E-3    8.775035082916338E-4    3.115264973472688E-3   -7.646836470944049E-2    4.540496735994356E-1   -2.423378218500556E-4    3.311163952060293E-3
                         2.806352534871815E-3   -3.466447500841623E-3    4.481114948308197E-5    2.332189039364591E-3   -2.806639059289414E-4    3.308156453813066E-3   -9.683593420129163E-2    4.725562063600732E-1

 1.250000000000000E9    -7.001986784146515E-2    4.684529742880885E-1   -1.584660371489359E-4    2.796032138124792E-3   -4.927433342583694E-4    1.314556283857996E-3    4.343336465989645E-4   -4.215657527377790E-3
                        -1.747159829333604E-4    2.783315807428305E-3   -8.242418226409885E-2    4.873401676196656E-1    2.467627261406371E-3    1.781390113282086E-3    7.450304803485745E-4    1.731714366803717E-3
                        -5.072228511897970E-4    1.333494573232422E-3    2.456499861596148E-3    1.775337357254574E-3   -6.801789519631236E-2    4.653623850102938E-1    3.332402440263127E-4    2.932997428774150E-3
                         4.359857271669017E-4   -4.228907287166453E-3    7.348596008779618E-4    1.719841845375837E-3    3.279108252347755E-4    2.942107533371059E-3   -8.660333599311602E-2    4.838454290248796E-1

 1.262500000000000E9    -5.781084361056172E-2    4.799749027878338E-1    4.783528446842519E-4    3.038042004428656E-3   -2.333412499837588E-4    1.560205877063178E-3   -1.845173630418203E-3   -3.717087658742871E-3
                         4.987531222475760E-4    3.058476653078911E-3   -6.994234524293275E-2    4.981264187522912E-1    2.486492381897858E-3    5.500189724140587E-5    1.101696236984335E-3    1.356382924859223E-3
                        -2.274368165531849E-4    1.517001994654689E-3    2.484352040217469E-3    5.953471119825845E-5   -5.675394764341412E-2    4.759758519029472E-1    9.844970063447953E-4    2.972997715692090E-3
                        -1.852951073717770E-3   -3.709618592825988E-3    1.112853441246779E-3    1.327717654484594E-3    9.810580635028932E-4    2.999525692283244E-3   -7.410113831695748E-2    4.936958434498717E-1

 1.275000000000000E9    -4.326472608641062E-2    4.894100388880845E-1    1.753886759067507E-3    3.032897684297443E-3    5.149959088686291E-4    1.901712476695975E-3   -3.626520750179473E-3   -2.035332927408919E-3
                         1.740225266890513E-3    3.041045031883883E-3   -5.603696478689639E-2    5.066102051979768E-1    1.633603353642706E-3   -7.632837332967945E-4    1.646342730991592E-3    1.028807497238994E-3
                         5.317087964175843E-4    1.919821544981835E-3    1.651560374800435E-3   -7.813701807553811E-4   -4.389541180635127E-2    4.844535341874160E-1    2.210509372993318E-3    2.836730058602191E-3
                        -3.615105066765617E-3   -2.047640376288842E-3    1.630718745585518E-3    1.009299231362120E-3    2.217472012927910E-3    2.829025826493465E-3   -6.062487457187379E-2    5.011463385431306E-1

 1.287500000000000E9    -2.817029372538374E-2    4.967055074231996E-1    3.138041088315410E-3    2.071312791901626E-3    1.787643288513974E-3    1.619340642364262E-3   -4.138312115997032E-3    4.113893496242165E-4
                         3.114171930270774E-3    2.110038571016188E-3   -4.200334142482572E-2    5.129939108119216E-1    1.085196585538990E-3   -7.695925559226863E-4    2.270392314897458E-3    1.408770670333350E-4
                         1.787623288787832E-3    1.609977112741703E-3    1.112873668112918E-3   -8.073129441954152E-4   -3.091012873055241E-2    4.912862806359418E-1    3.432731849953935E-3    1.719787353973681E-3
                        -4.137810870323264E-3    4.270739065562305E-4    2.248070357783042E-3    1.535800668044933E-4    3.424482917829791E-3    1.719863591211049E-3   -4.705732839450223E-2    5.069910632009489E-1

 1.300000000000000E9    -1.319584301593796E-2    5.028217514656799E-1    3.691635303468270E-3    3.954240247365789E-4    2.665431248192848E-3    2.465579362139081E-4   -3.043847654180384E-3    2.797699776643093E-3
                         3.698907134367197E-3    3.864428726861158E-4   -2.790972067710599E-2    5.185176351213896E-1    1.084187418428663E-3   -9.113847965676068E-4    2.228660594841847E-3   -1.310754776738343E-3
                         2.679796621568315E-3    2.377689772991490E-4    1.101567756151051E-3   -9.075165964514321E-4   -1.809513813001907E-2    4.975902650017697E-1    3.843116002171519E-3   -8.316329511548056E-5
                        -3.033303751359141E-3    2.783851407259181E-3    2.211720438449418E-3   -1.300928204469439E-3    3.813845019848726E-3   -3.910650430061867E-5   -3.350840021930796E-2    5.122705049266663E-1

 1.312500000000000E9     1.800602178834183E-3    5.078415985147369E-1    3.149241790753025E-3   -1.236564850820359E-3    2.337992298373959E-3   -1.496962230488485E-3   -7.316740895195209E-4    3.870182445256301E-3
                         3.164161864260238E-3   -1.274193433411047E-3   -1.282101857641731E-2    5.234793255976647E-1    9.028003329451425E-4   -1.492969696374760E-3    1.048067050715027E-3   -2.442906509665384E-3
                         2.322895306526917E-3   -1.499523592199239E-3    9.125578051221129E-4   -1.467995393695902E-3   -4.478964285294103E-3    5.035971229749000E-1    3.113312096167845E-3   -1.656834961805905E-3
                        -7.050310291341059E-4    3.877648582457008E-3    1.031883163378254E-3   -2.447083241667068E-3    3.123547758669498E-3   -1.657212601294881E-3   -1.917034110804696E-2    5.173072328034981E-1

 1.325000000000000E9     1.714889519029028E-2    5.115887085437396E-1    1.966216044393929E-3   -2.096906996593242E-3    9.269655634415680E-4   -2.492274210175937E-3    1.665436717293975E-3    3.339018279106969E-3
                         1.984100239224677E-3   -2.090556460108518E-3    3.362955455645084E-3    5.272146621022944E-1    1.537026620936605E-4   -2.006067456946035E-3   -6.566189491467858E-4   -2.499232338502540E-3
                         9.043759870602579E-4   -2.525157613117971E-3    1.501099510033623E-4   -1.998483317742602E-3    1.024347946286979E-2    5.086042281659181E-1    1.836816195262735E-3   -2.439577462508780E-3
                         1.679111466132950E-3    3.361095873865825E-3   -6.335489588744269E-4   -2.497215080677721E-3    1.814061866604835E-3   -2.439994717265217E-3   -3.728279960064304E-3    5.211980090487168E-1

 1.337500000000000E9     3.277795971009572E-2    5.132788789009743E-1    9.384708029948061E-4   -2.139054647153514E-3   -6.509701726003047E-4   -2.391847696003550E-3    3.059209397271338E-3    1.588111526946999E-3
                         9.157203957622090E-4   -2.138055491134312E-3    1.967639637443938E-2    5.292103842337907E-1   -9.442655914236211E-4   -1.940941307888842E-3   -1.867557640637604E-3   -1.522787668644213E-3
                        -6.704994565166361E-4   -2.370983353673672E-3   -9.682767882847272E-4   -1.928810491926413E-3    2.571320033292524E-2    5.118411019920970E-1    7.543197718458934E-4   -2.417446519352530E-3
                         3.117613263409233E-3    1.613272167915778E-3   -1.852990312218241E-3   -1.499568407399993E-3    7.327041343007560E-4   -2.421892480792677E-3    1.222629330631810E-2    5.232033299794913E-1

 1.350000000000000E9     4.786972766009927E-2    5.127731289606072E-1    4.064796083323626E-4   -1.968431793966061E-3   -1.684259119416179E-3   -1.457570789472451E-3    3.220524571752750E-3   -4.527169434438520E-4
                         4.310696269563851E-4   -1.966725557036806E-3    3.545848300660320E-2    5.294916494813227E-1   -1.810517611725792E-3   -1.121048407997546E-3   -2.114909799051224E-3   -1.981226074664377E-4
                        -1.698862270039879E-3   -1.439479452976121E-3   -1.792146763245760E-3   -1.131442653585704E-3    4.104592081883387E-2    5.129492725173344E-1    1.116649176217491E-4   -2.220752200012596E-3
                         3.219777459891714E-3   -4.747435929021028E-4   -2.137148204559318E-3   -1.748099159510600E-4    1.135988373463602E-4   -2.194247295515208E-3    2.738812426779497E-2    5.232900417249738E-1

 1.362500000000000E9     6.203581148441002E-2    5.107882782884792E-1    4.270604544692480E-5   -2.081020337387539E-3   -2.005371242921551E-3   -3.101439742420051E-4    2.227582893650989E-3   -2.063869160454112E-3
                         3.397332415363215E-5   -2.069065151525073E-3    5.014335429849440E-2    5.284434285325441E-1   -1.955809332424402E-3    2.573124772832491E-5   -1.675053880331487E-3    8.333295747266575E-4
                        -1.993698815703162E-3   -3.336140907522320E-4   -1.952259311027339E-3    2.071125394545103E-5    5.565969446732100E-2    5.126149359687522E-1   -3.971450323387135E-4   -2.144201181604564E-3
                         2.200134435325848E-3   -2.069074673314519E-3   -1.689001847846542E-3    8.363271839098297E-4   -3.727501397285376E-4   -2.129134302390928E-3    4.126862583751653E-2    5.221202084225914E-1

 1.375000000000000E9     7.503062856499287E-2    5.081355736759358E-1   -6.593908334653986E-4   -2.171564071087205E-3   -1.760498397206565E-3    6.402899976817891E-4    6.081693178708210E-4   -2.751978396007882E-3
                        -6.529218914096698E-4   -2.193584750652055E-3    6.370469570215072E-2    5.266673532732329E-1   -1.408694855640191E-3    8.721605781794181E-4   -9.270152924430821E-4    1.396968256808984E-3
                        -1.719890398258857E-3    6.255765015446070E-4   -1.411649139314365E-3    8.699748048777942E-4    6.949793052458748E-2    5.114988212384731E-1   -1.082109958753948E-3   -2.046117968639057E-3
                         5.987051546353872E-4   -2.755350808911275E-3   -9.386942376757460E-4    1.384482394013055E-3   -1.082451319163771E-3   -2.039409587304020E-3    5.424337427230787E-2    5.203078452226483E-1

 1.387500000000000E9     8.741049332203230E-2    5.054432704980562E-1   -1.643932122046033E-3   -1.836033584578506E-3   -1.125457913910331E-3    1.294307401288715E-3   -1.000180188707824E-3   -2.455580876654881E-3
                        -1.632575665421860E-3   -1.829535207078655E-3    7.648686804446776E-2    5.242698852350797E-1   -6.903129395174287E-4    1.063186756177389E-3   -1.335928093615960E-4    1.475602869372001E-3
                        -1.136430047485748E-3    1.302939662722271E-3   -7.125468727531256E-4    1.081975967995980E-3    8.292211291401778E-2    5.098438443393777E-1   -1.895966656980861E-3   -1.505246602345763E-3
                        -1.004953274303862E-3   -2.440316633359996E-3   -1.347302272472603E-4    1.489772823626977E-3   -1.903721185453668E-3   -1.505906274331344E-3    6.711024303445239E-2    5.180397005741608E-1

 1.400000000000000E9     9.945686676629541E-2    5.023737137558418E-1   -2.271242138869477E-3   -8.065304007365497E-4   -3.755823020118165E-4    1.578060643993303E-3   -2.071376585925046E-3   -1.410941833806721E-3
                        -2.277999159555314E-3   -8.336980078996898E-4    8.868081596273644E-2    5.214387913162845E-1   -3.338551812136854E-4    9.500225260171938E-4    5.370838286765132E-4    1.281441067355338E-3
                        -3.875660488142752E-4    1.587628578991305E-3   -3.107022157628327E-4    9.488571947419132E-4    9.620917625777443E-2    5.074598718192773E-1   -2.306273558221647E-3   -4.420720032844768E-4
                        -2.066980731198929E-3   -1.391246901371453E-3    5.252108437668793E-4    1.290554113811231E-3   -2.321375606658208E-3   -4.354866440617033E-4    7.982264914766310E-2    5.151359324619755E-1

 1.412500000000000E9     1.109412516724502E-1    4.989190027567583E-1   -2.157678288894521E-3    3.591802087255402E-4    4.205348094168596E-4    1.539361320621604E-3   -2.394089373714762E-3    3.041478840385034E-6
                        -2.136434687554135E-3    3.625402023399070E-4    1.005885459834921E-1    5.180347351918057E-1   -1.542148368372815E-4    9.278794325252866E-4    1.004183249266283E-3    8.277791079896516E-4
                         4.146476303546703E-4    1.540376456662200E-3   -1.800813401936861E-4    9.468712855115105E-4    1.091851517026965E-1    5.041289627463829E-1   -2.035573696002884E-3    6.004118467716163E-4
                        -2.410138565218040E-3    2.263181593174164E-5    1.012126381098185E-3    8.463218235980714E-4   -2.040802053442271E-3    6.034473558373296E-4    9.189199178343131E-2    5.114898427080399E-1

 1.425000000000000E9     1.212746987964902E-1    4.953346543613590E-1   -1.437671440204364E-3    1.037828846131309E-3    1.131607682029993E-3    1.132371286269707E-3   -1.889790343896303E-3    1.289969192456515E-3
                        -1.474691500440670E-3    1.047593657455582E-3    1.118531424791391E-1    5.145512782324976E-1    9.698691874142100E-5    1.118787376712902E-3    1.245852012712511E-3    2.827792696191043E-4
                         1.129484927543626E-3    1.123504348430488E-3    8.417080486479801E-5    1.131603963090238E-3    1.211221348404953E-1    5.003149082124301E-1   -1.301351418062056E-3    1.185979334096960E-3
                        -1.897365252266579E-3    1.316494798494721E-3    1.244747909076298E-3    2.930554383714974E-4   -1.290188606834183E-3    1.186775304666768E-3    1.027014909316302E-1    5.078583198401887E-1

 1.437500000000000E9     1.304505541891802E-1    4.921829772794248E-1   -7.912234679922071E-4    1.161668020725929E-3    1.542900653101126E-3    3.976608582843170E-4   -7.728267922291316E-4    2.104705598335548E-3
                        -8.000121564627363E-4    1.140795453252065E-3    1.223673039018413E-1    5.113339089175523E-1    6.590712231294176E-4    1.136709827199163E-3    1.213037871092742E-3   -3.764992214045085E-4
                         1.559647042170095E-3    4.112091379384996E-4    6.495466518847560E-4    1.105295012999751E-3    1.318368515154055E-1    4.967274872440269E-1   -6.155578981901801E-4    1.216033600076785E-3
                        -7.756287744086232E-4    2.106379367959594E-3    1.209217798842759E-3   -3.697529087297009E-4   -6.563041293115023E-4    1.223811129973478E-3    1.127330368303028E-1    5.049428255351047E-1

 1.450000000000000E9     1.393057885877792E-1    4.898919858815218E-1   -4.385256421055280E-4    1.043893856519362E-3    1.505782176839311E-3   -5.184043247355232E-4    6.130819586000422E-4    2.100319174695906E-3
                        -4.108823051926781E-4    1.073205272577210E-3    1.326031656033873E-1    5.087402810508086E-1    1.190965500965282E-3    6.764990082988473E-4    8.346653144444872E-4   -9.339130495137007E-4
                         1.506479682759212E-3   -5.217447632719891E-4    1.200244819077646E-3    6.540812764486828E-4    1.419165470494523E-1    4.937608577291808E-1   -2.812649764933860E-4    1.069817386627139E-3
                         6.204977764305293E-4    2.103397312155303E-3    8.305492887716541E-4   -9.318209346628688E-4   -2.862892777110335E-4    1.083575437242223E-3    1.224852081626965E-1    5.026666678751629E-1

 1.462500000000000E9     1.482816405889901E-1    4.880722259711915E-1   -1.842807967582525E-4    1.071818723506685E-3    9.310635499501612E-4   -1.250672318475694E-3    1.682190127043711E-3    1.241219501776556E-3
                        -1.830314078833989E-4    1.083484666243731E-3    1.427857496014587E-1    5.065573829136475E-1    1.355752007925862E-3   -6.394338347802056E-5    1.820647563727939E-4   -1.189538370290166E-3
                         9.002477522709431E-4   -1.223004248136638E-3    1.322431331482250E-3   -7.985507326849880E-5    1.518111036714926E-1    4.912162834288227E-1   -9.765455117221514E-5    1.006636461123202E-3
                         1.660894607346599E-3    1.208856945886621E-3    1.613493426181418E-4   -1.192111222384707E-3   -9.942449648982511E-5    1.008048334707307E-3    1.322948302321734E-1    5.005835821803867E-1

 1.475000000000000E9     1.575789004625054E-1    4.864072481755687E-1    1.141333917746458E-4    1.140557253276754E-3    5.693875989474620E-5   -1.435872027372795E-3    1.946816865156088E-3   -5.573294947060015E-5
                         1.205696076814376E-4    1.141968270329056E-3    1.529696672191742E-1    5.045009984335438E-1    9.782672490095466E-4   -7.086237889966283E-4   -4.968238477761972E-4   -9.935378624833008E-4
                         3.200555683056499E-5   -1.420466388543708E-3    9.965411351225519E-4   -7.050377535950909E-4    1.618677755851660E-1    4.888055968039209E-1    1.477827847533260E-4    1.076209993320948E-3
                         1.958965942964098E-3   -7.945320165659045E-5   -5.099649528337903E-4   -1.032673542269645E-3    1.542039318850827E-4    1.054219260343391E-3    1.420613153447322E-1    4.982224791859094E-1

 1.487500000000000E9     1.669673753779581E-1    4.846873518286011E-1    5.642194618422369E-4    9.950025997993966E-4   -6.803793296754455E-4   -1.078251995936423E-3    1.380718742300008E-3   -1.111645827804401E-3
                         5.515209895021833E-4    1.030980045559147E-3    1.630466114928733E-1    5.023432453552239E-1    4.348206640784389E-4   -9.053480339878970E-4   -8.980715030666422E-4   -5.134854144215985E-4
                        -6.750236396632764E-4   -1.086831896980463E-3    4.307861495316090E-4   -9.313556825028723E-4    1.717061337486518E-1    4.863999520375784E-1    5.472974035923797E-4    9.444184885594906E-4
                         1.394952932423904E-3   -1.118649114123533E-3   -8.740924237852283E-4   -5.152322589764748E-4    5.424676731293375E-4    9.614693189372568E-4    1.516717819266044E-1    4.957177506492246E-1

 1.500000000000000E9     1.766457866444372E-1    4.831032951535587E-1    8.960238551591108E-4    6.253230875523467E-4   -1.018470172091402E-3   -4.885489588619498E-4    4.009571684072630E-4   -1.552421364139037E-3
                         8.928670486780485E-4    6.254383697068346E-4    1.730897942547361E-1    5.002033610831147E-1    5.846680739241978E-6   -8.246531955064606E-4   -8.757199331648669E-4    7.514446783985054E-6
                        -9.965146434221634E-4   -4.959027573144080E-4    5.506072560473918E-6   -8.096731047009216E-4    1.813866264669383E-1    4.841402007417014E-1    8.717116850304443E-4    6.067066517799610E-4
                         3.911197014576133E-4   -1.554686698886080E-3   -9.000438148304862E-4    3.798360245972442E-5    8.554670926423841E-4    6.207441145029023E-4    1.612940066380401E-1    4.934398883765844E-1

 1.512500000000000E9     1.869817193398339E-1    4.817502778747251E-1    9.260492708010386E-4    1.115800130575276E-4   -9.701959451653809E-4    7.553535534513011E-5   -5.315654902318686E-4   -1.334136054252520E-3
                         9.228865871470643E-4    1.002175287268428E-4    1.836077509593627E-1    4.982346294077929E-1   -2.018040483170045E-4   -6.047796929566378E-4   -6.314370656851624E-4    3.942313013031013E-4
                        -9.524758249101710E-4    9.920439708712964E-5   -1.822121161315386E-4   -6.038262512999281E-4    1.913297399638398E-1    4.821715412628890E-1    9.038494116876681E-4    1.886959112634608E-4
                        -5.408173039495862E-4   -1.298472730450999E-3   -6.571324208484727E-4    4.058559652067309E-4    9.104531142067851E-4    1.420061936019903E-4    1.714560022462378E-1    4.916367932372732E-1

 1.525000000000000E9     1.981011148805024E-1    4.805121745991987E-1    7.071440719632481E-4   -1.841822725124785E-4   -6.942743155555710E-4    4.491633512667402E-4   -1.046230077093551E-3   -6.760592983319538E-4
                         6.731621853520183E-4   -1.945282678582039E-4    1.947467978079266E-1    4.962500861515929E-1   -2.857977000152814E-4   -4.973371618631513E-4   -3.128946457105554E-4    5.588336988231759E-4
                        -7.238962857205222E-4    4.533154454697394E-4   -2.571182418936944E-4   -5.030375177907441E-4    2.019359078439990E-1    4.803160050262952E-1    7.129437713285004E-4   -1.261833933479784E-4
                        -1.060398151753967E-3   -6.654580933177835E-4   -3.437851986025596E-4    5.547761320597630E-4    7.277204192174092E-4   -1.100802103004301E-4    1.824577338148107E-1    4.900684697521665E-1

 1.537500000000000E9     2.100279115035489E-1    4.790738432084463E-1    4.721855149509279E-4   -2.891989165679235E-4   -3.962971427049904E-4    6.171906885174677E-4   -1.088010481192430E-3    3.190272820588725E-5
                         4.501944108038320E-4   -2.871096819703708E-4    2.066772252863329E-1    4.940082157439930E-1   -3.904186654281560E-4   -4.244536381184047E-4   -4.765452532548540E-5    5.888442723822048E-4
                        -3.885413155201063E-4    6.291693880151109E-4   -4.238758383648266E-4   -4.453770842232682E-4    2.131755445436956E-1    4.782787723776480E-1    5.494234530782815E-4   -1.881583422758135E-4
                        -1.086583321885055E-3    4.910787299000168E-5   -7.056279543280784E-5    5.761026272896465E-4    5.556935385677516E-4   -2.214732620691930E-4    1.940366824226233E-1    4.883330137811833E-1

 1.550000000000000E9     2.225536806407564E-1    4.769691620635031E-1    3.722076504409457E-4   -2.557380931190435E-4   -5.556870756782677E-5    7.108467448452018E-4   -7.943023639598796E-4    5.522721149308933E-4
                         3.927579528532034E-4   -2.460812075569110E-4    2.192611427842037E-1    4.913565940756903E-1   -6.320154610211395E-4   -2.553857650672655E-4    2.022217861879339E-4    5.066021293271010E-4
                        -7.975745171654208E-5    6.919866736491754E-4   -6.298704337149219E-4   -2.593791105266065E-4    2.252016485465542E-1    4.757262632049564E-1    5.066329406080807E-4   -2.609580217827674E-4
                        -7.871304777794987E-4    5.339575206592925E-4    1.836643437021641E-4    4.969359112542074E-4    5.013501977605074E-4   -2.699633936599467E-4    2.061526053501051E-1    4.862458373940273E-1

 1.562500000000000E9     2.354106814384073E-1    4.741904658494114E-1    3.695966816179147E-4   -3.365435290572213E-4    2.281334195679998E-4    6.288669368261361E-4   -3.231275271209978E-4    7.767319058694419E-4
                         3.942148979802666E-4   -3.074765713770684E-4    2.321769967102953E-1    4.880848542969316E-1   -6.573505297184712E-4    8.831991403893842E-5    3.631518792621863E-4    3.790310905855123E-4
                         2.527889715137470E-4    6.260162002857237E-4   -6.888075228958021E-4    9.313539488419199E-5    2.377888121506163E-1    4.727540793603299E-1    4.656017917682147E-4   -3.975407928668334E-4
                        -3.468315763714617E-4    7.684659421316593E-4    3.845912736461375E-4    3.453659380718342E-4    4.857240638396251E-4   -4.104740273124986E-4    2.184755775012317E-1    4.835299310231974E-1

 1.575000000000000E9     2.485794790461285E-1    4.710296037062812E-1    2.937412235371029E-4   -4.764297465202569E-4    4.943137164934573E-4    4.380168729057980E-4    8.048412361251700E-5    7.475446743840681E-4
                         3.285679821846619E-4   -4.662473676350746E-4    2.455834332351512E-1    4.844095879775098E-1   -4.959586718806734E-4    4.239782405078549E-4    4.640339445380344E-4    1.245948112213485E-4
                         4.785469351120049E-4    4.296120740514871E-4   -5.208701578486315E-4    4.160046832683954E-4    2.509418739691045E-1    4.693537508644223E-1    3.112928521463200E-4   -6.243589755250646E-4
                         9.812050119495456E-5    7.620197019281229E-4    4.704572669351635E-4    1.093746808117528E-4    3.199987028786637E-4   -5.950060502566436E-4    2.311814253567956E-1    4.803314561501751E-1

 1.587500000000000E9     2.620404152908714E-1    4.672027499542407E-1    4.803660988579153E-5   -5.915154755053352E-4    6.257804539932201E-4    1.361575261013616E-4    4.081298059431396E-4    5.695098602213381E-4
                         7.550552032938599E-5   -6.040798446974536E-4    2.592607778834318E-1    4.799303037205572E-1   -2.105927239367697E-4    5.305216072357842E-4    4.638229074225930E-4   -1.291429246018816E-4
                         6.145330835294353E-4    1.169065886643164E-4   -1.895637431911146E-4    5.128968870241094E-4    2.645857222272453E-1    4.655242429126530E-1    6.769143269592197E-6   -6.830666853246940E-4
                         4.075586270255576E-4    5.734540413755678E-4    4.468586664491831E-4   -1.253283292572862E-4    1.025634570389562E-5   -6.966606814494395E-4    2.443837523486443E-1    4.763879530956779E-1

 1.600000000000000E9     2.759765126557832E-1    4.624576649533677E-1   -2.012108667006562E-4   -5.381419313693534E-4    5.849547255541769E-4   -2.182666206067064E-4    6.151739605556556E-4    2.509696284250041E-4
                        -1.954184449969309E-4   -5.500838945967944E-4    2.733296800195386E-1    4.744392834966651E-1    5.070611877152132E-5    4.450126194446519E-4    2.958193108763365E-4   -3.150576123193285E-4
                         5.807196278213838E-4   -2.193978166220615E-4    3.673582532420834E-5    4.483426944555210E-4    2.787540110230006E-1    4.610021497749293E-1   -2.865906881161849E-4   -5.827801397060734E-4
                         6.183512840437855E-4    2.967598025302351E-4    3.406019872410049E-4   -3.182142080339656E-4   -2.817341634393792E-4   -5.854078940180711E-4    2.581103644686925E-1    4.712187792339921E-1

 1.612500000000000E9     2.904301870212556E-1    4.566217576911418E-1   -3.783682816120069E-4   -3.338109607215681E-4    3.441075541418592E-4   -4.658036906911712E-4    6.289763748257433E-4   -7.931817578008183E-5
                        -3.751661806038580E-4   -3.511335132802170E-4    2.876657810470332E-1    4.678150209394963E-1    1.480122608931316E-4    2.995319158362013E-4    7.658747621470900E-5   -3.754306165470785E-4
                         3.581805084501998E-4   -4.683077471558764E-4    1.444653085850188E-4    2.923484818902293E-4    2.932044103512753E-1    4.555670646629573E-1   -4.246557568880670E-4   -3.327189322477690E-4
                         6.722064971698293E-4   -9.536808746104954E-5    9.564785052120520E-5   -3.948707273643779E-4   -4.084220646495345E-4   -3.396868378696271E-4    2.722649835972948E-1    4.649481194206694E-1

 1.625000000000000E9     3.050293427713321E-1    4.493073091148724E-1   -4.019662310532703E-4   -1.439178086960848E-4    6.508091284128683E-5   -5.151612446602367E-4    4.964020653790317E-4   -4.236047886756943E-4
                        -3.914688405144821E-4   -1.339026105892738E-4    3.023255743480860E-1    4.600287285276904E-1    1.712768522720633E-4    2.396226744267565E-4   -9.438507351785820E-5   -3.264929178536867E-4
                         5.532016686344925E-5   -5.189711867744074E-4    1.586713988876460E-4    2.164265018257174E-4    3.077936721119671E-1    4.489080442745487E-1   -4.309124252701747E-4   -1.218598532398756E-4
                         4.990692453226651E-4   -4.008447877153538E-4   -1.133671277888373E-4   -3.251516843845182E-4   -4.332754197745126E-4   -1.468062285320056E-4    2.866163561040538E-1    4.575757992397474E-1

 1.637500000000000E9     3.196488862565156E-1    4.406285513476478E-1   -3.426917079181128E-4   -3.539108222153263E-5   -1.950990961615993E-4   -4.343571976839192E-4    1.709738479314642E-4   -6.147249015264627E-4
                        -3.392280400261032E-4   -1.401170845250096E-5    3.168936135218595E-1    4.510206625852582E-1    2.030390825266404E-4    1.978133362038777E-4   -2.028875469780220E-4   -2.073452110368782E-4
                        -2.146077996260030E-4   -3.977835743190579E-4    2.130891953643317E-4    2.026347616849164E-4    3.222675135165133E-1    4.410596562500986E-1   -3.392050207343998E-4   -6.553842930173940E-6
                         1.546683477035084E-4   -6.074647983045460E-4   -2.224675766638817E-4   -2.086195020616951E-4   -3.588503590687053E-4   -1.134889074438500E-5    3.010400164711976E-1    4.491758022763919E-1

 1.650000000000000E9     3.341624428682421E-1    4.307599591611709E-1   -2.892622789750369E-4    4.255563663239918E-5   -3.367187757675333E-4   -2.425886574203958E-4   -1.710828291780604E-4   -5.691753904704989E-4
                        -2.972864642803013E-4    4.318787721651420E-5    3.313793551687803E-1    4.408085954396572E-1    2.840729092032646E-4    1.287713090183172E-4   -2.390016807491530E-4   -7.179572893653894E-5
                        -3.246451676912094E-4   -2.332264674399165E-4    2.783570507515728E-4    1.291207178042496E-4    3.366894172629314E-1    4.320484030022269E-1   -3.514242906101478E-4    5.393995679454926E-5
                        -1.938479891035346E-4   -5.707427038402343E-4   -2.489997189111401E-4   -7.974702590967501E-5   -3.358271806712468E-4    3.235784254919059E-5    3.152848047716353E-1    4.399612572243675E-1

 1.662500000000000E9     3.483809837848346E-1    4.198601390397488E-1   -2.811332613515849E-4    1.190402079069906E-4   -3.457855995511707E-4   -7.760152097519271E-5   -4.710598978151009E-4   -3.622508524045921E-4
                        -2.612582938772137E-4    9.731677055397667E-5    3.455887282128194E-1    4.293661850947275E-1    3.427912078933205E-4   -3.613461110438763E-5   -2.098753860482816E-4    2.587357594760440E-5
                        -3.394722235177931E-4   -5.004632636093842E-5    3.277845420889533E-4   -2.576031661155457E-5    3.510716541644571E-1    4.214974055421958E-1   -3.202768034796817E-4    1.288471147866502E-4
                        -4.590694057654300E-4   -3.387200315367543E-4   -2.069430234587499E-4    3.686085706501451E-5   -3.274874179606276E-4    1.272886420443393E-4    3.292169635421609E-1    4.295238778609431E-1

 1.675000000000000E9     3.621096167619239E-1    4.077022759516983E-1   -2.092009526135941E-4    2.172300626121155E-4   -3.229814887413845E-4    9.363156457910528E-5   -5.445459988135051E-4   -9.680538524022273E-6
                        -2.329771530277552E-4    1.997867313695724E-4    3.590976352932388E-1    4.165686542387510E-1    2.813968327414480E-4   -1.989614596701847E-4   -1.710197431839033E-4    6.742777597694327E-5
                        -3.020698593601592E-4    1.007937741197015E-4    2.689061978123197E-4   -1.801632827818350E-4    3.652037808124945E-1    4.095219114697262E-1   -2.475029503329012E-4    2.909338890478001E-4
                        -5.532762240093267E-4   -2.502255966591900E-5   -1.787173632309103E-4    6.868910724136323E-5   -2.570243549493524E-4    2.395378171544076E-4    3.422861029031916E-1    4.176359226702766E-1

 1.687500000000000E9     3.753559111632226E-1    3.943665214187376E-1   -1.330940073462213E-4    2.820568077327372E-4   -1.926357934629407E-4    1.670550776019129E-4   -4.190584563394445E-4    2.585654952970552E-4
                        -9.250021185280586E-5    2.660800511121795E-4    3.718926470237986E-1    4.024676011660597E-1    1.108964461308492E-4   -2.229040812350565E-4   -1.206136678092824E-4    9.755742814199461E-5
                        -2.036915111003745E-4    1.817339030099598E-4    1.062584249818936E-4   -2.370277550371469E-4    3.789875571890746E-1    3.960596969483984E-1   -1.097855676150654E-4    3.364667010532192E-4
                        -4.422607133416559E-4    2.717435001791324E-4   -1.240497684863334E-4    1.027127131410216E-4   -1.172429616092784E-4    3.270828930027426E-4    3.545911086154604E-1    4.043960285750011E-1

 1.700000000000000E9     3.876082899960497E-1    3.799551696170441E-1    2.617794249586019E-5    2.631703476772269E-4   -1.149826706786790E-4    2.420524748475637E-4   -1.987454565639427E-4    4.417009445380433E-4
                         1.234550589495668E-5    3.021100554783749E-4    3.836763437762077E-1    3.871385364703779E-1   -6.652600660201246E-6   -2.103077692959408E-4   -6.729306670358929E-5    1.688177758343659E-4
                        -1.104572127647157E-4    2.304370941043414E-4    5.895255164170795E-6   -2.073418164041008E-4    3.921022774019176E-1    3.813277709637136E-1    4.012988002528823E-5    2.957547305265147E-4
                        -1.911133926174456E-4    4.383465046256432E-4   -6.982381087842441E-5    1.408843045897828E-4    5.663250932058790E-5    3.055190434431986E-4    3.660577295105776E-1    3.898243236161271E-1

 1.712500000000000E9     3.989004129188062E-1    3.646345946350451E-1    1.452617423728859E-4    2.194838962581447E-4    5.370633103473722E-5    2.565371415554681E-4    8.686766058337749E-5    4.314760489994636E-4
                         1.591839377145818E-4    2.042886683519568E-4    3.944366403074548E-1    3.707006535619622E-1   -6.352197483499948E-5   -1.590559555650613E-4    6.322739601797542E-6    1.698305328061326E-4
                         1.403448439018044E-5    2.493844022938800E-4   -4.371791998781227E-5   -1.375650485484262E-4    4.043094377900581E-1    3.656264563302378E-1    1.646002387487127E-4    2.157264459822478E-4
                         7.419601988628311E-5    4.270532966009786E-4   -3.413034637725574E-5    1.946997234438137E-4    1.507495410538465E-4    2.228599538007027E-4    3.766284227695453E-1    3.741663334520610E-1

 1.725000000000000E9     4.090886841523125E-1    3.483268968557510E-1    1.712949869189382E-4    1.253759890180766E-4    1.126054153592689E-4    2.010698171062821E-4    2.741197990538766E-4    2.888091980982216E-4
                         1.667029491128063E-4    1.445520855248645E-4    4.040951013120477E-1    3.533583386456974E-1   -2.583894395334305E-5   -8.368063724260908E-5    6.621467996305804E-5    1.493294735254546E-4
                         9.677257068525726E-5    2.004394084112803E-4   -5.262345612233154E-5   -8.735112467987413E-5    4.155073450413124E-1    3.489538907948464E-1    1.882994957421310E-4    9.218630720754815E-5
                         2.609228779704213E-4    2.777416323700976E-4    6.032037882586128E-5    1.718958924282186E-4    2.009934790353093E-4    9.295336474337257E-5    3.864157379532431E-1    3.575673274940189E-1

 1.737500000000000E9     4.183287166952528E-1    3.309411179300260E-1    2.041114422292260E-4    5.077239544270047E-5    1.900142018189143E-4    1.119385930519915E-4    3.473135662279125E-4    9.793085946483507E-5
                         1.915958216770012E-4    1.465702534609343E-5    4.126473143222971E-1    3.349684967910856E-1   -3.554770042927880E-5   -9.549929529950395E-5    1.493086844891708E-4    1.426707847664185E-4
                         1.988403141936493E-4    1.022749325062742E-4   -3.836698960288791E-5   -8.079521624928286E-5    4.255896213319504E-1    3.314292327351078E-1    1.648876232126211E-4    3.304780326017795E-5
                         3.456843257488108E-4    9.104021196109631E-5    1.293643054507840E-4    1.339099920315058E-4    1.768693669159258E-4    1.249885807994163E-5    3.951718671926751E-1    3.401204760180354E-1

 1.750000000000000E9     4.263793481284302E-1    3.124647772440263E-1    1.730040692353424E-4   -2.337069167815406E-5    2.086173199188533E-4   -3.394146517796083E-6    2.989521619592898E-4   -8.401547668006372E-5
                         1.649184507608301E-4   -4.251099209400344E-5    4.198812520958704E-1    3.157456492171000E-1   -6.862395547523774E-5   -1.097800736836693E-4    1.721801297816854E-4    7.236507436867747E-5
                         1.894326059605307E-4    2.757795009382105E-5   -6.621833571111625E-5   -1.066949708103217E-4    4.342847326465317E-1    3.130035819057931E-1    1.420142356274718E-4   -4.374191848566586E-5
                         3.143319967707396E-4   -1.043944781007700E-4    2.111128249112067E-4    6.417931174130266E-5    1.415296646877149E-4   -4.057965216089361E-5    4.025554657628591E-1    3.219986413641753E-1

 1.762500000000000E9     4.330917082134375E-1    2.930445176097778E-1    1.549511518887895E-4   -9.084852010813977E-5    1.508601810528614E-4   -4.783299534234377E-5    2.028244715371853E-4   -2.090642793601116E-4
                         1.482539361844032E-4   -9.428449753277090E-5    4.255875420933212E-1    2.958545393001294E-1   -1.114832624538372E-4   -8.562650749273074E-5    1.882854922335129E-4   -2.668730617133733E-5
                         1.647236877445564E-4   -7.723419990847148E-5   -1.210274552218093E-4   -8.107043990471035E-5    4.414655157755460E-1    2.937433419900075E-1    1.017098138428024E-4   -8.557459826047090E-5
                         1.966943374129640E-4   -2.280734249051836E-4    1.976766003258062E-4   -1.910257073847068E-5    1.087272759955210E-4   -7.009549776366243E-5    4.084865065525137E-1    3.034265500848337E-1

 1.775000000000000E9     4.384305561762050E-1    2.731167272545862E-1    7.600775601964837E-5   -1.606045960599410E-4    1.519897060325274E-4   -1.059874693037582E-4    4.479488775914299E-5   -2.698093884094075E-4
                         8.176046627591086E-5   -1.419953036249583E-4    4.296086652423987E-1    2.754188234089601E-1   -1.649701059938450E-4   -2.875648851876866E-5    1.344304104567896E-4   -1.076156499230931E-4
                         1.128790105443002E-4   -1.143447926685404E-4   -1.702742205210521E-4   -2.046450837175931E-5    4.470589515640231E-1    2.737172510951272E-1    4.669800344783234E-5   -1.371094793274882E-4
                         5.893823079867106E-5   -2.995621667811830E-4    1.679216479342664E-4   -1.165357071132236E-4    4.270746823781350E-5   -1.088912897518730E-4    4.128174662836066E-1    2.846044573630166E-1

 1.787500000000000E9     4.422894624566794E-1    2.526852599677573E-1    1.281401690536793E-6   -1.740424184766409E-4    7.777515499085898E-5   -1.409557654669031E-4   -8.512345087911187E-5   -2.662457918256027E-4
                         3.135128659505368E-6   -1.728123074884586E-4    4.318503779069190E-1    2.544587426532305E-1   -1.641231710051470E-4    2.636706346274166E-5    9.181355939432066E-5   -1.820123929175821E-4
                         7.307250557421422E-5   -1.404080462211558E-4   -1.499381695022789E-4    4.213887602662283E-5    4.508444201460041E-1    2.531399727963226E-1   -3.644243191767023E-5   -1.103047172477931E-4
                        -9.491738426519548E-5   -2.826819142331780E-4    8.259574631447631E-5   -1.814499166790260E-4   -1.413283140901531E-5   -9.131328867461671E-5    4.154196467568141E-1    2.653464221458443E-1

 1.800000000000000E9     4.448525544668585E-1    2.320969097838793E-1   -1.079486866000421E-4   -1.228446203560617E-4    1.117608465665823E-5   -1.326060965776907E-4   -1.854178811416480E-4   -1.699635317813065E-4
                        -1.148261758123199E-4   -1.197705523421400E-4    4.321582027735626E-1    2.332293581812812E-1   -1.414516338065200E-4    6.814981344150624E-5   -1.686971689192969E-5   -2.229884497500507E-4
                         1.124341363716523E-5   -1.612619229874475E-4   -1.388727076811757E-4    7.261795233448575E-5    4.533487869150988E-1    2.320006211583792E-1   -9.302724057541155E-5   -3.995354601465493E-5
                        -2.105053191018599E-4   -1.805844813733876E-4   -3.340161634970346E-6   -2.063969656923817E-4   -8.523526850915254E-5   -4.771175986813215E-5    4.163601750184589E-1    2.457882345152793E-1

 1.812500000000000E9     4.457176829387883E-1    2.112773627271093E-1   -1.540812374558612E-4   -4.683495794477448E-5   -4.281200779904532E-5   -1.617274951752575E-4   -2.415530127561469E-4   -1.583893868287748E-5
                        -1.494886963260714E-4   -2.611258760250667E-5    4.307224588350863E-1    2.118230851560985E-1   -9.785879170507626E-5    8.947178389643566E-5   -1.234838699493710E-4   -2.129397646935939E-4
                        -5.783659646811042E-5   -1.398209627331017E-4   -8.873993935972768E-5    1.306821853328669E-4    4.543436936413024E-1    2.104848543668633E-1   -1.036726029694982E-4    1.896784457141092E-5
                        -2.530693672756980E-4   -5.225395830678161E-5   -1.065798052089100E-4   -1.895091544898163E-4   -8.625837845005843E-5    2.318379570138867E-5    4.158281321006688E-1    2.258105956207046E-1

 1.825000000000000E9     4.449920367615268E-1    1.905248832271497E-1   -1.519553471137822E-4    4.127350882794367E-5   -8.457315202195732E-5   -1.621082838508634E-4   -2.493360227183550E-4    1.009101470745673E-4
                        -1.356024370421176E-4    6.805502920855921E-5    4.273835082426725E-1    1.905471236942370E-1   -6.116777790490793E-5    1.519181104297966E-4   -2.183081002526378E-4   -1.206509669726697E-4
                        -1.015287569407120E-4   -1.279721924607951E-4   -5.521146626403409E-5    1.529013415710803E-4    4.537967950038453E-1    1.888436382665748E-1   -5.722704928873055E-5    9.089940790713229E-5
                        -2.184436441066288E-4    1.174239564484479E-4   -1.992307715300593E-4   -1.306107063210021E-4   -5.339897302711334E-5    7.841592167768118E-5    4.137855286880290E-1    2.056862722746756E-1

 1.837500000000000E9     4.423457628453052E-1    1.696731216944524E-1   -9.322737081859128E-5    1.281490786849190E-4   -1.770193635075624E-4   -1.086919845141738E-4   -1.235950067152022E-4    2.301555949721155E-4
                        -5.668469177042706E-5    1.338749114910488E-4    4.221447288274385E-1    1.697136811064117E-1   -8.999503280227687E-6    1.910235267259810E-4   -2.554738165099577E-4    2.626337966631671E-5
                        -1.867109791958223E-4   -8.516540653674004E-5    1.932936117299204E-5    1.856032561683520E-4    4.516436344108379E-1    1.673453682496709E-1    1.264832377265578E-5    1.093303754365420E-4
                        -1.379293953664232E-4    2.155658724766899E-4   -2.459453356089405E-4   -2.609647486921228E-5   -1.814307644886464E-9    1.008289195347407E-4    4.102888895085234E-1    1.857063329649525E-1

 1.850000000000000E9     4.378386249769423E-1    1.492172773845896E-1    1.115502234150634E-5    1.625787701054616E-4   -2.001818091171172E-4    1.783912804099852E-5   -9.687389937337882E-6    2.499189339285204E-4
                         1.991049264158744E-6    1.449752585290948E-4    4.150978052897642E-1    1.495988598055821E-1    1.031421981350846E-4    1.567399877550916E-4   -2.157617671450613E-4    1.287941776589359E-4
                        -2.139720518723978E-4    3.971140351035532E-5    1.051493602802836E-4    1.665402757557282E-4    4.478813113446021E-1    1.463634355946471E-1    5.939031047115319E-5    8.554244862630957E-5
                         7.345191737481523E-8    2.459192593573261E-4   -2.151186939057607E-4    1.268629973560217E-4    6.942848449315293E-5    1.029252288640328E-4    4.053457880702777E-1    1.662573354038516E-1

 1.862500000000000E9     4.315501825558984E-1    1.288208698385977E-1    7.539919343411078E-5    1.248071208682593E-4   -2.012309271527522E-4    1.214385372525493E-4    1.488708310013196E-4    2.185347155073478E-4
                         6.249753335414577E-5    1.135818208972353E-4    4.062143765416086E-1    1.304009741651004E-1    1.498236451744421E-4    1.285299823442886E-4   -1.222938507298011E-4    2.491308990147992E-4
                        -1.977503201218278E-4    1.348850888514331E-4    1.520579335376983E-4    1.054127862493726E-4    4.424462203408865E-1    1.259004650174617E-1    1.061020870585913E-4    6.703784984562043E-5
                         1.555238256195389E-4    2.086639266386835E-4   -1.355872792426235E-4    2.327025031839724E-4    9.624056673171752E-5    4.207024667072076E-5    3.987515456819763E-1    1.475673378668756E-1

 1.875000000000000E9     4.233820445803281E-1    1.088790577265813E-1    1.421811944427457E-4    4.813183010937102E-5   -1.039379657783777E-4    2.170336469828362E-4    2.090493895598808E-4    1.027800634413485E-4
                         1.350097089240176E-4    5.690370350735026E-5    3.956589385688181E-1    1.122628533342619E-1    1.992794329181560E-4    1.872324452474450E-5    3.758058974551897E-5    2.506479774912745E-4
                        -9.534060113669072E-5    2.387651234557594E-4    1.906647993661713E-4    1.692048554040606E-5    4.352207158113343E-1    1.060345755161505E-1    1.398833412913850E-4    8.420737034755104E-6
                         2.293921248499624E-4    8.397767277920195E-5    3.772549236929256E-5    2.754464424138205E-4    1.358549029331906E-4   -1.975973445461632E-5    3.903179058299767E-1    1.297388134290302E-1

 1.887500000000000E9     4.133900470774614E-1    8.953785601996346E-2    1.612952105356107E-4    2.205052933353306E-6    4.644262330870116E-5    2.628525489900060E-4    2.189327780097446E-4   -7.368589819540333E-5
                         1.418524159480648E-4   -1.350932588434516E-6    3.832283260235157E-1    9.512896204678727E-2    1.661748071320687E-4    1.219318357637656E-6    1.602755125572323E-4    2.180862766452538E-4
                         2.404263177222785E-5    2.571653004385077E-4    1.953604852947247E-4   -7.492736584627313E-5    4.260594371062587E-1    8.694364984342023E-2    1.354667891010570E-4   -6.807919486519665E-5
                         2.422972255109415E-4   -3.731823632327827E-5    1.711647492793583E-4    2.022898396282242E-4    1.345839982528598E-4   -6.859334047809479E-5    3.799329688266307E-1    1.127842894893817E-1

 1.900000000000000E9     4.017878451308780E-1    7.112221579983186E-2    1.373591090993101E-4   -5.281423522742618E-5    1.633225273151115E-4    1.911110310175931E-4    1.169593743253750E-4   -1.851999708656550E-4
                         1.457092499807697E-4   -7.083544056131129E-5    3.690246485749906E-1    7.937838133051307E-2    1.752666727660232E-4   -1.129761340959730E-4    2.771522557805782E-4    7.556562015742811E-5
                         1.594534494546555E-4    1.864637706405284E-4    1.528359244675083E-4   -1.126606418949804E-4    4.150188630630157E-1    6.861857553245111E-2    1.102912326746185E-4   -1.262930843200691E-4
                         1.688407594144283E-4   -1.507027082922134E-4    2.451109609637058E-4    8.495183028499685E-5    1.176798877454342E-4   -1.180035259311779E-4    3.678507591374050E-1    9.679752304580669E-2

 1.912500000000000E9     3.886493944784264E-1    5.383801857329459E-2    6.321918214809829E-5   -1.474648091114946E-4    2.417472979025896E-4    7.099274558551574E-5    2.840257618957516E-5   -2.199201952661077E-4
                         8.363675289570898E-5   -1.640854270385982E-4    3.533308890539834E-1    6.498022126641055E-2    8.045195764965545E-5   -1.536529531375222E-4    2.513182202722744E-4   -6.030656547076128E-5
                         2.921518106558810E-4    7.571746675061157E-5    7.784427649490303E-5   -1.760874778466971E-4    4.023909587538973E-1    5.107055075433306E-2    3.851945880289761E-5   -1.715648782872265E-4
                         1.469826960881919E-5   -2.192282405213725E-4    2.448534162791477E-4   -7.229131983907623E-5    5.281970799888868E-5   -1.537646051971776E-4    3.540610511549689E-1    8.180188724347109E-2

 1.925000000000000E9     3.739910313156645E-1    3.816596707135411E-2    4.724290854546203E-5   -1.667129751241915E-4    2.274334349184868E-4   -8.718248894910124E-5   -1.085844757402400E-4   -2.126966151515045E-4
                         4.161132769082797E-6   -1.786093033534287E-4    3.364117021187562E-1    5.231407677759932E-2    4.026419459787340E-5   -1.762531821998185E-4    1.835353605239769E-4   -2.004244451251538E-4
                         2.761228767671711E-4   -8.623118275362340E-5    1.093021991520746E-5   -1.690265717608646E-4    3.882424636240324E-1    3.458039815539350E-2   -2.576372729778596E-5   -1.967680717711613E-4
                        -1.013303289274309E-4   -1.992766276307768E-4    1.727244898808947E-4   -1.889317364226792E-4   -2.388492389477748E-5   -1.815989998389586E-4    3.389663206070220E-1    6.805923746227811E-2

 1.937500000000000E9     3.580169826596814E-1    2.408374193792973E-2   -4.559605880114737E-5   -1.770501410085302E-4    1.447091185644012E-4   -2.142796921714084E-4   -1.521157167250509E-4   -1.012039954781390E-4
                        -6.872033778939757E-5   -1.418015157424722E-4    3.184235124071966E-1    4.147166077799093E-2   -5.362578603459816E-5   -1.897978715139034E-4    3.994384417713429E-5   -2.207344208039501E-4
                         1.775473503885610E-4   -2.219073269018191E-4   -4.202578444151751E-5   -1.764894921175176E-4    3.728073781460914E-1    1.946940318533269E-2   -1.170127929356519E-4   -1.467669784885915E-4
                        -1.709382675102787E-4   -7.265072037391759E-5    4.989892669845862E-5   -2.519343546657725E-4   -1.218499376507758E-4   -1.580214355065981E-4    3.226773492083210E-1    5.580995270816439E-2

 1.950000000000000E9     3.406666125098551E-1    1.195076356657266E-2   -1.249762263128395E-4   -9.993688056028315E-5    5.189793556320710E-5   -2.676464383880954E-4   -1.957409937549733E-4    4.768400925702402E-5
                        -1.223643924548476E-4   -1.055375815606873E-4    2.995336917587373E-1    3.270657038916467E-2   -1.128702145199456E-4   -1.375348125423952E-4   -9.751214465388235E-5   -2.320915960647957E-4
                         2.404153380670150E-5   -2.682551987260623E-4   -1.186873012122707E-4   -1.346242677798160E-4    3.561556504568294E-1    5.819245880414246E-3   -1.515270160628264E-4   -7.574478179671656E-5
                        -1.795090475861265E-4    3.837134599533645E-5   -9.662007039958675E-5   -2.095746662098965E-4   -1.547681162191748E-4   -9.585753995182221E-5    3.054306317679634E-1    4.548214650543693E-2

 1.962500000000000E9     3.223261874746486E-1    1.759730794304796E-3   -1.240287411422369E-4   -2.981071774417954E-5   -1.260160394679708E-4   -2.401782879774741E-4   -1.244720323054732E-4    1.583314432325257E-4
                        -1.489050469335271E-4   -4.459460666175381E-5    2.800674002588721E-1    2.626289986444507E-2   -1.935481701475683E-4   -7.870976535082435E-5   -2.020295175468513E-4   -1.615613670415358E-4
                        -1.370165003999731E-4   -2.550224897707377E-4   -1.720251229668155E-4   -7.356282850240179E-5    3.385197055478507E-1   -6.072504230227708E-3   -2.147679100017828E-4   -4.076538083503752E-5
                        -1.292748792022191E-4    1.302866822339203E-4   -1.881584410564016E-4   -1.357750050173123E-4   -1.763109089691210E-4   -2.381629937310197E-5    2.872674800156412E-1    3.725385127194780E-2

 1.975000000000000E9     3.027633552401665E-1   -6.355558117052115E-3   -1.226366427149416E-4   -7.505027242016962E-6   -2.248971184391021E-4   -1.149048964034457E-4   -4.310908917295044E-5    1.687877314484276E-4
                        -1.788480950661988E-4    1.242858790298291E-5    2.600957198108811E-1    2.232021456833693E-2   -2.201670725436980E-4    1.666895229950306E-5   -2.214200385091179E-4   -2.364232621264865E-6
                        -2.297233444915342E-4   -1.265033974587618E-4   -1.999962349830575E-4    9.838412274727041E-6    3.199981312739810E-1   -1.582106823253795E-2   -1.773887746199134E-4    6.786040142525350E-5
                        -3.504412738358658E-5    1.552934237161280E-4   -2.388620810500656E-4   -1.593302855123942E-5   -1.758411114344590E-4    7.652222451913830E-5    2.683944784793690E-1    3.141525083548471E-2

 1.987500000000000E9     2.824746540098964E-1   -1.232302508172803E-2   -1.618398115805721E-4    8.990155543596363E-5   -2.409746464751462E-4    5.498521207644092E-5    7.969453244418710E-5    1.322251329514945E-4
                        -1.573383559835539E-4    7.771242604606094E-5    2.398121317349934E-1    2.101730629304339E-2   -2.007169235088785E-4    1.024604742349619E-4   -2.276377998278038E-4    1.055710721650997E-4
                        -2.623339011192055E-4    1.823214138449999E-5   -2.009768910788959E-4    8.273536252162014E-5    3.006353806831479E-1   -2.327664894058493E-2   -1.713507566658393E-4    1.482532402972207E-4
                         6.643270938241790E-5    1.420339292826072E-4   -1.941023526091471E-4    1.075213222538022E-4   -1.394661537527649E-4    1.183242430307668E-4    2.488722943322223E-1    2.803703885589974E-2

 2.000000000000000E9     2.617669991568040E-1   -1.618035879554831E-2   -1.150814537057637E-4    1.131699600647847E-4   -1.828842011734685E-4    1.315062774213033E-4    1.650862136255514E-4    8.670676613417686E-5
                        -1.149905282311110E-4    1.413282887130099E-4    2.194631437282028E-1    2.215023273465849E-2   -1.613553366290074E-4    1.752559957383382E-4   -1.012173549214021E-4    1.969348982267049E-4
                        -1.861048644146116E-4    1.569494798795567E-4   -1.407437127924381E-4    1.665190178054853E-4    2.806557549956631E-1   -2.844076063673678E-2   -8.352141265656981E-5    2.155984423602485E-4
                         1.314583470177200E-4    6.360543908862048E-5   -6.828526549852016E-5    1.874576298975965E-4   -9.990961273539403E-5    1.789185394472091E-4    2.289728289874444E-1    2.711321241113095E-2

 2.012500000000000E9     2.406892298203770E-1   -1.823552697549229E-2   -5.436664875047724E-5    1.838652534995758E-4   -5.827476355669951E-5    2.012893629824618E-4    1.343524001346803E-4   -2.192568432821453E-5
                        -2.739152511804601E-5    1.454705716613805E-4    1.996195874116907E-1    2.522858974543641E-2   -1.894251454588033E-5    2.110205812883346E-4   -1.239169352484502E-5    2.050365755335599E-4
                        -5.943062541246265E-5    2.225345926358187E-4   -3.347114863003024E-5    2.338297264036103E-4    2.602857491177490E-1   -3.168925389429690E-2   -1.567097049969172E-5    2.238874118166185E-4
                         1.387272675967730E-4    2.322880357790452E-7    2.920222985531566E-5    2.101765325238144E-4   -5.910555743559064E-6    2.240181355546285E-4    2.091172324187762E-1    2.812361119913313E-2

 2.025000000000000E9     2.199882779574316E-1   -1.786022515040800E-2    3.620859320730263E-6    1.840094293307865E-4    5.133267284525801E-5    2.035112050071610E-4    9.244258694439855E-5   -7.780756811421500E-5
                         2.314238049026624E-5    1.741011593968107E-4    1.804277269021228E-1    3.075940323780772E-2    7.761500075675014E-5    2.147641535614122E-4    1.454638180440027E-4    1.672043810662890E-4
                         4.159884130117677E-5    2.200607728033528E-4    6.874366566021800E-5    1.997015175004792E-4    2.396732929761843E-1   -3.263024645233324E-2    8.016501363237933E-5    1.970717146120247E-4
                         9.669059706456913E-5   -9.261811405811210E-5    1.466825276771738E-4    1.488577384991897E-4    9.748975308411750E-5    2.043729586295362E-4    1.896234216178526E-1    3.153942454376171E-2

 2.037500000000000E9     1.999375920590928E-1   -1.491166145227142E-2    8.083081818096372E-5    1.459203471866502E-4    1.729542463126141E-4    1.218125200756942E-4    4.927684947561057E-5   -9.932920569357368E-5
                         8.677284996474337E-5    1.503272225311422E-4    1.624837188875114E-1    3.860431833642007E-2    1.449229945734300E-4    1.306680331247656E-4    1.710615918536871E-4    2.883410745139284E-5
                         1.475586184140295E-4    1.357436185485213E-4    1.621662002007460E-4    1.452317951245069E-4    2.192604657535189E-1   -3.124797838592876E-2    1.597393247757834E-4    1.544433425663184E-4
                         2.921242364679547E-5   -1.201469128294832E-4    1.876032907022720E-4    5.741208811273181E-5    1.634103840527180E-4    1.550855689787330E-4    1.709462629222684E-1    3.737403664544013E-2

 2.050000000000000E9     1.809386751333287E-1   -9.540748004466656E-3    1.571230330294006E-4    1.201890427699413E-4    2.341917536068763E-4    3.121421082741273E-5   -4.569462923682606E-5   -9.263149308000132E-5
                         1.716718685811764E-4    7.857759197328158E-5    1.460367916024607E-1    4.842781549842386E-2    2.184763838790634E-4    3.713477478379746E-5    1.642502724847086E-4   -4.491492747326912E-5
                         1.881469137801753E-4    1.341191682915887E-5    2.093563381107513E-4    5.835982650285365E-5    1.994958057174485E-1   -2.769387538965726E-2    2.149227808104211E-4    6.370912465610812E-5
                        -3.835115460774350E-5   -1.138803328544971E-4    1.718032852763793E-4   -7.450782641353313E-5    1.979701569023182E-4    8.874037258792999E-5    1.535504955235013E-1    4.541685540637556E-2

 2.062500000000000E9     1.631947999399950E-1   -1.938958132831284E-3    1.440777503159256E-4    3.090263293738685E-5    1.571853045359004E-4   -9.665607216026529E-5   -8.513324603502479E-5   -7.436955259300952E-5
                         1.679829219654590E-4    3.599131843211828E-5    1.313772124511869E-1    6.021425056175543E-2    1.773665599498058E-4   -5.886747528661848E-5    9.989352661506491E-5   -1.445396535440161E-4
                         1.642709888558739E-4   -7.457717817051275E-5    1.806631156097466E-4   -7.319796062811739E-5    1.806843280289696E-1   -2.214167650075031E-2    2.230451266561858E-4   -1.397349237833721E-5
                        -8.830646690529942E-5   -6.583467702426249E-5    9.545710716517497E-5   -1.334308674149431E-4    2.138495111757623E-4   -3.602526014448914E-5    1.377866280277750E-1    5.563237312050347E-2

 2.075000000000000E9     1.467787016199419E-1    7.829433568512572E-3    1.593448437620623E-4   -5.894987257598179E-5    9.390198385584588E-5   -1.444933424956715E-4   -1.220328982840463E-4   -3.612535127274410E-7
                         1.412935497974260E-4   -2.536833889490530E-5    1.188121779239735E-1    7.365607009136205E-2    1.537980039310208E-4   -1.599518559311507E-4    1.617412075160769E-5   -1.695740004282866E-4
                         7.939716113830872E-5   -1.428390528482181E-4    1.405363034941435E-4   -1.554784157585704E-4    1.631848158609026E-1   -1.455624374633837E-2    1.787103288033061E-4   -1.088795043493304E-4
                        -1.103488407235024E-4   -2.063072435526333E-5   -4.402363547335067E-7   -1.434956890327060E-4    1.582712768442331E-4   -1.197213083938347E-4    1.238109829295464E-1    6.781519619215895E-2

 2.087500000000000E9     1.318781684537127E-1    1.949044562842802E-2    1.287570316924698E-4   -1.115799698691173E-4   -1.652889491839790E-5   -1.613915667927204E-4   -9.769465374633546E-5    5.555454651740670E-5
                         1.233356578979314E-4   -1.160867195329490E-4    1.081504301753102E-1    8.872761785796557E-2    4.378921883768903E-5   -2.035534626497282E-4   -8.140951002414593E-5   -1.242790712240994E-4
                         3.772561759611799E-6   -1.584519705053935E-4    5.604799870233344E-5   -1.860416290424152E-4    1.472561476316680E-1   -5.031380714041878E-3    8.427918213110181E-5   -1.667795674642039E-4
                        -6.685959071249258E-5    6.292661091572599E-5   -7.949088060092153E-5   -1.303369345097011E-4    8.084470378599727E-5   -1.711110218008846E-4    1.115872882481563E-1    8.178978886447764E-2

 2.100000000000000E9     1.185108960516958E-1    3.267283771324336E-2    5.304231631203566E-5   -1.654329862997132E-4   -8.227832874408862E-5   -1.362119584823548E-4   -1.878993245968640E-5    1.041588246511888E-4
                         4.334874264001106E-5   -1.523399783968819E-4    9.960724276795996E-2    1.048128624933848E-1   -1.960040881841509E-5   -1.976399999644317E-4   -1.324307341608749E-4   -6.038421560219030E-5
                        -9.506062213037649E-5   -1.050536192851335E-4   -1.983872445449328E-5   -1.948985681392400E-4    1.329530346811253E-1    6.271968840195115E-3    2.311762463965445E-5   -1.784960220526957E-4
                        -4.297528032916860E-5    9.510574253366890E-5   -1.121877535025809E-4   -5.435426942912596E-5    3.535843307181353E-6   -1.953001245699840E-4    1.012821475848150E-1    9.706298329808176E-2

 2.112500000000000E9     1.068612638646334E-1    4.683297195645866E-2    2.838209866315507E-6   -1.342776720574717E-4   -1.586254542765459E-4   -3.010470564460141E-5    2.316788747614132E-5    4.023196870739811E-5
                        -5.550098630719637E-6   -1.360024404926488E-4    9.313448850089125E-2    1.214101358111890E-1   -9.556632729217521E-5   -1.312127806041841E-4   -1.073109443665193E-4    1.140294898989734E-5
                        -1.456590841362082E-4   -4.345691152613825E-5   -1.171264162116764E-4   -1.240812259404601E-4    1.204319854622045E-1    1.894170002662006E-2   -5.918003422852564E-5   -1.913176176410617E-4
                         3.412178664156291E-5    9.746075110680691E-5   -8.498739758161287E-5    2.203969892734779E-5   -7.404546574332806E-5   -1.869834269163838E-4    9.300318424730601E-2    1.132143027590494E-1

 2.125000000000000E9     9.698604617809374E-2    6.174359637010787E-2   -6.224314040392997E-5   -1.246438354321367E-4   -1.376524593415112E-4    4.623691260207575E-5    6.152654134361951E-5    3.477192423096788E-5
                        -7.139065755108105E-5   -1.376854901393370E-4    8.857024965339143E-2    1.382870159682560E-1   -1.286136558501251E-4   -7.627479685132105E-5   -6.405095838987672E-5    7.147849404551722E-5
                        -1.280292905671577E-4    7.308871588912922E-6   -1.779324098384092E-4   -3.952610830525437E-5    1.096501078055494E-1    3.286436031407054E-2   -1.096191690151966E-4   -1.115761806451744E-4
                         6.482099603276304E-5    4.884056907620350E-5   -9.497707822217300E-5    4.061997982698939E-5   -1.259090218136049E-4   -1.119532145973841E-4    8.673592551623752E-2    1.297193406795650E-1

 2.137500000000000E9     8.910096236805778E-2    7.708204083419348E-2   -8.526437807521975E-5   -8.229489812138879E-5   -8.448838123573175E-5    8.822393486429550E-5    5.539670243308634E-5    2.394821325276941E-5
                        -9.789637530104236E-5   -9.139285146171167E-5    8.607197982721840E-2    1.549352714128020E-1   -1.686362825598903E-4    3.787957938811000E-5   -6.980170522493072E-6    1.117118351914154E-4
                        -8.039405793851379E-5    8.330557159744366E-5   -1.544688177463482E-4    1.781020670330064E-5    1.005193118129676E-1    4.762890968686358E-2   -1.389720352331162E-4   -8.239867754558541E-5
                         7.249830563709668E-5   -2.018092117680560E-5   -3.454862728594484E-5    7.592375202642622E-5   -1.387233070541554E-4   -7.699199564170570E-5    8.266963972989731E-2    1.464264874554861E-1

 2.150000000000000E9     8.322244423613245E-2    9.259059210393135E-2   -1.466844245995104E-4   -4.292538974856890E-6   -3.550231982040580E-5    1.075613557845015E-4    5.173932990861248E-5   -2.498402849458037E-5
                        -1.246108657160618E-4   -1.550489610655380E-5    8.563617808027466E-2    1.711806247147027E-1   -1.337010643682863E-4    9.536831506029181E-5    1.261532729451643E-5    8.151738401171381E-5
                        -2.998661778157691E-5    1.044988363396754E-4   -1.323658014663646E-4    7.810463103847135E-5    9.319903505600646E-2    6.289327003763044E-2   -1.238497872871152E-4    7.733495802816929E-6
                         4.624729914399295E-5   -2.523330532392120E-5    1.673117204802617E-5    6.588235550383963E-5   -1.519735757306747E-4    2.087020986211590E-6    8.088066914503673E-2    1.630178542092509E-1

 2.162500000000000E9     7.950576008801366E-2    1.081508558054965E-1   -1.084642686695138E-4    3.347446382106448E-5    4.986056379638656E-5    9.559911794352249E-5    3.731768958883446E-5   -4.114462700090084E-5
                        -1.065383877710538E-4    2.825712859992144E-5    8.723706117397803E-2    1.869362426633982E-1   -2.346843932538535E-5    1.272575731846172E-4    5.406612232305832E-5    4.110614805316881E-5
                         3.536021166671314E-5    8.003354079319007E-5   -5.578920758517667E-5    1.044059011145122E-4    8.767004827059444E-2    7.824917032236517E-2   -1.220371149664667E-4    5.121447431096176E-5
                         1.629020155367959E-5   -5.581183758897777E-5    5.387937649325010E-5    5.318965970337906E-5   -1.259548526091042E-4    4.831022691123870E-5    8.118693405844624E-2    1.794702886188557E-1

 2.175000000000000E9     7.773468735858508E-2    1.236492366652181E-1   -5.449351880305812E-5    6.684964970761924E-5    8.175621245082941E-5    6.032558503813404E-5   -9.351352076233013E-6   -2.827554244679897E-5
                        -1.152699236558507E-4    7.765470860899619E-5    9.063917860364279E-2    2.021266684796229E-1   -1.307382464843822E-5    1.512507321043188E-4    7.172952185276645E-5    3.486257725565407E-6
                         6.337796731262670E-5    7.705011766855910E-5    1.594524977772310E-5    1.428076832055814E-4    8.389635038015847E-2    9.345561813230330E-2   -7.082061533661368E-5    7.843110538600450E-5
                        -2.263472308195605E-6   -7.133739134421521E-5    5.740090228040221E-5   -1.421210704465943E-5   -7.417771114450830E-5    7.729750298200568E-5    8.339118418345288E-2    1.956053810039640E-1

 2.187500000000000E9     7.779102841510564E-2    1.390702400030036E-1   -4.417523768906118E-5    9.617223534151631E-5    6.785542241616981E-5   -1.312084567615728E-5   -5.271578347853122E-5   -4.785174362813700E-5
                        -3.818600743288880E-5    8.339430426854015E-5    9.560390897897353E-2    2.168098255268646E-1    5.584739594307737E-5    1.180136339805273E-4    5.341512633262289E-5   -2.241120472426029E-5
                         8.082309713695196E-5    1.877210929305137E-5    5.826810023474150E-5    1.117169201488466E-4    8.188562257843972E-2    1.084125510234099E-1   -4.325176135556270E-5    1.277199340873809E-4
                        -4.126833102343606E-5   -3.958988402030824E-5    5.719093984458453E-5   -3.215016151557788E-5   -2.389831873852419E-5    9.682573222425704E-5    8.726240999453298E-2    2.112466655969243E-1

 2.200000000000000E9     7.942208101977608E-2    1.543199009363961E-1   -2.942771719048957E-6    8.136483960622415E-5    8.778820043893529E-5   -4.107579699030377E-5   -6.916897483775843E-5    1.696557387158808E-5
                         8.505385208862903E-6    9.838329285522035E-5    1.017817536441973E-1    2.308645593042987E-1    7.962260610704641E-5    6.281416663009263E-5    8.165605936047235E-6   -3.578232253807621E-5
                         7.103787410211873E-5   -3.796492966622033E-5    1.096240735516566E-4    5.769615796765129E-5    8.167526859895055E-2    1.230525541297542E-1    1.405480478160684E-5    1.013571559678078E-4
                        -3.552763699476985E-5   -4.097812173631582E-6    4.597996787468650E-5   -4.323823159296407E-5    2.999328873915695E-5    1.117811993100923E-4    9.258611496515012E-2    2.263949805696467E-1

 2.212500000000000E9     8.237764426793484E-2    1.693929275822778E-1    1.470434516654273E-5    6.862172867447156E-5    4.425483479104628E-5   -6.819717727776058E-5   -4.449014730225013E-5    3.454589200179011E-5
                         4.610841711021160E-5    8.752539464107846E-5    1.089620521016486E-1    2.443130918099999E-1    1.028680693689713E-4   -3.194244529617696E-6    1.440194317113976E-5   -1.237739332327463E-5
                         4.747297249715611E-5   -6.274650094547911E-5    1.082446398033335E-4   -9.900937636115297E-6    8.314140097285223E-2    1.373392531251041E-1    5.229780551737493E-5    7.560626534874992E-5
                        -2.576630728704972E-5    1.141204602502144E-5    7.924470391795122E-6   -4.313649012437213E-5    5.542232291342782E-5    7.234625758088867E-5    9.908385839892249E-2    2.407301055804943E-1

 2.225000000000000E9     8.636141533092458E-2    1.839311352177239E-1    5.212578639501982E-5    5.571865262357133E-5   -7.123424138759798E-6   -1.352700803631859E-4   -1.713348488729320E-5    7.875247127954572E-5
                         6.174034323427065E-5    5.955264924742979E-5    1.169077192987997E-1    2.568305238260183E-1    1.080988092730086E-4   -4.789503824101332E-5   -2.198718446660851E-5   -2.775904027780419E-5
                        -2.403713264153923E-5   -7.975234215589528E-5    9.522801100049278E-5   -4.138200709041253E-5    8.612583252228763E-2    1.513176306436647E-1    7.694008926910302E-5    2.887978184063652E-5
                        -1.844050846070784E-5    1.043644205849592E-5   -2.382323531943291E-5   -3.243057534538018E-5    8.464420672900319E-5    4.487043386979199E-5    1.065996877235848E-1    2.541280056920363E-1

 2.237500000000000E9     9.135067929348162E-2    1.978920707337923E-1    6.752768164390867E-5    1.034723463574355E-5   -4.329037673822991E-5   -4.573275923275586E-5    3.903614770279118E-6    2.358904543075027E-5
                         8.204398802357722E-5   -1.795364874242683E-5    1.255679114892266E-1    2.680853267974150E-1    5.251341032280759E-5   -6.934523839753234E-5   -8.466409113909940E-6   -3.225612653390189E-5
                        -1.823058885960062E-5   -4.006545588617978E-5    5.582914787098152E-5   -9.042855331293445E-5    9.029237414731044E-2    1.649512601808421E-1    7.805485290677560E-5    2.302807469964098E-5
                         2.823088557389872E-6    2.897164978912753E-5   -5.431400307011506E-5   -1.980090520326839E-5    8.687603926624173E-5   -5.771325900602260E-6    1.151632174939976E-1    2.664121836587742E-1

 2.250000000000000E9     9.728573744001387E-2    2.109541822379200E-1    9.133920420228239E-5   -2.840836166707998E-5   -3.593796048311141E-5   -2.328062602439636E-5    4.656336356199105E-5    2.248598875714256E-5
                         4.637007655911972E-5   -2.134173605646697E-5    1.351402883393130E-1    2.783362738073165E-1    2.854010719668129E-5   -9.587262497057568E-5   -4.592794926474536E-5    3.078921071049856E-6
                        -7.357768575271648E-5   -2.380149748704429E-5    2.125454774066759E-5   -6.841019668075273E-5    9.549006993706151E-2    1.780429887707972E-1    4.803749774657670E-5   -2.225717683950040E-5
                         3.310009271623470E-5    1.321471029389002E-5   -2.531849483611934E-5    8.302579428402293E-6    5.018712147135384E-5   -8.957166512707677E-6    1.249484048397963E-1    2.775107978914572E-1

 2.262500000000000E9     1.041125144748921E-1    2.230299479829161E-1    4.728369843401824E-5   -7.299412995558431E-6   -3.786317028673338E-5   -2.560571955019604E-5   -4.973197555695598E-7    5.075714239200922E-7
                         3.673892616384869E-5   -2.858294850612446E-5    1.455745411790542E-1    2.874089089006648E-1   -3.941975760627006E-5   -7.903303917125611E-5   -3.116288483447111E-6    1.008693468111804E-5
                        -6.015459554004142E-5    1.642791749221779E-5   -1.566069341399818E-5   -8.658593071722359E-5    1.015875924845492E-1    1.905830891317792E-1    5.132685645436254E-5   -9.865117744747044E-6
                         3.886105254929023E-5   -1.055615485247268E-5   -3.413208563391883E-5    8.329742234279244E-6    3.297805153081921E-5   -5.037984076103093E-5    1.357130557202886E-1    2.876747909832649E-1

 2.275000000000000E9     1.119177401134915E-1    2.339586739552184E-1    8.901112899494974E-6   -7.436258407597766E-5   -5.019424324815254E-5   -1.087958611885795E-6    2.047076155829713E-5   -3.057419756869056E-5
                         1.523718916018448E-5    1.512472159013772E-5    1.568622513927730E-1    2.955913952420031E-1   -5.575076102069571E-5   -4.571167879782148E-5    1.442442598585908E-5    5.019420847329424E-5
                        -4.012897415842497E-5    3.120503548786822E-5   -6.483847645313246E-5   -3.640448149200099E-5    1.084429150336134E-1    2.022708771961418E-1    2.034489436558257E-5   -6.234750905019977E-5
                         3.202753713504467E-5   -1.442600983638689E-5   -6.118399907954106E-6    2.992369706711961E-5    2.297767606173116E-5   -6.480737756828380E-5    1.472296330690832E-1    2.969717498315420E-1

 2.287500000000000E9     1.208365811632446E-1    2.439205689647034E-1   -1.787417541093006E-5   -2.216310062314806E-5   -4.572129519303770E-6    4.360946789625434E-5    8.975652857035854E-6    1.047017804306634E-6
                        -5.946285252625299E-6   -5.772921957138691E-5    1.688578501905803E-1    3.028467807212061E-1   -1.189858029210240E-4    2.088890522870463E-6    1.708907340396067E-5    4.889392928801088E-5
                        -1.773118694896069E-6    8.339490523167596E-5   -5.556292574247064E-5    2.197625820915731E-6    1.160308149248217E-1    2.130934921148012E-1    1.178717838148224E-5   -6.638905232345268E-5
                         1.358001578701109E-5   -3.643805285118752E-5    1.492123506064638E-5    5.198567047336707E-5    1.576421003117465E-5   -4.403486680449145E-5    1.594218915235343E-1    3.053991007905423E-1

 2.300000000000000E9     1.308323409169039E-1    2.530133002275253E-1   -3.432066445393550E-5   -2.013383982237745E-5    1.927909306983834E-5    5.361519325987749E-5   -6.746691496555680E-6   -2.057179722252324E-5
                        -2.647049184136592E-5   -8.524386444296170E-6    1.814253009458739E-1    3.094917065703094E-1   -8.147220735470210E-5    4.247383191354728E-5    4.962838311590497E-5    3.917113281050955E-5
                         3.198800106229780E-6    3.401867894485330E-5   -5.217595760311884E-5    2.767969471294694E-5    1.244695429843460E-1    2.228968997502157E-1   -1.220579278001053E-5   -4.465236547404184E-5
                         8.089835758888924E-6   -2.590375728009612E-5    3.136683956165912E-5    1.889378150150553E-5   -1.720553187327382E-5   -4.908272338385901E-5    1.721007053707453E-1    3.129466706760086E-1

 2.312500000000000E9     1.417620481148003E-1    2.612363722600314E-1   -6.131392428380043E-5   -1.242696727782117E-5    4.487255610040397E-5    3.304606434389112E-5   -2.207009222183314E-5   -2.055209397459665E-5
                        -3.683460279350185E-5   -8.671664554512193E-6    1.941615970844094E-1    3.152852660777578E-1   -6.442013140518457E-5    3.145443448988474E-5    3.229255520499163E-5    2.916890577748475E-6
                         4.095442021958161E-5    3.243087816060992E-5   -3.664526842847150E-5    2.600393597540814E-5    1.337327966259237E-1    2.316035480059905E-1   -2.693779503023977E-5   -8.794504919107109E-6
                        -1.169402697789638E-5   -5.281241767078652E-5    2.402335039038786E-5   -3.641329011369075E-6   -2.002582936071287E-5   -2.489243129382687E-5    1.851974628004416E-1    3.193544881220327E-1

 2.325000000000000E9     1.534022715211526E-1    2.688558888343655E-1   -6.472001637213374E-5   -1.694182221294628E-5    3.333284503124195E-5   -6.667115888455612E-6   -2.979160298413896E-5   -1.195026614553316E-5
                        -3.812372227959560E-5    2.568934283329543E-5    2.071452081703883E-1    3.201448037017726E-1   -7.897676086741486E-6    4.617844161218134E-5    2.864715768712110E-5   -2.275919745433371E-5
                         2.571570394768487E-5   -1.060009474575216E-5   -2.417519070154498E-5    3.143983340091530E-5    1.438325127582175E-1    2.393928054113888E-1   -1.445763843569553E-5   -6.463147393592233E-6
                        -7.119568085573604E-6   -2.823633224254930E-6    1.725816388481859E-5   -7.543907491407387E-6   -5.020529042465439E-5   -7.888293650506133E-6    1.984601314743193E-1    3.246682572536863E-1

 2.337500000000000E9     1.654078576352441E-1    2.759593841772554E-1   -1.375927695712580E-5    3.014518413126907E-5    3.849531540674801E-5    3.485403127761607E-6   -2.901747427256691E-5   -1.651370247373379E-5
                        -2.191581146979146E-5    3.670006689783892E-5    2.201498523161599E-1    3.242282512504805E-1    5.088142000358963E-6    5.971262411675247E-5    1.698075228357820E-5    2.115153446099125E-5
                         2.354563675032257E-5    4.539704383792348E-6    1.536102408810151E-5    4.888436698054903E-5    1.547715074993441E-1    2.463562268091854E-1   -4.340028546030050E-5    2.871766183755114E-5
                        -1.116106260502084E-5    8.995822053589323E-8    1.291397421372869E-5   -9.335564777120273E-6   -1.807149297545349E-5    1.949705051633274E-5    2.119630883895757E-1    3.289411133049809E-1

 2.350000000000000E9     1.774994230333511E-1    2.822531946303943E-1   -2.302783258782506E-6    1.391216412080995E-5    2.669007892224795E-5   -3.041038978001592E-5    1.903654609938772E-5    3.614026199089379E-5
                         4.930369970185443E-6    1.873955049763410E-5    2.331750626961942E-1    3.272002787005761E-1    2.726602102161352E-5    1.900009573220852E-5   -1.208358326889880E-5   -1.657605859545294E-6
                         1.872035532441981E-5   -2.551997543629692E-5    3.213433585950205E-5    4.338327466015022E-5    1.662367708271774E-1    2.524685612497458E-1   -5.957648746806175E-5    5.411347113284054E-5
                         6.973520934438060E-6   -1.529670552039599E-6    1.619211944689401E-5   -2.219485820711456E-5   -4.256107948950191E-6    2.627258404006030E-5    2.257421449710727E-1    3.319730458776000E-1

 2.362500000000000E9     1.895302901530929E-1    2.876106327642963E-1    2.343665569408817E-5    5.230748104790766E-5   -1.623946588098610E-5   -4.508360007758018E-5    2.141028468682721E-5    9.875745074125707E-6
                         2.020629611243906E-5    3.403714233931572E-5    2.464108314722966E-1    3.289447472227471E-1    5.050930284954701E-5    4.436629548812207E-5   -2.878617136698826E-6   -2.583241302981606E-5
                        -2.636607058320876E-5   -4.143673282561375E-5    5.045685212178713E-5    2.129362824582421E-5    1.781388488419116E-1    2.578770281113409E-1    2.628844962308420E-6    4.862215291728321E-5
                        -1.037986297510072E-6    1.664751660973558E-5    1.944442891861626E-5   -4.139828561599998E-5   -1.596246543631860E-5    3.218258305754455E-5    2.398085442662712E-1    3.338125936419206E-1

 2.375000000000000E9     2.015441520647565E-1    2.919363823439926E-1    5.045016275151865E-5    4.946220200568230E-5   -2.576134671680231E-6   -1.440662276759377E-5   -9.674558630028833E-6    3.308799154787209E-6
                         2.399019378789539E-5    4.314019258299372E-5    2.597189278921416E-1    3.296834774285258E-1    2.656789232269900E-5   -1.811335063361058E-5    4.905328719496604E-6   -9.725808991226017E-6
                        -4.771691108887618E-6   -3.094862970327515E-5    3.526708736690488E-5   -1.359206337433111E-5    1.902000967948265E-1    2.624117935284120E-1    7.213457729535663E-6    3.838405167890264E-5
                         2.415732480542128E-5   -5.977075925318606E-6   -4.273201827907206E-6   -1.273651925539665E-6    2.269970391032209E-5    3.129074467098614E-5    2.540061448135455E-1    3.346444597807822E-1

 2.387500000000000E9     2.136535221757894E-1    2.948579246202707E-1    2.244175067305733E-5   -5.082344310186509E-6   -2.245293060840174E-5    1.982520770370339E-6    1.326321147179645E-5    2.021193816942417E-5
                         2.609571068905617E-5   -3.012849986701500E-6    2.732234600946817E-1    3.293517343214402E-1    3.936906120780705E-5   -3.341264711705138E-5   -4.531223572245919E-5    1.379188072041898E-5
                        -4.318510075904814E-5    2.922047907668447E-6    3.459084694491017E-5   -2.619576945723977E-5    2.022230268173292E-1    2.661226940190170E-1    4.141219676415592E-5    1.233219100900043E-5
                         3.613033058835158E-5   -7.009553222933427E-6   -1.636588264459176E-5    1.307894886379311E-5    3.183501932783839E-5    2.952733026738211E-5    2.683294553709751E-1    3.346986013558844E-1

 2.400000000000000E9     2.259394379677940E-1    2.964543726929677E-1    2.770302517696840E-5   -2.216500694876714E-5    1.821974330788761E-5   -1.051152969239990E-5   -1.322648824947746E-5    2.056364708840511E-5
                         2.628697832075644E-5    7.310737690057515E-6    2.868920582212268E-1    3.285133930160589E-1    1.510306896158321E-5   -5.202301862402326E-5   -1.455855081083757E-5    2.350719752714198E-5
                        -2.790136908932316E-5    2.239417165771918E-6    2.360309816904247E-5   -1.877402787330155E-5    2.141778719076688E-1    2.688590415796767E-1    2.862521585456663E-5    2.816083661932737E-6
                        -1.188842959289805E-5   -6.753270652648581E-6   -2.394881254336866E-5    2.342558846213144E-5    1.346571767230687E-5   -1.782010857637793E-5    2.824971903910805E-1    3.341415831043414E-1

 2.412500000000000E9     2.385482112940804E-1    2.968450464662370E-1    4.526235363517025E-5   -1.050724346092411E-5    1.038408347855100E-5   -2.270258886772270E-5    2.780749925769779E-5    2.393292607868840E-5
                         1.712005271379305E-5    2.015877519644522E-7    3.004483098282003E-1    3.269281994709696E-1    1.654836800789548E-5   -1.899124500778943E-5    2.109542194111838E-5    8.754747097782469E-6
                        -1.841053924843262E-5    5.597620446512060E-6   -1.571574141912429E-5   -3.388078679906829E-6    2.261488889118353E-1    2.705070188967472E-1    1.244741917634080E-5   -3.029473711720405E-7
                        -7.247517542000126E-6   -7.490958957380607E-6   -3.306398140854109E-5   -6.102877817909765E-6    3.573006237779803E-5    7.744879476589332E-6    2.963204900701209E-1    3.327709488059428E-1

 2.425000000000000E9     2.513851256849785E-1    2.963994887469151E-1    1.109158911323213E-5   -3.200109241904633E-5   -3.029943107404704E-6    1.229732898224778E-5    6.633036172510451E-6   -3.208991677127321E-5
                         7.105671805974421E-6   -7.831798062221534E-6    3.135701350541000E-1    3.248384538917905E-1    1.302277778514978E-5   -1.418256177964175E-5    1.658454497844092E-5    7.729919244834005E-6
                        -1.862678838162464E-6    3.872415857019208E-5   -9.944550670939966E-6   -1.825662328711331E-5    2.379801293032939E-1    2.711691095270878E-1    3.117349565101101E-5   -7.399932759970070E-6
                         2.149089166759291E-6   -6.652691282971716E-6    8.500974867668143E-6    1.981505535947673E-5    2.496384693402371E-5   -3.061803273714998E-5    3.096572657611583E-1    3.305923642226601E-1

 2.437500000000000E9     2.642785531127994E-1    2.953201053668357E-1    1.064369664438926E-5   -3.863700822849415E-5    1.096974211087946E-5    1.582181296572920E-5   -1.145721115460674E-5    2.028811410785189E-5
                         1.151921232396887E-5   -3.401788007163210E-5    3.261827092833307E-1    3.219647464937249E-1   -2.673369000359468E-5   -1.003676133409803E-5    2.005532919850639E-5    1.656489436151017E-5
                         2.765346380761402E-5    4.069222522741971E-7   -1.083224974971530E-5   -7.241795778564243E-6    2.497375153292070E-1    2.707742423179902E-1    9.445380022788242E-6   -5.009543940801213E-5
                         4.362861344739091E-6   -1.051163923391571E-5    5.001529631707253E-6    1.908345681420216E-5   -3.850089046936869E-6   -3.467477586423041E-5    3.223846980726052E-1    3.274899296330421E-1

 2.450000000000000E9     2.770361759472840E-1    2.938874943741574E-1   -2.983653241259620E-5   -3.425580547450556E-6    1.678980056669895E-5    1.647476853856943E-5    7.655858129092486E-6   -4.882576468112703E-7
                         2.878999628135831E-7   -1.859702968118661E-5    3.381468658211482E-1    3.185928895758893E-1    3.121116873445511E-7   -1.921170972867599E-5    1.367782966595791E-5    2.492088186410231E-5
                         2.951414269343644E-5    2.579478151897247E-5   -2.497090111080345E-5   -4.236014338049876E-7    2.614129351899488E-1    2.696083128341673E-1    5.084967676976760E-6   -4.076178320994250E-5
                        -1.060477848032289E-6    1.952181363143865E-5   -6.595004577069007E-6   -2.842296811964470E-5    2.541587934832226E-6   -4.255496343847767E-5    3.346964934109493E-1    3.235589293336573E-1

 2.462500000000000E9     2.893193600978001E-1    2.922991589957132E-1    5.175230195837831E-7   -4.322603921591790E-5   -7.645298302386426E-6    4.395602119984549E-5    1.470226793120725E-5   -2.047796509304907E-5
                        -2.957678340242199E-5   -4.402309530999314E-5    3.497186943280459E-1    3.141077784266941E-1   -2.914538158677737E-5   -1.575245934175372E-6    2.908473373430551E-5    1.146573074066068E-5
                        -4.413282839429903E-6   -1.678315912287995E-5   -2.107969938509182E-5    8.746164753527044E-7    2.729416138593405E-1    2.677131624500776E-1   -2.830908725942836E-5   -2.125508058347529E-5
                         1.663154566855844E-5    1.049926791182283E-5    1.839242023910768E-5   -3.873028160235647E-5   -3.049341299607479E-5   -2.067811827936623E-5    3.467508465829928E-1    3.187806065950947E-1

 2.475000000000000E9     3.008647152967533E-1    2.902734828504085E-1   -1.742599613486400E-5   -4.584345170186089E-5   -4.652010041303361E-6    2.782101731555602E-5   -4.227425304528881E-6   -3.034424969702435E-6
                         2.861122225849235E-5   -4.629429990785352E-5    3.608869314084312E-1    3.090083913640386E-1   -4.416061677273542E-5   -1.353092588704949E-5   -8.861000229559961E-6   -3.384159616661236E-5
                        -7.842035354947069E-6   -1.106806972106032E-5    9.026909058585824E-6    2.522894421741814E-5    2.843698400107485E-1    2.651353805331708E-1   -3.994408725902568E-5   -6.486429741997576E-6
                        -3.297524448580415E-5    3.210579451314070E-6   -1.485646555195788E-6   -3.726767877089451E-5   -1.295695025234629E-5   -2.141146558021637E-5    3.587057686778822E-1    3.133727483240549E-1

 2.487500000000000E9     3.117878612045049E-1    2.877533734417390E-1   -4.366725131311360E-5   -1.325956840083379E-5    8.430302120212408E-6   -1.148618886694534E-5   -2.970696918115904E-5    8.083899457356595E-6
                        -1.084358996258424E-5   -1.593463099324633E-5    3.718100005101124E-1    3.033222971337988E-1   -5.708842420709849E-6    5.011478483504335E-5   -3.557774683518344E-6   -2.287499176178618E-5
                        -3.599897023664637E-5   -1.801702000125993E-5   -1.090918542934829E-5   -3.436128025686272E-6    2.953691589630624E-1    2.621178025151244E-1   -2.963900068085265E-5   -8.110804497424575E-6
                        -3.031089441901766E-5    2.807893616153277E-6   -9.800711135207874E-6    5.129861113115598E-6   -2.923655448594660E-5    6.033216096671178E-7    3.702715371984598E-1    3.074326834626530E-1

 2.500000000000000E9     3.221247975705044E-1    2.844205000458415E-1   -2.138977185562786E-5   -5.253336090878358E-6   -1.531939754898991E-5   -2.528125045870410E-5    4.864692466627257E-6    8.596975213611012E-6
                        -5.534091906483419E-5   -4.115534243526207E-6    3.824219450127164E-1    2.971680632655892E-1    2.583251747171437E-5    2.745838668045249E-5    6.404883456641260E-6    3.663931227933574E-6
                        -4.955939154430570E-6    3.965673768185115E-6    7.841374860000617E-6    2.336619930131950E-5    3.059762298400767E-1    2.586512700491043E-1   -9.295158291453734E-6    5.250370991455064E-5
                        -1.991918055908406E-5    2.265606669106877E-5   -8.624138914228540E-6   -7.296681488993547E-6   -1.958679453488617E-5   -1.980130032184198E-6    3.814334671635289E-1    3.013746400708549E-1

 2.512500000000000E9     3.316804461402132E-1    2.802199841356976E-1   -3.113722301552058E-5    6.453797348628881E-6   -1.235731180486530E-5    2.147705789460747E-5   -6.770778779056739E-7    1.534283213048500E-5
                        -3.258799075270575E-5   -1.755152707887993E-5    3.928090871018610E-1    2.906683073454632E-1   -2.007075969066258E-6    1.875945742784330E-5   -2.194020417958725E-5    6.372106822715050E-7
                        -6.528654884234335E-6   -1.094455986189649E-5    1.460328367826400E-5   -9.451705667133473E-6    3.161359241458464E-1    2.547698992940579E-1   -2.257440502742627E-5    2.220337569787799E-5
                         1.358784720292045E-5    2.154538411651303E-5   -1.254219640521218E-5   -4.766083533671384E-5   -3.338301018422919E-5    2.033446543257629E-5    3.922569647525823E-1    2.951980515226884E-1

 2.525000000000000E9     3.410774705905713E-1    2.751861047701340E-1   -1.214638796930181E-5    6.103731276665044E-6    1.156873371475286E-5    2.023854935419637E-6   -3.300150713452308E-6    1.094549051215735E-5
                        -1.157736385799281E-5    1.933474785583384E-5    4.028292361464519E-1    2.842354548908386E-1    1.192739103255947E-6    2.483443261120671E-5    1.488334234951135E-5   -1.215030608648476E-5
                         1.362947908147673E-6    2.120663651949095E-5    2.958630170507592E-5   -2.301388881543025E-6    3.258316935387544E-1    2.505287246094567E-1   -3.775201584800050E-5    4.999561843933150E-5
                         3.434040570081817E-7   -7.977190349503775E-6   -4.375611775369826E-6   -2.170947450366890E-5   -2.413477014860309E-6    3.364773914948316E-5    4.023188134220116E-1    2.888527703211665E-1

 2.537500000000000E9     3.504524451169657E-1    2.694371749116627E-1   -2.647252973061897E-5    2.437442189833893E-5   -1.511296805035269E-7   -1.488898565947668E-5    3.411002200340001E-5    1.036161503232134E-6
                        -9.677965149556810E-6    2.534945645482987E-5    4.121185097747941E-1    2.778136712556730E-1    3.685821340771445E-5    1.092229399014763E-5   -1.668008689471794E-5    1.789046053831915E-6
                        -1.613758442760161E-5    2.005384266476383E-5    3.675300657255110E-5    4.096778928037857E-5    3.348092048823372E-1    2.460213146750790E-1    3.624212802303072E-6    5.559879595542796E-5
                         1.380401389976227E-6   -1.301929866918164E-5    1.812266803169055E-6    3.411849494954156E-7   -3.712111008617222E-8    6.127431502462685E-5    4.115369049565398E-1    2.822847483529252E-1

 2.550000000000000E9     3.598362977091709E-1    2.634372513977852E-1   -7.695915032158497E-6    4.021370183700322E-5   -3.988711163626315E-5    1.095692919008898E-5   -2.823993491044190E-5    3.021727059947540E-6
                        -2.341806636355539E-5    2.296453304449010E-5    4.209316468155130E-1    2.712141395481277E-1    4.383130738836512E-5   -2.533815943582928E-5    2.352921242521742E-5   -2.324751378279488E-5
                        -2.045955203026252E-6   -1.728242023055886E-5    1.996173486945450E-5   -2.353933658192433E-5    3.434724305153309E-1    2.411484296645075E-1    2.655798789547399E-5    3.295065204927247E-5
                         1.801869112508184E-5    5.183947535879095E-6   -1.548936696349741E-6   -9.959447112669670E-6    8.195245014287981E-6    2.806653193814600E-5    4.202980635700792E-1    2.750970802418686E-1

 2.562500000000000E9     3.691075718464100E-1    2.574827529312951E-1    1.843715499971955E-6    1.689285184292536E-5   -5.078358270947885E-6   -1.137489429348483E-5    2.437806009688196E-5   -2.008409320356194E-5
                         2.915770363160246E-6    2.532484296098183E-5    4.291198400543807E-1    2.641793417276608E-1    2.779552356708623E-6    6.061725003990112E-6    6.365168063146624E-6   -1.704863979156998E-5
                        -9.206143096090300E-6    4.253358927662914E-7    9.740622532389199E-6   -2.625578637639173E-6    3.517948981841232E-1    2.359456702485497E-1    2.924994110463161E-5    1.228784746926203E-5
                         1.597598080010874E-5   -2.403977610745461E-5    4.822867191307093E-6    7.343369588972721E-6    5.027717197834020E-6    5.892283606739670E-5    4.286362568928800E-1    2.674650826206633E-1

 2.575000000000000E9     3.782312050997045E-1    2.518419553822701E-1    2.467926873708958E-5    2.001453379306995E-5    6.579859811317502E-6    7.091741024550807E-6    3.232917102799023E-5   -3.104597962552640E-5
                         1.776252701951123E-5    3.871264338659615E-5    4.370388557295759E-1    2.569514690664692E-1    3.512323673059626E-5   -1.404839707438304E-5   -4.825907882144761E-6   -1.723939806302935E-5
                         1.032651463978038E-5   -2.570322013577012E-5    1.773646221211088E-5   -7.296677604897094E-6    3.597796646580352E-1    2.305467477881062E-1    5.478752057649869E-6   -9.657388643641755E-6
                         9.292176450058980E-7   -2.702566792248153E-5   -1.544181767579581E-6   -5.542301285396976E-6    3.236629198894420E-5    2.788332635701991E-5    4.369571743466289E-1    2.596028970227161E-1

 2.587500000000000E9     3.869774214819824E-1    2.464544711213684E-1    1.678134683999787E-5    3.518904607718614E-6    1.716959056282147E-5    1.383112550069025E-5   -1.696402210062851E-5   -9.778429713233734E-6
                         1.861124770844237E-6   -2.601264493855210E-6    4.445289689744610E-1    2.492878203426361E-1   -5.800152589705066E-6    5.006200121173775E-6   -1.193173138543426E-7   -3.554771141278451E-5
                        -1.297008446254030E-6    1.462629305477342E-5   -4.109830673372045E-6   -6.355726895914320E-6    3.674699705030769E-1    2.248950319966700E-1    4.596522193601935E-5    3.489090120261619E-5
                         1.446115488966191E-6    1.140053584869062E-5   -3.107711557410487E-5   -7.582891737274086E-6    4.761443396386714E-5   -7.852006000453759E-7    4.450824253471885E-1    2.515758817558102E-1

 2.600000000000000E9     3.949875831198634E-1    2.413535807438875E-1    4.175839265239206E-5   -1.071230333129308E-5    2.973997714729877E-7   -2.871995989484704E-5    2.085132224558293E-5   -2.415514534401507E-5
                         7.887037526827954E-6    1.251775819876469E-5    4.518582738352910E-1    2.415509149816177E-1   -1.296247473025716E-5   -2.086439672504120E-5    2.409301401734821E-5   -1.379185084072320E-5
                         2.690010437542517E-6   -4.629683005334733E-6   -4.383773884037025E-5   -7.510718891721370E-6    3.749900503688164E-1    2.191197099929239E-1    7.882170711134031E-6   -1.411139681711332E-5
                        -2.031195587060557E-5   -1.049939409667317E-5    1.102692571831268E-5    9.146327750217930E-6    2.361887851642604E-5    3.525219409021140E-5    4.529966632433987E-1    2.435278553375388E-1

 2.612500000000000E9     4.023708145352422E-1    2.362301109972726E-1   -3.791655032734981E-7    1.029163553327904E-5   -5.124479381769147E-6   -3.303767621037303E-6   -3.050451660969341E-5    6.912774598654931E-6
                        -1.988812376234120E-5    5.838840169802360E-5    4.591139605645302E-1    2.338938139772158E-1   -6.316438695451366E-6    3.173212408529194E-6   -4.094702057457322E-5   -4.278348769005873E-5
                        -1.593202509842912E-5   -2.648801774888935E-5   -8.802111221424096E-6   -5.069720893415546E-5    3.821137890747028E-1    2.131641402236080E-1    3.197109181736574E-5   -3.016116119362515E-6
                         7.213961840313503E-6    6.417764742543071E-6    2.524179961042373E-6   -1.691826216227770E-5    2.831716734119222E-5   -4.345894013994132E-5    4.610186337380997E-1    2.357906052079961E-1

 2.625000000000000E9     4.089707580224271E-1    2.307079857856491E-1    3.380271634343233E-5    7.940823086847899E-6    4.120349863651542E-6    8.611681522454476E-6    3.252043866390528E-5   -3.409159390682667E-5
                         2.201880253380975E-5   -2.904463204073583E-5    4.662347932132567E-1    2.262565750731912E-1   -4.005940640333250E-5   -9.100101619393370E-6   -3.366763289390027E-5   -3.350053405292108E-6
                        -8.485320328587612E-6    3.250019583932481E-7   -9.217202686614430E-6    2.015554389308067E-5    3.890245236661626E-1    2.070310060702287E-1    1.695200451287107E-5   -2.113784132868031E-5
                         1.347875726558707E-5    2.809845668260168E-5    1.734546106193952E-5    9.153343995336936E-6    2.379052020113616E-5   -3.723167930359041E-5    4.684400881597344E-1    2.279361822787077E-1

 2.637500000000000E9     4.151232368000911E-1    2.244590677056626E-1    3.247578309326051E-5   -3.182558203454577E-5   -1.178782094858302E-5    1.315417533599419E-5   -3.535059006918215E-5    1.543359626987636E-5
                         8.568219010353032E-6   -2.072575550204147E-5    4.727844463672372E-1    2.184195972601009E-1   -2.617323670585127E-5   -3.935426138022852E-6    1.023047870598417E-5    1.674390321282346E-5
                         4.015230252053530E-6    3.367264505704499E-6   -3.413141863665677E-5    2.242224169550998E-5    3.955661619987219E-1    2.007508362455555E-1    1.281582923090929E-5   -5.076339396142777E-5
                         4.310419657491016E-6    2.180366741460660E-6    1.326972813101927E-5   -1.116019117550597E-5    4.839658007164356E-5   -6.666731593557398E-5    4.752605414967417E-1    2.201543582092417E-1

 2.650000000000000E9     4.214073563083104E-1    2.175064948370282E-1    1.157472296716893E-5   -1.228068999531173E-6    2.625226915474637E-6    2.073503285314129E-5   -4.734591007067982E-5   -6.744409467676176E-6
                         2.342950461889058E-5   -3.593771785846639E-7    4.791882180908436E-1    2.107822382676912E-1   -1.352027450547491E-5    3.634918342770910E-6   -6.041972633301093E-7    2.136672844934510E-5
                        -1.730540022929731E-5    1.782766626233898E-5   -2.882405706353949E-5    6.339968350249861E-5    4.018339003218067E-1    1.945899958858720E-1    2.475721610511211E-5   -2.648984852740877E-5
                         1.521921027167268E-5   -6.457025754221936E-6   -3.170567653310580E-5    1.544789124289410E-5   -4.816331867263701E-6   -5.734418308064156E-5    4.815515206053603E-1    2.123018961415853E-1

 2.662500000000000E9     4.276722935816575E-1    2.101968196219248E-1    9.675848668766721E-6   -6.403457913302682E-5    4.221445640548103E-6   -3.667092227655194E-5    4.554727845482553E-6    1.530258792158754E-6
                         3.310139996568935E-5   -1.548654385430619E-5    4.851620195319332E-1    2.032258504115393E-1   -6.777495227940905E-6    7.305348183917302E-6   -1.607762798046365E-5    9.920632166515714E-6
                        -2.315443197312351E-6    3.935693809896968E-6   -2.245029138224308E-6   -6.131121282972586E-6    4.081067320357274E-1    1.885364477396344E-1    9.524594728839363E-6   -3.186813467807897E-5
                        -1.155026226913283E-5    8.996889246227511E-6    1.282055231223691E-5   -1.766000408408473E-5   -2.058826538867257E-5    1.220589905347147E-8    4.874745435833043E-1    2.039937895548325E-1

 2.675000000000000E9     4.340707632428248E-1    2.026458363450248E-1   -4.816717704613361E-6   -1.301627417237114E-5   -1.889960254929009E-6    1.923075650757755E-6   -1.188848895565254E-5   -1.071401289144449E-5
                        -4.205238035277955E-5   -4.419024294223655E-5    4.908347744763379E-1    1.955791317562058E-1   -6.240557089829761E-6   -1.274409289305611E-5    1.566599083837439E-5   -1.057049445271234E-5
                        -1.650810739966297E-5    9.168110638750229E-7    9.556759292052955E-6    2.136717764413841E-5    4.140684650041457E-1    1.822156492832794E-1   -9.907624809719988E-6    8.846183203825592E-6
                         2.026980660531166E-5    7.009012725400005E-7   -2.314345497857785E-7    1.448345026943093E-5   -2.712810335518779E-5   -5.145221745161219E-5    4.931227410070958E-1    1.954844687034487E-1

 2.687500000000000E9     4.407334855693933E-1    1.954471361035935E-1   -4.215709081237928E-5   -2.807492973811076E-5    1.634940296191836E-5   -1.519050763315324E-5   -1.497923897211715E-5   -7.903056773875207E-6
                         2.360114451415681E-6   -3.164243556757780E-5    4.961294876022462E-1    1.875834487158737E-1   -1.571844487695123E-5    1.136195117240571E-5   -5.975989695887437E-6    2.616649339927556E-5
                        -1.320449792462300E-5    6.592607083084951E-6   -2.878850561534754E-7    2.481390322556774E-5    4.198265095062919E-1    1.760198200577773E-1   -4.119834569477917E-5   -2.792116789971749E-5
                        -3.284428750411071E-5    2.158691514088330E-6    1.775364622310912E-5   -1.516993525719809E-5   -4.856948904170505E-5   -3.486235539516266E-5    4.988498676553167E-1    1.866693878267496E-1

 2.700000000000000E9     4.473410447795936E-1    1.890015374418736E-1   -1.480774128419914E-5   -4.763010599035068E-6    1.285527291649162E-5   -1.262450122334140E-5    1.283638880580670E-5   -2.453977011057504E-5
                        -3.733015297986919E-5   -4.278775218958474E-5    5.013606963906044E-1    1.796445665952780E-1    2.806688822661476E-5    1.579892263249725E-6   -3.939031379327436E-6   -2.372999318850264E-5
                         1.052422577109122E-5   -2.677395828900675E-5   -6.330465604173923E-6    1.477580820255600E-5    4.253172400046343E-1    1.699175190649043E-1   -3.994645919050567E-5   -2.183604336740887E-6
                        -1.822622479966623E-5    1.725508517782958E-5   -8.714244405550074E-6    1.624218419191040E-6   -2.920799963870395E-5   -5.040286802471259E-6    5.046151513034817E-1    1.779070655288230E-1

 2.712500000000000E9     4.538957690645590E-1    1.831363091543999E-1   -5.433519179866261E-5   -9.105360439603178E-6   -2.948551440087238E-5    3.625194276470700E-6   -2.308795760580493E-6   -2.612611907668659E-5
                        -2.446783429263440E-5   -3.748022895282801E-5    5.069900837796143E-1    1.715934447225160E-1    4.217453934205855E-5    5.357718760607451E-5   -7.925866693293042E-6    9.012537677942452E-6
                        -1.016478403909751E-5    1.984054270421193E-5    3.286572456427647E-5   -2.269595404781862E-5    4.308245591755863E-1    1.638619459436284E-1   -5.298555788767411E-5   -2.108139617004736E-5
                         1.057442784648691E-6    3.411646718193972E-5   -3.487393278402733E-6    3.010133286152106E-5   -1.989394965145026E-5   -7.014408250115294E-6    5.106687361464268E-1    1.694750354420812E-1

 2.725000000000000E9     4.600983796418390E-1    1.775689732199640E-1    3.470224104644700E-7    4.255179963891448E-6   -1.267917508699743E-5    7.709753404188095E-6   -2.561838450519649E-5   -3.798093302395984E-5
                        -3.905045942127633E-5   -1.886412544201306E-6    5.124690470041481E-1    1.637760997834771E-1    2.665376453312552E-5    7.198659220822811E-7    1.884847565897596E-5    1.701059993964502E-5
                        -2.350087501506627E-5   -9.808228325307188E-6    1.332993684726944E-5   -6.126406749689596E-6    4.362539807107147E-1    1.577291257708168E-1   -3.996757759009150E-5    3.551672100640462E-5
                        -1.999986138495715E-5    5.801311946260899E-6   -6.467272707723600E-6    1.823950247837969E-5   -2.677169510720858E-5    6.198320485865602E-6    5.164796440968676E-1    1.613898068843719E-1

 2.737500000000000E9     4.656289361739651E-1    1.721480148799130E-1   -6.364804144692282E-5   -1.215127482726451E-5    1.672504910916534E-5   -2.160614200252458E-5   -1.241670849035226E-5    1.807727061826343E-5
                         2.196249321843139E-6   -6.197461261149694E-6    5.178377521619527E-1    1.559971169602062E-1    1.283160883222316E-6   -9.043543012749774E-6   -4.927973082558326E-6    1.950694918780156E-5
                        -2.352447637902268E-6    3.049248528375926E-6    3.144126244119206E-6    3.475243055436818E-5    4.412214716147891E-1    1.515026298578567E-1   -2.573598262401385E-5    1.016382980793102E-5
                         4.890281597678035E-6   -8.348258865771082E-6    1.125832037306035E-5   -3.104754000149780E-5   -2.455887764539142E-5    2.810425889253236E-5    5.218797163669781E-1    1.534540725503583E-1

 2.750000000000000E9     4.707108608514650E-1    1.663405063748224E-1   -9.357091975634418E-6    3.408960994596077E-5    8.353747836014810E-6   -1.326548002349741E-5    8.034245050925481E-6    1.391315333329007E-5
                        -2.485289106051970E-5    6.807482823720115E-6    5.230521322990445E-1    1.482585951369584E-1   -9.166378227226072E-6   -3.109441140410441E-5   -2.260966664293214E-5   -2.822939456486360E-6
                        -1.111676669959103E-5    2.246381868571462E-5    1.353713864757657E-5   -2.240492185412170E-5    4.461766646083702E-1    1.450516483370108E-1   -3.081222983769482E-5    1.101646378530510E-5
                        -1.021039965141635E-6    1.610991683550199E-6    1.103670232582384E-5   -1.236690186269580E-5   -4.396122656820546E-6    2.575016024417726E-5    5.268682717234091E-1    1.453439925517377E-1

 2.762500000000000E9     4.752799567713835E-1    1.598319008944163E-1   -1.160639519504263E-5    4.356226284436439E-5    6.085868149558035E-6   -1.461046758850564E-5   -2.514738340789960E-5   -5.167708211178856E-5
                        -9.389281652288468E-6    1.651721379139070E-5    5.280134081914472E-1    1.404860730172217E-1    1.050256313080050E-5    9.715661667324866E-6   -2.065623709519558E-5   -2.411568609475235E-5
                        -1.545277853563550E-5   -2.244197264958571E-6    5.174088039330439E-6   -1.187805921696318E-5    4.511149614711135E-1    1.384129406849071E-1   -6.530321679006762E-6    1.731433567668284E-5
                        -9.077714021404600E-6    8.842245646161950E-6   -1.979980613057495E-5   -3.391853666922848E-5    8.533845015716386E-6    5.555086511123817E-5    5.314654339186302E-1    1.370650584427470E-1

 2.775000000000000E9     4.799518796638974E-1    1.522053528580364E-1   -1.719939894797145E-5    3.577170059548872E-6   -2.515225079403926E-5   -2.330557066617718E-5   -4.722940227136796E-6    3.718929094406797E-5
                        -4.578708179462465E-6    3.183984432278205E-5    5.326069758916634E-1    1.325523261485788E-1   -1.786810059747374E-5   -1.602300710817900E-5   -1.661291833656356E-6    1.705311675237099E-5
                         7.688105506595021E-6   -2.552935293455550E-5    6.358102637420578E-6   -1.551981135549368E-5    4.558349159981356E-1    1.317642804169339E-1    6.157759877765862E-6    1.904464213783309E-5
                        -5.772431071279621E-6    1.966386994132658E-5    2.798023849738207E-6   -9.776271650258668E-6    5.131607989646678E-6    1.813377803456929E-5    5.357294920790898E-1    1.285782909110107E-1

 2.787500000000000E9     4.850005602998320E-1    1.443188859682325E-1   -1.929687094478635E-5    2.327614853700102E-5    4.605400655074313E-6   -9.824472934938344E-6    4.525891735302141E-5   -3.688089427786194E-7
                         1.850016474019623E-5    6.760582207811202E-6    5.372225078860322E-1    1.244579533578108E-1   -4.191111374990579E-7   -5.967314953557819E-6   -4.136007400032220E-5    4.486222624531510E-5
                        -1.072635616233689E-5    1.049050972139160E-5   -8.768082140018702E-6   -1.529509324384454E-5    4.607233933703892E-1    1.251334469455507E-1    6.906789162015502E-6    4.201460112049136E-5
                        -1.101628219511022E-5    3.748903757906186E-6   -4.613474685252230E-7    9.580017282818636E-6   -9.647601567566686E-6    7.669764842485535E-6    5.401029984574544E-1    1.197381040217942E-1

 2.800000000000000E9     4.904311669026676E-1    1.363734471119923E-1   -1.019925482820728E-5    1.412554549696367E-5   -4.156059676462228E-6    3.650598363247796E-6   -1.202675052664888E-5   -4.868417955861851E-6
                         2.754261745740009E-5    1.470774176569656E-5    5.418637113739834E-1    1.162300109363588E-1   -6.488278488784082E-6   -2.562895055648238E-5    1.681956292456065E-6   -1.329691053722708E-5
                        -2.218686972754574E-5    9.004615652407501E-6   -4.114954948055831E-6    1.056798216382116E-6    4.658106475083210E-1    1.184210768473682E-1    8.675755762680305E-6   -1.026179615290286E-5
                         1.316076102791482E-5   -2.451714830234511E-6   -1.119444705262475E-6   -2.091324766377535E-5    3.184491788263637E-5    7.848075379206581E-6    5.446165551843355E-1    1.105353525415082E-1

 2.812500000000000E9     4.964685525601809E-1    1.287310136356696E-1   -7.978009074172929E-6    2.245511142272693E-5    2.359963570367318E-5    2.231068585762963E-5   -1.787660565605554E-5   -1.027975939945649E-5
                         9.496688118368023E-6   -8.828786620926088E-6    5.465700324548676E-1    1.078745052084383E-1   -2.481600261655253E-5    4.532186125161018E-6    1.190379495637465E-5   -1.102725409218772E-5
                        -1.057110114032535E-5    7.686539363869903E-6   -1.265190571832004E-5    1.748674870257982E-5    4.709046661133222E-1    1.118097477738104E-1    3.999734635978164E-5    2.386017418457922E-5
                         1.063034156688293E-5    2.558291173429768E-7   -7.646038918936700E-7   -8.047196802866964E-6    3.091601642247843E-5    8.076639064191955E-6    5.492721455335476E-1    1.013815197628861E-1

 2.825000000000000E9     5.027494179487063E-1    1.214517306475716E-1    1.319107433794724E-5    4.009768733139855E-5   -2.813491077076327E-5    8.560210728646214E-6    1.892676269843928E-6   -3.931091481533072E-5
                         5.068058900098320E-6    7.135365276658815E-6    5.513912933252946E-1    9.934986402100186E-2    6.058230584628425E-6    3.336414652847321E-5    1.906643283843740E-5   -1.819676343680250E-5
                         3.700162203165810E-6   -5.359353394294933E-6   -7.162142364363152E-6    6.746153035730240E-6    4.759907857968012E-1    1.052527602521535E-1    3.081032031831411E-5   -1.769827128742841E-5
                         3.550432700984953E-6    8.115688661991546E-6    2.393599529722980E-5   -1.009129935225362E-5    4.662410908321441E-5   -8.256681001266599E-6    5.540858924890929E-1    9.230457951676409E-2

 2.837500000000000E9     5.089061242747908E-1    1.147352083940316E-1    1.873849452845501E-5   -1.003442108078178E-5    2.862731978266681E-6   -7.199707108567821E-6   -9.313400934071552E-6   -1.028772784115174E-5
                        -4.111050318794408E-6    4.021493121353526E-6    5.562295522864720E-1    9.100313643138923E-2    2.447350832357260E-5    1.690518754490344E-5    2.764455462325078E-5    1.310032110994800E-5
                        -5.292762661682113E-6   -1.007613514568279E-6    5.064654491099469E-6    1.512976055878124E-6    4.810031130418135E-1    9.866095755675165E-2    3.330173991796809E-5   -3.195977278478142E-5
                        -3.271021554099377E-5   -1.934061076580274E-6    7.833295299610595E-6    1.071409544288307E-6    5.341301933108254E-6    3.750862230363211E-7    5.589216602778702E-1    8.350531301636133E-2

 2.850000000000000E9     5.147486216472085E-1    1.083601922487727E-1   -1.165996219624107E-5   -1.989675462776048E-5   -1.859134301589716E-5   -4.589999538011335E-6   -2.953465416251427E-6   -1.367724996509710E-5
                         1.404138039870907E-5    4.512806436604686E-6    5.611061090181771E-1    8.236115033281308E-2    1.336059655839817E-5    1.419319203590119E-5   -3.092149159502218E-7    2.483835352677830E-5
                         4.289862290767482E-6    2.150249692962672E-5   -1.338715020202898E-5   -4.247119262219766E-6    4.859174955777134E-1    9.195399827778228E-2    1.985834063319691E-6    9.663753321756475E-6
                         4.306183028536023E-6   -2.018989627589132E-5    2.490022853707257E-5    2.649722377509528E-5   -2.119464461514744E-5   -2.050137209459198E-6    5.634190320755004E-1    7.490252026462432E-2

 2.862500000000000E9     5.198301082053735E-1    1.018508241908715E-1   -3.084384932004152E-5   -2.750912706306945E-5    3.819164199337409E-6   -1.868079469659965E-5   -4.665533863107534E-5   -1.179574508380860E-5
                         2.504907888354274E-5   -2.410989659132183E-5    5.657068835092978E-1    7.389516296339697E-2    3.035405178716413E-5   -1.071603858543216E-6    1.384332060604437E-5    4.043076473035687E-5
                        -1.035136016563016E-5   -7.255547534622330E-6   -1.083966813131823E-5   -2.335936052500573E-6    4.905880039449314E-1    8.518364554863335E-2    6.006590664192970E-6   -3.114048324944373E-5
                         9.690100467058877E-6   -5.667026748502259E-6   -1.040762915084511E-5    1.891506179078507E-5    1.515375126078112E-5   -2.781678088784109E-5    5.674314949129459E-1    6.618302164693603E-2

 2.875000000000000E9     5.245263290234314E-1    9.477318779998585E-2   -2.026040304354606E-5    1.369347970709736E-5   -2.830340847328791E-5    9.697567039379248E-6    3.131701934204944E-5   -1.736095701703691E-6
                         7.896168347786974E-6   -9.311898550553744E-7    5.698768760863975E-1    6.481973610457610E-2   -2.889043462690794E-5    2.709144922424947E-5   -3.066350854227485E-6    9.508162938234897E-8
                        -2.247481118935330E-5    3.296351099496009E-6    4.882051590926675E-6    2.379569289565296E-5    4.950579512720715E-1    7.793820499228321E-2   -6.049132502525269E-6   -1.768270879073176E-5
                        -3.861303056336391E-5   -2.140555021954723E-5    1.422765125955706E-5    8.674724866124254E-6   -1.038592975031935E-5   -8.343253066655826E-6    5.711251471135828E-1    5.701111603826790E-2

 2.887500000000000E9     5.288063045616674E-1    8.670470292846691E-2   -1.699097911382494E-5   -1.474506134146876E-6    7.668377371918655E-6    1.054011022338338E-5   -8.939188690349478E-6   -3.477654242647536E-6
                        -1.750526784371435E-6   -5.087099817250972E-5    5.740414778347454E-1    5.568213579705674E-2    3.135923296944437E-5    1.283901798792002E-5    1.687498212816066E-5    3.715469537692866E-5
                         2.076634794951584E-5    2.137333218471118E-5    1.357712480385001E-5    8.303603001101049E-6    4.997004354530674E-1    7.047609024112331E-2    1.778650798181502E-5   -3.408846006046155E-5
                         4.653272153441067E-6    8.368611103670727E-6   -5.618645709742576E-6    7.573508804519318E-6    1.249446187809561E-5    4.444308632285110E-6    5.747276841189127E-1    4.756533929797559E-2

 2.900000000000000E9     5.329165502735249E-1    7.805589385814121E-2    9.891574562102017E-6   -2.044220911467624E-5    1.604302626504884E-5    8.315465509065280E-6    1.426323234295228E-5   -4.697518605288471E-6
                        -1.492903051361274E-5   -2.078722470337018E-5    5.779771397227810E-1    4.608350608730030E-2    1.913877839549303E-5    1.156631368788405E-5   -4.934916046581321E-6    1.232859833974510E-5
                         7.067028590742216E-7    1.697721705152986E-5   -1.730741280010044E-5    1.999178860029463E-5    5.042598648874358E-1    6.231839459027159E-2   -2.317365743988386E-5   -2.565087051746515E-5
                         7.689533966828820E-6   -2.904974741982728E-6   -1.112252756040927E-6   -7.819683646036062E-6    1.362430563652361E-5   -2.723478846676549E-5    5.783202700433803E-1    3.738781491428160E-2

 2.912500000000000E9     5.375002124375738E-1    6.815503246424556E-2    3.495658843492962E-5   -2.135347519919112E-5   -1.339935357365537E-5    1.892838820656712E-5    1.465753845623990E-5    1.544546453997081E-7
                        -1.575667721280631E-5    8.574800298924877E-6    5.821184876573304E-1    3.610694341379466E-2    7.806493349246199E-6    9.083103590066102E-6    1.262322599926038E-5    7.638955755776900E-6
                        -2.514402890291743E-5   -2.237094037103109E-5    2.121418793345028E-5   -1.218155611254730E-5    5.091049721936435E-1    5.395865319536701E-2   -6.152999949096309E-6   -8.739909296393893E-6
                         1.074727077883364E-5   -1.123695230005469E-5   -6.955603495813046E-6    2.239462248750072E-5   -2.282609680238063E-5   -4.099621620598914E-6    5.822145916634246E-1    2.716686955329153E-2

 2.925000000000000E9     5.425093129394022E-1    5.819246944100031E-2    2.116536583165493E-5   -2.885899189527681E-5    2.621012594703658E-6    2.367293324974649E-5   -1.767285402209163E-5    8.968689092207152E-6
                         3.798826331717015E-6    4.088613851860698E-6    5.861689107788749E-1    2.595484223823865E-2   -6.217324666839135E-6    1.612172139851770E-5   -2.502508786182472E-5    2.114348322488805E-5
                        -1.591298030562121E-5   -1.482290460885064E-5    6.014348849447079E-6    2.032303596172676E-5    5.137033102352864E-1    4.581533203533911E-2    8.187736100905591E-6    1.579297309438804E-6
                         6.181399470658292E-6   -4.949586892225740E-6   -1.019452067987364E-5   -2.159719601858774E-6   -1.387501143147421E-5   -2.937868895744678E-5    5.859685681852322E-1    1.700089331784921E-2

 2.937500000000000E9     5.475736228898134E-1    4.841650095412775E-2    4.030267544067522E-7    3.691204634425186E-6    1.974673364161010E-5    2.533280428607160E-5    4.055841008922576E-5   -2.308272676072000E-6
                        -1.298141393944306E-5   -5.462701436675080E-6    5.899100010111645E-1    1.618603244589596E-2   -1.913374224879916E-5    1.909097163889423E-5    1.366585501489433E-6   -8.467878597604935E-6
                        -1.724735909524187E-5   -1.490466851588540E-5    3.250603952685316E-5   -5.923802065168923E-6    5.184069526675311E-1    3.743214238845977E-2   -1.280061032718848E-5   -1.506834976076406E-5
                        -1.979849070900757E-5   -5.103060293786265E-6   -2.632334256480618E-5    2.144058418856804E-5   -9.187197271062303E-6    5.636234082819392E-6    5.897041877804968E-1    6.739387386147849E-3

 2.950000000000000E9     5.531206254709399E-1    3.943009777469336E-2    6.222883877903702E-6   -6.000148724688390E-6    9.137557176130762E-6    3.904358806284952E-5   -1.984553207869320E-5   -1.887794689142464E-5
                         4.627873246639307E-6    9.421556934579096E-6    5.935629159669832E-1    6.047099810645327E-3   -2.049412189191902E-5   -6.000121688976497E-6    2.032868981808419E-5   -1.310500543056450E-5
                        -2.179729263237930E-5   -6.458350319561949E-6   -1.005708350775999E-5    1.002815535002996E-5    5.228554857224126E-1    2.896136432159250E-2   -1.157037252453226E-5    2.474755955498184E-5
                         1.705347949533690E-5   -1.218528846339188E-5    1.242134309749483E-5   -6.773328803271953E-6   -4.275591131306592E-6    4.920870138941311E-6    5.931208251057751E-1   -3.400795172924393E-3

 2.962500000000000E9     5.583186946667752E-1    3.060681277996465E-2    8.762364353661647E-6   -4.581621398045780E-7    1.642538909055398E-5    9.512461480037840E-6   -1.096652262210658E-5    1.620938371310848E-5
                        -1.693773204722248E-5    1.021993801025040E-5    5.970269149259844E-1   -4.104213866066526E-3    2.200248579713699E-5    2.395503798527657E-5    4.469913881934962E-5    2.718662372146241E-5
                        -4.531739751659004E-6   -4.392297876546542E-5    2.521832158130839E-6   -4.037998725738634E-6    5.271309022992865E-1    2.039761266991376E-2   -3.385665579582363E-5    2.324083374702278E-5
                         4.044278690886212E-6   -1.586733223172168E-5    1.840785816112942E-5    2.767477906083391E-5   -2.578314242273744E-5   -1.170803098564022E-5    5.962799815067233E-1   -1.351677835441832E-2

 2.975000000000000E9     5.630141542331253E-1    2.193834986393482E-2   -1.795065613928225E-5    3.814223758646781E-5   -3.860546803904552E-5   -1.784778442828395E-5   -1.620053074816311E-5    2.668170612594375E-5
                         3.746879328254306E-6   -2.107525433707754E-5    6.002608183458530E-1   -1.438730911391111E-2    9.250508585503111E-6   -1.090064414749630E-5    1.837365794080631E-5   -2.330323763360853E-5
                         7.975429700973997E-6    7.065721663411480E-6   -2.122172205133328E-5   -4.482916020199241E-5    5.313730752985930E-1    1.157149053416144E-2   -3.332878255533504E-6   -3.848819229040230E-7
                         9.252812015691475E-7   -8.589066695294497E-6   -1.994734305328888E-5    1.533293553106649E-5   -4.429093612168457E-6    2.321447567017976E-6    5.992510077798231E-1   -2.388583273664174E-2

 2.987500000000000E9     5.670058155486614E-1    1.330949014841749E-2   -1.259789615256740E-5    2.026787566768304E-5   -1.258233600540508E-5    2.911234390258987E-6    2.854877189630127E-5   -1.292587583543161E-5
                        -4.066980095587166E-6   -1.522840087333485E-5    6.030472920417844E-1   -2.512324866532279E-2   -1.035018203988533E-5   -8.898617526155665E-6   -4.685125109209190E-6   -2.259363170123175E-6
                         2.210631292186506E-5    1.580398737454128E-5   -2.476018501631249E-5    1.633600162460324E-5    5.352034983858384E-1    2.687086310368628E-3   -2.409374533287862E-5   -1.057884971975367E-5
                        -3.073695654697280E-6    2.007165320171804E-6   -4.740590193168389E-5    4.233394965848606E-6    7.351707196346872E-6    9.139511357573683E-6    6.014324367638396E-1   -3.456684631120833E-2

 3.000000000000000E9     5.700495438700416E-1    4.134536818604714E-3    8.196681577537481E-6    1.242898994247436E-5   -2.409728335050770E-5   -3.424348404592548E-6   -1.697662505855097E-5   -1.060821203328977E-5
                         4.043048005389323E-6   -6.258830294789139E-6    6.052668761083200E-1   -3.616658246715813E-2   -2.209642712336950E-5    1.481835688698314E-5   -4.232785880364439E-5   -1.572969500095537E-5
                        -1.818245183933645E-5    6.440434277373773E-5    1.990260434409148E-5   -1.055561369567746E-5    5.385648215727332E-1   -6.542371631479488E-3   -1.374777975898746E-5    2.167891993288275E-5
                        -1.962194266649197E-5   -9.277497617088299E-6   -1.572778916023239E-5    3.143894389183267E-5    8.474715303984287E-6   -5.099185926725712E-6    6.034132324380349E-1   -4.566253743939541E-2
