# Supplementary material for: Microwave Imaging for Parkinson’s Disease Detection: A Phantom-Based Feasibility Study Using Temperature-Controlled Dielectric Variations
Source: Sensors (Basel). 2025 Dec 12;25(24):7562. doi: 10.3390/s25247562 (PMC12736638; doi:10.3390/s25247562)
Supplement: Supplementary file 1 [file sensors-25-07562-s001.zip › 37.1.s4p]

#  HZ   S   RI   R     50.00 
! Rohde & Schwarz Vector Network Analyzer 
! Rohde-Schwarz,ZNA26-4Port,1332450024101213,1.95
! Created: UTC 8/28/2025, 1:47:43 PM
! freq[Hz]                re:S11                  im:S11                  re:S12                  im:S12                  re:S13                  im:S13                  re:S14                  im:S14
!                         re:S21                  im:S21                  re:S22                  im:S22                  re:S23                  im:S23                  re:S24                  im:S24
!                         re:S31                  im:S31                  re:S32                  im:S32                  re:S33                  im:S33                  re:S34                  im:S34
!                         re:S41                  im:S41                  re:S42                  im:S42                  re:S43                  im:S43                  re:S44                  im:S44
! 
 5.000000000000000E8    -2.261994087014627E-1    3.471798786893477E-1   -1.530648038548931E-2    1.788039650002650E-2   -4.028816132133589E-2   -1.121768417813272E-2    5.220983438558262E-2    1.574016387447396E-2
                        -1.528512746557859E-2    1.787124942496737E-2   -2.408115879419490E-1    3.255873480306706E-1    1.155610631276421E-2    2.512262417426802E-2   -4.057825057718792E-2   -6.722703806537150E-3
                        -4.032009456884227E-2   -1.126316940438828E-2    1.150175541331985E-2    2.512339919615985E-2   -2.563632103576434E-1    3.439414537296567E-1   -8.372151905593808E-3    1.892910709259050E-2
                         5.225897136175625E-2    1.573644348851987E-2   -4.061254396987682E-2   -6.751560772254427E-3   -8.364680996967992E-3    1.895315284233939E-2   -2.673333423476639E-1    3.376162625681120E-1

 5.125000000000000E8    -2.484080503176174E-1    3.360749477416000E-1    1.287092280742531E-3    9.911160903153787E-3   -3.108074761107182E-2    2.491148951561405E-2    4.498474077490267E-2   -2.937009242941971E-2
                         1.226207153403737E-3    9.877907868783616E-3   -2.757432176316216E-1    3.241856832965650E-1    2.734487168468016E-2    3.855234246737395E-3   -2.851673532092820E-2    2.826707055393336E-2
                        -3.106121033810715E-2    2.485512580728041E-2    2.732333560105523E-2    3.842986997264164E-3   -2.805466591729350E-1    3.447260348416901E-1    6.226608772430111E-3    5.305669260172937E-3
                         4.497700024500670E-2   -2.942252745462048E-2   -2.851830928066698E-2    2.831830088497140E-2    6.215498843498970E-3    5.283215113290912E-3   -2.928425610228925E-1    3.362619374310976E-1

 5.250000000000000E8    -2.986040350772332E-1    3.711642849158752E-1   -6.530127451462136E-3   -1.298042412036425E-3   -1.270387797824663E-3    3.372503485477595E-2    6.011244482994154E-3   -5.050755420245286E-2
                        -6.608211841133277E-3   -1.293117662299379E-3   -3.170079558090855E-1    3.765046332215636E-1    1.517091965546339E-2   -1.492361307572136E-2    2.908731935817237E-3    3.438028900833651E-2
                        -1.339720630903192E-3    3.365565135087892E-2    1.519364590048033E-2   -1.494487721480189E-2   -3.179525835901664E-1    3.950780719196898E-1   -5.682797919491684E-3   -5.178197858661817E-3
                         5.969726634929861E-3   -5.052724731740708E-2    2.914084893910623E-3    3.443100766469496E-2   -5.726683675165024E-3   -5.184561645224859E-3   -3.328613455909083E-1    3.876619775978778E-1

 5.375000000000000E8    -3.001348662981725E-1    4.421720792725945E-1   -1.677068605180623E-2    8.822690224700253E-3    1.867432121319438E-2    1.994997716352835E-2   -2.996171614321140E-2   -3.404548387655534E-2
                        -1.679218015272533E-2    8.917593470067627E-3   -3.013892168260084E-1    4.418509319172442E-1    1.232610124870609E-3   -1.470735649238162E-2    2.156692022710124E-2    1.839336557631770E-2
                         1.867113217770481E-2    1.995973647833880E-2    1.206214212449102E-3   -1.469500318290712E-2   -2.997569062571400E-1    4.618349011186170E-1   -1.536896457248357E-2    5.855241916126928E-3
                        -3.000965164951825E-2   -3.398767585540558E-2    2.155259969023132E-2    1.836861897355067E-2   -1.534263643755428E-2    5.868887108120129E-3   -3.154745655931838E-1    4.612054618475254E-1

 5.500000000000000E8    -2.540495965590511E-1    4.851805972415327E-1   -9.861430630302769E-3    2.646618416219464E-2    2.001823005006283E-2    1.880821164120205E-3   -3.944753446281988E-2   -2.434956934424810E-3
                        -9.859323830053566E-3    2.655056264868394E-2   -2.610500966448008E-1    4.701707986357709E-1   -5.770726722265042E-3   -7.814571333796117E-3    2.234589874493381E-2   -9.690502400945325E-4
                         2.004786637864682E-2    1.904337656825568E-3   -5.820740677181736E-3   -7.772647671432263E-3   -2.531130344279928E-1    4.906584895958878E-1   -8.424569706804301E-3    2.139735533742201E-2
                        -3.944425059001864E-2   -2.439638982495631E-3    2.229866574647902E-2   -9.919742353371528E-4   -8.462151197626654E-3    2.133178140865905E-2   -2.560952005446479E-1    4.944959053170866E-1

 5.625000000000000E8    -2.153086514810912E-1    4.792981119442206E-1    1.596136947001866E-2    3.080377120870472E-2    1.153257471046728E-2   -5.049318858896483E-3   -2.581924131506715E-2    2.124891224287650E-2
                         1.598279976885136E-2    3.075977581761415E-2   -2.335646610334228E-1    4.736373762024864E-1   -2.582972717691679E-3   -7.560423262333582E-4    1.083523312949789E-2   -9.539826576338896E-3
                         1.156018134227513E-2   -5.056541816389264E-3   -2.541276913691254E-3   -7.921754988757301E-4   -2.194283721744075E-1    4.866975537457078E-1    1.355478930912040E-2    2.218242164796921E-2
                        -2.575856554118560E-2    2.122729619666908E-2    1.077233119751624E-2   -9.547980503245826E-3    1.352375763568074E-2    2.219057331306754E-2   -2.153596185284924E-1    4.776103684169276E-1

 5.750000000000000E8    -2.162081655350481E-1    4.740807646339076E-1    3.185246139357065E-2    5.652437911015416E-3    9.764052302982624E-3   -4.282761521591067E-3   -5.618486076947525E-3    2.662925322943254E-2
                         3.179437944033012E-2    5.660090937090531E-3   -2.225863974066864E-1    4.799820099750434E-1    1.960204945226333E-3   -3.948073472595060E-3    6.008720538641018E-3   -5.898692711140185E-3
                         9.762108308180370E-3   -4.303241439890794E-3    1.934665681243321E-3   -3.955322836564470E-3   -2.138223897946595E-1    4.841679365807678E-1    2.081541970697319E-2    3.859228666814897E-4
                        -5.617504383649030E-3    2.665353882388025E-2    5.991552599751176E-3   -5.873817934633404E-3    2.083078325119893E-2    4.182289296504494E-4   -2.185428646113006E-1    4.705535631887200E-1

 5.875000000000000E8    -2.145547107521207E-1    5.012120311634707E-1    1.713183892041447E-2   -1.492052557534521E-2    1.146168787241165E-2   -9.779439959207607E-3    6.903466126927465E-3    2.058857887001337E-2
                         1.715467881058279E-2   -1.491242765248971E-2   -2.062567317347337E-1    5.005603418498068E-1   -9.537992186414560E-4   -9.096954484136228E-3    9.137927093202250E-3   -8.679599979598491E-3
                         1.147382710087831E-2   -9.714845635961342E-3   -9.572076848114139E-4   -9.127985694454022E-3   -2.051515146067641E-1    5.042962799587880E-1    5.465303300168043E-3   -9.623074170115721E-3
                         6.922520000737961E-3    2.057751657672741E-2    9.117963537754233E-3   -8.687334529870425E-3    5.498794099934673E-3   -9.650301173591244E-3   -2.115384693448165E-1    4.993211466113562E-1

 6.000000000000000E8    -1.837372535050516E-1    5.305982619527356E-1   -1.677473983485785E-3   -9.625721121625684E-3    5.844027493733529E-3   -1.957539460099952E-2    1.347608083969270E-2    1.664542309718037E-2
                        -1.675107424772281E-3   -9.649818780638223E-3   -1.729118733225461E-1    5.159561224133865E-1   -1.034068198924620E-2   -1.134370892303291E-2    5.185709515638497E-3   -1.891644377640019E-2
                         5.855075780990320E-3   -1.957747419088781E-2   -1.036659755589144E-2   -1.136166737146384E-2   -1.741609945951329E-1    5.239268283223825E-1   -5.167584601572423E-3    1.333072950644144E-3
                         1.345847166362489E-2    1.668016336538007E-2    5.164984072644969E-3   -1.892209784690286E-2   -5.148095044089519E-3    1.344548784420792E-3   -1.705157566688367E-1    5.227289414252358E-1

 6.125000000000000E8    -1.369238458667698E-1    5.381338917615839E-1    1.811971318054159E-3    6.013909515978165E-3   -1.021106911135694E-2   -2.346212829947822E-2    2.519780363169294E-2    9.592050443986404E-3
                         1.798123284085734E-3    5.986730108517043E-3   -1.354014833623303E-1    5.177511358624587E-1   -2.137419721624591E-2    1.110334676515144E-3   -1.221511908912100E-2   -2.370534918282479E-2
                        -1.021905134036345E-2   -2.348336888103409E-2   -2.134020753998789E-2    1.164095025270500E-3   -1.330913879399654E-1    5.248601921414187E-1    6.380498575055011E-3    1.413582227055518E-2
                         2.519641187852724E-2    9.592408931563969E-3   -1.218447741036711E-2   -2.363354015890397E-2    6.362380643361956E-3    1.413055522853098E-2   -1.206332623645870E-1    5.134564500033633E-1

 6.250000000000000E8    -9.636531377756324E-2    5.210200154824511E-1    1.870426114103115E-2    1.020567405713462E-3   -2.676398064032024E-2   -1.075706777607025E-2    2.963728238377467E-2   -1.187182192832440E-2
                         1.868869815344115E-2    1.013968685714422E-3   -9.750319466057811E-2    5.047398931623531E-1   -1.234258435524525E-2    1.955343402585033E-2   -2.985905120484281E-2   -8.084343241492561E-3
                        -2.677171198105589E-2   -1.076632136917007E-2   -1.232974375703013E-2    1.957354812775740E-2   -9.826101116420040E-2    5.060723401315657E-1    2.472256445843603E-2    2.331715147639333E-3
                         2.964365012676280E-2   -1.187541657848632E-2   -2.982843267599400E-2   -8.072004090031898E-3    2.473056515205863E-2    2.349179619980404E-3   -9.387726511811498E-2    4.809501322581611E-1

 6.375000000000000E8    -7.878164018732138E-2    4.963905046311301E-1    1.667417357329984E-2   -2.054437827706680E-2   -2.692601378226029E-2    1.070608925749106E-2    1.312368995493153E-2   -2.929102616385815E-2
                         1.670065051409318E-2   -2.051568584189455E-2   -7.780303165524290E-2    4.774707409367678E-1    8.569973808697161E-3    1.906922595383752E-2   -2.676557837804702E-2    1.653620439410327E-2
                        -2.696301014789924E-2    1.076712710655560E-2    8.586336406735963E-3    1.907824306679266E-2   -8.684912628749493E-2    4.823225907525013E-1    1.822656778814171E-2   -2.176670371709250E-2
                         1.311379073799108E-2   -2.928198494266216E-2   -2.672193643264260E-2    1.655263082840641E-2    1.817940952804821E-2   -2.173285597009754E-2   -9.643189923134715E-2    4.582261963456606E-1

 6.500000000000000E8    -7.302144976732820E-2    4.902479769978456E-1   -6.630925814988559E-3   -2.628353327311577E-2   -1.307353500506737E-2    2.496202910277446E-2   -6.449621477803468E-3   -3.008800002674188E-2
                        -6.667406587927790E-3   -2.631741511633270E-2   -7.497482181061207E-2    4.658775051913315E-1    1.528374501216041E-2    1.131635856935844E-3   -7.475368591602041E-3    2.884625566932689E-2
                        -1.306616523187789E-2    2.498861021309696E-2    1.528537774652093E-2    1.118221900483964E-3   -8.267378616340787E-2    4.781237584602102E-1   -5.900991564920486E-3   -2.404109956679586E-2
                        -6.477710698423144E-3   -3.008557272841722E-2   -7.459855887395643E-3    2.879951971663864E-2   -5.923546385001369E-3   -2.409486113539076E-2   -9.642383543384399E-2    4.637791304265765E-1

 6.625000000000000E8    -5.068554580827057E-2    4.933126207899250E-1   -1.897243062705547E-2   -8.530274126091680E-3    6.073480701757645E-3    2.639390436790276E-2   -2.432395400813348E-2   -2.329954954832223E-2
                        -1.895905788861273E-2   -8.576671219345541E-3   -5.963823358297173E-2    4.664417279705350E-1    2.079261420936463E-3   -7.616240254886045E-3    1.294633490653079E-2    2.467354069153282E-2
                         6.101349825666385E-3    2.639340957582528E-2    2.058175681180984E-3   -7.637785317425327E-3   -6.577318333318369E-2    4.798760547953234E-1   -1.435572662497699E-2   -6.580969820052424E-3
                        -2.433825753355765E-2   -2.330131658960519E-2    1.292612817356803E-2    2.467715670297893E-2   -1.431521836572384E-2   -6.582220803893232E-3   -7.178506127303548E-2    4.701655183876468E-1

 6.750000000000000E8    -1.847308190511198E-2    4.825670588603249E-1   -1.048700870011627E-2    4.371998825928824E-3    1.945544063478012E-2    1.439600138997512E-2   -3.852814642248065E-2   -2.086019061947529E-3
                        -1.048184880496325E-2    4.412388013161041E-3   -3.048969245060296E-2    4.580168305860084E-1   -5.297139039706916E-3    2.199407147704107E-3    2.291296372271002E-2    8.089280261950738E-3
                         1.946550079217355E-2    1.437467005313915E-2   -5.294089048284196E-3    2.180483514588241E-3   -4.015801941053899E-2    4.746150428540818E-1   -4.410062596738463E-3    2.090886252546000E-3
                        -3.851818127914940E-2   -2.089507198169714E-3    2.292063573613876E-2    8.070974547820516E-3   -4.408253418987219E-3    2.133262096978578E-3   -4.004859695195214E-2    4.586734479677042E-1

 6.875000000000000E8     9.246521613308788E-3    4.561665835491583E-1   -7.178173687104655E-4    2.160235752676078E-3    2.025586340549854E-2    9.004941900723969E-4   -3.116192113178910E-2    2.753904743830131E-2
                        -6.994904287883225E-4    2.138957608055084E-3   -4.117799869469787E-3    4.295736592985243E-1    2.812203377424695E-3    9.720117810458647E-3    1.827490864908459E-2   -5.859989187187250E-3
                         2.026009041448023E-2    8.597309332957230E-4    2.824578953606672E-3    9.710930927865303E-3   -1.494039925984629E-2    4.552378741524021E-1    2.335457993091690E-3   -4.829737514995562E-3
                        -3.110772809502035E-2    2.752506145134697E-2    1.828031692023605E-2   -5.891302690211353E-3    2.343236471834978E-3   -4.820641546521819E-3   -1.682862482843926E-2    4.326074781989389E-1

 7.000000000000000E8     2.052011734624300E-2    4.198693915750429E-1   -1.036486470104690E-3   -5.742735504540992E-3    1.719487125624799E-2   -8.149453953371150E-3   -2.206109127202760E-3    4.153739552608274E-2
                        -9.941289117520226E-4   -5.753458497662236E-3    1.383095490722996E-3    3.938002149966937E-1    1.325171582196255E-2    3.907097936779649E-3    1.107135032015357E-2   -1.152364171130557E-2
                         1.719479756467331E-2   -8.163302770824330E-3    1.325513036237841E-2    3.877014054344049E-3   -2.836142192810679E-3    4.278793264873027E-1   -5.441415181071670E-3   -1.286133440956959E-2
                        -2.190664748019787E-3    4.157007746003968E-2    1.102902183013255E-2   -1.153254280840973E-2   -5.446600808353147E-3   -1.285401884552446E-2   -9.277020124952075E-3    4.039780459820945E-1

 7.125000000000000E8     1.270689159576312E-2    3.930126619220574E-1   -1.051308940627106E-2   -6.896241963013185E-3    1.037762503927992E-2   -1.652397357591512E-2    2.518402521141087E-2    2.938921614682962E-2
                        -1.049650831577273E-2   -6.929064646291222E-3   -7.962188458149598E-3    3.726664243002322E-1    1.305926373521655E-2   -9.256063876456168E-3    3.952717999603829E-3   -1.443781882148363E-2
                         1.040614393383388E-2   -1.655431203961040E-2    1.305427436120444E-2   -9.258295700232693E-3   -3.257392772697003E-3    4.080740489341455E-1   -1.748474056688186E-2   -6.166552850244210E-3
                         2.517481527984371E-2    2.938772944970503E-2    3.909238768435301E-3   -1.441660548898222E-2   -1.749108683620586E-2   -6.144645085368853E-3   -1.090916946992356E-2    3.860733661985778E-1

 7.250000000000000E8     8.479974604727537E-3    3.849018268436367E-1   -1.543003586574460E-2    3.553264470687737E-3   -1.055205286252577E-3   -1.885532729556525E-2    3.460451613845856E-2    6.534102736436973E-3
                        -1.549027455707025E-2    3.555789895836590E-3   -8.595320346559292E-3    3.670967840191885E-1    5.512793208817084E-4   -1.631760547800939E-2   -3.526996298273101E-3   -1.332327237706213E-2
                        -1.094299884894701E-3   -1.887576504803280E-2    5.461472663836753E-4   -1.634851563611801E-2    1.720118810592527E-3    4.004409629024596E-1   -1.680631512677048E-2    7.719990210771839E-3
                         3.464144763464822E-2    6.570882286758003E-3   -3.538938257564036E-3   -1.329595130758594E-2   -1.682400215537698E-2    7.717096451657308E-3   -5.101630581757142E-3    3.766545915916122E-1

 7.375000000000000E8     1.930697001494939E-2    3.760403356784379E-1   -8.396849908559992E-3    1.236431691192866E-2   -1.046703268705593E-2   -1.486547828782252E-2    3.096855283148725E-2   -1.431317445703310E-2
                        -8.400671101369807E-3    1.240249317036965E-2    5.494336590971666E-3    3.540345238548104E-1   -1.177138116490850E-2   -8.572523316875413E-3   -8.800747412777485E-3   -1.003898268532576E-2
                        -1.046770683583022E-2   -1.483640960372557E-2   -1.179632810685105E-2   -8.578180262106218E-3    2.003995162529415E-2    3.863355924313568E-1   -6.620099195113904E-3    1.383025743290545E-2
                         3.095392057904030E-2   -1.428450917181892E-2   -8.817176927145808E-3   -1.000767599708452E-2   -6.609311049597078E-3    1.383685715373694E-2    1.007668104450260E-2    3.600416053162264E-1

 7.500000000000000E8     3.489990836459927E-2    3.521498961580998E-1    5.250793981570123E-4    1.139903611319421E-2   -1.712573759436448E-2   -7.134272851617442E-3    1.615562719809220E-2   -3.057018444906056E-2
                         5.324828125920373E-4    1.142673660084370E-2    1.452532757269159E-2    3.233499369159512E-1   -9.788330619627980E-3    5.085294588116218E-3   -1.352124515259707E-2   -5.048909742819766E-3
                        -1.714574944301618E-2   -7.122010059041901E-3   -9.748987141974785E-3    5.117693748928129E-3    3.528944026668141E-2    3.540313417092916E-1    1.440916613440950E-3    1.009764321502544E-2
                         1.616514968646856E-2   -3.059103083628769E-2   -1.351698940358985E-2   -5.028371787352892E-3    1.455504212161772E-3    1.010236463202796E-2    2.226841405410950E-2    3.276514241755066E-1

 7.625000000000000E8     3.503813929083983E-2    3.140525329840824E-1    3.477426588277110E-3    6.097421154940295E-3   -1.900376943541813E-2    4.305070682786535E-3   -6.335146357527887E-3   -3.420567768014003E-2
                         3.502132735231011E-3    6.078716456949552E-3    2.125202019404647E-3    2.897492371709919E-1    2.536060419807216E-3    6.641045773275704E-3   -1.560489270285129E-2    4.127904225262751E-3
                        -1.900637250388808E-2    4.326522294274458E-3    2.518364117392477E-3    6.636988646680594E-3    2.893791270554303E-2    3.154171699709517E-1    1.576451321823297E-3    4.934903753614083E-3
                        -6.317989128504965E-3   -3.421400202858733E-2   -1.562020343059158E-2    4.118049144078977E-3    1.592039948237665E-3    4.902562613999307E-3    1.389481436356440E-2    2.866569638115914E-1

 7.750000000000000E8     1.134910212743581E-2    2.878768062264359E-1    9.613486109199040E-4    3.405588608216016E-3   -1.247068208902168E-2    1.578424547140915E-2   -2.667721267372669E-2   -2.306969045345305E-2
                         9.999386586145383E-4    3.374116346232349E-3   -2.123367050040934E-2    2.753225651264660E-1    5.465910163879682E-3   -3.617639371885569E-3   -9.727853443843438E-3    1.404098674205509E-2
                        -1.244901060357510E-2    1.583851097018656E-2    5.457877253261149E-3   -3.609583086452779E-3    7.541406044866871E-3    2.943186286424973E-1   -1.053687332447713E-3    5.555727811506479E-3
                        -2.668301697582726E-2   -2.307773496860709E-2   -9.703287386091181E-3    1.403578454919550E-2   -1.082960174439647E-3    5.532905091618361E-3   -1.424539877581006E-2    2.631891500296363E-1

 7.875000000000000E8    -7.058937759322494E-3    2.864839094871089E-1   -5.489502910276731E-4    6.452243426480703E-3    8.747761328379619E-4    1.971898220150901E-2   -3.574212251587543E-2   -5.130873618999002E-4
                        -5.339837053575581E-4    6.418980146325853E-3   -3.281611971772427E-2    2.727254267034469E-1   -3.266618927400415E-3   -8.341528988005003E-3    2.190466277216379E-3    1.675694371383182E-2
                         8.853202022360158E-4    1.973928244646091E-2   -3.320680157285153E-3   -8.346677436889827E-3   -4.420378403606335E-3    2.874529095591909E-1    1.120495732256173E-3    8.882770124913042E-3
                        -3.575370762295769E-2   -5.451121783575509E-4    2.228389071722500E-3    1.676393987768774E-2    1.077990872189848E-3    8.889795788032420E-3   -3.424762311382959E-2    2.608272108686306E-1

 8.000000000000000E8    -6.349991102055686E-3    2.835256909679958E-1    3.294408477341902E-3    9.586213255654666E-3    1.316963025583758E-2    1.343728467575526E-2   -2.694792181113845E-2    2.264006098812756E-2
                         3.325182068813767E-3    9.624282451550491E-3   -3.669734598952971E-2    2.629582203639036E-1   -1.084808800015635E-2   -1.525998715918569E-3    1.271337312845763E-2    9.883347871483148E-3
                         1.316048255428105E-2    1.341639708110559E-2   -1.084217328042227E-2   -1.526889663122705E-3   -9.426846090043892E-3    2.743906137487443E-1    5.774503899807347E-3    8.808978836516023E-3
                        -2.689337311755045E-2    2.261063975837683E-2    1.275815978911865E-2    9.876674843759490E-3    5.750428840221923E-3    8.798035392370283E-3   -3.928701034585477E-2    2.563956195080307E-1

 8.125000000000000E8    -6.421470926669887E-3    2.634357061138712E-1    1.067420233078868E-2    8.941430336955254E-3    1.690513317432627E-2    4.509036116624643E-4   -5.962011716680889E-3    3.318059512556139E-2
                         1.066928691894925E-2    8.902598166086909E-3   -4.818011110748663E-2    2.465171722204282E-1   -7.970500965493267E-3    8.098777015754477E-3    1.372178878733291E-2   -2.650309172845504E-3
                         1.694335860787536E-2    3.995375065952431E-4   -7.979326802800684E-3    8.127447942480014E-3   -2.247511138249150E-2    2.557362279107601E-1    1.061223263486672E-2    6.522602785428124E-3
                        -5.926789255418881E-3    3.319908954544528E-2    1.372237697691290E-2   -2.668051154109647E-3    1.058288702222393E-2    6.511089303843927E-3   -4.661307435925600E-2    2.386838755931051E-1

 8.250000000000000E8    -2.523967900433379E-2    2.389036229464272E-1    1.660403306233975E-2   -2.715948289200687E-4    1.004920647864972E-2   -9.480825461689041E-3    1.558208104172080E-2    2.845660290957947E-2
                         1.661123541222847E-2   -2.851936887475132E-4   -6.972465840149554E-2    2.362002608474076E-1    1.178251791474143E-3    1.073794775542377E-2    4.833581879902798E-3   -9.051168428091796E-3
                         1.001591796421163E-2   -9.472584289522742E-3    1.194007561733006E-3    1.076391471326642E-2   -4.603320542960675E-2    2.431576144843796E-1    1.400728503601245E-2   -1.129615899248364E-3
                         1.557538500808953E-2    2.848231162209870E-2    4.804116048847097E-3   -9.063142256147886E-3    1.398950957561920E-2   -1.125102163403282E-3   -7.190027835375819E-2    2.210108996440658E-1

 8.375000000000000E8    -5.745878797985594E-2    2.302120550035459E-1    1.062081064058207E-2   -1.124421802229128E-2    7.293216737878286E-4   -9.881857783068358E-3    2.862323095558696E-2    1.201815494883220E-2
                         1.063526563148476E-2   -1.126530324319084E-2   -9.127870240300691E-2    2.366804022877323E-1    7.953291659325751E-3    4.388370635060660E-3   -2.508583804565718E-3   -5.261848816096060E-3
                         7.025811688497892E-4   -9.880184304372909E-3    7.957649724854658E-3    4.359073739683986E-3   -7.179796835054951E-2    2.433764343442140E-1    8.209791181020856E-3   -8.924986298111653E-3
                         2.863704886815584E-2    1.201200493536861E-2   -2.499962807203882E-3   -5.249755064986868E-3    8.216385994340504E-3   -8.944314778080375E-3   -1.053857688079566E-1    2.231056582344064E-1

 8.500000000000000E8    -8.286451301284359E-2    2.399114095680987E-1    6.476090486466354E-5   -1.076359338739510E-2   -3.113840111564568E-3   -5.486502661753536E-3    2.888563961288958E-2   -7.422658894106227E-3
                         4.741300468516498E-5   -1.074037794141664E-2   -1.072622139744792E-1    2.430018466110160E-1    4.905560751995560E-3   -3.510307244336218E-3   -1.504388544349976E-3    4.921949376061561E-5
                        -3.132183833796105E-3   -5.476315589170741E-3    4.912421205181930E-3   -3.491736696744701E-3   -8.971571004529111E-2    2.531637825291785E-1    9.314998577462302E-4   -6.866786035509048E-3
                         2.889589553498749E-2   -7.385916799744262E-3   -1.501827891253540E-3    3.274856047749418E-5    9.230030181295022E-4   -6.832825187686075E-3   -1.248972774108424E-1    2.416380509825063E-1

 8.625000000000000E8    -9.226978508340530E-2    2.515157788105600E-1   -2.403851205896361E-3   -4.460484304324648E-3   -3.317794274221402E-3   -2.651941635206418E-3    1.851330035290940E-2   -2.332462341380667E-2
                        -2.392071671835009E-3   -4.449887664565625E-3   -1.174377207545440E-1    2.497432348535830E-1   -2.090632375433275E-3   -2.537577142007789E-3    1.964365248932609E-3   -5.816923152358718E-4
                        -3.305309704902204E-3   -2.654150048510303E-3   -2.098332583513074E-3   -2.478618849577735E-3   -9.773963114052396E-2    2.630430892888672E-1    1.566458343040492E-3   -2.966393925976734E-3
                         1.852046659323906E-2   -2.333862619673250E-2    1.938481457236908E-3   -6.109308417705375E-4    1.575785833170373E-3   -2.988572271707342E-3   -1.265871408621176E-1    2.548215623774288E-1

 8.750000000000000E8    -9.769947432085521E-2    2.533097331475412E-1    6.759539701283562E-4   -2.427803460730752E-3   -3.045626191608037E-3   -1.057917820231358E-3   -6.058885284530390E-4   -2.974898189825943E-2
                         6.965922267322553E-4   -2.461092410531311E-3   -1.258096926559239E-1    2.540922234493107E-1   -1.729205491455301E-3    3.543103903198173E-3    1.305963050052345E-3   -3.678567750420695E-3
                        -3.003918436483376E-3   -1.056634229147900E-3   -1.741970432899187E-3    3.577735062317151E-3   -1.016885298055064E-1    2.673883039411407E-1    4.027067938631904E-3   -4.569935453238957E-3
                        -6.067186125417962E-4   -2.972936755742161E-2    1.306959306289840E-3   -3.680250336089730E-3    4.019130404818798E-3   -4.589457288413670E-3   -1.292391466421828E-1    2.544128603577010E-1

 8.875000000000000E8    -1.111257988632620E-1    2.534227685355387E-1    2.035461398032130E-3   -5.810924820506798E-3   -2.344671117156479E-3   -2.528424362732492E-4   -1.898657179204436E-2   -2.167996225371274E-2
                         2.050400808929969E-3   -5.759436271007132E-3   -1.364108181270707E-1    2.576520910781851E-1    3.876613931397226E-3    4.047199959043739E-3   -1.648930633316073E-3   -4.293881060379622E-3
                        -2.327515005240577E-3   -2.431302224990049E-4    3.895218669251264E-3    4.063008214615083E-3   -1.091893050916368E-1    2.678983149294347E-1    2.422380373018310E-3   -9.123379698122639E-3
                        -1.897513670597241E-2   -2.171090451082622E-2   -1.665355712847082E-3   -4.317697658335977E-3    2.404635378032846E-3   -9.099436219987999E-3   -1.434376484439367E-1    2.549536761593961E-1

 9.000000000000000E8    -1.278387320606766E-1    2.632654859139331E-1   -2.554869861481248E-3   -8.839839879137926E-3   -2.192292504420110E-3   -2.376747527204469E-4   -2.737613708893347E-2   -4.686160723306751E-3
                        -2.506910924236101E-3   -8.831407205965877E-3   -1.503714021177348E-1    2.657860273584920E-1    6.260036001495333E-3   -8.112427760548151E-4   -3.968985608760855E-3   -2.933949117560319E-3
                        -2.206321023053841E-3   -2.444828427612358E-4    6.274807356917727E-3   -7.896657136869768E-4   -1.224167756471854E-1    2.730630663184461E-1   -4.068759646330806E-3   -1.062404573491888E-2
                        -2.735607295982951E-2   -4.654139076651584E-3   -3.993208899688213E-3   -2.929768752951936E-3   -4.085209299112421E-3   -1.061744738105378E-2   -1.587202077410688E-1    2.682055208525477E-1

 9.125000000000000E8    -1.371404524639096E-1    2.817374688141661E-1   -8.245893781413553E-3   -5.869517197385283E-3   -3.116663641038036E-3    3.424252339165088E-4   -2.337984268884214E-2    1.346278600036129E-2
                        -8.288327001054094E-3   -5.872537601811566E-3   -1.607353875206149E-1    2.820658190205902E-1    3.308192831777128E-3   -4.751562400006384E-3   -5.485998943008100E-3   -5.822583884702613E-4
                        -3.102683289035846E-3    3.561676861348627E-4    3.320028387873195E-3   -4.739403316500477E-3   -1.323098576430168E-1    2.879613252943913E-1   -9.519441923354716E-3   -5.994652049553866E-3
                        -2.337242094976777E-2    1.347773888948499E-2   -5.495708476983096E-3   -5.553026508998359E-4   -9.523935061703730E-3   -6.016660081214686E-3   -1.627965706186667E-1    2.877270899175574E-1

 9.250000000000000E8    -1.363429189660359E-1    2.994686325338312E-1   -9.667997294906579E-3    3.832741619141271E-4   -3.333482415661165E-3    2.679062738518443E-3   -8.525658209114056E-3    2.455176485987988E-2
                        -9.640822279204739E-3    4.015777127321317E-4   -1.613638829657433E-1    2.997176736267496E-1   -3.348089962083756E-4   -4.346325773712952E-3   -5.474316975158829E-3    3.080958793187153E-3
                        -3.332911932354837E-3    2.650781870916967E-3   -3.592358722035049E-4   -4.348261252117652E-3   -1.315836296585507E-1    3.043429981089499E-1   -1.005899788207757E-2    2.077335264942735E-4
                        -8.555491477017389E-3    2.455408324610987E-2   -5.466462200407985E-3    3.100304199558865E-3   -1.004755767175860E-2    2.060765719422904E-4   -1.577001318655235E-1    3.014842538538958E-1

 9.375000000000000E8    -1.308275776239926E-1    3.104446202621137E-1   -6.186513203949798E-3    5.427001360389712E-3   -9.150912223347825E-4    5.004160381705297E-3    9.410748350754514E-3    2.241745627681801E-2
                        -6.179916290902295E-3    5.479777966442317E-3   -1.563357639054697E-1    3.111935939948676E-1   -1.446656343989069E-3   -2.607438503904538E-3   -2.346451070665740E-3    6.141013933308874E-3
                        -8.798104145817512E-4    4.996523062042773E-3   -1.439814470182635E-3   -2.619694426487764E-3   -1.254399219753780E-1    3.129533008528083E-1   -6.823183200067129E-3    5.011335271971180E-3
                         9.420995148790681E-3    2.239278782610704E-2   -2.371787314067606E-3    6.137487017635243E-3   -6.825795702109093E-3    4.996025869215160E-3   -1.527484828475548E-1    3.069747053746808E-1

 9.500000000000000E8    -1.273871113192984E-1    3.152154727788779E-1   -4.468294418639141E-4    5.892904046572526E-3    3.111456209882859E-3    4.298666536475894E-3    1.956796242340000E-2    9.188170643671389E-3
                        -4.362413641542382E-4    5.905339085962853E-3   -1.527522439755435E-1    3.166406837938156E-1   -1.646859540644366E-3   -1.722937240826686E-3    2.136368732093961E-3    6.018871048429299E-3
                         3.112579714710945E-3    4.312951038202608E-3   -1.669911710684770E-3   -1.718037849806346E-3   -1.231127156208309E-1    3.150554884924025E-1   -1.469754946924434E-3    5.597733248937214E-3
                         1.958432885744819E-2    9.194009353777918E-3    2.141337358399322E-3    6.021290706866660E-3   -1.470487793300502E-3    5.578859753129695E-3   -1.530941374537120E-1    3.097924201328412E-1

 9.625000000000000E8    -1.290316325178280E-1    3.197556588994845E-1    2.246765638475216E-3    1.652525067938257E-3    4.753475991704340E-3    2.974377986636247E-4    1.759428200318368E-2   -4.666649262950416E-3
                         2.246208725026106E-3    1.640621611447581E-3   -1.532309888785213E-1    3.220130352396593E-1   -1.691472991847927E-3   -1.001974567277411E-3    4.855044162307180E-3    2.716057267232859E-3
                         4.789113228737352E-3    3.049595208779947E-4   -1.686282380505562E-3   -9.857522646180843E-4   -1.267188904839247E-1    3.190289349292352E-1    8.346493663878553E-4    1.902847312119832E-3
                         1.756109303585936E-2   -4.662417578173426E-3    4.866110085283678E-3    2.710343738768480E-3    8.532754995717220E-4    1.934424526087519E-3   -1.567203049205350E-1    3.163321599453990E-1

 9.750000000000000E8    -1.311997103135704E-1    3.288612321292168E-1   -6.786347948569732E-4   -1.620323226822188E-3    2.151997180407525E-3   -2.814701092969016E-3    9.551235753350351E-3   -1.142359540257523E-2
                        -6.982184129926254E-4   -1.634300796283358E-3   -1.533838518001477E-1    3.312348761557892E-1   -1.290067316523710E-3   -6.441053754748247E-4    4.037427988308076E-3   -6.890246043290924E-4
                         2.145114914218553E-3   -2.814208128461153E-3   -1.288309543067546E-3   -6.471123464605168E-4   -1.290349882732946E-1    3.292589598187021E-1   -1.669011436383388E-3   -3.288618232475928E-4
                         9.576184923367943E-3   -1.142865134767850E-2    3.985285929095124E-3   -6.715856518633612E-4   -1.685796161638511E-3   -3.516467292662540E-4   -1.569993011443807E-1    3.272984112332680E-1

 9.875000000000000E8    -1.278564292070761E-1    3.405303253769531E-1   -4.358688947044422E-3    7.392027452802506E-4   -1.140154331862383E-3   -1.544929822023330E-3    2.105595528359101E-3   -1.275294025177696E-2
                        -4.338870807365139E-3    7.589845344177615E-4   -1.485804743960753E-1    3.414667857859777E-1   -1.329172014338730E-3   -1.428306134413730E-3    1.905909770696458E-3   -1.140556931175957E-3
                        -1.134287854147317E-3   -1.547922914409903E-3   -1.312717966161944E-3   -1.452686501939673E-3   -1.240741603781162E-1    3.405062658235680E-1   -4.129840818180550E-3    2.125929830531246E-3
                         2.113830045480073E-3   -1.273610447341879E-2    1.900155503151377E-3   -1.157948645625598E-3   -4.165142197995439E-3    2.113431707227349E-3   -1.512537500780179E-1    3.376559040771676E-1

 1.000000000000000E9    -1.188439622785917E-1    3.484186386573249E-1   -2.874703403699804E-3    5.180284957169570E-3   -3.409280607622679E-4    1.444429884675550E-3   -4.416916277511026E-3   -1.131250319274778E-2
                        -2.854554818158668E-3    5.195879908982333E-3   -1.403864647528532E-1    3.474307565449012E-1   -3.553147418742410E-3   -1.734435492790868E-3    2.228612341716119E-3   -2.243906246006606E-4
                        -3.581470170170022E-4    1.423176797534251E-3   -3.574735733424517E-3   -1.753353402891008E-3   -1.147810127329807E-1    3.456002069958151E-1   -2.308176613430137E-3    5.789896887771815E-3
                        -4.408304079429473E-3   -1.131987456744241E-2    2.225767880266957E-3   -2.285543829203929E-4   -2.311896204688520E-3    5.798527873592660E-3   -1.426295038175106E-1    3.425246367421448E-1

 1.012500000000000E9    -1.096276448282395E-1    3.501028760168411E-1    1.764628732328765E-3    5.525879833781893E-3    2.696610820391998E-3    8.979158165263346E-4   -9.483576558745361E-3   -6.760520982689321E-3
                         1.776484004977947E-3    5.541013743228767E-3   -1.343726526680757E-1    3.483553312499185E-1   -5.712618694710157E-3    1.671572572882459E-3    3.679526882907037E-3   -2.071131610675834E-3
                         2.690789286730926E-3    9.032157221573148E-4   -5.688863290774840E-3    1.671332723845760E-3   -1.082714940094202E-1    3.447856189067244E-1    2.001704394208401E-3    5.856485288292738E-3
                        -9.494595274803504E-3   -6.764689168265124E-3    3.703018208190518E-3   -2.051399977315236E-3    1.976376550265382E-3    5.860927559986330E-3   -1.369967244768460E-1    3.422830812436214E-1

 1.025000000000000E9    -1.051173001881228E-1    3.487092912302876E-1    3.832971832285443E-3    2.143166494560953E-3    3.095071273184367E-3   -2.524547304602222E-3   -1.100965646508985E-2   -4.535952761326082E-4
                         3.836461512073711E-3    2.145358430989057E-3   -1.335123305689505E-1    3.485527468474589E-1   -3.061464309510094E-3    6.061192336340305E-3    1.971506465110801E-3   -5.412533824716626E-3
                         3.076303074199807E-3   -2.528486240096444E-3   -3.056211204680849E-3    6.055938138069502E-3   -1.074841769484566E-1    3.435442517821047E-1    3.873475584964764E-3    2.739666609246976E-3
                        -1.101782387023477E-2   -4.644042329601531E-4    1.941709552534354E-3   -5.388648969106004E-3    3.864973721894983E-3    2.719933441013053E-3   -1.373297400235894E-1    3.419824082132280E-1

 1.037500000000000E9    -1.047370896074247E-1    3.500953141510001E-1    2.140588962769841E-3   -2.215264182382005E-4    8.347291830106689E-5   -4.593217355209910E-3   -9.313357913883220E-3    5.342182381108504E-3
                         2.176503007098241E-3   -2.461957789545383E-4   -1.352417545490863E-1    3.524946428433701E-1    2.069468155440532E-3    5.970886210969742E-3   -2.576297507576177E-3   -6.005303740263132E-3
                         6.593306330014225E-5   -4.613450262584621E-3    2.065428826584942E-3    5.963513905997530E-3   -1.090815139522576E-1    3.469945087469656E-1    2.608407684556057E-3    6.834268848271635E-4
                        -9.328394790701119E-3    5.351719041948548E-3   -2.549393403226228E-3   -6.009253699150789E-3    2.614596180318877E-3    6.608738190073624E-4   -1.397929352726648E-1    3.466571583836320E-1

 1.050000000000000E9    -1.030047705768543E-1    3.550562704927193E-1    3.728658835985882E-4    4.292141931083500E-4   -3.400698501704423E-3   -3.312861165073362E-3   -4.914246858536603E-3    9.740892828408823E-3
                         4.107944040388001E-4    4.134716041375055E-4   -1.345430189076398E-1    3.593628951251722E-1    4.234632762169105E-3    2.391890605060782E-3   -6.076288384897923E-3   -2.751629067234695E-3
                        -3.410381944545476E-3   -3.309657915036480E-3    4.281025308436284E-3    2.395013989324038E-3   -1.075590985245728E-1    3.530559333518141E-1    1.584947500224795E-3    1.178465817356237E-3
                        -4.908642292799245E-3    9.735865632708630E-3   -6.067818295483075E-3   -2.777018250706286E-3    1.554742814000214E-3    1.187135226658487E-3   -1.387017000737424E-1    3.537415380763726E-1

 1.062500000000000E9    -9.853410644838700E-2    3.586572496143096E-1    7.839292707590732E-4    1.908325100865845E-3   -4.480578407123884E-3   -4.397906586241781E-6    1.844314255728739E-3    1.102551342297562E-2
                         7.746778414136832E-4    1.903855880362920E-3   -1.308366620721655E-1    3.643711202094975E-1    3.160586860140557E-3   -2.476045542304455E-4   -6.037730377048849E-3    1.820548650969105E-3
                        -4.474240827059480E-3    1.115359038907642E-5    3.152219716920555E-3   -2.476873245949924E-4   -1.035138832649412E-1    3.568527010212834E-1    2.449085455968482E-3    1.866089519306962E-3
                         1.833932872568906E-3    1.102869810012381E-2   -6.027459271882882E-3    1.839982805342473E-3    2.463102070994412E-3    1.883501975840882E-3   -1.351456609326697E-1    3.581667004472077E-1

 1.075000000000000E9    -9.508434065216502E-2    3.588042447101102E-1    2.465883717144735E-3    2.310422913054809E-3   -2.915601378544727E-3    2.604731769213968E-3    8.341133305089543E-3    7.431673732993834E-3
                         2.465141341775486E-3    2.269197502555397E-3   -1.282638541663538E-1    3.664476544540367E-1    1.607308238660581E-3   -4.371492956366334E-4   -3.135275506429842E-3    4.654143691780964E-3
                        -2.914942122671040E-3    2.664093203782162E-3    1.586829209332035E-3   -4.285166674113847E-4   -1.012413087624165E-1    3.579626568103530E-1    3.984952083746088E-3    1.223527148602025E-3
                         8.333967800599812E-3    7.430550779519012E-3   -3.121100544994253E-3    4.671199662722361E-3    3.962933644708736E-3    1.221728787123167E-3   -1.333441200399426E-1    3.599397287533945E-1

 1.087500000000000E9    -9.532869312370805E-2    3.576551735861729E-1    4.362922041567547E-3    1.017178359764803E-3   -3.729405951464978E-4    3.257523791278433E-3    1.069348282356303E-2    4.277783486170952E-4
                         4.361470868930253E-3    1.048444388348590E-3   -1.285231233134469E-1    3.689002514101178E-1    1.746897655932077E-3    3.535360994308682E-4    3.085765142009870E-4    4.778700363979121E-3
                        -3.843853916169805E-4    3.237912331704112E-3    1.762381759928314E-3    3.543592484450972E-4   -1.020233418932228E-1    3.594014182389842E-1    5.007081857753063E-3   -7.589569910472789E-4
                         1.070367843736778E-2    4.155992878362243E-4    2.825933843768227E-4    4.816254322297477E-3    5.010564547128285E-3   -7.557800348050013E-4   -1.342786519906418E-1    3.624901255001421E-1

 1.100000000000000E9    -9.895207038332660E-2    3.586506267640778E-1    4.893382776960521E-3   -1.786429037749789E-3    1.406417805695716E-3    1.905632914441730E-3    7.939454374778205E-3   -5.908693678002151E-3
                         4.936320824644397E-3   -1.805577602633854E-3   -1.296638572766117E-1    3.742810853817546E-1    3.032246782596658E-3   -3.533654196057436E-4    2.488875399613189E-3    2.947121211839010E-3
                         1.392283484299046E-3    1.897069822135847E-3    3.012540649584880E-3   -3.325884144033741E-4   -1.040187507608614E-1    3.636117397670985E-1    4.355308173618207E-3   -3.430438007506529E-3
                         7.935652787076808E-3   -5.919756361542257E-3    2.470349336763806E-3    2.971733938010145E-3    4.325395424360673E-3   -3.408049504299480E-3   -1.362456796358010E-1    3.680283213001929E-1

 1.112500000000000E9    -1.025275590038332E-1    3.637375840177328E-1    3.063643147522630E-3   -4.225271202312871E-3    1.135419795784885E-3    2.315209024422289E-4    2.418848654952991E-3   -8.642690524511510E-3
                         3.045597416844610E-3   -4.242422618577753E-3   -1.289628071406583E-1    3.817997709861604E-1    3.023164229200792E-3   -2.612862533781187E-3    2.583996167679376E-3    7.720055602812834E-4
                         1.143769264589415E-3    2.210768978115487E-4    3.016702076820406E-3   -2.596761253152632E-3   -1.042796988223876E-1    3.699405921556482E-1    2.014866509622233E-3   -5.012760537442078E-3
                         2.389880498242549E-3   -8.640609553929601E-3    2.551910003624177E-3    7.871304485471736E-4    2.025079922735775E-3   -4.996515043863682E-3   -1.363067251568522E-1    3.761863686102100E-1

 1.125000000000000E9    -1.032627936226624E-1    3.707660172949743E-1    2.813669883066367E-4   -4.492384656506397E-3   -1.117510531057803E-4    3.415531512717980E-4   -2.829786574280701E-3   -7.503858221960804E-3
                         2.736476211862597E-4   -4.455960448600129E-3   -1.269238977946758E-1    3.890454986570253E-1    9.829560796673718E-4   -4.313796233241091E-3    1.579212479034059E-3    1.881462564213970E-4
                        -1.195997649092032E-4    3.408476485241654E-4    9.740707421171694E-4   -4.320796633614682E-3   -1.026890463155025E-1    3.761901996438858E-1   -5.172117301698030E-4   -4.781521583634559E-3
                        -2.859526485056168E-3   -7.497343196938267E-3    1.580600260308431E-3    1.796547932310046E-4   -5.213290811032542E-4   -4.750031648422158E-3   -1.341838847452037E-1    3.841484960235414E-1

 1.137500000000000E9    -1.021613311768750E-1    3.772465019208525E-1   -1.125916551416398E-3   -3.089484385669979E-3    3.115367421850622E-4    1.761570525975655E-3   -5.936318506647133E-3   -4.072951550338348E-3
                        -1.167354482370432E-3   -3.051874359396098E-3   -1.251184284647038E-1    3.956640229234652E-1   -1.814319410624769E-3   -4.067527132608841E-3    1.841469938358564E-3    6.421737313914846E-4
                         3.262153123763661E-4    1.756598670562559E-3   -1.805852040390303E-3   -4.043102788869123E-3   -1.009281754707033E-1    3.814440037610751E-1   -1.937242739492380E-3   -3.347294651055270E-3
                        -5.956075304498839E-3   -4.081234538613470E-3    1.836445785563682E-3    6.547442336420586E-4   -1.933463044784184E-3   -3.365067235923822E-3   -1.322382050972712E-1    3.908525914381419E-1

 1.150000000000000E9    -1.013678456473285E-1    3.830854329568362E-1   -9.426631831821802E-4   -2.166686983750005E-3    2.485431194000294E-3    1.600389648838913E-3   -6.562219044333524E-3   -3.700317829012181E-5
                        -9.472002695639750E-4   -2.127709090282910E-3   -1.241668063097230E-1    4.025659041600303E-1   -3.612227089020897E-3   -1.959324111507430E-3    3.155918562537275E-3   -3.996732734938380E-4
                         2.480618902568908E-3    1.604953940100568E-3   -3.578806732925625E-3   -1.939399944589895E-3   -1.000524329850332E-1    3.869581646789228E-1   -2.024784197602352E-3   -2.125511240072516E-3
                        -6.557683986399605E-3   -2.419657857435190E-5    3.178189070655717E-3   -3.661481795724978E-4   -2.010340803603049E-3   -2.126340247212384E-3   -1.315448880536962E-1    3.977618936299573E-1

 1.162500000000000E9    -1.018970806705812E-1    3.901073808081497E-1   -9.077382900934254E-4   -2.573010253496895E-3    3.507856094307833E-3   -8.842328700427698E-4   -4.962479444241208E-3    3.301410333745231E-3
                        -9.476657847594773E-4   -2.608559856395614E-3   -1.234959613881218E-1    4.104947314470156E-1   -3.278539972069932E-3    5.480805668555527E-4    2.837768386699597E-3   -3.032607627010154E-3
                         3.514282180874100E-3   -8.894232811397975E-4   -3.251063340986454E-3    5.551617155713645E-4   -9.988735046153041E-2    3.937863625111557E-1   -1.830854200204800E-3   -1.922788721639500E-3
                        -4.949942039437888E-3    3.308341652869089E-3    2.825548514495971E-3   -3.069908546522483E-3   -1.849187758769772E-3   -1.907779554562088E-3   -1.315558988031189E-1    4.064343827602899E-1

 1.175000000000000E9    -1.024871716686455E-1    3.998206598218889E-1   -2.292252355365721E-3   -3.013208882677186E-3    1.944215428785085E-3   -3.297453803628704E-3   -2.194154980443521E-3    4.999357906583376E-3
                        -2.315438046429987E-3   -3.008219630329269E-3   -1.225272454896237E-1    4.198838501148192E-1   -1.510174156078082E-3    1.511259610007808E-3   -4.857949103974880E-6   -4.563588882759764E-3
                         1.967803608723079E-3   -3.306699937043108E-3   -1.503029833899655E-3    1.522519349646050E-3   -9.952740958225463E-2    4.025699852156510E-1   -2.587210513490373E-3   -2.056950017835932E-3
                        -2.178704296891286E-3    4.967575080792743E-3    1.849052855260452E-5   -4.548219008349918E-3   -2.607386586292034E-3   -2.062447996184581E-3   -1.301910756579542E-1    4.173401503862893E-1

 1.187500000000000E9    -1.011516400578274E-1    4.117801880123813E-1   -4.085858956596947E-3   -1.858914681535773E-3   -7.063356376860385E-4   -3.564176492977285E-3    6.375160626710725E-4    4.974980968579634E-3
                        -4.118762611060689E-3   -1.869369833742675E-3   -1.199739320738883E-1    4.308751046545238E-1   -4.390705571811491E-4    7.275179259534251E-4   -2.948447610001441E-3   -3.356604946636027E-3
                        -7.145364997982175E-4   -3.554088761843446E-3   -4.523411228020804E-4    7.132216185708495E-4   -9.771402505684487E-2    4.130822015028845E-1   -3.933886580196164E-3   -1.175138195368630E-3
                         6.511754754553207E-4    4.965297738687252E-3   -2.931738079746645E-3   -3.348403309293384E-3   -3.927052208278394E-3   -1.184767272095070E-3   -1.262589259572149E-1    4.292578590051195E-1

 1.200000000000000E9    -9.704631605524924E-2    4.239567604174754E-1   -4.663012234479741E-3    4.754809807140265E-4   -2.506702984838159E-3   -2.075373950583362E-3    3.040023508402418E-3    3.807195233608656E-3
                        -4.633642814905508E-3    4.792089956595483E-4   -1.149058898567710E-1    4.424633626998854E-1   -1.069935462725348E-3    7.537032722992777E-5   -4.013023996481284E-3   -6.789894349477511E-4
                        -2.497623985382993E-3   -2.074859353943094E-3   -1.042730152862402E-3    1.118807258234249E-4   -9.376332332414150E-2    4.239637329676605E-1   -4.407910193477464E-3    8.264217404963409E-4
                         3.000242443398521E-3    3.799091907435291E-3   -3.964057801932494E-3   -6.708885239225311E-4   -4.399762071709205E-3    8.380234596744252E-4   -1.200614639695097E-1    4.405818984395115E-1

 1.212500000000000E9    -9.150959792260466E-2    4.348773950313123E-1   -3.558507707086723E-3    2.444725923616811E-3   -2.768816955991497E-3   -1.293892189595271E-4    4.597941044575463E-3    1.544879684260344E-3
                        -3.559968113485227E-3    2.421689876690037E-3   -1.077866291729397E-1    4.533984577222965E-1   -1.917883118726773E-3    1.025396804288632E-3   -3.099479334888265E-3    1.607285053036527E-3
                        -2.759245411595647E-3   -1.187855232054450E-4   -1.938663980500526E-3    1.055312946185004E-3   -8.834993550515101E-2    4.339287537622039E-1   -3.444267503955233E-3    2.785218715099752E-3
                         4.590855463927148E-3    1.511719597081495E-3   -3.137826068725478E-3    1.615552455165424E-3   -3.437342202984016E-3    2.781834873544711E-3   -1.127833255533631E-1    4.509447636045001E-1

 1.225000000000000E9    -8.566431825028448E-2    4.451990394255896E-1   -1.865086191470197E-3    3.165893710035665E-3   -1.914489895452850E-3    1.098193452095944E-3    4.516002937686334E-3   -1.344540323924554E-3
                        -1.865609430981723E-3    3.193580405567280E-3   -1.001831908607914E-1    4.638947654703322E-1   -1.201347382051951E-3    2.725058124825837E-3   -1.345397744512551E-3    2.553725427169851E-3
                        -1.889507351696883E-3    1.129418052691996E-3   -1.199742236426923E-3    2.720505018943209E-3   -8.276038584011791E-2    4.435549268855951E-1   -1.640017993518802E-3    3.608541343559686E-3
                         4.511902307582022E-3   -1.331973696800190E-3   -1.384106832990062E-3    2.545890585857887E-3   -1.648848815921842E-3    3.613566770729390E-3   -1.052208277219472E-1    4.613611927898344E-1

 1.237500000000000E9    -7.895484512860851E-2    4.563627539013980E-1   -6.899528241467016E-4    2.940755016841014E-3   -9.395747295286884E-4    1.377472483067345E-3    2.811525005383528E-3   -3.487303944814234E-3
                        -6.989804048090743E-4    2.957935465609520E-3   -9.220693927711858E-2    4.752439970311139E-1    8.873328813411024E-4    3.117142680384636E-3    2.896967255964478E-5    2.335980379195088E-3
                        -9.396120891058823E-4    1.382744911524281E-3    8.716251761302603E-4    3.136232614442085E-3   -7.647138095397620E-2    4.540241111903915E-1   -2.573939942281603E-4    3.287391877591207E-3
                         2.800611343534860E-3   -3.490416425936955E-3    6.000788193109704E-5    2.326144009493020E-3   -2.802888960329708E-4    3.283779177052786E-3   -9.683066612643532E-2    4.725760244875133E-1

 1.250000000000000E9    -7.001067485315715E-2    4.684388063381086E-1   -1.591793507362673E-4    2.782204353186479E-3   -5.133398644709800E-4    1.311420119181725E-3    4.329813144879069E-4   -4.212356830290817E-3
                        -1.764738534214897E-4    2.804114020283049E-3   -8.243969266969522E-2    4.872698950988719E-1    2.457544650173152E-3    1.763430440076553E-3    7.358599405985398E-4    1.722164243726944E-3
                        -4.946719669896940E-4    1.304979318702277E-3    2.451775592817092E-3    1.779639401855245E-3   -6.806971707473376E-2    4.653165119018777E-1    3.427663404581356E-4    2.921982848903884E-3
                         4.359341053477296E-4   -4.219355317763869E-3    7.289639523291297E-4    1.726735060203386E-3    3.418226036404035E-4    2.924699074118784E-3   -8.656806008674897E-2    4.838533968749736E-1

 1.262500000000000E9    -5.780005454211295E-2    4.799486002227952E-1    4.730301323273394E-4    3.034417744112547E-3   -2.412393865805226E-4    1.550115225402082E-3   -1.844736900387379E-3   -3.707307416807869E-3
                         4.843811375169998E-4    3.007316314843553E-3   -6.993442751516205E-2    4.981396731347176E-1    2.455182842270918E-3    6.760334616036120E-5    1.138112608181198E-3    1.355970300815924E-3
                        -2.538559928280770E-4    1.537306284606626E-3    2.495018796605424E-3    5.049289584945537E-5   -5.674318417301554E-2    4.760038596983590E-1    1.000866081936055E-3    2.992091417883672E-3
                        -1.851560214795177E-3   -3.712639035727997E-3    1.094293217317726E-3    1.323248106640072E-3    9.922174773526508E-4    2.985704097839204E-3   -7.410409899418395E-2    4.936731621867939E-1

 1.275000000000000E9    -4.328246247714041E-2    4.894281995292795E-1    1.770199958111398E-3    3.030629231980657E-3    5.180544536703859E-4    1.901650890540070E-3   -3.634618211345812E-3   -2.056966022964277E-3
                         1.759594073911610E-3    3.059228700624752E-3   -5.600052883981779E-2    5.065802827521015E-1    1.644969994983001E-3   -7.854525378751930E-4    1.605574577541870E-3    1.010339010917935E-3
                         5.270048276832547E-4    1.909017028743871E-3    1.635129210032806E-3   -7.660216375949666E-4   -4.390166251504925E-2    4.844868242706097E-1    2.225984660293349E-3    2.812362969190018E-3
                        -3.622711245864328E-3   -2.048751443206577E-3    1.652050850267164E-3    1.013961189359642E-3    2.183960418090830E-3    2.821020261027797E-3   -6.060623737082876E-2    5.011271593660191E-1

 1.287500000000000E9    -2.813259285305529E-2    4.966986700428602E-1    3.124166493566769E-3    2.122840761362619E-3    1.772817327967119E-3    1.626929200256052E-3   -4.140193899320893E-3    4.198352799848759E-4
                         3.150372763886881E-3    2.088412200921522E-3   -4.198103612647353E-2    5.130390141002364E-1    1.122666082682757E-3   -7.904308175144882E-4    2.260141922008293E-3    1.317531587818425E-4
                         1.809546028807116E-3    1.620865016636550E-3    1.111468679513060E-3   -8.214161810914434E-4   -3.091380706607544E-2    4.913041523834080E-1    3.436323076046430E-3    1.726971052058211E-3
                        -4.153213055345445E-3    4.050592834394456E-4    2.255640714923419E-3    1.403232598864398E-4    3.449548076925343E-3    1.733484337218369E-3   -4.706381602952368E-2    5.069679043175426E-1

 1.300000000000000E9    -1.322711425437014E-2    5.028319390523586E-1    3.679462595451923E-3    3.579842762314577E-4    2.673654814080732E-3    2.267240640076586E-4   -3.008860954324255E-3    2.770591086371446E-3
                         3.675396620638923E-3    4.059535461512691E-4   -2.790947266277073E-2    5.185037493909862E-1    1.091662003366538E-3   -9.122741268131536E-4    2.203103418133544E-3   -1.295498024308893E-3
                         2.694345621648627E-3    2.253739482498912E-4    1.079631886494659E-3   -9.292207668211632E-4   -1.807286445394376E-2    4.975672955124092E-1    3.832603411145268E-3   -6.041007721315514E-5
                        -3.027950955086623E-3    2.792469598365525E-3    2.204182693528973E-3   -1.298516650591522E-3    3.820495385688411E-3   -5.117821468732226E-5   -3.349912528995320E-2    5.122633833702969E-1

 1.312500000000000E9     1.812598729497846E-3    5.078007895076546E-1    3.177437681695019E-3   -1.268470139096834E-3    2.309877943738394E-3   -1.499095797522269E-3   -7.096945642439087E-4    3.883860482547935E-3
                         3.142802705015932E-3   -1.244488380746429E-3   -1.280820636405616E-2    5.234540494906401E-1    9.033335306281927E-4   -1.511265827333239E-3    1.019582197749883E-3   -2.472044147361446E-3
                         2.304546183189957E-3   -1.514425869629630E-3    8.976774235462336E-4   -1.497896883609436E-3   -4.490311881280339E-3    5.036179358168364E-1    3.100254796435812E-3   -1.671512285098925E-3
                        -7.148894691399298E-4    3.897730268970813E-3    1.033505707202214E-3   -2.457308894636532E-3    3.114301554824955E-3   -1.652583505820097E-3   -1.920920280787912E-2    5.172548604379826E-1

 1.325000000000000E9     1.712775026628369E-2    5.115789685849069E-1    1.983137651855791E-3   -2.101230878962282E-3    9.274083933346489E-4   -2.510130989197526E-3    1.691407467150405E-3    3.322001755848401E-3
                         1.991662717882738E-3   -2.128977338637640E-3    3.304638430813851E-3    5.272447554729244E-1    1.458994806109602E-4   -1.999876568771413E-3   -6.387245955330388E-4   -2.527962731215738E-3
                         9.053661029446305E-4   -2.516937115006970E-3    1.480412828151343E-4   -1.997818187878909E-3    1.025764479187881E-2    5.085998863520578E-1    1.834906713050008E-3   -2.431375478579598E-3
                         1.663956403007716E-3    3.341601996155527E-3   -6.353018365819601E-4   -2.492457315951815E-3    1.825910095238061E-3   -2.432007335054581E-3   -3.752722597706176E-3    5.211981166161375E-1

 1.337500000000000E9     3.272966112817905E-2    5.132916039871589E-1    9.638227265211576E-4   -2.140066746011447E-3   -6.912504970569428E-4   -2.359426492059050E-3    3.105893326755506E-3    1.619063073941715E-3
                         9.345818928492848E-4   -2.151814799696864E-3    1.967911150516039E-2    5.291933771085383E-1   -9.485262782949893E-4   -1.938142834834617E-3   -1.853759767645981E-3   -1.550824491200409E-3
                        -6.790204283828562E-4   -2.378278673519571E-3   -9.608095970596585E-4   -1.922477236863146E-3    2.571082696682303E-2    5.117972508753298E-1    7.290496677187288E-4   -2.407141010974353E-3
                         3.082648981311975E-3    1.632865505578915E-3   -1.874920646773743E-3   -1.516030137416645E-3    7.227881783628627E-4   -2.430568773013341E-3    1.222033806273583E-2    5.231835889666562E-1

 1.350000000000000E9     4.792235736528537E-2    5.128005316706320E-1    4.290978663046579E-4   -1.961609563884994E-3   -1.713510740150136E-3   -1.443546308926590E-3    3.203121523169289E-3   -4.516188255465969E-4
                         4.366968148530184E-4   -1.960657724155461E-3    3.544690807725589E-2    5.294742594074116E-1   -1.781713669706073E-3   -1.123171118687922E-3   -2.106470227509969E-3   -2.139932956176609E-4
                        -1.702667573297577E-3   -1.450583393363105E-3   -1.802602068003642E-3   -1.110140412330786E-3    4.105543997029126E-2    5.129743918496911E-1    9.933913813907121E-5   -2.202320640522999E-3
                         3.211542848162048E-3   -4.889966246400184E-4   -2.136466327573722E-3   -1.864235806823461E-4    1.084100529460640E-4   -2.191517532971281E-3    2.740666933398005E-2    5.232887790579533E-1

 1.362500000000000E9     6.204329694903388E-2    5.107925573791284E-1    3.887344127684231E-5   -2.064902918919299E-3   -1.999191057639530E-3   -3.139227139211351E-4    2.202456537041309E-3   -2.073098484253623E-3
                         3.184978404494370E-5   -2.039513544844298E-3    5.014741272185605E-2    5.284637299720042E-1   -1.966068264922619E-3    2.794781296797765E-5   -1.688617163770411E-3    8.373302080469158E-4
                        -1.981134486992679E-3   -3.349848866025576E-4   -1.946374276471522E-3    2.612032636908887E-5    5.565147450322436E-2    5.126314567840179E-1   -3.737425671030444E-4   -2.127951075877534E-3
                         2.220484017820286E-3   -2.058637293389493E-3   -1.686886699221369E-3    8.427327791001822E-4   -3.644182921173600E-4   -2.149517346446749E-3    4.130004222221728E-2    5.220879273620550E-1

 1.375000000000000E9     7.506723385491661E-2    5.081768966345042E-1   -6.602146173187167E-4   -2.185703467307817E-3   -1.722704984453796E-3    6.201450539624612E-4    5.796741953450948E-4   -2.766448994695542E-3
                        -6.507199408279847E-4   -2.158044879087861E-3    6.373355671658305E-2    5.265666910057429E-1   -1.408740987101138E-3    8.412643337813816E-4   -9.329664495873372E-4    1.382779573162057E-3
                        -1.734360695455261E-3    6.439980317488345E-4   -1.395222904174350E-3    8.669119803318175E-4    6.948636557781880E-2    5.115097606231196E-1   -1.101950244858391E-3   -2.060590372466016E-3
                         6.094902521433572E-4   -2.787875344842517E-3   -9.244778984298322E-4    1.401630760658620E-3   -1.068390417657672E-3   -2.032174295508015E-3    5.425362503394011E-2    5.203325499890206E-1

 1.387500000000000E9     8.737670820058999E-2    5.054486772206741E-1   -1.654527486170380E-3   -1.798924943879367E-3   -1.136928322208221E-3    1.321573878345982E-3   -1.013233112447046E-3   -2.464588341729294E-3
                        -1.635860363295163E-3   -1.803879635522162E-3    7.647084881500212E-2    5.242373584971494E-1   -7.212925093209950E-4    1.099461245974450E-3   -1.203348656394092E-4    1.528583022535913E-3
                        -1.106988368145421E-3    1.291407315907736E-3   -7.079642996239988E-4    1.063306365092924E-3    8.298651254257437E-2    5.098639476122810E-1   -1.915178145216316E-3   -1.485951303128726E-3
                        -1.005986242925251E-3   -2.477660799371164E-3   -1.383811374844968E-4    1.517357911101486E-3   -1.909303970106200E-3   -1.495441003403874E-3    6.710380679546635E-2    5.180305011775991E-1

 1.400000000000000E9     9.944946954694839E-2    5.024460379811785E-1   -2.303315497346706E-3   -8.094086413590707E-4   -3.628109594074967E-4    1.602749353472178E-3   -2.052459376627959E-3   -1.419011667477935E-3
                        -2.266779437376268E-3   -8.132137611702631E-4    8.867669341478872E-2    5.214133281199933E-1   -3.200917745485898E-4    9.424703787559138E-4    5.200446850216686E-4    1.280818792802109E-3
                        -3.774080121401189E-4    1.591864262358623E-3   -3.199914875462958E-4    9.362675577307529E-4    9.623096458482427E-2    5.074647116609292E-1   -2.311186851056987E-3   -4.637144144100149E-4
                        -2.074572220639040E-3   -1.399875135903118E-3    5.285514627777310E-4    1.278989673596411E-3   -2.315913036311910E-3   -4.594319377308983E-4    7.982835878353127E-2    5.150978493736068E-1

 1.412500000000000E9     1.109653158986028E-1    4.989814997494497E-1   -2.136795427160759E-3    3.458236545882228E-4    4.089472539485968E-4    1.540562827491350E-3   -2.366834637175578E-3    5.257414475470547E-6
                        -2.160943387437105E-3    3.423736210472458E-4    1.005816009014008E-1    5.180363810128544E-1   -1.670967692843805E-4    9.190549076041150E-4    9.908222265621973E-4    8.678285827236566E-4
                         4.212430277643618E-4    1.546786228998906E-3   -1.746840421453228E-4    9.398557204957044E-4    1.092147971303620E-1    5.041636577252000E-1   -2.035545403125723E-3    6.007607675607346E-4
                        -2.399377125506992E-3    6.068581022788279E-7    1.000548718337936E-3    8.495250625372788E-4   -2.038619170494615E-3    6.145079243372577E-4    9.191348068118894E-2    5.114489079553504E-1

 1.425000000000000E9     1.212652574233234E-1    4.953531743609847E-1   -1.481595698243842E-3    1.045472929919268E-3    1.147127412151323E-3    1.134063944640758E-3   -1.894660652251002E-3    1.308206746756053E-3
                        -1.484766028518094E-3    1.051944868185108E-3    1.118409516614766E-1    5.145516372344001E-1    8.832043520715785E-5    1.110862742708202E-3    1.244593681052619E-3    2.646186746936555E-4
                         1.124210845986710E-3    1.129055337558200E-3    1.020131371117323E-4    1.120399778653526E-3    1.210817391756080E-1    5.003195538388441E-1   -1.298299227038184E-3    1.167077758082171E-3
                        -1.908762649852580E-3    1.310553404347262E-3    1.251802712880514E-3    2.748528999020390E-4   -1.304305357736835E-3    1.186047552486146E-3    1.027209522120545E-1    5.078739613176878E-1

 1.437500000000000E9     1.304842725957021E-1    4.921660202611539E-1   -7.966944852993137E-4    1.158771977004287E-3    1.569387291189648E-3    3.978602708926646E-4   -7.528665640619429E-4    2.116384971645862E-3
                        -8.097407106855388E-4    1.143839843177204E-3    1.224356830219853E-1    5.113349884279315E-1    6.431995322126029E-4    1.113749204223982E-3    1.231176612746293E-3   -3.835798052125124E-4
                         1.555331824692741E-3    3.736948948269299E-4    6.526206510938744E-4    1.091620166522836E-3    1.318297850691688E-1    4.967410381460607E-1   -6.262942361058261E-4    1.190216168637242E-3
                        -7.711163592811105E-4    2.122746798372536E-3    1.229012138992733E-3   -3.667269023440939E-4   -6.184352088769415E-4    1.221253916107267E-3    1.127124460744752E-1    5.049368621461419E-1

 1.450000000000000E9     1.392942024979275E-1    4.898872880914380E-1   -4.357211302064444E-4    1.071980808364183E-3    1.525810167106433E-3   -5.178878067740338E-4    6.220504859616007E-4    2.060145747679283E-3
                        -4.248569575362069E-4    1.057666035473846E-3    1.325835311570079E-1    5.087318859625043E-1    1.209761110226274E-3    6.581661728172915E-4    8.288269686854044E-4   -9.210848789699637E-4
                         1.501243433343854E-3   -5.239201624696318E-4    1.186576652699345E-3    6.611959838086699E-4    1.418804006616678E-1    4.937314285819352E-1   -2.703527042461713E-4    1.052503868152122E-3
                         6.052974741059642E-4    2.103421384624059E-3    8.283535757789717E-4   -9.250608877252378E-4   -3.020161137992645E-4    1.037139982926809E-3    1.224742519778668E-1    5.027002931143211E-1

 1.462500000000000E9     1.483046196226077E-1    4.881164234848451E-1   -1.828921809027871E-4    1.077909229021623E-3    9.029370128391773E-4   -1.226068798841648E-3    1.678735836444882E-3    1.239884434393868E-3
                        -1.870289974008656E-4    1.068590395953302E-3    1.428022574856155E-1    5.065840398951007E-1    1.324856557546757E-3   -8.159499439700051E-5    1.754596648529144E-4   -1.205685362770029E-3
                         9.043715709494188E-4   -1.229944653467676E-3    1.324891321685852E-3   -8.878109552298681E-5    1.518571764191560E-1    4.912115338071208E-1   -1.098501424785194E-4    9.992529919353749E-4
                         1.670451699321751E-3    1.218329630452039E-3    1.715439655214207E-4   -1.193696756253725E-3   -1.136895700825528E-4    1.001609736627687E-3    1.322622407349923E-1    5.005331431412681E-1

 1.475000000000000E9     1.575925379891700E-1    4.864085209264553E-1    1.190968935041334E-4    1.117187864785767E-3    2.654626601535221E-5   -1.411255527290844E-3    1.928683931397427E-3   -4.873006997628462E-5
                         1.201326895316876E-4    1.140993676244250E-3    1.530170979014751E-1    5.045245315207428E-1    9.864318295071434E-4   -6.948073339769319E-4   -4.856459540226787E-4   -1.050759885513610E-3
                         7.656773256476661E-5   -1.424551577382644E-3    9.863023726219089E-4   -6.972037313290707E-4    1.618330820116170E-1    4.888288373777608E-1    1.735892830231054E-4    1.055360402579929E-3
                         1.963941597536508E-3   -6.877999989618267E-5   -4.972519462890138E-4   -1.000647662199360E-3    1.507776725282271E-4    1.075669256134526E-3    1.420778376579514E-1    4.982199760072449E-1

 1.487500000000000E9     1.669443378441702E-1    4.846636048480650E-1    5.646271986965468E-4    9.961731249029902E-4   -6.681967889474864E-4   -1.094700988488286E-3    1.396950473499674E-3   -1.132921397353471E-3
                         5.869224342734896E-4    1.001955934201367E-3    1.630815667797147E-1    5.023687618267160E-1    4.374832553739955E-4   -9.266519661732415E-4   -8.787986746860945E-4   -5.036228050811153E-4
                        -6.855243011048018E-4   -1.091812837764692E-3    4.228144680140314E-4   -9.145466902438677E-4    1.716939830650828E-1    4.864254091111564E-1    5.495337218968260E-4    9.712367968792718E-4
                         1.388703455121230E-3   -1.145018323568576E-3   -9.022034618406693E-4   -5.200584722134912E-4    5.706261024907817E-4    9.745228008130978E-4    1.516716470367429E-1    4.956882637159720E-1

 1.500000000000000E9     1.766302559159087E-1    4.830976681267418E-1    8.867562258058853E-4    6.110652137540257E-4   -1.006792200244609E-3   -4.835756876876999E-4    4.055586486035512E-4   -1.548379178395466E-3
                         9.074676426973984E-4    6.242559561701772E-4    1.731025905190146E-1    5.002442070386586E-1    7.134799844889790E-6   -7.981439979197913E-4   -8.797386990088069E-4    6.820874067753127E-6
                        -1.019663539655348E-3   -4.867198214816064E-4   -4.067551114125533E-6   -8.034859600772866E-4    1.813796730097561E-1    4.841162975155655E-1    8.772833110464330E-4    5.964058200688250E-4
                         3.724314728375865E-4   -1.565872512911871E-3   -8.676254705437743E-4    1.419709013817625E-5    8.556590942639986E-4    6.243550769360739E-4    1.612610159816438E-1    4.934324642939490E-1

 1.512500000000000E9     1.869468970551020E-1    4.817076406318264E-1    9.340844641444047E-4    1.289616894626729E-4   -9.580624091060116E-4    8.597213543509465E-5   -5.515328794975531E-4   -1.304790320362083E-3
                         9.400746566940924E-4    1.273083637102942E-4    1.836257436373261E-1    4.981989906594429E-1   -1.884702067842160E-4   -6.043079458625145E-4   -6.319535746740473E-4    3.947167098015854E-4
                        -9.532293278660252E-4    6.962600270714512E-5   -2.010123030292120E-4   -6.271714481588311E-4    1.913312823250239E-1    4.821819877636488E-1    9.059851071584739E-4    1.574653521287640E-4
                        -5.404895527313505E-4   -1.321095362334743E-3   -6.339361221052482E-4    3.873211291537688E-4    8.995919178056902E-4    1.611887773614617E-4    1.714646451675515E-1    4.916557117775292E-1

 1.525000000000000E9     1.980946990467066E-1    4.805263292060054E-1    6.911753120877470E-4   -1.728665184518343E-4   -7.179865341518704E-4    4.466724336386366E-4   -1.068027742846690E-3   -6.617540169286055E-4
                         7.197739307085254E-4   -2.042022275695564E-4    1.947665483719084E-1    4.962720853093051E-1   -2.936264179417812E-4   -5.129829963380344E-4   -3.485742746603627E-4    5.723064567079226E-4
                        -7.079531559918027E-4    4.699740065244771E-4   -2.884421758401246E-4   -5.054415096571964E-4    2.019172623007474E-1    4.803399234957548E-1    7.159344711817674E-4   -1.149557010092766E-4
                        -1.065003295898954E-3   -6.895170492321346E-4   -3.361627257043124E-4    5.647617479666649E-4    7.260800675853241E-4   -1.069034587848317E-4    1.824750410887593E-1    4.900692301480377E-1

 1.537500000000000E9     2.100014271846229E-1    4.790584599049981E-1    4.649695564414660E-4   -2.785751464809921E-4   -3.889774442679047E-4    6.460473536259620E-4   -1.094019945682064E-3    5.662411196594149E-5
                         4.746002460117294E-4   -2.850807621177150E-4    2.066571272899030E-1    4.940393939529363E-1   -4.246381931834508E-4   -4.427680812841326E-4   -5.909023732505705E-5    5.808720941208833E-4
                        -3.971774301604801E-4    6.234443685146559E-4   -4.121297550926651E-4   -4.256949808198643E-4    2.131571267917999E-1    4.782802086306225E-1    5.521319627537736E-4   -2.096558577837761E-4
                        -1.117586044938666E-3    2.017080117300191E-5   -6.532249743885809E-5    5.708851529202294E-4    5.515502291249940E-4   -2.133731180702943E-4    1.940980022056313E-1    4.883771385118192E-1

 1.550000000000000E9     2.225689780261766E-1    4.769238490222535E-1    3.590815872748682E-4   -2.509594546004501E-4   -7.515773968105123E-5    7.079479477055547E-4   -7.970270946680062E-4    5.534767815569604E-4
                         3.651132771416908E-4   -2.366294953848725E-4    2.192397276121133E-1    4.913360309126957E-1   -6.157224880327330E-4   -2.718403938591554E-4    1.817695503349253E-4    4.982497679908267E-4
                        -7.908216318721458E-5    6.689290935053419E-4   -6.292034237640414E-4   -2.520688609897743E-4    2.251681698208829E-1    4.756897716095283E-1    5.157301487247329E-4   -2.658895596320316E-4
                        -7.944396444661882E-4    5.460480034871062E-4    1.596535570705493E-4    5.002682925260465E-4    5.159924159163371E-4   -2.408786134894889E-4    2.061283579926860E-1    4.862560301796775E-1

 1.562500000000000E9     2.354608295816195E-1    4.742606904664220E-1    3.546087267413488E-4   -3.064175242752505E-4    2.429032633172343E-4    6.194271745125168E-4   -3.489738727967947E-4    7.691099947928049E-4
                         3.796980845263243E-4   -3.288951691835498E-4    2.322205936837993E-1    4.880874417072811E-1   -6.816206590974478E-4    8.657887342859576E-5    3.687383814359040E-4    3.452798855423596E-4
                         2.276595214583316E-4    6.259173018927528E-4   -6.876730893161545E-4    8.256260749510362E-5    2.377899059413195E-1    4.727045487394678E-1    4.871302875707074E-4   -3.967803756026592E-4
                        -3.398897646917905E-4    7.808201135711708E-4    3.559505662881129E-4    3.770936914586924E-4    4.909993401371271E-4   -4.107855444913263E-4    2.184597800751801E-1    4.835413345329805E-1

 1.575000000000000E9     2.485637096991970E-1    4.710636381969139E-1    3.044815896791538E-4   -4.556567419398834E-4    5.198606918103263E-4    4.471648765675812E-4    8.653581831951990E-5    7.705699328888723E-4
                         3.217074310795993E-4   -4.758695424789793E-4    2.455894329505721E-1    4.843497205179133E-1   -5.052784542048433E-4    4.179005489400133E-4    4.759524101482624E-4    1.396482116966217E-4
                         4.881808615655639E-4    4.336900417730933E-4   -5.308369810389784E-4    3.942416278630890E-4    2.509094624039835E-1    4.693535505006755E-1    3.269980091642697E-4   -5.942591638498708E-4
                         7.268030458090251E-5    7.451768051983247E-4    4.743593655282053E-4    1.336325481422499E-4    3.200364971595561E-4   -6.021172264802403E-4    2.311813319224722E-1    4.803529001189899E-1

 1.587500000000000E9     2.620298071351831E-1    4.672442424152478E-1    5.743406591716640E-5   -5.986368734389181E-4    6.480373832051923E-4    1.361348429885914E-4    4.166476360277814E-4    5.735698121114743E-4
                         6.422011460971306E-5   -6.011707946788065E-4    2.592545166064344E-1    4.799325032182278E-1   -2.269144307819079E-4    5.171222265476017E-4    4.422163897552478E-4   -8.746775929302771E-5
                         6.247449801502963E-4    1.244483935584491E-4   -1.895539422136723E-4    5.282589932145704E-4    2.645857651070542E-1    4.655615580162202E-1    9.539490918894408E-6   -6.825791226093358E-4
                         4.024908984715509E-4    5.824335344505117E-4    4.520738024746337E-4   -1.247209735583636E-4    6.756013411305128E-6   -7.048435893515343E-4    2.443401517677151E-1    4.763903185145036E-1

 1.600000000000000E9     2.759677579226164E-1    4.624471222675255E-1   -1.999656380437520E-4   -5.570262546499161E-4    5.726775723293389E-4   -1.951903658690616E-4    6.141458548226239E-4    2.649867698651803E-4
                        -2.061184887973487E-4   -5.600005389908850E-4    2.733876104313131E-1    4.743800305651254E-1    5.062687501009662E-5    4.408307423352349E-4    2.873650618168152E-4   -3.005613714738666E-4
                         5.899497528961948E-4   -2.101802039450476E-4    4.698619895147216E-5    4.447916952770162E-4    2.787485025800479E-1    4.609508998982074E-1   -2.771279410257633E-4   -5.631611979078785E-4
                         6.168208638748382E-4    2.733080987069083E-4    3.010667904475748E-4   -3.125441850648083E-4   -2.662145433044454E-4   -5.886627782521951E-4    2.580931259081426E-1    4.712586710787757E-1

 1.612500000000000E9     2.903933680564354E-1    4.565942711259344E-1   -3.793748436432887E-4   -3.378395217551461E-4    3.509782866799508E-4   -4.580811138176116E-4    6.436814575049339E-4   -8.851908956667084E-5
                        -3.704980028011475E-4   -3.462531529022320E-4    2.876808907519752E-1    4.678213188403956E-1    1.453827259859245E-4    2.958258286399980E-4    9.155030078655905E-5   -3.681425562299314E-4
                         3.685887126504705E-4   -4.682858681190268E-4    1.331852442283464E-4    2.967905566255514E-4    2.931872677306567E-1    4.555826306473581E-1   -4.286953686092463E-4   -3.544011462536654E-4
                         6.685481519962657E-4   -9.912454745905196E-5    1.047749177424893E-4   -3.814929368137990E-4   -4.180869871900520E-4   -3.298376364581297E-4    2.722387431708754E-1    4.649374522477397E-1

 1.625000000000000E9     3.050336231052759E-1    4.493023255887012E-1   -4.065818905339234E-4   -1.455315109490912E-4    7.602861128710478E-5   -5.470211214766465E-4    4.849644101108507E-4   -3.970658408529887E-4
                        -3.920169933271121E-4   -1.338399408484916E-4    3.023337511174898E-1    4.600379887053118E-1    1.643932217149018E-4    2.368586761653437E-4   -9.495513234229752E-5   -3.525026708557407E-4
                         5.459209535926281E-5   -5.230178107849593E-4    1.554469396433488E-4    2.043127823110729E-4    3.077979494123728E-1    4.489160643190719E-1   -4.246395139417896E-4   -1.417261323172091E-4
                         4.844047693376382E-4   -4.214620155973126E-4   -9.850664588457508E-5   -3.331795918900797E-4   -4.062261290553009E-4   -1.463813121465490E-4    2.866303326038870E-1    4.575199962380305E-1

 1.637500000000000E9     3.196643548168549E-1    4.406301828646445E-1   -3.406682424020252E-4   -9.430835750209931E-6   -1.824747377527954E-4   -4.215054178177746E-4    1.627137292804185E-4   -5.998233464931224E-4
                        -3.253653082668647E-4   -3.067300589645185E-5    3.168565817388205E-1    4.509250433243436E-1    2.273377588804489E-4    1.800981579046318E-4   -2.256607924987568E-4   -2.053322704801946E-4
                        -2.090593057216944E-4   -4.227060612085159E-4    2.099791712484459E-4    2.000090004166212E-4    3.222416444702836E-1    4.411062086959447E-1   -3.670580799802472E-4   -2.359255257820036E-5
                         1.795814566027305E-4   -5.918632100608601E-4   -2.073188514513779E-4   -2.257557108193604E-4   -3.467351002475783E-4   -1.296483984222558E-5    3.010194230830984E-1    4.491540601599957E-1

 1.650000000000000E9     3.341605727674777E-1    4.308058490304815E-1   -3.019162264325304E-4    2.758698428135129E-5   -3.455485529106141E-4   -2.453357007134507E-4   -2.047778464416713E-4   -5.784222798531131E-4
                        -3.005035392243088E-4    4.728634313530174E-5    3.313443248337832E-1    4.407928394122171E-1    2.998437211441706E-4    1.390640130020737E-4   -2.403016094472917E-4   -8.118856121517483E-5
                        -3.290744345374023E-4   -2.344583543036363E-4    3.095722730827540E-4    1.180717190392424E-4    3.366750518896323E-1    4.320272111965660E-1   -3.237871018107174E-4    4.257177125593290E-5
                        -1.750793385514403E-4   -5.796630782098546E-4   -2.457552736673393E-4   -6.834289916057926E-5   -3.391176753791800E-4    5.554357265950249E-5    3.152995774626407E-1    4.399523107649037E-1

 1.662500000000000E9     3.483848002795210E-1    4.199030810188797E-1   -2.905126787845955E-4    1.269558603848568E-4   -3.446048384148820E-4   -5.507976951034433E-5   -4.413401453646532E-4   -3.438771762944724E-4
                        -2.705556434865993E-4    9.459170499406632E-5    3.455565904925109E-1    4.293319647910615E-1    3.126028602589071E-4   -2.621123253525425E-5   -1.856683408751568E-4    2.059143161530940E-5
                        -3.542316515833802E-4   -4.828132003223728E-5    3.363955042321763E-4   -2.917069672224585E-5    3.510550434997589E-1    4.215901871014550E-1   -3.115294509633953E-4    1.232057860726612E-4
                        -4.628741301304581E-4   -3.704488657357751E-4   -1.818886383073458E-4    3.172440171304251E-5   -3.263348377372719E-4    1.460125699149789E-4    3.291502734582127E-1    4.295190624383368E-1

 1.675000000000000E9     3.621970894847700E-1    4.077152119001263E-1   -2.284741322138124E-4    2.041209318055959E-4   -2.801648274151728E-4    7.872816892851924E-5   -5.388634015052479E-4   -2.058341282097548E-5
                        -2.558791195950740E-4    2.080471781348635E-4    3.590887124695420E-1    4.165437352399554E-1    2.536132492293604E-4   -1.719495445056915E-4   -1.591223982862564E-4    6.459919010611966E-5
                        -2.966836156501437E-4    9.524698218492320E-5    2.568423694044633E-4   -1.891778155300963E-4    3.652154596302584E-1    4.095633030857600E-1   -2.474367720495223E-4    2.712020500046743E-4
                        -5.423054835922929E-4   -2.546914235462236E-5   -1.685303472730233E-4    8.202238963102788E-5   -2.516201405267236E-4    2.538870203754681E-4    3.422638050593982E-1    4.176015388704855E-1

 1.687500000000000E9     3.753220633752044E-1    3.943977302256582E-1   -1.449986323954414E-4    3.079415235172870E-4   -1.956454776454924E-4    2.119822584501427E-4   -4.179528717979838E-4    2.653650944893469E-4
                        -1.157461997770603E-4    2.888285463254563E-4    3.718263883749621E-1    4.024603258273701E-1    1.220933826602949E-4   -2.406273387037652E-4   -1.333538910039459E-4    1.107967628124680E-4
                        -2.050615531238904E-4    1.878192109708526E-4    1.012912222088788E-4   -2.271216569906579E-4    3.789928623481296E-1    3.960929868796438E-1   -1.032785794246264E-4    3.321949745253322E-4
                        -4.550382639710531E-4    2.635512036631665E-4   -1.251042415383938E-4    1.003340928743179E-4   -9.558028514418213E-5    3.276085856169699E-4    3.545851392319367E-1    4.043676501331376E-1

 1.700000000000000E9     3.875997419204140E-1    3.799576023332283E-1    4.234897519699842E-5    2.971192841946745E-4   -1.142593908245252E-4    2.368578160501803E-4   -1.888564553824310E-4    4.094098811439029E-4
                         4.367245466093368E-5    2.910676528897904E-4    3.836991756852471E-1    3.871515587228480E-1   -2.057630121477082E-5   -1.927227602819268E-4   -6.827561507612260E-5    1.695118371209584E-4
                        -9.488358615581290E-5    2.516329582287522E-4   -2.616768185793971E-5   -2.006516522237536E-4    3.921193815404954E-1    3.813342836295624E-1    4.894846502169401E-5    3.068710590398108E-4
                        -1.907402991928755E-4    4.414003453959163E-4   -7.110105160421178E-5    1.326909633611870E-4    4.842127161072390E-5    3.111249793918195E-4    3.660524522451460E-1    3.898329955360978E-1

 1.712500000000000E9     3.989233889845221E-1    3.646552665445946E-1    1.308344671929779E-4    2.270638392117258E-4    1.163294278689131E-5    2.515811080476118E-4    6.532447935611336E-5    4.281249756158920E-4
                         1.246580055306357E-4    2.272432325315242E-4    3.944558765736034E-1    3.707012008565032E-1   -4.268925390957003E-5   -1.247126331072409E-4   -2.617835612447252E-5    1.698815610868357E-4
                         2.117940332726626E-5    2.530424113815482E-4   -2.856043082813879E-5   -1.323596625560376E-4    4.043282622424591E-1    3.656288775096451E-1    1.655456757167338E-4    1.993782659448497E-4
                         6.977086193705152E-5    4.102427156334823E-4   -1.136377181315456E-5    1.821174105424423E-4    1.686293609565689E-4    2.057661148072557E-4    3.766316496449988E-1    3.741672859149091E-1

 1.725000000000000E9     4.091082579063209E-1    3.483337657147462E-1    1.540696759120085E-4    1.230554599634967E-4    1.076808030434809E-4    1.999914648606172E-4    2.554751460321750E-4    2.719125573615510E-4
                         1.684061830928766E-4    1.434884414499796E-4    4.040788971260044E-1    3.533373650646753E-1   -5.576747180039618E-5   -8.878320409842044E-5    6.007340740572964E-5    1.620183667551741E-4
                         1.220482247874669E-4    2.175805237875606E-4   -4.585508044018722E-5   -9.522577646552841E-5    4.155133232828832E-1    3.489964598771628E-1    1.968744457202066E-4    9.137401793792641E-5
                         2.525353580684881E-4    2.812515230132689E-4    5.944533362605267E-5    1.585100301212085E-4    1.774542480957328E-4    9.305599018034353E-5    3.863968265537629E-1    3.575452303262097E-1

 1.737500000000000E9     4.183124722160574E-1    3.309894277796879E-1    1.629099709776469E-4    3.721176130185765E-5    1.902287765265878E-4    1.217405423445749E-4    3.571301697753125E-4    8.732897492183872E-5
                         1.927304409256706E-4    4.211106374602599E-5    4.126453841257279E-1    3.350204439516761E-1   -4.612520749807897E-5   -9.630026699915167E-5    1.386166647758517E-4    1.316246118446887E-4
                         1.817736836329967E-4    1.207876924848896E-4   -3.744885996311640E-5   -1.106586829065652E-4    4.255730554455937E-1    3.314430712141730E-1    1.877761338363123E-4    8.551776326841870E-6
                         3.409460062472967E-4    9.076187658037137E-5    1.432801663614361E-4    1.369684976201546E-4    1.870468807529223E-4    2.038205248643049E-5    3.951076615348623E-1    3.401063160942223E-1

 1.750000000000000E9     4.263587146705820E-1    3.125239731794013E-1    1.867520023591294E-4   -7.350840806589116E-7    1.965561752229556E-4    1.646788155807807E-5    2.967909389159422E-4   -9.277836450526463E-5
                         1.582764065700184E-4   -1.881558124722976E-5    4.198176746657233E-1    3.157634094853072E-1   -9.674299007812874E-5   -1.355553454313777E-4    1.765445701695881E-4    4.236721476386073E-5
                         2.039466263995230E-4    1.701994293463482E-5   -7.512180786267880E-5   -1.242752101051089E-4    4.342913503333813E-1    3.129748258511539E-1    1.371680929454716E-4   -3.130998578515975E-5
                         3.345119709912810E-4   -1.093154403083507E-4    1.963567283724903E-4    6.713138046023193E-5    1.237875115919312E-4   -3.560768926141769E-5    4.025173179972225E-1    3.219580841485447E-1

 1.762500000000000E9     4.330904486145843E-1    2.930215879695555E-1    1.515332995589329E-4   -9.626955002177712E-5    1.819561163759121E-4   -5.405547747637958E-5    2.014572683829158E-4   -2.446916509944873E-4
                         1.595308126695972E-4   -7.026846630177590E-5    4.255680490844799E-1    2.958587508725790E-1   -1.332138711227164E-4   -8.560382664230166E-5    1.978684858907916E-4   -2.288322279925069E-5
                         1.786039152523855E-4   -5.914914749247965E-5   -1.288132124515019E-4   -8.194323955626649E-5    4.414808964623015E-1    2.937233852144519E-1    1.036071201984302E-4   -8.581222899773431E-5
                         2.058937303021365E-4   -2.361966053067173E-4    1.924816216090614E-4   -3.050924962932580E-5    9.129446391687753E-5   -8.798441417321138E-5    4.085169345104832E-1    3.034615889616957E-1

 1.775000000000000E9     4.384253401767430E-1    2.730847651525897E-1    9.772762417313995E-5   -1.479749716965455E-4    1.291431354742215E-4   -1.278297613992206E-4    4.669912276758980E-5   -3.041823259864217E-4
                         8.122534140057912E-5   -1.238177762813670E-4    4.296194187876967E-1    2.754304557481546E-1   -1.578996051332876E-4   -4.883480711634349E-5    1.746617778060221E-4   -1.245183995979263E-4
                         1.027190055081368E-4   -1.112912503222868E-4   -1.751489967949488E-4   -2.287679678887349E-5    4.470472803096903E-1    2.737694142334104E-1    5.588431350785350E-5   -9.951258277125776E-5
                         6.854898478771408E-5   -2.880000077434447E-4    1.650880650621941E-4   -1.260207624183391E-4    7.750145105364595E-5   -1.081968321759918E-4    4.128291143688891E-1    2.846171162495689E-1

 1.787500000000000E9     4.422841027439118E-1    2.527175536874106E-1    6.166060764862100E-6   -1.707598361716733E-4    6.105591269549423E-5   -1.490312428714298E-4   -9.474215542794734E-5   -2.577628439466574E-4
                         4.698441460022529E-6   -1.990380279875554E-4    4.318562147918191E-1    2.544862756482646E-1   -1.471576133352720E-4    3.150889651772333E-5    8.139728058449541E-5   -1.767945656519520E-4
                         6.069339548877758E-5   -1.395989359811332E-4   -1.384999338842530E-4    4.246970292395560E-5    4.508403675135544E-1    2.531830070244087E-1   -3.725852950114957E-5   -9.399989021115576E-5
                        -1.007496457981098E-4   -2.551776138941726E-4    1.093414450204034E-4   -1.685276844892115E-4   -3.129416467923997E-5   -1.193995391902457E-4    4.154236340839695E-1    2.653669103880567E-1

 1.800000000000000E9     4.448486992091857E-1    2.320897028061371E-1   -8.757599099554680E-5   -1.335478897262012E-4    2.752567534403957E-5   -1.418512900185784E-4   -2.010013471848838E-4   -1.513554206902081E-4
                        -8.910360026437077E-5   -1.122900710221960E-4    4.321476152396831E-1    2.332374240841289E-1   -1.353940279589224E-4    6.519604083937120E-5   -2.476461324655104E-6   -2.235661556638039E-4
                         1.321381491812896E-5   -1.543322883534890E-4   -1.028611125098290E-4    9.021882622640250E-5    4.533404645566127E-1    2.319947002100007E-1   -1.078275145233498E-4   -5.896740608125633E-5
                        -2.284432486121841E-4   -1.546360154967054E-4    1.015670929086923E-5   -2.016847926548442E-4   -6.672824452378339E-5   -2.480962049167904E-5    4.163910334391916E-1    2.458197364335095E-1

 1.812500000000000E9     4.457137377271799E-1    2.112883777150102E-1   -1.361138750383170E-4   -5.695206406709621E-5   -4.830403675192530E-5   -1.399589882406441E-4   -2.722123687914987E-4   -7.830720823456216E-6
                        -1.588338357585804E-4   -2.765151144705460E-5    4.307203149627271E-1    2.118062360109100E-1   -1.127104489268774E-4    1.178028549863753E-4   -1.403232482074505E-4   -1.911914661623191E-4
                        -3.777652569831421E-5   -1.658886852635874E-4   -1.161580970531821E-4    1.264985314235508E-4    4.543426774270798E-1    2.104452139849402E-1   -9.587052419426650E-5    3.737796424945483E-5
                        -2.691634899444377E-4   -3.731784507392846E-5   -8.673904982528432E-5   -2.090487690644190E-4   -1.041996412579742E-4    5.034044675351661E-6    4.158106655720349E-1    2.258258567347885E-1

 1.825000000000000E9     4.449777991064114E-1    1.905269771640619E-1   -1.486245005088148E-4    5.758954970170787E-5   -1.108848819259997E-4   -1.348901438229588E-4   -2.400186748208900E-4    1.308455393093814E-4
                        -1.345448591843496E-4    9.197384712515375E-5    4.273693009504018E-1    1.905365812114914E-1   -5.498189583079449E-5    1.703504147506067E-4   -2.150230410475981E-4   -1.188514546461422E-4
                        -1.100415451283488E-4   -1.420364168011679E-4   -4.922576128872314E-5    1.770204916992583E-4    4.537933418596037E-1    1.888400675764251E-1   -7.804572320631065E-5    8.045622185173528E-5
                        -2.292854747820475E-4    1.342493942192939E-4   -2.160971006892708E-4   -1.307996690577985E-4   -6.665698206683459E-5    7.668726982866647E-5    4.137550625894654E-1    2.056635323087823E-1

 1.837500000000000E9     4.423378322381282E-1    1.696957064465706E-1   -8.045285656970675E-5    1.097093647354871E-4   -1.692855557250936E-4   -7.764784490267304E-5   -1.505808482407965E-4    2.190171654143580E-4
                        -1.029411337779987E-4    1.544014054460676E-4    4.221259122836631E-1    1.696799918339184E-1    2.549349473590808E-5    2.044085377495121E-4   -2.442285937657735E-4   -2.120846035063045E-5
                        -1.929250629239475E-4   -8.163738964947494E-5    2.580197719789085E-5    1.887968726323283E-4    4.516340707648240E-1    1.673874869305734E-1    1.111737495068868E-5    1.111478868433764E-4
                        -1.224101876096778E-4    2.378299487233731E-4   -2.324727727704845E-4   -7.100546537190013E-6   -4.855130867556760E-6    1.136050185559693E-4    4.103253315251348E-1    1.857247639866747E-1

 1.850000000000000E9     4.378288307256147E-1    1.492212464362198E-1    4.007789478391579E-5    8.437887801848799E-5   -2.379070160573081E-4    2.243109317958678E-5    1.951192295526603E-5    2.359394623509683E-4
                         1.508318237245077E-5    1.498435409369211E-4    4.150443913960224E-1    1.496098954862331E-1    7.650771349327510E-5    1.644300017109170E-4   -2.287756214684860E-4    1.298903930019780E-4
                        -2.069974788893238E-4    4.658257841482201E-6    1.039930320199548E-4    1.937496543469549E-4    4.479124848693416E-1    1.463717157394666E-1    5.291952744436641E-5    1.011941360126782E-4
                        -5.597555299124074E-7    2.468004910237420E-4   -2.124767794419996E-4    1.402664608678314E-4    5.212019403361304E-5    8.215711044548560E-5    4.053370049023527E-1    1.662686916715454E-1

 1.862500000000000E9     4.315259209623501E-1    1.287902675759909E-1    6.648176615775467E-5    1.077504746756748E-4   -1.925486753698577E-4    1.478665839543882E-4    1.441284819577308E-4    1.941332966363681E-4
                         5.774847070380546E-5    1.256918863774220E-4    4.062249029857128E-1    1.304111737678017E-1    1.727699848910638E-4    1.257609720365506E-4   -1.447374608248465E-4    2.272461975003858E-4
                        -1.798733598887228E-4    1.261649366112608E-4    1.795337734797513E-4    1.372643455891962E-4    4.424472884601207E-1    1.259255964906161E-1    1.115780382128252E-4    7.877246317153033E-5
                         1.599600617498738E-4    1.944320968347475E-4   -1.221328707072364E-4    2.124139372827744E-4    9.928594525303517E-5    5.764439634685330E-5    3.986774028678657E-1    1.475455453690685E-1

 1.875000000000000E9     4.233414707921828E-1    1.088996251632924E-1    1.290844497544605E-4    5.837579739145383E-5   -1.017749325451676E-4    2.397205270716250E-4    2.311676430780893E-4    8.883684577543785E-5
                         1.319599990938573E-4    1.077812619309721E-4    3.956164357010726E-1    1.122449027414297E-1    2.028940366743042E-4    4.866768374472587E-5    4.109467569354685E-5    2.996348153800288E-4
                        -8.784035743578878E-5    2.217276307829157E-4    1.942606231259834E-4    5.364763368695698E-5    4.352011340380247E-1    1.060478340277628E-1    1.642252042003333E-4    1.167573718610888E-6
                         2.224825157086754E-4    8.079100930892233E-5    5.309356355316131E-5    2.473295368059766E-4    1.519608888556273E-4   -2.952275822770634E-5    3.903044187333399E-1    1.297065704531265E-1

 1.887500000000000E9     4.133658416162332E-1    8.953239404824342E-2    1.717341788441421E-4    1.058679156134671E-5    3.704894663403077E-5    2.969214861504437E-4    2.253371590410270E-4   -4.941370580660683E-5
                         1.559707542852896E-4    7.916832843749223E-6    3.832501689496763E-1    9.512560159903632E-2    2.051446720706156E-4   -4.911858957435417E-5    1.738418977149905E-4    2.020171371290155E-4
                         3.471324324259332E-5    2.834575114844724E-4    1.830176891054359E-4   -4.546499735365512E-5    4.260119194423022E-1    8.693298413651675E-2    1.352404830101242E-4   -5.635022648134348E-5
                         2.303076963684790E-4   -8.032313131779392E-5    1.676546565998233E-4    2.167653854671128E-4    1.378132906490556E-4   -6.443572362814420E-5    3.799443687199246E-1    1.128228918851746E-1

 1.900000000000000E9     4.017537941287984E-1    7.111953298537883E-2    1.193720017297180E-4   -8.221374284954516E-5    1.722937709448719E-4    2.054570248359464E-4    1.345883532072714E-4   -1.615160578237976E-4
                         1.398890865401944E-4   -7.181103275076372E-5    3.690465016205790E-1    7.936225361601339E-2    1.608113962275035E-4   -1.095064874615318E-4    2.556235509488935E-4    5.493314240986309E-5
                         1.896432966823158E-4    1.874337786325869E-4    1.459419463382835E-4   -1.361691049520007E-4    4.150173901580254E-1    6.860744792037990E-2    9.779283197612093E-5   -1.252048879448916E-4
                         1.435289193955917E-4   -1.591621249904226E-4    2.592466672864309E-4    8.094910091287804E-5    1.069844413504547E-4   -1.171740593137133E-4    3.678575034415912E-1    9.679738919242184E-2

 1.912500000000000E9     3.886297724522962E-1    5.388284535400153E-2    7.169344166076137E-5   -1.769306939873246E-4    2.561388950214190E-4    4.671288965519927E-5    2.748877760148646E-5   -1.988770237994101E-4
                         1.041474996876311E-4   -1.469073259916520E-4    3.533090187077793E-1    6.501250012835962E-2    9.297929334172971E-5   -1.290837275472404E-4    2.520756492246200E-4   -8.215028626201044E-5
                         2.679564375465529E-4    6.437042651601483E-5    7.603302277456034E-5   -1.508802232580567E-4    4.023980612551137E-1    5.108539192909280E-2    6.848132956871451E-5   -1.863816367373180E-4
                         9.210358707051025E-6   -2.131846110987781E-4    2.668985329380680E-4   -8.242624518532991E-5    4.513742171538107E-5   -1.699354711890734E-4    3.540703022647530E-1    8.182293713943163E-2

 1.925000000000000E9     3.740147345705237E-1    3.813870610687309E-2   -8.253582966065866E-6   -1.574518888831074E-4    2.582578028888770E-4   -1.067323727181310E-4   -1.164877877426408E-4   -1.877011169541199E-4
                         1.069502766752510E-5   -1.502225573073176E-4    3.364077491404385E-1    5.231574730139271E-2    1.138411993517692E-5   -1.854066599441062E-4    2.143166097400255E-4   -2.032963273107176E-4
                         2.687919133818321E-4   -9.417360578115494E-5    2.518229297300051E-6   -1.976115445369101E-4    3.882195853398737E-1    3.462080622520671E-2   -3.485949793847993E-5   -1.784024043063146E-4
                        -1.113214428088953E-4   -1.916331859669604E-4    1.702247069734607E-4   -1.740821715321511E-4   -3.601739416570562E-5   -2.014600888906747E-4    3.389503261196936E-1    6.805292919760267E-2

 1.937500000000000E9     3.579870784546126E-1    2.412019392137889E-2   -7.417880731157788E-5   -1.332436398305438E-4    1.917841551851880E-4   -2.268338241674563E-4   -1.894712895106906E-4   -8.732512429141051E-5
                        -5.558462462881178E-5   -1.547659411512012E-4    3.184165043461574E-1    4.149308339704879E-2   -3.816545004032159E-5   -1.936102806270955E-4    2.725970601319885E-5   -2.450796819944425E-4
                         1.508210767004652E-4   -2.110076001637031E-4   -9.146973521320026E-5   -1.778298384841136E-4    3.728132983680290E-1    1.948536285454919E-2   -9.557473138604648E-5   -1.518149613231644E-4
                        -1.778322396433559E-4   -8.817060152873965E-5    2.827495306892697E-5   -2.329707469179230E-4   -1.109528651600575E-4   -1.576785872982642E-4    3.226682911499160E-1    5.582940561473031E-2

 1.950000000000000E9     3.406945673990253E-1    1.198330840845653E-2   -1.395265791141562E-4   -8.850153153568255E-5    2.391536284469760E-5   -2.667759051624246E-4   -1.950689042173421E-4    1.691027683945206E-5
                        -1.198639285223109E-4   -1.288684480740933E-4    2.995598070283526E-1    3.273333760858601E-2   -1.552262407089565E-4   -1.442666886764041E-4   -8.331060066942582E-5   -2.125094008007189E-4
                         2.121705975213811E-5   -2.755120475103673E-4   -1.205331311324464E-4   -1.403698294676499E-4    3.561617643256522E-1    5.818543170007340E-3   -1.732396158329328E-4   -1.003851189345127E-4
                        -1.612824469066418E-4    3.648718155945860E-5   -1.008435435571396E-4   -2.177143378533045E-4   -1.795794769516537E-4   -9.035983641650227E-5    3.054256006420962E-1    4.547293481445988E-2

 1.962500000000000E9     3.223108411065405E-1    1.754459127321655E-3   -1.420827372957594E-4   -3.887002495422465E-5   -1.169959697985898E-4   -2.482204400692861E-4   -1.412397856571771E-4    1.406313269546404E-4
                        -1.608462161387772E-4   -5.893280867310348E-5    2.800386471603986E-1    2.629963172205552E-2   -1.605550955995310E-4   -8.333780612372573E-5   -2.132884267398082E-4   -1.218817544957859E-4
                        -1.074391087696301E-4   -2.373606571368879E-4   -1.961531729669219E-4   -9.498792279078829E-5    3.385117564922467E-1   -6.080212907953703E-3   -2.020623436662206E-4   -1.615666374028651E-6
                        -1.386545139910807E-4    1.192060936123909E-4   -1.997889713665434E-4   -1.317794454530967E-4   -1.844118086226037E-4   -3.529159013033792E-5    2.872829578430169E-1    3.726110870898855E-2

 1.975000000000000E9     3.028073386448495E-1   -6.360152539717748E-3   -1.583173588301798E-4    8.443291072072358E-6   -2.193661731999133E-4   -1.305184361266555E-4   -1.445193723101306E-5    1.903576680391520E-4
                        -1.704073529296621E-4   -1.113896177872544E-5    2.600581751596636E-1    2.232626969810227E-2   -1.938079104367630E-4   -7.922679657906074E-6   -2.137072026612070E-4   -1.348701316614619E-5
                        -2.307500670730668E-4   -1.225193513097297E-4   -1.762246140886890E-4   -6.481701991369796E-6    3.199762629932355E-1   -1.580807280832445E-2   -1.822052724064646E-4    6.666746485534874E-5
                        -1.569341362680180E-5    1.725244298151555E-4   -2.279283382606867E-4   -1.230732941140448E-5   -1.911698276193420E-4    7.037867636021460E-5    2.684074580470038E-1    3.136801371431532E-2

 1.987500000000000E9     2.825078431790538E-1   -1.231783650083222E-2   -1.778249453690810E-4    6.413209365948867E-5   -2.718497377289242E-4    2.904351699745942E-5    4.475217794400803E-5    1.609101999658143E-4
                        -1.454316643592898E-4    8.207420084730710E-5    2.397468758077328E-1    2.103813459622289E-2   -1.856397183176206E-4    1.098999710838154E-4   -2.016544724193417E-4    1.092493034481078E-4
                        -2.580905861554764E-4    1.899377370816571E-5   -1.648017993874099E-4    9.557849110224937E-5    3.006169623689384E-1   -2.327389269801403E-2   -1.781112044254144E-4    1.346973283030224E-4
                         7.819809182253112E-5    1.526794477011127E-4   -1.710534534076961E-4    1.363577282003480E-4   -1.800697023441819E-4    1.414339171683873E-4    2.488681280259626E-1    2.802515571140182E-2

 2.000000000000000E9     2.617304447712775E-1   -1.617460427409303E-2   -9.576336424886321E-5    1.307323286806885E-4   -2.111695071440977E-4    1.386146348076983E-4    1.302401822544729E-4    6.531067418692259E-5
                        -1.026253772385362E-4    9.669071762516906E-5    2.194949103494829E-1    2.215527069065035E-2   -1.296846779773589E-4    1.630697350880721E-4   -1.090569520016981E-4    1.905356705484844E-4
                        -1.786089133409117E-4    1.441784311938548E-4   -1.470486954940536E-4    1.751123060164229E-4    2.806188559417875E-1   -2.841002289856343E-2   -9.188653623235489E-5    1.752864134929325E-4
                         1.128940994489719E-4    8.808064242364508E-5   -7.499822957438911E-5    1.986295208909721E-4   -9.511109009047787E-5    1.876756255661566E-4    2.289598411490389E-1    2.709613340653773E-2

 2.012500000000000E9     2.407111535181148E-1   -1.823871312322335E-2   -7.703911537961491E-5    1.617520298972253E-4   -7.190712828837747E-5    2.277623299338211E-4    1.617601970313763E-4   -7.215588727296346E-6
                        -2.873310797238120E-5    1.617089539326928E-4    1.996076484465049E-1    2.525202866642794E-2   -4.261166788214604E-5    2.159841022642871E-4    2.673457319481835E-5    2.034833122932163E-4
                        -6.581529181351010E-5    2.201468957341186E-4   -2.007300306626542E-5    2.207122934329684E-4    2.602794915062370E-1   -3.169037177914592E-2    2.189988971156366E-5    2.124031150098167E-4
                         1.610883015237609E-4   -3.137472244513873E-6    3.335869236556871E-5    2.021499579328613E-4   -1.285646048787286E-5    2.139160624104245E-4    2.091178075522745E-1    2.813117342839033E-2

 2.025000000000000E9     2.199693152078657E-1   -1.775233376207292E-2    4.242753072354728E-5    1.773123303028428E-4    6.965544569836362E-5    2.121154228612637E-4    1.094473106203274E-4   -1.052803187104556E-4
                         2.966243447983166E-5    1.466198985312712E-4    1.804706010348084E-1    3.075766431212965E-2    1.015510595161897E-4    2.049385844253271E-4    1.095790607934063E-4    1.481427580371046E-4
                         8.175876841267343E-5    2.200536504426233E-4    6.922907971774084E-5    2.029301680868619E-4    2.396800105648887E-1   -3.263662811448636E-2    1.012888966393639E-4    2.039286949886483E-4
                         7.619730972897255E-5   -9.226077154596920E-5    1.281181617084208E-4    1.414907294302322E-4    7.832043614328240E-5    1.986432869926588E-4    1.896212571742658E-1    3.153079626186232E-2

 2.037500000000000E9     1.999402067125093E-1   -1.490163455401674E-2    9.987779787151130E-5    1.600378694179086E-4    1.695179426588020E-4    1.495283104578413E-4    1.840965743149296E-5   -1.112513518759411E-4
                         8.617485765280334E-5    1.718907198144410E-4    1.624808132912308E-1    3.861485683685992E-2    1.595794402464381E-4    1.328166993690276E-4    1.920751490733441E-4    5.171282041141802E-5
                         1.693736726267104E-4    1.575779575565253E-4    1.824035218364109E-4    1.442882303060482E-4    2.192640449375364E-1   -3.121954850820752E-2    1.460181581873009E-4    1.334046793632846E-4
                         4.024034996171045E-5   -1.224714039088956E-4    2.009439579490435E-4    5.320728280917381E-5    1.677048445723856E-4    1.389200519102107E-4    1.709534516743878E-1    3.738409338765725E-2

 2.050000000000000E9     1.809545881412132E-1   -9.542647566609146E-3    1.342904060635991E-4    8.250443005948917E-5    2.149985815771445E-4    3.967683210109018E-5   -6.551359988094229E-5   -1.195823309564803E-4
                         1.291340781341176E-4    1.015060208920718E-4    1.460426915344677E-1    4.844127051057340E-2    2.197023680806021E-4    3.988676538971689E-5    1.659928763430726E-4   -4.057245122619757E-5
                         2.040625188531302E-4    3.624272156540360E-5    1.936661191689865E-4    3.682698119673372E-5    1.994618627907175E-1   -2.770402639667784E-2    2.152216161874680E-4    5.818488778012349E-5
                        -3.309136987360097E-5   -1.447049792442740E-4    1.872484455908140E-4   -6.470012711185942E-5    2.180768428253694E-4    6.995415493727064E-5    1.535849710095040E-1    4.542596382629875E-2

 2.062500000000000E9     1.632324323268277E-1   -1.933285691057762E-3    1.658338351377982E-4    1.089783845951964E-5    1.717143201046683E-4   -7.611826350222466E-5   -1.008239136642053E-4   -7.259919744281435E-5
                         1.592176182962025E-4    4.066110778255182E-5    1.313943209075893E-1    6.017926404213943E-2    2.011172861319561E-4   -3.214716150055799E-5    9.255591943515199E-5   -1.281805996130159E-4
                         1.649519670649899E-4   -8.051697015708161E-5    1.979895227050765E-4   -7.159350159568433E-5    1.806961677906263E-1   -2.215458719117362E-2    2.100944283204691E-4   -3.442510458361576E-5
                        -8.283029728458908E-5   -7.817486377673499E-5    7.976229917667959E-5   -1.475126332628840E-4    2.032012206440279E-4   -5.021481759089260E-5    1.378218242395854E-1    5.562088985955774E-2

 2.075000000000000E9     1.467899732081559E-1    7.841625115341701E-3    1.628774622068524E-4   -4.675322186021122E-5    8.916931606974381E-5   -1.617210929233176E-4   -1.237567715382830E-4    1.156726267602743E-5
                         1.660144752417088E-4   -4.985541180534570E-5    1.187861793398439E-1    7.367184126892569E-2    1.458788103542293E-4   -1.409712707216842E-4    1.002632405797052E-5   -1.633289088193989E-4
                         7.760371292893671E-5   -1.528928207415757E-4    1.430203950911946E-4   -1.212193672009090E-4    1.632022355843598E-1   -1.454309849135894E-2    1.719218625831612E-4   -1.179870990656825E-4
                        -1.011576207260171E-4    7.803055146792106E-6   -3.505471549815715E-6   -1.530093620163799E-4    1.516061366040295E-4   -1.187341616265720E-4    1.238094050110436E-1    6.779039562727188E-2

 2.087500000000000E9     1.318627088845139E-1    1.947737422170350E-2    1.048040901708687E-4   -8.292734326439162E-5   -1.965756504276997E-5   -1.718101325788699E-4   -5.759106995369101E-5    5.961007785523218E-5
                         1.162911335101438E-4   -1.080986214674739E-4    1.081732238395306E-1    8.874901856053813E-2    5.543379079332469E-5   -1.630625736033919E-4   -5.606933842599216E-5   -1.421990929916730E-4
                         5.827068967800384E-6   -1.605294830333342E-4    7.175111650505194E-5   -1.863963052985872E-4    1.472768607697471E-1   -5.043626133045191E-3    1.088770894860491E-4   -1.751708509396203E-4
                        -7.577311534840648E-5    6.723881790630373E-5   -8.481510931608654E-5   -9.148646000420745E-5    1.049410080223664E-4   -1.719492682146194E-4    1.116168417806653E-1    8.177201248147888E-2

 2.100000000000000E9     1.185126359131730E-1    3.267968829486086E-2    4.810118835249361E-5   -1.517218770880259E-4   -6.827172848191116E-5   -1.084455583487664E-4   -2.605571800362169E-5    6.476647561452457E-5
                         5.384083915382951E-5   -1.494859937699280E-4    9.963306094094491E-2    1.048615291079072E-1   -3.627647917115698E-5   -1.836806319724750E-4   -1.211919766228058E-4   -7.162721258699716E-5
                        -8.281587222071622E-5   -1.251733843236748E-4   -2.435829415076936E-5   -1.862984121293754E-4    1.329477290976389E-1    6.245659143842989E-3    1.821195202100860E-5   -1.892725083677374E-4
                        -2.950347738462701E-5    8.698218772339309E-5   -9.092825733033989E-5   -4.715082250290244E-5    2.651972841021231E-5   -2.055066230050514E-4    1.012892802903041E-1    9.705534718408204E-2

 2.112500000000000E9     1.068637514677300E-1    4.682546018894737E-2   -3.385889111181785E-5   -1.239966021103940E-4   -1.242708640554632E-4   -7.043476272050330E-5    1.580131436186097E-5    4.943738260644023E-5
                        -1.102591496145213E-5   -1.546009371822950E-4    9.311447478271957E-2    1.214289437337644E-1   -1.130869945691824E-4   -1.380286611879848E-4   -1.328190576284986E-4    2.510614901504475E-6
                        -1.326237119400110E-4   -6.260094937588249E-5   -1.291850136528821E-4   -1.181129414380344E-4    1.204417342004277E-1    1.895631637947164E-2   -5.017006128089093E-5   -1.595035540157200E-4
                         4.585064190417431E-5    8.059765946648216E-5   -1.137644011402698E-4    1.846143420891301E-5   -5.076712157540936E-5   -1.697243976506483E-4    9.301158689649423E-2    1.131685586810791E-1

 2.125000000000000E9     9.697634248619560E-2    6.173046813495713E-2   -1.055067684290997E-4   -1.052160269765959E-4   -1.346619102412255E-4    2.595566976949086E-5    8.324940954951579E-5    2.828958869744075E-5
                        -7.024197637047829E-5   -1.229882572454722E-4    8.859819476886578E-2    1.382902551756212E-1   -1.298117145703729E-4   -7.430560227797492E-5   -5.774425993536056E-5    5.964117003097777E-5
                        -1.156194926360312E-4    2.399671739621050E-5   -1.677253095734493E-4   -8.851718572859611E-5    1.096263176503819E-1    3.289426748818613E-2   -1.191403122162851E-4   -1.028087040851387E-4
                         7.298754753736106E-5    5.536662904038772E-5   -7.269823100345565E-5    6.020394125903395E-5   -1.097529662172212E-4   -1.154449616678008E-4    8.677313186236953E-2    1.297065814941597E-1

 2.137500000000000E9     8.909778407393677E-2    7.705759325273359E-2   -1.278164651073904E-4   -9.580811022060801E-5   -8.180909005880025E-5    7.929148709491289E-5    5.979022957024210E-5   -6.564071277280827E-6
                        -1.013823938052453E-4   -7.305643595375239E-5    8.608625938313857E-2    1.549057886695473E-1   -1.915705547864094E-4    1.788314256780152E-5   -2.717459547937915E-5    8.416945344522928E-5
                        -8.329391080780185E-5    8.724033977825814E-5   -1.580373884735015E-4    3.347888054006609E-5    1.005062172867741E-1    4.763251693749066E-2   -1.599773601143780E-4   -6.118272766679448E-5
                         7.945919007931808E-5   -4.758195100836418E-6   -2.449033514617673E-5    8.883017771840518E-5   -1.626459419475555E-4   -4.462074603601090E-5    8.264411259895094E-2    1.464356372417784E-1

 2.150000000000000E9     8.324558943467469E-2    9.255337622881757E-2   -1.152870775782506E-4   -3.544939102955251E-5   -1.043012775015121E-5    9.851002517368630E-5    4.708003368720323E-5   -3.432284731497230E-5
                        -1.438823866886186E-4   -2.585186231860728E-5    8.562885035710180E-2    1.712107471059187E-1   -1.208089236501270E-4    1.034211530427548E-4    4.187613605449560E-5    4.865890104494721E-5
                        -3.157553396171385E-5    9.903544155571186E-5   -1.243310991727984E-4    7.244012739135467E-5    9.319106617587125E-2    6.287430745705586E-2   -1.744264033156355E-4    2.321560832787385E-6
                         6.689848414419055E-5   -2.379518933516226E-5    2.170198487389947E-5    8.546869485656652E-5   -1.383519159459192E-4   -1.003234237048236E-6    8.087876227678624E-2    1.630490678331788E-1

 2.162500000000000E9     7.954094978057051E-2    1.081406085248131E-1   -1.126711855297089E-4    7.503430605517831E-6    2.880860726252225E-5    9.964540581143614E-5    3.368938446525660E-5   -4.920778330630903E-5
                        -1.385958121349963E-4    1.012502603311215E-5    8.725918983210811E-2    1.869208413271529E-1   -6.229075210611353E-5    1.501780115568365E-4    3.735440632682122E-5    3.873213161831250E-5
                         4.761334068595659E-5    9.314259732211503E-5   -5.635121462073434E-5    1.266168933675959E-4    8.764383787292639E-2    7.823945842737626E-2   -1.069502883059969E-4    7.040253280462718E-5
                         2.078021446133211E-5   -7.014395810091507E-5    5.306791009781410E-5    4.444282284727226E-5   -1.146089490534725E-4    5.473345280779652E-5    8.116462086691045E-2    1.794378879849380E-1

 2.175000000000000E9     7.772567105368242E-2    1.236384739840614E-1   -5.507032849937121E-5    8.440519779653120E-5    7.672213910745437E-5    8.661597578385944E-5    1.096196624468891E-5   -3.001356348437686E-5
                        -8.278925194939563E-5    3.541899868110688E-5    9.063348844212209E-2    2.021406453442602E-1    8.839871607777543E-6    1.461246756631460E-4    5.194099245279429E-5    1.869425509743110E-5
                         9.480679482142950E-5    6.759673158853649E-5    2.394782992385780E-5    1.360242092063435E-4    8.388299529175838E-2    9.344386445160902E-2   -6.942974180266537E-5    1.038383656893973E-4
                        -1.347483345199198E-5   -6.553002729646117E-5    4.365173045234772E-5    5.153242248411082E-6   -6.866348099101418E-5    8.818769445427337E-5    8.338435205442551E-2    1.955626854081731E-1

 2.187500000000000E9     7.778343246719412E-2    1.390249977884673E-1   -3.953139434647773E-5    5.798572916182269E-5    1.050916969644617E-4    1.424883744299286E-6   -5.833137165139839E-5   -5.231338545812082E-5
                        -6.380871436223111E-5    8.515452655485459E-5    9.559329119149926E-2    2.167979757419244E-1    5.904638032722263E-5    1.186233770103291E-4    2.485786570812324E-5    1.041045110188344E-5
                         8.280616591115001E-5    2.158201573169050E-5    6.864727721780262E-5    1.131381062459552E-4    8.186694692155461E-2    1.084058537682560E-1   -1.870563574735956E-5    9.808544141887780E-5
                        -5.854073999000073E-5   -4.622478631279508E-5    4.627625118689508E-5   -3.651778997228387E-5   -2.479936368052927E-5    1.120791882404271E-4    8.724117039845780E-2    2.112272788801020E-1

 2.200000000000000E9     7.942892649717528E-2    1.542990213639091E-1   -1.142408072794879E-5    9.505709796898639E-5    5.186239254256760E-5   -1.227941217537700E-5   -5.620627170797675E-5   -3.295436284218296E-6
                         1.775019327753249E-5    8.085114934983755E-5    1.017881481060145E-1    2.308892827088319E-1    9.453409063836593E-5    6.932420564669876E-5    3.419061415180981E-5   -7.412445415038787E-5
                         6.118086701489395E-5   -4.118431376428228E-5    9.717351789988319E-5    5.975138502607407E-5    8.165852085379620E-2    1.230444950394110E-1    3.217926954222768E-5    9.809391595689500E-5
                        -6.594053806768212E-5   -2.642868392048778E-5    4.969003781177264E-5   -5.016839618683908E-5    1.192785294928882E-5    1.178608776386355E-4    9.257271204249633E-2    2.263353566875893E-1

 2.212500000000000E9     8.239582028115337E-2    1.693460808819238E-1    5.054934512556184E-5    6.837771515799229E-5   -1.123766544685424E-7   -7.804769331583971E-5   -5.667761561222792E-5    3.611268648393646E-5
                         5.187442195542437E-5    6.992299651319837E-5    1.088976862027202E-1    2.443163106875513E-1    1.228725825025148E-4    6.917319936475493E-6   -7.390898245430814E-6   -5.815488980020530E-5
                         5.156931915973717E-5   -8.089868645401198E-5    1.051043776576168E-4    3.656726401732479E-6    8.315365345656579E-2    1.373409963272780E-1    6.616749956054033E-5    7.829111213444710E-5
                        -3.203839696215036E-5    2.499913447603194E-5    5.271859158554130E-7   -5.694542424001076E-5    4.591756008299786E-5    9.386365229901224E-5    9.909273917242373E-2    2.407164665708953E-1

 2.225000000000000E9     8.636027023005920E-2    1.839366616397258E-1    6.826694486786314E-5    3.757485018135164E-5   -6.107917234632425E-6   -7.421734271987976E-5   -6.758623378888296E-7    3.300054013051297E-5
                         4.084861139046917E-5    6.663969705952047E-5    1.169214752633285E-1    2.567839014883293E-1    1.036014562347028E-4   -5.317483884823578E-5   -6.016064075233280E-5   -4.050495157428870E-5
                         2.098543542576291E-5   -8.693509644818011E-5    6.060368779065359E-5   -2.124549707830068E-5    8.609520312021859E-2    1.513104713887219E-1    7.490106722860964E-5    5.137241400083585E-5
                        -2.846244852062277E-5    3.760990284368673E-5   -1.831611066068002E-5   -5.830186460167581E-5    5.625981288273465E-5    4.689451922692890E-5    1.066087710574143E-1    2.540807531838136E-1

 2.237500000000000E9     9.133947908201701E-2    1.978549708033600E-1    2.455627574958483E-5    1.370968073397694E-5   -2.183978998466165E-5   -4.769103090887483E-5    1.429630333186125E-5    2.733016962698591E-5
                         8.879714738622941E-5    1.446807154474046E-5    1.256000309175040E-1    2.681298662775997E-1    4.720603098589010E-5   -6.660112960286678E-5   -3.295101032179813E-5   -2.917843825566364E-5
                        -3.577233996088774E-5   -6.622620039010243E-5    7.284828607221327E-5   -8.280008596615376E-5    9.028654108808942E-2    1.649710603620144E-1    8.998376585526996E-5   -3.828942228293146E-6
                         1.056861331025179E-5    3.490007843597714E-5   -5.040446911454671E-5   -4.159100689994583E-6    7.568413054552434E-5    2.692986496273834E-6    1.151674022718725E-1    2.664004338272999E-1

 2.250000000000000E9     9.729489493274816E-2    2.109605892386346E-1    7.699544815659386E-5   -1.528653904065047E-5   -3.674359329947805E-5    1.295220294014016E-5    1.701490226259827E-5    3.410203555312778E-5
                         7.447284290621392E-5   -1.027878495067859E-5    1.351459849081461E-1    2.783202728773339E-1    5.554932088090096E-6   -6.596031012014218E-5   -4.051210658613739E-5    2.662510516068408E-5
                        -4.388107332854407E-5   -3.488182535839235E-5    5.818404723922052E-6   -9.008690209289168E-5    9.550368272045370E-2    1.780093077148881E-1    5.565530045114578E-5   -1.667332366222249E-5
                         1.676796754028806E-5    1.497008551689207E-5   -2.732157465150466E-5   -6.055982637232488E-6    7.326623191765622E-5   -1.542498753250689E-5    1.249108197536033E-1    2.775654979416611E-1

 2.262500000000000E9     1.040848669623716E-1    2.230275972933386E-1    6.310620728451097E-5   -3.276105632915490E-5   -6.030035720744710E-5    2.359472577473054E-5    3.976667174077182E-5    5.756601945691214E-6
                         1.710087985017544E-5   -3.312466811360906E-5    1.455871451216806E-1    2.873911477026955E-1   -2.984492815427262E-5   -8.113328462806582E-5   -3.133659657352656E-5   -3.292519296518546E-6
                        -5.320310526999433E-5   -4.445568818073777E-6   -4.576318140653711E-5   -6.393410059320389E-5    1.015744427096356E-1    1.905203921833137E-1    5.656332332335430E-5   -4.513439259300071E-5
                         4.490628592815148E-5    2.327508856917139E-5   -2.788048803274350E-5    2.142836426999730E-5    2.969911600709830E-5   -4.795647340614642E-5    1.356826838825544E-1    2.877200282809984E-1

 2.275000000000000E9     1.118970638568257E-1    2.339282589173021E-1    1.754898080434469E-5   -3.204127959562184E-5   -4.619462466053083E-5    5.723336618119402E-5    2.587005512699651E-5    1.321520415973747E-5
                         3.501956579415659E-5   -2.992810464683915E-5    1.568802154075956E-1    2.955482979555907E-1   -6.679243893323670E-5   -4.749103181142525E-5   -8.172565045579134E-6    3.448988226991861E-5
                        -3.972834741514858E-5    2.021360532947905E-5   -4.290259811563317E-5   -3.357295016316092E-5    1.083881273803503E-1    2.022915935334071E-1    9.779735350096332E-6   -5.377066476018652E-5
                         1.918326482508361E-5   -1.308015708712539E-5   -1.082879751401421E-5    1.668877268704474E-5    2.487819451695192E-5   -5.178307670345603E-5    1.472099302940768E-1    2.969888366244487E-1

 2.287500000000000E9     1.208612428660378E-1    2.438528446916217E-1   -2.166978245158502E-5   -1.394454666749691E-5    1.378574017762205E-5    7.201354670502624E-5    1.333490713342158E-5   -3.305586802459998E-5
                        -6.783683781269967E-6   -5.549141148745227E-5    1.688604789400554E-1    3.028292640344854E-1   -7.301461176883228E-5   -3.028961912544201E-5   -5.993604109354920E-6    2.968349457817034E-5
                        -4.066610109493444E-5    5.689591398540550E-5   -6.184428759853110E-5   -1.478324725155872E-5    1.160521724472760E-1    2.130675707850364E-1   -2.086133625182806E-5   -4.907014628997799E-5
                         1.121975565433264E-5   -2.982470724440636E-5    1.310377208248933E-5    2.377852067512690E-5    2.109013040691414E-5   -4.507892536874106E-5    1.593975947238692E-1    3.054000464061685E-1

 2.300000000000000E9     1.308116251610203E-1    2.529858633586078E-1   -1.810813795381027E-5   -3.850021639114087E-5    6.755256364206508E-6    4.411838215675706E-5   -1.908691310915442E-5   -1.866348893449041E-5
                        -4.464008492180911E-5   -2.083291136008881E-5    1.814254845945849E-1    3.094403509946880E-1   -4.644318176829305E-5    2.193443138947940E-5    2.511584692552389E-5    2.577176586348211E-5
                         7.445782821509881E-6    3.654433468608837E-5   -7.205111093565174E-5    1.041341282247043E-5    1.244547877343748E-1    2.228935709475247E-1   -1.776963141296541E-5   -4.377353029002068E-5
                         2.043265215047852E-5   -1.277030751289609E-5    1.398046271494613E-5    1.039552484175634E-5   -1.648250949882466E-5   -3.458778017350672E-5    1.721255853517034E-1    3.129213250250534E-1

 2.312500000000000E9     1.417827116093513E-1    2.611764103172572E-1   -3.448302917322674E-5   -1.506775195977790E-5    2.343304404313785E-5    1.568373993494143E-5    1.722794830363241E-6    7.366268445158684E-7
                        -2.859269374725669E-5   -3.443891150464261E-6    1.941775602052785E-1    3.152913330531252E-1   -2.715851701064224E-5    5.383441206378007E-5    6.128894259175694E-6    3.333230473815420E-5
                         2.607635143506315E-5    3.640512433559049E-5   -3.799079025842220E-5    4.968917234519202E-5    1.337106529018481E-1    2.316398930812750E-1   -5.720410461748901E-5   -1.368783023765124E-5
                        -7.266019909798845E-6   -2.926029455426099E-5    1.343964899381757E-5   -7.657152211299015E-6   -3.319819398422545E-5   -1.785191093713052E-5    1.851754002144374E-1    3.193182626046262E-1

 2.325000000000000E9     1.534423113007488E-1    2.688232338952489E-1   -1.126041188494054E-6    1.570844153475504E-5    3.004825782662947E-5    6.969740120714944E-7   -3.119539032919166E-5   -3.967248948237732E-5
                        -4.171681754810040E-5    8.488882367197910E-6    2.071721955541909E-1    3.201809507365109E-1   -1.450268439503354E-5    4.468982191222431E-5    1.216838335512412E-5    8.910375910631583E-6
                         3.781457129678913E-5    4.241805363614831E-6   -7.657581358285420E-6    4.702750690754063E-5    1.438182600467731E-1    2.393998607378811E-1   -2.493122883616012E-5   -1.983947140630627E-5
                         1.794767057378381E-5    9.905530813625398E-6    2.574484014149628E-5    2.326034135393975E-6   -3.830476045719575E-5   -3.750999797068167E-6    1.984632744264467E-1    3.246309159838849E-1

 2.337500000000000E9     1.654073227078366E-1    2.759303102008375E-1   -6.387486475719668E-6    1.499900382157834E-5    3.527262084039585E-5   -1.502703330243869E-5    1.317105700608806E-5    1.776942537636319E-5
                        -2.761045565300226E-5    2.962407976781805E-5    2.202344126750997E-1    3.242506203267114E-1    1.244474503446023E-5    4.994529955124654E-5    2.999103660964147E-5    2.650918063669704E-6
                         3.000044323154588E-5   -1.421734207744461E-5    6.749714102719332E-6    1.268105140008983E-5    1.547435472129547E-1    2.463404050261959E-1   -5.060726846967795E-5    2.538647926980496E-5
                        -2.950784506794642E-5   -7.521242083414844E-6    4.011623696438359E-6   -2.106024693277583E-5   -7.355376050900014E-5    2.659101618559367E-5    2.119869382249107E-1    3.289582451431765E-1

 2.350000000000000E9     1.775101451459198E-1    2.822743909585402E-1   -1.370512764883115E-5    2.397191026586336E-5    1.686668453045969E-5   -3.573520186858748E-5   -2.130489970402702E-5    1.815221706802473E-5
                        -2.584171521547430E-5    1.468432133489864E-5    2.332082278404772E-1    3.271650625111452E-1    6.096225397686169E-6    4.203530718430717E-5    1.820665136269736E-5   -3.649642464054025E-5
                         1.851763244180487E-5   -3.958314511628957E-5    3.756197365767486E-5    3.077334154738074E-5    1.662416590820561E-1    2.525013233836778E-1   -4.028037799712445E-5    8.513999845089199E-6
                         1.546464776846427E-5    2.065103871075744E-5   -7.168084422749909E-6   -2.143688398845236E-5   -3.985117142820055E-5    1.219490128381254E-5    2.257780013762631E-1    3.319926171274195E-1

 2.362500000000000E9     1.895352838614357E-1    2.876474169429390E-1   -9.943348456120423E-6    1.397292729606585E-5    1.768567620990549E-5   -2.279279709308834E-5    4.106416758563164E-6    8.016519435946063E-6
                        -2.639162805354389E-5    2.278972857613797E-7    2.464165617224914E-1    3.289698020954143E-1    2.928865715651207E-5    3.589379522991657E-5    3.671911547436402E-5    8.659510041028653E-6
                        -3.143294408115172E-5   -4.342608197458012E-5    3.345499230918647E-5    1.966393833249658E-5    1.781125595272547E-1    2.578565992210418E-1   -1.209315320253212E-5    1.950560309472299E-5
                        -1.348746434285176E-5    2.945561129340392E-5   -8.228415858057270E-7    4.863070465774096E-7   -7.712694119614540E-6    3.680624304058922E-5    2.398141942685232E-1    3.337913834541739E-1

 2.375000000000000E9     2.015512628955522E-1    2.919082169709944E-1    3.140976989033975E-5    2.977530046946455E-5   -3.123259931370429E-6   -2.973369747759582E-5   -6.216027795739593E-6    2.043770664722683E-5
                         3.596173770325164E-5    1.028094018117433E-5    2.597605740664567E-1    3.296571926227707E-1    3.421925319719556E-5   -2.220766245413297E-5   -4.273542919956033E-6    1.188648916305772E-6
                        -1.954778033884301E-5    4.365096675475174E-6    4.497848946721593E-5    2.767141898606970E-5    1.901855804911269E-1    2.624129926561997E-1    1.210806692661526E-5    2.169669328752379E-5
                         9.946124044755217E-6    8.723132806983605E-6    8.201127725374698E-6    2.020277392749428E-5   -4.143474837150823E-6    1.399840430703917E-5    2.539802690989119E-1    3.346479436941611E-1

 2.387500000000000E9     2.136561330102034E-1    2.948753711649780E-1    1.781602027622003E-5    3.972078889854106E-5   -8.256921730324360E-6   -3.442772958224089E-6    2.312744107677301E-5   -7.962761511274700E-6
                         2.099842304141582E-5    1.656687061868910E-5    2.732498113435780E-1    3.293493263132033E-1    7.816342378591911E-6   -1.166540738254601E-5    2.318315742982558E-6    2.134976921848971E-6
                        -1.627095345201655E-5   -1.923310427774871E-6    3.661926043536571E-5   -2.898743172843193E-5    2.022214441832859E-1    2.661206036195576E-1    2.266277960992365E-5    3.453316278570625E-5
                         2.555981370851527E-6   -1.132947373338463E-5   -1.843909223985637E-5   -6.456765551848543E-6    4.703007227966981E-5    3.520353588393187E-5    2.683412673665906E-1    3.347298997953839E-1

 2.400000000000000E9     2.259135616918172E-1    2.964452316429028E-1   -5.089505265772531E-6   -5.631195866647576E-6   -2.322816658708231E-5    1.761320892389906E-6    1.915940378096764E-5   -4.142962772155492E-5
                         2.958809214004336E-5    8.997891888014543E-7    2.869273375409703E-1    3.284935071637810E-1    2.355452785032531E-5   -2.660235655657843E-5   -3.569418186519147E-6    1.593673123355238E-6
                        -3.289024103743616E-5    2.707414527545746E-5    3.655544918621542E-5   -2.632407245860689E-5    2.142214323217445E-1    2.687737371247541E-1    4.029985360094760E-5    7.990649174555932E-6
                        -6.818744045661932E-8   -1.400699561078319E-5   -2.434686115839952E-5   -2.570737766244074E-6    4.622784326818648E-5   -3.997450591859629E-6    2.824912541869995E-1    3.340628176113962E-1

 2.412500000000000E9     2.385215753934858E-1    2.968298682033110E-1    8.641420526283804E-6   -4.150028204204259E-5   -3.113705255705462E-6    5.105482061394180E-6    1.294926363947423E-5    1.740936992712681E-5
                         4.471171594271071E-5   -1.644695992600676E-5    3.004497884182317E-1    3.269540289173002E-1    7.565090215687776E-6   -3.876828390115930E-5   -4.892056399441358E-6    1.262398887108681E-5
                        -1.074974066190501E-5   -1.223381153345000E-5    1.177249673206533E-5   -1.350803793684517E-5    2.261520077005378E-1    2.705217988898445E-1    2.380180093762065E-5   -9.343836488542446E-6
                         6.307308070367849E-6   -7.914578936744558E-6    2.895265191215178E-5    3.500371348692679E-6    2.309360687799545E-5   -3.910654382317608E-5    2.962928938855336E-1    3.327372314114154E-1

 2.425000000000000E9     2.513550759401260E-1    2.963961045748964E-1    1.683327510721996E-5    1.096747436048078E-5    9.635697905944224E-6    1.008526905564730E-5   -1.431786844391393E-5   -7.310779006632348E-6
                         3.902921781511144E-5   -1.049838365794462E-5    3.135940083472561E-1    3.248371685907822E-1    6.138140378111973E-6   -1.860195703376372E-6    1.275648431993088E-5   -2.023003748453427E-5
                        -1.880811969185074E-5    2.526597889765485E-5   -1.608821231802632E-5   -1.852792114442411E-5    2.379753892248447E-1    2.711452190507429E-1    8.086617564372872E-6   -2.021568702625259E-5
                         2.280665420370246E-5    9.225850884589110E-6    1.920051615195635E-5    1.832388791331960E-5    1.071557312778145E-5   -1.149314458930466E-5    3.096475183656728E-1    3.305785235177591E-1

 2.437500000000000E9     2.642993517474787E-1    2.953060874092402E-1   -1.047250707173422E-5   -2.895272219679447E-5    2.869814354213722E-5    4.701543987334493E-5   -5.464757261254412E-6   -2.823585437195441E-5
                        -2.460512654095315E-5   -2.883325967417967E-5    3.262571221293379E-1    3.219479458748331E-1   -3.125021283502396E-6   -1.487292214735988E-5    1.073509640428283E-5    2.963403111234804E-5
                        -1.053999248705681E-5    2.876294814996766E-5   -3.969899672057962E-5    1.044231000744531E-5    2.497527419623857E-1    2.708221708080455E-1   -2.607029427116363E-6   -2.262476205445161E-5
                         1.073368456889630E-6   -2.852157260046173E-5    4.831311141822026E-6   -1.931258772541532E-5   -4.000960820739328E-6    1.152084634727505E-5    3.224284958677185E-1    3.274840580458979E-1

 2.450000000000000E9     2.770334608550184E-1    2.938682465354175E-1   -7.128681983158086E-7   -3.006713736632770E-5   -1.409571402148766E-5    2.825112646097597E-5    1.550688034465343E-5   -3.897711620703450E-5
                        -1.099409671389704E-5   -3.778107844099664E-5    3.381162743457191E-1    3.185893967101707E-1   -1.991755542822583E-6    2.042615412498478E-5   -6.371469509419475E-6    2.328195149239666E-5
                        -9.230035474960126E-6   -2.143934230648380E-6   -1.346024772313923E-5   -6.289126973599592E-6    2.613937474087819E-1    2.695992848595637E-1   -2.511588058121834E-5   -2.378982198693665E-5
                        -1.420821317970893E-5    5.774731262421921E-6    6.120824558964361E-6    1.118530063229402E-5    6.551200279633978E-6   -1.100174808463293E-5    3.347271460368652E-1    3.235463006759587E-1

 2.462500000000000E9     2.892987987848804E-1    2.922575621186638E-1   -6.801645188038888E-6   -5.703491584179534E-5    1.825322119126556E-6    2.566638869310381E-5   -1.105173691779488E-5   -1.139683515572575E-5
                        -2.570977603516211E-6   -1.335142792220889E-5    3.497452558580353E-1    3.140873774124674E-1   -4.060886664001628E-5    7.035228678033544E-6    1.292024906001447E-5   -4.514048086048669E-5
                         7.890899732024936E-6    8.274821045409722E-6   -1.444247064482996E-5   -2.614105686586623E-5    2.729622289897833E-1    2.677183244342077E-1   -1.404864736843474E-5   -2.955181217730162E-5
                        -1.885596808421437E-5    6.012448722985787E-6    1.385913868765229E-5   -8.304938083497697E-6   -1.272034661540243E-5   -7.357103089044364E-6    3.467309339321786E-1    3.188136318657945E-1

 2.475000000000000E9     3.008944511327010E-1    2.902590107182937E-1   -2.631589430857986E-5    2.290195630553126E-5   -9.319364007528655E-6    1.930363325811033E-5   -7.821369594369719E-9    5.775240089171465E-6
                         1.907169783477094E-5    3.619455233669161E-6    3.608531371830865E-1    3.089605732763923E-1   -5.365732087232873E-5    5.381284276030260E-6   -7.964504221579930E-6    1.852129985834179E-6
                        -7.209980783704991E-6   -2.273846070901950E-5   -4.897197025040894E-6    7.288044192178578E-6    2.843245069088375E-1    2.651570057067669E-1   -9.397647235761751E-6   -2.891921087583995E-5
                        -3.970963785812996E-5   -1.019721406807211E-5   -1.813684825390099E-5   -5.816663665442390E-7   -3.530046467996525E-5   -6.126878337075915E-6    3.586937464380904E-1    3.133707187466584E-1

 2.487500000000000E9     3.118150965270328E-1    2.877450683651709E-1   -4.134893658583779E-5   -4.524778194673556E-6   -1.661460954213883E-5    4.043302387537785E-6    3.159412198082154E-5    4.897454181663641E-6
                         1.082634027946617E-5   -1.769494392110198E-5    3.717438512659578E-1    3.033027452328032E-1    8.203139589050746E-6    1.441523283107035E-7    2.782540692743043E-5    4.851207258255365E-5
                        -1.849051473404661E-5   -2.847257425309546E-5   -1.985954662823270E-5    1.767522937805324E-5    2.953273850500480E-1    2.621230638275338E-1   -3.274801138785743E-5    5.233735003049662E-6
                        -2.531527470826473E-5    1.286564548084909E-5   -1.729913548041686E-5    5.803651695190517E-6   -2.837891725508874E-5    6.504709200430552E-6    3.702730128092738E-1    3.074311021627235E-1

 2.500000000000000E9     3.220639086954334E-1    2.843975399909870E-1   -3.479474963653336E-5    1.404210911283962E-5    9.905591807908152E-6    5.730208761019999E-6   -6.815103444662922E-7   -2.246238141381763E-5
                        -3.870971140021823E-5   -1.708270367645589E-5    3.823882002317231E-1    2.971424079358344E-1   -6.506224361591885E-6    2.492635281949919E-5   -7.654083557939441E-6    3.806607681018716E-6
                        -2.863772741605667E-6    4.105862357587572E-7    3.268147433187013E-5    8.447610718873555E-6    3.059394396233492E-1    2.586425678462800E-1   -3.659448492594230E-5    8.483365263797537E-6
                         5.080793675188186E-6    5.701770138749191E-6   -2.509505180930062E-5   -1.349966959959529E-6   -2.216531387490924E-5    1.587666814885626E-5    3.814212040073169E-1    3.014074481653404E-1

 2.512500000000000E9     3.317045842345591E-1    2.802128293809629E-1   -3.030717149178231E-5    1.251260410907405E-5   -1.932976996213695E-5   -1.951577396711920E-5   -7.883016950117403E-6   -1.151020163599748E-6
                         7.697009830655125E-6    2.109938871690245E-5    3.928172874089091E-1    2.907011907043247E-1    2.113744070544783E-5    1.645683167262372E-5   -2.911119542059504E-5   -4.337593777838095E-5
                        -2.674840897380248E-5   -1.165288245795197E-5    5.225350321273292E-6    2.106776253696146E-5    3.161662188177630E-1    2.547959737214118E-1    1.008301061638487E-5    3.444061662765151E-5
                        -2.342451119671942E-6    1.279865615978640E-5   -5.090568173932790E-6    1.677931459279269E-5    3.569976873958572E-6    1.747580801564004E-7    3.922536933028181E-1    2.950979766812490E-1

 2.525000000000000E9     3.410334247834855E-1    2.752117358797800E-1   -2.736442005889985E-5    9.669553116111659E-6   -9.641205625722387E-6   -2.608961065284534E-5   -2.576422617314211E-5   -7.317970500294123E-6
                        -1.490059575754556E-5    6.105920866124350E-6    4.028200089651565E-1    2.842498530385831E-1    1.372145710182185E-5    1.660836677931061E-6   -3.012094501293816E-5   -9.697530906745516E-6
                        -1.677473020995557E-5    2.267234370541536E-5    2.235541746843053E-5    7.827019852061777E-6    3.258232084573960E-1    2.505370053308030E-1   -1.270863829321901E-5    2.629416521913803E-5
                         2.061006744097567E-5    4.836226675670536E-6    6.297647864968088E-6   -1.088467661320122E-5   -1.854673419861700E-5    5.020682809897142E-5    4.023032974341845E-1    2.888152833617131E-1

 2.537500000000000E9     3.504308175726333E-1    2.694413380665091E-1   -2.255876044003979E-5   -2.506632728041756E-5    1.224148757984543E-5   -6.811702625861894E-6   -2.881796408651299E-5   -8.458604170685125E-6
                        -3.420886100554307E-5    2.456699001294300E-6    4.121465396550605E-1    2.778320078851270E-1    1.103547964650615E-5    1.057956541086524E-6   -1.514383181657626E-5    2.782238284134163E-6
                        -1.597039908160093E-5    1.362653913187049E-5   -1.020353140174973E-5   -8.328238908909997E-6    3.348677646136217E-1    2.459986208939030E-1   -2.563194396551960E-5    3.680933516724954E-5
                         3.082687725192636E-5    2.719488292741073E-5    4.287742568254116E-6    1.509440314690836E-5    4.879911171060704E-6    5.544857001005257E-5    4.115197474942356E-1    2.822572033012631E-1

 2.550000000000000E9     3.597906280039720E-1    2.634325421719481E-1    6.958123722715647E-6    1.185296390769332E-5    8.885651680635650E-6    3.056029726510575E-5    2.208542021080391E-5   -2.112987825088679E-6
                        -2.768366771620789E-5    6.188379161404355E-5    4.209275321489443E-1    2.711806384927061E-1    1.862386406450543E-5   -2.853033376078168E-5   -3.851926566030362E-6    1.373029518903048E-5
                         1.138773554693640E-5    1.594752654818842E-5    1.399132547328499E-5   -1.487083459571125E-5    3.434414228665114E-1    2.411296036019979E-1    1.707970749063893E-5    8.863147299950078E-6
                         9.957439926002429E-6   -1.527781710493163E-5   -4.020069330434448E-6   -7.610344495655704E-7    1.478690684215666E-5    2.849551932562602E-5    4.202940037137349E-1    2.751359465235146E-1

 2.562500000000000E9     3.691077954934869E-1    2.574839205980783E-1   -7.973771009110668E-7    4.257426011542767E-5   -1.082522466010164E-5    1.346956398841897E-5   -2.875228290348752E-6   -2.809270200552328E-5
                        -1.350626333169408E-5    3.046361763160230E-6    4.291497247167362E-1    2.641872032487091E-1    2.786424801300578E-5    1.188467708695609E-5   -1.347013638297148E-6    1.494444050772932E-5
                         6.680433361076675E-6    3.858757651392934E-6    1.293536063238111E-5   -2.651098099369745E-5    3.518133721442633E-1    2.359323876762066E-1    2.212889259311443E-5    3.770686805752372E-5
                        -1.143940571680903E-5    4.367934001760702E-6   -1.631107154418283E-5   -1.988154549977518E-5    5.536606729503570E-6    2.625269861026634E-5    4.286696474275510E-1    2.674114252079694E-1

 2.575000000000000E9     3.782909562035149E-1    2.517487959698917E-1    1.000088882075326E-5    2.841624911419224E-5   -9.834827703438371E-6    9.162638813788220E-6   -2.754284730238410E-6    1.602912895670080E-5
                         7.976661628775829E-6    1.431093763079887E-5    4.370022984911194E-1    2.569315389784951E-1    9.674243261815008E-6   -2.151070532239345E-5    5.536662452980990E-6   -1.400214545212870E-6
                         1.238855486584226E-5    4.846889032342506E-6    1.220305475815422E-5   -2.372160221230130E-5    3.597502342976592E-1    2.305622839413439E-1    2.017936349849869E-5    3.198092436666725E-5
                         2.763408208830711E-5    1.111554219180254E-5   -7.725955194189905E-6    1.875725632483756E-6    4.068344717807631E-5    1.819264326418275E-5    4.369901511078959E-1    2.595432525681290E-1

 2.587500000000000E9     3.869548117713852E-1    2.464864847935433E-1    4.858188977963589E-6    5.322457795270600E-5   -1.281861753906630E-6    2.270284588146017E-5   -9.605845769719969E-6   -1.913492275279621E-5
                         2.282759499028893E-5   -8.104668128852558E-7    4.445532014694669E-1    2.492968793881627E-1   -6.410632076065644E-6    5.078775153506433E-6   -2.921651378045862E-8   -1.811865363553881E-5
                         2.161796228197009E-5    8.528376599361363E-6   -1.645562297333207E-5   -3.319958250766119E-5    3.674565010318273E-1    2.248968349773346E-1    5.231813829524699E-5   -1.206512179311807E-6
                         4.061832255416431E-6   -7.130572963204801E-6    4.643954888010476E-6   -1.853109671186899E-5    4.308547377815925E-5   -1.197300909418058E-6    4.450572236821604E-1    2.515459378450987E-1

 2.600000000000000E9     3.950513112797781E-1    2.413586784725811E-1    1.939786541494796E-5    3.548336700829830E-5    1.782183942662581E-5    4.169039242695675E-6    9.035239664576824E-6   -1.628931644725046E-5
                         4.471186724362162E-5    3.300268999884581E-5    4.518376498615356E-1    2.415082170799393E-1    3.515737820871541E-5   -4.839426724956964E-6   -1.723063141164211E-5   -1.810544905276587E-6
                        -1.307883508173771E-5    3.207966139960270E-5   -2.470964607936174E-5   -2.435627293275621E-5    3.749682909078075E-1    2.191146652992169E-1    4.854701447857355E-5    3.659300746804046E-6
                        -1.358724972996026E-5    9.004395657456827E-6    3.405743052253909E-6    9.876699605903101E-7    3.917402354880848E-5   -2.468845650081491E-5    4.530055447869821E-1    2.435265144634310E-1

 2.612500000000000E9     4.023484488254115E-1    2.362485633084123E-1    1.672531953732397E-5    1.795044511768254E-6    2.211355512092242E-5   -2.258927868397221E-5    2.155449084997554E-6   -1.959999651062526E-5
                         7.098302095909284E-6   -2.874128659383686E-6    4.590717098347083E-1    2.339247606668708E-1   -2.360402031252356E-5   -1.029153338712264E-5   -2.117067630096142E-5    2.049803393638884E-5
                         5.922111492118778E-6    1.597695080771409E-5   -1.678354874674070E-5   -1.665407315007321E-5    3.821270367620666E-1    2.132016295206196E-1    3.930182185880450E-5    4.105967026557646E-6
                        -1.049622400997934E-5    1.312264950970539E-5    7.749045097781913E-6   -4.925673947797263E-6    2.845444377093379E-5   -6.635032159354591E-6    4.609239767660534E-1    2.357645651521587E-1

 2.625000000000000E9     4.089966608063086E-1    2.307759837049913E-1    2.078963346583555E-6    2.199644468684055E-5   -4.663701740499788E-5   -2.981844542296776E-5    1.660532148039181E-5   -4.119223249224330E-6
                         3.393392441145015E-5   -3.621018139341807E-5    4.662205521829341E-1    2.262256960601957E-1   -3.241692023552089E-5    2.035688734191196E-5   -1.726042605540720E-5   -7.213218366131272E-6
                         2.618049739022339E-5    2.535352104243533E-5   -2.848450907467813E-5   -1.143143035576129E-5    3.889833030415907E-1    2.070278762606390E-1    8.697645845554806E-6   -1.949682356881288E-5
                        -3.183907300584019E-5    3.808613822538263E-6   -1.386048390570692E-5   -2.459047890330059E-5    2.108491701943498E-5   -2.009232711038915E-5    4.684247345447181E-1    2.280245349953900E-1

 2.637500000000000E9     4.151472870677477E-1    2.244916016574070E-1    2.848868226846742E-5    9.369624550617665E-6   -6.712584092554159E-6   -3.378971234057484E-5    1.497936230100408E-5    2.856839939943238E-5
                         2.630083301880452E-5   -3.844099869627432E-5    4.727866679074507E-1    2.184080827627153E-1    1.630243254931196E-5    1.143228039565994E-5    2.568808425177144E-5   -2.968931203395705E-5
                         2.935492422599177E-5    1.135315526891367E-5   -1.087778125005507E-5    4.193298064493990E-6    3.955514851729940E-1    2.007837803619179E-1   -3.199237379448626E-5   -7.169863544745396E-5
                        -9.625130098846650E-6   -1.571149156276771E-5   -1.145077497129762E-5    1.512278635562557E-5    1.067735633001163E-5   -1.984834637205605E-5    4.752091525460055E-1    2.201638832632193E-1

 2.650000000000000E9     4.213788856252099E-1    2.175519775993309E-1    4.909550803492353E-5    2.449265469706945E-5    1.560960930422856E-5    1.327941476793654E-5   -2.063677563991772E-5   -1.407742801250347E-5
                         4.257961090444715E-5    1.199466505447413E-6    4.792057870063415E-1    2.108251499070002E-1   -3.257677683180681E-5   -1.865896360615088E-5   -1.896197266380501E-5    1.086048433139185E-5
                         1.645675193263845E-6   -1.256858571631976E-6    4.541819905331492E-6   -6.729563562130040E-6    4.018382788730042E-1    1.945733925090340E-1    6.890317890811046E-6   -3.202484949823679E-5
                         2.843317050677604E-5   -1.665306559225150E-5   -1.886406393102898E-6    4.579350421696210E-7   -1.150971902405366E-5   -3.430165020221424E-5    4.815088415419725E-1    2.123060876224576E-1

 2.662500000000000E9     4.276650627676418E-1    2.101998287241012E-1    3.042881426958779E-5   -2.810496569240500E-6    2.647924183316506E-5   -3.826448459947960E-6    2.623954466336792E-5    4.223814379810141E-5
                         7.684546515138196E-6    9.311609004995384E-6    4.852062233805454E-1    2.032405102983720E-1   -3.852960022583888E-5   -1.458507704464283E-5   -5.664821864186189E-5   -1.811749442758271E-5
                         2.088480310866210E-6    2.114398424039346E-5   -2.492854804154664E-5    1.232995591616979E-5    4.080377424095437E-1    1.884397983980523E-1   -9.464327038454236E-6   -2.997976888224789E-5
                        -8.452458273028202E-6   -1.443811841510642E-5    3.782301880839808E-6    3.747357433674011E-7   -2.053108725008198E-5   -2.477520941810202E-5    4.874467735827040E-1    2.040863273263675E-1

 2.675000000000000E9     4.340794298520419E-1    2.026078407481601E-1    6.988239073294496E-6   -3.290725208520543E-5    4.738791578922242E-7   -8.893627467548627E-6    8.739264317768623E-6   -2.844988578739853E-5
                         8.626334753464245E-6   -2.334981216994006E-5    4.908414749075983E-1    1.956182141360384E-1   -2.961574181924047E-5    1.016062053162332E-5   -2.323165854183219E-5    4.143022093099990E-5
                         1.833372833609573E-5    1.420859169612718E-6   -1.537198443003609E-6   -4.649358098475412E-6    4.140621762390615E-1    1.821791841685847E-1    6.998891583602336E-6   -3.138317960946551E-5
                        -1.018212707340665E-5    1.227907708086901E-5   -2.149437693989993E-5    2.989989371956601E-5   -3.675338835183369E-5   -2.199230906051146E-5    4.931040063332355E-1    1.954629921882211E-1

 2.687500000000000E9     4.407168065808277E-1    1.954570954363049E-1    3.955753592171703E-6   -3.077131300315321E-5    3.053143460450674E-5    3.326170568023559E-5   -2.184196427987267E-5   -2.562561577244022E-5
                        -2.641819004033492E-5   -2.514223292177460E-5    4.961566790945181E-1    1.876159278183462E-1    4.407675529759232E-5    3.921118314001489E-5   -1.383069316834653E-5   -2.459017917585275E-6
                         6.879404044922545E-6   -6.554477712936346E-6    1.613630876638856E-5   -1.630344105752661E-5    4.198263673363986E-1    1.760077771685702E-1   -3.856606113551533E-5   -5.222623387017207E-5
                        -2.984079007001854E-5    3.925622589000569E-6   -8.586416519267335E-6   -8.171446124945695E-6   -4.125141943145143E-5   -2.572165035272738E-6    4.988639338694584E-1    1.866585134488503E-1

 2.700000000000000E9     4.473445001093825E-1    1.890056858865471E-1   -5.664708774486761E-6   -1.116024412548293E-5    9.215596583398053E-6   -8.903520178309402E-6   -2.852874165538999E-5   -4.958566725342980E-6
                         5.426344709165766E-6    2.990192793492089E-6    5.013658710863738E-1    1.795702885124414E-1    1.758007770119382E-5   -6.807579968244816E-7    5.718331639593415E-5    1.232841200197544E-5
                         1.779499746081058E-6    5.167475240080244E-6   -3.198522572639813E-5   -1.262156619931710E-5    4.253092714875703E-1    1.699243446243078E-1   -4.789278280412046E-5    1.393224277427006E-5
                        -1.762444286283446E-5    1.965451041685180E-5   -7.921280683789149E-7   -3.317291167681828E-5   -2.731538683598109E-5    8.145885454011374E-6    5.046142856824205E-1    1.779018067079741E-1

 2.712500000000000E9     4.539935057693736E-1    1.831624160223254E-1    2.892982485341141E-5    2.286130695818909E-5   -3.208532593622902E-5   -1.570572612996456E-5    2.399102285267455E-6    2.397698340853240E-5
                         3.343581709901657E-6   -1.419152757252557E-5    5.069056441052756E-1    1.715888742266344E-1    1.937687886945755E-6    1.003146656476970E-5   -3.302499071344344E-7    8.128991182632128E-6
                        -1.201996175984731E-5    4.586652599423719E-6    2.493273321708014E-5   -6.150394226659927E-6    4.307873952931920E-1    1.638521987262485E-1   -3.500529781509085E-5    1.612913049857036E-5
                        -1.631042710600986E-5    7.669354216519196E-6    2.835447204863461E-6    2.302556513837979E-5   -2.611747808886390E-6    1.981033001911306E-5    5.106810727448646E-1    1.694886667451370E-1

 2.725000000000000E9     4.600892240478452E-1    1.775454313858341E-1   -7.139646957019029E-5   -1.633155105791706E-5   -2.869350610675697E-5   -2.574674631912773E-5    1.315269741968036E-5    3.917530293048380E-5
                        -1.832949492225415E-5    2.083202355988150E-5    5.124335894997244E-1    1.637847786637350E-1    5.527322153905716E-8    1.954204491277560E-5    3.083792027674237E-6    5.166368127301597E-6
                         6.570320749075433E-6   -5.333722104368197E-6   -1.072525260407580E-6   -1.040425649351793E-5    4.361899486055291E-1    1.577573833266139E-1   -2.695857272541327E-5   -5.064909540716224E-6
                         8.414499390589687E-6   -7.650277133337081E-6    1.199615218698751E-5    2.091761984885323E-5   -1.210224931343022E-6    5.876208509933217E-6    5.164442848221605E-1    1.614147331001858E-1

 2.737500000000000E9     4.657125103547194E-1    1.721048732844155E-1   -1.109268309006767E-5    2.436253613026006E-5   -6.456211820071054E-6   -8.061705507897250E-6    7.316239020613210E-6   -1.097121163242122E-5
                        -1.647190900684114E-5   -9.185135322942855E-6    5.178264234321354E-1    1.560363625072336E-1    6.985674622882106E-6   -6.842567779682197E-6   -9.405237951188698E-6    1.845812340124447E-5
                         7.066180504398644E-6    4.536202311360758E-6    2.119907901496895E-5   -5.185544077126331E-6    4.412378654101330E-1    1.515242209553696E-1   -9.367809449502957E-6    9.174711152928977E-6
                         1.883682750939167E-5   -4.176985043338202E-5    4.582154243342930E-5    2.554304515780840E-5   -2.574393335288698E-5   -3.249889693101795E-5    5.218726879176333E-1    1.534720687935538E-1

 2.750000000000000E9     4.707069591422182E-1    1.663495322226572E-1   -4.547101529741884E-5    2.036983188579419E-6    2.190021786452326E-5    3.289447973353891E-6    3.270758277083757E-5    1.320440797199977E-5
                        -2.540791454187065E-5    1.768571100248748E-5    5.230908138554279E-1    1.482089427967615E-1    6.860253520403157E-6   -1.480806853487619E-5   -2.506854345226892E-6   -8.648046822059199E-7
                         2.257302456040888E-6    1.075478936108806E-5    3.702211451489083E-5   -2.232250989003342E-5    4.461654270157018E-1    1.450568553886568E-1   -1.852595641013762E-5    1.191805985845390E-5
                         2.159471825030095E-5   -1.559905309283221E-5    1.367523594622757E-5   -1.354065288570307E-6   -2.382573192063318E-5    1.143307383982117E-5    5.268312760602863E-1    1.453263469272486E-1

 2.762500000000000E9     4.752998504599842E-1    1.597753361226350E-1    7.808352855046516E-6    1.883649254397427E-5    1.806346259931756E-6    3.091390944518284E-6   -1.692828894608900E-5    9.626638821414808E-6
                         4.264528592148935E-5    2.529247883160329E-5    5.279597605425045E-1    1.403871674307280E-1   -1.476975349228681E-5   -4.519940346762969E-5   -3.216207837081069E-5    2.525338868690883E-5
                         9.186489941156084E-7   -2.270727542239593E-6    8.714149889120182E-6   -6.558144678822310E-6    4.511243759707083E-1    1.384114834838079E-1   -4.665928430862663E-6    3.727969310397048E-5
                         3.181298303044289E-6    4.834990251525828E-6    1.926449675693737E-7   -2.357906906008709E-5    9.007826329857045E-6    4.736880661220767E-5    5.314303848380459E-1    1.370546757439247E-1

 2.775000000000000E9     4.799847152509147E-1    1.521978668181176E-1    1.347849522268882E-5    1.710072179581713E-5   -1.230618321703841E-5   -8.342866486362593E-6    4.195707005390859E-6   -1.237450146924428E-5
                        -7.297704774697267E-7    7.846105362801424E-6    5.326266474125926E-1    1.325489359330401E-1    4.277544265167875E-6    6.948894314188411E-6   -2.001588216897245E-5    1.946562934139320E-5
                         9.470872990584501E-8    1.403101715434764E-5   -2.939226012930403E-5   -1.240907125413187E-5    4.558242800269398E-1    1.317753196414274E-1   -1.955587645513970E-5    1.607672452978699E-6
                         7.254736304740631E-6    3.631039984620070E-5   -5.351275794205319E-6    2.345006933288930E-5    7.305598297128923E-6    3.732345138072576E-5    5.356960753899467E-1    1.285358781417458E-1

 2.787500000000000E9     4.850347162699946E-1    1.442880973089177E-1   -5.323213350596328E-5    1.893754954940252E-5   -6.652030566284195E-6    2.356006654234207E-5   -1.417348187337644E-5    1.440482063429663E-5
                        -3.888753989497340E-5   -2.150782473472927E-5    5.372184720773003E-1    1.244921259812191E-1    1.628085115870109E-5   -2.791371832402308E-5    1.714182371294954E-5   -1.854843410075711E-5
                         4.082574922639757E-6    2.729085470888818E-5   -1.871061398539377E-5    1.431598131671722E-5    4.607235423927731E-1    1.251114545671480E-1    1.598612207699891E-5    2.399188570420013E-5
                        -2.631709701461959E-6    2.490572720101910E-6    1.765707706602533E-6   -2.337897016924016E-5    1.560442004547000E-5    3.641700627653805E-5    5.400890138226101E-1    1.196543171050003E-1

 2.800000000000000E9     4.904204854702112E-1    1.364183467338280E-1   -5.586830470149693E-6    2.350343057006314E-5   -5.592132903514859E-6   -4.244494965298843E-6   -6.121741465669254E-6    1.412921208210461E-5
                         8.412537721910537E-6    2.688476868569917E-5    5.418480849492094E-1    1.162444728608160E-1    1.487560299493444E-5   -4.875770566544243E-6   -8.076913691645147E-8   -9.603563412503105E-6
                         1.338338507722217E-5   -3.444359130354035E-6   -4.033569051600908E-6   -1.349678035573878E-5    4.658103199964400E-1    1.184026859338405E-1    1.976090253976822E-5   -3.896533306471244E-6
                        -1.840674806322346E-5    2.882540606358000E-5    8.151984490929705E-6    1.273488367373513E-5    2.861880585534901E-5    1.318474364546969E-5    5.445836998521526E-1    1.105321828815322E-1

 2.812500000000000E9     4.965091914791450E-1    1.286408957464819E-1    5.649373449646078E-5    1.916935704419186E-5   -5.679783476472305E-6   -1.099788776087836E-5    2.399228846136928E-5   -1.381320465885975E-6
                         2.495793604085474E-5   -3.742410264329604E-10   5.465608636569431E-1    1.078872004049682E-1   -1.955725029736903E-5   -1.325687522936322E-5    3.619770647013478E-5    8.764065050614344E-6
                        -1.730621095918736E-5   -1.076872935327371E-5    9.685921576761611E-6   -1.967834375971290E-5    4.709155031368660E-1    1.118612989316279E-1    1.936630429426936E-5   -1.255780484961735E-5
                         4.168046826754871E-6    1.714040547335879E-5    7.401628065253816E-6   -2.755442269434136E-7    9.429413912641208E-6    2.100979784847674E-5    5.493047266311616E-1    1.014293553972200E-1

 2.825000000000000E9     5.027607065173934E-1    1.214154335748279E-1   -3.067212674701805E-6   -2.512597198231438E-6    2.116146313611143E-6   -1.603891883656242E-5    4.188591645971084E-6   -1.285416446577362E-5
                         7.448573672475437E-6    2.460102106605457E-5    5.513813486364008E-1    9.942764538813155E-2    9.630416390312346E-6    2.220058798480279E-6   -1.573690010745302E-5   -2.424915109949556E-5
                         2.608624927889570E-6   -1.149843831489577E-5   -1.028967206434595E-5    1.108574151027224E-5    4.760144903278199E-1    1.052783910436902E-1    4.286961228935526E-5    1.475123023913128E-5
                         3.457201225272541E-5    1.540317238063029E-5   -9.214600411980058E-6   -2.540349342694327E-5    1.052953500144940E-5   -1.145255378065535E-5    5.540821687720848E-1    9.233992689075966E-2

 2.837500000000000E9     5.089097850705623E-1    1.147594698937220E-1    8.469845266625741E-6    1.125573734702133E-5   -1.737098833074807E-5    1.731722104089128E-5    2.078275267628756E-5   -1.415804579215914E-5
                         1.133701231933580E-5   -1.754619267584717E-5    5.562209162030918E-1    9.102453244517247E-2   -3.604061564305376E-6    7.596088534191812E-6    3.182655146931004E-6    4.930263696451381E-6
                        -6.170240304456056E-6    2.349369169836008E-5    2.432516754782219E-6    5.449574799310224E-7    4.809900356447122E-1    9.867554385368379E-2    2.495372829638645E-5   -3.684288074327290E-5
                         4.051239462394302E-6    6.719757239656352E-6   -1.241142820513038E-5   -1.089657364455906E-5   -1.071615395054073E-5   -7.428061008472414E-6    5.588228278801932E-1    8.349954010522263E-2

 2.850000000000000E9     5.147506014514414E-1    1.083846272895748E-1    1.193059578792770E-5    9.731114930333961E-6    5.711037687139676E-7   -1.671570805191910E-6   -1.020758043853148E-5    2.419741552909105E-6
                        -1.398023488838587E-5   -1.717157269101744E-6    5.611234278532363E-1    8.247424528044676E-2   -2.690025362328828E-5    8.361271102542594E-6   -2.666945002583437E-5    9.995667325222365E-6
                         8.776418092139882E-6   -1.390304494784073E-6    8.034195504608062E-6   -5.792537836759504E-6    4.859584008610349E-1    9.197142385509625E-2   -1.124826109666314E-5   -3.230065847860367E-6
                         2.903098037984272E-6    4.837016493463982E-6   -8.542646567792735E-6   -1.572230506374706E-5    9.936104604785658E-6    1.257023570008187E-6    5.633569186066550E-1    7.492989911258623E-2

 2.862500000000000E9     5.198562584039926E-1    1.018318813969604E-1    3.195495439863000E-6    1.199800010148493E-5    2.152388589601825E-5   -3.547213739731738E-6   -3.141835051219014E-6    6.549952995786411E-6
                         6.062917631873927E-6   -3.747791311218707E-5    5.656607425614110E-1    7.384333010776321E-2   -3.920572881577286E-6   -8.610674775822993E-6   -1.170744574415790E-5   -9.542713219911092E-7
                         1.128435975963710E-5    2.167737645076979E-5   -6.264205568813418E-6    7.384369295953287E-6    4.906499593262921E-1    8.522471175061822E-2    3.521956876645328E-5   -2.776125509390778E-5
                         1.415298366955632E-5    7.211549525730492E-6    2.568250337979464E-5    4.037595952684495E-6   -1.548803598186960E-5   -1.492860298805427E-5    5.674106269122036E-1    6.620388155810242E-2

 2.875000000000000E9     5.244832136692466E-1    9.477081502121899E-2    9.195463833741698E-6   -3.505536392550083E-5    3.396537562128425E-5    6.681878575735910E-7   -4.964206216658911E-6   -2.427059641287884E-5
                         1.656086180923531E-5    2.644608795234322E-6    5.698012129314552E-1    6.485379323888397E-2    2.384861712224355E-5   -3.367476287354835E-5   -7.076552529329122E-6   -2.246656543880437E-5
                        -9.683027357509582E-6   -1.901711024355192E-5    1.163051534314944E-5    5.106096877859382E-6    4.950697676612006E-1    7.790510603188470E-2   -3.733340716310454E-6   -2.194309484457151E-5
                         1.873554777058484E-5    1.532695584022707E-5    2.164916164900983E-5    3.434630687808758E-5    1.807753287353932E-5   -3.358535131821420E-5    5.710820388509155E-1    5.702539109520166E-2

 2.887500000000000E9     5.288222423378742E-1    8.673394292238006E-2    5.268757433043244E-6    1.170259950704773E-5   -6.986278115187177E-6    2.184643268704359E-5   -2.894121453024309E-5    2.893929448462415E-6
                        -1.917937331669217E-5    3.105493567258751E-5    5.740106267518414E-1    5.576426312517984E-2    1.813796871576017E-6    2.345533413974901E-5    1.721570486278847E-5    3.602113048300492E-5
                        -1.540904909651430E-5    6.280679642328648E-8    4.514259302088970E-7    8.330738048082441E-6    4.996734095877402E-1    7.043053556104671E-2   -6.841195351067353E-7    5.607650350960398E-6
                        -1.066884964600017E-5   -1.042057002537398E-5   -1.727824262811514E-5    1.620092264621839E-5    2.018656202521946E-5   -1.997597880562927E-6    5.746824689731317E-1    4.755000059989735E-2

 2.900000000000000E9     5.329310846112848E-1    7.803909143760467E-2    2.590155290343068E-5   -1.125084494240899E-5    3.377073811474753E-6   -8.055510800527757E-6    2.221593880401291E-5   -2.977839330485993E-6
                         3.786033147662464E-5   -2.409245023623290E-5    5.779634935591964E-1    4.604283462396939E-2    4.337136850096873E-6    3.133936230954392E-6   -1.609807625929229E-5    1.665514180889210E-6
                         9.955212689350082E-6   -1.406692598824381E-5    2.288591509301017E-5   -1.551290483881578E-5    5.042502935345484E-1    6.232633727542912E-2   -1.443261581884081E-5    1.305489958611451E-5
                        -1.057918951618572E-5    7.305752119832866E-6    8.935659923041172E-6    4.827862547015017E-7    7.305775692627229E-7   -9.286354430420606E-6    5.783662545271591E-1    3.735433258364309E-2

 2.912500000000000E9     5.375491636422778E-1    6.809182185389942E-2    1.998403901849737E-5   -4.131867264761920E-6    1.778723157589702E-5    1.330337016036054E-5    6.962467698411336E-6    9.318757852333780E-6
                         9.193055468171704E-6   -1.158375708811785E-5    5.820642007697822E-1    3.606962047902813E-2    9.840672768257710E-6   -1.469731148875992E-5   -5.189580101797016E-6    3.893485667164937E-6
                        -2.786093170911419E-5   -1.826924543117417E-6   -1.288495325842721E-6    2.260848865463798E-5    5.090576250067761E-1    5.398670621379647E-2   -9.261553824457514E-6    1.481342429452011E-5
                        -8.336161320986218E-6    2.480682210735497E-6    1.516042567845692E-5    2.771975523336943E-6   -1.205315478234573E-5   -4.269333640976157E-5    5.821279407376417E-1    2.715806385352821E-2

 2.925000000000000E9     5.425218942449371E-1    5.819540359903017E-2   -9.571462575277104E-6   -1.314040035886985E-6   -7.297220381810423E-6   -2.228986907255218E-5    2.709265657834966E-5    6.773043738646137E-6
                        -2.517292260006544E-5   -1.671290251818754E-5    5.860795099690925E-1    2.593567636432724E-2    3.691517392182930E-6   -1.247404306300554E-5    3.441701987502552E-6    9.455781143496556E-7
                         8.664365811563438E-7    6.531600854644357E-6   -1.646703148884350E-5    7.236094633794051E-8    5.137528440843647E-1    4.587475126225420E-2   -1.991613109565231E-5   -2.567103515623450E-5
                         3.212291978378990E-6    2.594173095110783E-5   -3.632727992730760E-5   -4.194542985217909E-6   -6.392812240087894E-6   -8.142473058919491E-6    5.860270251592739E-1    1.699327015971446E-2

 2.937500000000000E9     5.475816564746914E-1    4.843614727901516E-2   -3.863428037447222E-5   -2.013536809013108E-5    9.817145697588506E-6    2.290625455256212E-5    1.471129055880928E-5   -2.807088210634096E-6
                        -3.569820338046141E-5   -2.708079525909748E-5    5.899093776767170E-1    1.615987805442433E-2    3.836404868798752E-6    6.886331048404889E-6   -3.160224059134340E-5    2.162765832408575E-5
                        -6.818549125570768E-6   -1.027070564734021E-5    8.767795018615970E-6    3.650322741462235E-6    5.183546401277622E-1    3.747196305912250E-2   -3.313266209405721E-5   -4.029166690519576E-6
                         3.532595548726834E-5   -1.767413960894261E-5   -7.083185669408196E-6    2.716118810586077E-5   -1.501107761686398E-5    7.736208272614551E-6    5.897152288435620E-1    6.770246573465382E-3

 2.950000000000000E9     5.530835198805992E-1    3.942246992940798E-2    1.326420584800722E-5    3.024336908379002E-5   -1.893869928010994E-5    9.476165150495661E-6   -2.694887399056614E-6   -4.450356494424041E-6
                         7.189391046892883E-6   -1.420161203023172E-5    5.935213842471624E-1    6.024615559232060E-3    4.199047959216546E-6   -7.059496250929737E-6   -5.853271878096555E-6    3.280646848610553E-5
                         2.851869459108070E-7    8.047594626876632E-6    1.001079551581046E-5   -7.739638746992254E-6    5.228669161709282E-1    2.895064636639473E-2   -2.624603709108137E-5    9.439542890990003E-6
                         1.795211413139743E-5   -2.187066585954489E-5    1.664159005480604E-7   -2.037773742484432E-5   -4.284233026486843E-6   -6.664213990410224E-6    5.931154515843543E-1   -3.400042060070157E-3

 2.962500000000000E9     5.583074957092673E-1    3.064500111976264E-2    5.659287972667754E-7   -1.628161139024492E-5   -1.766346846230230E-5    1.275908794729781E-6   -1.013758620833066E-5    1.455386853278025E-5
                        -5.135787880798691E-5    3.677725150705278E-5    5.970052853318042E-1   -4.068783440432384E-3   -2.937078508395546E-5    9.393558482462004E-6   -5.679287759908081E-6   -1.600840748453128E-5
                        -1.076101149277728E-5   -8.386902598565292E-6   -1.493455710115490E-5    1.774540934525142E-5    5.271901299024597E-1    2.041840449296395E-2   -1.677272501470559E-5    8.046464184003334E-6
                         1.267043793950432E-5   -4.535005272351155E-6   -1.811669129325472E-5    1.396366125409257E-5   -2.604001769106044E-5   -8.819176341450248E-6    5.962625040996252E-1   -1.345258679409310E-2

 2.975000000000000E9     5.629973962737178E-1    2.183758526285511E-2    5.973164672040938E-6   -4.158412679937144E-7    6.745279123992554E-6    1.403756209252891E-5   -2.935458175589759E-5    4.234920057035093E-5
                         1.620157383477081E-5    1.467451653094096E-5    6.003029993325815E-1   -1.436723529747934E-2   -1.412003710010132E-6    1.902202942236853E-5   -3.662516389174541E-6   -2.309015136711662E-6
                         7.929643691442967E-6    6.246740228443044E-6   -3.347901343355745E-6    4.399374519794022E-6    5.313860550336382E-1    1.160531155340803E-2   -3.605568548928172E-6   -4.268682557098809E-6
                        -1.264788551466089E-6    1.502890985417838E-5   -2.090722821692216E-5   -6.844413296123995E-6    3.645961840523061E-6    6.268325991040163E-7    5.991341356991550E-1   -2.392043032710171E-2

 2.987500000000000E9     5.670433620150223E-1    1.330442778290106E-2   -2.443265293595783E-5   -1.975170852574670E-5    6.669869839562360E-6   -8.361035017495451E-6    3.550929727943130E-5   -1.072454112753496E-6
                        -2.637631716660037E-5    1.757036778023058E-5    6.030964707839374E-1   -2.514202989922733E-2    8.282798232186579E-7    3.352351768484248E-5    7.071647633010494E-6   -1.365463079841038E-5
                         6.171584981191113E-6    2.261916156953159E-5   -3.238593809513920E-5    3.375630440845617E-6    5.352570117880433E-1    2.671292082794173E-3   -2.492074840673130E-5    1.017234269637495E-5
                        -9.108031253148705E-6    8.806505599375006E-6    3.683847585557604E-5    1.357224263238212E-5   -3.349365448748708E-6   -3.259174309051134E-6    6.014082867766738E-1   -3.460487886857488E-2

 3.000000000000000E9     5.700634550924496E-1    4.110545151881537E-3    2.209647099493435E-5   -4.738255550982915E-6    5.303314123671167E-7   -1.932483687032806E-6   -2.941827991910620E-5   -2.404519038645918E-5
                         1.834320347573326E-5   -4.091995272033351E-6    6.052530282104185E-1   -3.618803921454300E-2   -9.894924220871188E-6   -7.903841092223918E-6    7.911953113134724E-6   -3.237996116163155E-7
                        -6.624897113648082E-6   -1.673219033654343E-5   -1.690550233698110E-6    2.008881627362198E-5    5.385493044005835E-1   -6.574617002705216E-3   -3.352083479993079E-5    2.022736232234736E-5
                         1.089578002627218E-5    1.074996592822694E-5    7.585439908773509E-6    9.392626990707065E-6   -1.907532859788695E-5   -1.512735046629803E-5    6.034186157887549E-1   -4.561572329988084E-2
