# Supplementary material for: Microwave Imaging for Parkinson’s Disease Detection: A Phantom-Based Feasibility Study Using Temperature-Controlled Dielectric Variations
Source: Sensors (Basel). 2025 Dec 12;25(24):7562. doi: 10.3390/s25247562 (PMC12736638; doi:10.3390/s25247562)
Supplement: Supplementary file 1 [file sensors-25-07562-s001.zip › 37.2.s4p]

#  HZ   S   RI   R     50.00 
! Rohde & Schwarz Vector Network Analyzer 
! Rohde-Schwarz,ZNA26-4Port,1332450024101213,1.95
! Created: UTC 8/28/2025, 1:47:37 PM
! freq[Hz]                re:S11                  im:S11                  re:S12                  im:S12                  re:S13                  im:S13                  re:S14                  im:S14
!                         re:S21                  im:S21                  re:S22                  im:S22                  re:S23                  im:S23                  re:S24                  im:S24
!                         re:S31                  im:S31                  re:S32                  im:S32                  re:S33                  im:S33                  re:S34                  im:S34
!                         re:S41                  im:S41                  re:S42                  im:S42                  re:S43                  im:S43                  re:S44                  im:S44
! 
 5.000000000000000E8    -2.261828670776045E-1    3.471205419067823E-1   -1.528793638369679E-2    1.784634562554464E-2   -4.034178835851594E-2   -1.126696958197008E-2    5.222628971246603E-2    1.572906907057892E-2
                        -1.530652563707772E-2    1.786112804750008E-2   -2.407645406368213E-1    3.256245087662150E-1    1.160978037239202E-2    2.510900075671861E-2   -4.060335980108721E-2   -6.727591403299640E-3
                        -4.032513937871523E-2   -1.122573434061910E-2    1.144696660464128E-2    2.518630095260382E-2   -2.563521990963477E-1    3.438828604532506E-1   -8.372426769085048E-3    1.898761676960556E-2
                         5.221549898347710E-2    1.572714846183574E-2   -4.058084169545843E-2   -6.761095554170056E-3   -8.347413116680857E-3    1.894723484150729E-2   -2.673313368621628E-1    3.376273548765869E-1

 5.125000000000000E8    -2.484372574143684E-1    3.361592621576507E-1    1.249695208465030E-3    9.967791147939423E-3   -3.107015379474342E-2    2.487282544788974E-2    4.491921488057776E-2   -2.940219825657566E-2
                         1.182045616179528E-3    9.935906064149454E-3   -2.757040057859358E-1    3.242122146146628E-1    2.733290657574178E-2    3.849832331223671E-3   -2.850331388324677E-2    2.830309451497979E-2
                        -3.105147127584192E-2    2.494461996809596E-2    2.731235656413523E-2    3.831118084185740E-3   -2.805192442732177E-1    3.446792284415582E-1    6.197549818303345E-3    5.299651707267912E-3
                         4.496566506190504E-2   -2.939554307526946E-2   -2.852039450035225E-2    2.827960550403714E-2    6.171872692024220E-3    5.281012896702694E-3   -2.928391491588559E-1    3.363016507637993E-1

 5.250000000000000E8    -2.985144466600576E-1    3.710524830755691E-1   -6.585459380264608E-3   -1.306774733272779E-3   -1.312272375396641E-3    3.367814425056966E-2    5.989548887659702E-3   -5.050643588731577E-2
                        -6.546333489134330E-3   -1.301640194390337E-3   -3.170226127424102E-1    3.765270023094164E-1    1.520939724427560E-2   -1.496242138018128E-2    2.908432736161749E-3    3.442617949012480E-2
                        -1.334160696669998E-3    3.367885859651416E-2    1.517432641677501E-2   -1.494747676384459E-2   -3.179490439792292E-1    3.950216013829159E-1   -5.689829530830020E-3   -5.202634863212441E-3
                         6.035070958013674E-3   -5.051088154238058E-2    2.917101042347405E-3    3.438222533845306E-2   -5.748456097812979E-3   -5.191166580077588E-3   -3.328952614660941E-1    3.877100404406845E-1

 5.375000000000000E8    -3.001307125792548E-1    4.420870327151831E-1   -1.682207231927393E-2    8.829107891186395E-3    1.868436318177421E-2    1.994732323655039E-2   -3.002245892072004E-2   -3.407792223580573E-2
                        -1.687575813525072E-2    8.852555609942506E-3   -3.013152813707739E-1    4.418539170997821E-1    1.211116969743497E-3   -1.468091002999778E-2    2.156757565852867E-2    1.838143073137189E-2
                         1.869696009629626E-2    1.994708741531880E-2    1.203963090290643E-3   -1.471632765211478E-2   -2.997218645263918E-1    4.617951659521448E-1   -1.533563425217943E-2    5.853249905913997E-3
                        -2.993983975636754E-2   -3.411389724868999E-2    2.156829811957515E-2    1.834299877767117E-2   -1.533037948565299E-2    5.825885747477843E-3   -3.154519298013662E-1    4.611342113529355E-1

 5.500000000000000E8    -2.541695331660743E-1    4.852395481230458E-1   -9.862717119567221E-3    2.650297926982978E-2    1.999099974728890E-2    1.868808080130740E-3   -3.948212141283150E-2   -2.490936678774001E-3
                        -9.907536782046230E-3    2.651772539476185E-2   -2.610720675734103E-1    4.701851903666284E-1   -5.812754752843737E-3   -7.759093250017244E-3    2.229318663317246E-2   -9.829438616172871E-4
                         1.998014362116310E-2    1.884474650745720E-3   -5.802269879865402E-3   -7.828055490149741E-3   -2.531090272902524E-1    4.906965516512045E-1   -8.446839479801916E-3    2.137275599307603E-2
                        -3.949138747698167E-2   -2.459646587448853E-3    2.235016114049810E-2   -9.820843582558038E-4   -8.462097394512437E-3    2.134502706670966E-2   -2.561010423651103E-1    4.944597238939689E-1

 5.625000000000000E8    -2.152700246793285E-1    4.793470697380695E-1    1.598324737632203E-2    3.081282426908877E-2    1.151896068373008E-2   -5.012155338931957E-3   -2.575877136161063E-2    2.125389090469535E-2
                         1.599058617320548E-2    3.085171290458857E-2   -2.335153189247340E-1    4.736136277024862E-1   -2.562476719220806E-3   -7.542766890227673E-4    1.075910280662556E-2   -9.543272195880897E-3
                         1.157751647840395E-2   -4.991343041448934E-3   -2.544258836267316E-3   -7.293613667704600E-4   -2.194492474155751E-1    4.866720505041247E-1    1.353695814534454E-2    2.221475422436920E-2
                        -2.576023239650232E-2    2.123230126676178E-2    1.077548581473934E-2   -9.521751829290949E-3    1.357886981290365E-2    2.217775408673620E-2   -2.153698528503393E-1    4.776286611391945E-1

 5.750000000000000E8    -2.161803587185004E-1    4.741484716429672E-1    3.182927816883190E-2    5.667947485738007E-3    9.745571258466798E-3   -4.278025526324083E-3   -5.596242397791126E-3    2.663793859013557E-2
                         3.184073217190588E-2    5.670330861305832E-3   -2.226099885327971E-1    4.800037009023038E-1    1.981908725444780E-3   -3.964302826997444E-3    5.994827469319701E-3   -5.907286327339144E-3
                         9.777547163977428E-3   -4.292383422349944E-3    1.982098748673999E-3   -3.952246773521070E-3   -2.138093613368744E-1    4.841097670393080E-1    2.083171137569913E-2    3.872942482374559E-4
                        -5.606962193424703E-3    2.665447487613761E-2    5.988468500860534E-3   -5.891542286635366E-3    2.082853656282567E-2    4.464103665050314E-4   -2.185695988245958E-1    4.705846222421614E-1

 5.875000000000000E8    -2.145961070548167E-1    5.011945060141144E-1    1.714508533582037E-2   -1.497010498994945E-2    1.144445893017477E-2   -9.702017892611534E-3    6.914207402747492E-3    2.055737066450288E-2
                         1.714359033738091E-2   -1.497313542779306E-2   -2.062553849575287E-1    5.005224469102081E-1   -9.171133278010439E-4   -9.138926282173190E-3    9.129268709702949E-3   -8.652543308985345E-3
                         1.147094822369165E-2   -9.756696354549536E-3   -9.194926854608578E-4   -9.119790743728552E-3   -2.051616359723603E-1    5.042650950864096E-1    5.469390652484653E-3   -9.645038297768013E-3
                         6.940888099261450E-3    2.055567161151934E-2    9.110175097091144E-3   -8.667582618872642E-3    5.497674731486480E-3   -9.639647710069109E-3   -2.115356620108659E-1    4.993605472847862E-1

 6.000000000000000E8    -1.837209517710843E-1    5.306264583781265E-1   -1.659932395211653E-3   -9.622903014357096E-3    5.847305174077732E-3   -1.956870695684869E-2    1.342864296815318E-2    1.666874194127546E-2
                        -1.665881261002392E-3   -9.647704280694272E-3   -1.728865268715609E-1    5.159945234091285E-1   -1.031800286040325E-2   -1.137971748484291E-2    5.229018109826235E-3   -1.895875790357018E-2
                         5.820911733640090E-3   -1.956255388291369E-2   -1.034870788441788E-2   -1.134398159024340E-2   -1.741270758720684E-1    5.238878111513133E-1   -5.192293357377069E-3    1.366002859385278E-3
                         1.344366135783429E-2    1.668374558945098E-2    5.180296442535619E-3   -1.892233475246643E-2   -5.152178225929806E-3    1.362247509923428E-3   -1.705434152563521E-1    5.226958705532704E-1

 6.125000000000000E8    -1.369287122875774E-1    5.381033753982236E-1    1.817067566097967E-3    6.018154982392643E-3   -1.020192386983831E-2   -2.346006063159529E-2    2.520171843644806E-2    9.616855750058308E-3
                         1.786452311398297E-3    6.027847643560746E-3   -1.353767213046742E-1    5.177073171164963E-1   -2.136433672445212E-2    1.155910036411601E-3   -1.217944204266287E-2   -2.374236069574107E-2
                        -1.026743244174310E-2   -2.346403778804705E-2   -2.133637838585677E-2    1.138966308366607E-3   -1.331268358903897E-1    5.248501617954380E-1    6.381819381126794E-3    1.413912747050523E-2
                         2.521436837998189E-2    9.578756353553328E-3   -1.223117278015234E-2   -2.367597612709389E-2    6.388267579236664E-3    1.413223270775623E-2   -1.206418050632655E-1    5.134778305629182E-1

 6.250000000000000E8    -9.633691260692132E-2    5.210625258696986E-1    1.868576214049929E-2    1.009650999918756E-3   -2.672967867604308E-2   -1.077700853738525E-2    2.962287815959367E-2   -1.185892922691793E-2
                         1.870001036117004E-2    1.030227383527400E-3   -9.748252251127634E-2    5.047526770703461E-1   -1.234956461002138E-2    1.958978884465275E-2   -2.986819677354790E-2   -8.094142845991536E-3
                        -2.678100424242687E-2   -1.078270942735680E-2   -1.236127015517474E-2    1.961686977681489E-2   -9.828400906920785E-2    5.060846642019988E-1    2.473461879360628E-2    2.347382547033785E-3
                         2.964988776244335E-2   -1.189714680077600E-2   -2.984147317352085E-2   -8.074200343958683E-3    2.472893731253343E-2    2.366501419656044E-3   -9.389677873025401E-2    4.809780610620291E-1

 6.375000000000000E8    -7.874348536503634E-2    4.964302250200779E-1    1.668417649482831E-2   -2.052080460458525E-2   -2.695543246079888E-2    1.073682136237110E-2    1.313244788875456E-2   -2.929618076437452E-2
                         1.669491206121991E-2   -2.053623497515812E-2   -7.782896510176750E-2    4.774625624200032E-1    8.581915965057210E-3    1.906438219244009E-2   -2.675099530636201E-2    1.650609064886957E-2
                        -2.699498814024871E-2    1.076219211365134E-2    8.593965778761557E-3    1.904122382439268E-2   -8.681554074575894E-2    4.823019826861820E-1    1.821339600421137E-2   -2.177487991128668E-2
                         1.312940268307360E-2   -2.926546488601589E-2   -2.672988210631102E-2    1.654528358678584E-2    1.819961017216414E-2   -2.175040508064152E-2   -9.644269105623167E-2    4.582389726109167E-1

 6.500000000000000E8    -7.298379112175056E-2    4.902611000476321E-1   -6.617563185662365E-3   -2.631980999502649E-2   -1.305057313974144E-2    2.496572379684027E-2   -6.444273813693962E-3   -3.007410917888453E-2
                        -6.614017890032593E-3   -2.635638651366481E-2   -7.497741163831652E-2    4.659066599012740E-1    1.529349417560098E-2    1.098625105975898E-3   -7.449547589322177E-3    2.878509134233822E-2
                        -1.306982245722710E-2    2.500897887838502E-2    1.526697357946191E-2    1.109602185829243E-3   -8.265267225654187E-2    4.780888297953740E-1   -5.932383803785507E-3   -2.408594464466789E-2
                        -6.407864323024206E-3   -3.009570109921927E-2   -7.464024314397875E-3    2.884817781372809E-2   -5.919003119693625E-3   -2.407760213592991E-2   -9.640380143483587E-2    4.637545882522380E-1

 6.625000000000000E8    -5.065495696663075E-2    4.933253871718106E-1   -1.894657643887848E-2   -8.556208066203410E-3    6.060079194736486E-3    2.636267134978323E-2   -2.434290440557808E-2   -2.332641797773137E-2
                        -1.898216169065334E-2   -8.585447637480941E-3   -5.966574324568911E-2    4.665240436986951E-1    2.080649878040912E-3   -7.642659992902913E-3    1.294719017005181E-2    2.468370180854730E-2
                         6.088304701355896E-3    2.637510598896134E-2    2.039483286177366E-3   -7.610454696896971E-3   -6.577530185545324E-2    4.798714788835291E-1   -1.432734412911364E-2   -6.586574753697803E-3
                        -2.433613927650389E-2   -2.330267181332087E-2    1.295666950460742E-2    2.466369474843993E-2   -1.431046132229263E-2   -6.578470344608026E-3   -7.176114972677165E-2    4.702353085203232E-1

 6.750000000000000E8    -1.844344106314172E-2    4.825724707071148E-1   -1.048399372632453E-2    4.412772705590057E-3    1.943017164305173E-2    1.440448067720270E-2   -3.847164340258893E-2   -2.084785456845127E-3
                        -1.049622613139585E-2    4.381966719733167E-3   -3.045884212541189E-2    4.581451324933041E-1   -5.322565584669140E-3    2.192012840095414E-3    2.288133157071547E-2    8.090280402913303E-3
                         1.946024870591173E-2    1.440173320789211E-2   -5.284589887782256E-3    2.194874548505292E-3   -4.019439605395787E-2    4.746055669801135E-1   -4.421531420700852E-3    2.117375616074699E-3
                        -3.848743057648141E-2   -2.087282693367441E-3    2.291275989964568E-2    8.078977172436472E-3   -4.405574066091907E-3    2.106989262029465E-3   -4.001211173307440E-2    4.586573156820946E-1

 6.875000000000000E8     9.312519010967146E-3    4.561401056175440E-1   -6.962904047451250E-4    2.177658919948983E-3    2.026440860428996E-2    8.717194219725572E-4   -3.110068494706659E-2    2.755136263691578E-2
                        -6.864309774294458E-4    2.190378263709694E-3   -4.105301220437270E-3    4.296001469114638E-1    2.797364419349318E-3    9.689712101086767E-3    1.826925223610221E-2   -5.880947278353062E-3
                         2.024238480604211E-2    8.820026923275238E-4    2.810656759303819E-3    9.672047766749401E-3   -1.499049226423718E-2    4.552419383957947E-1    2.322788269549474E-3   -4.819993433698444E-3
                        -3.113559256976684E-2    2.752335540768630E-2    1.827305734390788E-2   -5.903932988304184E-3    2.319878459000543E-3   -4.800960876185400E-3   -1.685110584891171E-2    4.325732949045080E-1

 7.000000000000000E8     2.054814038570918E-2    4.199336563497842E-1   -1.036870071874105E-3   -5.717809203524810E-3    1.719442378270221E-2   -8.116157426322152E-3   -2.205440646761942E-3    4.153046361006073E-2
                        -1.032174979656624E-3   -5.749626295941288E-3    1.467284068686001E-3    3.937681502923314E-1    1.324612515613946E-2    3.880185174120575E-3    1.104381336333030E-2   -1.152171722505854E-2
                         1.714595067682947E-2   -8.155502052768949E-3    1.328856635178208E-2    3.847043522271642E-3   -2.818624669190606E-3    4.278784851092163E-1   -5.430013518536422E-3   -1.286371527492778E-2
                        -2.210429410182143E-3    4.155195755522541E-2    1.102436508449393E-2   -1.147736471376736E-2   -5.469324811772385E-3   -1.286607075393595E-2   -9.276785790845014E-3    4.039788015384038E-1

 7.125000000000000E8     1.271292393593693E-2    3.929787069602904E-1   -1.049740717855742E-2   -6.956080078234792E-3    1.039190924494960E-2   -1.655380417055749E-2    2.517996606834630E-2    2.937747823000605E-2
                        -1.049587622430356E-2   -6.875371075362152E-3   -7.951502965931436E-3    3.726748767998652E-1    1.308462388037865E-2   -9.235845267627184E-3    3.891206630363577E-3   -1.444605086028870E-2
                         1.038196449722671E-2   -1.653271600263844E-2    1.304402170268383E-2   -9.252873691262264E-3   -3.248722153405284E-3    4.080492584805611E-1   -1.752683630244394E-2   -6.130009808138159E-3
                         2.520970503001224E-2    2.943285463456776E-2    3.900547469593470E-3   -1.443458858444111E-2   -1.753962769911805E-2   -6.146076645008853E-3   -1.093782509683962E-2    3.861000544794378E-1

 7.250000000000000E8     8.518941400913903E-3    3.848886288737438E-1   -1.548132787125953E-2    3.545707644646937E-3   -1.028835356342669E-3   -1.885125974440500E-2    3.461532254459279E-2    6.548319904559353E-3
                        -1.542861702539694E-2    3.546247085458002E-3   -8.607411127060741E-3    3.671142842771659E-1    5.799698825736899E-4   -1.633830012788456E-2   -3.533416666056097E-3   -1.333986455002102E-2
                        -1.082225727140447E-3   -1.888649285751629E-2    5.417171821196008E-4   -1.632485315772492E-2    1.664162942787492E-3    4.004585930882091E-1   -1.683153358646488E-2    7.727384106510566E-3
                         3.463998654438283E-2    6.558378302188890E-3   -3.517027345579450E-3   -1.329367978839678E-2   -1.679016182626392E-2    7.709875212194482E-3   -5.125039319023641E-3    3.766522392812675E-1

 7.375000000000000E8     1.928911888410435E-2    3.760486290129647E-1   -8.365284957155003E-3    1.241332066507593E-2   -1.044194692460913E-2   -1.486779953345559E-2    3.098932433831709E-2   -1.428992684933259E-2
                        -8.417153438075720E-3    1.241316449893113E-2    5.481241781502994E-3    3.541144556595107E-1   -1.180052167932390E-2   -8.561679546198415E-3   -8.803705826603433E-3   -1.007458715281203E-2
                        -1.048528429879475E-2   -1.485418725513656E-2   -1.179349856105024E-2   -8.561761157354996E-3    2.003700667287835E-2    3.863574230065646E-1   -6.620074377574177E-3    1.384933956906226E-2
                         3.095115167718321E-2   -1.428901381223454E-2   -8.794317588226895E-3   -1.003560116152381E-2   -6.618991708961961E-3    1.382648682076238E-2    1.007070773182305E-2    3.600876015358261E-1

 7.500000000000000E8     3.486595082039454E-2    3.521836328605026E-1    5.263293338915836E-4    1.138407539306598E-2   -1.713150420218945E-2   -7.139582590112886E-3    1.616287436237728E-2   -3.053433738261868E-2
                         5.296150652978460E-4    1.141217239008932E-2    1.452663872599598E-2    3.234170657208916E-1   -9.743484279002124E-3    5.090626844526457E-3   -1.352672864182692E-2   -5.014004794293962E-3
                        -1.717327904939423E-2   -7.130661808555431E-3   -9.757092691432816E-3    5.112335232585311E-3    3.523930841069973E-2    3.540008574593719E-1    1.466702947619826E-3    1.008510176012564E-2
                         1.618638261093864E-2   -3.056403458589063E-2   -1.351597890675765E-2   -5.035741940268136E-3    1.447960527423505E-3    1.008015276038757E-2    2.227793998162192E-2    3.276709813612503E-1

 7.625000000000000E8     3.501876731830610E-2    3.140847589843799E-1    3.484618439198076E-3    6.065567195193025E-3   -1.901074574954171E-2    4.295888141171689E-3   -6.333969922539627E-3   -3.422715799011404E-2
                         3.492318986785107E-3    6.072286616237063E-3    2.161036492464889E-3    2.898118402454493E-1    2.519734430977486E-3    6.659676820932889E-3   -1.564828805027471E-2    4.131737042894596E-3
                        -1.902722975652732E-2    4.298921783472060E-3    2.521989763267558E-3    6.660234759610762E-3    2.894040528164012E-2    3.154009079856112E-1    1.578345112193358E-3    4.925968719871639E-3
                        -6.312434826454398E-3   -3.425567478082463E-2   -1.562933487050920E-2    4.117165154924345E-3    1.558424068259398E-3    4.897395345609414E-3    1.389137640093341E-2    2.866961442424042E-1

 7.750000000000000E8     1.130738347537847E-2    2.878923737510036E-1    9.155669473996937E-4    3.377865860092121E-3   -1.246154011730054E-2    1.581577162827284E-2   -2.665563843250135E-2   -2.314895402383877E-2
                         9.561794832935410E-4    3.365480002607483E-3   -2.125785421343035E-2    2.752825942663155E-1    5.413310635772437E-3   -3.610980743933020E-3   -9.727345937145068E-3    1.403747511315766E-2
                        -1.247130473089158E-2    1.581735362809395E-2    5.468384456564408E-3   -3.617871439170079E-3    7.538770105513065E-3    2.943257669461448E-1   -1.068504978358214E-3    5.547082865315506E-3
                        -2.668497943065263E-2   -2.311001278881095E-2   -9.722041777263723E-3    1.403839705936354E-2   -1.026817014270524E-3    5.521879438816856E-3   -1.423955719866807E-2    2.631833837015222E-1

 7.875000000000000E8    -7.059619684209269E-3    2.864875083225332E-1   -5.668419715391299E-4    6.416564516565725E-3    8.676223041234968E-4    1.976018404591577E-2   -3.573704298485190E-2   -5.316333046632414E-4
                        -5.236735381788696E-4    6.432010755500566E-3   -3.282937216953630E-2    2.727144006277039E-1   -3.275271619190209E-3   -8.317986980516529E-3    2.185358342648280E-3    1.679684831066962E-2
                         9.063109511391008E-4    1.975250784195737E-2   -3.282290732589654E-3   -8.338868650576176E-3   -4.442750328070165E-3    2.874176153033549E-1    1.113154110512814E-3    8.897044399256412E-3
                        -3.570730426457139E-2   -5.312017372747800E-4    2.201302865645657E-3    1.677248564845635E-2    1.106281621298339E-3    8.877579131619190E-3   -3.423658929057309E-2    2.608891218757764E-1

 8.000000000000000E8    -6.362108864121510E-3    2.835251947392688E-1    3.327798739498730E-3    9.601566750774341E-3    1.318904994087666E-2    1.343351575238130E-2   -2.690670011451321E-2    2.263381765779098E-2
                         3.312313043736989E-3    9.642778771728696E-3   -3.670258864145604E-2    2.630046075298111E-1   -1.087575931841004E-2   -1.530707069937304E-3    1.274903619146066E-2    9.880074919379552E-3
                         1.318428125574930E-2    1.341520934378763E-2   -1.083166978145084E-2   -1.538703106863874E-3   -9.430657798590441E-3    2.744040550054343E-1    5.758757069584292E-3    8.766700982542230E-3
                        -2.692164160218842E-2    2.262023876180397E-2    1.273030448185480E-2    9.899928510710181E-3    5.756405560756616E-3    8.792964451534950E-3   -3.925432249638953E-2    2.564114353552758E-1

 8.125000000000000E8    -6.423920966628643E-3    2.634117487480724E-1    1.066661268151569E-2    8.899097754223562E-3    1.693447176884669E-2    4.782553857019173E-4   -5.955532061943935E-3    3.318528068432955E-2
                         1.069156798620436E-2    8.927682023634486E-3   -4.818453500507170E-2    2.465552234880224E-1   -7.978063569069826E-3    8.089211406668847E-3    1.376081080037387E-2   -2.631304206939898E-3
                         1.693050465563357E-2    4.143313588695896E-4   -7.986268912200320E-3    8.094752173478560E-3   -2.249003073655637E-2    2.557346719325920E-1    1.058243075595313E-2    6.516489875388617E-3
                        -5.947411141482561E-3    3.320022361229538E-2    1.372563430993161E-2   -2.657025730317111E-3    1.058506764238296E-2    6.487499039005521E-3   -4.659488281838790E-2    2.386934386809274E-1

 8.250000000000000E8    -2.526952127638516E-2    2.389240776583386E-1    1.659461712880826E-2   -3.022423138816365E-4    1.006018085619704E-2   -9.464538902380406E-3    1.557873806616280E-2    2.845833952007893E-2
                         1.659858014802588E-2   -2.886853914022000E-4   -6.973619459644287E-2    2.362185589501427E-1    1.195263827969139E-3    1.075036617756495E-2    4.796292799500314E-3   -9.083658356231906E-3
                         1.003119569940739E-2   -9.492109605486840E-3    1.214709860460728E-3    1.076785229219593E-2   -4.601687194740193E-2    2.431894017766986E-1    1.402778706219327E-2   -1.138648974487064E-3
                         1.558072389798824E-2    2.847266693508328E-2    4.799463825984783E-3   -9.094398586717390E-3    1.399321037009950E-2   -1.136032087964911E-3   -7.188343395996132E-2    2.210288285637843E-1

 8.375000000000000E8    -5.743962276119437E-2    2.301522859065816E-1    1.059590114128691E-2   -1.125622494883035E-2    7.263861760344603E-4   -9.887098987509061E-3    2.863031963239337E-2    1.199882210790010E-2
                         1.062046118383912E-2   -1.126679546613583E-2   -9.128914836876977E-2    2.366959712840316E-1    7.928149388497908E-3    4.372502375243676E-3   -2.502577054013719E-3   -5.284931138369089E-3
                         7.230595733133652E-4   -9.904499225133393E-3    7.949049081103315E-3    4.360544884967166E-3   -7.181269148136066E-2    2.433965735515551E-1    8.179368732015992E-3   -8.944402938343083E-3
                         2.861860136737248E-2    1.202583932523917E-2   -2.547492373623651E-3   -5.260702089779384E-3    8.192788795868558E-3   -8.948970167026732E-3   -1.053852543173891E-1    2.230877752434780E-1

 8.500000000000000E8    -8.284946224556879E-2    2.399102162340571E-1    8.615095853406356E-5   -1.075536018758153E-2   -3.132796198324195E-3   -5.441985936029207E-3    2.889746344769594E-2   -7.376490298038639E-3
                         7.691152985030551E-5   -1.075334513224341E-2   -1.072459970693037E-1    2.430362940808352E-1    4.894000454375998E-3   -3.537552826686430E-3   -1.525630356266843E-3    5.953108411178113E-5
                        -3.151972546648829E-3   -5.455543784453613E-3    4.906069328809387E-3   -3.513271000777536E-3   -8.964205917552766E-2    2.531694917615721E-1    9.326731116017184E-4   -6.838144682622485E-3
                         2.891715430491671E-2   -7.398450818334748E-3   -1.491964631852471E-3    3.700277755970049E-5    9.288533578320777E-4   -6.828373312148575E-3   -1.248710088193246E-1    2.416140343391700E-1

 8.625000000000000E8    -9.228704979541995E-2    2.515296674834167E-1   -2.376116287179431E-3   -4.428274881543537E-3   -3.283344786822381E-3   -2.673677128116663E-3    1.851409664114209E-2   -2.333334354182095E-2
                        -2.387843328817633E-3   -4.425623241258552E-3   -1.174387152042676E-1    2.497550260461759E-1   -2.073985609028962E-3   -2.508092076229442E-3    1.913834964935188E-3   -6.011785820309138E-4
                        -3.304598106846320E-3   -2.617850597575971E-3   -2.099338728026296E-3   -2.507984045279345E-3   -9.770896779641249E-2    2.630420620212166E-1    1.539388908776971E-3   -2.966391463040298E-3
                         1.851094974684081E-2   -2.332756138464630E-2    1.930811594441166E-3   -5.960634467705385E-4    1.563815806930434E-3   -2.966078045018740E-3   -1.266124096519695E-1    2.547881716180397E-1

 8.750000000000000E8    -9.771047654909129E-2    2.532905486532069E-1    7.077489467345647E-4   -2.438236243974591E-3   -2.992488419415994E-3   -1.073833167523763E-3   -5.720865015774432E-4   -2.971132475287928E-2
                         7.051735678154573E-4   -2.425276233039426E-3   -1.257705420967594E-1    2.540770731375224E-1   -1.723592037360407E-3    3.561912923171109E-3    1.286719011346588E-3   -3.673126704255822E-3
                        -3.023092336331596E-3   -1.049315286380047E-3   -1.727982522845195E-3    3.554313191408035E-3   -1.016501267739538E-1    2.673702810479611E-1    4.022851650515069E-3   -4.587166927914180E-3
                        -6.066994202308627E-4   -2.975554932198383E-2    1.300203263620247E-3   -3.674000612723897E-3    4.012621691753903E-3   -4.563695996810571E-3   -1.292163528535508E-1    2.543848981827800E-1

 8.875000000000000E8    -1.111202467009762E-1    2.533867028705564E-1    2.045353116463247E-3   -5.791464636302076E-3   -2.304392898253201E-3   -2.548602819535590E-4   -1.897237032660797E-2   -2.165944890794521E-2
                         2.016140635077160E-3   -5.787718803691276E-3   -1.364223353836316E-1    2.576672057351396E-1    3.903023429203560E-3    4.066553928360735E-3   -1.652827015821257E-3   -4.297998638592454E-3
                        -2.340867765472925E-3   -2.474374372226862E-4    3.899695092244644E-3    4.075170272001379E-3   -1.091959161034723E-1    2.678986240983359E-1    2.411981087534120E-3   -9.109537176306923E-3
                        -1.898164830141837E-2   -2.167066819771245E-2   -1.669201488498604E-3   -4.313140794391633E-3    2.447858750080445E-3   -9.090719477202192E-3   -1.434119320802808E-1    2.549545212323357E-1

 9.000000000000000E8    -1.277894794785469E-1    2.632871635376235E-1   -2.493548543441582E-3   -8.832448018346746E-3   -2.218786198014691E-3   -2.058570193053817E-4   -2.736867322007025E-2   -4.675050245369268E-3
                        -2.488745217804324E-3   -8.839293885866800E-3   -1.503400543150193E-1    2.657790127698504E-1    6.250679461758982E-3   -7.781114073679810E-4   -3.977419083492795E-3   -2.938519005651460E-3
                        -2.178727373067224E-3   -2.372220038921190E-4    6.261716027624108E-3   -7.971096124367737E-4   -1.224224584163327E-1    2.730810572552653E-1   -4.082057594055951E-3   -1.061921697726013E-2
                        -2.736325667413150E-2   -4.678161761140299E-3   -3.968976605956328E-3   -2.934720566682755E-3   -4.102680985607233E-3   -1.061431256830155E-2   -1.587033649891855E-1    2.681930957344150E-1

 9.125000000000000E8    -1.371207931105449E-1    2.817292144877930E-1   -8.236704576845761E-3   -5.870245308149109E-3   -3.106204397905865E-3    3.264470698953102E-4   -2.338869732874072E-2    1.347130752177928E-2
                        -8.278514712993278E-3   -5.872887159088049E-3   -1.607145662032597E-1    2.820891617586935E-1    3.349903833112185E-3   -4.749152221806456E-3   -5.489963924912933E-3   -5.432568643956267E-4
                        -3.102462788582596E-3    3.306789434903316E-4    3.334795574121559E-3   -4.749723324132852E-3   -1.323270098843560E-1    2.879724720791915E-1   -9.526219760535949E-3   -5.993329365978473E-3
                        -2.337806028654547E-2    1.346736987710175E-2   -5.493125740133743E-3   -5.415260985657343E-4   -9.504066065995900E-3   -5.975610318569610E-3   -1.628184920605786E-1    2.876981909956871E-1

 9.250000000000000E8    -1.363528282781414E-1    2.995012783465140E-1   -9.616828691143577E-3    3.946086345150926E-4   -3.341152857380032E-3    2.665607803744170E-3   -8.542251815330946E-3    2.454948086662123E-2
                        -9.626113275442756E-3    3.960545412138540E-4   -1.613593936469867E-1    2.997284775504581E-1   -3.706663025947370E-4   -4.346809653450410E-3   -5.438997717410373E-3    3.090610029922402E-3
                        -3.353274588022854E-3    2.668778920546443E-3   -3.819289977874603E-4   -4.342887650214881E-3   -1.316038412776229E-1    3.043178524805905E-1   -1.006766140316720E-2    2.213711264141004E-4
                        -8.522169948327597E-3    2.457069141462447E-2   -5.430622208312461E-3    3.083428556220135E-3   -1.004358503529745E-2    2.352924835971407E-4   -1.576587262873055E-1    3.014639693106785E-1

 9.375000000000000E8    -1.308117101944760E-1    3.104836354854574E-1   -6.210617847686495E-3    5.467800605391727E-3   -8.993859947196282E-4    4.980022960421217E-3    9.430673217575066E-3    2.239127359123740E-2
                        -6.193323162474006E-3    5.454346096959247E-3   -1.562972622520417E-1    3.111650761329379E-1   -1.440452040293481E-3   -2.610065678449743E-3   -2.356369874570532E-3    6.146770611815939E-3
                        -8.763038928240074E-4    4.987186908209681E-3   -1.453986934979010E-3   -2.607497405045520E-3   -1.254419139632776E-1    3.129364786030677E-1   -6.847413695143250E-3    4.999061196869251E-3
                         9.422812592619404E-3    2.239741189063239E-2   -2.364745230466325E-3    6.142729039846223E-3   -6.825337959064305E-3    5.000715709246207E-3   -1.527389747711278E-1    3.069964523311076E-1

 9.500000000000000E8    -1.273680404193016E-1    3.152642861866549E-1   -4.810101595751506E-4    5.901283470179377E-3    3.090244155901616E-3    4.301569119407845E-3    1.956295716444239E-2    9.185708179481710E-3
                        -4.311136648804618E-4    5.924152008737234E-3   -1.527311224716319E-1    3.166459476974771E-1   -1.646113215639232E-3   -1.721193279244494E-3    2.104170976289745E-3    6.043667791701465E-3
                         3.112907422190737E-3    4.308839057282822E-3   -1.645532107278317E-3   -1.733480464005599E-3   -1.231094503665759E-1    3.150421633737378E-1   -1.479236631254896E-3    5.596891459745517E-3
                         1.957965768004495E-2    9.205414076406031E-3    2.135765484083626E-3    6.048168125945741E-3   -1.487957746930606E-3    5.607768572243894E-3   -1.531142206236843E-1    3.097882857385548E-1

 9.625000000000000E8    -1.290154230937756E-1    3.197476918515068E-1    2.223175419918312E-3    1.671558751535666E-3    4.758160160852351E-3    3.257902013694108E-4    1.760908074707332E-2   -4.686848796518583E-3
                         2.269952869152743E-3    1.656766688345066E-3   -1.532437257592290E-1    3.220346851785131E-1   -1.702942723265490E-3   -1.006626397695083E-3    4.863733596637130E-3    2.713063601913306E-3
                         4.814781855728067E-3    3.031697401975978E-4   -1.719505674765911E-3   -9.994459575463691E-4   -1.267271207483917E-1    3.190679070973171E-1    8.561246083711418E-4    1.917763964837838E-3
                         1.758169188146426E-2   -4.681460088986623E-3    4.861303640735277E-3    2.731263119151909E-3    8.386978754001248E-4    1.923217074549689E-3   -1.567586852900303E-1    3.163285487351398E-1

 9.750000000000000E8    -1.311660711043725E-1    3.288618607524770E-1   -6.573630375875333E-4   -1.637888587784407E-3    2.149647802232049E-3   -2.813095471086419E-3    9.552027268536980E-3   -1.141225860556051E-2
                        -6.603359194728360E-4   -1.653017691740519E-3   -1.533920175783441E-1    3.312740896737931E-1   -1.301642725695008E-3   -6.812043363088356E-4    4.011804781742430E-3   -6.621456858335756E-4
                         2.162928633040747E-3   -2.826318739475704E-3   -1.301044204726772E-3   -6.732398975602369E-4   -1.290198498735620E-1    3.292507149081166E-1   -1.685174484290118E-3   -3.513651380295870E-4
                         9.566506866521520E-3   -1.142733613608828E-2    3.994089843043004E-3   -6.806873253569354E-4   -1.669000887421431E-3   -3.516627789530989E-4   -1.570316362144688E-1    3.273004490862949E-1

 9.875000000000000E8    -1.278432216256257E-1    3.405403978239306E-1   -4.323733764473384E-3    7.356723224030848E-4   -1.142647938509404E-3   -1.533103826133099E-3    2.131044817558791E-3   -1.272068401442015E-2
                        -4.341481045050898E-3    7.256091705890971E-4   -1.486114314186231E-1    3.414649325092185E-1   -1.327753294258722E-3   -1.466369992234264E-3    1.862904948326965E-3   -1.160383802876010E-3
                        -1.134306444233838E-3   -1.536366398008641E-3   -1.302166148130499E-3   -1.457635910077484E-3   -1.240937116323248E-1    3.404556262264761E-1   -4.169637006626134E-3    2.100666724341739E-3
                         2.113663411076226E-3   -1.274102614197985E-2    1.861360418118142E-3   -1.129372821995703E-3   -4.139290566644246E-3    2.127885954191307E-3   -1.512568867838348E-1    3.376422211550257E-1

 1.000000000000000E9    -1.188721799001395E-1    3.484724047060186E-1   -2.885484532129707E-3    5.204225234114754E-3   -3.772179521655419E-4    1.423339689956782E-3   -4.390381847464233E-3   -1.132227483398477E-2
                        -2.863379642068406E-3    5.186789554994442E-3   -1.404085205036235E-1    3.474616801449683E-1   -3.575982607248708E-3   -1.731877434842694E-3    2.233986455058465E-3   -2.465579098009849E-4
                        -3.646770991185904E-4    1.438983190293271E-3   -3.553320839628843E-3   -1.756992294520678E-3   -1.147937134428589E-1    3.455944325929444E-1   -2.314352545135315E-3    5.769948428871165E-3
                        -4.405596524185242E-3   -1.133484833101838E-2    2.247422342248673E-3   -2.252453107402169E-4   -2.302969251555079E-3    5.801426637423908E-3   -1.426205735101064E-1    3.425661208099136E-1

 1.012500000000000E9    -1.096283525109524E-1    3.500711827929200E-1    1.773941258840719E-3    5.548693204317573E-3    2.697184735308046E-3    9.187586371413184E-4   -9.472661440878811E-3   -6.739849023635512E-3
                         1.788536399449761E-3    5.539150753787168E-3   -1.343495930220637E-1    3.483486453094719E-1   -5.709099479570310E-3    1.671806820123790E-3    3.679196085302751E-3   -2.060562893615416E-3
                         2.703880748371518E-3    9.268393989591540E-4   -5.691729619065175E-3    1.671243794429669E-3   -1.082833538261708E-1    3.447748578405231E-1    1.997891204408051E-3    5.852990221766803E-3
                        -9.504982560200768E-3   -6.755333430815378E-3    3.688838678743053E-3   -2.067810562079566E-3    1.985671055044479E-3    5.862082429865359E-3   -1.369819950862812E-1    3.422785139950866E-1

 1.025000000000000E9    -1.050633361063672E-1    3.486878515034892E-1    3.818876365664182E-3    2.131759204748735E-3    3.102237896287782E-3   -2.529393040875844E-3   -1.100323190884383E-2   -4.723693866997599E-4
                         3.808578644942648E-3    2.126216342465969E-3   -1.334544361943447E-1    3.485432191682153E-1   -3.062756105402902E-3    6.073480472394223E-3    1.954283012642157E-3   -5.416023976551366E-3
                         3.093418691340423E-3   -2.516059162335610E-3   -3.083148352101696E-3    6.062366955382730E-3   -1.074806112151005E-1    3.435454034788500E-1    3.884699321313784E-3    2.728469844329758E-3
                        -1.101678322545203E-2   -4.582856282576871E-4    1.962518746758588E-3   -5.420256961515615E-3    3.870092619156179E-3    2.724764705653996E-3   -1.373422926867238E-1    3.420181847102034E-1

 1.037500000000000E9    -1.047608434484375E-1    3.500693954461979E-1    2.153072334554991E-3   -2.430458773454879E-4    8.050587054054293E-5   -4.591577949195795E-3   -9.305745964166938E-3    5.336601214726810E-3
                         2.151433756036231E-3   -2.593464494017865E-4   -1.352513871129472E-1    3.525328767834759E-1    2.066323214218952E-3    5.968246731090511E-3   -2.571953472999984E-3   -6.014581445295728E-3
                         5.921250818199122E-5   -4.599952145468597E-3    2.065898593255363E-3    5.970092913825652E-3   -1.090767606680026E-1    3.469634821496901E-1    2.619767397849820E-3    6.979186982281425E-4
                        -9.336141332328241E-3    5.333693742046106E-3   -2.582207146006680E-3   -5.976195730664269E-3    2.607124996938400E-3    6.835366199862594E-4   -1.397904205140827E-1    3.466557156754764E-1

 1.050000000000000E9    -1.030150289110453E-1    3.550971605894758E-1    3.868062450535311E-4    4.129702880422879E-4   -3.401395115145674E-3   -3.289588529544632E-3   -4.908738261380829E-3    9.733111563024742E-3
                         4.051532153617689E-4    4.278343542849128E-4   -1.345218967258661E-1    3.593504017789555E-1    4.264268122108942E-3    2.406902716083341E-3   -6.080977197202119E-3   -2.780136337564453E-3
                        -3.424022280369381E-3   -3.294276723031723E-3    4.283087457482775E-3    2.404183328787052E-3   -1.075382514336069E-1    3.530235970453999E-1    1.596772290973080E-3    1.191948547141950E-3
                        -4.949434169414912E-3    9.739508817054722E-3   -6.060856594626420E-3   -2.756569971676312E-3    1.562730570056905E-3    1.207959091817120E-3   -1.387092919832974E-1    3.537123233264888E-1

 1.062500000000000E9    -9.854671933716252E-2    3.586653260942508E-1    7.845029969250347E-4    1.907951918293443E-3   -4.484538507587629E-3    4.647885397482866E-6    1.859114361646285E-3    1.103140820833156E-2
                         7.737168270396983E-4    1.888134673925394E-3   -1.308530392753745E-1    3.643361170703319E-1    3.135571941049346E-3   -2.456410588737407E-4   -6.019534765174223E-3    1.833548484915940E-3
                        -4.465007044042979E-3    7.572676790027742E-6    3.162104602167471E-3   -2.344049465423986E-4   -1.035060214194202E-1    3.568351735101588E-1    2.447356904455483E-3    1.871454231080962E-3
                         1.839095648840950E-3    1.104142489676274E-2   -6.045780906106485E-3    1.827809986970771E-3    2.457314735942850E-3    1.874627133825587E-3   -1.351375458736268E-1    3.581502280312558E-1

 1.075000000000000E9    -9.508786632676244E-2    3.588151618156013E-1    2.486847034236562E-3    2.273724747523896E-3   -2.928674868875543E-3    2.647179770731825E-3    8.324605290272317E-3    7.428662855644982E-3
                         2.476976240250425E-3    2.270389622356000E-3   -1.281985270496473E-1    3.663989575670038E-1    1.595798716786672E-3   -4.369725013742895E-4   -3.112333331357186E-3    4.678662698806332E-3
                        -2.923115879336004E-3    2.648859837390383E-3    1.614472433582863E-3   -4.176023098327784E-4   -1.012377250765166E-1    3.579381852441689E-1    3.997097086831074E-3    1.217083332980561E-3
                         8.351053429085042E-3    7.445377434865797E-3   -3.135128431853646E-3    4.653395116024990E-3    3.984700452736205E-3    1.235067968383708E-3   -1.332972628174607E-1    3.599630623264541E-1

 1.087500000000000E9    -9.532163175023740E-2    3.576587177754115E-1    4.391460710465937E-3    1.027361567525428E-3   -3.785900324053374E-4    3.233667450411144E-3    1.070649117358799E-2    3.952972787886822E-4
                         4.370180562564564E-3    1.055955883043779E-3   -1.285099655331643E-1    3.688854424266504E-1    1.754431580720579E-3    3.374810053804065E-4    3.063449929966528E-4    4.777395966935398E-3
                        -3.651347848781644E-4    3.237072403519768E-3    1.755170530797031E-3    3.337944758560049E-4   -1.020250074923722E-1    3.593830993503752E-1    5.006041965900895E-3   -7.474335420384826E-4
                         1.070382175793844E-2    4.042800654725941E-4    2.922389849767137E-4    4.775970252956160E-3    5.004660638956717E-3   -7.521549084107854E-4   -1.342475724290224E-1    3.625419526837989E-1

 1.100000000000000E9    -9.891206428720675E-2    3.586619449242722E-1    4.920318278763530E-3   -1.785611701731949E-3    1.370051734428161E-3    1.908184785256873E-3    7.935694523520337E-3   -5.896598262080836E-3
                         4.912130470074355E-3   -1.823188201574077E-3   -1.295918515724266E-1    3.743058374442532E-1    2.998046092528585E-3   -3.396323623208625E-4    2.491033840823740E-3    2.966476098820810E-3
                         1.400971359718327E-3    1.927951420623357E-3    3.039340349424979E-3   -3.500459645396800E-4   -1.040165620540060E-1    3.635612087705405E-1    4.339096918193837E-3   -3.389483202984154E-3
                         7.921232471516933E-3   -5.924215535846170E-3    2.476107755564357E-3    2.983957092829403E-3    4.344435292655580E-3   -3.385587172265787E-3   -1.363138654183711E-1    3.680653263023126E-1

 1.112500000000000E9    -1.025108582070347E-1    3.637657272813232E-1    3.026773708796403E-3   -4.250001869903881E-3    1.164227243565968E-3    2.448167638317486E-4    2.388058721684802E-3   -8.640488848552751E-3
                         3.051728226452696E-3   -4.262312805888891E-3   -1.289711931008135E-1    3.818399497307928E-1    3.019734278685768E-3   -2.591119871914415E-3    2.541144384472649E-3    7.697623367786185E-4
                         1.139599933600009E-3    2.096807086287706E-4    3.027915798682879E-3   -2.598684240654528E-3   -1.042860546932677E-1    3.699547645607101E-1    1.988567075558641E-3   -5.011117278260302E-3
                         2.389896512968646E-3   -8.661640948195878E-3    2.539028326202768E-3    8.073934410544859E-4    2.010177035500116E-3   -5.022317163099704E-3   -1.363381822915191E-1    3.762458298461338E-1

 1.125000000000000E9    -1.032590737863273E-1    3.707794453293792E-1    2.859909208838703E-4   -4.460465090462600E-3   -1.023302880708266E-4    3.310877018707088E-4   -2.829458908791815E-3   -7.526082101616461E-3
                         2.977803493512396E-4   -4.474035799038453E-3   -1.269189713256329E-1    3.890782749193836E-1    9.855943889064570E-4   -4.313169372226668E-3    1.561614950461572E-3    1.791266909107996E-4
                        -1.103248636755287E-4    3.270078200529887E-4    9.830454299063372E-4   -4.313234623339472E-3   -1.027024049205379E-1    3.761617827167152E-1   -5.073585173410793E-4   -4.754574770464808E-3
                        -2.872409321823071E-3   -7.510470129726308E-3    1.567764927791134E-3    1.689974737320316E-4   -5.156740200068213E-4   -4.766637961114462E-3   -1.342324897686148E-1    3.841814946151413E-1

 1.137500000000000E9    -1.021625520089307E-1    3.772130821987316E-1   -1.135566789985226E-3   -3.064638628697421E-3    3.202927052637301E-4    1.796737066334755E-3   -5.947108992847597E-3   -4.076651658177888E-3
                        -1.138073259839087E-3   -3.085631891550642E-3   -1.250804736686194E-1    3.956831801523690E-1   -1.796018338221794E-3   -4.069464790105514E-3    1.860004552895834E-3    6.338802424345845E-4
                         3.183738426874099E-4    1.775956855519641E-3   -1.796204556929395E-3   -4.049277117641754E-3   -1.009457033014966E-1    3.814255351319263E-1   -1.923880339752836E-3   -3.341876886960496E-3
                        -5.943794319598942E-3   -4.066465717412318E-3    1.848134069798673E-3    6.409819238829775E-4   -1.928906664608333E-3   -3.360535782565538E-3   -1.322536703378452E-1    3.908557444818520E-1

 1.150000000000000E9    -1.013951544056682E-1    3.830548497068302E-1   -9.416199764602183E-4   -2.162883241357565E-3    2.499040731788039E-3    1.623325117215915E-3   -6.560010082942898E-3   -2.374711704798189E-5
                        -9.434847936887163E-4   -2.127136311645942E-3   -1.241189964431940E-1    4.025770221562333E-1   -3.578396427403463E-3   -1.959046508387281E-3    3.203350367785494E-3   -4.011480992806313E-4
                         2.487436421173192E-3    1.625524015303259E-3   -3.575557212592454E-3   -1.953233703191300E-3   -1.000596768622282E-1    3.869966799138677E-1   -2.016770419581329E-3   -2.129635509545749E-3
                        -6.525116894410193E-3   -1.496689147371708E-5    3.150184425454240E-3   -3.692086564771654E-4   -1.997925640506346E-3   -2.112452658450565E-3   -1.315667693771680E-1    3.977652950871077E-1

 1.162500000000000E9    -1.018856001217726E-1    3.900934181336032E-1   -9.320886911779192E-4   -2.612648947138362E-3    3.517706338494497E-3   -8.887162032921186E-4   -4.929151641200462E-3    3.305449650707348E-3
                        -9.159265088165444E-4   -2.585348174292258E-3   -1.235078459416841E-1    4.105231930940336E-1   -3.214263104614029E-3    5.527475328339768E-4    2.848555464209083E-3   -3.047626679318446E-3
                         3.536033234069927E-3   -8.999279845224117E-4   -3.251785415820790E-3    5.593032752004267E-4   -9.990916254550468E-2    3.937638856338418E-1   -1.848945320488675E-3   -1.946306195373587E-3
                        -4.964607812112646E-3    3.290355902651541E-3    2.826693426538543E-3   -3.054236521487414E-3   -1.842488393673291E-3   -1.930752195686878E-3   -1.315421218330645E-1    4.064128595801914E-1

 1.175000000000000E9    -1.024692962922820E-1    3.998066204566376E-1   -2.304417554667174E-3   -3.021683064626251E-3    1.946571492141779E-3   -3.288267791627503E-3   -2.165463147346564E-3    4.953386813684370E-3
                        -2.289432452311483E-3   -3.020235817849296E-3   -1.224313907077827E-1    4.199018731266341E-1   -1.491660301862586E-3    1.498371726728775E-3   -2.007059136141713E-6   -4.559696719864339E-3
                         1.946647650875613E-3   -3.275865904139649E-3   -1.520444661860238E-3    1.503596509659343E-3   -9.953661643835590E-2    4.025859679286307E-1   -2.588577844081037E-3   -2.059567589139815E-3
                        -2.176461872737577E-3    4.958586126764662E-3    2.583270817586743E-5   -4.544320157811965E-3   -2.615060160078865E-3   -2.056369343696478E-3   -1.302000505335062E-1    4.173080142281649E-1

 1.187500000000000E9    -1.011357396254819E-1    4.117738006958641E-1   -4.125896254542942E-3   -1.856556460856512E-3   -6.985022088545457E-4   -3.561885442092494E-3    6.367612545006503E-4    4.985505173636680E-3
                        -4.089518786571667E-3   -1.886297616120886E-3   -1.199639430178890E-1    4.308281174216436E-1   -4.350486543606066E-4    7.497412861987358E-4   -2.924539123825485E-3   -3.349886024478219E-3
                        -7.456449445080875E-4   -3.561658946795878E-3   -4.654155547084975E-4    7.425689664637834E-4   -9.770740436774299E-2    4.130955369093122E-1   -3.949230930312635E-3   -1.168383142009826E-3
                         6.337366450333034E-4    4.957100493830280E-3   -2.927869416499941E-3   -3.319592696814978E-3   -3.956986110634223E-3   -1.201063614584800E-3   -1.262613969384729E-1    4.292309834257068E-1

 1.200000000000000E9    -9.708331423911956E-2    4.239462889064912E-1   -4.623722916147249E-3    4.569508198945330E-4   -2.484662571596123E-3   -2.049545320048125E-3    3.001115452944392E-3    3.803447201151013E-3
                        -4.648429418928248E-3    4.812821672117384E-4   -1.149062630132494E-1    4.424206593243211E-1   -1.114310862798071E-3    8.804832118323641E-5   -4.000319642918380E-3   -6.405586298211776E-4
                        -2.529220129705229E-3   -2.034449095772601E-3   -1.083293524341677E-3    8.908644644459056E-5   -9.375734229314012E-2    4.239307466451091E-1   -4.401919558838541E-3    8.424918560704926E-4
                         3.017111357948767E-3    3.788068163920394E-3   -3.972581797439510E-3   -6.560806977683477E-4   -4.408408725943525E-3    8.325570633171299E-4   -1.200833033605235E-1    4.405759303452126E-1

 1.212500000000000E9    -9.149994480219927E-2    4.348328898093885E-1   -3.561283841057121E-3    2.437928559048507E-3   -2.745723394267540E-3   -1.506303611602721E-4    4.595407737689266E-3    1.536714283446289E-3
                        -3.586980431396330E-3    2.441054600353993E-3   -1.078086791529046E-1    4.533843053536870E-1   -1.928354432742578E-3    1.019834605993677E-3   -3.108840099069910E-3    1.627625433672802E-3
                        -2.761028498926311E-3   -9.799713853228443E-5   -1.932713325037994E-3    1.057593771643722E-3   -8.835919720210440E-2    4.338921023586342E-1   -3.452365557585578E-3    2.819327423794271E-3
                         4.585837146881205E-3    1.530567941846046E-3   -3.099601652417615E-3    1.621259860296329E-3   -3.458900734089124E-3    2.795052246357531E-3   -1.127563539267211E-1    4.509398821471233E-1

 1.225000000000000E9    -8.564937466625343E-2    4.452522638073864E-1   -1.877175489347012E-3    3.185849743575880E-3   -1.879648185424361E-3    1.135468192220322E-3    4.522774218724451E-3   -1.331335558003584E-3
                        -1.887978710922373E-3    3.192019382279040E-3   -1.001913458452303E-1    4.638512873088644E-1   -1.205177588976593E-3    2.692505901407691E-3   -1.360000319703312E-3    2.574508588099714E-3
                        -1.918101436606199E-3    1.124227620738076E-3   -1.200325031946503E-3    2.718337636599165E-3   -8.277841491241933E-2    4.435214742684813E-1   -1.670404559643189E-3    3.599012150944434E-3
                         4.509898190065995E-3   -1.328807788490061E-3   -1.417134869837299E-3    2.569225643019518E-3   -1.666034300371198E-3    3.608065599585303E-3   -1.052387037890646E-1    4.613675292650191E-1

 1.237500000000000E9    -7.895431780217561E-2    4.563970489283575E-1   -7.047648894469452E-4    2.960331658088820E-3   -9.507403508059121E-4    1.383491797796695E-3    2.797125515130023E-3   -3.461361248983135E-3
                        -6.734360494799937E-4    2.969497270004547E-3   -9.220674134287182E-2    4.752025067340063E-1    8.761872697235189E-4    3.126044822204092E-3    1.908370135789917E-5    2.332157734782008E-3
                        -9.513331722548658E-4    1.379664657428713E-3    8.680535396536724E-4    3.135905388810796E-3   -7.650137752019240E-2    4.540097813434606E-1   -2.609250083309896E-4    3.304081129607834E-3
                         2.792315875948122E-3   -3.468062155035727E-3    3.619922442196214E-5    2.320373001637236E-3   -2.511464800423349E-4    3.304786066157323E-3   -9.684557869911457E-2    4.725594731726812E-1

 1.250000000000000E9    -7.003548750713111E-2    4.684746634597579E-1   -1.786820844216472E-4    2.768936761720716E-3   -4.763597137025325E-4    1.319766668907151E-3    4.383599028221943E-4   -4.226742348459800E-3
                        -1.580884792660239E-4    2.778596556445207E-3   -8.245872295811160E-2    4.873081568887379E-1    2.473104317297416E-3    1.776817300709214E-3    7.549309364584756E-4    1.719133006925893E-3
                        -4.947992274653149E-4    1.295304891377373E-3    2.431906326128513E-3    1.780366656918618E-3   -6.808039545181942E-2    4.653350764076588E-1    3.349242268758593E-4    2.917932508675938E-3
                         4.372541084046671E-4   -4.210602380714157E-3    7.618482640585397E-4    1.748045805694558E-3    3.202268191206835E-4    2.914369831809862E-3   -8.654155824735059E-2    4.838215524640048E-1

 1.262500000000000E9    -5.780328377983906E-2    4.799762706960322E-1    4.773922560556356E-4    3.046191574322426E-3   -2.582349498270738E-4    1.528442070444710E-3   -1.843370299909115E-3   -3.713224081632948E-3
                         4.706367264850425E-4    3.052151004251918E-3   -6.994108631537681E-2    4.981127275427897E-1    2.483434321099571E-3    5.180499851078787E-5    1.112384872819970E-3    1.339628373432791E-3
                        -2.449460114899060E-4    1.540262892126065E-3    2.488502969793568E-3    4.902296635865291E-5   -5.676915849029623E-2    4.759908606969649E-1    9.850868664017286E-4    3.023673790273065E-3
                        -1.859655370005103E-3   -3.725097886876727E-3    1.110171998264619E-3    1.342997809228867E-3    9.739222508827996E-4    3.016306698005080E-3   -7.411736739240098E-2    4.937106773193260E-1

 1.275000000000000E9    -4.333064874798275E-2    4.894381615589282E-1    1.734858092262645E-3    3.052167850344705E-3    5.148803860378291E-4    1.926005854985042E-3   -3.614375607568639E-3   -2.059623177937665E-3
                         1.762688946380595E-3    3.062716549057113E-3   -5.601136451394480E-2    5.065567806350765E-1    1.638662187939825E-3   -7.650796746005832E-4    1.644824197982847E-3    1.030293748789344E-3
                         5.177905756496459E-4    1.905707236738037E-3    1.648547489907927E-3   -7.748595249884110E-4   -4.386088525675273E-2    4.844454261290226E-1    2.206202183788432E-3    2.826625547474805E-3
                        -3.621003965066279E-3   -2.051609333224902E-3    1.641051598585149E-3    9.880109364696433E-4    2.207745335988432E-3    2.817724294006335E-3   -6.060146362873620E-2    5.011510082524776E-1

 1.287500000000000E9    -2.824980007153808E-2    4.967519748088725E-1    3.134999626236669E-3    2.090928632026665E-3    1.776536661938043E-3    1.574423956314906E-3   -4.166102722046505E-3    4.175909168902498E-4
                         3.119972558465993E-3    2.102186602276653E-3   -4.196975957432782E-2    5.130388298562728E-1    1.065210168478361E-3   -7.969460602339081E-4    2.288678589285983E-3    1.411792233889182E-4
                         1.786371968873480E-3    1.605757097384700E-3    1.106811546638638E-3   -8.120191626160038E-4   -3.090432721050717E-2    4.913007803978193E-1    3.434417038296666E-3    1.718715616239601E-3
                        -4.148384316211210E-3    4.181978168271131E-4    2.255210362586534E-3    1.304059813076240E-4    3.443563674573664E-3    1.717854063264396E-3   -4.704693077132924E-2    5.070041543453613E-1

 1.300000000000000E9    -1.322280687736806E-2    5.027843881478704E-1    3.692255592651628E-3    3.758604428532987E-4    2.678715417859239E-3    2.520956670058641E-4   -3.027757321489913E-3    2.775818484388376E-3
                         3.713424561411504E-3    4.142879235565962E-4   -2.788686122409689E-2    5.185131798178614E-1    1.095844303261198E-3   -9.262798253642035E-4    2.214784724799412E-3   -1.312123550958824E-3
                         2.680031173266192E-3    2.587888591885903E-4    1.059813581622023E-3   -9.327695342114856E-4   -1.805171690074444E-2    4.975145078682484E-1    3.827655419986820E-3   -5.404400973404538E-5
                        -3.008002449129552E-3    2.770793624803174E-3    2.185614429482962E-3   -1.285946664847781E-3    3.825854763366310E-3   -7.208905531131768E-5   -3.349366146204004E-2    5.122746029617129E-1

 1.312500000000000E9     1.805492615550040E-3    5.078291728496251E-1    3.151769336685806E-3   -1.259329247938749E-3    2.327803609560008E-3   -1.494010101281320E-3   -7.040455149286100E-4    3.897319743777402E-3
                         3.132368482844871E-3   -1.275235290800210E-3   -1.281212784678780E-2    5.234760210158698E-1    8.970245275677836E-4   -1.500378316329883E-3    1.034485885126535E-3   -2.448507121466085E-3
                         2.338083115008953E-3   -1.492837002210991E-3    9.051580096779380E-4   -1.473485064613627E-3   -4.446679758551218E-3    5.035994228789352E-1    3.112222783489522E-3   -1.653360652076917E-3
                        -6.906770963336713E-4    3.876828498069945E-3    1.037204498257276E-3   -2.464106695011754E-3    3.124633993816222E-3   -1.668089177280959E-3   -1.921286029979112E-2    5.172639028748750E-1

 1.325000000000000E9     1.716003979684001E-2    5.115988207254759E-1    1.979289796148605E-3   -2.108702769166850E-3    9.159062238228772E-4   -2.504419133117398E-3    1.681904564693886E-3    3.336717971085642E-3
                         1.984846797700511E-3   -2.096319499584975E-3    3.344474423583434E-3    5.272295914301804E-1    1.517479414447496E-4   -2.010288845587185E-3   -6.524352903365999E-4   -2.505953846420300E-3
                         8.934488843943361E-4   -2.525695753914420E-3    1.532162642483403E-4   -2.030644813036845E-3    1.025731540401003E-2    5.086114535954210E-1    1.835844465964910E-3   -2.427040957352124E-3
                         1.679078413747439E-3    3.332163492802136E-3   -6.306122525105488E-4   -2.500148094838057E-3    1.818214969238857E-3   -2.428081044810273E-3   -3.726114340866548E-3    5.211886454852459E-1

 1.337500000000000E9     3.273467239182525E-2    5.132806383523727E-1    9.575488830801294E-4   -2.145133716607761E-3   -6.723762072691157E-4   -2.377330443265622E-3    3.084605947729639E-3    1.626612670157803E-3
                         9.335559224829089E-4   -2.162010835572013E-3    1.969033155114351E-2    5.291762199061619E-1   -9.614936222825405E-4   -1.927779397512468E-3   -1.849940701702480E-3   -1.524201139565847E-3
                        -6.886152636337356E-4   -2.388447654612063E-3   -9.696141831927491E-4   -1.917662290039554E-3    2.573598160074569E-2    5.117693688028307E-1    7.273710783910922E-4   -2.405197608454048E-3
                         3.089914408499730E-3    1.599009328103908E-3   -1.852115385071711E-3   -1.503950898337865E-3    7.350302558138355E-4   -2.408349844461098E-3    1.223187013606983E-2    5.232049532155914E-1

 1.350000000000000E9     4.791979426756725E-2    5.128118391025952E-1    4.248468624222108E-4   -1.967539352789175E-3   -1.694156334804429E-3   -1.463124430345383E-3    3.220602131669317E-3   -4.662594407174490E-4
                         4.272474658681571E-4   -1.980433556733352E-3    3.545822671443596E-2    5.294945491933691E-1   -1.793251985897586E-3   -1.107753797133616E-3   -2.111537739422213E-3   -2.033346395774809E-4
                        -1.708549909813117E-3   -1.449590686097908E-3   -1.813858633891832E-3   -1.120270661175388E-3    4.104993072215401E-2    5.129398096568145E-1    1.000239178351729E-4   -2.200357127478415E-3
                         3.222145123014696E-3   -4.897238113024022E-4   -2.118187712541472E-3   -2.030122008938512E-4    9.346844550128124E-5   -2.210133160519292E-3    2.737115023070753E-2    5.232875190175743E-1

 1.362500000000000E9     6.200406760486340E-2    5.107379896635674E-1    2.800529648931746E-5   -2.060677918332091E-3   -1.999336239743472E-3   -3.402306862560017E-4    2.211563156180875E-3   -2.089738141890984E-3
                         4.701074323464284E-5   -2.057587578322697E-3    5.016783863104261E-2    5.284551934994405E-1   -1.956673820375395E-3    2.488992075650626E-5   -1.680845755295998E-3    8.315093702222963E-4
                        -1.994656492210718E-3   -3.106107023308654E-4   -1.936894727239632E-3    2.804967370365132E-5    5.566250898334769E-2    5.126204881372133E-1   -3.917047850891296E-4   -2.137536922010355E-3
                         2.200300590234806E-3   -2.067851765112224E-3   -1.676148264309350E-3    8.380940905001136E-4   -3.750757104189568E-4   -2.137055853260877E-3    4.125503446612659E-2    5.220975558140892E-1

 1.375000000000000E9     7.505352008851759E-2    5.081612635383804E-1   -6.803184056078167E-4   -2.204546731079611E-3   -1.730360640591136E-3    6.470212534075106E-4    5.978046454843889E-4   -2.772923493603147E-3
                        -6.736408806317450E-4   -2.211728618196019E-3    6.373367075804982E-2    5.266187834037404E-1   -1.407423875384328E-3    8.702845984308151E-4   -9.046918509416506E-4    1.377615219649463E-3
                        -1.729420653402451E-3    6.412294647098229E-4   -1.411059326600523E-3    8.551429999962432E-4    6.947545265054916E-2    5.115007638668200E-1   -1.089340167758528E-3   -2.057896719835508E-3
                         6.064255431310732E-4   -2.770416986435210E-3   -9.231489903816727E-4    1.403853569848302E-3   -1.080895852844208E-3   -2.042198361614091E-3    5.427105158231520E-2    5.203042785485804E-1

 1.387500000000000E9     8.736493520860332E-2    5.053940554319364E-1   -1.660613892909701E-3   -1.829795904637161E-3   -1.134129784095478E-3    1.275922810677601E-3   -9.726979208238737E-4   -2.446662500838405E-3
                        -1.647477284811174E-3   -1.844346349989449E-3    7.646998798631614E-2    5.242754608470894E-1   -7.201443991196855E-4    1.086050464656936E-3   -1.496155988280517E-4    1.500768815279751E-3
                        -1.138151043685923E-3    1.273289309155134E-3   -6.945026120466692E-4    1.069616573139581E-3    8.296028721582001E-2    5.099126191903961E-1   -1.883951454400637E-3   -1.499725037533222E-3
                        -1.015707381006088E-3   -2.446606591850613E-3   -1.547011232419589E-4    1.505540413872132E-3   -1.892805460721744E-3   -1.488515582656383E-3    6.710028427724454E-2    5.180636097736797E-1

 1.400000000000000E9     9.942901760814239E-2    5.023760379318198E-1   -2.277275717006564E-3   -8.198658526240898E-4   -3.691990713468760E-4    1.578830966551873E-3   -2.086406628216113E-3   -1.378277798486099E-3
                        -2.277230957624816E-3   -8.187181821905498E-4    8.867955216169654E-2    5.214124944922843E-1   -3.234618894089688E-4    9.317268668440127E-4    5.078143720195548E-4    1.280957362734855E-3
                        -3.770082225604858E-4    1.579783416414912E-3   -3.296808987879881E-4    9.480188322576954E-4    9.621773944304064E-2    5.075023102529894E-1   -2.319903833613834E-3   -4.737353626105380E-4
                        -2.104962209499282E-3   -1.411767249267358E-3    5.272182651714694E-4    1.290325882606905E-3   -2.321615885454167E-3   -4.493518983267416E-4    7.979240543191099E-2    5.150785798791481E-1

 1.412500000000000E9     1.109708394148007E-1    4.989786982678914E-1   -2.156232056575375E-3    3.289316389179129E-4    4.079738079121583E-4    1.533179307563686E-3   -2.398851274379340E-3    1.253146964187494E-5
                        -2.161223108731077E-3    3.467567297461391E-4    1.005936201293355E-1    5.180350273360729E-1   -1.657165183422700E-4    9.367338903863769E-4    1.036582809930427E-3    8.649179673415819E-4
                         4.225598273179087E-4    1.541093572712588E-3   -1.667983239960290E-4    9.328086507626600E-4    1.091619825719792E-1    5.042070742985968E-1   -2.027737189044160E-3    5.977204203323056E-4
                        -2.395487678713613E-3    4.666744155575605E-6    9.935382561586763E-4    8.580404757380354E-4   -2.046009062359128E-3    6.265683456459781E-4    9.191655013616495E-2    5.115144341872909E-1

 1.425000000000000E9     1.212869646064783E-1    4.953135028002739E-1   -1.462797454017591E-3    1.030904404274405E-3    1.112208795299245E-3    1.136639930887815E-3   -1.881632016668925E-3    1.331592028582185E-3
                        -1.444800332065366E-3    1.037417456356424E-3    1.118483730273995E-1    5.145592740398991E-1    1.254642344150920E-4    1.130745875038499E-3    1.278596044627247E-3    2.593723226506648E-4
                         1.130232328462194E-3    1.129867564437800E-3    1.002479155428428E-4    1.115214293641088E-3    1.210808465516020E-1    5.003134292927693E-1   -1.302298501661765E-3    1.182663796289307E-3
                        -1.904743427394219E-3    1.302561549583020E-3    1.259276098004460E-3    2.848668723834945E-4   -1.301883445234340E-3    1.187146394462584E-3    1.027386989182331E-1    5.078594705077226E-1

 1.437500000000000E9     1.304739555379486E-1    4.921270982654659E-1   -7.836377139345882E-4    1.149495537833323E-3    1.550388929287425E-3    3.513663054773712E-4   -7.463920364790793E-4    2.151953134058536E-3
                        -7.892643612668875E-4    1.167574928300646E-3    1.224019467660194E-1    5.113467750000136E-1    6.440780369156168E-4    1.110742860432834E-3    1.204722777695471E-3   -3.756467128503957E-4
                         1.545740870078008E-3    3.837299377906422E-4    6.555048873485174E-4    1.096314442537802E-3    1.318477534465555E-1    4.967063906043258E-1   -6.182053251047945E-4    1.203978589532952E-3
                        -7.647449835187366E-4    2.127708466465079E-3    1.199832663838025E-3   -3.615403308597286E-4   -6.326869210689387E-4    1.190729676376481E-3    1.127000886880349E-1    5.049379219276561E-1

 1.450000000000000E9     1.392952455423097E-1    4.898613300091125E-1   -4.180782565602929E-4    1.063882851919037E-3    1.504083175804444E-3   -5.144525997800834E-4    6.345446835008427E-4    2.086880840999178E-3
                        -4.112800317377022E-4    1.088273553158370E-3    1.325764025407566E-1    5.087363374822209E-1    1.167060276375777E-3    6.675579488099383E-4    8.107171664340581E-4   -9.458388249245639E-4
                         1.503185387413470E-3   -5.097441839424373E-4    1.210037381714483E-3    6.498816647134643E-4    1.418794426029689E-1    4.937395290562348E-1   -2.852313379298487E-4    1.074342298501002E-3
                         6.291682191499695E-4    2.089020391705811E-3    8.364566816901214E-4   -9.284599371878306E-4   -2.734417131856021E-4    1.068351580242860E-3    1.224540291297063E-1    5.027027353300439E-1

 1.462500000000000E9     1.483038791548767E-1    4.881014933960114E-1   -2.059263193967471E-4    1.074912662168279E-3    8.913079564613223E-4   -1.233736444499446E-3    1.677853340149169E-3    1.222610290546512E-3
                        -1.883737777066673E-4    1.067628936290350E-3    1.427909799643533E-1    5.065409482107402E-1    1.334670186406520E-3   -6.696658153205131E-5    1.611715729648623E-4   -1.217231396281469E-3
                         9.284659164443917E-4   -1.251229462100683E-3    1.337415099820686E-3   -9.411759664096745E-5    1.518503251408452E-1    4.912207902090630E-1   -1.009630194251200E-4    1.010707455048359E-3
                         1.689689583532999E-3    1.231095421040399E-3    1.589352364474444E-4   -1.217279109161544E-3   -1.235821793413743E-4    1.026440657491045E-3    1.322869218369515E-1    5.005260752869648E-1

 1.475000000000000E9     1.575934974643628E-1    4.864094380520417E-1    1.363821755759359E-4    1.133704263632015E-3    5.592611426044136E-5   -1.418861369073659E-3    1.944881516948938E-3   -4.988962286905121E-5
                         1.359664031885355E-4    1.144613763597486E-3    1.529837113706123E-1    5.045197044082577E-1    1.001531337244226E-3   -6.915751823408955E-4   -4.966149933583455E-4   -1.012098160433159E-3
                         7.045256838383584E-5   -1.422408136413229E-3    9.767303716943349E-4   -7.013078480022863E-4    1.618550004140688E-1    4.888503454292174E-1    1.717863763497405E-4    1.058855955532305E-3
                         1.955503711909980E-3   -8.605175547450878E-5   -5.043634559820451E-4   -1.017366445347091E-3    1.437788643233202E-4    1.071925418629663E-3    1.421108505253396E-1    4.982154539045720E-1

 1.487500000000000E9     1.669515375578604E-1    4.846653523346089E-1    5.736249096011055E-4    1.004826477565061E-3   -6.587930785213970E-4   -1.086384654160482E-3    1.362733179639668E-3   -1.114594488971980E-3
                         5.563285629131990E-4    9.901846382135359E-4    1.631456449545269E-1    5.023502573351945E-1    4.231845442781021E-4   -9.301820630820228E-4   -8.671598298499621E-4   -5.459855277698819E-4
                        -6.891443030327394E-4   -1.078888294120551E-3    4.194693938864623E-4   -9.150675640730161E-4    1.716663266162775E-1    4.863681422309514E-1    5.437710367980764E-4    9.568765857926249E-4
                         1.382147115051304E-3   -1.120327941176961E-3   -8.956269503958211E-4   -5.290461096208709E-4    5.550969522387778E-4    9.598394229009057E-4    1.516629036473204E-1    4.957135240834427E-1

 1.500000000000000E9     1.766297160608888E-1    4.830548640639474E-1    9.156725887130474E-4    6.105872086519530E-4   -1.005643289443726E-3   -4.776200824495682E-4    3.740754966640024E-4   -1.555772545245026E-3
                         9.036404187206447E-4    6.219393645482296E-4    1.731282983057217E-1    5.002637702553459E-1   -1.496275310982236E-5   -7.922492165786820E-4   -8.747351971953503E-4    2.890956500169774E-5
                        -1.001933869641326E-3   -4.870984153139774E-4    2.137571986071653E-5   -7.738807161664751E-4    1.814030946810290E-1    4.841132492804719E-1    8.507875239200433E-4    6.064986465844006E-4
                         4.031496498691096E-4   -1.557321115738935E-3   -8.891161903054019E-4    3.814720992541243E-5    8.638789671261982E-4    6.070382995271587E-4    1.612782180399472E-1    4.934639404199873E-1

 1.512500000000000E9     1.869183194907110E-1    4.817636255757658E-1    9.448787822836798E-4    1.174951097036146E-4   -9.569229151555704E-4    6.415926511704844E-5   -5.660817444877977E-4   -1.321769062799146E-3
                         9.233290565172240E-4    1.419856767593158E-4    1.836394771251188E-1    4.982175301163960E-1   -1.897299819282064E-4   -5.947942727733942E-4   -6.246192760439722E-4    3.926916930960931E-4
                        -9.686095344400368E-4    7.028771366221815E-5   -1.733954216311145E-4   -5.988095718560833E-4    1.913099714210597E-1    4.821932118429998E-1    8.944478081743834E-4    1.617508877841257E-4
                        -5.348192079624530E-4   -1.320823982880040E-3   -6.622057347263806E-4    3.911326540521976E-4    8.965930417711240E-4    1.590051283400263E-4    1.714448106673453E-1    4.916226597696087E-1

 1.525000000000000E9     1.980607171098724E-1    4.804915012404721E-1    6.949111930177168E-4   -1.914338242654779E-4   -7.175327337098237E-4    4.424213949401654E-4   -1.067269846831868E-3   -6.636291610816093E-4
                         7.246140437400888E-4   -2.244226480590540E-4    1.947624701697278E-1    4.962112212816358E-1   -2.738368165428289E-4   -4.961451232615563E-4   -3.206009918290109E-4    5.413565634365713E-4
                        -7.417710022647843E-4    4.512761009351358E-4   -2.766821376064001E-4   -4.908098346769647E-4    2.018521639077538E-1    4.802567155824704E-1    7.079805077007962E-4   -1.291351164784856E-4
                        -1.074691379895015E-3   -6.726944108342923E-4   -3.434088953849384E-4    5.473725637062947E-4    7.237521514108498E-4   -1.102321702740155E-4    1.824421804814654E-1    4.900503353837189E-1

 1.537500000000000E9     2.100353460747308E-1    4.790304755321819E-1    4.832808448358267E-4   -2.745108401445048E-4   -3.862319200822924E-4    6.402658729534369E-4   -1.124192227912483E-3    5.243478846634088E-5
                         4.734397006433636E-4   -2.867241171749582E-4    2.066702706666149E-1    4.940368197404064E-1   -4.376070899071050E-4   -4.514454858497534E-4   -5.057095674551211E-5    5.774859457078988E-4
                        -4.023512571053097E-4    6.403117983701653E-4   -4.252688026089559E-4   -4.399515947990624E-4    2.131262291162412E-1    4.782723199183040E-1    5.455390869299712E-4   -2.136865213386192E-4
                        -1.117006232992301E-3    1.651888104587069E-5   -4.800195939333233E-5    5.718409956346054E-4    5.566830160175910E-4   -2.121563125255869E-4    1.940651976388237E-1    4.883566767806242E-1

 1.550000000000000E9     2.225403921960327E-1    4.769078956664620E-1    3.515642466689447E-4   -2.483982839538727E-4   -9.542122302624834E-5    7.027533794292823E-4   -8.106929499874103E-4    5.601132995384595E-4
                         3.942320963106678E-4   -2.364866926168859E-4    2.192431679701806E-1    4.913569328714351E-1   -6.183283782424226E-4   -2.453179494266729E-4    2.055352425579997E-4    5.250212544366819E-4
                        -9.095457640440427E-5    6.961551394184045E-4   -6.216799048406726E-4   -2.444472346195400E-4    2.251472272047672E-1    4.757019505308233E-1    5.116654905820171E-4   -2.556659446384243E-4
                        -7.998029775135022E-4    5.458920380570706E-4    1.754250692844020E-4    4.942912343588873E-4    4.858096431296449E-4   -2.581554317694002E-4    2.061078628884605E-1    4.862514663177472E-1

 1.562500000000000E9     2.354329024072549E-1    4.742144238049172E-1    3.567038559105579E-4   -3.103494087706899E-4    2.527961087103137E-4    6.459343601737535E-4   -3.455849369614148E-4    7.369630390343454E-4
                         3.807103577699957E-4   -3.039379733846662E-4    2.322101064701895E-1    4.880477526490161E-1   -6.847679233154303E-4    8.414497485569384E-5    3.707442053381760E-4    3.530464587739875E-4
                         2.119055012181519E-4    6.497386543837658E-4   -6.780952148930018E-4    8.266325345057587E-5    2.377754103375772E-1    4.726899702854783E-1    4.933929968470302E-4   -4.289039747801488E-4
                        -3.337202956661850E-4    7.640694763840715E-4    3.837168086863389E-4    3.560294276300348E-4    4.635176758413688E-4   -3.990413318712666E-4    2.184464194780365E-1    4.835600254089014E-1

 1.575000000000000E9     2.485524979994880E-1    4.710497010789275E-1    3.275354801100460E-4   -4.755479314524022E-4    4.828947135936704E-4    4.378003527252226E-4    1.012504272770094E-4    7.578832869082422E-4
                         2.907616866756538E-4   -4.775270120486975E-4    2.455772674687581E-1    4.843317944611506E-1   -5.281050113642813E-4    3.917691893090322E-4    4.651082200571197E-4    1.369925396689853E-4
                         4.903371219625701E-4    4.270877608533368E-4   -5.054142251827397E-4    4.096458835298978E-4    2.508883433333187E-1    4.693293243865403E-1    2.900102448196179E-4   -6.216980253323425E-4
                         8.575577117595764E-5    7.541536964883809E-4    4.694561760911542E-4    1.418055869424618E-4    3.316876098173357E-4   -6.009692410840171E-4    2.311457488766789E-1    4.803729829150917E-1

 1.587500000000000E9     2.620607436741390E-1    4.672651064550761E-1    8.216224922865174E-5   -5.992557092621400E-4    6.428493021297531E-4    1.442477163825428E-4    4.205988805600536E-4    6.174366888583120E-4
                         6.696931227504289E-5   -6.008782789929645E-4    2.592245006230346E-1    4.798935738902491E-1   -2.027986757721777E-4    5.437781077454246E-4    4.488754593975567E-4   -1.008699288556922E-4
                         6.403556138634962E-4    1.252169488633088E-4   -2.013144484095003E-4    5.361143980806053E-4    2.645549924488350E-1    4.655463492889592E-1   -4.587047167529934E-6   -7.013054288214148E-4
                         4.164040717188477E-4    5.726644712306178E-4    4.555020426578483E-4   -1.299194259837383E-4    2.745496258305938E-5   -6.868639213503499E-4    2.443335431284195E-1    4.763716891886417E-1

 1.600000000000000E9     2.759988989772397E-1    4.624100935026131E-1   -2.027430180420549E-4   -5.463962601025310E-4    5.780608869383774E-4   -2.266150000669378E-4    6.177952503902443E-4    2.787946830452790E-4
                        -1.932805115176894E-4   -5.357747685826639E-4    2.733265237453723E-1    4.744461265622361E-1    3.781841272403534E-5    4.535882631787464E-4    3.035493381467256E-4   -2.982168559251050E-4
                         5.700325736371230E-4   -2.229076868723257E-4    5.519502306531800E-5    4.387867753289732E-4    2.787559128333484E-1    4.610144288015599E-1   -2.810062933606987E-4   -5.495993589531872E-4
                         6.152597176380119E-4    2.763521093563409E-4    3.039793645678078E-4   -3.047274530012404E-4   -2.881986315906148E-4   -5.765988003679488E-4    2.580717380636146E-1    4.712155244713051E-1

 1.612500000000000E9     2.903801915345008E-1    4.565845262312024E-1   -3.840800037685147E-4   -3.650141739680040E-4    3.651518625310724E-4   -4.664468867308971E-4    6.649178466140693E-4   -8.381814365375570E-5
                        -3.699838289390383E-4   -3.517338099833570E-4    2.877109911020612E-1    4.678326714691672E-1    1.428812736000751E-4    2.945204100150230E-4    8.371380406943255E-5   -3.844421196598481E-4
                         3.468250788799526E-4   -4.470423560923597E-4    1.684517086900054E-4    3.102516162031471E-4    2.932244072599541E-1    4.555442762432356E-1   -4.223532575864354E-4   -3.509514558875714E-4
                         6.508068011063470E-4   -9.554580344265553E-5    9.104381134255362E-5   -3.834719373864027E-4   -4.278237478958694E-4   -3.512841574637761E-4    2.722461105372922E-1    4.649450521915805E-1

 1.625000000000000E9     3.050451930245286E-1    4.492989128236063E-1   -3.781730223658436E-4   -1.499116602542679E-4    3.884448674808077E-5   -5.391610485751726E-4    5.004236501576707E-4   -4.020789084831153E-4
                        -3.878237748718580E-4   -1.341801701274639E-4    3.023353267962778E-1    4.600611015854685E-1    1.418001301248942E-4    2.232694557969808E-4   -1.110880508272753E-4   -3.607041659892864E-4
                         7.169356176430075E-5   -5.168300163807402E-4    1.620144315837847E-4    2.288770191433339E-4    3.077821846414329E-1    4.489048006968197E-1   -4.192865185388347E-4   -1.271102278058416E-4
                         4.955669025554598E-4   -4.150357313719882E-4   -1.028007329972563E-4   -3.399626094217538E-4   -4.049840584948954E-4   -1.273948116382086E-4    2.866222731602353E-1    4.575436930177926E-1

 1.637500000000000E9     3.196832453390456E-1    4.406197414682017E-1   -3.472726857958216E-4   -1.583505395314368E-5   -1.950463432401029E-4   -4.170904376475926E-4    1.892381606237249E-4   -5.939000672417644E-4
                        -3.369525047692150E-4   -3.064205794527566E-5    3.168365494546329E-1    4.509825851039714E-1    1.890184350949158E-4    1.956225002213591E-4   -2.006028082780295E-4   -2.060738141123214E-4
                        -2.047495126151826E-4   -4.192635665148289E-4    2.167367196754622E-4    1.789420645800691E-4    3.222261726212980E-1    4.410701214178824E-1   -3.640653435912420E-4   -4.078941684095846E-5
                         1.909897248466297E-4   -6.215200161742514E-4   -2.257136779562240E-4   -1.972531608601218E-4   -3.434339559504676E-4   -1.669836199700356E-5    3.009732262480321E-1    4.491709499878311E-1

 1.650000000000000E9     3.341391937225446E-1    4.307860616305754E-1   -2.901302200299948E-4    5.088867437890183E-5   -3.409419574915935E-4   -2.529569330617646E-4   -1.987015701841906E-4   -5.814635970145474E-4
                        -2.874431782762863E-4    3.688353826259546E-5    3.313669893802464E-1    4.408137662056429E-1    2.863965964326597E-4    1.112688996812312E-4   -2.491936749216461E-4   -5.868392742188448E-5
                        -3.288529672402522E-4   -2.329425479573875E-4    2.888830542269267E-4    1.219626364884059E-4    3.366776358945209E-1    4.320582858600938E-1   -3.377525169381011E-4    4.886062565476182E-5
                        -1.739162323768850E-4   -5.709538882534156E-4   -2.333658813928786E-4   -8.448768086217947E-5   -3.352947196497112E-4    3.012161054285884E-5    3.152788287163848E-1    4.399723769714352E-1

 1.662500000000000E9     3.483918610983632E-1    4.199179094557857E-1   -2.816499664200607E-4    1.112965811812908E-4   -3.460796003183924E-4   -4.630813106304260E-5   -4.399195710749387E-4   -3.660976282831449E-4
                        -2.942880802910307E-4    1.017488911778289E-4    3.455554108100033E-1    4.293657791026936E-1    3.422180760548556E-4   -3.438937368398512E-5   -2.171374485854508E-4    3.097290037217584E-5
                        -3.426567729758595E-4   -3.308226630498373E-5    3.379288550543231E-4   -3.560282862513122E-5    3.510404582981926E-1    4.215489027968854E-1   -2.931357585167718E-4    1.203789806854566E-4
                        -4.726854406083733E-4   -3.636585753049734E-4   -1.988647474917467E-4    2.392925955224580E-5   -2.981798080353044E-4    1.480208954058316E-4    3.291585817183190E-1    4.295060824413162E-1

 1.675000000000000E9     3.621645658201876E-1    4.076815467044655E-1   -2.326521948203151E-4    2.196832019553805E-4   -2.796725353936893E-4    9.832413013991493E-5   -5.611643854162884E-4   -1.669227889150426E-5
                        -2.317079529841796E-4    2.029710930169543E-4    3.590938814375643E-1    4.165357152192649E-1    2.590923413914176E-4   -1.937075143450801E-4   -1.660910257040836E-4    7.607801149162518E-5
                        -2.901428704233501E-4    1.004886000980088E-4    2.509518117277562E-4   -1.834925023908426E-4    3.651903728828949E-1    4.095521859367126E-1   -2.423000279488821E-4    2.601364015679706E-4
                        -5.485930766863929E-4   -5.403469994016927E-5   -1.570401472216932E-4    7.650098210306431E-5   -2.598414561539116E-4    2.500778764940735E-4    3.422511121211934E-1    4.176095658842670E-1

 1.687500000000000E9     3.752849457691126E-1    3.943932472179947E-1   -1.281432221629642E-4    2.973457880986860E-4   -2.078962198531854E-4    1.928449209198544E-4   -4.301790084230124E-4    2.931043624458002E-4
                        -1.269074451359137E-4    2.937491327720117E-4    3.718933290109747E-1    4.024413329673452E-1    1.102158974805813E-4   -2.553941491845745E-4   -1.104811325506760E-4    9.865040337329810E-5
                        -1.902934297938300E-4    1.813935243703434E-4    1.079577017541343E-4   -2.355392467799781E-4    3.789924788250918E-1    3.960806832288380E-1   -8.918324817857088E-5    3.298046033175084E-4
                        -4.454824772660563E-4    2.913556687534946E-4   -1.248896496117644E-4    1.134066222763923E-4   -1.023168926194775E-4    3.287927694332540E-4    3.545908444222416E-1    4.044314404749952E-1

 1.700000000000000E9     3.876106245579204E-1    3.799552656567093E-1    1.442147880451018E-5    2.931454493945792E-4   -1.226976718227648E-4    2.496450032056126E-4   -1.716475204238137E-4    4.483949135843242E-4
                         2.600921817101114E-5    2.868294192138434E-4    3.836796375168377E-1    3.871583697550584E-1   -1.526121109159314E-5   -1.884439144710794E-4   -9.173639455358431E-5    1.574110603937766E-4
                        -1.189475334860608E-4    2.286080917899160E-4   -1.569739826945661E-5   -2.056112221500683E-4    3.920889295630608E-1    3.813342975887282E-1    6.424277136256788E-5    3.064154748541708E-4
                        -1.753876841231282E-4    4.250595881323309E-4   -6.803423882735284E-5    1.411551931400359E-4    5.376031757153423E-5    3.058664052635283E-4    3.660136028126043E-1    3.898443032425627E-1

 1.712500000000000E9     3.989225645261573E-1    3.646622083055696E-1    1.068984407413431E-4    2.166111356470411E-4    1.335731386056451E-5    2.264953220083206E-4    7.644139556898560E-5    4.348089013276553E-4
                         1.208975904035454E-4    2.164781477532503E-4    3.944758391110791E-1    3.707090649100823E-1   -5.260803711490790E-5   -1.529225504048028E-4   -4.393727033644857E-5    1.807051320493438E-4
                         9.891741846432771E-6    2.702512529698730E-4   -6.097866570510487E-5   -1.524930548723278E-4    4.043172344442787E-1    3.656230870491569E-1    1.802180643671345E-4    2.067171726500503E-4
                         9.320853531336622E-5    3.980120825566626E-4   -3.224685533289134E-5    1.702595364399325E-4    1.609242002443231E-4    1.983206079040279E-4    3.766308037921801E-1    3.741811740696354E-1

 1.725000000000000E9     4.091071336634242E-1    3.483051202792194E-1    1.787068888592527E-4    1.269514504348354E-4    1.175116590917040E-4    1.972144819043959E-4    2.814485704100357E-4    2.986236797967255E-4
                         1.682548107201586E-4    1.327541036457872E-4    4.041292357522138E-1    3.533653027304586E-1   -3.383905802097293E-5   -7.194357920851351E-5    6.860981131033972E-5    1.752255952318800E-4
                         1.191355144714198E-4    2.142910144921882E-4   -3.285713694947240E-5   -9.623417500042035E-5    4.154824850929103E-1    3.489782252018556E-1    1.853121442536548E-4    9.504793802806908E-5
                         2.643231523152973E-4    2.787744083563831E-4    6.827779908180547E-5    1.719685211682186E-4    1.794718002339972E-4    9.797486382119415E-5    3.864223261290703E-1    3.575819028816022E-1

 1.737500000000000E9     4.182889712949402E-1    3.309837709812581E-1    1.706853934534504E-4    4.598854024978615E-5    2.105010688718634E-4    1.272761504065679E-4    3.362607234178143E-4    9.749344223243787E-5
                         1.791172853164554E-4    3.041610166166941E-5    4.126900402829550E-1    3.349898268977863E-1   -3.601164884278044E-5   -8.469656021274684E-5    1.569506371758950E-4    1.455321880051316E-4
                         1.978051931580156E-4    1.136309135867991E-4   -4.820243324357650E-5   -1.118429268347150E-4    4.255717636818788E-1    3.314451169397447E-1    1.586381491004992E-4    1.909194766604233E-5
                         3.343424545426190E-4    1.139691134124693E-4    1.398230285817711E-4    1.288991820567605E-4    1.590757178565579E-4    1.842164808370482E-5    3.950712646487959E-1    3.400971447887193E-1

 1.750000000000000E9     4.263799117739924E-1    3.124999451478769E-1    1.700012195122447E-4   -4.382242477355297E-6    1.944830859093842E-4    2.204202537515089E-5    3.061248561453253E-4   -1.152170367081629E-4
                         1.566321365888830E-4   -6.825436460889444E-6    4.198750085849960E-1    3.157284293516073E-1   -8.155640668695241E-5   -1.173390049496785E-4    2.106456990599281E-4    3.851579093358679E-5
                         2.294861231754767E-4    2.157329498409004E-5   -9.638005289833585E-5   -1.253415153964783E-4    4.342628191199626E-1    3.130104446253980E-1    1.369932414239731E-4   -3.285829454466273E-5
                         3.122165923144458E-4   -1.038601705723083E-4    1.855443284672981E-4    6.774110003949730E-5    1.331617095406768E-4   -4.170993903645814E-5    4.025441671070354E-1    3.219463672361358E-1

 1.762500000000000E9     4.331212421149200E-1    2.930418922105756E-1    1.533113444664243E-4   -9.430324900410548E-5    1.723710628823185E-4   -3.236040242408022E-5    2.073058367611963E-4   -2.254495608343588E-4
                         1.514176634822741E-4   -6.252879772916961E-5    4.255876102755601E-1    2.958551130056654E-1   -1.500442885496217E-4   -8.035480501058513E-5    1.873941235074338E-4   -2.330378458499473E-5
                         1.672460952862114E-4   -7.141384017830008E-5   -1.448408950988435E-4   -8.730547806620012E-5    4.414236682738368E-1    2.937497074240566E-1    1.133819643368258E-4   -8.283135362243455E-5
                         2.000923962091188E-4   -2.076226621990156E-4    2.217661646554420E-4   -5.042800637449857E-5    9.893274919422332E-5   -7.412004427702234E-5    4.085023036997993E-1    3.034518381335942E-1

 1.775000000000000E9     4.384228470214900E-1    2.731370833711375E-1    7.250847583271133E-5   -1.465598478434890E-4    9.879004602717118E-5   -1.266840800123910E-4    6.983492847372023E-5   -2.837807804089893E-4
                         9.006597811012610E-5   -1.448292738723613E-4    4.296040239084867E-1    2.754342150604939E-1   -1.517936025607574E-4   -2.728383848640093E-5    1.656041171492525E-4   -1.146682503222262E-4
                         1.424358968615062E-4   -1.205965695486834E-4   -1.640461619294021E-4   -2.391649878997127E-5    4.470222513595390E-1    2.737475835660693E-1    4.448418657181936E-5   -1.158059280371176E-4
                         6.221010338864257E-5   -2.802582070277842E-4    1.707244268077698E-4   -1.131675953512651E-4    5.934447226051438E-5   -1.215094337875543E-4    4.128067471237033E-1    2.846046607779272E-1

 1.787500000000000E9     4.423195172835053E-1    2.527410803798165E-1   -1.508885228077688E-5   -1.655734227462212E-4    3.161775938189330E-5   -1.286263268468150E-4   -8.065133722865137E-5   -2.786053458120635E-4
                        -2.186511918771724E-5   -1.861390458180733E-4    4.318436767217664E-1    2.544364611256800E-1   -1.817068861103856E-4    8.531188963188667E-6    1.041490724389520E-4   -1.870921149388401E-4
                         4.390331382602993E-5   -1.419907481012217E-4   -1.519572861775614E-4    3.154857058523372E-5    4.508451967138639E-1    2.531932759307723E-1   -2.856499109828419E-5   -1.139367803131857E-4
                        -7.894276206035685E-5   -2.649404154347300E-4    9.893652703556755E-5   -1.612812390916100E-4   -3.289565069595303E-5   -9.888651063724274E-5    4.154544972326194E-1    2.653505558728343E-1

 1.800000000000000E9     4.448485495174541E-1    2.320927785907253E-1   -1.038627387919225E-4   -1.387462155448166E-4    2.214263207467623E-5   -1.546347329271945E-4   -2.259481819275044E-4   -1.766904977462439E-4
                        -6.560500376467170E-5   -1.303001598164089E-4    4.321572635671674E-1    2.332510565462460E-1   -1.490603016562727E-4    9.692506755144084E-5   -3.207507194835011E-5   -2.235970108526239E-4
                         1.217853938160891E-5   -1.419053525200174E-4   -1.281121263740218E-4    8.588075921877194E-5    4.533093416327707E-1    2.320122180686423E-1   -1.117451882361459E-4   -4.370299788026115E-5
                        -2.176807166359577E-4   -1.611383700595059E-4   -3.318850372973650E-6   -2.197443824078538E-4   -8.297278475394529E-5   -4.596043355187879E-5    4.163586653278556E-1    2.458037196876751E-1

 1.812500000000000E9     4.457659279671457E-1    2.113206080236503E-1   -1.387187569795892E-4   -5.534850234062884E-5   -4.597042418983674E-5   -1.670362126065216E-4   -2.611017757764979E-4   -5.721569073833669E-5
                        -1.386061468506293E-4    3.671921739933668E-6    4.307337092149742E-1    2.118147164903477E-1   -1.175761201892324E-4    1.136018144953835E-4   -1.065889880195521E-4   -2.042847907154223E-4
                        -4.309688703573447E-5   -1.549246462840858E-4   -1.112019456921662E-4    1.254059856730242E-4    4.543442340549157E-1    2.104627413244738E-1   -9.814297870704875E-5    1.433231730732466E-5
                        -2.667011441885687E-4   -4.187267049006899E-5   -1.266696187076501E-4   -1.983686743431405E-4   -1.118813282980417E-4    3.886565912752111E-5    4.157910851809503E-1    2.258113308205540E-1

 1.825000000000000E9     4.449806794314646E-1    1.905150290186451E-1   -1.481239342588980E-4    7.036127970003702E-5   -1.141412925255161E-4   -1.449667307031365E-4   -2.330353602516077E-4    1.178268000184768E-4
                        -1.416580292647270E-4    6.800024688574641E-5    4.273902703165981E-1    1.905179170139338E-1   -5.166187246411587E-5    1.451126373898807E-4   -2.270143175206345E-4   -1.163375470269089E-4
                        -1.039692318163883E-4   -1.150615902905434E-4   -4.358309285297264E-5    1.662961234382469E-4    4.537845626666787E-1    1.888339431823741E-1   -6.166366058296086E-5    8.119541240500991E-5
                        -2.270001809203839E-4    1.021981459716201E-4   -2.173828840947759E-4   -1.040178036129426E-4   -6.720116808465433E-5    8.227700412321415E-5    4.137470048478168E-1    2.056716083263159E-1

 1.837500000000000E9     4.423505521441736E-1    1.697309898392902E-1   -5.651217866866753E-5    1.323376479932069E-4   -1.769765070042906E-4   -1.194167948317065E-4   -1.420096095183914E-4    2.162946483770873E-4
                        -6.318587024959439E-5    7.934879034727414E-5    4.221762856209600E-1    1.697573256641532E-1    1.078088976056178E-5    1.685619406095539E-4   -2.582509636938913E-4   -1.202422378517269E-5
                        -1.895298566614130E-4   -8.291773289327427E-5    3.989382662667628E-8    1.804982119377867E-4    4.516454517987334E-1    1.673749032001765E-1    1.031091885640443E-5    1.324928295297981E-4
                        -1.506886662848039E-4    2.086644514528718E-4   -2.514679877432128E-4   -2.856835937267017E-6    1.193243953057647E-5    1.294774597012378E-4    4.103011986639644E-1    1.857371570851873E-1

 1.850000000000000E9     4.378217765391159E-1    1.491994865926158E-1    3.462213456433837E-6    1.538139837843637E-4   -2.096258994084358E-4    2.784020355325704E-5   -1.448432068646975E-5    2.485948429944315E-4
                         9.471426520751568E-6    1.322600837189084E-4    4.150594100594567E-1    1.496014269195136E-1    7.519220761933251E-5    1.570531466064016E-4   -2.390499207822625E-4    1.465507371537224E-4
                        -2.337329348580318E-4    1.856014637625914E-5    8.301153825895297E-5    1.759907353574281E-4    4.478675888448685E-1    1.463566793704479E-1    6.289080546789921E-5    7.772206605616633E-5
                        -3.480959087951505E-6    2.598934752512898E-4   -2.109288440704469E-4    1.157137712831914E-4    6.774561597386214E-5    1.095976167031633E-4    4.052992789829968E-1    1.662939420293684E-1

 1.862500000000000E9     4.315174483039447E-1    1.288287698869690E-1    8.903381659472870E-5    1.118212396179390E-4   -1.943897313043124E-4    1.571578161376724E-4    1.512981626007918E-4    2.030881552339197E-4
                         9.320851604861831E-5    1.291120758662158E-4    4.062559338254060E-1    1.304430202772837E-1    1.726121657634988E-4    1.167189084610481E-4   -8.951347369483925E-5    2.322617743506031E-4
                        -1.839388343325118E-4    1.207144879429202E-4    1.725226057419141E-4    1.253014899432502E-4    4.424028456892832E-1    1.259168021344280E-1    1.153186010253167E-4    6.596954895724604E-5
                         1.352098169696708E-4    1.908489706622237E-4   -1.217539567311779E-4    2.590006217540416E-4    9.817810499055443E-5    6.122550578462551E-5    3.987217667581510E-1    1.475696061120519E-1

 1.875000000000000E9     4.233814403262138E-1    1.088855489492068E-1    1.053777082595408E-4    6.347713625036593E-5   -9.084550576741771E-5    2.565236505329056E-4    2.324848475982902E-4    4.463784392317264E-5
                         1.432073554302741E-4    5.677732203821794E-5    3.956394072663981E-1    1.122359990856762E-1    1.992560259224611E-4    8.758663809544428E-6    3.307393814288321E-5    2.437603556467412E-4
                        -1.040473569774937E-4    2.214081731892679E-4    2.015157653656617E-4    3.223891748698902E-5    4.352004800349070E-1    1.060753984768386E-1    1.778855842747318E-4   -5.989966489572809E-6
                         2.349709170422708E-4    7.879199687626974E-5    1.641013442488206E-5    2.621569546524062E-4    1.293324934582789E-4   -1.507460902413178E-5    3.903243541672987E-1    1.297504636806449E-1

 1.887500000000000E9     4.134016055207124E-1    8.956586402054215E-2    1.383078020747084E-4    4.204616591256282E-6    4.398258175289934E-5    2.610270717896927E-4    2.276049144224501E-4   -8.755094075391312E-5
                         1.390890823944923E-4   -4.648939032725875E-5    3.832482072776908E-1    9.513329405471034E-2    1.781131915489992E-4   -3.929528234791524E-5    1.775559160208925E-4    2.118778607560992E-4
                         5.186099796347006E-5    2.570322979878122E-4    1.845442673400940E-4   -3.943213106859863E-5    4.260164999848505E-1    8.694810727674059E-2    1.162449873635500E-4   -5.297454510557298E-5
                         2.306514495579243E-4   -7.444584361617676E-5    1.847100103751962E-4    2.255825244900702E-4    1.518642224992054E-4   -6.424300319938371E-5    3.799401009442017E-1    1.127922919948077E-1

 1.900000000000000E9     4.017843407029226E-1    7.108163754078640E-2    1.309397235827615E-4   -5.643707468680787E-5    1.872729087816054E-4    1.565472055624369E-4    1.494316279378752E-4   -2.127276226984924E-4
                         1.438834313742720E-4   -6.121851061438005E-5    3.689987590475998E-1    7.935382210224252E-2    1.372784650204674E-4   -1.222686895969983E-4    2.434102309373373E-4    9.311939896277559E-5
                         1.909209401225951E-4    2.090348020742601E-4    1.340645759641275E-4   -1.111086823714222E-4    4.150295655267686E-1    6.861346893889020E-2    1.149282624327677E-4   -1.185315196064801E-4
                         1.560811915468925E-4   -1.867114088026597E-4    2.551622812988209E-4    8.800506135181452E-5    1.139741542543089E-4   -1.251945692270575E-4    3.678401470817611E-1    9.677111822392258E-2

 1.912500000000000E9     3.886424076370865E-1    5.385903152414748E-2    1.074063402675289E-4   -1.010172901936629E-4    2.805999997579134E-4    8.101562607233056E-5    1.659522356087939E-5   -2.282735262168527E-4
                         6.153696293802077E-5   -1.354241807651622E-4    3.533282976444713E-1    6.498806732825195E-2    1.092252596977752E-4   -1.905548270281223E-4    2.614489639080207E-4   -2.340110378029842E-5
                         2.893132893937537E-4    7.832848109032703E-5    9.381431884964710E-5   -1.708385357922250E-4    4.023703218725174E-1    5.106924658446946E-2    2.107491552391646E-5   -1.734194817585970E-4
                         4.794606572752051E-5   -2.169657762198887E-4    2.366484481465660E-4   -3.481293298867807E-5    1.240049833776228E-5   -1.858416435046081E-4    3.540501533348260E-1    8.177235437234420E-2

 1.925000000000000E9     3.740098592407480E-1    3.820815484511213E-2    1.005592973621909E-5   -1.544770510308455E-4    2.421379614987535E-4   -9.356344989564281E-5   -1.055445194976252E-4   -1.930922929795767E-4
                         1.982061519128979E-5   -1.605817363970346E-4    3.364355240521473E-1    5.232477979816615E-2    1.629808199284370E-5   -1.765717864630793E-4    1.466629625068545E-4   -1.953356988699240E-4
                         2.788991135561834E-4   -9.653936968128951E-5    5.321008348169561E-6   -1.685233541068441E-4    3.882543645822638E-1    3.460857711461592E-2   -1.591927641147261E-5   -1.792230154541364E-4
                        -1.095082772022281E-4   -1.848050289515941E-4    1.789468832806044E-4   -1.837174475715114E-4   -1.904263777014385E-5   -1.741223949548701E-4    3.389812120354298E-1    6.808633084409160E-2

 1.937500000000000E9     3.580371247163293E-1    2.410787167208693E-2   -7.788954750206281E-5   -1.616882562767664E-4    1.702809421441540E-4   -2.287545530858007E-4   -1.758820591652006E-4   -9.334917482155947E-5
                        -7.239203472225909E-5   -1.511687147056868E-4    3.184504649289351E-1    4.147635488996627E-2   -5.267876443580095E-5   -1.941459930909030E-4    5.838547753850514E-5   -2.652798102530616E-4
                         1.822371522333228E-4   -2.160120636594665E-4   -5.872978365868987E-5   -1.870115416702701E-4    3.727848394574473E-1    1.945516427006880E-2   -1.016568091844414E-4   -1.409260950889743E-4
                        -1.909986655116285E-4   -8.323793956128318E-5    5.122762641009502E-5   -2.404825136417633E-4   -1.311784737603369E-4   -1.419276276750417E-4    3.227170894715243E-1    5.583401227448585E-2

 1.950000000000000E9     3.407268191137588E-1    1.196146492822609E-2   -8.327958068295959E-5   -1.108607448430308E-4    3.405210380935328E-5   -2.534973889153530E-4   -1.939284023074958E-4    3.960677594699860E-5
                        -8.441525815617868E-5   -1.348644649361816E-4    2.995755044189820E-1    3.268669505971886E-2   -1.093448740682068E-4   -1.561104289409810E-4   -6.620168901013261E-5   -2.205681559002338E-4
                         1.966758557384010E-5   -2.620977737361522E-4   -1.327314586787282E-4   -1.480634783839040E-4    3.561604264087919E-1    5.823583920190992E-3   -1.707196528945237E-4   -1.034887582382078E-4
                        -1.766353779503677E-4    1.856816598697046E-5   -7.348718312926019E-5   -2.176256948588190E-4   -1.595799110613717E-4   -1.058162436964446E-4    3.054255422155628E-1    4.548678504151062E-2

 1.962500000000000E9     3.223270396714923E-1    1.760035269734574E-3   -1.657212440953368E-4   -5.077366103822056E-5   -1.362151717183677E-4   -2.387756883152679E-4   -1.280181008123907E-4    1.373064045541834E-4
                        -1.598365042377071E-4   -8.517245639161079E-5    2.800980507800526E-1    2.625868356460052E-2   -1.669446132327239E-4   -7.789525336697166E-5   -2.004799171169596E-4   -1.419671165645492E-4
                        -1.162466762419747E-4   -2.316830808714783E-4   -1.683003953964337E-4   -8.380045404925749E-5    3.385240009263057E-1   -6.053212496023910E-3   -1.976253685535359E-4   -1.048795050891247E-5
                        -1.255980263041536E-4    1.164676906018604E-4   -1.908341885344412E-4   -1.421786812436812E-4   -1.916376274698614E-4   -2.960306927011970E-5    2.872874130490653E-1    3.722596888219808E-2

 1.975000000000000E9     3.027752268565045E-1   -6.359251220324914E-3   -1.557970504012438E-4   -4.808258523727325E-7   -2.174828574065194E-4   -1.225405999761500E-4   -3.017906335867517E-5    1.793492863958218E-4
                        -1.667358238896768E-4   -4.604759400326080E-7    2.600955201408798E-1    2.232217004933348E-2   -2.070822271150648E-4    1.019822539813667E-6   -2.264708150390778E-4   -8.574917846342200E-6
                        -2.240475874599502E-4   -1.289090268140490E-4   -2.117334643673034E-4   -5.842161817049276E-6    3.199958499998937E-1   -1.578163452529704E-2   -1.814388748690130E-4    4.039224545862814E-5
                        -4.738571655258742E-5    1.619540139412094E-4   -2.395365556061090E-4   -7.952649388619324E-6   -1.940466859096931E-4    7.655535917246126E-5    2.683620845545179E-1    3.138602032797669E-2

 1.987500000000000E9     2.824956238302743E-1   -1.233556799555147E-2   -1.297128468021123E-4    4.377144806052516E-5   -2.533120178140351E-4    4.915248701121928E-5    6.972199707182368E-5    1.307779740771631E-4
                        -1.575090130153120E-4    7.089394429704220E-5    2.397802579700427E-1    2.101710227306788E-2   -2.040142899687780E-4    9.592059063561633E-5   -1.905813680380649E-4    1.050016927009941E-4
                        -2.722191143912693E-4    2.707513869259982E-5   -1.844360182208064E-4    8.934290063940378E-5    3.006507658930813E-1   -2.325143619757424E-2   -1.344297850208329E-4    1.210317307122777E-4
                         6.145097713224154E-5    1.396053809503976E-4   -1.744283165269837E-4    1.172144775179322E-4   -1.718408970877915E-4    1.282217912836790E-4    2.488827176668945E-1    2.802902325558478E-2

 2.000000000000000E9     2.617539441290523E-1   -1.618223875131748E-2   -9.743247421226444E-5    1.203301635274284E-4   -1.787620157562807E-4    1.718844162343912E-4    1.345130296271046E-4    7.118024997941142E-5
                        -1.259597591786919E-4    1.072906832933361E-4    2.195009978393685E-1    2.213597212161799E-2   -1.244649694994116E-4    1.924538106922194E-4   -7.297703106999952E-5    2.077820212007516E-4
                        -1.970141678778787E-4    1.461732053876110E-4   -1.446407310342924E-4    1.738895890166705E-4    2.806336398717805E-1   -2.840464866907414E-2   -9.748411218317477E-5    1.742149692167242E-4
                         1.515051996461609E-4    9.853720764892214E-5   -7.989355562475076E-5    1.862237372437390E-4   -9.552157143284329E-5    1.862030208691510E-4    2.289630638559239E-1    2.710196062276696E-2

 2.012500000000000E9     2.407009103643751E-1   -1.825461705772991E-2   -5.901559773741748E-5    1.657398472047627E-4   -6.805668694315823E-5    2.386540947194233E-4    1.371442858434361E-4   -2.499800896718125E-5
                        -5.385915799225840E-5    1.530567606216526E-4    1.996480847726474E-1    2.522418090544764E-2   -3.537982434779042E-6    2.256485400400948E-4    1.263113307190929E-5    1.848887581572797E-4
                        -4.953983380526884E-5    2.113185754315904E-4   -1.671900564832989E-5    2.228815215487442E-4    2.602820586371542E-1   -3.170765865768104E-2   -4.469072321296544E-6    2.408039047258053E-4
                         1.359880368132748E-4   -3.723178509425471E-5    3.949543474537091E-5    1.917324089122004E-4    1.030831134496013E-5    2.170761421040463E-4    2.091406349925185E-1    2.810027703396031E-2

 2.025000000000000E9     2.199587008802985E-1   -1.780844871170649E-2    5.074828624501672E-5    1.958690863067413E-4    7.583747848676644E-5    2.120275663413659E-4    9.321126106375542E-5   -9.244342093211525E-5
                         1.913760777626046E-5    1.744377589956935E-4    1.804821970521820E-1    3.072395083775358E-2    7.968044504917565E-5    2.174515432931030E-4    1.498237668534709E-4    1.618344857454918E-4
                         7.608352058699971E-5    2.271153399019482E-4    7.770809699690426E-5    1.907184585497687E-4    2.396820799977892E-1   -3.262973101144989E-2    8.570561015753011E-5    2.037608122848676E-4
                         9.483190000410008E-5   -6.932821395981244E-5    1.372492947270049E-4    1.498766194932740E-4    7.826619949844779E-5    2.031941872129031E-4    1.896253996418715E-1    3.154336298147464E-2

 2.037500000000000E9     1.999275489637867E-1   -1.490931769287492E-2    1.064652487024647E-4    1.499189953122548E-4    1.836218410995130E-4    1.855470736040608E-4    1.836043606071784E-5   -1.515738114134661E-4
                         8.212326641029241E-5    1.457131733779891E-4    1.625195372792446E-1    3.861794270209949E-2    1.712977482546237E-4    1.536719166727083E-4    1.778608595955685E-4    5.938607659284322E-5
                         1.665048177689511E-4    1.501035428668088E-4    1.821753055991405E-4    1.610097506171111E-4    2.192297505950959E-1   -3.120099359563468E-2    1.706105456547900E-4    1.445529690302324E-4
                         2.831014455299191E-5   -1.250409266674834E-4    1.886881592299632E-4    2.703726056089496E-5    1.627158324230427E-4    1.438541012642491E-4    1.709462453512567E-1    3.737008278220082E-2

 2.050000000000000E9     1.809687923378403E-1   -9.541934862808818E-3    1.273010180067629E-4    8.123125226140761E-5    2.080608244100008E-4    4.272153482073890E-5   -5.823881965583724E-5   -1.221598333529829E-4
                         1.295096423796287E-4    9.130736276992277E-5    1.460460402992250E-1    4.841934119841785E-2    2.064320535484381E-4    6.623542672108028E-5    1.582072771913695E-4   -5.902897486244693E-5
                         2.029357210047696E-4    1.413832527225249E-5    2.086307741461541E-4    4.417445949932892E-5    1.994734070405706E-1   -2.770894606891718E-2    2.154191231025489E-4    5.033385878155564E-5
                        -4.786545327223649E-5   -1.382540121264378E-4    1.613925371104395E-4   -7.218845052591515E-5    1.935443774729898E-4    6.698354317587848E-5    1.535899943763300E-1    4.541537548935509E-2

 2.062500000000000E9     1.631956316185159E-1   -1.921971973055151E-3    1.866162050660367E-4    8.707270048705538E-6    1.056559379900361E-4   -9.792946324742840E-5   -1.026011653013576E-4   -7.987145184550807E-5
                         1.846325682720570E-4    2.124490142568828E-5    1.314116497346292E-1    6.017768826209247E-2    2.052829961329421E-4   -3.106067192422246E-5    9.101364677477643E-5   -1.387829160008911E-4
                         1.813253636446253E-4   -9.239281720963580E-5    2.130542537571552E-4   -6.294685064648387E-5    1.807037289507871E-1   -2.213021994137740E-2    2.167351080614340E-4   -3.571562995957856E-5
                        -9.665309234645332E-5   -4.154682191531783E-5    1.232133634892521E-4   -1.212778501053924E-4    2.384834861273055E-4   -3.569597989342352E-5    1.377980598914435E-1    5.563178581958087E-2

 2.075000000000000E9     1.468175178232664E-1    7.866118550733742E-3    1.646397545714475E-4   -4.590613685785429E-5    1.077679131769016E-4   -1.689147034520490E-4   -8.480095671839919E-5   -1.660378196648317E-6
                         1.502097792894056E-4   -7.919395047476554E-5    1.188308719459929E-1    7.365088174612397E-2    1.480678780503649E-4   -1.312273668454531E-4   -1.048464205949227E-5   -1.374987173539837E-4
                         9.572881493559089E-5   -1.525930167056430E-4    1.343634659971715E-4   -1.250612135937848E-4    1.632068122309626E-1   -1.452082114865006E-2    1.735902185970325E-4   -1.225259325134908E-4
                        -8.573210967282960E-5   -4.416185985748105E-6    1.431786685544218E-5   -1.476105387939125E-4    1.534688528315604E-4   -1.178765114162019E-4    1.238013594298885E-1    6.779459640216007E-2

 2.087500000000000E9     1.318609254964572E-1    1.950214395648822E-2    1.314525892158029E-4   -1.220457830825753E-4   -2.556496020202345E-5   -1.601784818496326E-4   -1.140746086975002E-4    6.380120008116031E-5
                         1.361920405868053E-4   -1.194717286045549E-4    1.081572617596375E-1    8.871167218314595E-2    5.648680662298901E-5   -2.009647300977329E-4   -1.031849324811462E-4   -1.107184645004810E-4
                        -1.533541713093764E-5   -1.739349903023294E-4    4.287901127325258E-5   -1.742778034016505E-4    1.472518728051199E-1   -5.041340918012782E-3    1.182916321410673E-4   -1.551493325275435E-4
                        -5.871101826429846E-5    6.581189370887917E-5   -9.667522818189094E-5   -1.307263591544996E-4    9.581175093216769E-5   -1.363546508205700E-4    1.115914227380667E-1    8.178001625262848E-2

 2.100000000000000E9     1.185554242802561E-1    3.268456292273329E-2    6.074086576107196E-5   -1.666601403397762E-4   -9.057930733480817E-5   -9.688637515725088E-5    1.390722521637325E-6    1.073540398743804E-4
                         6.411318498611134E-5   -1.530757397399573E-4    9.965231347366317E-2    1.047975855713675E-1   -5.043713785237345E-5   -2.062270921867558E-4   -1.172030256639902E-4   -3.854961006883150E-5
                        -1.082045711032941E-4   -1.179669966114099E-4   -4.810612170128826E-5   -1.807264527823977E-4    1.329566764250863E-1    6.249340986986289E-3    1.077456106661166E-5   -1.813327341386823E-4
                        -3.878443162691436E-5    9.940777478708439E-5   -1.071560952201127E-4   -3.154265113636855E-5    7.379376266291450E-6   -1.925338859831618E-4    1.012880529156168E-1    9.706825475545033E-2

 2.112500000000000E9     1.068786836566226E-1    4.683202570103707E-2   -3.912022140052891E-6   -1.666112952464610E-4   -1.495754470958254E-4   -3.692801509415633E-5    4.852654023907145E-5    9.362945988573836E-5
                        -1.076184401268722E-5   -1.667245116284687E-4    9.313008945746891E-2    1.213936774489315E-1   -1.045506387852240E-4   -1.372243992902850E-4   -9.970673320466542E-5    3.917156672718600E-5
                        -1.432830897824132E-4   -6.090537540521007E-5   -1.204091066911547E-4   -1.282256236635779E-4    1.204307371997677E-1    1.894447568721831E-2   -4.773442925545411E-5   -1.748818926951274E-4
                         1.294835788032925E-5    9.221442988470213E-5   -1.354851535498907E-4   -2.075887803473415E-6   -6.417128990029524E-5   -1.503674385169973E-4    9.299711103102506E-2    1.131688128457718E-1

 2.125000000000000E9     9.695434200444408E-2    6.172283902930604E-2   -7.746952106061431E-5   -1.235691389977593E-4   -1.308781996162584E-4    2.362978613624603E-5    8.783866125160486E-5    4.217552499481452E-5
                        -6.486100933765691E-5   -1.300436963663148E-4    8.860147462717829E-2    1.382592149175834E-1   -1.317940875324718E-4   -6.593876522086841E-5   -8.181979606013099E-5    6.409160340056403E-5
                        -1.165280211931069E-4    2.448700729719896E-5   -1.456205959364756E-4   -4.354347866770953E-5    1.096285819348393E-1    3.287341788308371E-2   -1.133956557116303E-4   -1.108762759457942E-4
                         5.377532308983320E-5    6.277281292597289E-5   -5.853966238018401E-5    7.162351788747649E-5   -1.020994513100310E-4   -1.107017335328686E-4    8.676850880819609E-2    1.297179041625041E-1

 2.137500000000000E9     8.909748191962534E-2    7.708631683075021E-2   -1.135071587100562E-4   -8.196664353057576E-5   -1.012763592593934E-4    8.541378981957884E-5    7.958381758202670E-5    8.250712650374233E-6
                        -1.111406457431562E-4   -6.576748872883988E-5    8.604230384849806E-2    1.548851086711902E-1   -1.688096729882677E-4    1.878602921197730E-5    4.019727672195726E-6    1.136083878059267E-4
                        -9.556478816256274E-5    9.947389534980570E-5   -1.700998327586831E-4    1.834146797836770E-5    1.005107436211370E-1    4.762936013542034E-2   -1.370894884496771E-4   -5.630058669476931E-5
                         8.227676318980174E-5   -1.263404055588592E-5   -7.560067808522768E-6    8.965330070247414E-5   -1.510695550537541E-4   -5.373814937833631E-5    8.268658565422331E-2    1.464116170471846E-1

 2.150000000000000E9     8.323238728270915E-2    9.257815792666287E-2   -1.435840697363037E-4   -3.673290160079732E-5   -2.184192248000545E-5    9.612836034485808E-5    3.632040727077038E-5   -5.122781518204333E-5
                        -1.020413560119557E-4   -2.953134303850467E-5    8.565828074996991E-2    1.711796040049680E-1   -9.306247689423340E-5    9.470196839838335E-5    2.274134347873318E-5    1.036155517367862E-4
                        -1.991800962025700E-5    1.246280692405245E-4   -1.455141258089942E-4    6.358820553965630E-5    9.319115885963483E-2    6.288261037955041E-2   -1.358951107707575E-4   -8.355112766314052E-6
                         6.271418345736452E-5   -2.563388725994524E-5    3.390706035975974E-5    7.833214654684913E-5   -1.379441065710107E-4    1.395742308252866E-5    8.087407778675210E-2    1.630204777982636E-1

 2.162500000000000E9     7.951348775541982E-2    1.081412282569047E-1   -1.140021414765677E-4    3.259510371224765E-5    5.086012080933179E-5    9.065303947943430E-5    2.644544910155867E-5   -7.216117998954130E-5
                        -1.054850383953891E-4    3.354505597880395E-5    8.728496037006284E-2    1.868927376486424E-1   -7.663632180730474E-5    1.455662725915893E-4    5.822737224123887E-5    3.024692880944429E-5
                         3.588085078846900E-5    9.020962755358018E-5   -5.244736846202641E-5    1.347126337595539E-4    8.768015314611172E-2    7.823874693962883E-2   -1.315599846937612E-4    5.105077697619549E-5
                         1.129429339921290E-5   -6.152725763080788E-5    6.939051775828052E-5    4.140236688163450E-5   -1.116832881913979E-4    5.733863415545574E-5    8.117100075512958E-2    1.794509666840863E-1

 2.175000000000000E9     7.772130147455147E-2    1.236625951681199E-1   -6.551658429747370E-5    7.045250315223373E-5    7.697720301921722E-5    7.086762682714329E-5   -1.681677358516312E-5   -5.088439833044794E-5
                        -9.216499572878402E-5    9.629122780106479E-5    9.064453166395828E-2    2.020970468087855E-1   -2.949189267887686E-6    1.270135906132548E-4    6.493557829450820E-5    2.286920147183349E-5
                         7.077792561325853E-5    4.885762874308944E-5    2.367188551742725E-5    1.226309633168732E-4    8.387341587746386E-2    9.343274719069725E-2   -7.935840867370230E-5    1.020235540590681E-4
                        -6.646519121155483E-6   -5.792495492262165E-5    6.332072827649954E-5    1.202849589991765E-5   -7.143059429613190E-5    1.047587171307258E-4    8.339372445745183E-2    1.955544510191242E-1

 2.187500000000000E9     7.778633381166097E-2    1.390233159709875E-1   -2.244229436742371E-5    9.167975459764929E-5    7.321443087302913E-5   -2.718426752707161E-6   -2.004747334597511E-5   -3.790804963306342E-5
                        -5.490724031397009E-5    9.699834251358578E-5    9.561060415354983E-2    2.167690205300250E-1    8.518176724382405E-5    1.153528980385188E-4    6.399786422155286E-5   -4.302490104572426E-7
                         9.938608292649572E-5    7.114397463022640E-6    5.701289942039491E-5    8.873528016081226E-5    8.188329909940086E-2    1.083912699953702E-1   -3.772333227774161E-5    9.234119837911078E-5
                        -4.603358690490987E-5   -1.820429625996964E-5    6.330902626167710E-5   -2.972298075437678E-5   -3.402333139827688E-5    1.203676316661415E-4    8.725376030527236E-2    2.112141212095489E-1

 2.200000000000000E9     7.943457301405986E-2    1.543645661082608E-1    8.144668244389371E-6    8.357336339028589E-5    9.405909535689781E-5   -2.664039919813180E-5   -4.314482528988367E-5   -9.275573670327706E-6
                         6.996429141994263E-6    8.994255698323430E-5    1.017738261981338E-1    2.308656854212574E-1    8.966476362326747E-5    7.411515571297278E-5    2.584687692396887E-5   -4.496625447477960E-5
                         9.219056076148287E-5   -2.940600205458372E-5    8.995415300510872E-5    5.845525632522421E-5    8.170606067191319E-2    1.230446748060827E-1    1.542543131869199E-5    9.295905091449628E-5
                        -3.517931577876754E-5   -3.015990888522791E-5    2.224312178876015E-5   -3.333984981308720E-5    3.335558284694650E-5    9.287303175916323E-5    9.256684888708576E-2    2.263602909271097E-1

 2.212500000000000E9     8.237063068927435E-2    1.693673204899450E-1    7.526821683139497E-6    7.597346660128678E-5    4.869042553201274E-5   -6.565052590415320E-5   -1.519631933085898E-5    1.260821334419661E-5
                         6.482502820667695E-5    7.431049359710613E-5    1.089374591218977E-1    2.442904419100330E-1    1.210330259294013E-4    1.192467949952791E-5   -2.477907243084384E-7   -6.628258191659405E-5
                         2.318857998950611E-5   -7.346554365301033E-5    1.147278807756752E-4   -4.690257550286112E-6    8.313788512438394E-2    1.373235387773390E-1    2.681365648427669E-5    6.795681144291224E-5
                        -3.089755944349150E-5    2.232358816602070E-5    9.223320285538561E-6   -6.215065493556332E-5    6.146582121672831E-5    9.026711846670857E-5    9.904993920840999E-2    2.407036093295906E-1

 2.225000000000000E9     8.634436985113131E-2    1.839501002619855E-1    1.319606157792877E-5    4.636381617889354E-5    1.078221439937231E-5   -4.290633588117528E-5   -4.176580497024258E-5    3.190920545175024E-5
                         7.114070860382159E-5    4.840618949692044E-5    1.169065309802984E-1    2.567638714093667E-1    8.209045110306259E-5   -1.651604686781643E-5   -3.043238803004806E-5   -1.340129005117886E-5
                        -1.185827985007807E-5   -7.029279755201361E-5    8.588282465789942E-5   -6.021323009028419E-5    8.609011074173460E-2    1.513262135353892E-1    8.556640620749600E-5    4.124963062576001E-5
                        -2.569958639294841E-5    3.125492105088344E-5   -3.998513973797385E-5   -1.969620391065848E-5    6.613788711884016E-5    4.353263693748344E-5    1.065848657657967E-1    2.540918634856689E-1

 2.237500000000000E9     9.134087809526764E-2    1.978819184140038E-1    6.115400785565426E-5    2.610129988213351E-5   -2.594020149477147E-5   -6.234128633031721E-5   -2.474455781980340E-5    1.679085635090333E-5
                         7.512569454419376E-5    3.110733079724685E-5    1.255349677340675E-1    2.681317845919863E-1    5.995214598614300E-5   -9.522788152692539E-5   -6.596428356692892E-6   -2.031316652387542E-5
                        -3.149444140329116E-5   -5.832251490394790E-5    5.500737103003733E-5   -7.406595020318648E-5    9.030650581963934E-2    1.649462877592588E-1    5.976760934263025E-5    1.268511680000878E-5
                         3.167288041591671E-6    3.185549074421795E-5   -3.070222724387679E-5   -4.452523922551125E-6    8.240607082984375E-5   -2.375104315088456E-7    1.151248879166819E-1    2.664206686499810E-1

 2.250000000000000E9     9.727267612230057E-2    2.109733257357065E-1    5.674775339440791E-5   -3.347600110293497E-5   -4.932421149160232E-5   -3.433523993096624E-5    2.600247829500835E-5    5.867762263697961E-5
                         4.080037831517933E-5   -2.033292058067419E-5    1.351347929810852E-1    2.782618285615017E-1    1.855059864543938E-5   -8.697664191122349E-5   -2.485016886166246E-5   -5.898780886882398E-6
                        -5.269125835986486E-5   -1.250300921233985E-5    1.651184678003033E-5   -8.828855245807837E-5    9.552316117554548E-2    1.780270001420573E-1    7.321598367969652E-5   -1.083873880150850E-5
                         3.011293254385020E-5    1.101015863005365E-5   -3.622572904252414E-5   -1.908114292311140E-6    8.241731471142887E-5   -1.124840236642574E-5    1.249363160434212E-1    2.774867764280757E-1

 2.262500000000000E9     1.041297511829223E-1    2.230257824643581E-1    2.169046995941616E-5   -3.269463267156409E-5   -4.821962296858963E-5    1.375036560023754E-5    3.181341958231577E-5    1.107253245724066E-5
                         5.905970713802921E-5   -4.748416430801188E-5    1.456028550516272E-1    2.873793291119345E-1   -7.576811473927368E-5   -9.574521479090564E-5   -7.712055558108569E-6    1.785880576624544E-5
                        -5.730769346310493E-5    1.215601449160664E-5   -2.762687191318659E-5   -8.940016926948037E-5    1.015725779941005E-1    1.905104973939915E-1    1.610244943733341E-5   -2.655018723652165E-5
                         3.537832946479654E-5    2.482594130250024E-5   -3.015341957944954E-6    5.127644852346737E-6    2.380683156300943E-5   -4.389957272523319E-5    1.356824015453487E-1    2.876790962644813E-1

 2.275000000000000E9     1.119188080410608E-1    2.339737659259302E-1    5.782964935540134E-6   -7.045390241885627E-5   -5.699741333363220E-5    4.623521432188098E-5    5.185357366038838E-5   -3.379162333269189E-6
                         1.454219696271750E-5   -5.357523498704158E-5    1.568586503924998E-1    2.954981816761035E-1   -4.240389248386740E-5   -5.922021385604310E-5    1.203482433393045E-7    3.954355787331090E-5
                        -4.487726255957622E-5    4.781992565048376E-5   -5.172689612669748E-5   -6.882745488954011E-5    1.083966379726143E-1    2.022573998280862E-1    1.810049856939965E-6   -4.301021996155796E-5
                         2.025316081062805E-5   -1.426629827456323E-5   -2.388155549764751E-5    1.528484547449575E-5    7.551063526471314E-6   -6.622581373136171E-5    1.472002390731868E-1    2.969966907695510E-1

 2.287500000000000E9     1.208568526868336E-1    2.438902206445976E-1   -1.420607715355602E-5   -3.415799549011003E-5   -2.531560132054263E-5    1.842074506731714E-5    6.989113528549617E-7   -2.594962179630758E-5
                        -9.838407096751977E-6   -6.939853714569960E-5    1.688430689520232E-1    3.028302612912215E-1   -1.055763386876073E-4   -2.790663662933966E-6    2.346165455673956E-5    3.308629759185480E-5
                        -5.030739296781408E-6    3.966511245583554E-5   -7.558838614485803E-5    8.571256604444397E-6    1.160320072157643E-1    2.130918227911821E-1   -3.856738360468674E-6   -6.611517146556192E-5
                         3.284910181222687E-5   -4.526526928925855E-5    1.620341293346029E-5    2.655724243196407E-5    1.823901447330843E-6   -5.821835495384359E-5    1.593847028998362E-1    3.054116743575134E-1

 2.300000000000000E9     1.308326117763053E-1    2.530259283941103E-1   -2.992439935671151E-5   -2.331312897987804E-5    1.922368613224036E-5    6.756617964243860E-5   -2.141652386856734E-5   -1.934330704776553E-5
                        -8.891747151768387E-6   -2.638716080274757E-5    1.813999703616023E-1    3.094451028681489E-1   -4.296888906559819E-5    2.351091847165001E-5    1.590464890030076E-5    1.966387995681304E-5
                         2.578958097406053E-6    3.192486733152039E-5   -4.702701974972933E-5    6.969542344104795E-6    1.244568719891544E-1    2.229131991380893E-1   -3.433852894526530E-6   -5.157207044847767E-5
                         5.758277256451347E-6   -3.765724321073554E-5    2.704909484298088E-5    4.752125712758301E-5   -3.284674513288872E-5   -5.260501078481232E-5    1.721071236021153E-1    3.129032142699860E-1

 2.312500000000000E9     1.417714837094202E-1    2.612019090982356E-1   -1.964484475240294E-5   -4.777977093184029E-6    2.683597135215302E-5   -2.670013081039011E-6    8.319181738436155E-6   -2.269059609999142E-5
                        -4.493301686043593E-5   -2.755935250845346E-5    1.941745205393506E-1    3.152770565135290E-1   -4.027431697147649E-5    4.788128999056171E-5    2.436238402601976E-5    1.421071275635498E-5
                         3.220259042536784E-5    2.887073269036027E-5   -3.659003949634473E-5    4.187461576245982E-5    1.337136949806862E-1    2.316084980203428E-1   -4.669444275786266E-5   -2.204571684593053E-5
                        -1.815820752194959E-5   -2.126394337083809E-5    3.968257186606572E-5    6.887915941269088E-6   -1.858577978233273E-5   -3.317398062743682E-5    1.851303290583844E-1    3.193312116789461E-1

 2.325000000000000E9     1.533742528171823E-1    2.688244827297728E-1   -1.744237000699308E-5    5.949266530789233E-6    4.928393458302639E-5    2.244104217021970E-5   -1.438405865710705E-5    1.119392138868245E-5
                        -5.811473686938207E-5    3.213933521657815E-5    2.071649988401076E-1    3.201521918636903E-1    3.600548154228411E-6    4.568817673178361E-5    4.954985261578891E-5   -3.394489721099007E-5
                         5.391459942146627E-5   -1.917156407227725E-5   -1.207869539454676E-5    7.329582105857923E-5    1.438094265085056E-1    2.394062983000285E-1   -3.049576987837688E-5    6.380936790889952E-6
                        -2.638772241463441E-5    3.352953238109004E-7    2.567139646774194E-5    1.124146159649430E-5   -3.495251525139407E-5    3.490856816426248E-6    1.984501222885853E-1    3.246742001080090E-1

 2.337500000000000E9     1.654088708088114E-1    2.759583346677269E-1   -1.036283711609190E-5    2.498567276256413E-5    1.412958716708569E-5   -3.346343097963141E-5   -4.014906013436812E-5    1.592997437863968E-5
                        -6.492331932983880E-5    2.145943125827742E-5    2.201677443306443E-1    3.242043747285552E-1    2.157372828780786E-5    3.841032460997961E-5    5.815893532665637E-6    1.166583697540821E-5
                         2.939984228492088E-5   -2.690445180992356E-5   -1.623664588392607E-5    5.151622250897260E-5    1.547556476692971E-1    2.463477830239543E-1   -3.656364342603213E-5    9.478430567819225E-6
                        -2.341514312268735E-5    1.558904510930831E-6   -1.434717493353772E-5   -1.102150454411055E-5   -3.838212399979211E-5    1.183308804364219E-6    2.119539719775357E-1    3.289343375597891E-1

 2.350000000000000E9     1.775246832119919E-1    2.822661775439938E-1   -1.204572713184402E-5    2.221964181960998E-5    1.768497074477342E-5   -3.700623178963303E-5   -2.596812884174193E-5    2.284652495281629E-5
                        -8.239183883352261E-6    2.392132717094151E-5    2.331976448144850E-1    3.271721537498379E-1    4.555041939824067E-5    4.384557881984575E-5   -9.883736664358390E-6   -9.948622261903766E-6
                        -7.542331252988393E-7   -1.248575846165845E-5    3.142526011491019E-5    2.470301516595068E-5    1.662145326517598E-1    2.524941543404090E-1   -2.420058023351421E-5    3.019964089797941E-5
                        -1.034715831149706E-5    1.027233746816315E-6   -2.174439031393651E-5   -1.374747891337245E-5   -1.449450761809785E-5   -1.232170949411977E-5    2.257187816944922E-1    3.319906461007629E-1

 2.362500000000000E9     1.895461037486964E-1    2.876473253252874E-1    1.016217517719628E-5    8.281733574134875E-6    2.796772169248028E-6   -4.707591669117351E-5    9.414616737718744E-6    1.272915944904709E-5
                        -1.719436857067459E-7    2.910982957695981E-5    2.463915645146230E-1    3.289513962718602E-1    4.872212507360244E-5    8.301329021035396E-6    8.530178655876888E-6   -3.098921032488508E-5
                        -1.857563656181877E-5   -3.311739943702249E-5    2.889230523590257E-5    1.383055607493653E-5    1.780880574116586E-1    2.578763547886460E-1   -9.691699271241123E-6    1.519395935103225E-6
                        -1.480030175372332E-5    2.444758826436864E-5   -3.109191273092998E-5   -3.661144683185106E-5    3.245351480888517E-7    2.379886563407275E-5    2.397774991828742E-1    3.338103537376827E-1

 2.375000000000000E9     2.015451228456558E-1    2.919289281370244E-1    4.419324005799624E-5    3.858676232528646E-6    1.703214782740208E-5   -2.738127125336992E-6    4.294187665771326E-5    3.056775597519077E-5
                         1.928932621040707E-5    3.858782684052597E-5    2.596659742132901E-1    3.296452766755340E-1    4.038757624866071E-5    9.890067082420997E-6   -3.078557524202442E-5    1.656136997094201E-5
                        -2.709557774306142E-5   -3.525449247664774E-5    1.994364858089310E-5   -1.146477561919539E-5    1.902007241537907E-1    2.624376223569283E-1    1.488078435760804E-5    2.374774896404417E-5
                         1.990108228177962E-5    3.140590121180894E-6   -1.575032028206818E-5    6.590590191265828E-6    2.464892112769905E-6    3.221080872496840E-5    2.539847218806190E-1    3.345975476320922E-1

 2.387500000000000E9     2.135981875297289E-1    2.948591653063336E-1    8.620607391468261E-6    2.240902541922694E-5   -3.692744141216141E-5    3.610241086317029E-5    1.471789784979613E-6    1.890628848702815E-6
                         3.841815354670831E-5    1.598174362011389E-5    2.732246193794886E-1    3.293469392000783E-1    1.123144400820862E-5   -1.643390055588316E-5   -1.554648970964144E-5    1.588713205705772E-7
                         4.407608294030384E-6    4.338693255232042E-6    3.649813888062533E-5   -8.602996076055618E-6    2.022187137765784E-1    2.660978229061212E-1    3.334915658103801E-5    2.061201388759617E-5
                        -8.521037946683824E-6   -1.167854736190049E-5   -1.036668178818504E-5   -4.722446224859485E-6    8.828359386394673E-6   -5.190853253430938E-6    2.683269103976838E-1    3.346684824476205E-1

 2.400000000000000E9     2.259776541062846E-1    2.964282878415006E-1    2.527318292201095E-5   -3.021455832244333E-5   -3.282343184279005E-5    4.037899021406957E-5   -9.653618664095199E-6    4.255832755435770E-6
                         3.854220352378848E-5   -3.174806112396223E-5    2.868827493127451E-1    3.285199180508945E-1    1.913702905070213E-5   -1.245109114082369E-5   -1.196530513590545E-6   -2.995451809046216E-5
                        -2.173415975533352E-5    3.755812421645197E-6    2.174653199395853E-5   -2.772634597871705E-5    2.141675046002074E-1    2.688041008967361E-1    2.523288148077532E-5    9.939529192029999E-6
                         1.864123782834935E-5   -1.420882698251370E-5   -6.820374733527016E-6   -3.210994911361035E-6    5.203005919965296E-5    8.091924310022013E-6    2.824808043866724E-1    3.340793068636326E-1

 2.412500000000000E9     2.385357362595789E-1    2.968333387016591E-1    3.648030235325740E-5    3.245417327511321E-5   -2.128958084993267E-6   -8.797246846161078E-6    5.123155674415716E-6   -4.006547949024162E-5
                         2.943851150659846E-5   -1.149075705253348E-5    3.004075623607718E-1    3.269200122315687E-1    7.595149033614950E-6   -1.922396186167591E-5   -1.484451148669550E-5    5.459316896462989E-6
                         2.576421283853175E-5    1.718792108642738E-5    9.285381102843150E-6   -3.880970586903513E-5    2.261310647589766E-1    2.705276197640733E-1    3.847221223677746E-5   -5.925182239652249E-6
                         3.707964383092399E-5   -1.389948327284923E-5    2.471259000598092E-5    1.866950633326856E-5    1.738451395184826E-5   -8.207061393586513E-6    2.962977555125358E-1    3.327796742397710E-1

 2.425000000000000E9     2.513574952662034E-1    2.963577350552947E-1    2.518698640264988E-5   -2.098343372470488E-5   -2.037030327284249E-5    6.071031501631277E-6    1.127705303569677E-6    2.093524632032149E-5
                         4.349186833165796E-7   -1.992534990893047E-5    3.135334139503715E-1    3.248059151990827E-1   -6.609326600756542E-6   -2.293484506021139E-5   -9.541315552806225E-6    3.598662995191517E-5
                        -1.895752372830727E-5    4.058677917046289E-5   -2.813042145291881E-6   -1.166471193691620E-5    2.379602905307328E-1    2.711441687526064E-1    2.587061764642376E-5   -3.932459070405796E-5
                         4.603135602260092E-5   -2.726422687652142E-5    2.085533045404418E-5    2.710614366304231E-6    1.693886197408610E-5   -2.623525567983219E-5    3.096403524857039E-1    3.305619241875478E-1

 2.437500000000000E9     2.642791498352716E-1    2.952627149560458E-1    3.611394111814440E-5   -5.479535826802692E-5    6.188316439092411E-6   -4.513823100389024E-6   -1.024723601803572E-5   -2.236694373128924E-5
                         1.401626584203719E-5    9.764044705618383E-6    3.261448821641157E-1    3.219166509820259E-1   -1.034854213477735E-5   -2.019772262157820E-5    1.401607995032396E-5   -1.771389937455721E-5
                        -1.639508287605170E-6    5.620797141950895E-6   -1.507236051314525E-5   -5.050555548054684E-6    2.497462410196899E-1    2.707911956184887E-1   -1.700879528425152E-6    9.076763617401370E-7
                         1.125616331486047E-5   -5.230258096157913E-7    8.402505126762097E-6   -1.225613918589934E-5    6.178949273356064E-6   -3.607189082699346E-5    3.223765777780002E-1    3.274620667236096E-1

 2.450000000000000E9     2.770431682671355E-1    2.939115926298153E-1   -3.349040974816474E-5   -8.961825104287860E-6    1.607229217479961E-5    1.996089874855295E-5   -4.209260741673328E-6   -1.058854379346067E-5
                        -2.302153831419483E-5   -3.172898115614893E-5    3.381219098488418E-1    3.185410994370749E-1    8.247310397854479E-6    1.084491340588894E-5    1.516685939917878E-5    2.937734518240260E-6
                        -8.460589937341288E-6   -5.854506233542049E-6   -8.847360538846916E-6   -2.839053973363726E-5    2.614277332996866E-1    2.696323111438712E-1   -7.178089762047870E-6   -3.502262987392801E-5
                         3.947444872632358E-7   -1.228555411587333E-5   -9.589445864412483E-7   -2.117593700818728E-5    1.020252306693712E-5   -3.044208473981280E-5    3.347384180755549E-1    3.235343588669366E-1

 2.462500000000000E9     2.892926146682094E-1    2.922967137466657E-1    7.915463495869865E-6   -1.845470720737155E-5    4.781109174299139E-6   -2.661473331771164E-5   -7.544238198400777E-6    3.186691808885694E-6
                         5.152846283819152E-6   -2.546797022982969E-5    3.496506223899139E-1    3.141117634650874E-1   -1.231508271042457E-5   -1.355234574377675E-5    4.189638271079635E-5    1.472751220594059E-5
                         8.608089395618137E-6    1.932235144113362E-5   -2.235226841044523E-5    2.123809566368415E-5    2.729447005075578E-1    2.677425548320884E-1   -2.358861407500410E-5   -3.277980216895786E-5
                        -6.258571105528674E-6   -2.926374306989103E-6    2.756558213946901E-5   -1.357959243269033E-5   -1.180048382277951E-5   -3.966344907818953E-5    3.467725534382650E-1    3.188136687510981E-1

 2.475000000000000E9     3.008471684348418E-1    2.903011797108345E-1   -3.379501065874075E-5   -1.241201759179690E-5    5.200699613607453E-6   -1.350892790722764E-5    1.308552305083912E-5    2.301157113357575E-5
                        -1.541150351351953E-5   -2.785281205499528E-5    3.608892502166630E-1    3.089792334195136E-1   -2.117004809111111E-5    9.648419717846717E-6   -1.309061259825631E-5   -3.273662149977255E-6
                         2.476244638135868E-5   -1.442326799665439E-5   -1.679546628506300E-5   -1.626604633647537E-5    2.843385889726872E-1    2.651687842115365E-1   -4.517091606602855E-5   -7.096348508621275E-6
                         9.874542368828940E-6    1.315489868432420E-5   -1.179340305664929E-5   -8.985435710394647E-6   -8.172238082431749E-6   -1.003441563252073E-5    3.586808807788350E-1    3.133654208179456E-1

 2.487500000000000E9     3.118124992102291E-1    2.877272195305140E-1    4.990458752164036E-6   -6.660132821337888E-7   -1.565334436347908E-5   -1.470711190341131E-5    2.447950740315407E-6    2.195006651161073E-5
                        -4.570613967266812E-5   -1.349740183472858E-5    3.717399897897105E-1    3.033271804853722E-1   -1.535899518278332E-5    1.186865276246894E-5    3.041965903793121E-8   -1.417219357976322E-5
                         1.167931704427950E-5   -2.001968514387646E-6   -1.020775298773485E-5    1.928361027137447E-5    2.953558320287382E-1    2.621735637025267E-1   -2.541172992719134E-5   -1.246889743629175E-6
                        -1.724005794659737E-5   -1.141251232952311E-6    1.090419194886189E-5    9.125439387002717E-6   -5.291846466583184E-5   -1.231149773222813E-5    3.702470555902427E-1    3.074446402293321E-1

 2.500000000000000E9     3.220587194034846E-1    2.843922161526858E-1   -3.583976484672811E-5   -5.987477366042287E-6   -2.176077308939848E-6   -2.021182964898887E-5   -3.334157616150882E-5    1.664864364865319E-5
                        -4.400125420722091E-5    1.849612461275863E-5    3.823571594243810E-1    2.971055411494313E-1   -2.041607486278275E-5    2.385737272961033E-5   -1.976444188575063E-5    4.444454909233299E-5
                        -1.429347975108772E-5    5.170535588478404E-6    4.883678793351220E-6   -6.392915903920483E-6    3.059381992232376E-1    2.586497192915396E-1   -2.661414955935199E-5    3.697522720627296E-5
                        -8.735595374971758E-6   -6.679021136112253E-6    7.116400287682867E-6   -2.587820797800705E-5   -6.493269432597457E-5    1.656317199235348E-5    3.814463219200612E-1    3.014125889066268E-1

 2.512500000000000E9     3.316607288401011E-1    2.802761422316101E-1   -2.634076163549959E-5    4.609489628599049E-6   -1.677837704545287E-5   -5.248000850347981E-6    1.509183372827719E-5    6.769625845684285E-7
                         7.763327944036357E-7    1.133686529528934E-5    3.928756821681913E-1    2.906837743952224E-1    1.630585943523315E-5   -3.259133313262800E-6   -2.647968512437904E-5   -8.012215521838884E-7
                         3.297266835576330E-6   -1.336074657880713E-6    7.347822407975249E-6    2.496418022660929E-5    3.161796688598096E-1    2.547777855480552E-1   -3.483547976197353E-5    6.097154536280244E-5
                         3.188891869116105E-6    3.375439773331401E-6   -1.861787275004576E-5   -2.853478501505311E-5   -5.354711749465922E-5    1.168850518207413E-5    3.921699803984100E-1    2.951994671403108E-1

 2.525000000000000E9     3.409768771565870E-1    2.751951570559635E-1    2.004014843753762E-5    1.514762131611505E-5   -2.320781114345528E-5   -6.292420736159384E-6   -1.373283411896164E-5    4.453391334219457E-6
                        -8.054468339523512E-6    3.263809928050512E-5    4.027842851950016E-1    2.842585801966715E-1    2.190434220579031E-5   -2.137857582447232E-6    2.139332342741606E-5    3.018809301231809E-5
                        -2.308777919033941E-5    1.692684184036809E-5    1.044141225270411E-5    2.851509768813318E-5    3.258286333800989E-1    2.505769038249012E-1   -2.394457800116978E-5    1.038948889968468E-5
                        -2.110032089091778E-5   -1.153618894422873E-5   -5.533368018759357E-6   -5.237858867166105E-6   -2.368435751912042E-5    4.781733453119731E-5    4.022575423356468E-1    2.888198825996760E-1

 2.537500000000000E9     3.504153214407633E-1    2.694382124702212E-1    1.377053801857617E-5    1.331689295955931E-5   -1.241652664700528E-5    2.674567264450628E-5   -2.837205461958235E-5    1.202490260362966E-7
                        -3.629721082863745E-5    1.309737811617200E-5    4.121561658931528E-1    2.778291699481600E-1   -3.543450563107360E-5    4.276601674269453E-6   -1.197742870568505E-6   -1.114624037001000E-5
                        -1.393200562883003E-5    2.711221662269889E-6   -7.625698390936086E-6   -2.961053343055401E-5    3.347844279755938E-1    2.460202589939735E-1    6.271806866811355E-6    2.780448988903446E-5
                         6.970435467756286E-6   -3.740800814040532E-7    2.431686682255524E-5   -1.329490031957021E-5   -5.167818491577688E-6    1.972000296692180E-5    4.115000763796068E-1    2.822611858034921E-1

 2.550000000000000E9     3.597845936360376E-1    2.634017933252348E-1   -5.551114969935284E-6   -6.172840371537841E-6   -3.750648962498538E-5   -4.062840275595631E-6   -8.463302810855321E-6   -2.341340006920125E-5
                        -1.101767710909617E-5    4.552396597658734E-6    4.208884686152040E-1    2.711376856154196E-1   -3.791615602338305E-7   -5.958389914940270E-6   -4.675773985622959E-5    4.916012747293685E-5
                         1.348634868646615E-5   -1.352645094713009E-5    1.583924692317106E-6   -1.351763470490259E-5    3.434475065885768E-1    2.411031529495974E-1   -3.451792521816527E-6    2.523727967776643E-5
                         3.122250367621770E-5   -1.001401088682602E-5   -1.158993014108240E-5   -7.012439905650885E-6    1.219979062034390E-5    3.934360338004887E-5    4.202440882879919E-1    2.751456225990977E-1

 2.562500000000000E9     3.690985106537797E-1    2.574461346631351E-1   -1.188453770833982E-5    1.954914257592068E-5   -1.934548007732190E-6   -1.874780253423872E-5    6.852286365131545E-6    9.196843160956298E-7
                         7.708354897746053E-6    4.244381257670768E-6    4.290262005750444E-1    2.641692543427928E-1    1.224658395437879E-5   -5.607687910133961E-5    1.109304996269358E-5   -5.975613357045736E-6
                        -6.765998380051338E-8    1.413833766980605E-5    4.465208946277044E-5    1.447871156422601E-5    3.517597864626555E-1    2.359393696417962E-1    2.017610746738103E-5    4.188330938533454E-5
                         6.854539036089082E-6   -2.550245409780227E-6    2.114513785550699E-5   -5.690640943467672E-6    9.528379740511050E-6    4.638229493348901E-5    4.286425711433017E-1    2.674648198380958E-1

 2.575000000000000E9     3.782974859867267E-1    2.517953200156060E-1    1.731156001101424E-5   -4.344387586102037E-7   -3.256308661178625E-7   -1.677918710965346E-5   -8.360179885567647E-6    2.233866842932670E-6
                         3.839017957759312E-7    1.135813740141950E-5    4.369881955046187E-1    2.569186560560963E-1    4.353902596008158E-6    1.185400337011605E-5    7.729488594730199E-6   -2.893478565698222E-5
                         1.571217800109276E-5    3.193165724959583E-5    1.289771131980944E-5   -5.943561485243423E-6    3.597511491133989E-1    2.305791197536975E-1    1.307018209261169E-5    4.783408458159983E-5
                         1.275732065304498E-5    1.367572051841992E-5   -1.259130465195729E-7    1.610820149031987E-5    4.121971766211567E-5    2.473770486360754E-5    4.369079378764599E-1    2.596085838324912E-1

 2.587500000000000E9     3.869261686175129E-1    2.464945076849726E-1    1.585883279812576E-5    1.808172535687544E-5    2.007178898252318E-5   -3.328550261139570E-5    9.468198990225474E-6    2.319074778916834E-5
                         1.015881938407920E-5   -9.313684598628043E-6    4.445492893975998E-1    2.492708475044046E-1    1.651717173901593E-5   -3.532604366122087E-5   -1.549199218739618E-5   -8.291626312319885E-6
                        -3.091515350827647E-7   -5.114746101701462E-6   -6.092992293775027E-6   -9.186502308779903E-6    3.674600121734498E-1    2.249157653746321E-1    4.978342786572512E-5   -1.187653737538541E-5
                        -3.024270606409144E-6   -8.004690223272795E-6    1.171199700546731E-5    2.281385434731939E-5    1.685726415517411E-5    1.741920553631663E-5    4.450234804815635E-1    2.515402147446935E-1

 2.600000000000000E9     3.949995131889107E-1    2.413543069601871E-1    1.295922041143316E-7    3.389519309185913E-5   -9.875938496583281E-6   -3.004269450250519E-7   -1.543218106387924E-5    4.020130120804495E-5
                         5.346329083679822E-6    1.705602791809948E-5    4.518359517362527E-1    2.415025757591514E-1    2.656491317732137E-5   -6.444443582404916E-6    2.501596726684041E-5    2.741735258589021E-5
                         2.072504946833387E-6   -4.400278217210907E-5    4.169133434926628E-6   -1.299466102314134E-5    3.749380777464046E-1    2.191253975425616E-1    5.778296710307368E-5   -6.535244939256553E-6
                        -1.203223074442657E-6   -3.701347196025397E-6    3.399880476089245E-5   -1.772240687237785E-5    2.166153690003878E-5    1.865152257279643E-6    4.529212948145712E-1    2.435309804667691E-1

 2.612500000000000E9     4.023126775813609E-1    2.362714056223745E-1   -3.251967686156637E-5    1.706878881348671E-5   -3.954029955474826E-5   -7.317296000379464E-6   -6.517076288454741E-6    1.673045301786455E-5
                         1.448396213053626E-5    4.193421773785441E-5    4.591048363954216E-1    2.339148866595723E-1   -9.682787856540671E-6   -3.957492743250783E-5    1.079410190355840E-5   -3.064040600991626E-5
                         5.649084175019066E-6   -1.735054194443534E-5   -2.500895520520202E-5    1.808881667974194E-5    3.821214838297929E-1    2.131662252225113E-1    1.551208401581907E-5    1.441183701677815E-6
                         2.350137190091693E-5   -2.417380337470946E-5    2.768095800757920E-6   -3.413284558736760E-5    3.307938257328362E-5   -6.769797366048635E-6    4.609284526358858E-1    2.357858629520125E-1

 2.625000000000000E9     4.089987493499886E-1    2.307178220644059E-1   -9.610185301637154E-6    4.567525429690716E-6   -1.713254491752202E-5    1.707338511546754E-5    1.995695953640872E-7    2.474572078162360E-5
                         1.968309856782429E-5    2.396408285901896E-6    4.661660759406115E-1    2.262382730216396E-1   -2.120017149510730E-6    4.417519851910492E-5    2.330444026269494E-5    1.376513188171935E-5
                        -2.692148016939657E-5    4.247023377016807E-6   -1.861564189936456E-5   -2.440385916894808E-5    3.890128782987561E-1    2.070408322790468E-1   -1.242668332506515E-5    6.746188571695920E-6
                         1.797151120668376E-5    2.053962145071962E-5    1.270708905961420E-5   -2.978119227559268E-5    1.263187908810485E-5   -3.193108607953655E-5    4.683313329973138E-1    2.280081435914639E-1

 2.637500000000000E9     4.152374714448257E-1    2.245442242590432E-1   -1.858636420005314E-5    3.385415239540456E-5   -4.641722106093302E-6    6.067931286438933E-6    8.090590475832082E-6    5.121480707724253E-6
                         2.502534157870793E-5   -2.780770988098790E-5    4.727419970177713E-1    2.184123359052646E-1   -1.209196093456547E-5   -3.787700831737895E-5   -2.715173819438800E-5    2.620658913679349E-5
                        -1.557308412593690E-5   -4.090582239837285E-5   -2.642493912144826E-5    1.662624633606626E-5    3.955116870553487E-1    2.007583747662969E-1    1.798525366765506E-5   -3.781529843185453E-5
                        -9.476596662931441E-6    4.823105535715605E-5    9.093187077083055E-6    2.699276654008408E-5   -1.776759771006363E-5   -4.270421051914596E-5    4.751777992060254E-1    2.201571759693450E-1

 2.650000000000000E9     4.214151205645809E-1    2.174561762914424E-1    3.544199482443500E-5   -6.624779083525713E-5   -2.396349385222421E-6   -1.328794719824366E-5    1.381792895476042E-5   -1.241704552347186E-5
                         2.555929381095866E-5   -2.609892041061890E-5    4.791134172044060E-1    2.107914112813108E-1    3.635712492433411E-5    7.204806697174223E-6   -2.013605070671463E-6   -2.300469926553124E-5
                        -7.299952340260362E-7    4.243842606648325E-6   -5.142607601586671E-5    1.548609284719632E-5    4.017805077132338E-1    1.945846485835935E-1    1.447140857536898E-5   -4.415144507107282E-5
                         1.923741841613106E-5   -5.468075941572740E-5    5.848613973755803E-6    2.123711043206405E-6   -2.266493223349197E-5   -6.446178081222006E-5    4.815032769101424E-1    2.123073912406193E-1

 2.662500000000000E9     4.276724765922377E-1    2.101753473878841E-1    7.993934103677178E-6   -1.956252265732053E-5   -2.268430657517256E-5   -1.034056343207966E-5    2.579261694665468E-5    4.250759002287880E-6
                         1.588623659978084E-5    8.450460251898707E-6    4.851735792347261E-1    2.032361868244731E-1    8.217881202075277E-6   -4.564339357316195E-6    1.907998294161594E-5   -1.175083217493813E-5
                         8.687546943413271E-6   -1.036045543528135E-5   -1.911282166978033E-5   -1.944545558978469E-5    4.080599534169963E-1    1.884810848604907E-1   -9.994655449082604E-6   -1.519304481873371E-6
                        -1.351786077536161E-5    1.211458343195472E-5   -8.472370896591713E-6    5.852415331227987E-5   -1.528913568822216E-5   -3.158173410102038E-5    4.874226965850446E-1    2.041073751084514E-1

 2.675000000000000E9     4.340852170297554E-1    2.025921454440433E-1   -4.260226262247042E-5   -2.748059854643770E-5   -2.960861044426169E-6    4.272149863314855E-6   -1.433144212458775E-6   -1.258265155439854E-5
                         3.926118927403272E-6   -3.483821905546759E-5    4.908335677130480E-1    1.955627066853002E-1    4.526956409947868E-6    2.652113466824274E-5    2.512650494950734E-5   -9.575108486275922E-6
                        -3.492364266582737E-5    1.259990066774503E-5   -1.045692105271896E-5    2.356365272755818E-5    4.140609254376734E-1    1.821821635458111E-1   -2.081509355925550E-5    6.453904627971133E-7
                        -3.333750895643708E-6   -1.292410594560486E-5    1.731067927740397E-5   -1.483827320525665E-5   -1.992323442292735E-5   -9.485707254807598E-6    4.931277573215924E-1    1.954934766772137E-1

 2.687500000000000E9     4.407296419289593E-1    1.954251107747542E-1   -3.866035213555976E-5    1.195443083730791E-6   -1.356226797940820E-5   -1.131836084462508E-5    1.838956701879278E-5   -5.752767362865826E-5
                         8.031202602118160E-6   -2.024762614051553E-5    4.961169333637623E-1    1.875564941329192E-1    2.026834445847335E-5    2.971270016411821E-5   -9.106010954251666E-6   -1.678081934333019E-5
                         1.071055155338481E-5    1.597573933363252E-6   -3.202175109012560E-5    4.334355145191113E-7    4.197624976853767E-1    1.759936975763985E-1   -3.025170627799280E-5   -3.863239571435277E-5
                        -2.041678975574676E-5    1.107739829177836E-5   -4.016434315897529E-5    2.053606477690184E-5   -3.646470842868784E-5   -2.741715905128526E-5    4.988456670029218E-1    1.866196905249442E-1

 2.700000000000000E9     4.473352220236946E-1    1.890311156127791E-1   -5.315160120707896E-5   -4.026214520840694E-6   -1.380886032950613E-5    3.201149733770910E-5   -7.776694589099129E-6    1.043643885367072E-5
                        -2.023684448308184E-5   -4.358687916643906E-5    5.014216972184159E-1    1.795776327313591E-1   -6.796900865371044E-6    8.249314139331401E-6    1.237771738821849E-5    3.316506999346145E-6
                        -1.700696830695791E-5    1.392857322170160E-5    2.052865036667235E-6   -2.342602122381594E-5    4.253892791458037E-1    1.699120054744040E-1   -3.330851433921610E-5    1.000971903203268E-6
                         8.273133722512820E-6   -1.876642451934025E-6    4.370774775887267E-6   -8.841362679824507E-6   -9.729379309953139E-7   -3.103445700946914E-5    5.046104517421417E-1    1.779527614231029E-1

 2.712500000000000E9     4.539572718451207E-1    1.831735877745811E-1   -3.306086903528009E-5   -1.265874635135521E-5    6.555703182421630E-6   -1.479058548332453E-5    1.728852175845031E-5   -1.169141809216762E-5
                        -8.471259773516108E-6   -1.074660802056991E-5    5.069478495672664E-1    1.716049548552347E-1    1.405874986954568E-5    1.219517482124985E-5   -1.213442764414901E-5   -1.140049478054546E-5
                         2.246761450008976E-5   -6.389723652630574E-7    3.117944950153711E-6    1.807526554329473E-6    4.308306023842203E-1    1.638569692644358E-1   -3.806111314329955E-5    4.860381941085824E-6
                        -1.597671302369051E-6   -1.516589402090541E-5   -1.202956321726436E-6    3.422211019090756E-5   -2.318535786040999E-5    5.406020320870805E-6    5.106807316183216E-1    1.695062423835842E-1

 2.725000000000000E9     4.600798399852681E-1    1.775678414463988E-1    7.135288276477079E-6    6.506129518385358E-6   -1.928135323101942E-5   -1.563041151684039E-5    4.832183120774577E-5    5.627456726221396E-5
                        -1.880685514600873E-5    1.108522736783048E-5    5.124390991788027E-1    1.638264831870198E-1    3.691165236410212E-5   -3.674933170375432E-6   -4.144719545011811E-6   -2.231845094260586E-5
                         8.698532481216311E-6    3.091431823466630E-5    1.326669134579215E-5   -8.304936739703203E-6    4.361415713405121E-1    1.577583896638531E-1   -4.167710841604254E-5    1.851642541888509E-5
                         5.045749505619252E-6    4.465652146270671E-6   -7.455781404300949E-6    3.201064063078078E-5   -2.466088396940115E-5    2.606148046527956E-5    5.164436652009806E-1    1.613764780540171E-1

 2.737500000000000E9     4.657338400245435E-1    1.720448994226930E-1   -1.398807591302237E-5   -8.965652089488390E-6   -5.820509861536308E-6    1.599608217287413E-5    6.530615627005693E-5   -2.247933253548325E-5
                        -4.591607061651484E-5    1.611763139391285E-6    5.178465565385814E-1    1.560294597577963E-1    5.838008191369410E-6    1.408309817696822E-5   -4.011192678250210E-6    5.308217802966730E-6
                        -5.617492183032748E-6   -1.582761838412011E-6    6.580924391047462E-6   -1.529670309946343E-5    4.412315857822404E-1    1.514981002442686E-1   -1.677452499187421E-5    1.721239354984411E-5
                        -7.949116525218285E-6    1.934416579193911E-7   -1.737174521603869E-5   -3.277813484203327E-5    5.706714808354940E-6    1.257737355487090E-5    5.218610764950472E-1    1.534716867378945E-1

 2.750000000000000E9     4.707461630163993E-1    1.664486306538264E-1   -4.196399079031394E-5   -1.055775318192773E-6    1.667071843675284E-5   -6.851193303841436E-6   -1.576827491815058E-5    1.747307697732546E-5
                        -1.350140813249877E-5    2.488288096616224E-6    5.230820635606271E-1    1.482618213421609E-1    1.671779133471625E-6    1.177017055622565E-5   -1.543420977612600E-5    2.435852526211101E-5
                         5.765508604109014E-6   -1.132609075332238E-5   -1.060527606473062E-5   -2.251079794176658E-5    4.461567725325588E-1    1.450268138718658E-1   -2.256757392318593E-5    2.629912259009063E-5
                         1.921764755349763E-5   -2.089712364214053E-5   -9.659768240403054E-6   -1.440199553738699E-5   -1.944436040883237E-5    2.987388597014942E-5    5.268788181578944E-1    1.453581483197294E-1

 2.762500000000000E9     4.753247221540824E-1    1.597746733606892E-1   -1.337624255584164E-5    6.072114579080807E-6   -2.269385958473091E-5   -7.387748793039633E-6    1.021907535419333E-5    1.171530738603355E-5
                        -7.785222038024810E-6   -1.313833825321785E-5    5.280185579534517E-1    1.404075273538779E-1    1.558975816954766E-5   -8.236835883533736E-6   -2.193404079233246E-5   -6.154787259793032E-6
                         4.633314635203379E-6    3.868862238304895E-6   -1.123867962514720E-5   -9.101680149720584E-7    4.510858551707629E-1    1.383783538093643E-1   -7.874764216336080E-6    3.592392256129108E-5
                         8.998523003605885E-6   -6.315931440053386E-6    2.696760406038746E-6    3.814935094509560E-6   -2.748513454344145E-5    3.557205499093751E-5    5.313886842190826E-1    1.370778022273650E-1

 2.775000000000000E9     4.799633136788139E-1    1.522125128717058E-1   -3.224137679359622E-5    2.079772776899683E-5    6.732712697545869E-6    1.715605978510113E-5   -1.984326016560099E-5   -2.679939177785820E-5
                        -8.133942854684990E-6    1.470421941079904E-5    5.326064837375311E-1    1.325378838703865E-1    1.884118752595277E-5    7.243848828034818E-6   -5.484335781557471E-6   -8.781795013808132E-6
                         1.698099147536437E-5    2.340510638609578E-6    5.965396438892209E-6   -1.140019655845773E-6    4.558668684193084E-1    1.318072741326978E-1   -3.597801224920899E-6    3.911959289745133E-5
                         1.444125515696698E-6    1.761044034345184E-6    2.705999118301087E-6   -3.042166366616446E-6    1.687726667198425E-5    1.760900166802665E-5    5.356436846927082E-1    1.285375294541932E-1

 2.787500000000000E9     4.850461032359787E-1    1.443201003157146E-1   -1.900351784695444E-5    1.609508784007800E-5    7.494511521540704E-6    1.590262003298259E-7    9.978482092167675E-6   -1.870028779670815E-5
                        -1.514207453267888E-5    2.661041882027531E-5    5.371434528083699E-1    1.244594989562693E-1   -2.642238445176446E-5   -1.979189399581059E-5   -3.647791695275234E-5   -1.148343557049791E-5
                        -2.607970024382566E-5    1.167383234839929E-5   -2.546061175759427E-5    2.358681594930397E-6    4.607514939279390E-1    1.251232234123754E-1    2.682928498843485E-5    1.988831368676961E-5
                         3.976447548257691E-6   -1.604151803587557E-5   -6.955880119155430E-6   -8.179972717846922E-6    2.440306170650294E-5    2.747388839393673E-5    5.400441191893584E-1    1.197495874733897E-1

 2.800000000000000E9     4.904512113130317E-1    1.363912125696070E-1    8.955575618736890E-6    2.055151387060784E-5   -2.501487786253436E-5   -2.393963497440694E-5    3.159612898365859E-6   -2.212901969990184E-5
                         1.632012735069396E-5    3.901842809476597E-6    5.418162064100766E-1    1.161656280314466E-1    4.243626878005356E-6    4.327078829842614E-6    1.355388037437319E-5    1.463003737034420E-5
                        -1.417508109227375E-5   -3.545752973602679E-7    4.959436889677145E-6   -2.802096936771515E-6    4.658302007745538E-1    1.184469934008667E-1    2.465914471701773E-6   -1.927022720321677E-6
                        -1.880177261889965E-5   -3.759723923554013E-6    4.561782287643504E-6   -9.211089103392308E-6   -5.218321862686404E-6    2.592752909904678E-5    5.446363881143046E-1    1.105374108040872E-1

 2.812500000000000E9     4.964736876767286E-1    1.286774916443499E-1   -4.539349386327556E-6    4.384025713883556E-6    1.990963416351225E-5    2.220529653095826E-6    8.185746574018202E-6    1.670847701142305E-5
                         1.949977439159273E-6    5.608092340307038E-7    5.465762425382765E-1    1.078418682990411E-1    6.804452118504199E-6    7.325556638046324E-6   -1.020606841433509E-5    1.586020165184843E-5
                         1.112977075337436E-6   -1.987371245717349E-5   -8.877182928356971E-6    1.952394844952633E-5    4.709002328743883E-1    1.118465107396019E-1    1.785627255590936E-5   -1.512772264139082E-5
                        -2.056227254394980E-5    7.239454190241760E-6   -9.628809713799298E-6   -1.728637136286683E-6    7.856841042212656E-6    2.136006061775490E-6    5.492474862342855E-1    1.014099511689729E-1

 2.825000000000000E9     5.027389613089035E-1    1.214512832831225E-1    4.213829809696899E-5    2.508632540381769E-5   -1.518099314733969E-5    5.703066660841224E-6   -4.880875187890313E-6   -3.458740632849320E-6
                         1.063010129303291E-5    1.640764605813512E-5    5.513616091793989E-1    9.938521505146486E-2   -1.216667855808919E-7   -6.353663233635930E-6   -4.835827091123836E-6   -1.258679890347751E-5
                         1.025917832212782E-5   -6.007528640285516E-6    1.185480522128264E-5    1.601710892554092E-5    4.760176379992504E-1    1.052799732618815E-1    1.338523067984048E-5   -7.491559712706678E-6
                         6.765184763197730E-6   -6.764209884531729E-6    2.778169956842504E-6   -1.628018658687153E-5    2.338978931932505E-5    6.701133726768648E-6    5.540746915543150E-1    9.232794757716721E-2

 2.837500000000000E9     5.089672823853872E-1    1.147775254242229E-1    1.183806875428150E-5   -1.889394814765044E-5   -3.898021189036540E-6   -3.513987922462930E-6    4.593242977645198E-6   -1.885146885902295E-5
                        -4.019283786318009E-6    1.536193387916046E-5    5.561728069370988E-1    9.103293847866489E-2    1.586758310704287E-5    5.688386687339473E-7   -7.524754180745130E-6    3.854724150002712E-6
                        -1.616727483441929E-6    1.046445554419352E-5   -6.372837411236732E-6   -8.837300778839064E-6    4.809726680735892E-1    9.871590641180666E-2    6.691483512872485E-6    6.697222427998732E-6
                        -6.289416308685337E-6    4.612087197225618E-5   -3.674274729267722E-6   -7.305513259901244E-6    5.304598078958773E-5    8.046915702951453E-7    5.588008119716865E-1    8.353274543155850E-2

 2.850000000000000E9     5.147889124599068E-1    1.083470013727592E-1   -2.252274935909260E-5   -2.295975249239983E-5    3.050989950355638E-5   -6.776839456653925E-6    1.304377639741036E-5   -2.201564645481433E-6
                         1.641073856531898E-5    1.346486668018343E-5    5.610689535874991E-1    8.245809479153456E-2    1.797442529517375E-5    6.800496589368968E-6   -2.352901196527287E-5    8.952301035194212E-6
                        -3.958328717090215E-7   -9.951092557991074E-6    5.796685412421307E-6   -8.858690799624769E-6    4.859154927353691E-1    9.195394999405328E-2    1.108395954881219E-5   -1.255334669407501E-5
                         6.079115384766335E-6    2.082006171639053E-5   -9.186506620996358E-6   -6.026711524499923E-6    2.996571424533814E-5   -2.610454284506776E-5    5.633193534469521E-1    7.491081452362711E-2

 2.862500000000000E9     5.198187436032931E-1    1.018136257008121E-1   -9.116128549699350E-6    2.005688848034714E-5    1.398197537300944E-5    6.888036087652736E-6   -8.702513525974311E-6   -8.571002712600582E-6
                        -6.622283104916884E-6    8.101387036292278E-6    5.657134989530933E-1    7.383500177581856E-2   -2.426048022522002E-6   -1.600115359935492E-5   -2.253171047496965E-6    1.662521352914650E-5
                         1.665421458579944E-5   -1.152874505500929E-5    1.100702263179069E-5    5.132881100801698E-8    4.905989630979866E-1    8.514518864067777E-2    5.093101770482150E-6   -1.677816845870859E-5
                         9.273943408150200E-6    2.947679918237361E-5    3.981933950734730E-6   -4.528661402246701E-6   -4.808865407230933E-6   -1.909443364333852E-5    5.674127488459758E-1    6.624012096419643E-2

 2.875000000000000E9     5.244868309904337E-1    9.475711861993912E-2    8.030038899422784E-6   -2.426978239809941E-5    9.031752969285871E-6   -5.872916127034218E-6   -4.616165257553814E-5    7.934089194260736E-6
                         1.157590761433934E-5   -1.544128488758064E-5    5.698395682126113E-1    6.480996142141600E-2    1.961351909094756E-5   -1.264813011176952E-5    6.787744483689118E-6    1.566983519240041E-5
                         1.472795376161989E-6   -4.033590541856239E-6   -2.188130581306754E-5    2.370807915540723E-6    4.950842788520389E-1    7.791297700018075E-2    3.175650756448747E-5   -1.392580071102403E-5
                         1.466966083558825E-5    2.498594946946073E-5    2.984210779692537E-6    2.431358996285328E-5    2.072113804260149E-5   -3.059756865544454E-5    5.711064376729763E-1    5.704644879108985E-2

 2.887500000000000E9     5.288091316714610E-1    8.674829831979594E-2    1.002353506740258E-5    2.635601715639114E-5   -2.235281116289276E-6    1.285467595495952E-6   -2.482625103916403E-5   -4.359224162336011E-5
                         1.695651915059174E-5   -2.720780287144706E-5    5.739885993229277E-1    5.571001736118794E-2    8.224343878836503E-6   -4.136968810968824E-6   -3.132655326321193E-6    2.693059435214915E-6
                         3.787285331814944E-5   -8.110152246731275E-6   -1.093361757313529E-5   -1.392873976814718E-5    4.996287044252916E-1    7.042917828604747E-2   -1.967963250926395E-5   -1.990053275255917E-5
                        -8.073730657912091E-7    6.801886563069275E-7   -3.076242734111384E-6   -5.178983268286987E-6    2.422143641469620E-5   -1.697969745524859E-5    5.747100778859734E-1    4.755615606444501E-2

 2.900000000000000E9     5.328895262328767E-1    7.802720340433818E-2    6.925423725876246E-6    3.607672345944221E-6    3.834952332977656E-6    4.085275227648678E-5   -1.955954496887761E-6    2.428180900677161E-6
                        -4.636484088642405E-6   -3.839529442773234E-6    5.779744506149397E-1    4.609424685523051E-2    8.984269157168151E-6   -3.462812869085161E-6    2.142604449341085E-5   -1.399162730333378E-5
                        -1.177556778072150E-5    1.347064081893076E-5   -8.255667339903005E-6    1.862714419651568E-5    5.042843406017176E-1    6.230342439408281E-2   -2.562131231221926E-5   -4.199622600012844E-5
                        -4.435964571978953E-5    1.676404856518170E-6   -1.301086347954696E-5    1.895116637734181E-5   -1.737266794900116E-6   -3.685012733814850E-5    5.782573798980337E-1    3.736625868825496E-2

 2.912500000000000E9     5.375198624350117E-1    6.814208537163967E-2   -1.655087618263630E-5   -1.681597438895353E-5   -4.601586374388013E-6   -5.320598899610192E-7    1.028631931926017E-5   -2.107730117033362E-5
                        -3.330500827354237E-5   -4.971506963189741E-6    5.821348466514644E-1    3.606025696831110E-2    3.318304102574739E-5   -6.975752040093000E-6   -9.042679696798684E-6   -3.811773804237501E-5
                         8.307120514650495E-6    2.324305439669219E-5   -2.450887297843912E-5   -2.918204773715911E-5    5.091136030507384E-1    5.397006396133468E-2   -1.448185646584234E-5   -1.126725945608073E-5
                        -6.286192088945833E-6    2.519423365336033E-5    7.952712114137595E-6   -2.591260746995583E-5   -4.578308550294929E-6    4.296610554532819E-6    5.821493116775491E-1    2.714383163552338E-2

 2.925000000000000E9     5.425202583973260E-1    5.820351145330737E-2    2.303690462120559E-5    1.436376169597463E-5    1.989379471526827E-5    3.237845365764396E-6    1.425037643618404E-5    3.315035443705677E-6
                        -8.669650279192460E-6   -2.764090702033593E-6    5.860863507681371E-1    2.593354653221791E-2    1.773708227761097E-7    1.929184193157510E-5   -1.106905748099621E-5   -3.212598181330935E-5
                        -8.024582324840461E-6   -1.966750101023266E-6    1.255847570527516E-5    1.593405883120254E-5    5.137471328706662E-1    4.587039161261971E-2    1.256896866353506E-5   -3.483401206187694E-6
                         1.477153873945098E-5   -2.194439299644532E-6   -4.700015728896711E-6   -3.112440377402548E-7   -4.749699417035884E-6   -2.059887387020755E-5    5.859698062464382E-1    1.700190433471268E-2

 2.937500000000000E9     5.476310432605882E-1    4.839769112984324E-2    4.015559802076965E-6   -4.220728191517952E-5    1.100111139127572E-5    8.758211343202648E-6    9.924623722944897E-6   -2.496177916620577E-5
                         1.523076431855327E-5   -1.842752378858835E-6    5.898751893071117E-1    1.615520207059372E-2    5.114630843236493E-6   -1.624441154016645E-5    2.001761799775523E-5    9.384577729818002E-6
                         1.889858115903504E-6    1.072660405427272E-5    8.406685137656158E-6    9.668940824381359E-6    5.183837382963433E-1    3.748113531615884E-2   -2.213474839464493E-5    1.015929511347656E-5
                         1.951628317806376E-5    2.809916280660787E-5    4.871265609019656E-5    1.960169484273725E-6   -5.795176438876344E-6   -6.151554601021552E-6    5.896472964214383E-1    6.772352920124221E-3

 2.950000000000000E9     5.530667959049512E-1    3.942924696895551E-2   -1.837532477407805E-5   -1.591605100563769E-5    2.733470461264974E-6    1.471105814331044E-5    1.852427836998375E-5    5.028192148999807E-6
                        -1.722725406301768E-5   -2.718010779201385E-5    5.935107416973133E-1    6.019803795286423E-3   -7.170179114758065E-6   -1.782072229007815E-5    1.126245369680648E-5    1.465486026969781E-5
                        -3.229062425542102E-6    1.488690241389079E-5   -2.157068103085898E-5   -2.590688333014238E-5    5.228778274448596E-1    2.895280696667416E-2   -1.630665834106730E-5   -1.362481944091449E-5
                         7.745391754733894E-6    1.443512066835411E-5    1.580028010743453E-5   -2.491710221073336E-5   -2.028265980878589E-5    9.221262178417096E-6    5.930875305169575E-1   -3.363664124455284E-3

 2.962500000000000E9     5.583799144995683E-1    3.061275935288126E-2    5.904922298014966E-6    1.430836985261772E-5   -8.518003682046581E-6    4.277869047878846E-6   -6.577225450533661E-6   -1.794987962307507E-5
                        -5.674048860084271E-6    1.725976360996871E-6    5.970417222935236E-1   -4.067831418639584E-3   -1.958299632868845E-5    2.474367118167954E-5   -6.624803391675110E-6    3.814264289017109E-6
                        -3.046193493277867E-5    1.253750591948446E-5   -4.377229216152332E-6    2.729818590380805E-5    5.272085950090690E-1    2.038011549201421E-2   -9.236744362192181E-6    1.257612138902825E-5
                        -7.450700354771217E-6    6.037506664207083E-6   -2.299650253037327E-5   -1.032593179228504E-5   -8.379408826617392E-6    5.328346750487944E-6    5.962183221903917E-1   -1.347097737763598E-2

 2.975000000000000E9     5.630386097788210E-1    2.188766366364179E-2   -4.994579538199515E-5   -1.753458847176467E-5    3.899241860815878E-5   -3.024216192768411E-5    1.655065026094039E-6    7.193951468854575E-6
                        -2.760814630297179E-5    1.145294792625284E-5    6.003200091647176E-1   -1.437571088037806E-2   -6.191653207114050E-6   -1.121445355153205E-5   -1.824651180747046E-5   -4.064669520714555E-6
                         1.281492019829669E-5   -8.269883005191421E-6   -8.552857192524620E-6   -1.779933882111527E-5    5.313822008963637E-1    1.167345416838602E-2   -1.161354221595203E-5   -7.959945210142677E-6
                        -1.136368271652876E-6   -1.972321870488465E-5   -1.558009746913549E-5    1.426394860342847E-6    2.674444408264946E-6    3.565886913900471E-5    5.990709787517268E-1   -2.384752867172020E-2

 2.987500000000000E9     5.669452681243426E-1    1.328949149934567E-2   -1.884228924064409E-5   -6.494622764227064E-6   -7.704650946236325E-6   -2.311060756994575E-5    2.114350262409790E-5   -7.915067741176583E-6
                        -2.740764507175710E-5   -3.023366014882547E-5    6.030582976984956E-1   -2.516868354224484E-2   -1.198101016022788E-5    1.436990822389788E-5   -2.717005482502297E-6   -7.285045695108624E-6
                         5.288263760147726E-6   -2.089713875698905E-5    2.234270902019498E-5    1.583232908919449E-5    5.352278453875473E-1    2.676692758247940E-3    4.228997235946503E-6    1.226431804211382E-5
                        -1.909357322671062E-6    3.578162520406209E-6    1.003899160222273E-5   -1.325455600197676E-5    2.870465536792772E-6    3.784798363771997E-6    6.013979921563453E-1   -3.456188843588537E-2

 3.000000000000000E9     5.700581040429289E-1    4.052715872830534E-3    2.439263719898685E-5   -2.526056345172673E-6    2.307044543512282E-5    7.441387176194337E-7    2.752111005840818E-5    7.649924174086375E-6
                         1.498996426823539E-5    2.694731639977567E-5    6.052336440065393E-1   -3.615323282104835E-2    5.582956151356335E-6    1.662054337372806E-5   -1.390925187305868E-5   -8.243136637163481E-6
                         2.745580823245274E-6    1.224204853280954E-5    1.932762135573530E-5   -2.846456794117268E-5    5.385354550031427E-1   -6.526974001109270E-3   -1.822199492686994E-5   -1.171546504460028E-5
                         2.432975950478991E-6    1.097613736379384E-5   -1.793476654342158E-5    2.504472373007639E-5   -1.533868478653842E-5   -7.391236348895003E-6    6.033836906522342E-1   -4.563365428651334E-2
