# Supplementary material for: Microwave Imaging for Parkinson’s Disease Detection: A Phantom-Based Feasibility Study Using Temperature-Controlled Dielectric Variations
Source: Sensors (Basel). 2025 Dec 12;25(24):7562. doi: 10.3390/s25247562 (PMC12736638; doi:10.3390/s25247562)
Supplement: Supplementary file 1 [file sensors-25-07562-s001.zip › 37.3.s4p]

#  HZ   S   RI   R     50.00 
! Rohde & Schwarz Vector Network Analyzer 
! Rohde-Schwarz,ZNA26-4Port,1332450024101213,1.95
! Created: UTC 8/28/2025, 1:47:31 PM
! freq[Hz]                re:S11                  im:S11                  re:S12                  im:S12                  re:S13                  im:S13                  re:S14                  im:S14
!                         re:S21                  im:S21                  re:S22                  im:S22                  re:S23                  im:S23                  re:S24                  im:S24
!                         re:S31                  im:S31                  re:S32                  im:S32                  re:S33                  im:S33                  re:S34                  im:S34
!                         re:S41                  im:S41                  re:S42                  im:S42                  re:S43                  im:S43                  re:S44                  im:S44
! 
 5.000000000000000E8    -2.262016322372247E-1    3.471347209124992E-1   -1.529008144612007E-2    1.788406611718663E-2   -4.032861807545633E-2   -1.126131247329811E-2    5.222026654607106E-2    1.571971187476417E-2
                        -1.529159017339417E-2    1.789765135333963E-2   -2.408204409810058E-1    3.256202907320488E-1    1.149098897105244E-2    2.515398108502013E-2   -4.054384009082314E-2   -6.757183882891161E-3
                        -4.030665993407051E-2   -1.128517231234162E-2    1.147255795829641E-2    2.515318139997477E-2   -2.563579230346987E-1    3.439125430008220E-1   -8.363936129840752E-3    1.894646960145294E-2
                         5.221055065616238E-2    1.574115298561029E-2   -4.058309140880931E-2   -6.756760764161097E-3   -8.371500672202634E-3    1.895706416426703E-2   -2.673639234242349E-1    3.376225167040984E-1

 5.125000000000000E8    -2.484596708082463E-1    3.361072998067143E-1    1.227178519125697E-3    9.867815592104702E-3   -3.105937019360921E-2    2.490585873478366E-2    4.495910574065944E-2   -2.943381257567123E-2
                         1.202381562379544E-3    9.925259376614379E-3   -2.757155305500602E-1    3.241847482162706E-1    2.738177775121613E-2    3.792367141359493E-3   -2.857805329770815E-2    2.829664850616174E-2
                        -3.103535186384630E-2    2.488555977681766E-2    2.735110960781157E-2    3.830204847313330E-3   -2.805493397317226E-1    3.447221750478806E-1    6.186630849047447E-3    5.292869920068669E-3
                         4.499285634448699E-2   -2.943618461363710E-2   -2.847585965658126E-2    2.825890020858483E-2    6.234638189962577E-3    5.285794370761186E-3   -2.928157786257997E-1    3.362880898745377E-1

 5.250000000000000E8    -2.986177642922768E-1    3.711665803777166E-1   -6.606727288803608E-3   -1.253397419744235E-3   -1.290640670390657E-3    3.368191914562933E-2    6.014400282193823E-3   -5.049885732770673E-2
                        -6.623904629155904E-3   -1.313513283637848E-3   -3.170760173588831E-1    3.765361948796394E-1    1.520507178248902E-2   -1.495557009940870E-2    2.939227629098790E-3    3.441548432798426E-2
                        -1.312837527089072E-3    3.368524031495167E-2    1.515375759068167E-2   -1.492982282609157E-2   -3.179570247145717E-1    3.950588967102215E-1   -5.713868739398368E-3   -5.202907042664814E-3
                         5.955103036706516E-3   -5.052111965958625E-2    2.892513278081036E-3    3.436542645690611E-2   -5.681417928302621E-3   -5.195432766460100E-3   -3.328781812578681E-1    3.877815468119222E-1

 5.375000000000000E8    -3.001663079843802E-1    4.421954824544380E-1   -1.684270195764945E-2    8.902911407751440E-3    1.864724979532272E-2    1.995600327377297E-2   -2.996287702805335E-2   -3.405966747228312E-2
                        -1.681999435015979E-2    8.906150368952133E-3   -3.013708209884108E-1    4.418806766799843E-1    1.232009602684976E-3   -1.469714559228262E-2    2.157296498223477E-2    1.835226853728870E-2
                         1.867917948288667E-2    1.997826875771135E-2    1.182774217484980E-3   -1.466424447124323E-2   -2.997111627276134E-1    4.617482246472797E-1   -1.529272054327960E-2    5.853280891155573E-3
                        -2.997545598205131E-2   -3.402923693263241E-2    2.153668264903544E-2    1.836781357454670E-2   -1.530331165917817E-2    5.850438486940213E-3   -3.155253874460167E-1    4.612178240690429E-1

 5.500000000000000E8    -2.540903664141754E-1    4.851575343484728E-1   -9.852103067579970E-3    2.647974618943832E-2    1.997765809203222E-2    1.841748177216940E-3   -3.948338902915641E-2   -2.429987238975841E-3
                        -9.893725385457424E-3    2.651279468817116E-2   -2.610410879356143E-1    4.702078540238141E-1   -5.787465684299518E-3   -7.740829201780251E-3    2.231097839149366E-2   -9.544701825588635E-4
                         2.003194529159602E-2    1.907653690626131E-3   -5.773286427745471E-3   -7.731066421474583E-3   -2.531230839901639E-1    4.906834791119210E-1   -8.463616984671398E-3    2.135445165901852E-2
                        -3.943296015927941E-2   -2.423458306564451E-3    2.233549590310397E-2   -9.522186232686911E-4   -8.467490050443774E-3    2.134703316115959E-2   -2.560767281668328E-1    4.944682693755915E-1

 5.625000000000000E8    -2.153098568291798E-1    4.793434282188507E-1    1.594394353380874E-2    3.076993285416565E-2    1.154036281199361E-2   -5.050442511254175E-3   -2.578504824227042E-2    2.126032979846313E-2
                         1.594824271419071E-2    3.078857375041806E-2   -2.335364479215472E-1    4.735932479271406E-1   -2.541165628919722E-3   -7.542136145473322E-4    1.080318638077732E-2   -9.536411250882152E-3
                         1.158256400314000E-2   -5.046873832116590E-3   -2.516235605982491E-3   -7.912619167856282E-4   -2.194353093524418E-1    4.866574726890849E-1    1.357516323192942E-2    2.217725634599586E-2
                        -2.577357664486259E-2    2.124364330783061E-2    1.081101827825129E-2   -9.554087800279663E-3    1.353771630314070E-2    2.217597999289435E-2   -2.153427399768482E-1    4.776627689898000E-1

 5.750000000000000E8    -2.161473163898733E-1    4.741101459812557E-1    3.178858459468364E-2    5.629642610823470E-3    9.704202935133743E-3   -4.314398937280803E-3   -5.611514559256993E-3    2.667059830541434E-2
                         3.182758401740684E-2    5.679574886763700E-3   -2.226708416611304E-1    4.799648258992520E-1    1.957520550502957E-3   -3.920594970579110E-3    6.011320649286037E-3   -5.867904191371336E-3
                         9.764746121496285E-3   -4.321320881817176E-3    1.940360053509721E-3   -3.992749995761366E-3   -2.138478811569186E-1    4.841475277254981E-1    2.081815056213802E-2    3.993195553657089E-4
                        -5.603883347585183E-3    2.663716151349216E-2    5.979545556556832E-3   -5.921761127960047E-3    2.082374135886854E-2    4.371888226055690E-4   -2.185216660365928E-1    4.706229448034506E-1

 5.875000000000000E8    -2.145687736599625E-1    5.011979066764874E-1    1.712147039279588E-2   -1.492224255302360E-2    1.147123648124882E-2   -9.704933255962368E-3    6.963969631130743E-3    2.056934157016931E-2
                         1.713958266367412E-2   -1.490565126228248E-2   -2.062931190733126E-1    5.005652620641875E-1   -9.288009703924469E-4   -9.137175327806231E-3    9.114905415323855E-3   -8.680172433845366E-3
                         1.147601846289654E-2   -9.715833215966920E-3   -9.503165664964427E-4   -9.149372392689264E-3   -2.051162402883900E-1    5.042753704032772E-1    5.535397198748467E-3   -9.607114485351759E-3
                         6.939002243461503E-3    2.054865811171923E-2    9.121892073525565E-3   -8.674569020345522E-3    5.484997573089653E-3   -9.673484770924185E-3   -2.115480834767758E-1    4.993009260452118E-1

 6.000000000000000E8    -1.837069276571906E-1    5.306055089353876E-1   -1.681625482810179E-3   -9.612275035879908E-3    5.884394671275509E-3   -1.958030144112955E-2    1.342364718342731E-2    1.662959170048110E-2
                        -1.655753648194855E-3   -9.651091639112775E-3   -1.728605450696593E-1    5.160341228383206E-1   -1.035867385878431E-2   -1.136762161531601E-2    5.192819763310992E-3   -1.893408552769250E-2
                         5.842161547587372E-3   -1.957646522451953E-2   -1.034634277819418E-2   -1.135174279826172E-2   -1.741352565357907E-1    5.238419626735006E-1   -5.171172555123462E-3    1.368846806863189E-3
                         1.341685562246968E-2    1.664540270901595E-2    5.151185804520822E-3   -1.890044697857267E-2   -5.179965610886918E-3    1.319417742423575E-3   -1.705768313625851E-1    5.227302814586483E-1

 6.125000000000000E8    -1.369412676461749E-1    5.381102425435406E-1    1.755653939422004E-3    5.993857441685873E-3   -1.020705780318836E-2   -2.348565646999944E-2    2.519214418915504E-2    9.627239957815106E-3
                         1.823278502464182E-3    6.000019053136351E-3   -1.353466392917533E-1    5.177407298739395E-1   -2.135980498168258E-2    1.127882846963843E-3   -1.221197315494715E-2   -2.370048117859850E-2
                        -1.022108437763154E-2   -2.349748215503338E-2   -2.134127471388517E-2    1.132029874781765E-3   -1.330808389779477E-1    5.248556605380463E-1    6.364778457706693E-3    1.417180300376348E-2
                         2.519861385905066E-2    9.583030223333058E-3   -1.219631961565669E-2   -2.369211919913351E-2    6.381184251251180E-3    1.412667836573036E-2   -1.206539208718619E-1    5.135100396637591E-1

 6.250000000000000E8    -9.635255035255351E-2    5.210584986532557E-1    1.867954024861939E-2    1.018817692415484E-3   -2.677137943906479E-2   -1.076653553256629E-2    2.963392196615248E-2   -1.184326191062766E-2
                         1.869920979319818E-2    1.011786678420572E-3   -9.748652200338725E-2    5.047714844373988E-1   -1.233267343503374E-2    1.957056918260034E-2   -2.984713706349026E-2   -8.134025545599425E-3
                        -2.679442593404904E-2   -1.077763680489824E-2   -1.230136648256452E-2    1.957761860625917E-2   -9.824777507470979E-2    5.060325785866904E-1    2.472901968275113E-2    2.359516720710543E-3
                         2.962187196414202E-2   -1.183825676002095E-2   -2.983188973232511E-2   -8.102002022233469E-3    2.471142748389179E-2    2.322342791062658E-3   -9.387851909636208E-2    4.809670879483185E-1

 6.375000000000000E8    -7.876580517730643E-2    4.963281005030857E-1    1.670336323309418E-2   -2.052181727761981E-2   -2.699521088384006E-2    1.073011481094185E-2    1.311729265068919E-2   -2.926981388100569E-2
                         1.669810945050501E-2   -2.055261147046176E-2   -7.784721785381642E-2    4.774625717073440E-1    8.545458441965545E-3    1.903276781746122E-2   -2.676742220486376E-2    1.652722042740398E-2
                        -2.699840569042266E-2    1.075860580985789E-2    8.589135227896599E-3    1.906158565689083E-2   -8.683746544179803E-2    4.822993254938234E-1    1.823608292574612E-2   -2.177035617809835E-2
                         1.311775764063396E-2   -2.927821117457664E-2   -2.671714025942805E-2    1.653609502976301E-2    1.822082287974279E-2   -2.174655043828411E-2   -9.639665721995569E-2    4.582382812601496E-1

 6.500000000000000E8    -7.301134179891318E-2    4.902630198995674E-1   -6.644594826329919E-3   -2.632012913856144E-2   -1.304088633288830E-2    2.494687654008372E-2   -6.419561471778880E-3   -3.007949603467939E-2
                        -6.623057712049758E-3   -2.629766618937688E-2   -7.500601776195052E-2    4.659196495236373E-1    1.526958125203979E-2    1.113059831485830E-3   -7.462319964694129E-3    2.884064578909120E-2
                        -1.306836784430534E-2    2.497986721401083E-2    1.530325801942158E-2    1.110231040057139E-3   -8.265671402578628E-2    4.781369633698386E-1   -5.920225355646184E-3   -2.410006291959663E-2
                        -6.424906474096609E-3   -3.007366357261954E-2   -7.440477767622138E-3    2.883218078432929E-2   -5.900122926944413E-3   -2.407094060137036E-2   -9.639640958877731E-2    4.637574046770885E-1

 6.625000000000000E8    -5.068632473411419E-2    4.933360239387486E-1   -1.899876830930807E-2   -8.564007697363490E-3    6.090493991131950E-3    2.639428823390211E-2   -2.437013351713655E-2   -2.332009736253817E-2
                        -1.897896697450101E-2   -8.601166968856063E-3   -5.963979204416148E-2    4.665223972507541E-1    2.027531908314663E-3   -7.631440041041444E-3    1.295858629129673E-2    2.465076243938009E-2
                         6.082367537618395E-3    2.636989692907520E-2    2.068544928493126E-3   -7.615168152082357E-3   -6.580801769365556E-2    4.798638426381963E-1   -1.433748012979465E-2   -6.591195186754061E-3
                        -2.435333124408710E-2   -2.331095171617864E-2    1.298179407996940E-2    2.465605069011946E-2   -1.433505647427229E-2   -6.577244764595166E-3   -7.175370838323207E-2    4.702156817545607E-1

 6.750000000000000E8    -1.847300003275370E-2    4.825697204538831E-1   -1.045718868819173E-2    4.371280380207846E-3    1.944434344637293E-2    1.440483835899907E-2   -3.850474885772834E-2   -2.071367902204452E-3
                        -1.045897782224515E-2    4.406042041366135E-3   -3.045445200572909E-2    4.581143880438978E-1   -5.271171640416009E-3    2.191474411448398E-3    2.291127985249741E-2    8.095077071233589E-3
                         1.946090695023981E-2    1.436535931818906E-2   -5.302336814319538E-3    2.195521955180229E-3   -4.019935004577165E-2    4.745798152484562E-1   -4.414877176409087E-3    2.112716485228721E-3
                        -3.851648829175324E-2   -2.084908880004364E-3    2.289187129850412E-2    8.067932315097949E-3   -4.419759670240560E-3    2.117509806308428E-3   -4.004539172656885E-2    4.586966899588452E-1

 6.875000000000000E8     9.235817986224490E-3    4.561084913402629E-1   -6.956218559123277E-4    2.180052952881999E-3    2.024644988733405E-2    9.070444869197261E-4   -3.114449031520406E-2    2.752018610165331E-2
                        -7.290790619366153E-4    2.118725068855327E-3   -4.176857609123092E-3    4.295762158121847E-1    2.809763098918461E-3    9.748109385494677E-3    1.829574559963480E-2   -5.875910533314562E-3
                         2.025197697765552E-2    8.722466525166224E-4    2.814802459847983E-3    9.721472346594266E-3   -1.498296885738274E-2    4.552548379952093E-1    2.340927044804078E-3   -4.830992531657814E-3
                        -3.112253379053052E-2    2.753910393312610E-2    1.828898315771535E-2   -5.852597822184981E-3    2.312886488791431E-3   -4.826987658078181E-3   -1.686782987746750E-2    4.326613389225558E-1

 7.000000000000000E8     2.048746972820353E-2    4.198647007039581E-1   -1.035198759235953E-3   -5.723212265455276E-3    1.716152218788029E-2   -8.146268218463266E-3   -2.188847764037475E-3    4.158352429106538E-2
                        -1.044497903503868E-3   -5.695211640374414E-3    1.377129698825568E-3    3.938033951829204E-1    1.327441608737219E-2    3.891827847567035E-3    1.104262401752438E-2   -1.153927149913809E-2
                         1.720656669996833E-2   -8.141545859536980E-3    1.326178732016027E-2    3.899670662631150E-3   -2.897852555624926E-3    4.278999601609175E-1   -5.440143912443464E-3   -1.288859601001076E-2
                        -2.196661116381886E-3    4.157517995445090E-2    1.106059439504643E-2   -1.149236984619696E-2   -5.456343684109386E-3   -1.288238124374315E-2   -9.258510054316146E-3    4.039948539090184E-1

 7.125000000000000E8     1.271750170046184E-2    3.930178318773732E-1   -1.047548116467736E-2   -6.881745292201619E-3    1.037681421033699E-2   -1.655048326884073E-2    2.515278105151398E-2    2.939907395597474E-2
                        -1.051800104312681E-2   -6.884821393778499E-3   -7.958536991132583E-3    3.726473270822019E-1    1.308161843580125E-2   -9.220203711274284E-3    3.938013240883345E-3   -1.447413134812604E-2
                         1.040683540264225E-2   -1.656870620854531E-2    1.309656531843755E-2   -9.198188086758846E-3   -3.282049251228235E-3    4.079993749750812E-1   -1.751336063175427E-2   -6.161498742433112E-3
                         2.520031114085693E-2    2.942034041233891E-2    3.897456526113317E-3   -1.444138172000559E-2   -1.753652633497126E-2   -6.108481903889456E-3   -1.092530167207675E-2    3.861026285604147E-1

 7.250000000000000E8     8.525564558165919E-3    3.848697253929552E-1   -1.550876675977509E-2    3.509751061794538E-3   -1.097683053490361E-3   -1.887777041116008E-2    3.463828889919366E-2    6.590657390065761E-3
                        -1.545273752594004E-2    3.554207370780289E-3   -8.571698939183286E-3    3.671594062271022E-1    5.583716088164054E-4   -1.634010812427396E-2   -3.536775102999951E-3   -1.333733905338544E-2
                        -1.061129706089035E-3   -1.888275168926894E-2    5.469553375603730E-4   -1.635425966053905E-2    1.672898712886345E-3    4.004463843898791E-1   -1.684849768112828E-2    7.706279269216889E-3
                         3.464231594563645E-2    6.562141758489903E-3   -3.504558912155579E-3   -1.334065521430836E-2   -1.678434578309428E-2    7.692084150770189E-3   -5.077425736527239E-3    3.766656359438833E-1

 7.375000000000000E8     1.928899189177587E-2    3.760055527320868E-1   -8.428541742706304E-3    1.239866931118352E-2   -1.046006234762890E-2   -1.484557054335407E-2    3.095920725685412E-2   -1.430041192798744E-2
                        -8.411460333614453E-3    1.241943894962748E-2    5.441063622002295E-3    3.540743918364037E-1   -1.178585197629672E-2   -8.573091844344070E-3   -8.813179020649674E-3   -1.003327095649956E-2
                        -1.048043453406342E-2   -1.485619480148664E-2   -1.179625076887685E-2   -8.570305963495672E-3    2.003486730246101E-2    3.863898639950977E-1   -6.602777428842676E-3    1.384803766464964E-2
                         3.094853577030596E-2   -1.431826326460254E-2   -8.809793062410004E-3   -1.006550420845844E-2   -6.633757772655571E-3    1.383354435009235E-2    1.006561809734184E-2    3.600742294507994E-1

 7.500000000000000E8     3.482143424362216E-2    3.521746555085193E-1    5.496048498174709E-4    1.141017361464182E-2   -1.714454674392829E-2   -7.136370397273504E-3    1.619053556380194E-2   -3.058006590405087E-2
                         5.590829952138879E-4    1.137626136880001E-2    1.451598487698192E-2    3.233637397223048E-1   -9.767998153757059E-3    5.097849580699452E-3   -1.355375584531566E-2   -5.063038479013954E-3
                        -1.717379524311972E-2   -7.124933557164132E-3   -9.735743995857908E-3    5.130511822630752E-3    3.525215240446974E-2    3.541058414068570E-1    1.485786298114197E-3    1.010710944549810E-2
                         1.619240763587683E-2   -3.056925621075326E-2   -1.351219594003844E-2   -5.011623845371894E-3    1.476664021071951E-3    1.009299387275341E-2    2.228833281406024E-2    3.276462534956738E-1

 7.625000000000000E8     3.501105837910935E-2    3.140705594734435E-1    3.511075186903256E-3    6.081893504053730E-3   -1.899968288295604E-2    4.288095079292922E-3   -6.324754377537609E-3   -3.422015340206391E-2
                         3.521699508627896E-3    6.102487685793696E-3    2.157928934005088E-3    2.897935891241779E-1    2.502811245802399E-3    6.665003743721514E-3   -1.563011313281278E-2    4.144590585120919E-3
                        -1.900903591020534E-2    4.302218568853700E-3    2.532568807871995E-3    6.645973375194481E-3    2.891752647909716E-2    3.154181552533576E-1    1.560329906868239E-3    4.932756509940290E-3
                        -6.315186993200566E-3   -3.422634499723173E-2   -1.560813609926809E-2    4.147584710915531E-3    1.565664664016209E-3    4.915644084821829E-3    1.389212854402514E-2    2.867003706453599E-1

 7.750000000000000E8     1.131546501704978E-2    2.878980379537472E-1    9.452603359369088E-4    3.367848066830230E-3   -1.245397551243894E-2    1.583815739962926E-2   -2.670986885130857E-2   -2.310733108730477E-2
                         9.754235168647037E-4    3.407987572722257E-3   -2.124283613612813E-2    2.753081243572280E-1    5.479469721668230E-3   -3.608501099744075E-3   -9.723363244101628E-3    1.406458831902773E-2
                        -1.242425005346114E-2    1.583200913455917E-2    5.482170057713616E-3   -3.615632820254425E-3    7.527171096486904E-3    2.943295634235918E-1   -1.052163883899776E-3    5.543453686843173E-3
                        -2.667720135822476E-2   -2.312019943417469E-2   -9.713717131211778E-3    1.405245008965351E-2   -1.068922389601661E-3    5.522935412395303E-3   -1.420832725741083E-2    2.632334745107413E-1

 7.875000000000000E8    -7.058841342884962E-3    2.864968033751191E-1   -5.481491897651963E-4    6.440393219995968E-3    8.390260777871660E-4    1.973838704216536E-2   -3.573011079922916E-2   -5.579669268817621E-4
                        -5.203256442336505E-4    6.427856349762339E-3   -3.284223123647701E-2    2.727544822804835E-1   -3.283180832691420E-3   -8.334446393288727E-3    2.194911531059610E-3    1.679763301534209E-2
                         8.819374027228225E-4    1.976419765827876E-2   -3.284124746300680E-3   -8.330169624580592E-3   -4.433511827369477E-3    2.874384254788925E-1    1.088387853304833E-3    8.904923951232657E-3
                        -3.575344656878493E-2   -5.259101558279977E-4    2.221983836518041E-3    1.677760644141488E-2    1.095933672142779E-3    8.910796973381716E-3   -3.420797162732218E-2    2.609077964705027E-1

 8.000000000000000E8    -6.316595862691414E-3    2.835289794078070E-1    3.284250081235025E-3    9.597906743873234E-3    1.314355182473982E-2    1.344509036165134E-2   -2.690811011985426E-2    2.262935677599814E-2
                         3.307193669721073E-3    9.608205339076045E-3   -3.669258981545778E-2    2.629935687087773E-1   -1.083082137186435E-2   -1.514242976905475E-3    1.273258309873024E-2    9.910925284661790E-3
                         1.317826246286770E-2    1.340906498737534E-2   -1.081329253155390E-2   -1.504940746449078E-3   -9.422396719952212E-3    2.744062545719549E-1    5.790782419973902E-3    8.799079360159156E-3
                        -2.693072639046296E-2    2.264615332584437E-2    1.273300469016758E-2    9.877169447293161E-3    5.743376108713763E-3    8.799480286994994E-3   -3.929708801576218E-2    2.564241568643423E-1

 8.125000000000000E8    -6.447776678638447E-3    2.634015994060735E-1    1.065261705902749E-2    8.883674584184409E-3    1.692877360097472E-2    4.114967576032386E-4   -5.944410768516036E-3    3.320550721720981E-2
                         1.068391071090833E-2    8.895900029428916E-3   -4.820509377281706E-2    2.465448037991450E-1   -8.017091326144992E-3    8.112274983696387E-3    1.374531840148435E-2   -2.668375161018457E-3
                         1.692656919055060E-2    4.219939384622624E-4   -7.991781719681767E-3    8.111331939461232E-3   -2.247289123187614E-2    2.557475509889152E-1    1.059302592313325E-2    6.504388419620023E-3
                        -5.930922074846139E-3    3.318572853604760E-2    1.372279457149543E-2   -2.631696338264048E-3    1.057550833566245E-2    6.490052806118034E-3   -4.661650589121628E-2    2.386827080313373E-1

 8.250000000000000E8    -2.525398484169769E-2    2.389473086207095E-1    1.653592147729383E-2   -3.011775635512162E-4    1.006022990539236E-2   -9.452328307887593E-3    1.558602945311456E-2    2.847103305419968E-2
                         1.661369101562421E-2   -2.697787597179836E-4   -6.969881812160889E-2    2.361796274360211E-1    1.184246047552404E-3    1.074486266605747E-2    4.819112009187411E-3   -9.094556466583189E-3
                         1.005325180683217E-2   -9.520560418064459E-3    1.200383262025884E-3    1.072855903345923E-2   -4.599811771012798E-2    2.431549245633276E-1    1.402063697393492E-2   -1.153708478376490E-3
                         1.557183307264598E-2    2.844571466285323E-2    4.802253644238838E-3   -9.071934208289513E-3    1.402958302706120E-2   -1.137419871020619E-3   -7.186886535699166E-2    2.210228009360174E-1

 8.375000000000000E8    -5.748345838854431E-2    2.301965964704731E-1    1.061953564862553E-2   -1.124757072730000E-2    7.141285742302349E-4   -9.844749859015837E-3    2.861360277986468E-2    1.199949657785777E-2
                         1.064815339352123E-2   -1.123772809327693E-2   -9.131897236201554E-2    2.367488630953596E-1    7.913161874859777E-3    4.352537273957022E-3   -2.516377809781957E-3   -5.279579566521517E-3
                         7.045049164114791E-4   -9.901216832703575E-3    7.949854852250990E-3    4.379254596030216E-3   -7.179264287968047E-2    2.433568720069125E-1    8.178632973172525E-3   -8.959432310866006E-3
                         2.860375532859105E-2    1.200992621555890E-2   -2.488106747764585E-3   -5.271078518151878E-3    8.214049964092243E-3   -8.926459232365194E-3   -1.053600831803273E-1    2.230881742193667E-1

 8.500000000000000E8    -8.281369362806237E-2    2.399075849542464E-1    5.870384247244747E-5   -1.074311538039695E-2   -3.129360026291330E-3   -5.490841391239920E-3    2.888193249974550E-2   -7.392423760652765E-3
                         5.325374164705201E-5   -1.074440316608322E-2   -1.072328734560139E-1    2.430311457144885E-1    4.919559603153286E-3   -3.522461678081272E-3   -1.492154718357424E-3    4.464273993346478E-5
                        -3.148244956354420E-3   -5.459744518183319E-3    4.908345019532934E-3   -3.509198311601090E-3   -8.969476676597517E-2    2.531784930147308E-1    9.341870146847792E-4   -6.855655664413623E-3
                         2.889426039386460E-2   -7.381606759786508E-3   -1.494304273466406E-3    4.780764368029994E-5    9.634465401200941E-4   -6.842826446876573E-3   -1.248580452168765E-1    2.416118581679702E-1

 8.625000000000000E8    -9.222180576004164E-2    2.515480600569803E-1   -2.394809233013022E-3   -4.439085635962460E-3   -3.274325967625919E-3   -2.648358113794888E-3    1.851037719308959E-2   -2.336904296365355E-2
                        -2.408693751069715E-3   -4.438878894206836E-3   -1.174342248911541E-1    2.497494429850121E-1   -2.097472910684076E-3   -2.496584978019862E-3    1.940001549857739E-3   -6.352898743570275E-4
                        -3.314073545802819E-3   -2.620377055965567E-3   -2.095365337073834E-3   -2.510105562903055E-3   -9.769874912919195E-2    2.630352867347099E-1    1.570979530377373E-3   -2.967027292409253E-3
                         1.852006217832380E-2   -2.329700756454454E-2    1.908379828662599E-3   -6.190419563566439E-4    1.574290576218185E-3   -2.962647043412429E-3   -1.265996525657818E-1    2.547796470721892E-1

 8.750000000000000E8    -9.771083018861070E-2    2.533057559696546E-1    7.209686108018414E-4   -2.446089010673248E-3   -3.012442065369901E-3   -1.063338668354030E-3   -5.670708181577765E-4   -2.974275638982155E-2
                         7.030871242553990E-4   -2.436833710509589E-3   -1.258158747713932E-1    2.541109295952008E-1   -1.702456961623706E-3    3.545494561740930E-3    1.304826246502787E-3   -3.666169558804071E-3
                        -2.998415708045127E-3   -1.079247377103250E-3   -1.730329942932147E-3    3.546449136412253E-3   -1.016639163252836E-1    2.673719663672501E-1    4.026689515925311E-3   -4.568298985594919E-3
                        -6.032740810443685E-4   -2.973771292377774E-2    1.322517921424319E-3   -3.694181227513005E-3    4.006743535153686E-3   -4.557655312956199E-3   -1.292156622200843E-1    2.543885434345493E-1

 8.875000000000000E8    -1.111072381579900E-1    2.534273723597062E-1    2.033220843407233E-3   -5.775736526357981E-3   -2.333884423939903E-3   -2.516875648749754E-4   -1.896669027870665E-2   -2.167397589452497E-2
                         2.028961378114937E-3   -5.776795497977658E-3   -1.364125243316312E-1    2.576415410981644E-1    3.891378194578720E-3    4.069064770443065E-3   -1.642272686527912E-3   -4.323188640900782E-3
                        -2.323473385045996E-3   -2.526747336765981E-4    3.914309353051795E-3    4.061867292115965E-3   -1.092016686047495E-1    2.679276181738113E-1    2.414861249630515E-3   -9.095330811108049E-3
                        -1.894627343409687E-2   -2.171446430712172E-2   -1.645021342138469E-3   -4.300511243706945E-3    2.438207216974179E-3   -9.087865280628032E-3   -1.434033703901784E-1    2.549188296599871E-1

 9.000000000000000E8    -1.278165255518257E-1    2.632914524923929E-1   -2.492258864186496E-3   -8.805756300563326E-3   -2.209845289678218E-3   -2.435120854092117E-4   -2.736722146168253E-2   -4.685115282942039E-3
                        -2.521335429823110E-3   -8.865646172322134E-3   -1.503139584260299E-1    2.657567336380996E-1    6.263581943349980E-3   -8.064586079478229E-4   -3.972886345855362E-3   -2.946783930827823E-3
                        -2.233560352306331E-3   -2.272738377961166E-4    6.249625342087329E-3   -7.965442166943770E-4   -1.224422298796843E-1    2.730975792161167E-1   -4.099423499731226E-3   -1.060293133020255E-2
                        -2.736344417080281E-2   -4.679687488912079E-3   -3.953911199709999E-3   -2.940544789257295E-3   -4.083541583786189E-3   -1.063700476279444E-2   -1.586716125126821E-1    2.682315879601848E-1

 9.125000000000000E8    -1.371561573047356E-1    2.817280609122112E-1   -8.273138400305113E-3   -5.857049204885074E-3   -3.113174320130778E-3    3.234658602153149E-4   -2.337623466433363E-2    1.349126083943778E-2
                        -8.310348869483345E-3   -5.852389413413021E-3   -1.607283666424278E-1    2.820666113325632E-1    3.350483755126032E-3   -4.727718404358250E-3   -5.491351590884816E-3   -5.851809357150510E-4
                        -3.076928566520758E-3    3.360924142177580E-4    3.342553358273117E-3   -4.747213201665815E-3   -1.323125082334351E-1    2.879837370939321E-1   -9.503026967008363E-3   -6.006781499738078E-3
                        -2.339277769760076E-2    1.347592654903356E-2   -5.455203869123336E-3   -5.566568534083910E-4   -9.505238655220781E-3   -5.966309628894345E-3   -1.628205343531486E-1    2.876991831631202E-1

 9.250000000000000E8    -1.363447006783440E-1    2.994948499142765E-1   -9.617904420854504E-3    3.839661941652366E-4   -3.358524430318886E-3    2.676686306354488E-3   -8.538603815485655E-3    2.456407935278783E-2
                        -9.611568594967052E-3    4.002486545128845E-4   -1.613295139608283E-1    2.997444795091211E-1   -3.619803106701978E-4   -4.344730091357767E-3   -5.442075353922599E-3    3.104780376057829E-3
                        -3.312618192751519E-3    2.663425942589021E-3   -3.886875856204265E-4   -4.354890606931274E-3   -1.316044068312548E-1    3.043466399327233E-1   -1.005468120807708E-2    2.326319162447397E-4
                        -8.525279217558624E-3    2.453725944013650E-2   -5.439052762082322E-3    3.088263305172322E-3   -1.007631667727252E-2    2.228313497789128E-4   -1.576880637510913E-1    3.014803873063677E-1

 9.375000000000000E8    -1.308193930264853E-1    3.104193989339341E-1   -6.188956164453950E-3    5.453896348403606E-3   -8.977164229287726E-4    4.980716791959649E-3    9.424525314039797E-3    2.239121109348603E-2
                        -6.214332214794520E-3    5.445020089005516E-3   -1.563260016249279E-1    3.111577462087606E-1   -1.450379501397753E-3   -2.606744137172781E-3   -2.377440582410034E-3    6.146539398761504E-3
                        -8.822032946129104E-4    4.964371163376962E-3   -1.433306416843868E-3   -2.606027998201239E-3   -1.254359980002231E-1    3.129561934648636E-1   -6.835329000756247E-3    5.030063149350554E-3
                         9.409706934205377E-3    2.240967671818676E-2   -2.366642223524056E-3    6.150141798249756E-3   -6.820992888128657E-3    4.966448344571093E-3   -1.527633572120565E-1    3.069622902685856E-1

 9.500000000000000E8    -1.273953412218499E-1    3.152482271532238E-1   -4.318021385735893E-4    5.878717028681441E-3    3.110832457114508E-3    4.295909210975925E-3    1.961221116858761E-2    9.182256114547925E-3
                        -4.515123097437457E-4    5.903510775693577E-3   -1.527748887296605E-1    3.166197342658678E-1   -1.654088353979707E-3   -1.692979301201732E-3    2.146530892726509E-3    6.017331652966982E-3
                         3.100221122170650E-3    4.297405788927854E-3   -1.659141070777267E-3   -1.724895325750068E-3   -1.230737488573705E-1    3.150565591537284E-1   -1.465918440672066E-3    5.584827757303034E-3
                         1.958156217755932E-2    9.204084618597558E-3    2.153109582206491E-3    6.007987607869879E-3   -1.482877047880086E-3    5.576603707225262E-3   -1.531124673244199E-1    3.098029686193958E-1

 9.625000000000000E8    -1.290372833786305E-1    3.197636340082850E-1    2.237335675148999E-3    1.621285488680827E-3    4.783759218798165E-3    2.904469098034553E-4    1.760154818109594E-2   -4.664120645527746E-3
                         2.262473617160989E-3    1.646720671959400E-3   -1.532348085443598E-1    3.220314965013113E-1   -1.680147793947364E-3   -1.000481348063882E-3    4.834755500726535E-3    2.762809092669385E-3
                         4.778339724731200E-3    2.992193759059613E-4   -1.689584527674654E-3   -1.011803647168840E-3   -1.266832868663847E-1    3.190632303002757E-1    8.459089834224070E-4    1.921808012576954E-3
                         1.760322080883173E-2   -4.685723625871590E-3    4.857177310667941E-3    2.733862378908661E-3    8.315214031143503E-4    1.909945161371211E-3   -1.567376971665271E-1    3.163130653140768E-1

 9.750000000000000E8    -1.311728105757763E-1    3.288633199002169E-1   -6.698999136038482E-4   -1.691627511253801E-3    2.170916834450845E-3   -2.846874478949262E-3    9.556882139752287E-3   -1.143422456274472E-2
                        -6.721853489040767E-4   -1.665275554168494E-3   -1.533573918039849E-1    3.312412689813209E-1   -1.312335227675217E-3   -7.118098162299933E-4    3.999658737965736E-3   -6.851007687396735E-4
                         2.158599221985932E-3   -2.827246617940883E-3   -1.312555954764781E-3   -6.657989446727077E-4   -1.290721551535367E-1    3.292479464193972E-1   -1.694603672416762E-3   -3.438022252329452E-4
                         9.571372247254926E-3   -1.143498222211110E-2    4.008779307978453E-3   -6.869591247867213E-4   -1.649813364171337E-3   -3.603190260703975E-4   -1.569977918012575E-1    3.272898429116720E-1

 9.875000000000000E8    -1.279034055226021E-1    3.405547959714192E-1   -4.335727354497525E-3    7.326020922847078E-4   -1.094771522330780E-3   -1.543419002346885E-3    2.118147631853226E-3   -1.270322654194974E-2
                        -4.336552745312637E-3    7.464462916579606E-4   -1.486084724971767E-1    3.414503895120056E-1   -1.302344598857196E-3   -1.439185498814159E-3    1.877381844924742E-3   -1.144017947267511E-3
                        -1.117401030610714E-3   -1.528346873881892E-3   -1.294119169570969E-3   -1.432680646893794E-3   -1.240765422422372E-1    3.404792997865184E-1   -4.118428495106518E-3    2.115343960041993E-3
                         2.125923144813335E-3   -1.272138279410543E-2    1.882323855717149E-3   -1.126317796124226E-3   -4.144887981424017E-3    2.119652100031648E-3   -1.512507485372764E-1    3.376654160035318E-1

 1.000000000000000E9    -1.188606766123346E-1    3.484077290197675E-1   -2.881355641325707E-3    5.160205909510415E-3   -3.502302503718956E-4    1.443921315132909E-3   -4.437864249434975E-3   -1.134027764606316E-2
                        -2.868618565434009E-3    5.192101362203196E-3   -1.404437473839586E-1    3.474378933098146E-1   -3.578904287872566E-3   -1.728283099408642E-3    2.232948526446720E-3   -2.304728498741133E-4
                        -3.672420621733806E-4    1.456507404471728E-3   -3.579962411577352E-3   -1.749011223619800E-3   -1.147836356743970E-1    3.455977452339794E-1   -2.309879557099372E-3    5.766432955844051E-3
                        -4.421443540864586E-3   -1.131843969608246E-2    2.216668693917100E-3   -2.360949952969429E-4   -2.320095794259337E-3    5.795340811795452E-3   -1.426234731256586E-1    3.425312673179848E-1

 1.012500000000000E9    -1.096130663917586E-1    3.500873790213213E-1    1.805786045598016E-3    5.537080468927744E-3    2.703948768681856E-3    9.175706298150129E-4   -9.486472146269994E-3   -6.772445513884749E-3
                         1.768760872232683E-3    5.528822588521671E-3   -1.343616499756572E-1    3.483556702370649E-1   -5.715750773613821E-3    1.662159656826408E-3    3.698126824312612E-3   -2.032993294760321E-3
                         2.693305709716414E-3    9.164461590721796E-4   -5.690536795135337E-3    1.672490185382118E-3   -1.082477803039289E-1    3.447923291664402E-1    1.991829730654954E-3    5.851637029663025E-3
                        -9.459291457913663E-3   -6.756868452699703E-3    3.695954259209462E-3   -2.031053992126641E-3    1.988217742617445E-3    5.848085314699575E-3   -1.369714579734962E-1    3.422979655305739E-1

 1.025000000000000E9    -1.051275065748353E-1    3.486885398122623E-1    3.813611082788146E-3    2.154650030637079E-3    3.096221712660401E-3   -2.508478297176133E-3   -1.102806004427219E-2   -4.713979323078029E-4
                         3.824804733674361E-3    2.154023185542648E-3   -1.334588773477001E-1    3.485300559875970E-1   -3.075511861055692E-3    6.081131651391875E-3    1.956012021242907E-3   -5.426360300464935E-3
                         3.089761625357795E-3   -2.520480883383204E-3   -3.049165514314930E-3    6.063633649442848E-3   -1.074873505855855E-1    3.435228263163246E-1    3.886118040863103E-3    2.739884195089671E-3
                        -1.100411277382522E-2   -4.818827369953289E-4    1.966213273061398E-3   -5.398275022589913E-3    3.891216482125480E-3    2.730811777430936E-3   -1.373548433021127E-1    3.419968661350163E-1

 1.037500000000000E9    -1.047517124657757E-1    3.501030294290195E-1    2.152802355075746E-3   -2.305694421385490E-4    7.040380905937032E-5   -4.600089304458307E-3   -9.316194925854403E-3    5.344506569685655E-3
                         2.168221334416506E-3   -2.428869998354713E-4   -1.352576668929253E-1    3.525249664991929E-1    2.034719628036091E-3    5.962545624403318E-3   -2.558368776037767E-3   -6.007448857745234E-3
                         6.782453258320671E-5   -4.596062008767288E-3    2.076599055007722E-3    5.968282417092810E-3   -1.091108851712441E-1    3.469314772917738E-1    2.613364011325207E-3    6.827868245996391E-4
                        -9.352502679868627E-3    5.328047923089063E-3   -2.556356173841813E-3   -6.002070874610983E-3    2.603976253118488E-3    6.871351034358139E-4   -1.397610240535384E-1    3.466294805139435E-1

 1.050000000000000E9    -1.030380346080712E-1    3.550692583836743E-1    3.969687649303903E-4    4.283766692936425E-4   -3.408485291562152E-3   -3.304630307529928E-3   -4.913193643844068E-3    9.746282418589099E-3
                         3.810016822362783E-4    4.145772879333949E-4   -1.345326034048998E-1    3.593423591166742E-1    4.278461182982357E-3    2.387592195371188E-3   -6.048170453366701E-3   -2.759925616505341E-3
                        -3.415354231922511E-3   -3.311798785304613E-3    4.257182491551396E-3    2.400444669184280E-3   -1.075657078866578E-1    3.530612719107373E-1    1.569859321406011E-3    1.191461428290903E-3
                        -4.931080908643762E-3    9.719533830158784E-3   -6.064670291189736E-3   -2.787018922872507E-3    1.550320613144307E-3    1.208551058163476E-3   -1.387096205537302E-1    3.537174939589621E-1

 1.062500000000000E9    -9.853522220383593E-2    3.586471109591196E-1    7.583084177861731E-4    1.912303128455949E-3   -4.432307541440634E-3   -1.400684688976259E-5    1.839334119822806E-3    1.103138101356858E-2
                         7.429907544864398E-4    1.915736847083847E-3   -1.308447302958012E-1    3.643227538404783E-1    3.153133206388594E-3   -2.269363870181016E-4   -6.027034557389538E-3    1.821687368252417E-3
                        -4.467072191798377E-3   -3.604903203121018E-6    3.177395984273827E-3   -2.337377068027223E-4   -1.035138629503881E-1    3.568378672751588E-1    2.470804822357193E-3    1.900154993790100E-3
                         1.844241845647482E-3    1.102644030169351E-2   -6.042516572852431E-3    1.814727788700843E-3    2.489476435839992E-3    1.861575208822205E-3   -1.351627996713814E-1    3.581760455287271E-1

 1.075000000000000E9    -9.505827562971562E-2    3.588174373521951E-1    2.468062899260700E-3    2.276203502852253E-3   -2.917221147478801E-3    2.617485083298133E-3    8.359611004987118E-3    7.436139421929474E-3
                         2.488177983033662E-3    2.300603733113199E-3   -1.282173791446750E-1    3.663950451762730E-1    1.604237826164897E-3   -4.125119953324139E-4   -3.136006447238766E-3    4.662446489783250E-3
                        -2.918060407128400E-3    2.633134503375923E-3    1.598655372432309E-3   -4.232448317065941E-4   -1.012206072806952E-1    3.579723758329992E-1    4.015053595176795E-3    1.208756012584608E-3
                         8.358524204741957E-3    7.453736783557329E-3   -3.128743902120569E-3    4.654815563743194E-3    3.961101558350336E-3    1.215372475221322E-3   -1.332679438184151E-1    3.599906467511167E-1

 1.087500000000000E9    -9.532176468507141E-2    3.576537861824322E-1    4.379602469076691E-3    1.027096309883079E-3   -3.823168049164152E-4    3.251775722707626E-3    1.069165023796821E-2    3.970767131374197E-4
                         4.395649126806895E-3    1.024526931107134E-3   -1.284956123712073E-1    3.688979924768228E-1    1.745360223078844E-3    3.634122263809809E-4    3.035685652927737E-4    4.791688193317740E-3
                        -3.665908863232176E-4    3.244789771002774E-3    1.728139805449087E-3    3.546487665729334E-4   -1.020440379922559E-1    3.594115204684928E-1    4.996391988612551E-3   -7.827312363291552E-4
                         1.069488098778289E-2    4.068911679905699E-4    3.004685821003357E-4    4.771129230341471E-3    4.987775423090520E-3   -7.569922393867740E-4   -1.342528376364747E-1    3.625006937134449E-1

 1.100000000000000E9    -9.891247893133961E-2    3.586542028640943E-1    4.927537203115394E-3   -1.766367825759330E-3    1.390300349659348E-3    1.931957397020381E-3    7.965615011950596E-3   -5.908606734250228E-3
                         4.925482275714313E-3   -1.798727029094451E-3   -1.296083551702321E-1    3.742874334094083E-1    2.994921230679216E-3   -3.474188431799195E-4    2.507332836321334E-3    2.966073707395519E-3
                         1.388999924766091E-3    1.915004959152862E-3    3.025134218809350E-3   -3.685359265447039E-4   -1.040014796523956E-1    3.635998968754854E-1    4.346664824487860E-3   -3.404394375853551E-3
                         7.918374167602851E-3   -5.900438251019008E-3    2.464500619933153E-3    2.970223193050575E-3    4.333808751147022E-3   -3.430188468996351E-3   -1.362889100395104E-1    3.680741123391250E-1

 1.112500000000000E9    -1.025301656762607E-1    3.637220815695118E-1    3.042391776206483E-3   -4.254754855624500E-3    1.119481163328771E-3    2.133421829330111E-4    2.421741473404200E-3   -8.652201028818578E-3
                         3.057795148470096E-3   -4.252717979408902E-3   -1.289408568366379E-1    3.817954200327749E-1    3.027129719182499E-3   -2.617436826172548E-3    2.585329478846615E-3    7.753668654234102E-4
                         1.114733390052895E-3    2.247023756862983E-4    3.018221512260638E-3   -2.599925544937263E-3   -1.042987400805498E-1    3.699747087283566E-1    1.984240176005943E-3   -5.013117597903060E-3
                         2.390749933087978E-3   -8.657413352010437E-3    2.582173472319051E-3    7.963874313565638E-4    2.000790062049766E-3   -5.021413921197340E-3   -1.362894844486295E-1    3.762217009867234E-1

 1.125000000000000E9    -1.032645359689357E-1    3.707884035959042E-1    2.758965063337930E-4   -4.478303556185725E-3   -1.130427457023499E-4    3.732810282015745E-4   -2.843378823305029E-3   -7.512886980962065E-3
                         2.620371596918723E-4   -4.461307336389777E-3   -1.269029487267404E-1    3.890273834518931E-1    9.494183434528009E-4   -4.333855376341945E-3    1.594405455816540E-3    1.963605020625334E-4
                        -1.219784667322021E-4    3.297614699617341E-4    9.746730669656224E-4   -4.307643798099655E-3   -1.027132711618376E-1    3.761759230060813E-1   -5.287836246414736E-4   -4.762171783046464E-3
                        -2.863832900127318E-3   -7.514579967622816E-3    1.561048862141576E-3    1.951013031883806E-4   -4.949680138407731E-4   -4.748104492906634E-3   -1.342110143544335E-1    3.841666797802570E-1

 1.137500000000000E9    -1.021735196674516E-1    3.772249264234309E-1   -1.150657367075646E-3   -3.056884076531959E-3    3.064028672238592E-4    1.792908681763553E-3   -5.969866095329161E-3   -4.068785961844923E-3
                        -1.143178945715880E-3   -3.034252890471328E-3   -1.251607019440351E-1    3.956802118248445E-1   -1.797853558340940E-3   -4.044771142842547E-3    1.859598771187584E-3    6.553601142924363E-4
                         3.070345421694014E-4    1.756069542503681E-3   -1.789891312129136E-3   -4.044789692130882E-3   -1.009344441953548E-1    3.814439727963582E-1   -1.932926784927945E-3   -3.349771341226240E-3
                        -5.954351795824316E-3   -4.068103575443476E-3    1.861735127419731E-3    6.364322303457542E-4   -1.941674865689279E-3   -3.354769293402771E-3   -1.322091692542506E-1    3.908884227207030E-1

 1.150000000000000E9    -1.013976935059973E-1    3.830636953861355E-1   -9.439937800581730E-4   -2.145489873802985E-3    2.493873713585509E-3    1.622006196470602E-3   -6.572056927392730E-3   -4.731252466767183E-5
                        -9.486991409878874E-4   -2.163656797303225E-3   -1.241987474668880E-1    4.025550091245750E-1   -3.613469865290118E-3   -1.935291634532606E-3    3.219122364717659E-3   -3.650875995643893E-4
                         2.485313891062492E-3    1.598537695140971E-3   -3.613872888870470E-3   -1.945539136326718E-3   -1.000602340276498E-1    3.869827603607525E-1   -2.020878625405658E-3   -2.112301477798213E-3
                        -6.543808795104196E-3   -2.667456607500414E-5    3.169360555480939E-3   -3.716784854441580E-4   -2.034452452296312E-3   -2.118138074691680E-3   -1.315417927039542E-1    3.977420473227154E-1

 1.162500000000000E9    -1.018950113427799E-1    3.900248551908261E-1   -9.314830635790563E-4   -2.591106499876857E-3    3.528357759129432E-3   -8.854962808110558E-4   -4.962941330224699E-3    3.258300835308517E-3
                        -9.434275423200262E-4   -2.622656181048325E-3   -1.235064081741510E-1    4.105062203191658E-1   -3.258859859359348E-3    5.401144468823968E-4    2.822678588052377E-3   -3.058625099458617E-3
                         3.539048012736083E-3   -8.949006865701266E-4   -3.273405157699972E-3    5.647094879613966E-4   -9.990580727188778E-2    3.938160354300525E-1   -1.834431281709306E-3   -1.915198122848544E-3
                        -4.961706436630709E-3    3.305952834012033E-3    2.871664056861568E-3   -3.056554463180220E-3   -1.831412513371717E-3   -1.937742234775992E-3   -1.315415382087361E-1    4.064149710614316E-1

 1.175000000000000E9    -1.025107333008435E-1    3.997772280860808E-1   -2.287632793735584E-3   -3.000611422466221E-3    1.965314890510387E-3   -3.285706199615372E-3   -2.181929899487352E-3    4.961835850196578E-3
                        -2.260696618752132E-3   -2.989357730078002E-3   -1.225452833684653E-1    4.198973094897278E-1   -1.520765746280807E-3    1.498757147685708E-3   -1.429617708926922E-5   -4.579251734500686E-3
                         1.957259356305413E-3   -3.289914403994049E-3   -1.511052416699797E-3    1.525920056184560E-3   -9.951665722345042E-2    4.025528288018819E-1   -2.587100445765936E-3   -2.050532887334618E-3
                        -2.165462825439337E-3    4.960843126956703E-3    2.466952796929974E-5   -4.549764895085131E-3   -2.591600286202350E-3   -2.089479596377878E-3   -1.301674101893187E-1    4.173298241036269E-1

 1.187500000000000E9    -1.011260395317614E-1    4.117886394387707E-1   -4.118986424113767E-3   -1.862071462235560E-3   -7.166090314792317E-4   -3.579698481699577E-3    6.415951036850445E-4    4.957397312544914E-3
                        -4.105934345871133E-3   -1.866873579292055E-3   -1.199873848677304E-1    4.308240925298982E-1   -4.484600344889826E-4    7.538803214972427E-4   -2.957696731860152E-3   -3.357767886728686E-3
                        -7.284556741757751E-4   -3.552367258182552E-3   -4.310087084402424E-4    7.440859961266133E-4   -9.770046536254000E-2    4.130723273432003E-1   -3.955855396910688E-3   -1.185532791438537E-3
                         6.358539456394548E-4    4.955740800851983E-3   -2.943067120263873E-3   -3.353333851497540E-3   -3.913785142483946E-3   -1.176668016338014E-3   -1.262630560385798E-1    4.292392378112961E-1

 1.200000000000000E9    -9.707314308696134E-2    4.238940673255449E-1   -4.626223330170675E-3    4.490083117757911E-4   -2.520898417577425E-3   -2.034445286571830E-3    3.029342356395238E-3    3.840828910933676E-3
                        -4.638280512771847E-3    4.681795541351070E-4   -1.149345658386321E-1    4.424978182836437E-1   -1.067487594824175E-3    8.433258366573021E-5   -3.983326814619704E-3   -6.322806372529291E-4
                        -2.509649035965178E-3   -2.040171589603456E-3   -1.047940854497028E-3    6.205194091832687E-5   -9.381199625037734E-2    4.239840092865820E-1   -4.424210485964186E-3    8.452381802396332E-4
                         3.010450984241194E-3    3.781424479700559E-3   -3.975199463265462E-3   -6.469466910025280E-4   -4.397590382439046E-3    8.605831763926467E-4   -1.200266755600905E-1    4.405944285051405E-1

 1.212500000000000E9    -9.151734615699378E-2    4.348709168407751E-1   -3.564068964361144E-3    2.410769239159180E-3   -2.765952149991056E-3   -1.317734437732396E-4    4.546276273743905E-3    1.560691981230291E-3
                        -3.554714039113704E-3    2.460156503302898E-3   -1.078009273913693E-1    4.534236952096393E-1   -1.960770597268062E-3    1.034773092280781E-3   -3.073608580530679E-3    1.602589543469514E-3
                        -2.768447915285922E-3   -1.286809753156116E-4   -1.957378443115770E-3    1.026734816653272E-3   -8.835367816924920E-2    4.339218154425441E-1   -3.465737476307325E-3    2.768827690152012E-3
                         4.571590627420423E-3    1.527603485798445E-3   -3.116115178331337E-3    1.622082675470974E-3   -3.447552193532576E-3    2.766482031774531E-3   -1.127863085054816E-1    4.509425926822090E-1

 1.225000000000000E9    -8.561927630893038E-2    4.452398883168473E-1   -1.865139465416726E-3    3.231050795093182E-3   -1.917433149511586E-3    1.102905907473744E-3    4.527880330644152E-3   -1.358259068322220E-3
                        -1.851606253332192E-3    3.172061704858504E-3   -1.001971124337681E-1    4.639108151483062E-1   -1.185042818422324E-3    2.712499253350949E-3   -1.402910366202540E-3    2.566914677607549E-3
                        -1.915497520849333E-3    1.127888829656353E-3   -1.199732203396596E-3    2.711347214056293E-3   -8.279002706105933E-2    4.435258854285791E-1   -1.643347315762006E-3    3.595669474026580E-3
                         4.509611382047476E-3   -1.326794950896633E-3   -1.392963636030755E-3    2.567092164758611E-3   -1.672521253815365E-3    3.595379230007851E-3   -1.052622359491601E-1    4.613283437000612E-1

 1.237500000000000E9    -7.899360780526604E-2    4.563862363588991E-1   -7.012166735495092E-4    2.976068100175693E-3   -9.590852155904465E-4    1.359964488345726E-3    2.823303264157363E-3   -3.479428728972728E-3
                        -6.815598294207179E-4    2.978989321853193E-3   -9.223822945533329E-2    4.752362816923573E-1    8.605313338897023E-4    3.110375105841707E-3    3.479929553254779E-5    2.306669002504253E-3
                        -9.492157935484289E-4    1.384394278917678E-3    8.731371308929628E-4    3.136168345039341E-3   -7.648330662447149E-2    4.540344794414016E-1   -2.488751265875696E-4    3.305559128298752E-3
                         2.798042278751082E-3   -3.479948670758156E-3    4.924361628186277E-5    2.332318467638463E-3   -2.544703786962060E-4    3.290010260236377E-3   -9.686322521007840E-2    4.725611196388781E-1

 1.250000000000000E9    -7.000927404350731E-2    4.684711360306379E-1   -1.311416329762643E-4    2.819279060631175E-3   -5.261112937256912E-4    1.310648726719845E-3    4.098275439907590E-4   -4.224695499833194E-3
                        -1.601648597866847E-4    2.787475688286320E-3   -8.243818162201406E-2    4.873350905018226E-1    2.480658611253542E-3    1.762806797525851E-3    7.632812623000706E-4    1.719437747483545E-3
                        -5.037569151784895E-4    1.335819995222841E-3    2.459575022145866E-3    1.775668592752075E-3   -6.807286749339195E-2    4.653293856923220E-1    3.328784439096892E-4    2.938314699511424E-3
                         4.343446667302746E-4   -4.203370975290327E-3    7.532444923181666E-4    1.741310088468452E-3    3.270565970350835E-4    2.901725947808924E-3   -8.660852057715562E-2    4.837919572443268E-1

 1.262500000000000E9    -5.778917282157046E-2    4.799870631404208E-1    4.785892617178207E-4    3.026135000627732E-3   -2.391361384566660E-4    1.527641341321208E-3   -1.842144240428602E-3   -3.719653252835679E-3
                         4.568503644046144E-4    3.049853100233642E-3   -6.991405294183335E-2    4.981251241582874E-1    2.490828698189710E-3    5.955644139270591E-5    1.103446230146969E-3    1.327617181923151E-3
                        -2.300922600549453E-4    1.531912182196223E-3    2.479803367198648E-3    5.767688554969263E-5   -5.675018816641093E-2    4.760097431834722E-1    9.956900674292371E-4    2.986269148321852E-3
                        -1.844487149002275E-3   -3.702846677938975E-3    1.116675530861156E-3    1.326995192610351E-3    9.824243779815217E-4    2.993157399314893E-3   -7.411179867204774E-2    4.936421954891625E-1

 1.275000000000000E9    -4.333031833977283E-2    4.894480355252487E-1    1.732457577032752E-3    3.066644117489626E-3    5.240429053428224E-4    1.941364329645567E-3   -3.617474333250930E-3   -2.058757529857151E-3
                         1.753651849009184E-3    3.073078681554848E-3   -5.599569982269945E-2    5.065770504898568E-1    1.645873807602727E-3   -7.716706388276245E-4    1.658403466035889E-3    1.001237080548783E-3
                         5.328645726880483E-4    1.919786147306562E-3    1.648849284361548E-3   -7.831642031790533E-4   -4.385922394195205E-2    4.844792520604276E-1    2.206778545199674E-3    2.792338842076030E-3
                        -3.618307614899450E-3   -2.066413073295919E-3    1.625460643677044E-3    1.002701828807504E-3    2.200714259256229E-3    2.820174026547597E-3   -6.060471721434477E-2    5.011202984836405E-1

 1.287500000000000E9    -2.821064789607237E-2    4.966989182917502E-1    3.147208293301674E-3    2.098645571274182E-3    1.763108709528341E-3    1.596579862872132E-3   -4.151081479143876E-3    4.373874830297535E-4
                         3.117811973365657E-3    2.089814025623703E-3   -4.197396640788338E-2    5.129934577256977E-1    1.107987610852389E-3   -7.980131585770817E-4    2.265022857232527E-3    1.416163949977067E-4
                         1.780800284988498E-3    1.623094847507316E-3    1.106182320734303E-3   -8.055302939868111E-4   -3.090882951553895E-2    4.912626335134815E-1    3.423759354897457E-3    1.713981184702049E-3
                        -4.138673609571939E-3    4.184088646243839E-4    2.262423813269043E-3    1.484526348603900E-4    3.444609779249160E-3    1.707376677246248E-3   -4.702687072968090E-2    5.070182739434452E-1

 1.300000000000000E9    -1.323165968909159E-2    5.028125860523421E-1    3.687724884447473E-3    3.834501706933795E-4    2.682750455945515E-3    2.177740472198137E-4   -3.029565854072694E-3    2.778702418481111E-3
                         3.699765118331239E-3    4.015293313082726E-4   -2.789236679279302E-2    5.184969186659992E-1    1.102017254625076E-3   -8.995947699551185E-4    2.208117461081044E-3   -1.273590981144168E-3
                         2.669916316115739E-3    2.326563334398577E-4    1.070799420704535E-3   -9.439884953927032E-4   -1.810117027706728E-2    4.975105326919224E-1    3.810934729779317E-3   -7.653246838017140E-5
                        -3.028995259618100E-3    2.780792950973924E-3    2.178012106977595E-3   -1.297144631891361E-3    3.819836386105970E-3   -6.965413156355399E-5   -3.353056001820027E-2    5.122656874064458E-1

 1.312500000000000E9     1.813709366073120E-3    5.078550783708646E-1    3.168689986541153E-3   -1.258497836765610E-3    2.355771974204873E-3   -1.494827991284407E-3   -7.018374818697258E-4    3.879131241490291E-3
                         3.170090260278812E-3   -1.257997016550483E-3   -1.279654698868094E-2    5.234576884854896E-1    9.140799529987288E-4   -1.442501164019529E-3    1.048367264197279E-3   -2.463580691464831E-3
                         2.308181547270484E-3   -1.491311076400651E-3    9.242701241417762E-4   -1.478849114307976E-3   -4.476932579015730E-3    5.035961593169528E-1    3.098336775006961E-3   -1.656828100352845E-3
                        -7.043789395456068E-4    3.887959985909197E-3    1.036235170600285E-3   -2.466078987537711E-3    3.111383951963075E-3   -1.661071254640741E-3   -1.918457063888721E-2    5.172497772316527E-1

 1.325000000000000E9     1.716538113896409E-2    5.116033254659921E-1    1.978748285519932E-3   -2.082587257636841E-3    8.970874369834245E-4   -2.502252015080629E-3    1.666268944382239E-3    3.346641015228843E-3
                         1.966351112918402E-3   -2.089766810598003E-3    3.377584044105206E-3    5.272322231225695E-1    1.514840464320206E-4   -2.006685472945264E-3   -6.619900457025149E-4   -2.517160015107953E-3
                         8.926619090102921E-4   -2.503216141099100E-3    1.498859878137510E-4   -2.003494708063328E-3    1.025421065654823E-2    5.085970312974921E-1    1.845412925547167E-3   -2.436626699640558E-3
                         1.671709830063666E-3    3.344961612056585E-3   -6.695298958756249E-4   -2.519189398141183E-3    1.848918047634124E-3   -2.420783400473220E-3   -3.723994641177541E-3    5.212068202962857E-1

 1.337500000000000E9     3.277020743529709E-2    5.133017664049041E-1    9.231172334484701E-4   -2.119766133155212E-3   -6.730979572107587E-4   -2.381917338183198E-3    3.107826079021084E-3    1.589076622595145E-3
                         9.684972432050904E-4   -2.107504847000418E-3    1.972177878734093E-2    5.292052769528880E-1   -9.677957801719582E-4   -1.935986232027499E-3   -1.829973592763947E-3   -1.512877681065284E-3
                        -6.799956390377541E-4   -2.367849772576727E-3   -9.354505458191844E-4   -1.920250031745661E-3    2.572671864409027E-2    5.117854055768908E-1    7.527645464348056E-4   -2.414591390639302E-3
                         3.098651439575264E-3    1.599989401118150E-3   -1.850674290246766E-3   -1.518150394961012E-3    7.374833900952734E-4   -2.426708392365279E-3    1.220756287667008E-2    5.231613376508860E-1

 1.350000000000000E9     4.791421893973585E-2    5.128338899193808E-1    3.865193801033855E-4   -1.969738086125966E-3   -1.704586955085961E-3   -1.448350948884706E-3    3.221888616844420E-3   -4.732632515651980E-4
                         4.087119666415483E-4   -1.969746114513192E-3    3.549472290343170E-2    5.295022756665546E-1   -1.821142744165885E-3   -1.116228714058384E-3   -2.143846342317586E-3   -1.671275684495247E-4
                        -1.689872310067159E-3   -1.450708383699709E-3   -1.831773727492493E-3   -1.110523365217063E-3    4.105454522217590E-2    5.129084874592349E-1    1.168098588763199E-4   -2.206260793705177E-3
                         3.226283172328300E-3   -4.548355478381814E-4   -2.104930025071612E-3   -1.950915221113561E-4    1.043501060193785E-4   -2.206910813802579E-3    2.740447147780994E-2    5.232731607665244E-1

 1.362500000000000E9     6.204876565876576E-2    5.107680818952287E-1    5.052564997116722E-5   -2.036340071375379E-3   -2.018513939068536E-3   -3.347538286980723E-4    2.223875774517653E-3   -2.053866115897239E-3
                         4.135574404838699E-5   -2.020964653149142E-3    5.014263943578470E-2    5.284747159019820E-1   -1.934152783564048E-3    2.874443547187641E-5   -1.703934463763653E-3    8.269176118099419E-4
                        -1.980744377033158E-3   -3.328082308955016E-4   -1.964300256121322E-3    1.195725930276278E-5    5.565399484834477E-2    5.126284907321537E-1   -3.744937558074478E-4   -2.136084167144187E-3
                         2.195895446099211E-3   -2.056144209898338E-3   -1.681942659188489E-3    8.452276418582942E-4   -3.665074302921067E-4   -2.124156038006146E-3    4.127042621682737E-2    5.220929941070679E-1

 1.375000000000000E9     7.499278564019082E-2    5.082007077052860E-1   -6.575863937607010E-4   -2.172306381782909E-3   -1.720108192032694E-3    6.412184603979840E-4    6.131429666073285E-4   -2.761026620900526E-3
                        -6.701684972627459E-4   -2.175537267000018E-3    6.367886033599772E-2    5.266552790071714E-1   -1.399518306207584E-3    8.501472611963416E-4   -9.636922008702424E-4    1.376831704853325E-3
                        -1.717644644363487E-3    6.148435821673106E-4   -1.393667027616575E-3    8.619286586279768E-4    6.948005489414874E-2    5.115001963752189E-1   -1.079843331351522E-3   -2.041770031571623E-3
                         5.932516885247506E-4   -2.768141449625942E-3   -9.071424751487233E-4    1.399258381319198E-3   -1.086749614101332E-3   -2.054449748308666E-3    5.425782869073145E-2    5.203002063928329E-1

 1.387500000000000E9     8.738744440770058E-2    5.054236384938318E-1   -1.621862587164963E-3   -1.814021975960667E-3   -1.131255139287682E-3    1.269994292638688E-3   -1.006829053046498E-3   -2.458633282579922E-3
                        -1.650746743390607E-3   -1.832566096303044E-3    7.646629862363463E-2    5.243532587766008E-1   -6.914620111611611E-4    1.072352142014391E-3   -1.447473398761601E-4    1.496579310928877E-3
                        -1.131255188009252E-3    1.292738450816482E-3   -7.149328827265554E-4    1.072370372472559E-3    8.294143266014684E-2    5.098629715888071E-1   -1.929131562845811E-3   -1.495916605286740E-3
                        -1.011554826065988E-3   -2.473494635380158E-3   -1.478845773325508E-4    1.498438417160057E-3   -1.911100172333561E-3   -1.496567880583945E-3    6.710149116457147E-2    5.180083555637492E-1

 1.400000000000000E9     9.942056480734603E-2    5.024194790549185E-1   -2.255662947518181E-3   -8.052226243778281E-4   -3.575338591279341E-4    1.598912257342857E-3   -2.086568628286618E-3   -1.428710697328067E-3
                        -2.271401477756613E-3   -8.485996506751366E-4    8.866518403909671E-2    5.213889735627486E-1   -3.208553513933267E-4    9.461577560450062E-4    5.403172828126354E-4    1.285440817914607E-3
                        -3.708330392816818E-4    1.585968882327039E-3   -3.033178528526235E-4    9.406231002621357E-4    9.621195568414345E-2    5.074380437594391E-1   -2.315453421961094E-3   -4.564892152153482E-4
                        -2.092351858784537E-3   -1.398190701814923E-3    5.400326715199153E-4    1.267567200648712E-3   -2.329252172083537E-3   -4.606960501905344E-4    7.981817758192111E-2    5.151205005138605E-1

 1.412500000000000E9     1.109389368138390E-1    4.989752251459731E-1   -2.139668475827953E-3    3.456973115655386E-4    4.411294584979375E-4    1.540930074115386E-3   -2.405591503838019E-3    5.868029912416740E-6
                        -2.123916266706241E-3    3.582228354942144E-4    1.005661041975214E-1    5.180564582616944E-1   -1.922655945792913E-4    9.328407867715373E-4    1.002970367809580E-3    8.335027539592729E-4
                         4.317827635477343E-4    1.551125028082830E-3   -1.931494042707443E-4    9.455735199603866E-4    1.091643798279262E-1    5.040967825270863E-1   -2.033978414252324E-3    5.970526697373052E-4
                        -2.405341581698067E-3    7.534826325521953E-6    1.007656306046704E-3    8.596472589174156E-4   -2.024605948523547E-3    5.908848048847927E-4    9.187616831259296E-2    5.114848620034815E-1

 1.425000000000000E9     1.212453867942448E-1    4.953577090770830E-1   -1.449568070135286E-3    1.034985945502112E-3    1.121132886518301E-3    1.147996856514859E-3   -1.881962370393126E-3    1.336669694021552E-3
                        -1.482610433464238E-3    1.029813352789524E-3    1.118707802728400E-1    5.145410425825651E-1    1.120534582290105E-4    1.106685760028266E-3    1.235057142133542E-3    2.875890691278277E-4
                         1.112705004984967E-3    1.143574897321084E-3    9.488051518779442E-5    1.132745662242818E-3    1.210530469042952E-1    5.003276414729947E-1   -1.302902359117246E-3    1.193725079075802E-3
                        -1.906437296469982E-3    1.325049584111342E-3    1.234849368545052E-3    2.817884827921186E-4   -1.299002231943327E-3    1.188354015237779E-3    1.027392960232423E-1    5.078742179065563E-1

 1.437500000000000E9     1.304651205806261E-1    4.921398719957394E-1   -8.154565753928190E-4    1.158469821904140E-3    1.584097475677023E-3    3.826614709565433E-4   -7.837676006137942E-4    2.121376675771957E-3
                        -8.020835951577926E-4    1.168349516299866E-3    1.224021565704608E-1    5.113109452146428E-1    6.458055754414945E-4    1.097755673352657E-3    1.186270875354453E-3   -3.716927334568291E-4
                         1.562863389445747E-3    3.801297393888176E-4    6.537700162512363E-4    1.102362168024364E-3    1.318240849135460E-1    4.967094182863033E-1   -6.227550945842236E-4    1.227818961055498E-3
                        -7.678993720891977E-4    2.100499693457621E-3    1.220347123016967E-3   -3.680543548746597E-4   -6.197162825292357E-4    1.237982452252785E-3    1.126952129227054E-1    5.049049880869315E-1

 1.450000000000000E9     1.392697149860186E-1    4.898515833206135E-1   -4.107234508270845E-4    1.065717714492487E-3    1.484372353642752E-3   -5.002976279761197E-4    5.919179332428984E-4    2.074102693916284E-3
                        -4.270701412452168E-4    1.069425422811674E-3    1.325895444940466E-1    5.087925703794877E-1    1.186140326383399E-3    6.708782076686351E-4    8.222807318321191E-4   -9.303734881758512E-4
                         1.502759078021888E-3   -5.118670201341109E-4    1.210025927125272E-3    6.616722344060710E-4    1.418857616311774E-1    4.937012766265020E-1   -2.857591219182726E-4    1.064688547686172E-3
                         6.324699456329931E-4    2.084174469379372E-3    8.316788409924821E-4   -9.419821022787609E-4   -2.840244883435036E-4    1.065402889646951E-3    1.224719297776512E-1    5.026776651957693E-1

 1.462500000000000E9     1.483125808687542E-1    4.880776977967815E-1   -1.866850806134100E-4    1.081199689501834E-3    8.688252645872838E-4   -1.254533764091107E-3    1.692707297400661E-3    1.206548527762086E-3
                        -1.776188921643086E-4    1.080469889723785E-3    1.427874068742047E-1    5.065535494342490E-1    1.330858333380396E-3   -9.964459634352282E-5    1.796379942149525E-4   -1.200333360675184E-3
                         9.102658798394998E-4   -1.235925082719583E-3    1.340207179311471E-3   -9.702629268566316E-5    1.518604259738750E-1    4.911973599272684E-1   -9.074616051995014E-5    9.912626258908959E-4
                         1.684722138821222E-3    1.224599365822452E-3    1.770257531993137E-4   -1.183992661857644E-3   -1.020996003496089E-4    1.015384149317462E-3    1.322605068199020E-1    5.005594219779390E-1

 1.475000000000000E9     1.575512425487010E-1    4.864644957744633E-1    1.476375973965758E-4    1.125178661019128E-3    7.242090364538454E-5   -1.405155315206629E-3    1.955921515308995E-3   -6.584256799765573E-5
                         1.237756428088479E-4    1.143544158522162E-3    1.530001601173078E-1    5.044934197733181E-1    9.742018817305922E-4   -6.839967706630838E-4   -5.117688073039788E-4   -1.015428208709243E-3
                         5.428405522153079E-5   -1.419834455649460E-3    9.728829493752535E-4   -6.899603946147318E-4    1.618324584086200E-1    4.888079484396835E-1    1.763186091611818E-4    1.056589668265862E-3
                         1.953433734578761E-3   -5.828927081924677E-5   -4.968953104357496E-4   -1.004317868764524E-3    1.505922624804497E-4    1.048079385082844E-3    1.420851250784674E-1    4.982278419764922E-1

 1.487500000000000E9     1.669704465467025E-1    4.846790023152162E-1    5.627337591242811E-4    1.021630271612976E-3   -6.624301946664539E-4   -1.071501308940235E-3    1.366165127036030E-3   -1.114114591351599E-3
                         5.537813539283936E-4    1.002631684090176E-3    1.631354740320281E-1    5.023047819071160E-1    4.215131240796145E-4   -9.222247617168265E-4   -8.794939669228771E-4   -5.152408402303030E-4
                        -6.816897348981885E-4   -1.086187690986232E-3    4.223673558586710E-4   -9.184641877412606E-4    1.716829281358560E-1    4.864416958598985E-1    5.635371199183691E-4    9.769570793742902E-4
                         1.412663526184025E-3   -1.149000874082635E-3   -8.805266718949708E-4   -5.228142043642660E-4    5.527691454878246E-4    9.599420699059049E-4    1.516415707195007E-1    4.957357479886239E-1

 1.500000000000000E9     1.766143073585200E-1    4.830354600096893E-1    9.209954765060943E-4    6.351307975755494E-4   -1.007761380699442E-3   -5.005995076484206E-4    3.966762357413859E-4   -1.556468067736934E-3
                         9.143621496574663E-4    6.510598601356003E-4    1.730711931323497E-1    5.002240200140255E-1   -2.744130282506011E-6   -7.800373426234058E-4   -8.493756872523659E-4    1.989167178176544E-5
                        -9.878114752806145E-4   -5.055417271800510E-4    1.370114191164977E-5   -8.085055897016893E-4    1.813699600091456E-1    4.841213482548016E-1    8.774463248221766E-4    5.980645531707757E-4
                         3.939248470473400E-4   -1.565687761716973E-3   -8.769854010534811E-4    3.888450505940140E-5    8.747939167714891E-4    6.056682609736990E-4    1.613018602336559E-1    4.934597860803306E-1

 1.512500000000000E9     1.869062246644803E-1    4.817592744237980E-1    9.102137477937708E-4    1.376820507790591E-4   -9.645257615851870E-4    6.958836621105288E-5   -5.455787449255195E-4   -1.329269950733786E-3
                         9.437173891299475E-4    1.425521614028767E-4    1.836348134789474E-1    4.982196437547179E-1   -1.749092002040728E-4   -6.062993983960918E-4   -6.564278651708582E-4    4.039986424474232E-4
                        -9.614867375921181E-4    7.653777777473781E-5   -1.742236121474933E-4   -5.945620222649234E-4    1.913280719027994E-1    4.821952884567551E-1    8.944278124647473E-4    1.649421101267308E-4
                        -5.420466620023451E-4   -1.333845131262910E-3   -6.493403436996058E-4    4.021966572942616E-4    8.960248703119807E-4    1.792716282468523E-4    1.714816317718742E-1    4.916188493034706E-1

 1.525000000000000E9     1.980809120619909E-1    4.805390157897999E-1    7.258737812765153E-4   -2.015318496946044E-4   -7.177652519280244E-4    4.267990893034893E-4   -1.074141054121969E-3   -6.832018148508682E-4
                         7.058495083734899E-4   -2.250661187787975E-4    1.947645894040322E-1    4.962488147346090E-1   -2.962666700019663E-4   -5.014210780821789E-4   -3.078835867361913E-4    5.524224590320747E-4
                        -7.010877921941916E-4    4.599129727060807E-4   -2.655348233085618E-4   -4.878714859409966E-4    2.019154114165473E-1    4.803513943784958E-1    7.315248371870235E-4   -1.134278486514858E-4
                        -1.058367529437690E-3   -6.655560423452861E-4   -3.351554970909876E-4    5.533995330536419E-4    7.347148486695953E-4   -1.239818032039705E-4    1.824335143140178E-1    4.900832091994082E-1

 1.537500000000000E9     2.100077923153277E-1    4.790702578849682E-1    4.877605351983492E-4   -2.837251727905037E-4   -3.963177351106161E-4    6.171421530045060E-4   -1.096635831001755E-3    4.931510389453487E-5
                         4.779801615808649E-4   -2.720166301159791E-4    2.066618273991003E-1    4.940111033086760E-1   -4.198429607284588E-4   -4.204901182198102E-4   -7.930095606558350E-5    5.915632540374064E-4
                        -4.013232210469339E-4    6.387470874447720E-4   -4.427193537104463E-4   -4.361860334587700E-4    2.131276324038121E-1    4.782721396293790E-1    5.436804280879859E-4   -2.166510090220928E-4
                        -1.113414034176460E-3    3.784779024530454E-5   -5.544002439886482E-5    5.625569706734118E-4    5.666379870642559E-4   -2.159922380979285E-4    1.940595672417152E-1    4.883342111644224E-1

 1.550000000000000E9     2.225406354410900E-1    4.769635968610851E-1    3.587761806170503E-4   -2.392241776921233E-4   -7.139468805441161E-5    6.884442353308580E-4   -7.579917175002107E-4    5.719918969037447E-4
                         3.833313957803683E-4   -2.682058499994352E-4    2.192318323382930E-1    4.913465520316931E-1   -6.381484363607301E-4   -2.389960213414732E-4    1.628701947195043E-4    5.243767477020493E-4
                        -7.060656724157001E-5    6.943911928520077E-4   -6.316139481796341E-4   -2.509739557813897E-4    2.251678717765619E-1    4.756776407767735E-1    5.091524195145003E-4   -2.667622599220726E-4
                        -7.907505404378403E-4    5.419028618895965E-4    1.935523493457133E-4    5.003452028985449E-4    5.190700166988949E-4   -2.537738194176376E-4    2.061151726702993E-1    4.862337214670673E-1

 1.562500000000000E9     2.353784487891371E-1    4.741890946809256E-1    3.802823792060910E-4   -3.222075356550125E-4    2.182430147370501E-4    6.327560815142549E-4   -3.492727126030116E-4    8.136425883570027E-4
                         4.029094853520564E-4   -3.176775930925069E-4    2.322130720333132E-1    4.880701212751119E-1   -6.778319488093657E-4    8.493442541664509E-5    3.799410972068743E-4    3.430847233621830E-4
                         2.126922874501141E-4    6.468959914642791E-4   -6.786399801656616E-4    8.160258271334688E-5    2.377783840098798E-1    4.726913441388212E-1    4.631361174610864E-4   -4.319857146259940E-4
                        -3.313883066340225E-4    7.681154315149436E-4    3.697244232451624E-4    3.595778145406614E-4    4.647468486000237E-4   -4.024189290771934E-4    2.184398001394077E-1    4.835335351071415E-1

 1.575000000000000E9     2.485711794567085E-1    4.710785105704006E-1    3.390159767073137E-4   -4.755912544031271E-4    5.103706598133270E-4    4.456922223853162E-4    5.814319600086997E-5    7.639080383643155E-4
                         2.788413048577105E-4   -4.751529913076188E-4    2.456057033580956E-1    4.843532535115389E-1   -5.146441718241580E-4    4.314743611388529E-4    4.810021337212899E-4    1.036781087591484E-4
                         5.124744667526291E-4    4.624783095799895E-4   -5.328345713168118E-4    3.915342404902004E-4    2.509106734770771E-1    4.693465343717887E-1    3.074561614521388E-4   -6.262673699505991E-4
                         8.597792878767828E-5    7.674342374601549E-4    4.588485458454796E-4    1.405507443863680E-4    3.227108216267913E-4   -6.177321620811697E-4    2.311516888647108E-1    4.803618660025098E-1

 1.587500000000000E9     2.620480249349323E-1    4.672652597968225E-1    9.371080935956037E-5   -6.134668920094492E-4    6.188006495870063E-4    1.250097587439877E-4    4.356133102123080E-4    5.676852928244698E-4
                         7.591501375200323E-5   -5.984107153884986E-4    2.592282786184580E-1    4.799767599712600E-1   -1.989246786825204E-4    5.403420794462034E-4    4.257451805733475E-4   -1.318032940835102E-4
                         6.476375933649546E-4    9.976152084520886E-5   -1.949020862738845E-4    5.314238676957912E-4    2.646020982892847E-1    4.655152241233337E-1   -1.630664878664914E-5   -6.649887799965447E-4
                         4.177812797943797E-4    5.673981401713175E-4    4.575524153570068E-4   -9.160059540869525E-5    1.351253119166145E-5   -7.064567164589214E-4    2.443576829776475E-1    4.763794934466583E-1

 1.600000000000000E9     2.760003917212808E-1    4.624431429457149E-1   -2.037048324358113E-4   -5.604022987062778E-4    6.104420484094116E-4   -2.231910848775685E-4    6.138523630743911E-4    2.895410206392039E-4
                        -2.284799750674337E-4   -5.529889696274540E-4    2.733628885193378E-1    4.743783953464867E-1    5.238300842341233E-5    4.465674178684738E-4    3.174358178990650E-4   -3.159638384462869E-4
                         5.849618743794904E-4   -2.245009154290249E-4    6.747309050718971E-5    4.352250707830690E-4    2.787626321832702E-1    4.610051297761688E-1   -2.806528820326523E-4   -5.852178441227793E-4
                         6.136315637147797E-4    2.864037035328191E-4    2.993479423935571E-4   -3.084884261448955E-4   -2.884231786718662E-4   -5.621380067611569E-4    2.581041652635324E-1    4.712263497820832E-1

 1.612500000000000E9     2.904104710326640E-1    4.566211899399567E-1   -3.765820847647511E-4   -3.396398990377781E-4    3.623727040198544E-4   -4.639834865884784E-4    6.610285190080600E-4   -7.964187639670922E-5
                        -3.693059962772951E-4   -3.423682171350155E-4    2.876889731983407E-1    4.678324203040442E-1    1.599992247715850E-4    2.895558182840931E-4    9.363182374215516E-5   -3.996254056402111E-4
                         3.696058735044086E-4   -4.521672384431206E-4    1.594415668968157E-4    2.895825090266885E-4    2.932077607850531E-1    4.555538800471247E-1   -4.288005383510270E-4   -3.367015048991529E-4
                         6.528191773132231E-4   -8.795808602340091E-5    9.367266497075666E-5   -3.965181480355452E-4   -4.337956041882343E-4   -3.464119521566418E-4    2.722570731502021E-1    4.649833857215652E-1

 1.625000000000000E9     3.050600319568173E-1    4.493384838840075E-1   -3.907693353654091E-4   -1.206827199816296E-4    5.757839867167113E-5   -5.146460838062736E-4    5.043879466233885E-4   -4.010763426272817E-4
                        -3.992622225006188E-4   -1.554551965238511E-4    3.023171191132133E-1    4.600306961624840E-1    1.524417332890668E-4    2.334643850315930E-4   -9.292216265628776E-5   -3.292583344436878E-4
                         5.414658609287359E-5   -5.365974602035187E-4    1.584546411316092E-4    1.967897346986704E-4    3.077851472412750E-1    4.488781535125528E-1   -4.282664809977769E-4   -1.323149832284832E-4
                         4.766300305830640E-4   -4.252157517352235E-4   -1.249341898749828E-4   -3.545121224276321E-4   -4.258442110709441E-4   -1.401859489681840E-4    2.866130126113520E-1    4.575800541675778E-1

 1.637500000000000E9     3.196210793912026E-1    4.405701640068719E-1   -3.542179736404339E-4   -2.418875568591684E-5   -1.866267630114509E-4   -4.249890190303826E-4    1.687933195769972E-4   -6.060374157238336E-4
                        -3.430327126122831E-4   -3.141191428678660E-5    3.168512216116536E-1    4.509638810268958E-1    2.121851897619914E-4    1.869531057142577E-4   -1.990721327770219E-4   -2.108604843391780E-4
                        -1.998672178425948E-4   -4.047935071792128E-4    2.103828783843914E-4    2.076792454215703E-4    3.221870470381407E-1    4.410618381227649E-1   -3.712334361347671E-4   -1.775100738807786E-5
                         1.873999078421579E-4   -6.274089679553511E-4   -2.043751151089889E-4   -2.081376216063379E-4   -3.452874127988390E-4   -2.907312840725459E-5    3.009941186162640E-1    4.492267666457881E-1

 1.650000000000000E9     3.341220062057179E-1    4.308019139255775E-1   -2.891933386395346E-4    4.811283711872850E-5   -3.558849561452544E-4   -2.353325839388605E-4   -1.898954911922308E-4   -5.816669121837087E-4
                        -2.740099054125515E-4    4.400583526627282E-5    3.313506062541184E-1    4.408018058679534E-1    2.938166165169029E-4    1.191762467798963E-4   -2.368872056406425E-4   -7.238957032617762E-5
                        -3.119203578699301E-4   -2.296477398494121E-4    2.902188960665217E-4    1.315935755559641E-4    3.366510735570851E-1    4.320284818914434E-1   -3.044718870970464E-4    4.488073624834397E-5
                        -1.860664154965777E-4   -5.696091541791382E-4   -2.264725521160358E-4   -6.802692710807273E-5   -3.376649240059213E-4    5.280393491779631E-5    3.152934078069630E-1    4.399687699372418E-1

 1.662500000000000E9     3.483450492617924E-1    4.198583570216327E-1   -2.831086353986108E-4    1.208194478555558E-4   -3.554142730684359E-4   -4.584386584829180E-5   -4.356145676982816E-4   -3.566031983027598E-4
                        -2.764603731336234E-4    1.022606965398819E-4    3.455417633081406E-1    4.293625382824483E-1    3.354248145151397E-4   -1.487141052042910E-5   -1.856272305864826E-4    2.688203793139632E-5
                        -3.586341694608863E-4   -4.790075257342557E-5    3.312224922711909E-4   -3.156675319341670E-5    3.511143411788522E-1    4.215474017503889E-1   -3.224598169962420E-4    1.409303307729436E-4
                        -4.642115286285140E-4   -3.660286329250489E-4   -2.147106506108757E-4    2.108604100828419E-5   -3.323916870674196E-4    1.148650697059213E-4    3.291368347669136E-1    4.295180628624338E-1

 1.675000000000000E9     3.621488882190069E-1    4.076285026721153E-1   -2.305269939574896E-4    2.064862864909185E-4   -2.801509117485492E-4    8.615533812835572E-5   -5.472757818446392E-4   -3.872663085567730E-5
                        -2.421050083555673E-4    2.048225968842142E-4    3.590792700837824E-1    4.165304555848948E-1    2.863950274561075E-4   -2.058303865033716E-4   -1.549305517402265E-4    7.887309405184014E-5
                        -3.006075316502199E-4    1.063023579946681E-4    2.578712341057582E-4   -1.883560488119532E-4    3.652277983964509E-1    4.095253071052582E-1   -2.603361527163226E-4    2.689752890684406E-4
                        -5.162418799116217E-4   -1.919038755307469E-5   -1.652972978164488E-4    8.383327807589790E-5   -2.482586821262761E-4    2.782411692946383E-4    3.422312190419531E-1    4.176165156163613E-1

 1.687500000000000E9     3.752589362614585E-1    3.943656943452156E-1   -1.251308357710130E-4    2.844304650029481E-4   -2.026388193964081E-4    1.804304091995733E-4   -4.244931885870765E-4    2.617846413026453E-4
                        -1.104668190353745E-4    2.820199060590521E-4    3.718554411010787E-1    4.024415166698452E-1    1.128684575494239E-4   -2.552529718432111E-4   -1.253271135425816E-4    1.118200312663133E-4
                        -1.939807824847930E-4    1.898004115037930E-4    1.149720995534557E-4   -2.373532844031637E-4    3.789439361329693E-1    3.960670366899542E-1   -1.102349556699450E-4    3.332453240869812E-4
                        -4.469309552817272E-4    2.568520236871048E-4   -1.202159193047866E-4    8.830951842846036E-5   -9.003735072891373E-5    3.546681658190096E-4    3.545187506506553E-1    4.044182005846528E-1

 1.700000000000000E9     3.875939233933977E-1    3.799546475743115E-1    1.932658327850269E-5    2.863765834681860E-4   -9.650195091116345E-5    2.413767237327070E-4   -2.187952545014135E-4    4.077871421774722E-4
                         1.058003180922269E-5    3.026317594774027E-4    3.837149834362347E-1    3.871438497150653E-1   -1.017123686337337E-5   -2.007151120227999E-4   -8.154654834250044E-5    1.536115070801055E-4
                        -1.042432502650750E-4    2.362169388374509E-4   -2.601030222656706E-7   -2.161051683076575E-4    3.921109823805569E-1    3.813439308846586E-1    6.590722071355934E-5    2.987702203921904E-4
                        -1.849687499904990E-4    4.373282530636083E-4   -6.435658489608215E-5    1.461917344600158E-4    7.286611925268996E-5    3.079037991845775E-4    3.660180925249132E-1    3.898184760180866E-1

 1.712500000000000E9     3.988763278804270E-1    3.647220962391828E-1    1.074230758625414E-4    1.946604655364069E-4    2.704955100818361E-6    2.383261560917602E-4    1.029726003352251E-4    4.214156111998171E-4
                         1.279150220588529E-4    2.183924848312701E-4    3.944530124559548E-1    3.707032086783530E-1   -4.597000126270460E-5   -1.382410129494645E-4   -3.140484600487798E-5    1.719437665042481E-4
                         2.262556461095127E-5    2.448774313809369E-4   -5.173433751020370E-5   -1.310681209347509E-4    4.043396016110171E-1    3.656441603803406E-1    1.620323821296764E-4    2.059571545798466E-4
                         6.285656280371505E-5    4.256598650548451E-4   -1.697459493557996E-5    1.720797124246945E-4    1.825075823183704E-4    2.028886635028784E-4    3.766182547158934E-1    3.741560334397303E-1

 1.725000000000000E9     4.091237878010873E-1    3.483529008967597E-1    1.630934251348094E-4    1.356439104551267E-4    1.060800881664632E-4    2.124390709055252E-4    2.851751991434320E-4    3.103910899606833E-4
                         1.603399228490049E-4    1.229902714625142E-4    4.041018829449919E-1    3.533839360054310E-1   -3.379412058450910E-5   -6.915949102405631E-5    6.687975847133638E-5    1.837120373447770E-4
                         1.237209705978075E-4    2.223957936225607E-4   -1.625793461681720E-5   -9.017929942991183E-5    4.154985439032621E-1    3.489929708158610E-1    1.985945825813001E-4    8.404669300361400E-5
                         2.509073245249163E-4    3.038550997988104E-4    5.499792926952123E-5    1.763521938262078E-4    1.999577878613720E-4    1.068812350594107E-4    3.863842172888728E-1    3.575430815456871E-1

 1.737500000000000E9     4.182695474717978E-1    3.309842072455244E-1    1.823251764911390E-4    4.864130267174783E-5    1.825683502030289E-4    1.029558680823840E-4    3.206308148878011E-4    8.356554756424192E-5
                         1.882130719623750E-4    4.656079957152913E-5    4.126596276857136E-1    3.349880039309630E-1   -4.217232725994500E-5   -1.094972319807322E-4    1.343415009741163E-4    1.146810006299642E-4
                         1.888030400325913E-4    1.196639324952359E-4   -2.273725261649841E-5   -1.059798776988727E-4    4.255768847281987E-1    3.314176744734332E-1    1.570079247945411E-4    2.178618901544465E-6
                         3.619988523865781E-4    9.653624323890134E-5    1.428681048476493E-4    1.418139500953284E-4    1.713312783003626E-4   -6.943125992778341E-6    3.951135959409897E-1    3.400851892782904E-1

 1.750000000000000E9     4.263411709301199E-1    3.125082648435304E-1    1.667767089053244E-4   -2.000212515020846E-5    2.097984147309719E-4    4.509311633363540E-5    2.972288757005058E-4   -1.088219754574465E-4
                         1.478368695086434E-4   -3.031692055940393E-5    4.199194145593326E-1    3.157394717324576E-1   -7.971299535916454E-5   -1.022857024144152E-4    1.954477625858529E-4    6.620738489653150E-5
                         2.028845196116270E-4    2.207549009927540E-5   -7.074410068560129E-5   -1.093395031183224E-4    4.343003365990037E-1    3.130259915953134E-1    1.435124491787242E-4   -2.649485692696941E-5
                         3.148064938395706E-4   -1.032693870656370E-4    1.869047745554728E-4    5.829776213227434E-5    1.439355160965810E-4   -2.521824158473235E-5    4.025001603470499E-1    3.219861413062803E-1

 1.762500000000000E9     4.330807532362685E-1    2.930017864256004E-1    1.440920240848129E-4   -1.079643891831699E-4    1.677377629588202E-4   -4.464491929125162E-5    1.953109400936729E-4   -2.050640195803740E-4
                         1.571060443193922E-4   -8.006251936006618E-5    4.256018897309244E-1    2.958431184126984E-1   -1.314291309549543E-4   -1.089143419602383E-4    2.098469917336363E-4   -4.039269263593246E-5
                         1.910176846171824E-4   -7.823947225366602E-5   -1.274992479799784E-4   -9.250137859748100E-5    4.414474464986708E-1    2.937696191281067E-1    9.423364879532037E-5   -8.031697129284540E-5
                         1.963009357600429E-4   -2.324403992191261E-4    2.101289391155411E-4   -3.728417750196882E-5    9.143148625707540E-5   -8.896864880498246E-5    4.084748436285249E-1    3.034464288529549E-1

 1.775000000000000E9     4.384337634624042E-1    2.730694769072401E-1    6.280844262897046E-5   -1.686382007359652E-4    1.398090758168850E-4   -1.196740701817969E-4    4.950030027835191E-5   -2.893322235804005E-4
                         9.592075210052012E-5   -1.317477901567864E-4    4.296101947935307E-1    2.754128664371718E-1   -1.565880109968952E-4   -1.146378299298532E-5    1.437926048357399E-4   -1.214271157490858E-4
                         1.133497132452492E-4   -1.246545795231357E-4   -1.627917691036656E-4   -2.367568976217583E-5    4.469989511229679E-1    2.737283312050773E-1    3.645439431016407E-5   -9.408846690853580E-5
                         3.908412697310616E-5   -2.757791397911687E-4    1.763867512419699E-4   -1.293323715701889E-4    4.432551730486788E-5   -9.450090318550384E-5    4.128031804734912E-1    2.845961421398935E-1

 1.787500000000000E9     4.423310760640926E-1    2.527400872293297E-1    1.199028729586254E-6   -1.507254120547801E-4    4.612949707069761E-5   -1.413903957309810E-4   -9.081226037964064E-5   -2.637742639458740E-4
                        -8.527349548255996E-6   -1.563694320360149E-4    4.318245811001291E-1    2.544949619869620E-1   -1.583303316572140E-4    3.464802224233401E-5    8.880445242344314E-5   -1.900062553441763E-4
                         6.642994291780853E-5   -1.352139472877378E-4   -1.610322708109706E-4    3.671680662956113E-5    4.508656811471932E-1    2.531639713363758E-1   -2.728803084026678E-5   -1.117499626653969E-4
                        -8.558920383896555E-5   -2.522243619408266E-4    9.309266358331178E-5   -1.861138148195489E-4   -2.168239718021479E-5   -1.161297311243692E-4    4.153843740593485E-1    2.653401121749712E-1

 1.800000000000000E9     4.448143068992478E-1    2.320524094540017E-1   -8.306177700041614E-5   -1.397992376118608E-4    1.969888919221354E-5   -1.574865172562448E-4   -2.303730679849897E-4   -1.735974575437778E-4
                        -1.115681302014553E-4   -1.289258583609303E-4    4.322079658697688E-1    2.332178992594651E-1   -1.222682804966383E-4    7.605484614870864E-5   -2.837817314196407E-5   -2.412393782240642E-4
                         2.231868897281113E-5   -1.439679672173063E-4   -1.332077679795375E-4    6.757790094192360E-5    4.533542309255444E-1    2.320099389383231E-1   -1.119589841109332E-4   -4.537276020553157E-5
                        -2.322314136796720E-4   -1.697332129912624E-4   -5.710153729810581E-6   -2.138889772950436E-4   -1.028065024936722E-4   -7.581058351130882E-5    4.163747109619012E-1    2.458138537756059E-1

 1.812500000000000E9     4.457359895494752E-1    2.112933627176046E-1   -1.466523290743776E-4   -4.237872455994433E-5   -4.128830277283174E-5   -1.534347206334277E-4   -2.411503918594562E-4   -3.367773180964431E-5
                        -1.386215238976214E-4   -5.087350571883478E-5    4.307644175020197E-1    2.118334900857637E-1   -9.839689717030399E-5    1.196522053050533E-4   -1.133849699320210E-4   -2.115697038012149E-4
                        -4.225078186101324E-5   -1.488494502138675E-4   -1.194404046610448E-4    1.301464267504044E-4    4.543470147783461E-1    2.104674716936759E-1   -9.186961321463262E-5    8.277816510033917E-6
                        -2.769155867288194E-4   -2.522827463144955E-5   -1.156594740639825E-4   -1.869529096010367E-4   -1.150293705933686E-4    2.334975549916622E-5    4.157917133043523E-1    2.257853630041528E-1

 1.825000000000000E9     4.449880161925362E-1    1.905583585350095E-1   -1.325938353299882E-4    5.979212603498311E-5   -1.196672463022591E-4   -1.383727998007584E-4   -2.293566230291074E-4    9.742994158824939E-5
                        -1.609613272993034E-4    4.376674106675881E-5    4.274184084379207E-1    1.905664434951138E-1   -3.946150645768724E-5    1.722277794357347E-4   -2.166516736668193E-4   -1.093934812948470E-4
                        -1.156765082878046E-4   -1.572069564842095E-4   -6.216217371469838E-5    1.676431039042268E-4    4.538144320264770E-1    1.888294670809393E-1   -3.959661822829774E-5    9.624842789288148E-5
                        -2.308419301872250E-4    8.781484022049698E-5   -2.230430765593108E-4   -1.361811015453222E-4   -6.362136484178435E-5    8.812130743019577E-5    4.137554998601996E-1    2.056587399867430E-1

 1.837500000000000E9     4.423186791145317E-1    1.697223645018586E-1   -6.553265344626964E-5    1.315216877177584E-4   -1.614619974676817E-4   -7.855552008917168E-5   -1.429887470563730E-4    1.998389432633688E-4
                        -7.943188536919988E-5    1.257297716056347E-4    4.222070256401780E-1    1.697413291508097E-1    8.213971721852967E-6    1.654171853327720E-4   -2.569657381991929E-4   -1.764705288055906E-5
                        -1.643843189467841E-4   -7.773328477366379E-5   -8.335320910292398E-6    1.845100474487130E-4    4.516283349552233E-1    1.674190711838658E-1    2.888938283365680E-5    9.699035728786359E-5
                        -1.464177005345921E-4    2.069984280492702E-4   -2.597812460267805E-4   -3.504495624489314E-6    2.207026888605000E-5    1.026936223375097E-4    4.103007406567573E-1    1.857616002104065E-1

 1.850000000000000E9     4.378321341577731E-1    1.491902615206357E-1    1.738037577724952E-5    1.342247358728004E-4   -2.284744721494135E-4    2.697855484958005E-6    3.876349752619758E-5    2.686186997834873E-4
                         6.935881044836688E-6    1.167602694203994E-4    4.151135528469969E-1    1.496432842190571E-1    7.421435981920096E-5    1.500316788010725E-4   -2.150969581682802E-4    1.441055348750634E-4
                        -2.131610513106588E-4   -8.538230024597765E-7    7.820494846991697E-5    1.843435636199509E-4    4.478492965485777E-1    1.463868275300291E-1    6.900925656945096E-5    9.541178155684042E-5
                         3.006622854250725E-5    2.437863527528219E-4   -2.111936347303452E-4    1.259111913572990E-4    6.294330236247326E-5    7.561433577561098E-5    4.053389167742198E-1    1.662930986675980E-1

 1.862500000000000E9     4.315751539424549E-1    1.288126137992896E-1    1.128016754768758E-4    1.100956241569777E-4   -2.026822922968754E-4    1.364383600969493E-4    1.700107809320882E-4    2.205086083470871E-4
                         5.698959474061065E-5    1.410146012326316E-4    4.062877177397375E-1    1.304100296402052E-1    1.928740909462749E-4    1.048256843272107E-4   -1.064779382538812E-4    2.514004143516299E-4
                        -1.956389369918799E-4    1.222587816718717E-4    1.691995227723059E-4    1.237012133386346E-4    4.424384245524265E-1    1.259348608092479E-1    1.047490666545738E-4    5.809578029135115E-5
                         1.516516899569496E-4    2.099051736856335E-4   -1.062265353719809E-4    2.409964840591628E-4    1.138143470690129E-4    6.477273172630692E-5    3.987453446233621E-1    1.475816970461900E-1

 1.875000000000000E9     4.233263722011780E-1    1.089146979124613E-1    1.224080551456080E-4    5.125427935267417E-5   -9.317578693540494E-5    2.349518388825136E-4    2.365154026377776E-4    8.064992754651821E-5
                         1.158073571409697E-4    9.592513836638213E-5    3.956755908510938E-1    1.122382014609145E-1    1.807139361177126E-4   -5.772281726475194E-6    4.548711361968719E-5    2.773114453262661E-4
                        -9.139132034341542E-5    2.475772813254487E-4    1.973164388131801E-4    4.596066559626594E-5    4.352111304660372E-1    1.060448834741253E-1    1.197369467549952E-4   -3.512382445543695E-6
                         2.213737750485100E-4    7.118822909518284E-5    3.195626454747695E-5    2.615867683358494E-4    1.253181226656175E-4   -1.231910915316416E-6    3.903135564701982E-1    1.297556269256609E-1

 1.887500000000000E9     4.133812879703025E-1    8.953266403227818E-2    1.524973782108565E-4   -2.158613798511921E-5    3.322334966765407E-5    2.591318396372450E-4    2.031120756317305E-4   -4.281652330848027E-5
                         1.643451934859061E-4   -2.847384380209841E-5    3.832324572604185E-1    9.513453954461849E-2    1.718308309572913E-4   -4.083207189842768E-5    1.781397593642559E-4    2.252561140272150E-4
                         4.785115001539111E-5    2.598966361083339E-4    1.787317774801150E-4   -2.821289735672538E-5    4.260390436882530E-1    8.694283894719354E-2    1.312609906963448E-4   -5.399757856074397E-5
                         2.118488165287392E-4   -6.649883415968535E-5    1.752491319973572E-4    1.922759368274175E-4    1.433674020525499E-4   -8.271070921118575E-5    3.799134278919806E-1    1.127958967288623E-1

 1.900000000000000E9     4.017582168251952E-1    7.114164937329254E-2    1.435004862897670E-4   -1.117890768098085E-4    1.666752852558296E-4    1.757609233599777E-4    1.544370401098606E-4   -2.060206999775537E-4
                         1.475140126724292E-4   -6.522295564432669E-5    3.690126738699655E-1    7.941666525468156E-2    1.217978669809446E-4   -1.169090393128103E-4    2.386884210242937E-4    8.396035048473893E-5
                         1.850971677409104E-4    1.925148656067214E-4    1.321882362866439E-4   -1.196619214424880E-4    4.150479385023082E-1    6.859649112627338E-2    1.000467446834291E-4   -1.260660158744805E-4
                         1.569827778265296E-4   -1.604745024486138E-4    2.435077268476869E-4    9.592328607252962E-5    1.032538106305997E-4   -1.341567426774813E-4    3.678203245186627E-1    9.678738248288279E-2

 1.912500000000000E9     3.886714830843979E-1    5.386564855892395E-2    8.445199845892132E-5   -1.552926340685137E-4    2.691809133926712E-4    5.751198479860937E-5    2.396954767701267E-5   -2.257431478632108E-4
                         8.767106487324005E-5   -1.523089644062948E-4    3.533332852233680E-1    6.499862999611614E-2    6.116117659885896E-5   -1.918165157441464E-4    2.767435365423674E-4   -7.212198846640886E-5
                         2.664446514645052E-4    6.758211014701415E-5    9.338826053155319E-5   -1.519172914334024E-4    4.023751454462899E-1    5.107636582076969E-2    2.331556781153704E-5   -1.616794970650008E-4
                         2.292243658833834E-5   -2.180776459277821E-4    2.780910016309509E-4   -9.135057259008976E-5    4.243695756980464E-5   -1.719258872366309E-4    3.540649502450481E-1    8.179634053503618E-2

 1.925000000000000E9     3.740326002516309E-1    3.820700250102203E-2    2.502299401991571E-5   -1.827145343190255E-4    2.553978686862259E-4   -1.048543677187435E-4   -1.038719329023543E-4   -1.948116323224397E-4
                         2.119920068772170E-5   -1.793421468349234E-4    3.364089788421081E-1    5.234735069849251E-2    1.876051017739680E-5   -1.971320892078223E-4    1.938665126298846E-4   -1.939511035985972E-4
                         2.753319367110332E-4   -9.083579518749157E-5    2.136905516598896E-5   -1.960089536029346E-4    3.882265757048616E-1    3.459099234357575E-2   -6.272143850610285E-5   -1.761311430711822E-4
                        -1.105238856820635E-4   -2.117443179543779E-4    1.851117854961793E-4   -1.971565811373006E-4   -3.878796356360753E-5   -1.603716287696502E-4    3.389862692275576E-1    6.806528360603310E-2

 1.937500000000000E9     3.579827527465757E-1    2.413608253039859E-2   -3.755951895654490E-5   -1.416296047219289E-4    1.692020415689085E-4   -2.092850762973540E-4   -1.687955687446669E-4   -1.071776060745569E-4
                        -7.698088021925021E-5   -1.540231861354929E-4    3.184351984368807E-1    4.148124758108414E-2   -3.668269069199238E-5   -1.735165499877882E-4    5.739548469717802E-5   -2.284811427323579E-4
                         1.731341597677118E-4   -1.917737898544189E-4   -3.565622145983634E-5   -1.744340425165573E-4    3.728092417877278E-1    1.948320473490280E-2   -1.213212901281501E-4   -1.410370864154202E-4
                        -1.768605285741102E-4   -7.162249948766481E-5    6.012187940643087E-5   -2.585053730015995E-4   -1.101253543518730E-4   -1.557907873287447E-4    3.226785244474668E-1    5.583982083115153E-2

 1.950000000000000E9     3.406933260555818E-1    1.193926352745863E-2   -1.113011659782873E-4   -1.307114683861231E-4    2.884828385876948E-5   -2.601592549188937E-4   -1.841031224058726E-4    2.796602681956732E-5
                        -1.074087624958856E-4   -1.103364081617229E-4    2.996421483066053E-1    3.270704813437218E-2   -1.276831848078752E-4   -1.518660458202374E-4   -7.953068610054779E-5   -2.053390879369823E-4
                         1.693155727073078E-5   -2.794385509494402E-4   -1.359740602001181E-4   -1.429698373366482E-4    3.561801575500006E-1    5.810716895051591E-3   -1.745246198879154E-4   -1.212454257589338E-4
                        -2.005577121348651E-4    2.496140571054411E-5   -8.418827259099889E-5   -2.198046698530580E-4   -1.509871688022932E-4   -9.742405246139053E-5    3.054625061576932E-1    4.551516641369684E-2

 1.962500000000000E9     3.223051116190244E-1    1.769638881980277E-3   -1.762406989980991E-4   -6.443908438453390E-5   -1.274015601480667E-4   -2.371840709807629E-4   -9.245268009541704E-5    1.284152146431340E-4
                        -1.296936546354005E-4   -6.658345340299334E-5    2.800997174358271E-1    2.628838638160766E-2   -1.761343973306178E-4   -8.533026557809016E-5   -1.937128195460746E-4   -1.517100111366420E-4
                        -1.308148911370603E-4   -2.277116240449449E-4   -1.826764807341944E-4   -9.192154034939202E-5    3.385448667619179E-1   -6.049331029906816E-3   -1.850302839557289E-4   -3.338829001149874E-5
                        -1.197799577801140E-4    1.122511518850063E-4   -1.994989960496251E-4   -1.388320568004948E-4   -2.037581292225774E-4   -1.181229557976565E-5    2.872967736029157E-1    3.724917662474054E-2

 1.975000000000000E9     3.027902545770106E-1   -6.333803189339932E-3   -1.552664493824625E-4   -9.761569786735591E-6   -2.449181848298272E-4   -1.275432325165463E-4   -4.979198376650408E-5    1.713493013435471E-4
                        -1.769974521454108E-4    2.112285599836313E-5    2.600731049400637E-1    2.233714456365661E-2   -1.806368637827496E-4    3.252526279667618E-5   -2.525437257520443E-4   -4.065190603702442E-6
                        -2.371748483907148E-4   -1.305917633840629E-4   -2.373684176172387E-4    4.889684358070740E-6    3.200055055309440E-1   -1.581770666627089E-2   -1.920134800079364E-4    5.152144231084957E-5
                        -2.308301496600331E-5    1.759832270973100E-4   -2.153817709715913E-4   -4.776013216985122E-6   -1.898272640251392E-4    4.316099594424503E-5    2.684049832322153E-1    3.138636552226446E-2

 1.987500000000000E9     2.825088462910428E-1   -1.230596617596722E-2   -1.376737446782447E-4    7.375586658857128E-5   -2.693753003579804E-4    2.768730051439108E-5    5.531307296940065E-5    1.667968427239252E-4
                        -1.520295866429137E-4    6.336558313032967E-5    2.398331518289078E-1    2.101187135012906E-2   -1.726584027466208E-4    9.773549979233705E-5   -2.332215876893899E-4    1.032992938075908E-4
                        -2.505395733266588E-4    1.934020241286284E-5   -1.852888592436881E-4    1.144121490126450E-4    3.006356262397827E-1   -2.325143691532490E-2   -1.668728348574531E-4    1.426991888712160E-4
                         5.419547376580436E-5    1.411385560391105E-4   -1.991803366273648E-4    1.129225983466002E-4   -1.467961122315498E-4    1.317368331830265E-4    2.489120557238217E-1    2.801620037604142E-2

 2.000000000000000E9     2.617449074197480E-1   -1.615350927252346E-2   -1.387649908395454E-4    1.137552631630253E-4   -1.985636462965710E-4    1.468873642150660E-4    1.485526604515230E-4    8.010619874533854E-5
                        -1.422029958019119E-4    1.217529766915814E-4    2.194967899933625E-1    2.214639124564756E-2   -1.241192179136680E-4    1.706437005941177E-4   -1.046930263214549E-4    1.989332154243359E-4
                        -1.907799430208344E-4    1.591848460543010E-4   -1.261986361270329E-4    1.679256569461199E-4    2.806343776890898E-1   -2.840818466828748E-2   -9.263051414097804E-5    1.866072341615659E-4
                         1.264653618640236E-4    8.399235912037888E-5   -8.890265077556666E-5    1.849174108206085E-4   -1.044201161244461E-4    1.904936472921951E-4    2.289664207290421E-1    2.709472944964641E-2

 2.012500000000000E9     2.406754620364658E-1   -1.823437873506643E-2   -5.207150836229452E-5    1.566477717398544E-4   -9.031135722912590E-5    2.294986951739051E-4    1.301125082132225E-4    3.868411065690377E-6
                        -5.018079701976956E-5    1.536466929472963E-4    1.996609711189279E-1    2.520339857799788E-2   -3.699775706380361E-5    2.013160440833438E-4    2.865379114857565E-5    2.263583961576875E-4
                        -7.915016380748301E-5    2.238980838285512E-4   -4.254849048168598E-5    2.103007662739626E-4    2.602586790139022E-1   -3.168324585190768E-2   -1.524565098678075E-5    2.229984795028889E-4
                         1.295262361406718E-4   -2.022913523419737E-5    3.220299596134181E-5    1.949471535147835E-4   -1.146830372815580E-5    2.390278668382173E-4    2.091026999603954E-1    2.810861980996129E-2

 2.025000000000000E9     2.199510775746662E-1   -1.778795231897207E-2    1.316709213114147E-5    1.858635106949956E-4    8.227643505879035E-5    2.228005120666455E-4    1.078337991685321E-4   -9.473587883138399E-5
                         3.326443913262520E-6    1.455442381261925E-4    1.805000367221747E-1    3.073434285224651E-2    7.947219164001954E-5    2.015981426670924E-4    1.353107137956157E-4    1.473419150819369E-4
                         6.303821202838681E-5    2.170318899878401E-4    6.636129080297599E-5    1.988445525958673E-4    2.397167563759465E-1   -3.260919243964156E-2    7.177538120444794E-5    1.937525182071785E-4
                         1.219716043951069E-4   -8.471976526521921E-5    1.353489614333715E-4    1.516328296406405E-4    8.942069277882249E-5    2.059900227945855E-4    1.896476976728333E-1    3.153138650169428E-2

 2.037500000000000E9     1.999281046243456E-1   -1.489469602419949E-2    8.768169933257024E-5    1.509221919978369E-4    1.842711147181025E-4    1.380862219058216E-4    3.405746834930320E-5   -1.164759125459713E-4
                         7.412816634307902E-5    1.612429750588918E-4    1.625331102818754E-1    3.861086355896629E-2    1.552936241754873E-4    1.322231382192003E-4    1.838339497839803E-4    4.409943088794936E-5
                         1.510961265099446E-4    1.393238032986686E-4    1.554397837707671E-4    1.458404608345571E-4    2.192585386302595E-1   -3.121218043173364E-2    1.651599881335394E-4    1.476599317972620E-4
                         5.157631138804300E-5   -1.109875633591579E-4    1.802577255269152E-4    2.721174474995370E-5    1.616609615574127E-4    1.520982375323611E-4    1.709886217930550E-1    3.735858608309439E-2

 2.050000000000000E9     1.809462439598727E-1   -9.516167819349487E-3    1.491701833034399E-4    7.922867107819119E-5    2.138423250316708E-4    8.967645920521273E-6   -3.532831345018556E-5   -9.304450539925212E-5
                         1.455698195549162E-4    8.240257855562230E-5    1.460208698433764E-1    4.841395488740878E-2    2.109847944746398E-4    4.617858315543447E-5    1.536878895220939E-4   -7.876946853848572E-5
                         1.987190361784295E-4    3.534174428691013E-5    2.268840459829095E-4    4.650085842780117E-5    1.994684560401110E-1   -2.769472575270095E-2    2.117798480633900E-4    7.071613467176773E-5
                        -5.131579404591251E-5   -1.268333025696194E-4    1.636074970614126E-4   -5.943241510067676E-5    2.125332684201707E-4    5.498605885464085E-5    1.536082134667306E-1    4.542629086006554E-2

 2.062500000000000E9     1.632305483106652E-1   -1.906590244765570E-3    1.784381191954573E-4    2.078516686817774E-5    1.748691099933573E-4   -8.151532948235681E-5   -8.657521598325826E-5   -3.811976338325645E-5
                         1.689784789902366E-4    2.525453222446899E-5    1.314367379327028E-1    6.016535193002626E-2    2.115645220840534E-4   -5.735786291303112E-5    8.798731336103860E-5   -1.192382060379094E-4
                         1.583616670869108E-4   -9.711175288595729E-5    2.145865708247424E-4   -6.012280252454068E-5    1.806765504126162E-1   -2.215018971212832E-2    2.115521826145600E-4   -1.781721464715762E-5
                        -8.989692848328083E-5   -6.480702002330114E-5    1.013967335155889E-4   -1.393947814817780E-4    2.171966968307550E-4   -3.152375604565513E-5    1.378124366663021E-1    5.559484358102094E-2

 2.075000000000000E9     1.468351879342997E-1    7.843980937829407E-3    1.534526054799427E-4   -4.249943545326994E-5    8.122361718987132E-5   -1.474590069015377E-4   -1.007757604663451E-4   -1.503069703542339E-5
                         1.618845025351523E-4   -6.031751372270566E-5    1.188162674559767E-1    7.368375443291238E-2    1.434653994853247E-4   -1.445221310652296E-4    9.453039802429496E-6   -1.592980911181103E-4
                         1.120676406297281E-4   -1.465766829540764E-4    1.150011951225545E-4   -1.387560875481668E-4    1.632072922062403E-1   -1.454902543814968E-2    1.709295557941616E-4   -1.147048929354261E-4
                        -1.054055110002601E-4   -2.959862589176136E-6    6.084236655831457E-6   -1.749777568270309E-4    1.761457597541124E-4   -1.322873558548628E-4    1.238039448414639E-1    6.776954407248606E-2

 2.087500000000000E9     1.318754968371198E-1    1.949506544679485E-2    1.044732283548711E-4   -1.420517380810504E-4   -2.784648737709078E-5   -1.570760294810115E-4   -7.448394120312610E-5    8.385852410790266E-5
                         1.118262399949619E-4   -1.029457812044723E-4    1.081832719390619E-1    8.871589631495432E-2    3.812465554836687E-5   -1.656435180688127E-4   -4.564059531405684E-5   -1.252636456037329E-4
                        -1.305651049087576E-5   -1.685554608737940E-4    5.815070990895470E-5   -1.820407043316833E-4    1.472454835502718E-1   -5.048177824881316E-3    9.565032229724723E-5   -1.710078841217933E-4
                        -8.708432449294378E-5    5.471908861218247E-5   -7.483506284994738E-5   -1.043114830255685E-4    1.012567462610844E-4   -1.815450996871642E-4    1.116068047340203E-1    8.176906197267748E-2

 2.100000000000000E9     1.185336415395922E-1    3.266854179313478E-2    6.245182131038925E-5   -1.429259938831127E-4   -9.848630057188013E-5   -1.265105251945392E-4   -2.030371400716219E-5    7.267067509005007E-5
                         4.754916991750640E-5   -1.230637473202115E-4    9.963797045672881E-2    1.047865223108538E-1   -4.520552018747893E-5   -1.816704344402785E-4   -1.298018520139854E-4   -7.859782572923058E-5
                        -1.067278596992172E-4   -1.430426058826178E-4   -4.178116770862262E-5   -1.835253036377875E-4    1.329679487476990E-1    6.224393279249361E-3   -8.807903628767741E-8   -1.948518007489018E-4
                        -2.591006816120593E-5    8.598527383112318E-5   -8.686028822983932E-5   -5.998615685881610E-5    6.547580353248679E-6   -2.013566859806596E-4    1.013057704726916E-1    9.705241448020738E-2

 2.112500000000000E9     1.068730260097649E-1    4.681979300845646E-2   -1.189042427711633E-5   -1.499567869668603E-4   -1.422319212529657E-4   -2.372021568098066E-5    1.312699926233432E-5    9.651177947623631E-5
                        -7.773595696881120E-6   -1.729278747573035E-4    9.313987096937706E-2    1.214008201777055E-1   -1.225847399837249E-4   -1.131574765290696E-4   -1.247326937543915E-4    1.384599286667914E-5
                        -1.416058466822201E-4   -5.990754095396715E-5   -1.107995872309689E-4   -1.382172245658709E-4    1.204609823585791E-1    1.895221656204002E-2   -4.462360610509212E-5   -1.686862301849138E-4
                         2.817047860851918E-5    9.063473199995831E-5   -1.285377431592587E-4    8.589659266583083E-6   -6.734302531336446E-5   -1.592065708372292E-4    9.300069371817661E-2    1.131404024356907E-1

 2.125000000000000E9     9.701065271344182E-2    6.176226477639904E-2   -5.943924495633108E-5   -1.496585057252376E-4   -1.400693172586746E-4    2.396597160246732E-5    6.117656894053855E-5    4.495732288552654E-5
                        -8.113877569449871E-5   -1.082204626724219E-4    8.859554641068015E-2    1.382631047698652E-1   -1.551084398851301E-4   -6.000106332229397E-5   -7.704974778795429E-5    6.485230882901859E-5
                        -1.249062422751820E-4    3.067065879314049E-5   -1.634954120425793E-4   -6.095440062457019E-5    1.096346898106605E-1    3.286235401100980E-2   -1.215399818219728E-4   -1.048472092112811E-4
                         4.298313184817602E-5    4.331589898810289E-5   -9.791250328218086E-5    7.387107623591713E-5   -1.094144115352918E-4   -1.136679964743645E-4    8.679473161069803E-2    1.296992856379978E-1

 2.137500000000000E9     8.912025784649888E-2    7.707243930097968E-2   -8.616137857829469E-5   -7.828273459400027E-5   -7.673862011601737E-5    7.871102831568840E-5    8.412320406487042E-5    5.604825938602440E-6
                        -1.101381447587041E-4   -1.043737361749169E-4    8.609710415543845E-2    1.548741609908097E-1   -1.410950263989491E-4   -3.634399524632566E-6    1.122945722450390E-6    9.609997345601799E-5
                        -7.884248782205413E-5    1.016252087444791E-4   -1.597797992059385E-4    3.716436957278191E-5    1.004931414573442E-1    4.761360948497191E-2   -1.372162161056658E-4   -6.569540086127600E-5
                         6.502237647981143E-5   -5.573831286014363E-6   -1.748764818285768E-5    8.644823249203987E-5   -1.527910219687369E-4   -6.560014084503893E-5    8.268717239956554E-2    1.463920389720616E-1

 2.150000000000000E9     8.328442945449432E-2    9.257378079003370E-2   -1.218899041505857E-4   -3.060722944393755E-5   -2.876384940746532E-5    1.183931889391509E-4    3.485718498473818E-5   -4.871373142728430E-5
                        -1.526804491696234E-4   -3.677204430901503E-5    8.564307889517671E-2    1.711419543473885E-1   -1.210101043300555E-4    1.128115278607552E-4    2.645638284081214E-5    8.278520072328565E-5
                        -1.885664381311113E-5    1.147959897805211E-4   -9.966136617299937E-5    9.187344890515217E-5    9.321424735228427E-2    6.285862291323124E-2   -1.462540105364924E-4   -2.744707217403775E-6
                         6.918767365621398E-5   -5.982225417738443E-5    1.100660053050063E-5    9.340497247639061E-5   -1.328600901038806E-4    1.798385503362535E-5    8.088589492189817E-2    1.630089514213746E-1

 2.162500000000000E9     7.952880577662932E-2    1.081902063307513E-1   -1.223259628881422E-4    9.256736584723197E-6    3.849288840954908E-5    9.493481608649849E-5    2.299512910895861E-6   -7.775617224627305E-5
                        -1.338899268321102E-4    2.128339463115462E-5    8.727167092674405E-2    1.868909553489643E-1   -6.472544500903823E-5    1.238730345179550E-4    5.228325561657217E-5    4.652938831031171E-5
                         2.768733452420103E-5    1.019083015513422E-4   -8.480009850991256E-5    1.379151698984090E-4    8.765693824961442E-2    7.821197382813674E-2   -9.817998261265000E-5    6.372022651679015E-5
                         3.865799512949117E-5   -7.697302653313869E-5    4.615928939322282E-5    6.416054254672308E-5   -1.219257351657658E-4    6.250583815590206E-5    8.118472949823122E-2    1.794427684705872E-1

 2.175000000000000E9     7.774273435426068E-2    1.236584098932430E-1   -9.601728494995748E-5    8.037357582585916E-5    7.382195268831604E-5    6.680963901573385E-5   -1.155339071685626E-5   -4.418836603750608E-5
                        -9.422240084613742E-5    6.259786390235811E-5    9.061009956011781E-2    2.021240947552620E-1   -1.367801073006364E-5    9.339409477256803E-5    3.876606667200592E-5    2.430948290082425E-5
                         1.019093762959667E-4    4.326290203701690E-5    2.951675887854139E-6    1.419530130667124E-4    8.389944515060732E-2    9.344419366236600E-2   -7.876482682762870E-5    1.000163632195191E-4
                        -1.230371568725831E-5   -5.019800582996036E-5    7.582682214480357E-5    1.056752893213527E-5   -5.504541626994961E-5    1.054203715719397E-4    8.338102162612025E-2    1.955545828421506E-1

 2.187500000000000E9     7.778958137823555E-2    1.390311790589656E-1   -4.846854220301930E-5    1.088396145037007E-4    8.466632302250403E-5    2.608532204926625E-5   -2.599834659078826E-5   -4.759544745258075E-5
                        -1.891836549213943E-5    9.231506294709816E-5    9.560598752502351E-2    2.167964332115762E-1    4.564245304342077E-5    1.188238518673390E-4    4.413211111268903E-5   -2.885672788620600E-5
                         8.611638379515576E-5    1.083725700415732E-5    6.999506125327036E-5    1.154104898476604E-4    8.189168898438604E-2    1.084053385275360E-1   -3.234840959410465E-5    9.869437762082048E-5
                        -3.266129459365387E-5   -3.024570894922616E-5    5.928675555454081E-5    8.138608077435346E-6   -1.862236773856577E-5    1.008877293279643E-4    8.724758772147152E-2    2.112556579918042E-1

 2.200000000000000E9     7.940897000331938E-2    1.543366662520975E-1   -3.095929599080161E-6    8.910532834595549E-5    7.473282686631546E-5   -2.102428045018308E-5   -6.950630884258366E-5    1.513692053628973E-5
                         1.968268270431282E-5    9.401526249088673E-5    1.017936152549608E-1    2.308539314610707E-1    9.051652316908265E-5    7.892856596727219E-5    3.720713660270796E-5   -1.229592224928844E-5
                         6.957420796494445E-5   -2.941607265551342E-5    1.028455446475362E-4    7.533996074624045E-5    8.168072430332118E-2    1.230918271754172E-1   -3.543269477320874E-6    1.038471051465201E-4
                        -5.853391501974687E-5    1.414314231346677E-5    2.747181197623826E-5   -3.665987506925514E-5    4.649712103267904E-6    1.183705558555825E-4    9.255866894149077E-2    2.263475647978345E-1

 2.212500000000000E9     8.236876577464555E-2    1.693824287460252E-1    5.485630941093882E-5    5.399802612686116E-5    3.756500251067709E-5   -8.011550770481642E-5   -4.309396170447861E-5    2.866644824058499E-5
                         3.656405805623977E-5    8.960353952495892E-5    1.089108251814322E-1    2.443100725036596E-1    1.242533201825023E-4   -1.198860777607548E-5   -1.118047777567704E-5   -4.949901195017039E-5
                         3.514750034271497E-5   -7.097930409044572E-5    1.120198327792990E-4    1.962677870705417E-5    8.314645646031477E-2    1.373335172267241E-1    1.998940457966776E-5    7.060720716456848E-5
                        -5.080715174858784E-5    4.798826130219547E-5    1.151991661033525E-6   -6.176007284108705E-5    5.330860114341787E-5    7.100477663025980E-5    9.907055259219844E-2    2.407189426115942E-1

 2.225000000000000E9     8.633343178848805E-2    1.839730803533821E-1    5.628108147089299E-5    4.248489527452064E-5    1.406630504500589E-5   -8.770178237312162E-5   -1.190591215807095E-5    2.195112262286016E-5
                         6.861646638366000E-5    3.487612858851634E-5    1.168900822224094E-1    2.567592303145536E-1    6.368189904820672E-5   -5.076613212894868E-5   -2.352247082571350E-5   -2.386594106705614E-5
                        -1.944464103409059E-6   -6.360348216148368E-5    7.120987909373740E-5   -6.026252892892868E-5    8.612026848486955E-2    1.513157957716236E-1    7.016213011322659E-5    3.021168508761247E-5
                        -1.209980423156915E-5    2.094708686462180E-5   -1.649200586816893E-5   -4.718166925358148E-5    8.657404259257241E-5    3.684901635170514E-5    1.065901376519180E-1    2.540761818299159E-1

 2.237500000000000E9     9.135230938919303E-2    1.978917776514922E-1    7.222117711203488E-5   -1.796499866901896E-5   -3.582025321803765E-5   -5.717673840299601E-5    1.745188285321122E-5    5.183736832385120E-5
                         6.221655393696530E-5    1.276447285366332E-5    1.255925577422919E-1    2.680768832643309E-1    7.320456478355574E-5   -7.270043411978295E-5   -6.373124991622671E-6   -1.115407578936459E-6
                        -3.131816123440747E-5   -4.259610176351093E-5    5.587008062066530E-5   -8.781596304983116E-5    9.027045542227999E-2    1.649418317477534E-1    6.438986471153441E-5    1.587281333493913E-5
                         1.537909955479092E-5    3.003194940055294E-5   -5.653339383741814E-6   -5.739190864654419E-7    6.834667284890311E-5   -1.422873209493822E-5    1.151402540943515E-1    2.664092116344315E-1

 2.250000000000000E9     9.730706057531750E-2    2.109522289523528E-1    1.899799967911527E-5   -2.317077883137499E-5   -5.687957064789178E-5    3.429075156645024E-6   -1.804994686605091E-5    3.204745115276625E-5
                         4.820057696999861E-5   -4.260961915444912E-5    1.351621447588101E-1    2.782791623798875E-1   -1.401181601548161E-5   -7.593928308101411E-5   -4.744088581358354E-5   -1.488760024203736E-5
                        -5.701993414442255E-5   -3.881042680185774E-5    8.754237009358907E-6   -8.127044977036360E-5    9.549892042646960E-2    1.780458169495745E-1    7.789243931062154E-5   -4.885085869024931E-5
                         3.113878864468290E-5    3.267241980056572E-5   -4.978189150026133E-5    2.633039617701719E-5    5.700949717330507E-5   -5.772378386370596E-6    1.249161325707891E-1    2.775253298600840E-1

 2.262500000000000E9     1.041122739337544E-1    2.230037579980759E-1    3.900038031661059E-5   -3.310633481801842E-5   -9.576889825953522E-5   -1.345671816414559E-5    4.730213709582756E-5    2.800371941755002E-5
                         5.112294389969740E-5   -5.278067976459380E-5    1.456058846958912E-1    2.873727672713258E-1   -3.352104678991041E-5   -9.037180198536628E-5   -3.328353947253618E-5    4.629951478732370E-5
                        -6.645637451223041E-5   -5.591276144066265E-6   -2.530708098474703E-5   -6.920354852463723E-5    1.015865863245122E-1    1.905285844682418E-1    3.151656650322800E-5   -3.166652418033615E-5
                         4.483839925731994E-5    1.068349301958482E-5   -1.298646868244312E-5    2.044560121097720E-5    8.062410477615920E-5   -4.760452299153989E-5    1.356836257744525E-1    2.876811698377916E-1

 2.275000000000000E9     1.118878903033462E-1    2.339578490554284E-1    1.874459319825267E-5   -4.235293295814683E-5   -1.797108982976674E-5    3.912874671563028E-5    3.604331619771875E-5   -7.137840568009448E-6
                         2.319941829462350E-5   -6.144232791725802E-5    1.568572922307563E-1    2.955415334822005E-1   -6.180949256644598E-5   -4.650848260317258E-5   -1.103111294954820E-6    2.973415255643599E-5
                        -3.415599234550782E-5    4.638283829415645E-5   -5.613908367854815E-5   -4.960177393063764E-5    1.083888842266611E-1    2.022728804406452E-1    1.791168506295973E-5   -3.183607494835958E-5
                         4.312539914949879E-5   -3.502666894398830E-7   -2.163937322250612E-5    2.083834926323340E-5    2.516802334647649E-5   -2.776252298642105E-5    1.472092100856957E-1    2.969610313041763E-1

 2.287500000000000E9     1.208990954429226E-1    2.438639158012757E-1   -2.131718068111547E-5   -3.683312385748121E-5   -2.226179194272886E-5    5.950200953832292E-5   -4.273570304517039E-6   -5.016613789363857E-5
                        -1.856798594017008E-5   -4.597191887479306E-5    1.688676314046395E-1    3.028186076190462E-1   -5.294991271864369E-5   -1.508870047814953E-5    1.233474035955981E-5    2.585380757140441E-5
                        -1.622451206123479E-5    4.802905003145251E-5   -5.287253689300248E-5    6.052086689433361E-6    1.160457806574302E-1    2.130851886366683E-1    6.864927982158094E-6   -4.936458043406206E-5
                         1.240972879771481E-5   -1.782086613893979E-5   -3.412587738941587E-6    1.122288218190208E-5   -1.499389059654284E-5   -5.819277039750896E-5    1.593888652169047E-1    3.053805522830289E-1

 2.300000000000000E9     1.308485026975782E-1    2.529866172204642E-1   -2.240145396237216E-5   -1.553758337785346E-5    2.885832125874949E-5    5.126768215815601E-5   -9.811850383962688E-6   -2.065934225984764E-5
                        -2.507340847586145E-5   -1.918706272406909E-5    1.814092357053680E-1    3.094399691351810E-1   -4.145698495538490E-5    4.387416718831087E-5    2.234874931455058E-5    2.835776408916840E-5
                        -2.104107583622076E-5    5.405726832785436E-5   -4.430911403748293E-5    1.082303592214899E-5    1.244667195306620E-1    2.228854634275022E-1    9.385934925804081E-6   -3.204825208327395E-5
                         1.436012722518035E-6   -2.510210653992746E-5    3.014851278428707E-5    1.487280657334618E-5   -2.245622686047031E-5   -5.130453794995353E-5    1.720955262416780E-1    3.129168926599432E-1

 2.312500000000000E9     1.417829483142205E-1    2.611920153141304E-1   -2.043081733952620E-5   -3.789762501332919E-6    2.177144300111176E-5    2.270446293851079E-5   -1.488351565110012E-5   -2.389935602544193E-5
                        -8.481552231516977E-5    1.041835480693034E-5    1.941578439999937E-1    3.152274691808304E-1   -2.834597723104637E-6    3.897724318479439E-5    1.188349878481874E-5    3.435094850765919E-6
                         2.911646906241288E-5    6.239541560280870E-6   -4.651695975535660E-5    6.542165056766251E-5    1.337206411986757E-1    2.316201529923570E-1   -9.834437467293548E-6   -2.062803198105350E-5
                        -4.540081268574807E-6   -1.110081454915204E-5    2.481875137497022E-5   -6.144877542280029E-7   -4.633402072324284E-5   -2.176800976414818E-5    1.851432876811021E-1    3.193328698705286E-1

 2.325000000000000E9     1.534068290927273E-1    2.688505440429465E-1   -3.112358470751823E-5    8.448058613993156E-6    1.176131655657726E-5    2.731121020619943E-6   -2.801852525322977E-5    2.603198176861306E-5
                        -3.412906430901485E-5   -8.739470513194960E-6    2.071004284845612E-1    3.201499482815642E-1    5.637177958794906E-6    5.042596913167682E-5    4.147043609042990E-5   -1.271792956944978E-5
                         1.363854323909544E-5    1.200694830101539E-5   -1.868646522004919E-5    4.278321571934299E-5    1.438324154044051E-1    2.393853228413018E-1   -4.779104012335704E-5    4.337563027608141E-6
                        -2.866186174651695E-5    2.916551117690022E-6    1.385141395294691E-5    5.049112313433019E-6   -4.582734604895045E-5    1.082708865508256E-5    1.984586306835150E-1    3.245994289035870E-1

 2.337500000000000E9     1.654074476045286E-1    2.759419044541199E-1   -2.537318844037873E-5    4.731927613218237E-6    3.121807627238819E-5   -1.149379394618356E-5   -7.569608888495990E-6    1.651286617743449E-5
                        -2.312763008059102E-5    1.534221553302207E-5    2.201082161966836E-1    3.241684888733570E-1    3.646222367790639E-5    3.965802952524108E-5    1.996083315232210E-5   -1.092728185694052E-5
                         3.911452698070773E-5   -1.135623228612322E-5   -1.824307882429968E-6    2.202706746796511E-5    1.547591600059703E-1    2.463515415097263E-1   -2.695894736525365E-5   -1.644995851163551E-5
                        -5.606075616318379E-6    6.589836982448460E-6   -8.399113982421070E-6   -1.011217594351320E-5   -3.981807337921998E-5    1.394827719948536E-5    2.119879885053013E-1    3.289065874715109E-1

 2.350000000000000E9     1.775124997251059E-1    2.822513133027298E-1   -1.428926369809356E-5    3.179655792684445E-5    2.930176026651682E-5   -1.208419247261433E-6   -5.644304907825705E-6    1.346116166777034E-5
                         1.751399144305497E-5    5.705259101633354E-5    2.332107057567529E-1    3.271476808948620E-1    3.683730146894296E-5    2.988649055301612E-5    2.768319075747236E-5    9.650673811456025E-6
                         5.787932174352708E-6   -2.857430710581083E-5    2.608857780422340E-5    3.557490864661583E-6    1.662161156790972E-1    2.524890134441805E-1    2.050656496805139E-6   -7.648883354720502E-6
                        -1.874740518998878E-5    8.133247173035050E-6    1.972129815645506E-5    5.955958238080845E-6   -8.175423714201314E-6    2.207242926808824E-5    2.257300840162542E-1    3.319749477688568E-1

 2.362500000000000E9     1.895244420430275E-1    2.876360920740053E-1   -2.340329858401830E-6    4.152245190970165E-5   -3.832687530393006E-6   -1.592456431949145E-5   -1.657314825417683E-5    2.888493263983723E-5
                         5.467034686209849E-6    2.541376861598329E-5    2.463911089884172E-1    3.289495541579950E-1    5.263893401479382E-5    2.051046017075996E-5   -8.788230310710256E-6   -2.812221749734253E-5
                         2.712860065760199E-5   -2.569201399982585E-5    3.248465245492210E-5    2.009813796079490E-5    1.781401966170861E-1    2.578740680519881E-1   -4.446350668015632E-6    3.202783070171915E-5
                        -6.471109829304347E-7    1.575584711184112E-5   -1.082026814848541E-5   -1.080784726166666E-5    7.808535283803493E-7    3.876692674528898E-5    2.398348891928440E-1    3.337518860064526E-1

 2.375000000000000E9     2.015490373875409E-1    2.919352630128379E-1    3.545392001052963E-5    1.835491298597346E-5   -1.561978925422168E-5   -8.735970152063345E-6    1.430382149547017E-5    1.351777151879187E-5
                         1.878104908936427E-5    4.436397753752924E-6    2.596940309356855E-1    3.296265988453158E-1    1.716591849966438E-5   -1.220867336613272E-5    2.128920673248093E-6   -2.746962270364089E-5
                        -1.097566274185936E-5   -4.424726450689510E-5    7.367532261668577E-5   -1.133673072258078E-5    1.901608365610150E-1    2.624097594251312E-1   -6.710652596048823E-6    3.555362301438923E-5
                         1.953786606491407E-5    1.708716631782532E-5   -2.169467058200617E-5   -8.118730804564287E-6   -8.066775433496696E-6    2.767930332068927E-5    2.539753553786247E-1    3.346219796905617E-1

 2.387500000000000E9     2.136256800504638E-1    2.948698634226536E-1    1.002473843802195E-5   -2.236398468944595E-6   -3.373790740071450E-5   -1.228896933172611E-5    3.512853889647769E-6    1.769827812528473E-5
                         1.692256453676221E-5    1.536955425374316E-5    2.732524907818670E-1    3.293489399727077E-1    2.712485369298272E-5    2.183112695247237E-5   -6.175792786291595E-6    2.014287558852484E-5
                        -3.173424446421642E-5    8.010988417166607E-6    5.324643794864545E-5   -3.148049722708267E-5    2.022424972606575E-1    2.661200454368675E-1    4.078619293429207E-6    1.575654421283217E-6
                         2.174472015168027E-5    5.967642259265598E-6   -2.808740931243319E-6    2.031130929009907E-5    1.308891528020051E-5   -6.636516983217308E-7    2.683091292082828E-1    3.346483546469235E-1

 2.400000000000000E9     2.259413759552138E-1    2.964207042275177E-1    3.123534956663913E-5   -1.712300581117910E-5   -6.398932787899761E-6    1.391556231529129E-5    2.635269721282930E-5    4.368196099959487E-6
                         2.693932408430160E-5    1.079054000216683E-5    2.868895485131515E-1    3.284839196261182E-1    2.836612614785608E-5   -2.076481273755638E-5   -2.966341795614852E-5    1.303860635550115E-5
                         6.729972086813936E-6    2.777672243728355E-5    4.611214547667755E-5   -5.056049981910627E-5    2.141776622941640E-1    2.687805945954344E-1    1.362270915665748E-5    2.521887044257006E-5
                         2.610584307526546E-5   -3.309858741520225E-6   -9.894710033092448E-6    9.027333818147310E-6    3.099673926251396E-5    9.843407431990712E-6    2.824397838889994E-1    3.340924538227280E-1

 2.412500000000000E9     2.385261790062665E-1    2.968476404444615E-1    3.451520125316692E-5   -9.555181356503321E-6   -3.286566408445924E-5    2.469990285769003E-5    2.234694863097824E-5   -3.672368938393352E-5
                         4.317642696066372E-5   -4.729311385071730E-7    3.004032651040016E-1    3.269260521649304E-1    2.419250312897900E-6   -1.666435942605832E-5   -1.198717834359471E-5    2.263641960354209E-5
                        -2.262414093537926E-6   -2.619013068689171E-5    1.762213527391971E-5   -5.994169574932668E-5    2.261308910298852E-1    2.705025115849952E-1    2.393978936745957E-5   -9.149640982898118E-7
                         1.489443462578467E-5    2.982107644064556E-5   -3.764233701217889E-6    1.449731552559660E-5    2.500436147843846E-5   -2.068745730278689E-6    2.962854682122399E-1    3.327532020758896E-1

 2.425000000000000E9     2.513425026720660E-1    2.963863922353729E-1    5.187876957291165E-6   -4.904160441942183E-5   -1.480623770342972E-6    4.688687672357571E-5    1.404327569446706E-5   -9.623586068957610E-6
                         2.700403826261180E-5   -1.357925141285142E-5    3.135235474712230E-1    3.248097512419724E-1   -2.076560355889781E-5   -5.186417663305394E-5   -9.256799438060900E-6    2.949611632259900E-5
                        -2.164972381205790E-6    4.517012471798518E-5   -2.279641033980675E-5   -2.998491644443337E-5    2.379841386862546E-1    2.711675313840464E-1    2.436712407312201E-5    2.629262672772995E-6
                         6.550826034442259E-6   -2.010052356051270E-5   -1.745350520516256E-5    1.164922532781199E-5    3.361383750712501E-5   -4.026326712080248E-5    3.095841119967309E-1    3.305487011862849E-1

 2.437500000000000E9     2.643275730190334E-1    2.953167227280292E-1    1.108519932434404E-5   -7.887107685610331E-6    1.176064663421919E-5    5.208205600098208E-5   -9.346996219771405E-6   -1.987979177651962E-5
                         1.394840411770835E-5   -2.554171462043280E-5    3.261078100075223E-1    3.219837536741561E-1   -1.977699993643614E-5   -3.109152418319577E-5   -1.561826007107840E-5    1.959581872176791E-5
                         2.288047622736067E-6    3.098429173985393E-5   -1.622580713467854E-5   -2.490497574406667E-5    2.497433307104736E-1    2.708080839402840E-1    2.973863904756424E-5   -4.656890143034560E-5
                        -3.134202184877836E-5   -3.526723475728527E-6    1.689982824845027E-5    3.254083356899824E-5    2.388688961392703E-5   -3.489307893634531E-5    3.223843040882460E-1    3.274900917598269E-1

 2.450000000000000E9     2.770607250988747E-1    2.939150413442866E-1   -9.526454594103087E-6   -3.111286012826513E-5    1.020350033108274E-5   -2.528752388353969E-5   -4.477663897801223E-7   -1.652730690420862E-5
                        -7.723259838996160E-6   -1.610321291119527E-5    3.381627527693550E-1    3.185437713495169E-1   -2.693550500849007E-5    5.275403173189353E-6   -3.575930288232670E-6   -1.425230397377769E-5
                         1.728033693257597E-5    1.907245102429468E-5   -5.094254891286667E-5   -1.612652106968433E-5    2.613745318023917E-1    2.696151625490808E-1   -1.415820260735928E-5   -4.178497895840642E-5
                        -4.915298338834079E-6    9.779817988045344E-7   -5.707743781079148E-6    7.174327940253631E-6   -3.757837701731819E-5    6.840249503755238E-6    3.346692628039926E-1    3.235952895683668E-1

 2.462500000000000E9     2.893194318609671E-1    2.923174717193372E-1   -2.328864083940104E-5   -3.253753005655564E-5    2.184988695628412E-5   -1.082907360657669E-5   -8.527132548724170E-6   -2.440186489543535E-5
                         5.118363418538367E-6    1.201275587034772E-5    3.496652346228863E-1    3.141582183096053E-1   -1.365206320078503E-6   -1.382967545402294E-5    2.177467626984196E-5    3.398179819468233E-5
                         1.655558712714470E-5   -1.448772933122440E-5   -5.452908935114314E-5    1.097235280980066E-5    2.729757017763912E-1    2.676912950803441E-1   -2.220455488905103E-5   -8.801631409347149E-6
                        -1.103078351741669E-5    1.228643488180532E-5    1.612633236807635E-5    3.429308399986488E-5   -2.279300242645835E-5   -1.656781622928132E-5    3.467232445773050E-1    3.188070184778869E-1

 2.475000000000000E9     3.008364371758371E-1    2.902745103595274E-1   -2.673429307916682E-5   -4.114843363435282E-5   -1.019218012282096E-5   -9.779512632052664E-6   -1.331036212537799E-7   -9.578705684700896E-6
                        -4.020058470247276E-5    6.361785479063112E-6    3.608597483390734E-1    3.089695989416690E-1   -1.570895135283634E-5    3.867400541085131E-5   -8.136904762911824E-6   -1.025114435733103E-5
                         1.876128788013734E-5   -2.990660055930941E-6   -1.985428455299154E-5    3.452385581489438E-6    2.843191154825329E-1    2.651531354323806E-1   -1.693925810459693E-5   -4.158409475969319E-5
                         7.083059405442157E-7    3.912577617497912E-5   -1.464169147765618E-5   -1.178501132116934E-6   -1.895216401713353E-5   -6.738749328749639E-6    3.586534054787197E-1    3.133876862538778E-1

 2.487500000000000E9     3.118114486307401E-1    2.877298519069204E-1    8.814161998622130E-6   -4.174216690622037E-5    1.191221409758150E-5   -7.226392301622679E-6    2.372008889771384E-5   -2.733755177798654E-5
                        -3.215257607701720E-6   -1.160990511977474E-5    3.717660935632487E-1    3.032995805463770E-1   -6.277082455516848E-7    4.218396723891552E-5    2.392030872698891E-6   -1.988071968621882E-5
                        -1.081239751427784E-5    6.468166813918451E-6   -3.739975121844420E-5    1.820661350289149E-6    2.953270158252650E-1    2.621141488058594E-1   -1.187176566772177E-5    7.897930630452082E-6
                        -8.869475245242856E-7   -1.309260920516843E-5   -2.407314268780548E-5   -3.210360575563188E-5   -1.459987692398667E-5    4.597973448266841E-6    3.702279328997917E-1    3.074435976676450E-1

 2.500000000000000E9     3.220729271119841E-1    2.844079215312378E-1   -1.288817306344522E-5    2.876292719937744E-7    2.075530818201132E-6   -1.677871333396840E-5   -4.099676541786677E-7   -1.309186996768905E-5
                        -3.410196420868492E-5    1.420806586927961E-6    3.824096794355912E-1    2.970736702580186E-1    1.017628397677351E-5    1.638594241352160E-5   -4.170810951481337E-6   -1.827740825903885E-5
                        -4.246680225051224E-7   -6.458865312615608E-6    7.854600024445675E-6    9.679808693531126E-6    3.059071211449292E-1    2.586531127253846E-1   -4.795570261405700E-6    1.954114082796213E-5
                        -9.211681336317497E-7    7.921617334952874E-6   -1.624088737838294E-6   -2.865670054153806E-5   -2.831574096251425E-5    5.938741279172753E-6    3.813927053106951E-1    3.013863206268323E-1

 2.512500000000000E9     3.316256720148236E-1    2.802411053269050E-1   -2.041954776412256E-5   -7.563369230998164E-6   -2.073216471475465E-5   -1.033957747729848E-6    1.173050744943568E-5    2.560002351641968E-6
                        -4.456132738141416E-5    1.592574424317097E-5    3.928232429045269E-1    2.906688520786530E-1    3.030794209109636E-6    1.235496131851997E-5    1.444520792109081E-5   -2.771017708960627E-6
                        -2.116257961920638E-5   -1.689449689215637E-5    1.086268381475259E-5    1.807580488948835E-5    3.161260767616130E-1    2.547868044016425E-1   -2.095913268056205E-5   -1.386018505970488E-5
                         9.061469433025078E-8    1.917243179129866E-5   -4.681155109010688E-6    1.196152518159296E-5   -1.083662662786044E-5    2.513034640457690E-5    3.921815506710982E-1    2.952198862418749E-1

 2.525000000000000E9     3.409871395645545E-1    2.751258770582945E-1    3.867702063522239E-6    6.836959429161171E-6    1.581929909292797E-5    1.473989004337752E-6   -1.195096407716536E-5    8.770990994271794E-6
                        -3.150875339796272E-5    4.376166196103381E-5    4.027694845609386E-1    2.842329027505517E-1   -1.345673956537694E-6   -3.419565292738801E-7    1.724313423109453E-5    2.660590002406974E-5
                        -3.779985431099407E-5    1.231232130316091E-5    6.612672089782428E-6   -1.582215022268829E-5    3.258040748610732E-1    2.505207990923369E-1    4.544200428080593E-6   -2.726240281309752E-6
                        -2.187390535426857E-7   -1.076082639921303E-5    1.568760862090833E-5    1.936320841646085E-5   -1.242776801182432E-5    4.336600061044205E-5    4.022569818274269E-1    2.888744835351585E-1

 2.537500000000000E9     3.504229355456803E-1    2.694597631219102E-1   -3.203430022334713E-6    9.942186219134365E-6    3.635968517329822E-5   -3.777230284760244E-6    1.919977699940548E-5   -5.388400048770707E-6
                        -3.059727114379960E-5    2.305701223571515E-5    4.121360480203352E-1    2.778582037699451E-1    1.928597887688860E-5   -2.715279084577644E-5   -1.890243902801947E-5   -2.757075752668469E-5
                        -3.195631947771868E-5    6.982760161702561E-6   -1.700275047782783E-5   -6.623841487655622E-6    3.347807766360762E-1    2.459963730895403E-1    3.119045062392275E-6    1.361373105408981E-5
                        -1.737852428445452E-6    1.315069695012617E-5    3.839319557336053E-5    2.868140189630022E-6    1.699748703021057E-5    4.935803435261117E-5    4.114891973468223E-1    2.822706877702237E-1

 2.550000000000000E9     3.598427910694926E-1    2.634752873245252E-1    3.695390821916256E-6    3.815126178225947E-5    1.714075884454176E-5   -1.058963660869678E-5    2.190694757273494E-5   -2.436974025798443E-6
                        -5.757103441270819E-5    3.280345223549971E-5    4.208895434814119E-1    2.710748583371924E-1   -7.984759308650899E-6    2.617424350022246E-5    4.697525763553133E-5   -2.615293012762376E-5
                        -4.855822527204133E-6   -8.800264925490874E-6   -1.244997501611827E-5   -7.683616415068681E-6    3.434615462479730E-1    2.411156179440155E-1   -4.591289089375922E-6    2.668287811736688E-5
                        -6.553216108577273E-6    1.119012926515109E-5   -1.758535776797425E-5    3.902389529711494E-6    2.498446127738402E-5    4.137707672760192E-5    4.202880804315210E-1    2.750882713389474E-1

 2.562500000000000E9     3.691309450251590E-1    2.575256290790363E-1   -3.820219704013544E-5    4.575309502400207E-6    2.019088370938046E-5   -1.272799506286871E-5   -8.675408043182800E-6   -9.916443898724425E-6
                        -9.488494939761934E-6    5.138029482271869E-6    4.290795062621341E-1    2.641624686943638E-1    4.533432418134683E-6    9.541696342147735E-6    4.278191991539949E-5   -8.592064662638796E-6
                         2.863492087749492E-5    3.035564205233177E-6    1.076485690538848E-5   -1.220195142677692E-5    3.517919802856056E-1    2.359308474549099E-1    2.640900753458464E-5    3.469833898748522E-5
                         3.274684790699196E-6    1.801427988275675E-5   -7.737623547366668E-6   -2.395330797102774E-5    1.507801851557579E-5    3.451626168577660E-5    4.285784012339180E-1    2.674350524636799E-1

 2.575000000000000E9     3.782698262531061E-1    2.517888260395656E-1    2.151676896971814E-5    2.857526330273175E-5    2.185023144137302E-5   -1.552739644780071E-5   -4.931868323582542E-6    2.481957104551788E-5
                         8.350430889382644E-6    3.188147942957496E-5    4.370241281534458E-1    2.569070881116152E-1    3.483884864511935E-5   -1.526154071850469E-5   -1.655392600890458E-5   -1.135621681657084E-5
                         1.777636638943790E-5    1.486919765102687E-5    2.879448230067840E-6    4.690008766925923E-6    3.597714390818553E-1    2.305363718487624E-1    4.523874829264232E-5    7.442802603808493E-6
                         5.069981527988253E-6   -1.135583470022561E-5   -3.825937874516181E-7   -6.083034323097827E-6    1.103754589896393E-5    1.120185495139953E-5    4.368916948169457E-1    2.596590129461677E-1

 2.587500000000000E9     3.869736148742240E-1    2.464696971856365E-1    2.439468772719127E-5   -1.127171669647834E-5    1.202940552756457E-5   -2.920229472087784E-5    5.902984708380566E-6    1.728023507171546E-5
                         1.432161301460668E-5    6.613409241914924E-6    4.445830986519703E-1    2.492765655498120E-1    1.385347239276921E-6   -2.535198348370424E-5    4.271040443918809E-6    8.644799272728762E-6
                        -7.632504534585720E-6   -4.269050376918557E-6    3.609880554856080E-5   -2.209682028811514E-5    3.674681210153526E-1    2.249376040750799E-1    3.029123576899304E-5    3.271248189866883E-5
                         6.245527423939045E-6    8.580841127517888E-7    7.583185013482631E-6   -1.709851227994161E-5    3.031166129950667E-5   -8.511563405732997E-6    4.450452935441104E-1    2.515800123206319E-1

 2.600000000000000E9     3.949670650850133E-1    2.413729001329805E-1    9.149818286476140E-7    1.691849283195426E-5    1.393774456136600E-5   -2.617770520320635E-7    1.331127441006170E-6   -1.907234760939151E-5
                         7.402557762319319E-6    2.328595666083377E-5    4.517977819950924E-1    2.415018458649386E-1   -1.064831177570364E-5    3.650346414163887E-5   -4.517478433831017E-6   -2.508739825767902E-5
                         4.709273925777940E-5   -6.160877164517218E-6    2.591388120058110E-6   -2.293152722805598E-6    3.749020209498837E-1    2.190867680909789E-1    2.383255254075229E-5   -1.662242598447913E-5
                        -1.465148102626494E-5    2.816978828594976E-7   -1.344907864945590E-5    1.090256161680354E-5    8.086532716655775E-6    1.608585934430319E-5    4.529744310036457E-1    2.435362312713689E-1

 2.612500000000000E9     4.022919905250324E-1    2.362827236921068E-1    3.394787364740533E-5    2.197241459728578E-6    4.941636489509703E-6   -4.286877977774784E-6   -3.031727278387857E-5    1.002745900433451E-5
                         7.418423570768696E-6   -1.171842294026340E-5    4.590982618730942E-1    2.339130036818200E-1   -1.475427729374125E-5   -2.700170948442392E-5    1.916852771161984E-6   -7.208770474660845E-6
                         4.710077515270599E-6   -2.415351348171763E-5   -2.849841723586085E-5   -2.443267669189683E-5    3.821046448515581E-1    2.131887816943369E-1    1.007111802834013E-5   -4.922487374639475E-6
                         1.907956741585312E-6    7.630698164300064E-6   -6.452760595740881E-6    8.595006307901243E-6    3.092312153341688E-5   -1.618668728545092E-5    4.609774138313002E-1    2.358040631917176E-1

 2.625000000000000E9     4.090265274805139E-1    2.307593417951643E-1    6.161669710426240E-5   -7.896452695931571E-7   -1.772378229527324E-6    1.222333442476810E-5    1.001199752304409E-6    1.031657712100426E-6
                         1.484027667249569E-5    1.695105635119762E-6    4.661669236045745E-1    2.262021933956319E-1   -3.419900173804439E-7    4.799438663759630E-5    1.780252166189171E-5    2.448338980280260E-5
                        -2.752360515727475E-5    4.591932943246157E-6   -4.244620806109311E-5   -3.653084901430415E-5    3.890234592310719E-1    2.070364841963485E-1   -8.028927844669323E-6   -3.165865040209615E-5
                         9.251330343079239E-6   -8.836265787785403E-6    2.282912669122526E-5   -2.457119561986292E-5    5.023605648714585E-5   -2.818187924655749E-5    4.684135773108836E-1    2.280089900605257E-1

 2.637500000000000E9     4.151800424788416E-1    2.245078302400604E-1    1.956238498260821E-5   -3.860629940511582E-5    2.012923531043848E-5    6.211950626400304E-6    3.051723268491809E-6   -2.112381727234467E-5
                         1.614940117116396E-5   -1.847277700952689E-5    4.728121682301626E-1    2.184114233034186E-1   -1.009539049242210E-5    6.550663590373420E-6    8.346468472101079E-6    2.087699717848688E-5
                        -1.609161704768667E-5    4.334852005533425E-6    2.647951219889422E-5    7.135815438155640E-6    3.955440625305536E-1    2.007864326576728E-1    1.327885095952989E-5   -4.019330151738113E-5
                         2.600163765257840E-5   -2.134334927973278E-5   -2.001926511646161E-6    1.454477317036085E-5   -9.924798787651543E-6   -3.169372743633182E-5    4.752282543149544E-1    2.201755469968689E-1

 2.650000000000000E9     4.213543041719803E-1    2.175280153540915E-1    7.278592617399944E-6   -3.710184499816234E-5   -9.130030602576190E-7   -2.860016475743194E-5   -3.421427712194017E-6    1.322331347717449E-5
                         3.770033661689449E-5   -2.767382481946863E-5    4.791939844893628E-1    2.108603312184372E-1    2.146950975871347E-6   -1.508526173230064E-5    6.722465743172511E-6    3.643229559650315E-5
                        -1.156957420852095E-5   -3.638490347271772E-5   -8.455185727155239E-6   -1.138595520239874E-6    4.018543132773139E-1    1.945977406957739E-1    1.307123088566119E-5   -1.629625631158994E-5
                         2.176309382885967E-6   -1.531468904341234E-5   -7.194487051876177E-6   -2.433209999871926E-5    9.379187034001062E-6   -4.989219193688196E-5    4.814839273248870E-1    2.123026447717912E-1

 2.662500000000000E9     4.277006033300441E-1    2.101877409183931E-1    1.261528517034039E-5   -1.107698681120442E-5   -8.284171040035234E-6    1.154038233248137E-5    1.204914784918524E-6    2.322409900957837E-5
                         1.484912047580651E-5    4.943820075821534E-6    4.851849346007366E-1    2.032131260129659E-1    3.597272469351821E-5    6.056917276982628E-5    2.932468142414496E-5    2.834902705841626E-5
                         1.706371092715676E-5    2.203123214847521E-6    2.110884150558469E-5    1.136012670573329E-5    4.081148690036452E-1    1.884517011878962E-1   -2.904149896152279E-5   -5.181292319887523E-5
                        -4.677353514847877E-5    8.357849442188657E-6   -2.765156510836497E-5    2.239481812851943E-5   -1.195329707330840E-5   -4.478534441913045E-6    4.874069329552930E-1    2.040994569805282E-1

 2.675000000000000E9     4.340786513783649E-1    2.025757080339332E-1    1.588414407043596E-5    1.991354745835649E-6    2.748732073595181E-5   -4.884524469331239E-5   -2.777980891247618E-5   -3.223187141015618E-6
                         2.357566870795750E-5   -3.050480158362937E-5    4.908264820789462E-1    1.955659620400356E-1    1.107665914612700E-5    1.418722247136110E-5   -1.868940447902136E-5    2.976038541376409E-5
                        -3.073989545918442E-5   -2.900304473158216E-6    8.055997836815520E-6    1.898025157521197E-5    4.140775995543811E-1    1.821553220277226E-1   -4.066797939112620E-5   -3.284540655164385E-5
                         6.158488703877179E-7   -2.280555995040885E-6   -2.407384541657950E-5   -4.494314240960910E-5   -1.495163499686165E-5   -3.702637039394476E-5    4.930839772720028E-1    1.954617052405380E-1

 2.687500000000000E9     4.407481271828428E-1    1.954368895624201E-1   -1.028552711434835E-5    6.431215347847895E-6    3.905439831784222E-5    2.215943645609812E-5   -4.608790012885311E-5   -2.158686530013071E-5
                         4.033424609060487E-5   -1.121031830945450E-5    4.961460964601813E-1    1.876042014669675E-1    1.907674029938950E-5   -3.852277251203848E-7    1.403793800436381E-6    2.018697669671511E-5
                        -2.404971338115297E-5    3.188101459344867E-5    4.251559237703840E-6    9.739364793392040E-6    4.198165244126688E-1    1.759979168171181E-1   -1.024932013011581E-5   -8.170178637541135E-6
                        -1.118439369996357E-5    2.276586222481358E-5    1.099967610282154E-5    6.969767795539114E-6   -1.587533026518741E-5   -5.031329153860806E-5    4.988396655393652E-1    1.866744983117771E-1

 2.700000000000000E9     4.472880583168343E-1    1.890132986771574E-1   -4.385700039793856E-5   -9.970972623367296E-6   -5.534909381283661E-6    1.587974063923171E-5   -9.385248505924676E-6   -2.529027385597992E-5
                        -1.299755341743856E-5    7.987749306681252E-6    5.013858328835925E-1    1.795819927903512E-1   -1.331175366113192E-5    2.996442596423738E-5   -2.168492187499071E-6    2.106146174314159E-6
                         1.098147186621071E-5   -2.080827047828949E-5   -6.681639032209333E-6    5.231676108438990E-6    4.253442952543457E-1    1.698780974993935E-1   -2.265625100777108E-5   -9.730311771085636E-6
                        -2.148064177397519E-5   -2.909995076574770E-5    1.936667539040137E-5   -1.409503704515248E-5    2.883698236039748E-6   -2.582957130415776E-6    5.046184321011133E-1    1.779315808627371E-1

 2.712500000000000E9     4.539226373699594E-1    1.831575182316513E-1   -1.512980763204583E-5   -1.646197420807306E-5    6.217961857107152E-7    4.387241767560187E-6   -1.055124093279166E-5    6.252182102259713E-6
                         7.804128483680460E-6    1.957710575491957E-5    5.069096799613043E-1    1.716140163459707E-1    6.849993138450350E-6   -1.525100538258467E-5   -2.329399468740006E-5   -2.676426027449902E-5
                         2.626727336937836E-5    2.213975445556131E-5    3.752352127326175E-5    1.348270902509771E-5    4.307982080776751E-1    1.638226077362823E-1   -6.454979625471094E-5   -7.930559860784454E-6
                         1.381615400785727E-5    3.944998719032023E-6   -5.289022100798532E-6    6.198584685011899E-6    1.031454428359896E-5   -1.071826306439804E-6    5.106503228443539E-1    1.694817924590630E-1

 2.725000000000000E9     4.600813255392205E-1    1.775838731150471E-1   -1.278898691001596E-5    1.804856561057909E-5   -5.976617910660198E-6   -1.426756577240533E-5    1.485033750706904E-5   -1.199537060339843E-5
                        -1.707581296192401E-5    4.629655682378542E-6    5.124263873874226E-1    1.637772054598923E-1   -1.673521182137563E-5   -1.023412561452018E-5    8.224005341181966E-6   -2.160421266654868E-5
                        -3.059130297267487E-6    6.558330192213952E-6    2.611639463811234E-6   -2.195733884315817E-5    4.361786777536917E-1    1.577302798441500E-1   -4.843082284072336E-6    1.309166573416966E-6
                         6.240599041791335E-6   -1.828235401761268E-5    4.686428329688045E-6   -1.076488956071839E-5   -2.986057669241115E-5    8.416324097923461E-6    5.164088401175609E-1    1.614194462433225E-1

 2.737500000000000E9     4.656554641844305E-1    1.721267845463760E-1   -4.637794193822490E-5    1.274585838333038E-5   -7.852155816233475E-6    1.599200329608940E-5   -4.035966798597934E-6    3.820297680182942E-6
                        -2.160717179015510E-5   -2.589546319649894E-5    5.178263354436496E-1    1.560376007193905E-1   -9.113023932706347E-6   -1.715429575999784E-5   -2.341074778585457E-5    7.433900882238017E-6
                         2.158362429367063E-5    2.635381193526613E-5    2.433283398204962E-5   -1.822411959810304E-5    4.412400706408501E-1    1.514697503029454E-1   -2.793188279516636E-6    1.860155358538481E-5
                        -2.181917584801951E-5   -1.099422802624955E-5    1.748437309575149E-5   -1.678846240159408E-5   -1.802175996966981E-5    1.098864157565171E-5    5.218508311642601E-1    1.534915819412172E-1

 2.750000000000000E9     4.706352666247003E-1    1.663819238503570E-1   -3.658132936248656E-5    1.679268869250620E-5   -1.325841357939590E-6   -5.276145600490571E-6   -7.651651610646085E-6   -2.969377041350291E-5
                        -1.113909618218975E-5   -8.337202175749187E-6    5.230795328293679E-1    1.482464788117026E-1    8.472740107658103E-6   -2.330507453469734E-6   -1.785931138361227E-5    4.744963914710204E-5
                         1.836201261264791E-5   -3.040477732897535E-6    1.105679778323484E-5    2.392147629621181E-6    4.461724212809909E-1    1.450406116258596E-1   -1.589989446882221E-5   -1.110085690349163E-5
                        -1.113349967752291E-5   -1.405209508642352E-6    3.270102614927637E-5   -2.399024480309007E-5   -3.265583676223580E-5    1.654317638005748E-5    5.268017890609633E-1    1.453371490304587E-1

 2.762500000000000E9     4.752635592313617E-1    1.597792885295028E-1   -3.374122200645981E-5   -6.367783357678561E-6    3.331423873937372E-6   -1.518750462187309E-5    1.456527972952814E-5   -1.265502093085460E-5
                        -2.279914289013461E-5    2.095090301510142E-5    5.279536898347118E-1    1.403238874937816E-1   -2.529473541313723E-5    3.173893324108502E-5    1.974023911666979E-5   -2.650155008666940E-5
                         3.279638859451165E-5    2.488694822503098E-5   -8.820309290084313E-7   -3.636733198959130E-6    4.510921219808942E-1    1.383680353160965E-1    3.418246525364039E-6    2.758853607020113E-5
                        -1.275743656741812E-5   -1.225809658382295E-6   -7.483452819789766E-6   -2.835973101840910E-5    1.134418275225133E-5    2.388049734630686E-5    5.314591139063005E-1    1.370758687811093E-1

 2.775000000000000E9     4.799400595712804E-1    1.522267245898949E-1    3.808021446832910E-6   -1.729215805660223E-5   -4.568252181901518E-5   -5.181091362677274E-6   -1.172211827208096E-5    1.305636723934131E-5
                        -3.511973280969945E-5    5.056179018714509E-7    5.326086367196188E-1    1.324946041848513E-1   -3.050224859773746E-5   -4.164075706279740E-5   -1.103759795384171E-5    1.532618178887606E-5
                         2.618200344522245E-5    2.637924016352003E-5   -1.639792041418934E-5   -7.814928071701344E-6    4.559161629287478E-1    1.317780573908730E-1   -5.143565104297233E-6    3.052957022890591E-5
                         1.099569162173824E-5   -1.517541955968868E-5   -1.453321320226829E-5    1.137476945341444E-5    8.339482358623392E-6    2.823737622207544E-5    5.357150555023454E-1    1.285351664149461E-1

 2.787500000000000E9     4.850559857186079E-1    1.442849786154885E-1    1.808063453018617E-5    2.714447061047841E-6    1.676909817137073E-5   -1.005745655746934E-5   -3.126223173834306E-5    3.774959347907444E-6
                         9.523076973883436E-6    1.090734376405584E-5    5.371457879404024E-1    1.244476026322006E-1    2.152549241727472E-6    1.348210878222876E-5    4.446426654232781E-6   -6.879186837902523E-6
                         1.154476943851325E-5   -1.160958974328801E-5    3.235576062955204E-5   -1.241138878687579E-6    4.608229238450023E-1    1.251387943370297E-1    1.047604585909170E-5    1.040288853017653E-5
                         1.288939247689904E-5    2.752976031044724E-5   -2.155073798917653E-5   -1.333489897492711E-5    2.170042106414469E-5    2.918820471635702E-5    5.401294242644749E-1    1.197068310095891E-1

 2.800000000000000E9     4.904560280844502E-1    1.364218183070994E-1   -2.788884358584707E-5    1.852680353339260E-6   -2.423683765636419E-5   -1.480462413320682E-5   -4.311008069452166E-6   -1.162573520241265E-5
                        -1.877168937484540E-5   -4.300839971395929E-6    5.417915686560467E-1    1.162391512615025E-1    3.206522214843875E-6   -2.210027480570919E-5    1.494200402945244E-5    4.984888739296656E-6
                         6.492827886140192E-6    1.295242488107687E-5    2.075278668829238E-5   -5.713847461545355E-6    4.658096905324249E-1    1.183997401364181E-1    5.217863306183406E-6    1.508626407844841E-5
                         3.607434536852063E-5   -2.426128904661185E-6   -2.003303172514329E-6   -1.057466700919767E-5    2.135422875386397E-5    1.615515726469121E-6    5.445866293423084E-1    1.105308657370244E-1

 2.812500000000000E9     4.965061143068180E-1    1.286983463549719E-1    4.458366246343011E-6   -1.738348938828368E-5    1.081281029501032E-5   -1.687050049057792E-5    5.494646040024045E-6    1.768241206814920E-5
                        -1.410615847540372E-6    1.773926836368151E-5    5.465620171887067E-1    1.079430498377685E-1   -6.446571245949942E-6    2.223478272831866E-5   -1.003092765654079E-5   -1.568216509022916E-5
                        -7.409899218535698E-6   -2.970428721776913E-7    1.355408233906766E-5   -2.137623018169363E-5    4.709179327002539E-1    1.118228526555040E-1    2.655667327092471E-5    2.025752923911500E-5
                        -3.578107754021272E-7    6.911568618437996E-6    1.075641655445263E-5   -2.090508392686141E-5    1.796552754948170E-5    7.293332782545185E-6    5.492749178569409E-1    1.014545673109437E-1

 2.825000000000000E9     5.027913365102289E-1    1.214663943747213E-1    1.182436814200933E-5    1.463231524787171E-5   -1.106628464186810E-5   -1.925089421786971E-5    1.482824347599729E-5   -2.243594575940139E-5
                         1.522409398358806E-5   -5.607553175968301E-6    5.513472432181213E-1    9.937367702103171E-2    1.082567323612776E-5    4.037038137088516E-7    1.661917673573348E-6   -4.031692169197906E-7
                         6.189486843424232E-7    1.120184587280268E-6    3.246493055899621E-6    2.002356420267871E-6    4.759860980656057E-1    1.052426813901329E-1    2.123994677861829E-5    2.880276977186861E-5
                         1.621841087113482E-5   -5.771596476147148E-7   -8.932009346275114E-6   -1.818548997876967E-5    2.487176332844647E-5    1.706616522503330E-5    5.540449340768824E-1    9.238484188083861E-2

 2.837500000000000E9     5.089547490819339E-1    1.147544742207820E-1   -1.507839331365095E-5    2.845777452276049E-5    7.617762014202167E-6    1.023903421503032E-5   -4.522346652018736E-6   -2.230248344304893E-5
                        -7.862227313399242E-6    4.441979908379631E-6    5.562051314836766E-1    9.104806543973665E-2   -2.661933649973971E-5    7.373916144927960E-7   -1.699152126874188E-5   -2.736699981857143E-6
                        -1.039510950010300E-6    3.623295801282962E-6   -2.175606300816474E-6    9.428116429972680E-6    4.809218415028364E-1    9.871067205571814E-2    8.259115020148237E-8   -3.228983472749961E-6
                        -1.299974871976287E-5   -7.294224381010646E-6    2.612413948908913E-5    1.057400726645106E-5    1.660797348461576E-5    1.675927243351501E-5    5.588137897932998E-1    8.362051636664131E-2

 2.850000000000000E9     5.147911024248141E-1    1.083539517941949E-1    3.311283068353646E-5   -3.980350347223897E-5    9.321071875244688E-6    2.038244949223100E-5    1.040918738980665E-5   -5.843783553905162E-6
                         9.532165386913711E-6   -4.181530327862660E-6    5.610996143067408E-1    8.244834394640946E-2    6.959056356276765E-6   -1.952253069769941E-5    1.496056339128108E-5    2.427552333447142E-7
                        -3.887741083171695E-6   -1.757254839575516E-5   -1.485980744827891E-6   -6.355355492961319E-6    4.859211751509477E-1    9.196998368119169E-2    1.372439702947909E-5   -1.149142675537595E-5
                         3.080231157724823E-6    7.777386030637830E-6    1.217414382417789E-5    1.366167876314117E-5    1.386137562929781E-5   -6.643913129382338E-6    5.633795266778335E-1    7.489125869719335E-2

 2.862500000000000E9     5.198679668795690E-1    1.019156442848193E-1    2.076378276057523E-6   -1.074125153337910E-5    2.830444947687798E-5   -1.671947087639433E-5   -4.284687764884131E-5    1.557580701148237E-5
                         6.616909490664329E-6   -9.116736752213408E-6    5.656729512291305E-1    7.383517463160753E-2   -8.863342679345355E-6    2.929887018622513E-6    1.498630216711788E-5   -2.900407976112296E-5
                        -3.087212532090385E-5    2.372409186681911E-5   -2.901395259825933E-7   -9.253121455409333E-6    4.906130082076979E-1    8.519481354120169E-2    2.584919159695074E-5   -2.572788651859488E-5
                        -4.927729247028904E-6    1.140293664153787E-6   -1.089130353348890E-5    3.267130904569187E-6    4.497827970443650E-5    6.377535247652358E-6    5.674318575146723E-1    6.616557622996674E-2

 2.875000000000000E9     5.244785508589199E-1    9.472402780922282E-2    2.653631213051759E-5   -2.635655629392468E-5   -1.331202119530260E-6    1.400243990937759E-5    8.608618354044444E-6   -1.175947056728193E-6
                        -4.300538448304781E-6   -1.319854626214285E-5    5.697663057314937E-1    6.487298205133184E-2    4.241600300933887E-5   -1.488209668539178E-5   -2.628643623281278E-5   -1.380322371072158E-5
                        -5.067599363709636E-6   -7.105881391148813E-6    1.783380653644037E-5    9.821027714951490E-6    4.950875636788447E-1    7.789876290878628E-2    1.013136911252326E-5   -2.512114972932870E-5
                         2.220680016852971E-5    8.469075237734469E-6    1.340146646755940E-5   -1.544154004320333E-5   -3.119417583268967E-6   -8.849682754557034E-6    5.710897816767795E-1    5.700609291450692E-2

 2.887500000000000E9     5.287975407415428E-1    8.673467278511046E-2    2.997388341457143E-5   -3.190219148566044E-5   -6.143709481209770E-6    1.128416877278383E-5   -8.425421002611367E-6    3.883079808210343E-5
                        -3.738067947950823E-5   -2.940962995222040E-6    5.740283592926891E-1    5.570697761889913E-2    1.034584831922396E-5   -1.748527127346299E-6   -1.709236314725015E-5    1.686019752502569E-5
                         2.086802456077778E-5   -1.157226497652537E-5    1.986605863026794E-6   -4.615456265555783E-6    4.996601012658677E-1    7.042887169663239E-2    7.856070668103318E-6   -1.155064838838312E-5
                        -4.997986034144451E-6   -5.347004132410063E-6    1.040761982265886E-5   -3.065521712586213E-5    1.477424514726125E-5    4.670349492895397E-6    5.746842115954810E-1    4.757468396560885E-2

 2.900000000000000E9     5.328922247930495E-1    7.799393735955963E-2   -1.000156567884614E-5    5.834180444187756E-6    7.347398093519565E-6   -5.203501196016244E-6    1.197676864568874E-5    6.635163217170799E-6
                        -1.139975830194071E-5   -2.702948799933976E-6    5.779574559510611E-1    4.604835567051536E-2    6.094775065311051E-6   -7.672659361902670E-6    1.853593573153255E-6   -1.552623248155024E-5
                         1.427023275815249E-5    1.463046542142660E-5    1.269483873626757E-5   -2.336292711625154E-6    5.042968873653487E-1    6.228905018132456E-2   -1.635407790386322E-5    9.788403940671058E-6
                         5.040639194530864E-6    4.415020130793233E-6    2.276062231858532E-5   -2.876831703574385E-6    1.920318038233369E-5   -1.111779086117528E-5    5.782536492763249E-1    3.738687766515310E-2

 2.912500000000000E9     5.375354593674071E-1    6.815893448503979E-2    7.558329707069505E-6   -6.275216689492679E-7   -1.271779957832916E-5   -1.325255076895628E-5   -4.239743617198130E-6    2.469639192238180E-5
                        -5.670838769373562E-6   -2.490478987396572E-6    5.821090268628931E-1    3.606212986027794E-2    1.101739605013963E-5    1.526703551600866E-5   -1.266176549222166E-5   -9.869456371037078E-6
                         1.058380430373901E-5    1.165352179744549E-5    1.252966608235279E-6   -9.077837503423437E-6    5.090915708120397E-1    5.395070143213242E-2   -7.340702652617794E-6   -2.700230076856816E-5
                        -3.013888416272074E-6    7.356045852414197E-6    1.513354176450810E-5    8.633823124988412E-6   -6.228900385473591E-6   -4.996833880928283E-7    5.821591230769670E-1    2.717574634139259E-2

 2.925000000000000E9     5.425488380943950E-1    5.815462533363545E-2   -9.982269507270583E-6   -4.559602041309462E-6   -1.584879383407577E-5   -5.155097083717348E-6    1.101719567256570E-5   -2.644502469985674E-6
                        -5.355992766730118E-6   -2.687391652565481E-5    5.861092020953803E-1    2.598302312876579E-2    1.105892182206937E-5   -1.017094881541748E-6    2.499061770805288E-5    1.284991556045995E-5
                        -6.973278114259347E-6   -1.474825595213864E-5    1.317643450978074E-5    2.246306210863354E-5    5.136828335786289E-1    4.582078939478307E-2   -9.429001917865261E-6   -9.640542291316997E-6
                        -2.429867229639889E-5   -2.685057780790053E-5    2.919944350051998E-7   -1.317196611686001E-5   -2.589000651493178E-5   -2.622004507821552E-6    5.860079746072128E-1    1.708067096644311E-2

 2.937500000000000E9     5.475820813274751E-1    4.844197655623180E-2   -9.617354732554613E-6   -1.120434584164027E-5   -3.144719603567174E-5   -1.633903818449297E-5    6.522067878625876E-6    1.049471945022039E-5
                        -1.525141756517973E-5   -1.213544651085514E-5    5.898701153078619E-1    1.619900627887599E-2    5.284142222252170E-6   -2.148687440802408E-5   -2.370858595841908E-5    1.138792863979822E-5
                        -3.212557424053262E-5   -1.574764979151618E-5   -1.464626587793289E-6   -6.194428113095388E-6    5.183587496626193E-1    3.742882935548954E-2    9.346720735112495E-6   -2.721311101933605E-5
                        -4.206940992444408E-6   -8.689821311922625E-7   -7.937953735971275E-6    7.843536661909886E-6   -2.313917899903569E-5   -1.686501805356778E-5    5.896719109154275E-1    6.774432022253025E-3

 2.950000000000000E9     5.530929337786957E-1    3.943575127229967E-2    1.470786606095396E-5    1.318718820853149E-5   -1.591195092953935E-5   -2.057679485370840E-7   -2.456926982771057E-5   -2.187997040695161E-5
                         4.698556235208157E-6    1.369900183322945E-5    5.935159259557750E-1    6.056669412342638E-3    8.200713899254810E-6   -3.254722950938961E-5   -1.948410211873354E-5    1.288844876199169E-5
                        -5.883372056971917E-7   -1.516920885856471E-5    1.147932553751222E-5    7.475480481433348E-6    5.228610695116751E-1    2.895071696643357E-2   -1.230982865315975E-5   -1.330817546135389E-5
                         1.181607152729052E-5   -3.560500604622743E-6   -2.565353310248238E-5   -1.702124492187308E-5   -5.804699874063575E-6    1.875567796888729E-5    5.930818443925284E-1   -3.419922071802775E-3

 2.962500000000000E9     5.583276888607994E-1    3.063326072012841E-2    8.742381851823192E-7   -4.538628341792282E-6   -1.005119477128153E-6   -1.118088328188625E-5   -2.839823293951411E-7   -1.753907526480102E-5
                         5.522252965745795E-6    1.817706172930035E-5    5.969912823220286E-1   -4.111971746559264E-3    4.478302572679186E-6    1.681023770745165E-5    4.749260436610372E-6    2.801372736947063E-5
                        -1.526239594700263E-5   -1.097896518332475E-6    2.527782214008129E-6    1.382473056759019E-6    5.271595162400945E-1    2.040652153081731E-2   -1.488545320477258E-5   -7.352430471785762E-6
                         4.640876896188826E-7   -1.417477496722900E-5   -1.224965234817504E-5   -3.946558982439316E-6   -2.254139992255937E-5    4.027748817368956E-5    5.962484859954160E-1   -1.345932777242766E-2

 2.975000000000000E9     5.630402451051448E-1    2.187467720416714E-2    1.018649489988607E-5    1.264635337996022E-5    6.412589559329838E-6    1.630488563349769E-6   -1.446646236124252E-5   -4.053708732992557E-5
                         2.343664607076173E-5   -3.597019120626810E-5    6.002896300500103E-1   -1.439559382529406E-2    8.312891064162146E-6   -3.225916727996224E-5   -1.060820978786557E-5    1.449550399701118E-5
                         1.387401598527536E-5   -2.703009534790206E-5    1.668053756080112E-6   -9.807908394777532E-6    5.313830131755674E-1    1.163864801843762E-2   -1.006749657447873E-5    1.671801886482009E-5
                        -1.511758869580610E-5    1.497073488548311E-5    8.720878196602469E-6   -8.908406408389645E-6    5.537889040732218E-6    1.667779770827086E-5    5.990874553527298E-1   -2.386867826994069E-2

 2.987500000000000E9     5.670393365458734E-1    1.330225319544404E-2    1.194146406841542E-5   -9.916115104011266E-6    1.365387813327214E-6   -2.248609024955082E-6    7.986832411698996E-6   -1.224122195138541E-6
                        -2.332180354985039E-6   -1.258770559160605E-5    6.030586309634076E-1   -2.509691154249186E-2   -9.288761438790910E-6   -4.021749726741866E-6    1.445568988236393E-5    3.161164400992915E-6
                         2.571284754885100E-5    2.290007313782729E-5   -1.612754299355424E-5   -2.896095108994815E-5    5.351716280093591E-1    2.743094175937166E-3    2.025364553015876E-5   -2.814604936212496E-6
                        -3.318548569303739E-6    1.286851252468465E-6   -1.020268965855218E-6    1.375912219220061E-5   -5.365436762829168E-7    1.391276635640947E-6    6.013614567597338E-1   -3.459638402624025E-2

 3.000000000000000E9     5.700570857865759E-1    4.103784841374638E-3    1.511686304339668E-5    1.320260138338201E-5    2.270128953796646E-5   -1.420804849462869E-5   -2.981164083260290E-6   -2.837859770279895E-6
                         1.026259648250658E-6    7.480155736228029E-6    6.052466761541520E-1   -3.611668435493415E-2   -1.582537500005619E-5   -2.711504378199623E-5   -1.564228350394713E-5    3.257573701958528E-6
                        -3.404653111225102E-5   -2.190924041403935E-5   -1.723648687377371E-6   -3.442732159508792E-7    5.385371728717826E-1   -6.557425958742884E-3    4.905109835724113E-6   -9.840869246181469E-6
                        -1.506173640661233E-5   -1.322524203409387E-5   -3.025344257131607E-6    2.527102180697876E-5   -1.123248652532765E-5    1.906483802978588E-5    6.033916442655147E-1   -4.561153862601473E-2
