# Supplementary material for: Microwave Imaging for Parkinson’s Disease Detection: A Phantom-Based Feasibility Study Using Temperature-Controlled Dielectric Variations
Source: Sensors (Basel). 2025 Dec 12;25(24):7562. doi: 10.3390/s25247562 (PMC12736638; doi:10.3390/s25247562)
Supplement: Supplementary file 1 [file sensors-25-07562-s001.zip › 37.4.s4p]

#  HZ   S   RI   R     50.00 
! Rohde & Schwarz Vector Network Analyzer 
! Rohde-Schwarz,ZNA26-4Port,1332450024101213,1.95
! Created: UTC 8/28/2025, 1:47:26 PM
! freq[Hz]                re:S11                  im:S11                  re:S12                  im:S12                  re:S13                  im:S13                  re:S14                  im:S14
!                         re:S21                  im:S21                  re:S22                  im:S22                  re:S23                  im:S23                  re:S24                  im:S24
!                         re:S31                  im:S31                  re:S32                  im:S32                  re:S33                  im:S33                  re:S34                  im:S34
!                         re:S41                  im:S41                  re:S42                  im:S42                  re:S43                  im:S43                  re:S44                  im:S44
! 
 5.000000000000000E8    -2.261796987112312E-1    3.471479573559410E-1   -1.527943258858271E-2    1.782544214921101E-2   -4.031948162808167E-2   -1.127351719075530E-2    5.218648034978627E-2    1.576920060394459E-2
                        -1.528451547172697E-2    1.789733311982028E-2   -2.407677845641022E-1    3.256545424385455E-1    1.155262713145443E-2    2.512121086425197E-2   -4.054625788386025E-2   -6.752839787739702E-3
                        -4.029290318801438E-2   -1.122452471219474E-2    1.144076826974927E-2    2.515441323917570E-2   -2.563660785862682E-1    3.439314069956113E-1   -8.364290924132765E-3    1.892712593486543E-2
                         5.223411938481051E-2    1.574287849583403E-2   -4.058249198548738E-2   -6.761368242108967E-3   -8.375694418093748E-3    1.899174022627821E-2   -2.673366627410190E-1    3.376205579772240E-1

 5.125000000000000E8    -2.484525567094750E-1    3.361025857492634E-1    1.244767072753623E-3    9.904709362852754E-3   -3.104537275120581E-2    2.488962443932998E-2    4.497661888453563E-2   -2.938186486397878E-2
                         1.239592488665406E-3    9.878151033552097E-3   -2.757246312209315E-1    3.242054372333916E-1    2.733163728812305E-2    3.904033901766980E-3   -2.859820996978470E-2    2.828656482030236E-2
                        -3.101125987196781E-2    2.489684656291112E-2    2.734754905032835E-2    3.780980315217479E-3   -2.805442572022543E-1    3.446211505994866E-1    6.220626564254560E-3    5.309737251499429E-3
                         4.497144759704817E-2   -2.946168550291500E-2   -2.851058917838220E-2    2.824783694469493E-2    6.214875167787169E-3    5.311674277429115E-3   -2.928233807919970E-1    3.362943979936762E-1

 5.250000000000000E8    -2.986376355192530E-1    3.711552030608272E-1   -6.628840754263346E-3   -1.294072561580652E-3   -1.289018490303455E-3    3.365048702415965E-2    5.988132541308709E-3   -5.044936826708884E-2
                        -6.642334355788760E-3   -1.318069577714565E-3   -3.170947399484036E-1    3.766046799942475E-1    1.518369573646852E-2   -1.493362586052241E-2    2.898609619394181E-3    3.442645981363949E-2
                        -1.361610709705532E-3    3.367693414984496E-2    1.515903786834520E-2   -1.496397231588149E-2   -3.180017653542594E-1    3.950726103956560E-1   -5.695675924332740E-3   -5.139335824820785E-3
                         5.988304719568014E-3   -5.050788774659575E-2    2.880381958658321E-3    3.439258324241578E-2   -5.649907637812096E-3   -5.174855115170730E-3   -3.329074298504196E-1    3.876911280205873E-1

 5.375000000000000E8    -3.001344411777904E-1    4.421594521059520E-1   -1.684879702615907E-2    8.905475748524289E-3    1.869270834868010E-2    1.994122630919264E-2   -2.993520166276937E-2   -3.409768380146027E-2
                        -1.679846529745772E-2    8.893411448146678E-3   -3.013862711714050E-1    4.418802376570737E-1    1.161129145405948E-3   -1.472888104406427E-2    2.159600695083556E-2    1.837234060894141E-2
                         1.869338793592747E-2    1.993034876611514E-2    1.162703421142971E-3   -1.468953085168780E-2   -2.997498149784033E-1    4.617853618697414E-1   -1.533707315669815E-2    5.875161782052992E-3
                        -2.998418712518203E-2   -3.403505174291521E-2    2.150629719932948E-2    1.835909402736012E-2   -1.533484071963164E-2    5.830613106084638E-3   -3.154473432930929E-1    4.612052278611198E-1

 5.500000000000000E8    -2.540870530338834E-1    4.852006649781381E-1   -9.825452641327398E-3    2.655209595560686E-2    1.998274329298566E-2    1.830822762960144E-3   -3.948720883374207E-2   -2.482895258563246E-3
                        -9.836808226606941E-3    2.655727669960998E-2   -2.610515268533536E-1    4.702056982757877E-1   -5.787785567183677E-3   -7.756465549778838E-3    2.228923702109820E-2   -9.527808711135907E-4
                         2.002400938019621E-2    1.905001344051667E-3   -5.797143018918407E-3   -7.710223731548641E-3   -2.531352022251998E-1    4.906440675068344E-1   -8.449132729863033E-3    2.138339889407545E-2
                        -3.944560841066720E-2   -2.423761156625803E-3    2.230985323719931E-2   -9.595516278585550E-4   -8.491974590806431E-3    2.133965824734639E-2   -2.560673678667699E-1    4.944536233447374E-1

 5.625000000000000E8    -2.153148364787684E-1    4.793692559196168E-1    1.596597914293539E-2    3.075961793175845E-2    1.151177476057563E-2   -5.018516864790032E-3   -2.581742115378888E-2    2.127439662544011E-2
                         1.593846898620650E-2    3.079488098447898E-2   -2.334795861319193E-1    4.736283791544810E-1   -2.538742363611840E-3   -7.791626290580264E-4    1.079757031969318E-2   -9.571316947397534E-3
                         1.155235484464627E-2   -5.042086261392456E-3   -2.572469008938393E-3   -7.786015112573168E-4   -2.194335818080516E-1    4.867099034766351E-1    1.354678908476963E-2    2.220746601635023E-2
                        -2.578712169771220E-2    2.122272022291516E-2    1.081489221366524E-2   -9.576023078483485E-3    1.351130227824157E-2    2.218070544914959E-2   -2.153740545360759E-1    4.776444299350406E-1

 5.750000000000000E8    -2.162232844490285E-1    4.741047368447621E-1    3.181785089329955E-2    5.657700148155482E-3    9.790021480826253E-3   -4.236836400495766E-3   -5.634391766149025E-3    2.665148279069421E-2
                         3.177649214259672E-2    5.679610487142576E-3   -2.226633463130964E-1    4.800179411899301E-1    1.980287432742745E-3   -3.988203299331907E-3    6.006009919739726E-3   -5.899768905134932E-3
                         9.792514015637655E-3   -4.323831744599743E-3    1.974461443032933E-3   -3.959332889440490E-3   -2.138021373787669E-1    4.841144490117678E-1    2.083019494281177E-2    4.187458485572918E-4
                        -5.617534626203666E-3    2.663867114962750E-2    5.985235587811188E-3   -5.888030558968029E-3    2.083404815465076E-2    4.388850517790623E-4   -2.185682563131514E-1    4.706220927750090E-1

 5.875000000000000E8    -2.145297480546775E-1    5.012190441555163E-1    1.714589013976736E-2   -1.489449235789305E-2    1.146931165488928E-2   -9.796316127125488E-3    6.942324809301350E-3    2.058259176875509E-2
                         1.715456567976455E-2   -1.492382629123918E-2   -2.062486658013445E-1    5.005459180306537E-1   -8.960538021029597E-4   -9.092392887505317E-3    9.092736355821519E-3   -8.653669760119276E-3
                         1.145950465894639E-2   -9.747242113211430E-3   -9.434898309552119E-4   -9.128281441131897E-3   -2.051142117046908E-1    5.043172699596049E-1    5.496799941143756E-3   -9.662792317833645E-3
                         6.938151272695058E-3    2.055187270227788E-2    9.072641030959016E-3   -8.633576666679754E-3    5.509857548067217E-3   -9.612004747638797E-3   -2.115887527886711E-1    4.993389395820453E-1

 6.000000000000000E8    -1.837065092479631E-1    5.306015994974909E-1   -1.686381520804785E-3   -9.616521309539328E-3    5.834650438544972E-3   -1.956082406584668E-2    1.346231081289571E-2    1.664192237835282E-2
                        -1.655744571735851E-3   -9.640326981780589E-3   -1.728844162266410E-1    5.160679242431709E-1   -1.032835624691781E-2   -1.141861745450442E-2    5.202747085219438E-3   -1.896514602362107E-2
                         5.842141931821540E-3   -1.954109807474063E-2   -1.033960820425077E-2   -1.136212030968145E-2   -1.741354501033291E-1    5.238402123007910E-1   -5.201150276416490E-3    1.351456301662258E-3
                         1.342688306790624E-2    1.670746166053176E-2    5.150517707236047E-3   -1.888270587576703E-2   -5.156015726277199E-3    1.341108340127821E-3   -1.705421196144866E-1    5.227514189881411E-1

 6.125000000000000E8    -1.369497165555469E-1    5.380801349619645E-1    1.782507962523850E-3    5.994251324936919E-3   -1.022988326205233E-2   -2.344685919494495E-2    2.518226300523947E-2    9.616176150618118E-3
                         1.787948770075057E-3    6.006567165250767E-3   -1.353829800543357E-1    5.177231321789786E-1   -2.135415600161381E-2    1.108811711651769E-3   -1.217854861456711E-2   -2.372022799601698E-2
                        -1.022614702063616E-2   -2.349346636263959E-2   -2.132471560187134E-2    1.133848494419472E-3   -1.330884875930201E-1    5.248233330748644E-1    6.372223115254476E-3    1.414644354332040E-2
                         2.517496837229569E-2    9.611752674659958E-3   -1.218951526534593E-2   -2.367108623233687E-2    6.388237337462186E-3    1.412118453714180E-2   -1.206467003209166E-1    5.134808917179519E-1

 6.250000000000000E8    -9.633648700945953E-2    5.210601963836036E-1    1.865854711902220E-2    1.037302574770061E-3   -2.673836777770330E-2   -1.077972550236108E-2    2.965294368271301E-2   -1.183444204372544E-2
                         1.869529819858515E-2    1.040851977538829E-3   -9.744047532049473E-2    5.047869272383709E-1   -1.235190954949785E-2    1.958251056042737E-2   -2.984567200097596E-2   -8.094455827922608E-3
                        -2.682602101601170E-2   -1.074080911537851E-2   -1.232714845219668E-2    1.959703529362021E-2   -9.827633668519910E-2    5.060465196869961E-1    2.472286465983430E-2    2.360829114428004E-3
                         2.960973593057913E-2   -1.189079031539025E-2   -2.987081004854724E-2   -8.106537400285175E-3    2.468889226786652E-2    2.358913099295294E-3   -9.383246076022024E-2    4.809783226610989E-1

 6.375000000000000E8    -7.873375170400604E-2    4.964070973377287E-1    1.668536099635040E-2   -2.048109660910669E-2   -2.701357699071580E-2    1.073672629459775E-2    1.311736222608558E-2   -2.931541578672551E-2
                         1.668857352818872E-2   -2.048529479515334E-2   -7.782695861807343E-2    4.775448378248218E-1    8.554511164937183E-3    1.902660740028615E-2   -2.675874059662496E-2    1.652822608791945E-2
                        -2.700397297284277E-2    1.079477504302948E-2    8.598548016628521E-3    1.903952347896625E-2   -8.686416677280574E-2    4.823240619295524E-1    1.826085339686521E-2   -2.177382130302373E-2
                         1.311727791938546E-2   -2.928858498555463E-2   -2.672688915811452E-2    1.653236706978571E-2    1.821113110919144E-2   -2.176392367741891E-2   -9.640343024652878E-2    4.582324855190515E-1

 6.500000000000000E8    -7.303810059583885E-2    4.902538652782454E-1   -6.611808132621026E-3   -2.632129625242456E-2   -1.307431495869309E-2    2.495921350609776E-2   -6.388990351692782E-3   -3.012440986561461E-2
                        -6.650225372966859E-3   -2.629891581809967E-2   -7.501113738038831E-2    4.659068822124822E-1    1.531268661105505E-2    1.150024991688906E-3   -7.474294206419232E-3    2.881101507565246E-2
                        -1.304042850236737E-2    2.497547847021270E-2    1.530854858127627E-2    1.110766407840479E-3   -8.269617906029381E-2    4.781032094883175E-1   -5.944381194738506E-3   -2.410172506129009E-2
                        -6.398270723694129E-3   -3.007150714208911E-2   -7.427785219037324E-3    2.882292387172342E-2   -5.931563580158482E-3   -2.410961496335663E-2   -9.642934431047380E-2    4.637975015734486E-1

 6.625000000000000E8    -5.068317400997700E-2    4.933351403670224E-1   -1.897512664194667E-2   -8.570244545174036E-3    6.049521495816159E-3    2.635824022983116E-2   -2.432987850910983E-2   -2.328857056572234E-2
                        -1.897893464097655E-2   -8.585004175633857E-3   -5.965447838862178E-2    4.664475055420773E-1    2.038021021501970E-3   -7.636176200843908E-3    1.291457608856747E-2    2.470022419957806E-2
                         6.098362419106882E-3    2.635641320603351E-2    2.047889977898030E-3   -7.600756931756440E-3   -6.581459753428892E-2    4.798827241619488E-1   -1.433598365155032E-2   -6.589139977298583E-3
                        -2.432015661028400E-2   -2.329809254014417E-2    1.292790353334828E-2    2.464451261160303E-2   -1.433529620588551E-2   -6.591014194098061E-3   -7.173148837968954E-2    4.702203630941502E-1

 6.750000000000000E8    -1.847228015539005E-2    4.826032919065680E-1   -1.046959300820437E-2    4.388159280746148E-3    1.944350887416642E-2    1.441463784889258E-2   -3.848404860788836E-2   -2.096711960542164E-3
                        -1.047326729781669E-2    4.418714375995533E-3   -3.039997491154094E-2    4.581599240470934E-1   -5.277550966625914E-3    2.182073380529431E-3    2.289911958136957E-2    8.055566636589901E-3
                         1.944820561585336E-2    1.439549760388627E-2   -5.314620540572320E-3    2.203630488178553E-3   -4.021126443004123E-2    4.745846227767114E-1   -4.408532420598918E-3    2.116313099522011E-3
                        -3.851970288428981E-2   -2.119646842311337E-3    2.290539459857835E-2    8.086148487601291E-3   -4.405051882596048E-3    2.137927879746873E-3   -4.008716489208354E-2    4.586881031764425E-1

 6.875000000000000E8     9.260756656585496E-3    4.561808884352029E-1   -6.974400592858456E-4    2.168767382076807E-3    2.022505242965463E-2    8.655830213682462E-4   -3.111044935588148E-2    2.755519763925783E-2
                        -7.135394554302388E-4    2.163027151755168E-3   -4.109460519552265E-3    4.296199621762978E-1    2.835583249480050E-3    9.717918318352253E-3    1.825591462733449E-2   -5.893505217633124E-3
                         2.025243411090344E-2    8.682611499969015E-4    2.823199050727441E-3    9.725518149910741E-3   -1.499775219250635E-2    4.552189073031550E-1    2.345893295815924E-3   -4.807817380666669E-3
                        -3.115481085587480E-2    2.751111675098593E-2    1.824361484676352E-2   -5.886027185894422E-3    2.315387923190247E-3   -4.787403259498848E-3   -1.685671809381176E-2    4.326702296726300E-1

 7.000000000000000E8     2.050513332850525E-2    4.199177940968676E-1   -1.052482627182004E-3   -5.708459583458806E-3    1.718724242304309E-2   -8.147990541066670E-3   -2.183996575967035E-3    4.157214279846123E-2
                        -1.054662943832867E-3   -5.727735934152155E-3    1.412502878755803E-3    3.937747697413997E-1    1.326260696607346E-2    3.873986875385715E-3    1.106538039849530E-2   -1.149762998150469E-2
                         1.717533076500990E-2   -8.152280621467223E-3    1.323960355940651E-2    3.894479237386428E-3   -2.898862053550312E-3    4.279262513786240E-1   -5.440339913774076E-3   -1.289797616858516E-2
                        -2.222673648706951E-3    4.157581842933227E-2    1.105286042086377E-2   -1.146938596946836E-2   -5.443540754567365E-3   -1.286876530002410E-2   -9.282812808649983E-3    4.039850524547717E-1

 7.125000000000000E8     1.269335292795804E-2    3.930072935160929E-1   -1.047336667167692E-2   -6.900102744332500E-3    1.041976734062129E-2   -1.654334850935396E-2    2.518012656657152E-2    2.942684854714498E-2
                        -1.050661047229964E-2   -6.863392014932587E-3   -7.989220335317251E-3    3.727026327604747E-1    1.308229831497640E-2   -9.254486069545194E-3    3.897045190026086E-3   -1.443819743550203E-2
                         1.039316247107356E-2   -1.654538342365338E-2    1.306427586355747E-2   -9.238085772944724E-3   -3.289779140897099E-3    4.080401559391119E-1   -1.752786079008001E-2   -6.147659959532530E-3
                         2.521103979475830E-2    2.940730564168045E-2    3.891265488858021E-3   -1.443838328858418E-2   -1.747769158311053E-2   -6.171002306629037E-3   -1.095164683919050E-2    3.860396180016865E-1

 7.250000000000000E8     8.491529662924083E-3    3.848450740050829E-1   -1.541645771239584E-2    3.545516210189979E-3   -1.067808633374005E-3   -1.885310564061721E-2    3.460653625211161E-2    6.558191704392393E-3
                        -1.544834092631489E-2    3.551408480541163E-3   -8.600535090790949E-3    3.671373581778802E-1    5.902474182321438E-4   -1.631945217971278E-2   -3.491894223228020E-3   -1.336871753336912E-2
                        -1.093403761345216E-3   -1.884562555151220E-2    5.761775777912061E-4   -1.635135401082682E-2    1.684068231192168E-3    4.004467163782274E-1   -1.681960734415920E-2    7.708305933333474E-3
                         3.464576703074466E-2    6.561527236721086E-3   -3.545669529393626E-3   -1.332908560678956E-2   -1.679999169909476E-2    7.723016758701788E-3   -5.108753701899517E-3    3.766946604494119E-1

 7.375000000000000E8     1.926656801143296E-2    3.759898824006486E-1   -8.441688477595915E-3    1.239591242170377E-2   -1.044503415423040E-2   -1.488396811690618E-2    3.095197852370195E-2   -1.427406441623276E-2
                        -8.454939342205647E-3    1.240096976925633E-2    5.478756045772477E-3    3.540769195005097E-1   -1.179298943432641E-2   -8.566078306397405E-3   -8.785733055533297E-3   -1.007706302373271E-2
                        -1.049747166341287E-2   -1.487197409971962E-2   -1.181655753088889E-2   -8.588040923758495E-3    2.003389690826987E-2    3.863549703951110E-1   -6.600679041144824E-3    1.383973904844520E-2
                         3.093733208469396E-2   -1.429202471352081E-2   -8.797781422636139E-3   -1.001836620609085E-2   -6.634352470684472E-3    1.384525711522358E-2    1.007097396233779E-2    3.600522481917259E-1

 7.500000000000000E8     3.489777055163892E-2    3.521779347111261E-1    5.403831623141402E-4    1.139806035221669E-2   -1.713381347707346E-2   -7.131931302117529E-3    1.616654169785458E-2   -3.056082201122385E-2
                         5.460710479996856E-4    1.141730826731085E-2    1.447263913823565E-2    3.234300957231949E-1   -9.768186528119213E-3    5.092957899681641E-3   -1.351722800415909E-2   -5.049240310153640E-3
                        -1.713944686383853E-2   -7.121718949199660E-3   -9.736642553213219E-3    5.128595202981769E-3    3.524414093885109E-2    3.540737196362100E-1    1.476943720913285E-3    1.008319319508014E-2
                         1.618052274740767E-2   -3.055896108861394E-2   -1.354037559996213E-2   -4.998198115086230E-3    1.471884343735152E-3    1.009370919344767E-2    2.229938288325480E-2    3.276809887324914E-1

 7.625000000000000E8     3.499229864547901E-2    3.140923675116896E-1    3.474435772246708E-3    6.086096591045680E-3   -1.901238345855156E-2    4.308916033193880E-3   -6.339059438645249E-3   -3.423331457507332E-2
                         3.512426823555659E-3    6.064040893756336E-3    2.156489948176899E-3    2.898060048151057E-1    2.546479921172820E-3    6.624500843704970E-3   -1.562956306307507E-2    4.118702691870535E-3
                        -1.901154751414059E-2    4.297916375690553E-3    2.521796588657544E-3    6.646658971285003E-3    2.894559347953395E-2    3.154019780851323E-1    1.571713567151618E-3    4.921154438071166E-3
                        -6.300137879942425E-3   -3.422932711671852E-2   -1.561443519504933E-2    4.126800011207333E-3    1.566134365267702E-3    4.922236109392890E-3    1.390080667260726E-2    2.867104652628291E-1

 7.750000000000000E8     1.133129051655660E-2    2.878827688351465E-1    9.768783641425287E-4    3.377175359782221E-3   -1.246818814835766E-2    1.579671095444452E-2   -2.668864930372672E-2   -2.308551730345379E-2
                         9.772687604676824E-4    3.372898224070049E-3   -2.127363107221577E-2    2.752974712662595E-1    5.472241275224970E-3   -3.619610902244625E-3   -9.730670414429297E-3    1.405121322016093E-2
                        -1.241482774998428E-2    1.584139483066063E-2    5.470066296137719E-3   -3.604768597860737E-3    7.528126050637647E-3    2.943410392951645E-1   -1.028954924033742E-3    5.561905417806308E-3
                        -2.668933978262357E-2   -2.312614460752686E-2   -9.687383619142056E-3    1.406222677160245E-2   -1.058210594823329E-3    5.562518880208451E-3   -1.425499051383072E-2    2.631934505177840E-1

 7.875000000000000E8    -7.091466942503532E-3    2.864629233526496E-1   -5.264754928388173E-4    6.391900744967639E-3    8.797608931982718E-4    1.972512117365809E-2   -3.573423167140709E-2   -5.348554204658946E-4
                        -5.507135343710686E-4    6.420279632155870E-3   -3.282856248335078E-2    2.727157608625279E-1   -3.265289322655129E-3   -8.344143793269291E-3    2.195828411534057E-3    1.674627386713541E-2
                         8.874829308247556E-4    1.979386120764408E-2   -3.292002761456808E-3   -8.336729063653819E-3   -4.470752538156542E-3    2.874301256644043E-1    1.127831334153063E-3    8.884007774871536E-3
                        -3.572555949169576E-2   -5.138857575665041E-4    2.210361677492132E-3    1.675752445498561E-2    1.112987736343821E-3    8.886510354576218E-3   -3.426161880104115E-2    2.608942082874279E-1

 8.000000000000000E8    -6.358982099687474E-3    2.835352816726301E-1    3.272052758787819E-3    9.600104718397914E-3    1.316169661457861E-2    1.344118292828449E-2   -2.689032967863023E-2    2.265296218659092E-2
                         3.314678170952167E-3    9.587402706015512E-3   -3.667597681138934E-2    2.630421104209810E-1   -1.081172477192524E-2   -1.517275682996585E-3    1.274025311931438E-2    9.893231255673761E-3
                         1.315839383958809E-2    1.340354380902010E-2   -1.082498117243004E-2   -1.502307983938327E-3   -9.431807863584968E-3    2.744420062589874E-1    5.766266290947990E-3    8.803072074760044E-3
                        -2.691707380129513E-2    2.261618244350455E-2    1.276860187258451E-2    9.881000690511564E-3    5.751309588942161E-3    8.796390098107685E-3   -3.928412038612396E-2    2.564322038107703E-1

 8.125000000000000E8    -6.397748327704287E-3    2.634537554753213E-1    1.067841706655361E-2    8.925104312410633E-3    1.690695979528855E-2    4.060899805648400E-4   -5.911759498593486E-3    3.319069660192678E-2
                         1.067902637904089E-2    8.925742510308577E-3   -4.823459767344546E-2    2.465607743755360E-1   -8.010573772854468E-3    8.080052269138400E-3    1.371511699667589E-2   -2.631940923293971E-3
                         1.694306886588577E-2    4.162849581360801E-4   -7.989805817559143E-3    8.120805371143229E-3   -2.248553638699434E-2    2.557401443523686E-1    1.057117090076797E-2    6.498991292527422E-3
                        -5.953073052898343E-3    3.319555023918830E-2    1.371453923914709E-2   -2.662590959452705E-3    1.057690304012442E-2    6.494833000439953E-3   -4.660158202043495E-2    2.387146771452805E-1

 8.250000000000000E8    -2.527808198775238E-2    2.389262749550445E-1    1.657616985832744E-2   -2.760740108383753E-4    1.003786682405049E-2   -9.476177869783187E-3    1.556259475302495E-2    2.845394077686224E-2
                         1.657199119562921E-2   -2.616307996581764E-4   -6.970225909635493E-2    2.362013641501699E-1    1.194852486212816E-3    1.076533610404383E-2    4.810185494820859E-3   -9.055176744569689E-3
                         1.006062469861417E-2   -9.473106640775521E-3    1.175072543690129E-3    1.074268879121586E-2   -4.599124606848523E-2    2.431454183437579E-1    1.402537271250476E-2   -1.133633445338618E-3
                         1.554278426358353E-2    2.845833178807924E-2    4.806625385464292E-3   -9.067536961467320E-3    1.399549987970564E-2   -1.125016596795063E-3   -7.187890362382461E-2    2.210370980645278E-1

 8.375000000000000E8    -5.743547709267566E-2    2.302241324887724E-1    1.065723785986190E-2   -1.125326420028651E-2    7.425579668775438E-4   -9.889897654667218E-3    2.862157905589833E-2    1.198470679072334E-2
                         1.062734572970472E-2   -1.123457486453804E-2   -9.129937072016454E-2    2.367504644233312E-1    7.935145358425424E-3    4.379039146418144E-3   -2.504738907920568E-3   -5.276618515385864E-3
                         7.030550106965110E-4   -9.874291957765529E-3    7.949164416451472E-3    4.363487736613552E-3   -7.180787693689281E-2    2.433777619290869E-1    8.186726010991614E-3   -8.948664968448605E-3
                         2.862836429428542E-2    1.204601576315333E-2   -2.498862496417123E-3   -5.245246790415739E-3    8.197507649001850E-3   -8.935850790350613E-3   -1.054028047411141E-1    2.230777488732917E-1

 8.500000000000000E8    -8.281702393845201E-2    2.399386578953209E-1    7.224254026200525E-5   -1.072269410203118E-2   -3.157523228411296E-3   -5.457819053460120E-3    2.890682788547404E-2   -7.406461601982189E-3
                         6.333887461581289E-5   -1.072848999125210E-2   -1.072557726873527E-1    2.430263657672886E-1    4.956229855002518E-3   -3.495131273568040E-3   -1.544338225401653E-3    4.916409208382194E-5
                        -3.142630715457648E-3   -5.467814828879804E-3    4.929006216969559E-3   -3.507417009074728E-3   -8.966065860637716E-2    2.531720959500760E-1    9.481175920365345E-4   -6.869025523135248E-3
                         2.890479861095444E-2   -7.387110547974689E-3   -1.516100634891403E-3    4.038891533245692E-5    9.309653681581847E-4   -6.839015350870963E-3   -1.248463463813112E-1    2.416405694827833E-1

 8.625000000000000E8    -9.225783568722520E-2    2.515748569749115E-1   -2.391303631431595E-3   -4.422933219352022E-3   -3.296873822218228E-3   -2.662751593258154E-3    1.852731202730574E-2   -2.332748116367683E-2
                        -2.377264108744904E-3   -4.414249108050884E-3   -1.173973965651119E-1    2.497735810604929E-1   -2.067729577854502E-3   -2.525481930262988E-3    1.924948947356118E-3   -6.039306417131639E-4
                        -3.308301166281323E-3   -2.635536510210488E-3   -2.061251293873153E-3   -2.499683630509055E-3   -9.770599469196271E-2    2.630509399499327E-1    1.589905347697558E-3   -2.959092619007720E-3
                         1.850610920226576E-2   -2.333300234957442E-2    1.918297730128953E-3   -6.366466749044307E-4    1.565288522333461E-3   -2.971934019161924E-3   -1.265978191127178E-1    2.548307084853547E-1

 8.750000000000000E8    -9.769233742793497E-2    2.532925506157313E-1    7.131249776467473E-4   -2.459521780498456E-3   -2.992052009189351E-3   -1.075621358097169E-3   -5.927351803488386E-4   -2.976756090475421E-2
                         7.226126352521723E-4   -2.450852395149974E-3   -1.257845525407776E-1    2.541055536780352E-1   -1.763754689836116E-3    3.552612798556570E-3    1.282376696780074E-3   -3.661105187251723E-3
                        -2.996439184461305E-3   -1.048593864669826E-3   -1.751740014694178E-3    3.543640442933899E-3   -1.016439850271693E-1    2.673793116276958E-1    4.003136009196892E-3   -4.564026070591603E-3
                        -6.055625155742387E-4   -2.974987330433064E-2    1.291014895466504E-3   -3.658619546609846E-3    4.040901398754594E-3   -4.603465250623947E-3   -1.292212436292896E-1    2.543857159658802E-1

 8.875000000000000E8    -1.111115837276644E-1    2.534231476368663E-1    2.044258022956901E-3   -5.756714415064407E-3   -2.361025641726529E-3   -2.433015103326360E-4   -1.899943470420633E-2   -2.169073566570639E-2
                         2.015229994425241E-3   -5.793194740652430E-3   -1.364301378084973E-1    2.576596553179949E-1    3.879748886724543E-3    4.056914981676443E-3   -1.629078297855013E-3   -4.276367099214801E-3
                        -2.314520582204322E-3   -2.473036663967566E-4    3.906323882921080E-3    4.060909591074939E-3   -1.091891955891617E-1    2.678825576995331E-1    2.417376245623427E-3   -9.082593373222500E-3
                        -1.896413938001546E-2   -2.170574132168939E-2   -1.615860631198363E-3   -4.284607531998140E-3    2.422365683992806E-3   -9.099755908936490E-3   -1.434225829373746E-1    2.549623001595164E-1

 9.000000000000000E8    -1.278063370640554E-1    2.633024340410425E-1   -2.498743040646193E-3   -8.829766096844603E-3   -2.189374593635082E-3   -2.235630785977181E-4   -2.737715215309597E-2   -4.696394648654181E-3
                        -2.516258003850591E-3   -8.845807579201276E-3   -1.503338988745605E-1    2.657811065338956E-1    6.266121782360928E-3   -8.062661157289629E-4   -3.954641301673488E-3   -2.932709900684535E-3
                        -2.207414338602096E-3   -2.407968850225742E-4    6.247201032414298E-3   -7.934863143540568E-4   -1.224309519070780E-1    2.730860411390983E-1   -4.073176236301398E-3   -1.061105316283773E-2
                        -2.736144685824464E-2   -4.684812412210367E-3   -3.975674881290048E-3   -2.928323595462883E-3   -4.069501375281117E-3   -1.062258808186597E-2   -1.586856967190566E-1    2.681872560214531E-1

 9.125000000000000E8    -1.371304073139522E-1    2.817257868790484E-1   -8.252061667283006E-3   -5.902975876662257E-3   -3.105379199881713E-3    3.404935178558761E-4   -2.339229322351859E-2    1.347319684325192E-2
                        -8.267732355178605E-3   -5.867266665202316E-3   -1.607258259634317E-1    2.820617373382377E-1    3.300046926226524E-3   -4.735239345861795E-3   -5.444351298213961E-3   -5.623484173712303E-4
                        -3.090858499958748E-3    3.340105115880221E-4    3.351650056803821E-3   -4.716306535417420E-3   -1.323219981671120E-1    2.879731165259432E-1   -9.510454863540437E-3   -5.981708199824805E-3
                        -2.337542753613031E-2    1.346203286033117E-2   -5.464026672835519E-3   -5.640589685107448E-4   -9.502987915788238E-3   -5.975053164468910E-3   -1.627967044757994E-1    2.877320471003210E-1

 9.250000000000000E8    -1.363471634857275E-1    2.994573580787662E-1   -9.620646776390077E-3    3.803664218024094E-4   -3.333603192073633E-3    2.677946233525993E-3   -8.523196572347728E-3    2.456429491945638E-2
                        -9.642367702886673E-3    4.119197742383391E-4   -1.613004795211353E-1    2.997480722813862E-1   -3.801437907921765E-4   -4.349040050370769E-3   -5.458843855143777E-3    3.092382984761597E-3
                        -3.337041620346152E-3    2.654607003334615E-3   -3.815485289080380E-4   -4.329578609000979E-3   -1.316092665242324E-1    3.042919297419864E-1   -1.007393633866497E-2    2.227821678111322E-4
                        -8.541913974636694E-3    2.454810915483736E-2   -5.464444448226642E-3    3.094800924182377E-3   -1.005704888531139E-2    1.955779297280074E-4   -1.576899174894178E-1    3.014733758472869E-1

 9.375000000000000E8    -1.308263806449456E-1    3.104519462735170E-1   -6.220212236027829E-3    5.448697475073839E-3   -8.737864333639788E-4    5.011772109529373E-3    9.426730000283410E-3    2.240757421330800E-2
                        -6.229056969318568E-3    5.454370819314997E-3   -1.562873805528356E-1    3.112182112223112E-1   -1.454327331021299E-3   -2.605484854213084E-3   -2.366496538194669E-3    6.133404249594899E-3
                        -9.023943699890533E-4    4.980903249547893E-3   -1.435998427725429E-3   -2.595376317276525E-3   -1.254206500613255E-1    3.129389761968334E-1   -6.835727112604769E-3    4.998487534292706E-3
                         9.427656536028128E-3    2.239577501228368E-2   -2.371856234518268E-3    6.148669648437007E-3   -6.816439684638158E-3    4.996009310344040E-3   -1.527600229574241E-1    3.069861569728160E-1

 9.500000000000000E8    -1.273765095354155E-1    3.152185473579462E-1   -4.763503099686876E-4    5.912016787760187E-3    3.070500070154975E-3    4.301692071187356E-3    1.959673564209637E-2    9.205419651852325E-3
                        -4.571023762840810E-4    5.914951506347807E-3   -1.527445731982528E-1    3.166222472365952E-1   -1.654428519594495E-3   -1.715979716941325E-3    2.108634427103430E-3    6.033475566140172E-3
                         3.117602942300842E-3    4.309935395650116E-3   -1.642839379336431E-3   -1.710829482805262E-3   -1.230735866325211E-1    3.150320031274669E-1   -1.453675817827448E-3    5.572892517440520E-3
                         1.958006221550853E-2    9.191608132446155E-3    2.134984283846374E-3    6.020883010756546E-3   -1.486681426682822E-3    5.572108418466228E-3   -1.530714048098466E-1    3.098123741040780E-1

 9.625000000000000E8    -1.290133139635607E-1    3.197629910462947E-1    2.224049133223816E-3    1.673191895386669E-3    4.766485493233124E-3    2.916085557969347E-4    1.758985157250587E-2   -4.649720359110915E-3
                         2.274735305971734E-3    1.665903292017906E-3   -1.532646301970335E-1    3.220441724721628E-1   -1.677742199574732E-3   -9.906063077331638E-4    4.843914364705550E-3    2.716260921165569E-3
                         4.788629381047188E-3    3.185848200502493E-4   -1.678283299157513E-3   -9.906358110833115E-4   -1.266966464884339E-1    3.190437217533126E-1    8.587753767582344E-4    1.921438735237292E-3
                         1.758769211483445E-2   -4.662787899569872E-3    4.802573516468680E-3    2.725910678898348E-3    8.389558877894624E-4    1.947004859336434E-3   -1.567225580791859E-1    3.163740011893352E-1

 9.750000000000000E8    -1.311981152967231E-1    3.288157757859997E-1   -6.761943852535433E-4   -1.666307282409296E-3    2.142888093173825E-3   -2.827203622372933E-3    9.541346134543067E-3   -1.141115421331885E-2
                        -6.637127867074670E-4   -1.659160516175497E-3   -1.533647154381106E-1    3.312748190021529E-1   -1.269990146496750E-3   -6.577419028786857E-4    4.002479256150411E-3   -7.154182505563376E-4
                         2.156701251394069E-3   -2.857530563285506E-3   -1.299906415723507E-3   -6.740400842889693E-4   -1.290509009800342E-1    3.292389446234329E-1   -1.680255497457336E-3   -3.300345234327977E-4
                         9.574310913264005E-3   -1.141624357474273E-2    3.976023306763344E-3   -6.811188514995795E-4   -1.663698240556297E-3   -3.405259957043165E-4   -1.570208651628951E-1    3.272967114073699E-1

 9.875000000000000E8    -1.278865113737239E-1    3.405327069774509E-1   -4.337828634861925E-3    7.345441791942795E-4   -1.119060681011087E-3   -1.569162524985547E-3    2.133269075017744E-3   -1.273363508848419E-2
                        -4.340506111942171E-3    7.395437655766466E-4   -1.486354744327349E-1    3.414595679030150E-1   -1.288372543835807E-3   -1.459234484828476E-3    1.896684033586669E-3   -1.133588961086696E-3
                        -1.151656994493299E-3   -1.538011412637004E-3   -1.316816222846354E-3   -1.440662348142546E-3   -1.240832684905708E-1    3.404618727150564E-1   -4.133608703587771E-3    2.107292301899179E-3
                         2.130026535101940E-3   -1.273407504223512E-2    1.879450473945751E-3   -1.164321318478665E-3   -4.133911301293472E-3    2.127428794958124E-3   -1.512331392960062E-1    3.376557640348321E-1

 1.000000000000000E9    -1.188683685880101E-1    3.484633627342361E-1   -2.857272740246898E-3    5.199774158446527E-3   -3.548026611019587E-4    1.440669164760166E-3   -4.433024125404214E-3   -1.133856515550731E-2
                        -2.854722869224242E-3    5.224042716870979E-3   -1.404003502291003E-1    3.474467384185188E-1   -3.552661739823414E-3   -1.752092467314366E-3    2.228723170993365E-3   -2.445383113668219E-4
                        -3.521878116341069E-4    1.413917248824924E-3   -3.572305642328188E-3   -1.755424297839962E-3   -1.148032646953318E-1    3.455914226229679E-1   -2.315935251967281E-3    5.757360455458943E-3
                        -4.409259375691646E-3   -1.134680395391679E-2    2.233596457025897E-3   -2.145687514269883E-4   -2.328274807442127E-3    5.800997637073872E-3   -1.426291453333750E-1    3.425524168997977E-1

 1.012500000000000E9    -1.096660291487985E-1    3.501015062879651E-1    1.773754574044005E-3    5.558015183388603E-3    2.695246306337553E-3    9.286948350009012E-4   -9.492003678347552E-3   -6.746636050209226E-3
                         1.774655059801984E-3    5.570645779998534E-3   -1.343695359570274E-1    3.483907644259434E-1   -5.688330459473118E-3    1.702080919345280E-3    3.673041147447383E-3   -2.042249568727836E-3
                         2.685838934121011E-3    9.155926477684005E-4   -5.679123255481606E-3    1.682401582901005E-3   -1.082736731226221E-1    3.447883900951533E-1    1.983462596793025E-3    5.859453725871380E-3
                        -9.463983376007717E-3   -6.757792177274923E-3    3.675248888878171E-3   -2.049167749531071E-3    1.977899245363774E-3    5.868353413128183E-3   -1.369542055449015E-1    3.423080647334342E-1

 1.025000000000000E9    -1.050928182654327E-1    3.486663044223566E-1    3.783459795345491E-3    2.137312302793951E-3    3.103938843159669E-3   -2.492875929235193E-3   -1.102418145431466E-2   -4.940831523787340E-4
                         3.797666213808705E-3    2.143037822191456E-3   -1.334852968569628E-1    3.485564426953818E-1   -3.035381888066491E-3    6.057549499216932E-3    1.935428388487856E-3   -5.421318238457262E-3
                         3.104744707323483E-3   -2.516462139577912E-3   -3.061805059501333E-3    6.084101551024066E-3   -1.074934789286866E-1    3.435194071135658E-1    3.860467514168161E-3    2.737854349275667E-3
                        -1.101514388471173E-2   -4.611529650157892E-4    1.973982889391106E-3   -5.398575944529153E-3    3.871146543557751E-3    2.741474275788673E-3   -1.373430914275634E-1    3.420042048983313E-1

 1.037500000000000E9    -1.047515333285424E-1    3.501125634779487E-1    2.152205170167053E-3   -2.337183459133203E-4    6.266651992077721E-5   -4.598862583650520E-3   -9.327688968543489E-3    5.357772862119819E-3
                         2.170691272811067E-3   -2.492471317625826E-4   -1.352482060995703E-1    3.525008450453588E-1    2.072031239748722E-3    5.986627371916786E-3   -2.587773110052781E-3   -5.979425703538922E-3
                         6.090174818512543E-5   -4.625369973775494E-3    2.068274360934550E-3    5.953252058680725E-3   -1.090875335215830E-1    3.469503402109186E-1    2.611226644381673E-3    6.728529547709775E-4
                        -9.345249963575861E-3    5.343464232272044E-3   -2.553808767460732E-3   -6.007061077812442E-3    2.613077477295993E-3    6.741257869032546E-4   -1.397684022260891E-1    3.466183403555359E-1

 1.050000000000000E9    -1.030107307905472E-1    3.550743860945891E-1    3.802212085022923E-4    4.146060518034220E-4   -3.385532911003248E-3   -3.295943642324432E-3   -4.884073962813443E-3    9.749942604319368E-3
                         4.007015865294736E-4    4.024108892820179E-4   -1.345261367896790E-1    3.593475181348283E-1    4.281159279906121E-3    2.402594821573126E-3   -6.088129561078348E-3   -2.742807384847109E-3
                        -3.407524487995453E-3   -3.323909009816809E-3    4.288611710860327E-3    2.410035263009945E-3   -1.075549080725391E-1    3.530474089217120E-1    1.574793264214132E-3    1.189002360281490E-3
                        -4.930551967823808E-3    9.714897886410197E-3   -6.065830280480787E-3   -2.755343691230157E-3    1.589927301835453E-3    1.219970088367594E-3   -1.387106978424178E-1    3.536975679897851E-1

 1.062500000000000E9    -9.854905328095727E-2    3.586228976489979E-1    7.666614951374527E-4    1.939544482543412E-3   -4.448060834819866E-3   -4.397312102586250E-6    1.849259422947249E-3    1.103634622948927E-2
                         7.668593345804583E-4    1.911416575660016E-3   -1.308393674050542E-1    3.643137479031650E-1    3.170872261286350E-3   -2.521472571701776E-4   -6.044708165086598E-3    1.792677961467750E-3
                        -4.474492820329027E-3    8.119102152184962E-6    3.154902428096141E-3   -2.411090103045595E-4   -1.035099722140671E-1    3.568384993013514E-1    2.469482075237000E-3    1.876535414600922E-3
                         1.861222749862472E-3    1.104833417981256E-2   -6.037096204224733E-3    1.823894199803198E-3    2.456908542139279E-3    1.886274321911007E-3   -1.351210986615223E-1    3.581854692585256E-1

 1.075000000000000E9    -9.506844199263080E-2    3.588080651023438E-1    2.475942766993360E-3    2.296657192981306E-3   -2.925892078119690E-3    2.636767811321743E-3    8.353713809864357E-3    7.439767950435017E-3
                         2.508137411635050E-3    2.277572549645098E-3   -1.282167452503284E-1    3.663879195325518E-1    1.615721856571647E-3   -4.092504688926491E-4   -3.099895261833245E-3    4.645828437748397E-3
                        -2.917914868543031E-3    2.661822423613511E-3    1.585357257570164E-3   -4.273124353829609E-4   -1.012503013238155E-1    3.579677400660501E-1    3.974218871699528E-3    1.217814828539083E-3
                         8.340350560232194E-3    7.455947504444857E-3   -3.126234655274446E-3    4.672505548949382E-3    3.996690260945003E-3    1.213797284944822E-3   -1.332696028935769E-1    3.599366545148103E-1

 1.087500000000000E9    -9.530502468836954E-2    3.576678417077939E-1    4.359511657395486E-3    1.048327342070810E-3   -3.978797454282497E-4    3.225527454379516E-3    1.070210413223977E-2    4.361807689146686E-4
                         4.413205421384315E-3    1.039347718007260E-3   -1.285168103070491E-1    3.689061867382671E-1    1.757347872938658E-3    3.199475797357203E-4    2.976251361849959E-4    4.787902998488557E-3
                        -3.686849959436398E-4    3.238679274347781E-3    1.742133992995485E-3    3.427392514352642E-4   -1.020602250318691E-1    3.594267340681863E-1    4.986989343323749E-3   -7.715153511756523E-4
                         1.069817638615140E-2    4.067651820400124E-4    2.780695609621196E-4    4.783711756700697E-3    5.002168193955133E-3   -7.689775525552423E-4   -1.342658513948589E-1    3.625102004981561E-1

 1.100000000000000E9    -9.894170153186156E-2    3.586943677511183E-1    4.937795661222378E-3   -1.765450927908536E-3    1.402980862898130E-3    1.924943058912361E-3    7.912416935501166E-3   -5.921824482688792E-3
                         4.921477734926822E-3   -1.776440789246588E-3   -1.295737900736333E-1    3.743107288808940E-1    3.022395988194437E-3   -3.609396360488702E-4    2.480119823711712E-3    2.989416206454352E-3
                         1.391738687696626E-3    1.899531160754342E-3    3.040268496639249E-3   -3.466329929056003E-4   -1.040248772534218E-1    3.635981984990789E-1    4.339653745471723E-3   -3.406086543463777E-3
                         7.925278988946093E-3   -5.943880860401134E-3    2.496009555814684E-3    2.931101170100828E-3    4.350206083771136E-3   -3.398888041801518E-3   -1.362487624861952E-1    3.680617287766269E-1

 1.112500000000000E9    -1.025295337051074E-1    3.636981860505086E-1    3.074966702899353E-3   -4.241748813345336E-3    1.125355225300645E-3    2.175274981031363E-4    2.409787346606203E-3   -8.629259230685407E-3
                         3.077618347197504E-3   -4.255059212419806E-3   -1.289494707845917E-1    3.818099359907520E-1    3.023275988258253E-3   -2.615339719519112E-3    2.553554217943133E-3    7.670352623016958E-4
                         1.155945436969844E-3    2.324301456144419E-4    3.009971563789111E-3   -2.601002831612482E-3   -1.043091901760390E-1    3.699849943936538E-1    2.027867087741133E-3   -5.002214155353045E-3
                         2.393978033951069E-3   -8.644940480673186E-3    2.554092511032529E-3    7.838261203395095E-4    2.019489186876967E-3   -4.997593405303451E-3   -1.363251974495349E-1    3.762265743748343E-1

 1.125000000000000E9    -1.032853394180903E-1    3.707941148811672E-1    2.815687428548627E-4   -4.477656910304444E-3   -1.044396782381164E-4    3.438826241724503E-4   -2.854938453647994E-3   -7.513259520598115E-3
                         2.952752006906394E-4   -4.460300981063863E-3   -1.268949745665144E-1    3.890522493580225E-1    9.744062071490195E-4   -4.320117212256534E-3    1.608628509876361E-3    1.962096468732650E-4
                        -9.318803842768211E-5    3.538753481939226E-4    9.550001235364698E-4   -4.298915427141544E-3   -1.027157496549245E-1    3.761864101001821E-1   -5.123397771563507E-4   -4.751218456533778E-3
                        -2.843102522597447E-3   -7.509753689314747E-3    1.597074735372767E-3    1.921132975340394E-4   -5.234466108517289E-4   -4.754092443392397E-3   -1.341917363281165E-1    3.841396738356162E-1

 1.137500000000000E9    -1.021774078335363E-1    3.772230826495785E-1   -1.146653028871657E-3   -3.051795762758986E-3    3.180716140227615E-4    1.787547848894186E-3   -5.949383856462518E-3   -4.095181323564350E-3
                        -1.140211694851922E-3   -3.055118426561713E-3   -1.251297812983330E-1    3.956352901115486E-1   -1.788723712813384E-3   -4.062062440887000E-3    1.856620344037635E-3    6.405944523166970E-4
                         3.119788640887285E-4    1.776449719162153E-3   -1.809125419054377E-3   -4.060013452627680E-3   -1.009513487106238E-1    3.814528213997325E-1   -1.954327105290521E-3   -3.323508921491340E-3
                        -5.949433057958435E-3   -4.069443111753845E-3    1.858236844450920E-3    6.256904486507645E-4   -1.927947631444037E-3   -3.325880226673206E-3   -1.322170772278830E-1    3.908449034858346E-1

 1.150000000000000E9    -1.014209703495159E-1    3.830874563487452E-1   -9.526219265218961E-4   -2.151822934246173E-3    2.474000037652058E-3    1.610578515154659E-3   -6.572255881091709E-3   -2.390695498251372E-5
                        -9.662475577543654E-4   -2.151342275563498E-3   -1.241703711684762E-1    4.025558740966029E-1   -3.569768847386507E-3   -1.926473194283550E-3    3.185015313417763E-3   -3.620339041490441E-4
                         2.493060838295306E-3    1.610483327108866E-3   -3.582647527123940E-3   -1.930009228657166E-3   -1.000539631809782E-1    3.869803767307151E-1   -2.003787017063365E-3   -2.123523716250748E-3
                        -6.559780968086872E-3   -2.343471519437434E-5    3.184796122434593E-3   -3.905719359584596E-4   -2.019292417251806E-3   -2.105125689907454E-3   -1.315493728197712E-1    3.977318223467444E-1

 1.162500000000000E9    -1.018796556416834E-1    3.900468868122740E-1   -9.159982290191475E-4   -2.587923671462273E-3    3.532133664266985E-3   -8.774882424392690E-4   -4.960342065775902E-3    3.267577801036500E-3
                        -9.140764516884410E-4   -2.580016471461383E-3   -1.234881523974565E-1    4.105229449683812E-1   -3.235358531250206E-3    5.205328776133628E-4    2.862341760986564E-3   -3.043825258139785E-3
                         3.523699411409508E-3   -9.110784403030866E-4   -3.258305101788049E-3    5.545034657834247E-4   -9.991783127167363E-2    3.937843237438188E-1   -1.862481525132629E-3   -1.915666577205288E-3
                        -4.953597462694231E-3    3.300507393113345E-3    2.845629641583815E-3   -3.054079116283890E-3   -1.832120968161505E-3   -1.927516566337123E-3   -1.315198517000138E-1    4.064180528094490E-1

 1.175000000000000E9    -1.025060102165662E-1    3.998002421194844E-1   -2.268455642449116E-3   -2.991515852005708E-3    1.942147434147016E-3   -3.260995075688698E-3   -2.173878887147105E-3    4.950804658889444E-3
                        -2.316325910902409E-3   -3.044317467041951E-3   -1.224977167583386E-1    4.198767816266277E-1   -1.460219010421879E-3    1.530054596344640E-3    3.579999251270255E-5   -4.536743625119100E-3
                         1.976392995453782E-3   -3.300802539473796E-3   -1.501983117803168E-3    1.514870115848684E-3   -9.951987258580115E-2    4.025481005514439E-1   -2.610865011529661E-3   -2.077051958764304E-3
                        -2.173309258620458E-3    4.936380447692063E-3    2.028170213930815E-5   -4.567978817722432E-3   -2.591953405727416E-3   -2.081570246755525E-3   -1.301315212254754E-1    4.173147407742872E-1

 1.187500000000000E9    -1.011559904274407E-1    4.117888499953237E-1   -4.102524818642362E-3   -1.902332117788368E-3   -7.172836519547511E-4   -3.585183218954019E-3    6.794314777522307E-4    4.966538894323316E-3
                        -4.096221561484470E-3   -1.898621002892851E-3   -1.199362294904354E-1    4.308453955193640E-1   -4.566006546557616E-4    7.372145043556794E-4   -2.958229638848799E-3   -3.340758324999495E-3
                        -7.324538026372226E-4   -3.534039572183750E-3   -4.545596907277687E-4    7.395052754468077E-4   -9.770852418238286E-2    4.130887108194354E-1   -3.939110498748847E-3   -1.156068727693460E-3
                         6.659730730480399E-4    4.949199511271919E-3   -2.957355392490113E-3   -3.332353650256073E-3   -3.924033784794845E-3   -1.188174118075487E-3   -1.262667139464573E-1    4.292411084304785E-1

 1.200000000000000E9    -9.703700148696411E-2    4.239079886185956E-1   -4.627552982800123E-3    4.347734164040876E-4   -2.517002589051644E-3   -2.018505655848121E-3    3.005660700451730E-3    3.826567048809681E-3
                        -4.600798857788038E-3    4.913270454222577E-4   -1.149247084543133E-1    4.424827159919225E-1   -1.054588452988766E-3    9.393159165537689E-5   -3.976634096076711E-3   -6.386622330095211E-4
                        -2.512829725102973E-3   -2.026808089871076E-3   -1.051500862155710E-3    1.180779031223764E-4   -9.378307997058410E-2    4.239695630562234E-1   -4.391622327442567E-3    8.405893763188670E-4
                         3.035258281229979E-3    3.808192543738804E-3   -3.985427779350916E-3   -6.520441250298347E-4   -4.403166278528087E-3    8.441228890555661E-4   -1.200493750531263E-1    4.406045277262544E-1

 1.212500000000000E9    -9.153861606055330E-2    4.348413300827583E-1   -3.555100826165005E-3    2.458691640520557E-3   -2.776049169288614E-3   -1.331129337945535E-4    4.583474618088475E-3    1.572414806109527E-3
                        -3.555255372769593E-3    2.454628338391952E-3   -1.077757676185169E-1    4.533951247739829E-1   -1.933069719467620E-3    1.026660126606620E-3   -3.084515567898526E-3    1.620288151406365E-3
                        -2.756347481407190E-3   -9.258366799032763E-5   -1.925190682561751E-3    1.054444660395976E-3   -8.834723297457958E-2    4.338923877095694E-1   -3.461273862862161E-3    2.786074582018016E-3
                         4.595048743130838E-3    1.533619365949147E-3   -3.113590594612357E-3    1.605640192501958E-3   -3.447625345039862E-3    2.793330396303373E-3   -1.127780982771939E-1    4.509331841142855E-1

 1.225000000000000E9    -8.566115158508052E-2    4.452044744541387E-1   -1.876272919439482E-3    3.188071843821840E-3   -1.900979788765941E-3    1.143753515124417E-3    4.543662490596958E-3   -1.332303185564811E-3
                        -1.873372773226570E-3    3.186298914221404E-3   -1.001950264124069E-1    4.638992801795611E-1   -1.218763346097299E-3    2.720268774177406E-3   -1.414002841841262E-3    2.578922747155022E-3
                        -1.905648819985318E-3    1.112771490264553E-3   -1.186442805015302E-3    2.701417841994330E-3   -8.274840125572172E-2    4.435386645291530E-1   -1.654401070907985E-3    3.603656942329689E-3
                         4.519940135074689E-3   -1.345890962428168E-3   -1.398164301571130E-3    2.545956435993188E-3   -1.664875950103724E-3    3.607636814514757E-3   -1.052410924294856E-1    4.613486103978117E-1

 1.237500000000000E9    -7.897635443027598E-2    4.563958290298613E-1   -7.065916425331766E-4    2.966565930840040E-3   -9.478651120960786E-4    1.376023219548069E-3    2.809082274557796E-3   -3.485915614686406E-3
                        -6.874181006919040E-4    2.952489914324865E-3   -9.219945105217843E-2    4.752384212780164E-1    8.684842175775828E-4    3.140301833932709E-3    4.347137199947494E-5    2.328971538577987E-3
                        -9.453311251349650E-4    1.385322956735573E-3    8.713389047500910E-4    3.112043786717441E-3   -7.646776233809080E-2    4.540239418395374E-1   -2.590661471771614E-4    3.296125201942010E-3
                         2.790499220990590E-3   -3.474815115349387E-3    3.182772601396997E-5    2.335934196250474E-3   -2.655148131837537E-4    3.302554249629521E-3   -9.685673832992456E-2    4.725128998695958E-1

 1.250000000000000E9    -7.001733699798350E-2    4.684531504481111E-1   -1.824622647677704E-4    2.783509512494271E-3   -4.730692794287827E-4    1.280838029518858E-3    4.107007518880003E-4   -4.215970690198354E-3
                        -1.772208531804867E-4    2.807070132631490E-3   -8.242033044104809E-2    4.872719755151401E-1    2.448704751182585E-3    1.737197593249202E-3    7.152530975683354E-4    1.737339837711513E-3
                        -5.044675570540627E-4    1.307207986505512E-3    2.453569003487656E-3    1.777698187626367E-3   -6.806744927977683E-2    4.653385014412812E-1    3.339367982554130E-4    2.919639410411672E-3
                         4.339506858482439E-4   -4.227806853574711E-3    7.497650457430708E-4    1.716808533707277E-3    3.528757772369541E-4    2.924304138933072E-3   -8.658029149815823E-2    4.838286138314524E-1

 1.262500000000000E9    -5.781017435853512E-2    4.799864099266508E-1    4.890756159885994E-4    3.017259474305820E-3   -2.330675748281531E-4    1.543105879406381E-3   -1.855811940528050E-3   -3.697147545858323E-3
                         4.505890540096464E-4    3.028038449085572E-3   -6.990960004142728E-2    4.981442185639154E-1    2.455550489269404E-3    7.087900900777159E-5    1.097497437222476E-3    1.354771578129770E-3
                        -2.271232921903784E-4    1.544863375030624E-3    2.480040719166849E-3    6.735263838884870E-5   -5.674892760964781E-2    4.759605157536669E-1    9.955837500631515E-4    2.995128730752033E-3
                        -1.849464919914840E-3   -3.720093341272282E-3    1.105644838038188E-3    1.335994805021799E-3    9.716035448879775E-4    3.002384368560739E-3   -7.410627757726014E-2    4.936811202821933E-1

 1.275000000000000E9    -4.329255383301529E-2    4.894299557520592E-1    1.748574803254901E-3    3.079867418378149E-3    5.313074638162042E-4    1.930261390279845E-3   -3.644352938912894E-3   -2.079613272773514E-3
                         1.740909940501689E-3    3.068712481057262E-3   -5.596320292335032E-2    5.065913137323688E-1    1.629497913724618E-3   -7.750044630050148E-4    1.618325221647432E-3    1.019442258043639E-3
                         5.310591754645629E-4    1.917367002958268E-3    1.657669164766637E-3   -7.635836485118861E-4   -4.386162758070524E-2    4.844479694571227E-1    2.200504469119742E-3    2.828506350782231E-3
                        -3.638254959768575E-3   -2.074711844048983E-3    1.655442912134499E-3    1.010158285052645E-3    2.210398027405081E-3    2.821094725244600E-3   -6.060692359750629E-2    5.011422484043045E-1

 1.287500000000000E9    -2.818485611974617E-2    4.967241500712332E-1    3.131915101448337E-3    2.098452437229579E-3    1.781486706102466E-3    1.634924098784435E-3   -4.140345292466909E-3    4.198220146102092E-4
                         3.100766240707624E-3    2.100137626907057E-3   -4.197526026658293E-2    5.130116639517965E-1    1.111939383102198E-3   -7.985848487349518E-4    2.268138478031607E-3    1.355077360228938E-4
                         1.807144170486098E-3    1.618858870426512E-3    1.102750640618522E-3   -8.027671089483804E-4   -3.089356084012352E-2    4.912209287494120E-1    3.455052239483016E-3    1.702476438495432E-3
                        -4.136934578330414E-3    4.162605190567707E-4    2.273702382179587E-3    1.597543814446083E-4    3.420186863110695E-3    1.715693454894700E-3   -4.706311851719745E-2    5.069757298119044E-1

 1.300000000000000E9    -1.320943106423424E-2    5.028081216208122E-1    3.700689072014535E-3    4.092551543813111E-4    2.686449459974840E-3    2.262285820933014E-4   -3.040371062759368E-3    2.784218960451244E-3
                         3.707775743749876E-3    3.782041170504144E-4   -2.792833205792617E-2    5.185278159682855E-1    1.083823277243421E-3   -9.232955710751080E-4    2.205284016987489E-3   -1.267083705680776E-3
                         2.679701095355281E-3    2.391886336185095E-4    1.074485612821356E-3   -8.929914072681069E-4   -1.806750593687894E-2    4.975387428229965E-1    3.817062573185325E-3   -6.217421110641530E-5
                        -3.010039868031330E-3    2.769983478876554E-3    2.189977813595899E-3   -1.261252527551371E-3    3.810910159383733E-3   -6.426715259255655E-5   -3.348086618320952E-2    5.122709589925863E-1

 1.312500000000000E9     1.773451174768675E-3    5.078382705305853E-1    3.171877259057149E-3   -1.270422955747770E-3    2.310268550135954E-3   -1.529723112465739E-3   -7.096101491683976E-4    3.889522496508970E-3
                         3.150882928581098E-3   -1.258399902128727E-3   -1.275780561873333E-2    5.234611273473603E-1    8.852869762858898E-4   -1.485009610238710E-3    1.045660527634894E-3   -2.444533632572229E-3
                         2.315828882539607E-3   -1.510695891458555E-3    8.957050010272042E-4   -1.489128041305502E-3   -4.476835574903471E-3    5.035713814378155E-1    3.092869732077807E-3   -1.664778363840066E-3
                        -7.075810407678915E-4    3.867943523861307E-3    1.031598904577464E-3   -2.450575072989476E-3    3.105593386900282E-3   -1.669598902796284E-3   -1.921511643179518E-2    5.172587030700212E-1

 1.325000000000000E9     1.710277419985653E-2    5.115514435754549E-1    1.950327266844677E-3   -2.109521314808076E-3    8.900233523761626E-4   -2.514776359612659E-3    1.650107110310807E-3    3.348826973433590E-3
                         1.941070245974477E-3   -2.112636701665292E-3    3.327068483591413E-3    5.271932425991004E-1    1.465819644726452E-4   -2.010618020548271E-3   -6.552428604201513E-4   -2.534924894265966E-3
                         8.892819580627262E-4   -2.514564681864747E-3    1.643683328749163E-4   -1.989541760038546E-3    1.026240947197057E-2    5.085630968821274E-1    1.825224808353551E-3   -2.442969428489001E-3
                         1.661112160477931E-3    3.340886506700290E-3   -6.407751522734993E-4   -2.492757139245118E-3    1.838484810903716E-3   -2.449817401996012E-3   -3.774888560403618E-3    5.211898497435896E-1

 1.337500000000000E9     3.274166521774247E-2    5.133110794720214E-1    9.514399379906063E-4   -2.119550207595376E-3   -6.420806151556858E-4   -2.388840528327675E-3    3.089012740483511E-3    1.614151090794749E-3
                         9.444181461131857E-4   -2.133337642597119E-3    1.972184279607078E-2    5.292066565523529E-1   -9.509712760839216E-4   -1.918916359647786E-3   -1.824646808112700E-3   -1.512654712497807E-3
                        -6.853518355267167E-4   -2.370313627849053E-3   -9.458174849378028E-4   -1.928405261602123E-3    2.570915655594164E-2    5.117465982023649E-1    7.417182938939706E-4   -2.410385556309516E-3
                         3.129958338352335E-3    1.593064880415899E-3   -1.837780634987563E-3   -1.515914841044699E-3    7.470082350605310E-4   -2.419860808118341E-3    1.219987200704842E-2    5.231769719843793E-1

 1.350000000000000E9     4.790173004459584E-2    5.128160768280583E-1    4.134025860757328E-4   -2.009974760250608E-3   -1.691989946674851E-3   -1.473955112786808E-3    3.241202623576117E-3   -4.819852982232579E-4
                         4.247235803745152E-4   -1.968801898189730E-3    3.544504210581497E-2    5.294573410042345E-1   -1.794685030266714E-3   -1.093267077393229E-3   -2.132256996710677E-3   -1.941562048979277E-4
                        -1.704215569904597E-3   -1.457340956812152E-3   -1.815446899953031E-3   -1.119159666372643E-3    4.103202579145672E-2    5.129507925633439E-1    9.160494076681621E-5   -2.217544282565677E-3
                         3.205383456121278E-3   -4.721039655260749E-4   -2.117708450930510E-3   -1.991971082522700E-4    1.000572292612321E-4   -2.207548845123967E-3    2.736068993394977E-2    5.233119005150710E-1

 1.362500000000000E9     6.204262641938130E-2    5.107562390406936E-1    2.344257966865113E-5   -2.058990614874447E-3   -1.989794904064969E-3   -3.565788072679391E-4    2.212560611280176E-3   -2.048166553388008E-3
                         5.237760675287681E-5   -2.054832567215793E-3    5.017760682358814E-2    5.284207398807250E-1   -1.966505275028411E-3    4.587154839076828E-5   -1.700004914373332E-3    8.453863849046918E-4
                        -1.984609281448993E-3   -3.315790188130527E-4   -1.949340054532503E-3    4.157322332286759E-5    5.562439416717888E-2    5.126298089940284E-1   -3.621627777871882E-4   -2.124766051939538E-3
                         2.196112433593457E-3   -2.066829547995361E-3   -1.695517619285526E-3    8.558616505085343E-4   -3.819166430291258E-4   -2.150185119466528E-3    4.125219367676283E-2    5.221000069598266E-1

 1.375000000000000E9     7.500496482479496E-2    5.081653684665629E-1   -6.739221038203761E-4   -2.197324574676134E-3   -1.714814959521358E-3    6.361432978091341E-4    5.917675316415516E-4   -2.759166758785407E-3
                        -6.777677173640343E-4   -2.201795796353009E-3    6.373863856835973E-2    5.265838213431665E-1   -1.406210368391724E-3    8.762820264713080E-4   -9.199327247276967E-4    1.403682934198443E-3
                        -1.725807900982602E-3    6.313871980320774E-4   -1.405248058267399E-3    8.605390968178222E-4    6.949020766257698E-2    5.114835492656674E-1   -1.071891261539779E-3   -2.040383966507063E-3
                         6.085776641042992E-4   -2.747765448062225E-3   -9.059736111441131E-4    1.388975302487707E-3   -1.085206945810854E-3   -2.059741881976399E-3    5.422934474292620E-2    5.202813554944544E-1

 1.387500000000000E9     8.737137152718782E-2    5.054407886136838E-1   -1.651855872680001E-3   -1.808035182672648E-3   -1.121758473164712E-3    1.306145081648560E-3   -9.995743140406848E-4   -2.455471378814097E-3
                        -1.653526379044755E-3   -1.823246154403204E-3    7.645069502977604E-2    5.243023692662073E-1   -7.368619635198028E-4    1.039919318472081E-3   -1.481365773847796E-4    1.528476992037233E-3
                        -1.140751068525388E-3    1.281794406664662E-3   -6.878955174116543E-4    1.074265968152932E-3    8.295488782818289E-2    5.098509744482916E-1   -1.906666321146176E-3   -1.516387704683192E-3
                        -9.919437419369352E-4   -2.477198262837825E-3   -1.183279389840760E-4    1.479865405067901E-3   -1.900783208147196E-3   -1.493385190660564E-3    6.707655019398384E-2    5.180416570585424E-1

 1.400000000000000E9     9.946831284999101E-2    5.024065601748988E-1   -2.310550194594248E-3   -8.009931542191826E-4   -3.836121321641369E-4    1.585800431026445E-3   -2.067881023945636E-3   -1.387033481179942E-3
                        -2.290793959509086E-3   -7.780022919600630E-4    8.869384557761717E-2    5.214235698067504E-1   -3.088276712404722E-4    9.487352147401699E-4    5.490528633283481E-4    1.257384250699739E-3
                        -3.681498938392543E-4    1.582002332233739E-3   -3.034403137399146E-4    9.346910480287955E-4    9.624704311923961E-2    5.074447348854941E-1   -2.307120106106573E-3   -4.527858549951205E-4
                        -2.081153091667042E-3   -1.387945702736904E-3    5.261878072875161E-4    1.278833648558671E-3   -2.323534196774231E-3   -4.780932521213981E-4    7.979482036092544E-2    5.151597203971796E-1

 1.412500000000000E9     1.109623694266855E-1    4.989859007450962E-1   -2.146364874627704E-3    3.522490140161958E-4    4.127160686725886E-4    1.538922912529544E-3   -2.371117583576243E-3    6.433068771619127E-6
                        -2.142066145641873E-3    3.557819515872853E-4    1.005973444262421E-1    5.180535468642359E-1   -1.986471764394690E-4    9.571707060828326E-4    1.016169835590577E-3    8.227174217324418E-4
                         4.171204176702986E-4    1.549273614565628E-3   -1.720536575585730E-4    9.369684596080644E-4    1.091951037630027E-1    5.041370155626219E-1   -2.034135414823708E-3    6.063124991374220E-4
                        -2.387387406782112E-3    5.142286154664185E-6    1.008462105455357E-3    8.498534696433502E-4   -2.027493054427298E-3    6.090810745431714E-4    9.187686791234065E-2    5.115118090170688E-1

 1.425000000000000E9     1.212466637580054E-1    4.953344347236656E-1   -1.460531653088110E-3    1.068673816877348E-3    1.113812223592754E-3    1.147284861710747E-3   -1.915161793831783E-3    1.330946701672697E-3
                        -1.487387427798669E-3    1.028230282291794E-3    1.118838024928516E-1    5.145292291806151E-1    8.989274946709716E-5    1.122153694404434E-3    1.237755755626502E-3    2.991208247692997E-4
                         1.111291365805532E-3    1.134180218804675E-3    8.134272962536185E-5    1.090198733160735E-3    1.210974492735613E-1    5.003125980853731E-1   -1.306662270494931E-3    1.180233339615019E-3
                        -1.904326724632413E-3    1.331021256023511E-3    1.243439779196192E-3    2.759337538489192E-4   -1.306759254595236E-3    1.176930795337691E-3    1.027143868984312E-1    5.078952738908910E-1

 1.437500000000000E9     1.304611333450648E-1    4.921674384526735E-1   -7.939608998878494E-4    1.142126538764436E-3    1.532339737224870E-3    3.654064577182458E-4   -7.915162387103719E-4    2.123070074982346E-3
                        -7.821432781043922E-4    1.155834756741261E-3    1.224232317518318E-1    5.113177526702202E-1    6.466625899013077E-4    1.094812267856670E-3    1.204246362101276E-3   -3.632196663342910E-4
                         1.550231032678621E-3    3.832305332378119E-4    6.582097853826867E-4    1.108825813352190E-3    1.318508876708523E-1    4.967077366252158E-1   -6.268224149672123E-4    1.197650304877263E-3
                        -7.596196310686870E-4    2.114986170790710E-3    1.197050055028030E-3   -3.731965139660914E-4   -6.287807466437011E-4    1.229878571866646E-3    1.127021763185980E-1    5.049420301745435E-1

 1.450000000000000E9     1.392189186577176E-1    4.898173853879916E-1   -4.168542322706040E-4    1.047594312157478E-3    1.517250025127062E-3   -5.182676653855493E-4    6.107436039276821E-4    2.104860066456977E-3
                        -4.361561191927234E-4    1.092140650373345E-3    1.326252609587938E-1    5.087514438329251E-1    1.212046402268045E-3    6.762127891829406E-4    8.289679792591919E-4   -9.395388659516545E-4
                         1.513747008281581E-3   -5.128534856448608E-4    1.230205464344803E-3    6.505923518271493E-4    1.418654532292385E-1    4.937048373704118E-1   -2.868032380525360E-4    1.060573333755830E-3
                         6.066028958372849E-4    2.085302696365645E-3    8.380126382174369E-4   -9.324835092807877E-4   -2.811990304210725E-4    1.061783102734479E-3    1.224575005118326E-1    5.026830879609515E-1

 1.462500000000000E9     1.482832317528356E-1    4.880977608109395E-1   -2.124386953393960E-4    1.078514046401660E-3    9.255896915732672E-4   -1.228320591564669E-3    1.702974895449093E-3    1.241301822196005E-3
                        -2.120096622579792E-4    1.076917300278788E-3    1.427913261302053E-1    5.065680672800624E-1    1.337990663122619E-3   -6.663759245937691E-5    1.844527714095199E-4   -1.209819441860064E-3
                         9.026739256452889E-4   -1.235945343547481E-3    1.330481315379462E-3   -7.678507362939619E-5    1.518773183729706E-1    4.912497311682570E-1   -1.160316993941227E-4    1.017229281595159E-3
                         1.663682395108646E-3    1.207034756873171E-3    1.705361379216800E-4   -1.196252595332383E-3   -1.039440340926322E-4    1.020866766648150E-3    1.322700021875536E-1    5.005694246219968E-1

 1.475000000000000E9     1.575445625773007E-1    4.864483014737842E-1    1.434744895259803E-4    1.118541834121583E-3    6.370744161099631E-5   -1.439011078727824E-3    1.946742226832531E-3   -5.516517796544169E-5
                         1.096596188271058E-4    1.129070489058755E-3    1.529887070601008E-1    5.045184220164523E-1    9.909522782785072E-4   -6.903141300253881E-4   -4.761140174643116E-4   -1.045510054963074E-3
                         6.531262334927526E-5   -1.421738872660140E-3    9.903513737469889E-4   -6.728182298122039E-4    1.618413593331212E-1    4.888943786919043E-1    1.574656129790761E-4    1.068370535425288E-3
                         1.949646597145375E-3   -5.968787358017784E-5   -4.976021171916557E-4   -1.014181958439931E-3    1.571993660243749E-4    1.075329490754518E-3    1.420950411571923E-1    4.982320847041795E-1

 1.487500000000000E9     1.669602136961860E-1    4.847177782240660E-1    5.672914412594533E-4    9.959361873825815E-4   -6.766707281482983E-4   -1.095555536485268E-3    1.384419932300302E-3   -1.106466405637305E-3
                         5.771580362688938E-4    1.007331421638762E-3    1.630848045866742E-1    5.022462127280035E-1    4.382972907400716E-4   -9.266839420191407E-4   -8.666174784130441E-4   -5.073190217276524E-4
                        -6.819269779267042E-4   -1.090989829076819E-3    4.174721745331344E-4   -9.198658350780122E-4    1.716974248998107E-1    4.864270003666618E-1    5.380190115728937E-4    9.724530904843876E-4
                         1.379417059955433E-3   -1.110052627912694E-3   -8.744883591560865E-4   -5.211629794423589E-4    5.781024415983814E-4    9.541393151529885E-4    1.516649432102389E-1    4.957461766300504E-1

 1.500000000000000E9     1.766145262971026E-1    4.830950500152424E-1    9.206229455367041E-4    6.070487486644990E-4   -1.026014587065633E-3   -4.907164557667174E-4    3.821341634035241E-4   -1.556969955327896E-3
                         8.965841476828567E-4    6.197997404687910E-4    1.731105803283821E-1    5.002508007731005E-1    7.650116331077830E-6   -7.946857382178452E-4   -8.629126332372507E-4    2.457572107445900E-5
                        -1.023763277153616E-3   -4.730599502296432E-4   -1.276885588103987E-5   -7.866070741827107E-4    1.813545520612894E-1    4.841182822379176E-1    8.696076462583211E-4    6.001928726492141E-4
                         3.899370372936080E-4   -1.543336672174337E-3   -8.874423020418510E-4    2.328794702753601E-5    8.506600381881574E-4    5.988251359881704E-4    1.612904209418136E-1    4.934825234984875E-1

 1.512500000000000E9     1.869638192713815E-1    4.817143225659056E-1    9.182604002223306E-4    1.292862444099017E-4   -9.455180568070906E-4    8.174139321889762E-5   -5.515475999244211E-4   -1.312121692241029E-3
                         9.414914648261401E-4    1.447596508273835E-4    1.836278232344161E-1    4.982277896650016E-1   -2.145889559909493E-4   -6.105395246193925E-4   -6.456293527385027E-4    4.025148686837037E-4
                        -9.462911166679367E-4    7.252014004742397E-5   -1.965155652585746E-4   -5.862731035095134E-4    1.913173950735873E-1    4.821574774626322E-1    9.017673126459781E-4    1.769784295777567E-4
                        -5.373722446749972E-4   -1.322976073742417E-3   -6.537470229674796E-4    3.928563969398984E-4    8.841297695675506E-4    1.919110322686169E-4    1.714899770434490E-1    4.916616695676821E-1

 1.525000000000000E9     1.980372781139454E-1    4.804991544656429E-1    7.128243603297013E-4   -2.000294967358966E-4   -7.089742288339829E-4    4.632145861162438E-4   -1.055283089754046E-3   -6.717765118103606E-4
                         7.239196727053788E-4   -2.036599215269761E-4    1.947812314232907E-1    4.962190406477198E-1   -2.693466599272048E-4   -4.702213909526564E-4   -3.218523630384752E-4    5.552181425519892E-4
                        -6.967329021037167E-4    4.531660784320060E-4   -2.778127858709575E-4   -5.032202761331131E-4    2.019002377174597E-1    4.803928972517332E-1    7.093665412041821E-4   -1.258516623647305E-4
                        -1.079146250703291E-3   -6.777158030741497E-4   -3.188364383111923E-4    5.543183606440918E-4    7.240989054698718E-4   -1.178724649506947E-4    1.824485844484364E-1    4.900864577884541E-1

 1.537500000000000E9     2.100277253977196E-1    4.790614519734280E-1    4.764925448067451E-4   -2.717961171081018E-4   -4.047716684750509E-4    6.394293434229465E-4   -1.109972640794459E-3    4.750873093573472E-5
                         4.792464598245315E-4   -2.674198679587064E-4    2.067029573705642E-1    4.940412632251707E-1   -4.240480681295581E-4   -4.405277186622009E-4   -7.451963602640031E-5    5.652889536919694E-4
                        -3.935085178138098E-4    6.221364947948000E-4   -4.245212788343696E-4   -4.360318217268396E-4    2.131336716757882E-1    4.782768883377423E-1    5.526552411410808E-4   -1.992989666587011E-4
                        -1.086361558475584E-3    4.604293230753891E-5   -4.325793770667663E-5    5.738911359272265E-4    5.533286081415693E-4   -1.958118819743287E-4    1.940758563316208E-1    4.883570078647333E-1

 1.550000000000000E9     2.225908623484271E-1    4.769535464505652E-1    3.925140248301252E-4   -2.508409443029240E-4   -6.890957430042815E-5    6.725096043791879E-4   -7.950344909402738E-4    5.555996026051409E-4
                         3.723586090336126E-4   -2.531821560070882E-4    2.192148028735725E-1    4.913463785002964E-1   -6.288890380430082E-4   -2.638896112232041E-4    1.829459974750347E-4    4.939939349335423E-4
                        -7.570190050212407E-5    6.796192357565671E-4   -6.254528231766361E-4   -2.648973135108530E-4    2.252117594457925E-1    4.757378082378974E-1    4.937449887436414E-4   -2.466238838669054E-4
                        -8.032805069650720E-4    5.596043813882632E-4    1.853781356121076E-4    5.101050065665169E-4    4.868258077651527E-4   -2.543671158744944E-4    2.061314873723674E-1    4.862682063809876E-1

 1.562500000000000E9     2.354085054273649E-1    4.742551500748208E-1    3.952208961130541E-4   -3.007385558399248E-4    2.179387343886215E-4    6.272454426684412E-4   -3.329093685404179E-4    7.916935485078755E-4
                         3.842474485938282E-4   -3.200764636126052E-4    2.321889427487007E-1    4.880627882651417E-1   -6.974920973842224E-4    7.719336119928593E-5    3.759130481229532E-4    3.652359790358182E-4
                         2.401101463292414E-4    6.489561763825014E-4   -6.896844374359976E-4    7.611278352553653E-5    2.377747769157774E-1    4.726983451890534E-1    4.730553155657223E-4   -4.013756256694764E-4
                        -3.379587251563595E-4    7.749985097566586E-4    3.490260364569312E-4    3.538289374044619E-4    4.612831086103835E-4   -4.115892910250728E-4    2.184519451748891E-1    4.836126548499050E-1

 1.575000000000000E9     2.485545869429635E-1    4.710820914536155E-1    3.058744549490361E-4   -4.566899202997982E-4    4.869439918721399E-4    4.354309325510546E-4    6.212585262604314E-5    7.395808868356558E-4
                         3.070771027423374E-4   -4.669569397658197E-4    2.455630234135207E-1    4.843835710010537E-1   -5.249227282598704E-4    3.955729686434377E-4    4.704131169905466E-4    1.252099192498174E-4
                         4.777820539970209E-4    4.257223400230802E-4   -5.158502093030916E-4    4.056528445335468E-4    2.508803266312374E-1    4.693394553623219E-1    3.129958474564009E-4   -6.188550496886930E-4
                         7.833096319777689E-5    7.614488744564806E-4    4.555873876107964E-4    1.417237033181989E-4    3.212943411204692E-4   -6.235881938367813E-4    2.311632976990882E-1    4.803440278802640E-1

 1.587500000000000E9     2.620540337275882E-1    4.672773700887187E-1    8.020063900384320E-5   -6.006497005328049E-4    6.352221993733899E-4    1.246294584240546E-4    4.143958851000257E-4    5.635748154258484E-4
                         9.507848843717490E-5   -5.891081030982737E-4    2.592473680928715E-1    4.799420992673258E-1   -2.078745730855873E-4    5.201273911065648E-4    4.644531953471390E-4   -1.301572670790605E-4
                         6.420230754968643E-4    1.170597956664869E-4   -2.049698993396037E-4    5.088962006234407E-4    2.645709024161690E-1    4.655257739141127E-1    3.046296562030145E-5   -7.002835780917949E-4
                         4.232329097424622E-4    5.646793332486968E-4    4.696876690743687E-4   -9.121822186458864E-5    6.977716526481456E-6   -6.873433609924843E-4    2.443790769314148E-1    4.763817485746878E-1

 1.600000000000000E9     2.760017121340234E-1    4.624599649718807E-1   -2.082045202580651E-4   -5.394005014638021E-4    5.909461156705085E-4   -2.099988741163695E-4    5.969964490419427E-4    2.841665335617593E-4
                        -2.145612884022429E-4   -5.557420035443651E-4    2.733559559113378E-1    4.744346252865533E-1    3.921928467393660E-5    4.462045170993270E-4    3.084969233451129E-4   -2.808729925133977E-4
                         5.889926942261051E-4   -2.282972839360109E-4    6.482268719035740E-5    4.365882818720404E-4    2.787028172857538E-1    4.609800649920286E-1   -2.637646974110467E-4   -5.840974300309423E-4
                         6.424445048617354E-4    2.763006028300424E-4    2.922158200697071E-4   -2.931979635107972E-4   -2.650085211644293E-4   -5.932643682780538E-4    2.581061681200184E-1    4.712709218261313E-1

 1.612500000000000E9     2.903542986636676E-1    4.566615936752220E-1   -3.800675973694347E-4   -3.661753262123728E-4    3.666672199861400E-4   -4.488158242985712E-4    6.647514331677524E-4   -8.640813338232877E-5
                        -3.918869300253651E-4   -3.293763909936000E-4    2.877040203121262E-1    4.678337659619204E-1    1.654821444392712E-4    2.933844931005427E-4    8.163827794039282E-5   -3.973947747847029E-4
                         3.603668536424674E-4   -4.473499052615787E-4    1.327101753803692E-4    3.019372476386940E-4    2.931953585322194E-1    4.555572684930803E-1   -4.424138121637018E-4   -3.502771490389672E-4
                         6.811626491212603E-4   -7.777019550531326E-5    1.025105219095960E-4   -3.760214012340287E-4   -4.342099086249777E-4   -3.384028636680495E-4    2.722678340245211E-1    4.650067112543460E-1

 1.625000000000000E9     3.050477414417208E-1    4.493358834123140E-1   -3.885315486204457E-4   -1.374191713243760E-4    6.722833336838115E-5   -5.313966574067641E-4    4.805746873021888E-4   -4.052953779469350E-4
                        -4.216481936412189E-4   -1.357380385283354E-4    3.023159217776547E-1    4.600609367871555E-1    1.461893737934613E-4    2.543772441586518E-4   -1.111543728514102E-4   -3.403391486976152E-4
                         4.316849279136284E-5   -5.325031941409100E-4    1.740586938257244E-4    2.390321481405458E-4    3.077749831465534E-1    4.489194504741461E-1   -4.132209840777429E-4   -1.559928151425263E-4
                         4.853266175518626E-4   -4.309353678135303E-4   -1.195124885314004E-4   -3.315586959961051E-4   -4.061990184490617E-4   -1.254547788052555E-4    2.866446218590109E-1    4.575949694679805E-1

 1.637500000000000E9     3.196426515065173E-1    4.406170053606419E-1   -3.290248056443591E-4   -1.042500721381063E-5   -2.168940949936536E-4   -4.424667428537130E-4    1.992116539896794E-4   -6.000567121943945E-4
                        -3.501564402881313E-4    4.745860924358393E-6    3.168452588480456E-1    4.509864852338415E-1    2.058235961477717E-4    2.141551355672805E-4   -2.101474499062260E-4   -2.203960195526080E-4
                        -2.016654315263011E-4   -4.263684339075880E-4    1.930448611647327E-4    2.029143833505808E-4    3.222391699372248E-1    4.410960895773031E-1   -3.517810982433217E-4   -2.118384244741330E-5
                         1.904456518042053E-4   -6.092161635686568E-4   -2.185104954724037E-4   -2.062061396469832E-4   -3.516980397852476E-4   -3.903598602783379E-5    3.010721769418592E-1    4.492203221218479E-1

 1.650000000000000E9     3.341399014492795E-1    4.308078212248510E-1   -2.829999805326005E-4    5.855551843245353E-5   -3.462697141179315E-4   -2.398204709717250E-4   -2.000654202071927E-4   -5.775360502046804E-4
                        -3.026949021680714E-4    4.983520242222658E-5    3.313171453565038E-1    4.408490285711982E-1    2.880083981566136E-4    1.052285663368248E-4   -2.670810586674858E-4   -6.369815034884786E-5
                        -3.037796400918464E-4   -2.357572019287668E-4    2.760593712365958E-4    1.173406253178396E-4    3.366626819204890E-1    4.320584568241277E-1   -3.326709344837359E-4    6.692619726150272E-5
                        -1.622054792730090E-4   -5.825557480430569E-4   -2.318236972989469E-4   -7.075995773935976E-5   -3.364791308066297E-4    3.305239304892000E-5    3.152787080051517E-1    4.400036190186382E-1

 1.662500000000000E9     3.483164608689671E-1    4.198448427868794E-1   -2.905850029385437E-4    1.142284987540658E-4   -3.620558339365856E-4   -2.813298138500333E-5   -4.758148643359430E-4   -3.782648416478447E-4
                        -2.904960182311019E-4    1.099807160357303E-4    3.455305722370966E-1    4.294078394575570E-1    3.211396255974766E-4   -2.912948847869332E-5   -1.997837172768353E-4   -3.732349540231067E-7
                        -3.841087412046818E-4   -5.536737154204365E-5    3.256375041240021E-4   -2.084722126376081E-5    3.510662248676791E-1    4.215933002640671E-1   -3.290495027039120E-4    1.489368695523742E-4
                        -4.605023331419337E-4   -3.703233501154377E-4   -1.919011557759606E-4    1.774505141644973E-5   -3.171303648796273E-4    1.407168521879290E-4    3.291666429369853E-1    4.295459865670592E-1

 1.675000000000000E9     3.621262868557396E-1    4.077178990541723E-1   -2.210738948557099E-4    2.172427635004799E-4   -2.821196322221538E-4    9.862897929935517E-5   -5.581169054970337E-4   -1.470513566791385E-5
                        -2.191256704585681E-4    1.927710927552264E-4    3.590884793316542E-1    4.165657865428696E-1    2.721305457585054E-4   -1.703299540008592E-4   -1.735167616029739E-4    8.616553369912568E-5
                        -2.793851010832161E-4    8.613477150224028E-5    2.545235343637787E-4   -1.866838455935773E-4    3.652418406491937E-1    4.095630292798296E-1   -2.529660767144407E-4    2.631041100181134E-4
                        -5.401032029803731E-4   -2.268342996787767E-5   -1.658701445940195E-4    6.352173855573860E-5   -2.577261087728848E-4    2.653175211410194E-4    3.422671446025197E-1    4.176966440412905E-1

 1.687500000000000E9     3.752622957973593E-1    3.943670855879217E-1   -1.206254928912585E-4    2.652759885065648E-4   -2.190827560836651E-4    2.014405700852596E-4   -4.394834041515251E-4    2.762287375184953E-4
                        -1.037923667411716E-4    2.991780051547189E-4    3.718846802867319E-1    4.024869334871610E-1    1.132602010033272E-4   -2.290296065768860E-4   -1.293905278597015E-4    1.335665945892762E-4
                        -2.035716048420296E-4    2.045388701886096E-4    1.150158185811283E-4   -2.436807410343229E-4    3.789577409191824E-1    3.960956076430268E-1   -1.043835850264425E-4    3.301948112674376E-4
                        -4.256465345137324E-4    2.679704503756673E-4   -1.177857424980557E-4    9.656263575948740E-5   -8.789716611627799E-5    3.267026088027904E-4    3.545463927672075E-1    4.044262221217485E-1

 1.700000000000000E9     3.875781405225110E-1    3.799720117606301E-1    2.412372663811994E-5    2.855690464364765E-4   -1.161657383861945E-4    2.514989178621633E-4   -2.080590510617313E-4    4.272690443315276E-4
                         2.973163753497633E-5    2.861974411214478E-4    3.837190318681076E-1    3.871631072977761E-1   -1.224271035182612E-5   -2.199969265958075E-4   -9.569952392546845E-5    1.630007987148268E-4
                        -1.036213448569445E-4    2.385983668731942E-4   -6.245133692752626E-6   -2.058053168734648E-4    3.921099856881239E-1    3.813684129642045E-1    5.482614659396607E-5    3.003800578316302E-4
                        -1.863110834256990E-4    4.595258039542315E-4   -1.009262263876032E-4    1.494539999102548E-4    4.256851649306649E-5    3.220267392695983E-4    3.660418689936163E-1    3.898422094891502E-1

 1.712500000000000E9     3.989200024585475E-1    3.646701716769113E-1    1.280682249149146E-4    2.153876519630826E-4    5.701085760139951E-7    2.355975369401641E-4    5.180224189473370E-5    4.237899131044781E-4
                         1.108323996047443E-4    2.208939155176844E-4    3.944802174875296E-1    3.707550708409699E-1   -6.046949480532548E-5   -1.414004715836720E-4   -3.954542847024365E-5    1.786708779981552E-4
                         6.613963061206306E-6    2.619290183481212E-4   -5.685653434376519E-5   -1.349353243824588E-4    4.043160786041719E-1    3.655845912323349E-1    1.493341086062441E-4    2.082636806975092E-4
                         7.673016186860942E-5    4.298784085754990E-4   -1.001531062057618E-5    1.756708462412851E-4    1.721950986706276E-4    2.311240273249794E-4    3.766557030338401E-1    3.742047867923310E-1

 1.725000000000000E9     4.091497849511272E-1    3.483485021471407E-1    1.664475236853845E-4    1.429805198361411E-4    1.134359644128571E-4    2.282118941526715E-4    2.577102351095939E-4    3.115074390926428E-4
                         1.994539440247572E-4    1.388006077481617E-4    4.040959839880720E-1    3.534065586015027E-1   -3.196811974075771E-5   -1.024713181408319E-4    5.788875763801947E-5    1.934508043183063E-4
                         1.149824745670776E-4    1.924352424000373E-4   -4.075621022745497E-5   -9.761813448832046E-5    4.155278733299990E-1    3.489915649096067E-1    1.614619467128249E-4    1.033763260599949E-4
                         2.640986460654954E-4    2.843130837433859E-4    6.682911328584947E-5    1.786286005464123E-4    1.635723039033752E-4    1.039106248619476E-4    3.863956015871334E-1    3.575597927125279E-1

 1.737500000000000E9     4.182801554348392E-1    3.309790248283780E-1    1.924304604284616E-4    3.402170043163277E-5    1.897842024936754E-4    1.180608703459234E-4    3.382579614654544E-4    6.546591416358092E-5
                         1.638673629580604E-4    1.509859685253325E-5    4.126800226840313E-1    3.350034075218576E-1   -3.787681357123247E-5   -9.258392832031375E-5    1.482325394929188E-4    1.208319663357283E-4
                         1.948452931170590E-4    1.337331247220116E-4   -4.282665063929856E-5   -1.154855702540504E-4    4.255596966623961E-1    3.314120392862337E-1    1.644317167888472E-4    7.651575322715212E-6
                         3.526911465900082E-4    8.318494556876639E-5    1.221905019387547E-4    1.376143694739192E-4    1.629910921627892E-4    2.030815807294175E-5    3.951129388256954E-1    3.401317546863987E-1

 1.750000000000000E9     4.263258420728247E-1    3.124789336864714E-1    1.480750400349352E-4   -1.471572476775808E-5    2.171481215857323E-4    9.362039605270619E-6    3.344020213580076E-4   -8.802941863641576E-5
                         1.631869610611868E-4    1.359649096763352E-5    4.198629226522001E-1    3.157986187296458E-1   -8.923933349211423E-5   -1.142422977573730E-4    1.848221422737901E-4    5.910242525397554E-5
                         2.156541643998857E-4    3.542775240476287E-5   -8.397432016227331E-5   -1.271998306928272E-4    4.343141739128933E-1    3.130130272282021E-1    1.283026993644432E-4   -2.080548030657514E-5
                         3.080080497614882E-4   -9.042178020599612E-5    2.138773817809963E-4    5.712705559015111E-5    1.364220695593633E-4   -3.180742941350684E-5    4.025451958892259E-1    3.220056920108985E-1

 1.762500000000000E9     4.330920217573148E-1    2.930589200419110E-1    1.489559434609215E-4   -7.780320476502918E-5    1.662415415759891E-4   -7.555442680990376E-5    2.033967804755598E-4   -2.233208865413638E-4
                         1.501477812944279E-4   -7.561304287753454E-5    4.255928885470818E-1    2.958394543792426E-1   -1.344220130082544E-4   -7.527556707250947E-5    1.998375512828491E-4   -2.444933395501585E-5
                         1.703771241666936E-4   -7.401898333339290E-5   -1.158703472728180E-4   -7.620486274005490E-5    4.414681259635164E-1    2.937607427268928E-1    9.486619689378172E-5   -9.036683135372933E-5
                         2.264936935004298E-4   -2.217344466326740E-4    2.145338475128749E-4   -4.695682944834067E-5    9.411095732035410E-5   -7.900326524985782E-5    4.084745105168642E-1    3.034742782274115E-1

 1.775000000000000E9     4.383803460622799E-1    2.730760326961621E-1    8.638917753395211E-5   -1.284424528734535E-4    1.097333732550516E-4   -1.298123024272681E-4    2.817156143885023E-5   -2.994500837843098E-4
                         8.757055319557045E-5   -1.275941486418165E-4    4.296138307563963E-1    2.754597231862937E-1   -1.502047424521199E-4   -4.926389518820260E-6    1.610926082394334E-4   -1.144835210143128E-4
                         1.236799789995110E-4   -1.072877964912430E-4   -1.639752619975702E-4   -3.059577295361379E-5    4.470179564076854E-1    2.737935831516026E-1    3.655240899447215E-5   -1.055009355438044E-4
                         4.371558620712085E-5   -2.898944839264164E-4    1.636259559708330E-4   -1.189986173020562E-4    2.844410973915433E-5   -1.105277149405255E-4    4.128291663052530E-1    2.846451854756232E-1

 1.787500000000000E9     4.423213302867373E-1    2.527019936471295E-1    9.541650925129955E-6   -1.750002117937199E-4    4.654663531883921E-5   -1.199524174524094E-4   -1.073599849057771E-4   -2.496280090620736E-4
                        -2.230404751372958E-5   -1.777206125882614E-4    4.318585056217934E-1    2.544904395448739E-1   -1.631013952579333E-4    1.151521540185697E-5    1.101654029952734E-4   -1.874900741382347E-4
                         5.178375990942822E-5   -1.566521414320556E-4   -1.679704928628049E-4    4.127688384302490E-5    4.508735789010240E-1    2.531195303012649E-1   -4.313575191005417E-5   -1.129820937604557E-4
                        -9.749053446553895E-5   -2.609961459135245E-4    8.333830274153182E-5   -1.836641687687599E-4   -1.769795711284933E-5   -1.300579593337705E-4    4.154475891780824E-1    2.654282433636830E-1

 1.800000000000000E9     4.448451756511581E-1    2.321034751618515E-1   -1.015102641011248E-4   -1.427525025557537E-4   -3.966095392913011E-6   -1.588581116148325E-4   -2.203070914740719E-4   -1.535197792450817E-4
                        -9.580114955032647E-5   -1.122635918083034E-4    4.322134696499373E-1    2.331726981123910E-1   -1.096778989941537E-4    9.653698000468111E-5   -2.980757757819174E-5   -2.250326400297428E-4
                         2.320965707538973E-5   -1.569929899753064E-4   -1.202068825155353E-4    8.064311158156931E-5    4.532980543465723E-1    2.320740790055666E-1   -9.649598194394924E-5   -5.530398233496625E-5
                        -2.100191459949129E-4   -1.595773813804089E-4    1.316133935853841E-5   -2.155185080714409E-4   -8.968076280284271E-5   -6.234512407509524E-5    4.163470014159482E-1    2.458078729006531E-1

 1.812500000000000E9     4.456983425130289E-1    2.113279056501468E-1   -1.417589972176125E-4   -6.938796211871759E-5   -4.227620661219870E-5   -1.623326925823301E-4   -2.451178284536294E-4   -1.885764190519937E-5
                        -1.329582618465572E-4   -5.613237533634872E-5    4.307368975517414E-1    2.118645014691365E-1   -7.967165657307730E-5    1.126832388397609E-4   -1.202295997385314E-4   -1.844946610690292E-4
                        -4.359939641788583E-5   -1.407151742061598E-4   -9.668997642492303E-5    1.277419250693142E-4    4.543478085011766E-1    2.105081528770470E-1   -9.860342724651103E-5    3.095270856399768E-5
                        -2.570479453643073E-4   -3.025698038605241E-5   -1.240765707129047E-4   -2.028609551936292E-4   -8.882456318446849E-5    3.687971176113847E-5    4.158123766761239E-1    2.257943383091556E-1

 1.825000000000000E9     4.449735623274744E-1    1.905386069177158E-1   -1.286602672211353E-4    5.531707877600097E-5   -1.047858645508924E-4   -1.092722425455021E-4   -2.524083238390456E-4    1.066894955327220E-4
                        -1.405817796260592E-4    7.762273764734517E-5    4.274196438081597E-1    1.905690133104793E-1   -4.874472246060061E-5    1.695665366880308E-4   -1.956699899337029E-4   -1.260772803076550E-4
                        -1.128368080188197E-4   -1.458658363417521E-4   -6.733444934954129E-5    1.643018219134202E-4    4.538178107851553E-1    1.888548861928379E-1   -7.531760230047688E-5    7.124443691963281E-5
                        -2.196936827508661E-4    1.018144224394253E-4   -1.973518581917259E-4   -1.336142609620145E-4   -5.972102040858763E-5    8.709477507337327E-5    4.137728214053727E-1    2.056943855272270E-1

 1.837500000000000E9     4.423314560937817E-1    1.697057408918989E-1   -6.516061845394526E-5    1.066824915247714E-4   -1.666889806215800E-4   -8.959947851910842E-5   -1.042704623970095E-4    2.366529151500596E-4
                        -5.780172225376746E-5    1.164752035665327E-4    4.221456310612212E-1    1.697383651806878E-1    1.044368078484045E-5    1.975241250446892E-4   -2.844571134991577E-4   -4.251465183663649E-6
                        -1.842685321506311E-4   -6.974926380173261E-5   -2.337182510698181E-5    1.911909179439349E-4    4.516640228018545E-1    1.673693186178475E-1   -1.527785585225284E-5    8.567739115298920E-5
                        -1.142468784993454E-4    2.278061390606378E-4   -2.494731149952014E-4    2.868592799218400E-6    4.358080123481524E-6    1.085942498720474E-4    4.103068386757722E-1    1.857552409164746E-1

 1.850000000000000E9     4.378556812795919E-1    1.491922752509442E-1    2.959769848803932E-5    1.402774910944598E-4   -2.278105434657893E-4    1.306044397120722E-5    3.459694864995932E-5    2.362991051048162E-4
                         1.317959196626748E-5    1.235904620365786E-4    4.150837434084451E-1    1.496496423303258E-1    6.974235637608761E-5    1.545572384186988E-4   -2.477001235209337E-4    1.225324317742765E-4
                        -2.241662294650608E-4    1.903565142497980E-5    1.031238173186427E-4    1.468312359201418E-4    4.478929986433046E-1    1.463971922559616E-1    7.605643218313899E-5    9.766713841528177E-5
                         3.021750025730354E-6    2.315598997801340E-4   -2.286719080830864E-4    1.349391572007391E-4    6.585002832648892E-5    7.577386839602936E-5    4.053127421338561E-1    1.662944054773118E-1

 1.862500000000000E9     4.315505076248379E-1    1.288337709190466E-1    7.608368839700937E-5    1.236244086437088E-4   -1.935214592656456E-4    1.233268589108571E-4    1.372695937919816E-4    2.023136939836576E-4
                         7.460579151781838E-5    9.511482113494361E-5    4.062961910565128E-1    1.304492933444528E-1    1.507503158597251E-4    1.293697636179731E-4   -1.427798727775760E-4    2.467192512425511E-4
                        -1.666541918345121E-4    1.258466434686068E-4    2.018566544363841E-4    1.322789304088815E-4    4.424323418218909E-1    1.259380305845463E-1    1.009297697907587E-4    5.043772092868849E-5
                         1.384896327540212E-4    2.099628814803983E-4   -1.116414150185283E-4    2.394748775176855E-4    1.009965101698312E-4    3.700428900720701E-5    3.987609648900228E-1    1.475938429261167E-1

 1.875000000000000E9     4.233562154652937E-1    1.088928085089366E-1    1.213806677320486E-4    7.392263788320801E-5   -1.089696766656144E-4    2.304173498279145E-4    2.273046237036622E-4    8.761813608873495E-5
                         1.359758845191242E-4    7.116961617310329E-5    3.956731369004473E-1    1.122609808986291E-1    1.902563895977089E-4    6.183693222858946E-6    4.494357230747698E-5    2.729436579371773E-4
                        -1.004579051794464E-4    2.377699964951891E-4    1.990060964451176E-4    4.205390219482753E-5    4.351910080944011E-1    1.060678295781137E-1    1.425229182553690E-4   -1.514298387031290E-5
                         2.001954323648874E-4    8.459169376720955E-5    2.428220772875680E-5    2.787310136588469E-4    1.580406877579752E-4   -1.730962676849592E-6    3.903122359805831E-1    1.297724841735554E-1

 1.887500000000000E9     4.134044197736591E-1    8.959504904682868E-2    1.418111511106618E-4   -2.764982634233776E-6    2.822038671834419E-5    2.417384794632912E-4    2.060931841937919E-4   -3.233716875087683E-5
                         1.212001538851602E-4   -1.804195772294688E-5    3.832585433108890E-1    9.511698420061877E-2    2.078641769510719E-4   -4.287101135721321E-5    1.877793023045747E-4    1.837545621891829E-4
                         3.631498453687175E-5    2.817205628399462E-4    1.921874288872691E-4   -7.174933896332275E-5    4.260346189354220E-1    8.696313862132470E-2    1.279327285393064E-4   -7.534828457210371E-5
                         2.199477593548380E-4   -6.583059266346767E-5    1.649297020311125E-4    1.903897829165256E-4    1.072237989103995E-4   -7.087741624526721E-5    3.799522480721659E-1    1.128318267644247E-1

 1.900000000000000E9     4.017644316573603E-1    7.111256766662435E-2    1.478602777573061E-4   -7.527735522391252E-5    1.775426510137763E-4    2.132290391984802E-4    1.530559831168428E-4   -1.740804841984893E-4
                         1.404069440739686E-4   -8.772212806799344E-5    3.690799493909398E-1    7.937841695676016E-2    1.434306715172943E-4   -8.150256971467830E-5    2.465205931075990E-4    6.874946137041120E-5
                         2.051056065650824E-4    2.089154634156893E-4    1.230399984883576E-4   -1.285318379055742E-4    4.150343633296352E-1    6.855547442294309E-2    9.992113591532173E-5   -1.137980529720108E-4
                         1.745755423390450E-4   -1.743983608775271E-4    2.659717416863231E-4    9.093411237958689E-5    9.414221168152896E-5   -1.235857813406272E-4    3.678311530968740E-1    9.683180402443775E-2

 1.912500000000000E9     3.886433111258676E-1    5.386731756055625E-2    1.130348956662956E-4   -1.188793194883794E-4    2.714437236849141E-4    7.174984728707349E-5    3.470702486969373E-5   -2.154921121673657E-4
                         9.568516633395995E-5   -1.348848685142517E-4    3.533902914991400E-1    6.500098878035614E-2    8.376575459714438E-5   -1.691681895443539E-4    2.400859714002419E-4   -6.615452884768523E-5
                         2.754339124173927E-4    6.321823814443034E-5    9.396432845086725E-5   -1.854649766614145E-4    4.023638449651096E-1    5.106251763570183E-2    4.203719175045422E-5   -1.858967989142164E-4
                         1.253667278584682E-5   -2.134793169137235E-4    2.414464461828439E-4   -7.792504229409003E-5    2.197071333271181E-5   -1.331731789317926E-4    3.540944674691273E-1    8.182606936287247E-2

 1.925000000000000E9     3.740022684935266E-1    3.821767904941722E-2    8.843353588636328E-6   -1.647043198163753E-4    2.470074103719374E-4   -9.570132599185353E-5   -1.384585008468930E-4   -1.748946422145976E-4
                         1.416642051345879E-5   -1.464681984106509E-4    3.364174280194125E-1    5.228851642185387E-2    2.331846136421240E-5   -1.822712600100101E-4    2.135309948821077E-4   -1.695929867692400E-4
                         2.685798838834421E-4   -6.988637021360488E-5    4.397738183359246E-5   -1.958898118967495E-4    3.882256400827548E-1    3.460275025822496E-2   -4.219455298170284E-5   -1.841344044185418E-4
                        -1.113636364803641E-4   -1.949124854632390E-4    1.653205184181998E-4   -1.778968124048596E-4   -3.408623720719177E-5   -1.776538042364508E-4    3.389678400218041E-1    6.805766311493604E-2

 1.937500000000000E9     3.580094574024008E-1    2.413331025089439E-2   -4.793800273509800E-5   -1.603014143800178E-4    2.005100115328978E-4   -2.206972952707892E-4   -1.977519134578406E-4   -7.809997597254806E-5
                        -5.055895960605603E-5   -1.491056428832071E-4    3.184507796694352E-1    4.149549182401755E-2   -5.139067891919255E-5   -1.835114316971923E-4    3.770559564455604E-5   -2.521621396232816E-4
                         1.571429852455493E-4   -2.162784910069590E-4   -5.804406271628648E-5   -1.898435866357893E-4    3.728067848293029E-1    1.946086014512145E-2   -1.090941569726223E-4   -1.399508598219674E-4
                        -1.925828568605331E-4   -8.352664477875255E-5    2.104154636107815E-5   -2.441066534519169E-4   -1.288055036400126E-4   -1.584219360758211E-4    3.227042851489663E-1    5.584749737045600E-2

 1.950000000000000E9     3.406986360119205E-1    1.194875024605563E-2   -1.182906934428356E-4   -1.011803116159795E-4    5.245014846345393E-5   -2.582964675561086E-4   -1.953776165705733E-4    4.849172621946171E-5
                        -1.146239456061651E-4   -8.116096056569914E-5    2.996090542526912E-1    3.271642576231028E-2   -1.275138330180356E-4   -1.462494267707222E-4   -8.812645878084397E-5   -2.328674585746125E-4
                         1.834142356414162E-5   -2.647986525023197E-4   -1.200475899826860E-4   -1.603574019810504E-4    3.561686506291606E-1    5.829665697110654E-3   -1.512833123891997E-4   -1.019700882822899E-4
                        -1.773593772904360E-4    3.655010109010719E-5   -8.818598922715025E-5   -2.091113376977944E-4   -1.738826280393499E-4   -1.140245591871710E-4    3.054293824438923E-1    4.550575780713523E-2

 1.962500000000000E9     3.223394066850278E-1    1.804308739597565E-3   -1.514617446732291E-4   -1.436576981837857E-5   -1.230446842950777E-4   -2.553693848108856E-4   -1.304890394176559E-4    1.292526826629088E-4
                        -1.448412889846005E-4   -5.219467177959951E-5    2.801047213869016E-1    2.626438788219036E-2   -1.593902843035241E-4   -1.054802149230065E-4   -1.881228150574507E-4   -1.298706515940291E-4
                        -1.469616520979439E-4   -2.166688385033137E-4   -1.749751807437644E-4   -1.032907013898680E-4    3.385285077175936E-1   -6.059011628651956E-3   -1.913435676845618E-4   -1.460801506118294E-5
                        -1.226036801428626E-4    1.143892896594101E-4   -2.053312134396735E-4   -1.373277719933604E-4   -2.029009486929080E-4   -3.217743749863392E-5    2.873215183795312E-1    3.724241098835235E-2

 1.975000000000000E9     3.028056956485414E-1   -6.324527925754396E-3   -1.608942661108855E-4    1.357325999395558E-5   -2.307753069306300E-4   -1.094147093707246E-4   -2.328296234208923E-5    1.604395028796547E-4
                        -1.353131049300464E-4   -1.070673288832150E-5    2.601157281825398E-1    2.236795468164757E-2   -2.174721741615491E-4    8.978959707665230E-6   -2.118741380835036E-4   -1.079450298591877E-5
                        -2.443766726609981E-4   -1.232559398057908E-4   -1.798908287703543E-4    2.429274762325910E-6    3.200306620845359E-1   -1.580432005872824E-2   -1.920475312573266E-4    3.546656439605980E-5
                        -1.562462409543845E-5    1.840322800459486E-4   -2.329627736005318E-4    1.722396526929330E-5   -1.895799648671635E-4    4.480790557017740E-5    2.684508079035974E-1    3.139722091263178E-2

 1.987500000000000E9     2.824970117134520E-1   -1.231634841244429E-2   -1.570065240593601E-4    6.351500199327495E-5   -2.511723268745896E-4    7.669911837034615E-6    6.927502592411018E-5    1.722870847935106E-4
                        -1.271127097631884E-4    5.907022458027553E-5    2.398257373265051E-1    2.102408769275985E-2   -1.833125446445705E-4    1.195424594176494E-4   -1.775541361222581E-4    1.138949982128561E-4
                        -2.612826775456253E-4    2.748428377673833E-5   -1.918433130742102E-4    9.362694927177210E-5    3.006488278423682E-1   -2.325512216969650E-2   -1.367040285122840E-4    1.254938030463643E-4
                         3.787635716638854E-5    1.443298960704871E-4   -2.014570564004974E-4    1.072641897248322E-4   -1.763342572462660E-4    1.435058631303674E-4    2.488878185569359E-1    2.803996871590847E-2

 2.000000000000000E9     2.617440811540842E-1   -1.613243946149960E-2   -1.184391265614360E-4    1.275014123685205E-4   -2.079288218227772E-4    1.353782682648444E-4    1.533796647951228E-4    6.409220340846834E-5
                        -1.109507469171075E-4    1.272717890747639E-4    2.195124811920905E-1    2.212753768126904E-2   -1.468426030929310E-4    2.004287494081361E-4   -9.511576780846798E-5    1.926129371061370E-4
                        -1.876127860736600E-4    1.790756832295047E-4   -1.192631562302387E-4    1.762593178140807E-4    2.806098808626787E-1   -2.839228128696171E-2   -8.513236934672260E-5    1.851479537614025E-4
                         1.245997076915894E-4    7.140389436212522E-5   -1.034263510960349E-4    1.922376344438761E-4   -9.808883943130306E-5    1.953400436700996E-4    2.289669961945856E-1    2.710121918026770E-2

 2.012500000000000E9     2.406710689051214E-1   -1.818635419877461E-2   -6.334386080842384E-5    1.428771245557724E-4   -5.933925646887415E-5    2.207597576260793E-4    1.653777315395040E-4   -2.391706904955370E-5
                        -5.039755587782632E-5    1.656562439908537E-4    1.996760948767766E-1    2.523917149127377E-2   -3.147530948088297E-5    2.173755754033984E-4    3.219163807078537E-5    2.188590022231860E-4
                        -8.542321499305714E-5    2.302372528387914E-4   -4.428413815324018E-5    2.055939994451733E-4    2.602650963867732E-1   -3.167667724156541E-2    1.969455307279330E-6    2.263536838395327E-4
                         1.329580882216341E-4   -8.057257456071186E-6    1.865371615661478E-5    1.961772191686496E-4   -2.233385275356911E-5    2.123323485922861E-4    2.091418174635149E-1    2.810322339962974E-2

 2.025000000000000E9     2.199918202365680E-1   -1.778356947004911E-2    5.731743186903385E-5    1.491630918001344E-4    7.246876009982855E-5    2.092779853499943E-4    8.734077727020382E-5   -1.075589975584075E-4
                         9.817774444607455E-6    1.490856499950435E-4    1.805301155815277E-1    3.073068807877984E-2    5.921464989599702E-5    1.917985908727896E-4    1.318254656881918E-4    1.628595593018541E-4
                         4.677575303449666E-5    2.113169205648812E-4    7.889227055300326E-5    1.994671996243116E-4    2.396973804122781E-1   -3.261700158772839E-2    8.166587489832983E-5    2.137282190066184E-4
                         9.093636725474427E-5   -7.071480190595670E-5    1.227160813033560E-4    1.492490114520977E-4    7.862902068153264E-5    2.075908678576879E-4    1.896378705343651E-1    3.151471097705849E-2

 2.037500000000000E9     1.999443022433946E-1   -1.489446120117270E-2    1.017395536047324E-4    1.248639688879706E-4    1.800779014895412E-4    1.466001004373513E-4    1.517566782639731E-5   -1.174570891655367E-4
                         1.061706414682042E-4    1.601713932899181E-4    1.625255895867643E-1    3.857640892730180E-2    1.607933768000832E-4    1.241484862209482E-4    1.843026959965002E-4    6.251327023737717E-5
                         1.653046415239769E-4    1.299787494715985E-4    1.570339013935400E-4    1.463090721969351E-4    2.192587478670464E-1   -3.122889925222343E-2    1.522075052765026E-4    1.654251214616065E-4
                         9.760525129948028E-6   -1.233855279642570E-4    1.922633647787882E-4    3.464585003166515E-5    1.749649139759098E-4    1.511850105867256E-4    1.709964766790256E-1    3.737706150168304E-2

 2.050000000000000E9     1.809644599877865E-1   -9.542476615050092E-3    1.381958578799565E-4    8.776486646835980E-5    2.220186215456158E-4    4.006735747184591E-5   -4.927188392091697E-5   -1.056644822893796E-4
                         1.313975145684757E-4    1.042760073293242E-4    1.460390705128941E-1    4.840388161857754E-2    1.941447043378643E-4    2.899928225546840E-5    1.677319578380072E-4   -4.630880799527919E-5
                         2.141371131697891E-4    5.140382319374135E-6    2.195221256242577E-4    5.830510494606031E-5    1.994894456733561E-1   -2.771301136289362E-2    2.276543889275553E-4    5.746250710790342E-5
                        -5.935474866302941E-5   -1.205320035109851E-4    1.809870648662513E-4   -6.325151093639807E-5    2.111649145634175E-4    5.281945624636708E-5    1.536059921311194E-1    4.542231823511677E-2

 2.062500000000000E9     1.632130916244644E-1   -1.910908310834102E-3    1.768830599208578E-4    2.625413660761068E-5    1.727442509082388E-4   -6.780046385866445E-5   -8.638550001511186E-5   -4.970810826294037E-5
                         1.714982986842163E-4   -4.501986411618790E-6    1.314408277806539E-1    6.015186001222662E-2    1.956080550926446E-4   -4.904398826668282E-5    7.884934655195626E-5   -1.709740222862092E-4
                         1.697258473179748E-4   -9.195813064303708E-5    1.991460491164509E-4   -6.550121962302409E-5    1.806955571421753E-1   -2.216613780454922E-2    2.312682760046357E-4   -3.230057938903413E-5
                        -8.294501081695650E-5   -7.094692940790628E-5    1.008210986572437E-4   -1.089236005316377E-4    2.275909568876512E-4   -2.414045373875043E-5    1.378082312434837E-1    5.561323313007089E-2

 2.075000000000000E9     1.468173074942787E-1    7.871585540693232E-3    1.777560793381974E-4   -5.229207917674478E-5    9.942249929933512E-5   -1.323214720582777E-4   -1.041033872303713E-4    1.258204208722510E-5
                         1.669521913179700E-4   -1.606915580178738E-5    1.188608957687337E-1    7.366810294249335E-2    1.353731492348724E-4   -1.386776998928385E-4    1.003885784367057E-5   -1.572005754592218E-4
                         1.063873525544645E-4   -1.577276322536351E-4    1.459941302077724E-4   -1.431721245672979E-4    1.632266425187657E-1   -1.454406940297532E-2    1.843639370968662E-4   -1.090410533551046E-4
                        -1.156426252109921E-4   -3.658424684678476E-6   -2.600853172124622E-6   -1.551875760172705E-4    1.710097812970167E-4   -1.170834695147799E-4    1.238127164835656E-1    6.780932172185995E-2

 2.087500000000000E9     1.319089406939262E-1    1.948409408686845E-2    1.427632588956717E-4   -9.960130217772002E-5   -2.289093043472547E-5   -1.892341234819795E-4   -6.722158496670443E-5    7.605549193743746E-5
                         1.060524709906359E-4   -1.126026116294213E-4    1.081995178433175E-1    8.870619151593211E-2    6.816913316871486E-5   -1.815285323608464E-4   -7.354086211122216E-5   -1.167246076739210E-4
                        -2.255026898721012E-5   -1.759997607913584E-4    5.619656611832334E-5   -1.920029585064982E-4    1.472397661500809E-1   -5.060718864264993E-3    1.036458966361738E-4   -1.610729468396816E-4
                        -6.306517214383889E-5    5.766298852681799E-5   -5.503816657293328E-5   -1.116339296722007E-4    8.558778435640984E-5   -1.745900605757913E-4    1.116125159770023E-1    8.175541099915042E-2

 2.100000000000000E9     1.185399823505880E-1    3.267100665041627E-2    7.389718469441623E-5   -1.259827696200392E-4   -9.950180568631849E-5   -1.061246084269879E-4   -2.461433818512550E-5    1.002796517149752E-4
                         2.461958406265189E-5   -1.485841610539910E-4    9.964796778341074E-2    1.047995593720936E-1   -5.264813628207573E-5   -1.822980569379277E-4   -1.200471839777071E-4   -4.132992424541657E-5
                        -1.026620875410861E-4   -1.312062733676640E-4   -3.763150297341946E-5   -1.695611302798948E-4    1.329589671742993E-1    6.258293413509435E-3    5.794257106790645E-6   -2.000502942126274E-4
                        -2.953034631692356E-5    6.778622949181602E-5   -1.127866486770114E-4   -6.376713147457853E-5    1.483099178396899E-5   -1.926440034053311E-4    1.013040223294120E-1    9.705159377300042E-2

 2.112500000000000E9     1.068531575400411E-1    4.684894251197950E-2    7.297280419901334E-6   -1.714054931716233E-4   -1.222011290239256E-4   -4.943674415542967E-5    2.561022496560280E-5    5.485163067526440E-5
                        -2.156438486194458E-5   -1.707460213258717E-4    9.318298734865908E-2    1.213778676516261E-1   -1.145235531083062E-4   -1.430197897540595E-4   -1.202519048127646E-4    3.576392568966068E-5
                        -1.631477798213500E-4   -4.660827515007723E-5   -1.126969347767311E-4   -1.290213510446679E-4    1.204701973969520E-1    1.896231195019994E-2   -4.244279212393375E-5   -1.452258078545693E-4
                         3.245818488783248E-5    8.527974978727211E-5   -9.847273333534963E-5   -9.719822207671277E-6   -6.066884628602793E-5   -1.726107163954684E-4    9.300696733388378E-2    1.131356670452010E-1

 2.125000000000000E9     9.699456600753674E-2    6.173039118590445E-2   -7.709976383947376E-5   -1.320293454636941E-4   -1.396087484348963E-4    4.765434477476272E-5    6.629178781391254E-5    5.260076382299738E-5
                        -7.400222557727217E-5   -1.024150540858862E-4    8.858555622406426E-2    1.382210018317069E-1   -1.418079371349033E-4   -6.259798411086768E-5   -8.142150470893531E-5    7.324321345200102E-5
                        -1.159353514644678E-4    4.569851594185122E-5   -1.709855670015058E-4   -6.356094094961977E-5    1.096192516560006E-1    3.288951247339651E-2   -1.296901669673750E-4   -1.174840141774874E-4
                         5.078671455608696E-5    5.316283908739225E-5   -9.211158880732728E-5    7.834164740641468E-5   -1.091349783158422E-4   -1.022736435123323E-4    8.676575201128774E-2    1.296949186626435E-1

 2.137500000000000E9     8.905665582879414E-2    7.710727717773164E-2   -8.685224227359387E-5   -9.827376297078333E-5   -8.408170276982627E-5    8.216902117630616E-5    5.218912163948196E-5   -1.391788835954538E-6
                        -1.084096061033481E-4   -1.066674754822427E-4    8.609734233930678E-2    1.548846548291987E-1   -1.512693685721517E-4    1.757390802627646E-5    1.254665653839108E-6    9.568595878018967E-5
                        -8.436560467207921E-5    8.339693845212162E-5   -1.777150235286413E-4    2.652326265045158E-5    1.005039881746863E-1    4.761510615476055E-2   -1.465877904601479E-4   -6.255208903298629E-5
                         5.895562997747542E-5   -1.189903782239991E-5   -2.323673565812117E-5    7.653938817412874E-5   -1.404393729457376E-4   -6.364013835915448E-5    8.268825316265281E-2    1.463830752498218E-1

 2.150000000000000E9     8.324334533757595E-2    9.258126002004807E-2   -1.257911144629587E-4   -3.466065606955433E-5   -4.411991690139391E-5    1.046192326999014E-4    3.049020529935669E-5   -4.551636059517282E-5
                        -1.197826054665017E-4    5.689943696056575E-6    8.567252625329391E-2    1.711216313771868E-1   -1.061668957982508E-4    1.070359965044190E-4    4.731670615433395E-5    6.772429585324183E-5
                         1.063948596748892E-5    1.106530108145041E-4   -1.249629750311487E-4    7.891600015230043E-5    9.318485250818269E-2    6.288071439753193E-2   -1.473653672423576E-4    1.977180471726371E-5
                         6.476172527550359E-5   -3.746730665695311E-5    2.637440692922192E-5    9.560703367091758E-5   -1.462961876263067E-4    3.214060278505337E-5    8.092138440690556E-2    1.629984724582718E-1

 2.162500000000000E9     7.954019466331945E-2    1.081654779348958E-1   -1.334699074064956E-4    2.500973682089148E-5    4.163262731603312E-5    7.020188448463964E-5    1.254182132739458E-5   -6.398250855646324E-5
                        -8.952487909977651E-5    4.509182996051632E-5    8.726744641669883E-2    1.868830497351598E-1   -8.464500734712550E-5    1.133046445846706E-4    6.417534836781731E-5    5.342282534040333E-5
                         3.976489728825469E-5    1.079601243447768E-4   -8.293175607988315E-5    1.115698822644804E-4    8.767956038889992E-2    7.822256739182255E-2   -9.776246571048717E-5    6.871858573355765E-5
                         1.109026382787723E-5   -5.554106339380412E-5    6.804102387937526E-5    4.343365228029790E-5   -1.152761555630865E-4    7.811848904168836E-5    8.118060354166458E-2    1.794261893956749E-1

 2.175000000000000E9     7.774945875516658E-2    1.236711871907910E-1   -8.318003743064773E-5    8.296858386786173E-5    9.506520050251203E-5    6.973954338660939E-5   -1.747335094362925E-5   -7.486176321929537E-5
                        -1.040211838410036E-4    5.903991571504213E-5    9.062385609634850E-2    2.020833311217720E-1    9.635354298904176E-6    1.413039235345274E-4    4.420426888431225E-5    3.787563043246596E-6
                         8.741552059022639E-5    5.203841238241185E-5    1.108073658650469E-5    1.297467933297067E-4    8.387093803358907E-2    9.343776990636987E-2   -6.916151926875885E-5    9.834018649247807E-5
                         4.410090664813903E-6   -3.056819918333210E-5    4.907712705843333E-5    2.057518401537089E-5   -8.910896842069120E-5    9.303017760252581E-5    8.339260524219913E-2    1.955884119671805E-1

 2.187500000000000E9     7.782127861189510E-2    1.390396254987926E-1   -3.220420847185414E-5    7.608274578925599E-5    1.175491881071354E-4    4.405704994976679E-7   -3.668966729371994E-5   -2.896228774649309E-5
                        -2.766836951421936E-5    7.282774841107708E-5    9.560799964273362E-2    2.167564666620313E-1    6.430202975817682E-5    1.064586559527710E-4    4.661009302604571E-5   -3.861656598322368E-5
                         8.468825598469766E-5    2.210037507842641E-5    6.837036051673171E-5    1.068813882942644E-4    8.188562867416090E-2    1.083602251804631E-1   -2.694143046533246E-5    1.107804621703595E-4
                        -4.000438514820210E-5   -4.350042384929609E-5    4.883481231868512E-5    3.560023451811050E-6   -3.099892705216746E-5    9.134031486775644E-5    8.725733278920410E-2    2.112182430972605E-1

 2.200000000000000E9     7.942842872658602E-2    1.543520050728583E-1   -1.184571178996938E-5    9.081939026722321E-5    8.940480309673571E-5   -1.519174875741140E-5   -7.867219471680016E-5    8.425726891764580E-6
                         6.990178970373681E-6    8.343921594457881E-5    1.018136972165160E-1    2.308345448694336E-1    1.131692434566135E-4    6.599043623033862E-5    3.019485697727570E-5   -5.521847130287224E-5
                         7.154691571606291E-5   -2.201410100401666E-5    1.057802175405633E-4    3.949482773922407E-5    8.165126165214130E-2    1.230447037525277E-1    2.759104204095245E-5    9.024056429774781E-5
                        -3.853719956749120E-5   -3.011921824596184E-6    2.071778414886068E-5   -3.411628897093400E-5    2.194522701509107E-5    1.169612517587578E-4    9.256625765078992E-2    2.263416654246335E-1

 2.212500000000000E9     8.238822125683232E-2    1.693749396269312E-1    4.401540651806904E-5    8.442830379107114E-5    3.419638219478857E-5   -3.491309142905240E-5   -3.407077042735938E-5    1.660638793123458E-5
                         3.322632677738075E-5    8.155708678632732E-5    1.089299272347836E-1    2.442983875642668E-1    1.070040038830627E-4   -1.620229073626004E-5    3.199941542991075E-5   -6.603473229316182E-5
                         1.630766166542357E-5   -5.860791544131729E-5    1.146355604036409E-4   -8.775578045814765E-6    8.313319658157294E-2    1.373318064201034E-1    6.628525229414919E-5    7.950009145662810E-5
                        -4.744152944522418E-5    2.089316897797760E-5   -1.729534798317580E-5   -4.349659929856069E-5    4.803909915243577E-5    6.049454683883965E-5    9.905359242928025E-2    2.407066798492283E-1

 2.225000000000000E9     8.635346526596005E-2    1.839577192747396E-1    5.517091982680106E-5    6.354473983076943E-5    7.635416620639083E-7   -5.527641669402320E-5   -2.179102564134121E-5    5.536282238396389E-5
                         7.460812938602750E-5    2.934560684213521E-5    1.168504289855097E-1    2.567504218722256E-1    8.485855581404130E-5   -4.671162971767915E-5   -2.669757093998239E-5   -3.999588066324769E-5
                         5.153243863542805E-6   -9.935437149457527E-5    1.092548277724322E-4   -2.371876665008327E-5    8.610475873902140E-2    1.512799542557847E-1    8.548481736081518E-5    4.668147794857992E-5
                         1.112133074632390E-5    3.260413578853714E-5   -2.691210677249567E-5   -3.863350419749317E-5    7.535135567144481E-5    1.859695763185334E-5    1.065995968906624E-1    2.540931319246831E-1

 2.237500000000000E9     9.132636254354518E-2    1.978854804100965E-1    9.882245864885720E-5   -1.490297297201243E-5   -2.650947017476203E-5   -5.167808534892686E-5    1.048671430121251E-5    9.983953006483532E-6
                         6.605292170554335E-5    1.446670191349771E-5    1.256121183427986E-1    2.680781566944141E-1    4.212904372497908E-5   -5.478937065510048E-5   -3.347743277084535E-5   -4.933066941099170E-5
                        -4.172394284177817E-5   -4.095681771593621E-5    7.576481556749146E-5   -9.105944442963788E-5    9.027972667360937E-2    1.649612129260463E-1    9.836536257107972E-5    2.116366118658936E-5
                         2.557504384265447E-5    2.991309883939373E-5   -4.464537520930330E-5    2.271511865646837E-6    8.522236034069004E-5    1.119715590810911E-5    1.151418560825729E-1    2.664008433596108E-1

 2.250000000000000E9     9.727057285204802E-2    2.109623304226747E-1    6.541386124117049E-5   -2.945631919832246E-6   -5.571636895415193E-5   -4.506486849587178E-5    7.472162230967868E-6    2.670397440260132E-5
                         5.892442700569904E-5   -1.785708457274697E-5    1.351547388151649E-1    2.783250891933974E-1   -1.828052388838672E-6   -9.510299303094179E-5   -1.867561158959855E-5    3.325521844104161E-5
                        -7.828280643327894E-5   -2.850875885416950E-5    1.479162705269443E-5   -9.181595475606798E-5    9.548361460075608E-2    1.780371594918112E-1    6.118714385224519E-5   -3.350145172632828E-5
                         1.344147951892378E-5    5.158799670369460E-5   -1.513211018018180E-5    7.240976885206867E-6    4.807127203655537E-5   -9.518994889380681E-6    1.248809656198531E-1    2.774878051509876E-1

 2.262500000000000E9     1.040858763462339E-1    2.230458669984839E-1    2.835806115336053E-5   -5.101354976247051E-5   -5.851114308504144E-5   -6.325823289059429E-6    2.257203310290737E-5    2.324308314779923E-6
                         6.048326974718746E-5   -1.500467640217747E-5    1.456127292649957E-1    2.873760933681562E-1   -4.079837592304033E-5   -7.544398573208443E-5   -2.557222606245635E-5    2.516128346418320E-5
                        -6.582371661489502E-5    2.753311890655530E-5   -5.683400255841064E-5   -8.774982244659704E-5    1.015550864171232E-1    1.905170712310699E-1    3.882247196152206E-5   -6.479474005576185E-5
                         1.826516999126666E-5    1.213697110929791E-5   -1.482796705170660E-6    3.091995792292138E-6    4.470457987845991E-5   -6.338595313385299E-5    1.356759687653954E-1    2.877034583107075E-1

 2.275000000000000E9     1.119067486317389E-1    2.339432228913515E-1   -4.868315767311688E-6   -5.753904174409849E-5   -4.352573630049102E-5    4.360034945608855E-5    3.692043634656047E-5   -6.763158573101261E-6
                         3.090703886548329E-5   -3.160557936147150E-5    1.568192581251374E-1    2.954988237230126E-1   -6.242317444506005E-5   -2.645588207779995E-5   -2.832165449247950E-5    4.509295589832578E-5
                        -3.139361633847675E-5    4.904746818253349E-5   -4.205704385415984E-5   -4.972760464629025E-5    1.084181827831562E-1    2.022922380615028E-1    2.418772691805439E-5   -5.767547990823341E-5
                         1.982850991169532E-5    9.097454755579552E-6    1.367058311358460E-5    8.784796926624581E-6    1.713489189421852E-5   -5.250511651234956E-5    1.471888890386754E-1    2.969796358159769E-1

 2.287500000000000E9     1.208175901975687E-1    2.438878901501058E-1    9.008008227429526E-6   -7.057411306592901E-5   -1.382139079739397E-5    3.722117244649907E-5   -1.659216320523987E-5   -2.759929990024342E-5
                         3.015805696313527E-5   -3.743941262361678E-5    1.688653706879316E-1    3.028709489085057E-1   -8.451702716805428E-5   -8.976684013026004E-6    1.709131062118376E-5    1.674170372652194E-5
                        -2.693119013491486E-5    5.003328747817455E-5   -7.565725892155608E-5   -1.477071044355968E-5    1.160289548218384E-1    2.130979283468400E-1    1.330750093939499E-5   -5.639806877959555E-5
                         4.350951079185058E-6    1.278565133606424E-6    2.924132513829135E-5    2.850378470894956E-5   -6.424198932542579E-6   -5.746509951805694E-5    1.593742373923482E-1    3.054323444268837E-1

 2.300000000000000E9     1.308326644844696E-1    2.529857505835638E-1   -2.375701206767358E-5   -6.692130292428263E-5    3.360200462644120E-6    2.814918312105748E-5    3.309872718911697E-6   -3.047521365579855E-5
                        -4.241021723727823E-6   -1.020607412361035E-5    1.813738486438087E-1    3.094430193974383E-1   -8.499189085669111E-5    2.914665955413944E-5   -1.971927983657546E-5   -7.319540056771573E-6
                        -4.089160842126272E-6    4.586338802552379E-5   -6.448860760438416E-5   -4.192137378771457E-6    1.244457920887282E-1    2.228857577259627E-1   -1.951463588296366E-5   -4.434255207707179E-5
                        -5.155318151066625E-7   -3.236609984535201E-5    1.422069930542197E-5    1.455353905555443E-5   -1.785262321539135E-5   -2.234188456653474E-5    1.720914211867077E-1    3.128974635024634E-1

 2.312500000000000E9     1.417889552096656E-1    2.612287911307489E-1   -4.540882250825130E-5    2.933779677565136E-5    3.347421726571211E-5    3.204863875010611E-5   -1.321574452607499E-5   -2.605806744425099E-5
                        -4.240831289147365E-5   -2.821548227919394E-5    1.941629527753836E-1    3.152163886905621E-1   -2.807609645957464E-5    5.423922621573004E-5    1.187793141528462E-6    1.844370922159708E-5
                         3.862394118313643E-6   -5.679067552292343E-6   -4.667975930972374E-5    6.148180445529100E-5    1.337094025979169E-1    2.315997686631213E-1   -3.644405122081092E-5   -1.553529399546345E-5
                        -1.427429306142442E-5   -9.230311040910040E-6    2.461431141049342E-5    7.003885350188319E-6   -4.240581289858212E-5   -1.657699654370636E-5    1.851453333637041E-1    3.193480644182498E-1

 2.325000000000000E9     1.534067471489032E-1    2.688249403928808E-1   -4.151156044210635E-5    9.964428133242962E-6    2.853932232184082E-5    1.348072143132227E-5   -4.165405992631680E-6   -1.116129795725340E-5
                        -4.033495870287919E-5   -9.296662243325438E-7    2.071219756114982E-1    3.201624197929688E-1   -1.375656076115603E-5    7.433979888822858E-5   -7.536622277144017E-6    4.513932460616070E-6
                         2.358624961464312E-5    5.443775002836343E-6    5.281607190517781E-6    3.767766066803319E-5    1.438077664320035E-1    2.394063964199303E-1   -4.013729208193618E-5    6.702468647665330E-6
                        -3.541126606194593E-5   -8.427263538378843E-6    3.007661723251334E-5   -2.151456342865816E-5   -1.718938206593087E-5    7.705200709562524E-6    1.984229259216513E-1    3.246735562060077E-1

 2.337500000000000E9     1.653807648295246E-1    2.759341823375265E-1   -1.111774840570593E-5    9.803093802080613E-6    4.134671823151765E-5   -2.375906793850162E-5    1.143269885893748E-5   -2.217728089028621E-6
                        -2.627053042283442E-5    2.313487290709123E-5    2.201431662177931E-1    3.242323606448705E-1    1.434605890268407E-5    6.142897263261747E-5    2.170155719848671E-5   -2.208140586062024E-5
                         3.404320130794434E-5    3.918745813283179E-6    3.333526070323675E-5    4.324872495181697E-5    1.547399512345427E-1    2.463526366472205E-1   -3.029783553359807E-5    6.257754717029668E-6
                        -1.312808474645963E-5    6.190223656624732E-6    3.645097654031202E-5   -2.592875879872518E-5   -3.028142118670191E-5    2.925344435722871E-6    2.119366133642133E-1    3.289453185030276E-1

 2.350000000000000E9     1.775057797916118E-1    2.822679109822261E-1   -3.960855502185076E-5    1.239375102482950E-5    3.969107862951526E-5   -1.013280765266458E-5   -4.309341927159798E-6   -3.703855415710272E-6
                        -8.991338178344365E-6    4.374491354085283E-5    2.331993666042123E-1    3.271558394281698E-1    5.729708493410021E-5    2.545004372432327E-5    2.190555651121081E-5   -2.753270959239256E-5
                        -1.097767884944730E-5   -1.863251118914458E-5    3.714256588165111E-5    3.754358471325922E-5    1.662212501145707E-1    2.524908602317774E-1    3.392321374944827E-6    4.152488674300544E-5
                        -2.990134983488771E-5    1.422000054606857E-5    2.856117430605020E-5   -1.128430545773254E-5    1.176020058373112E-6    2.817578398067561E-5    2.257451176271266E-1    3.319545765862265E-1

 2.362500000000000E9     1.895380798979278E-1    2.876504767337690E-1   -3.137198912218445E-5    2.748739759854819E-5    1.779312331608980E-5   -3.781168930635403E-5   -1.322830514942287E-5    2.058163934339982E-5
                         2.207974774296835E-6    4.439630970793471E-5    2.463610015037198E-1    3.289212514446866E-1    4.714267105163900E-5   -6.103009855176608E-6   -2.546925681372412E-5    4.878675719819532E-8
                         1.016937996803433E-5   -1.292140207089780E-5    2.170179039863594E-5    2.258662492106024E-5    1.781097019165347E-1    2.578301214878629E-1   -5.324908017168030E-6    3.828771792618066E-5
                         5.409884538244851E-5    1.219773371512594E-5   -6.913797254579085E-6   -5.230196060397169E-6    3.474367997662307E-6    4.751221078945835E-5    2.398118476352639E-1    3.337712662949641E-1

 2.375000000000000E9     2.015355059075100E-1    2.918917203716084E-1    1.154204940361308E-5    1.135064080433997E-5   -2.394809692287207E-5   -6.329702447749959E-6    2.167861650550102E-5    3.310290894410868E-5
                         2.741986472898331E-5    3.911582345545038E-5    2.596926032947891E-1    3.296506017976010E-1    2.387890473477896E-5   -1.086056681693953E-5   -2.114990734405244E-7   -2.866530782620904E-5
                        -3.416247906777960E-5   -1.432238663988780E-5    3.596993386664184E-5   -8.873676165079507E-6    1.902032251142662E-1    2.623992363090151E-1   -1.970181720269932E-6    3.419574563852264E-5
                         1.696602804181781E-5    4.542778596661151E-6    4.664998758260114E-8   -1.829064665281195E-5    1.886837048999393E-5    2.978879635073774E-5    2.539718571332997E-1    3.346358311930327E-1

 2.387500000000000E9     2.136125900885038E-1    2.948435007203759E-1    5.427011256441311E-5   -9.366479712407376E-6   -1.059790843429244E-6    1.138414909996081E-5    1.350796343177900E-5   -1.893489250304131E-5
                         2.213174279673728E-5    2.906576900271592E-5    2.732123228379705E-1    3.293728972216067E-1    3.263884157517812E-5   -7.602047911199948E-6    1.150501445845740E-5   -1.890912474362959E-6
                        -2.295265279694978E-5    1.707140909873145E-6    8.154882342768058E-6   -3.304063530683614E-5    2.022123897014875E-1    2.660925801141745E-1    3.496612263437816E-5    1.941254269725836E-5
                        -9.036533876019942E-6    3.850884334602079E-7   -9.029498923411035E-6    2.103377051713524E-5    1.749972549936373E-5    1.679826243210842E-6    2.683542956454181E-1    3.346954976700416E-1

 2.400000000000000E9     2.258860844956000E-1    2.964584171026494E-1    5.720814311419217E-5   -9.704864903813957E-6    9.053265336794305E-7    1.983083352911146E-5    4.204432605249432E-7    9.715609939442109E-6
                         1.770176530634873E-5    2.059367587787598E-5    2.868606916888398E-1    3.284381023038141E-1    1.009751015157986E-5   -2.243695882113239E-5    4.834976382197224E-6    1.673811168196677E-5
                        -3.200952077856147E-5   -9.965449495638134E-6    2.197330924208371E-5   -4.199369403969538E-5    2.141361148247657E-1    2.688130275409371E-1    1.961578196391233E-5   -2.195483741219253E-5
                         3.879085345755267E-6   -1.648796456403902E-5   -5.761734815563834E-6    1.404578746844276E-5    4.893964458588710E-6    1.875808635814566E-5    2.824477321439243E-1    3.341003626366099E-1

 2.412500000000000E9     2.385341594150421E-1    2.968308615813828E-1    5.635995566890618E-5    1.470763931344806E-5   -1.668015028723207E-5    2.420630910095452E-5    4.190536767709104E-5   -2.680507174203877E-6
                         4.049718879605800E-5   -3.556488464723617E-5    3.003916502627603E-1    3.268999234449954E-1    8.593942280187671E-6   -1.968660895056046E-5   -4.105709531205554E-6    1.404492660072193E-5
                        -1.817994313375012E-5   -8.845531934246433E-6    2.473511501324913E-5   -4.017984604393302E-5    2.261292897039106E-1    2.705095025496562E-1    2.211193769148536E-5   -7.551185907568910E-6
                         3.330866121077699E-5   -1.205827524083753E-5    1.876308982442186E-5    2.649787822573729E-5    4.332768389942248E-6   -1.462136280948375E-5    2.962519215361653E-1    3.327540390883659E-1

 2.425000000000000E9     2.513594560139890E-1    2.963931080325625E-1    2.732326946452277E-6   -2.974202173940697E-5   -3.870076150170597E-5    1.344995291467690E-5    5.800543136667801E-6   -1.650058942862623E-5
                         5.527922574272372E-5   -4.002414628271270E-5    3.135851520096428E-1    3.247746505288158E-1   -2.023748407627289E-5   -3.797887929455484E-5    3.503742786212518E-6    3.110255986304608E-5
                         2.170279095386850E-5    2.201086336458827E-6    3.598184318093281E-5   -2.141585638615029E-5    2.379750825083518E-1    2.711575544682995E-1    4.602722448991098E-5   -4.231186725229309E-5
                        -2.118512680509898E-5   -1.006661769720022E-6   -7.416147024047816E-6    1.486208038446120E-5   -1.345094077401850E-6   -1.987242756880501E-5    3.096339088617077E-1    3.305721487643167E-1

 2.437500000000000E9     2.642703403513147E-1    2.952983141487260E-1   -6.988488626357489E-6   -5.369409452850927E-5    2.258840517830050E-5   -9.751604829440987E-6   -4.751504806695828E-5   -2.246495783641431E-6
                        -1.043386424555262E-5   -1.485279754273196E-5    3.261770315638411E-1    3.219334727924750E-1   -1.051852761296667E-5   -1.674397719943103E-5   -1.147761597274915E-5   -1.951687961708478E-5
                        -1.969683207479205E-5    3.983119704143766E-6   -2.377864254185494E-5   -2.006224367790358E-5    2.497367744443927E-1    2.707797283975741E-1    3.082978970037172E-5   -3.584520306791391E-5
                        -2.982505587096775E-5    1.092399511436144E-5    1.591254246514438E-5   -2.066868238012175E-5   -4.120510963293899E-6   -2.328448549191829E-5    3.223835860607088E-1    3.275067147937234E-1

 2.450000000000000E9     2.770228862597505E-1    2.939184551061128E-1   -3.805364862207124E-5   -1.497718407707550E-5    6.184367005978301E-6    3.703336703644656E-5   -1.974689761545786E-5   -2.510988863904053E-5
                         1.059858514269171E-5   -4.952417213197688E-6    3.381780112275737E-1    3.185338524604419E-1   -4.232711301580414E-6   -8.874198385958772E-7   -1.983683735800838E-5   -1.998496500311659E-5
                        -6.491802876121025E-6    6.000746437112819E-6   -1.870088840639219E-5   -1.585755400609042E-5    2.613742366242474E-1    2.696415440980905E-1   -5.753235815244761E-6   -3.873022272954644E-5
                         1.946532009566959E-5   -1.055203726846242E-5   -1.024795662747884E-5   -3.071981667232858E-5   -1.702710474482929E-5   -1.785802784060777E-5    3.346976996688258E-1    3.235917831464222E-1

 2.462500000000000E9     2.892583152214316E-1    2.922691034381263E-1   -3.879908814289222E-5   -1.719318255651353E-5    4.786669871597068E-6   -6.185053934989581E-6   -4.856066847450353E-6   -3.357391928583709E-5
                        -1.332100515290451E-5   -3.533336696375084E-5    3.497168139467716E-1    3.140722862828401E-1   -4.559919071546848E-5    3.564672046802053E-5    1.005391530390275E-5   -1.978651269550133E-5
                         2.002576534140174E-5    1.153410313443920E-6   -2.004096022267807E-5   -9.778628525213246E-6    2.729335778831516E-1    2.676954378232315E-1   -1.725965321234984E-6   -3.700250592707856E-5
                        -8.915538247292541E-6    8.964068870500820E-6   -4.719884360574229E-6   -9.195990766342948E-6   -1.711669308154861E-5   -4.765819979373486E-5    3.467450192395723E-1    3.187862601097839E-1

 2.475000000000000E9     3.008333215298644E-1    2.902949684452752E-1   -2.353481547817331E-5   -1.856484270133997E-5   -6.321441416992427E-6   -2.828674539891361E-5   -1.607875570285210E-5   -1.658764023873523E-5
                        -3.594974914404497E-5   -2.695004949844848E-5    3.608182456283350E-1    3.089288251825961E-1   -4.922103881472220E-5    3.976670984311069E-5   -8.375207509093313E-6   -1.943523392540259E-5
                         2.936226386586518E-5   -1.351247923233798E-5   -2.751400685010337E-5    1.514532214399026E-5    2.843361525338451E-1    2.651647770191614E-1   -2.340224041759035E-5   -3.371018707602632E-6
                         2.645047247635596E-5    2.328058279384182E-5   -1.966056499844516E-5    2.097849944311492E-5   -2.176733895901492E-5   -5.583695139570610E-6    3.586508379064584E-1    3.133941980713798E-1

 2.487500000000000E9     3.117834241517025E-1    2.877248850673761E-1   -2.874350532650938E-5    4.662183610875933E-7    5.299705688069759E-6   -2.851661457687486E-5   -1.694947210922401E-5    6.834469450871510E-6
                        -4.247804407978763E-5   -1.512748264936731E-5    3.717330682772552E-1    3.033170714724332E-1   -5.854850902483854E-6   -8.879682731150766E-6    3.605904809884518E-6   -1.785205498170211E-5
                        -2.453331122674266E-5   -7.236959230559923E-6   -1.192363630558308E-5    1.803206395261332E-5    2.953405617497097E-1    2.620807361030413E-1   -1.437683683813223E-5   -2.633439990276509E-5
                        -1.268384819466914E-5    3.550639437126241E-5   -5.377109350816246E-6    1.674208395210963E-5   -4.217977795462072E-5   -5.244872234411004E-6    3.702189421459579E-1    3.075007091656967E-1

 2.500000000000000E9     3.220575348348377E-1    2.844295785018856E-1   -1.075779883561101E-5    1.402006760514744E-5   -1.712796330628936E-5   -1.490931261156305E-5   -2.874178298838487E-6   -1.121238705317888E-6
                        -4.556396229221765E-5    1.477792672223169E-5    3.823569220815512E-1    2.970877747961629E-1   -1.703111269070308E-5    2.548707911695955E-5   -1.378196540924638E-5    2.835422472403385E-6
                        -1.697998766565713E-5   -4.567417181954950E-6   -1.691823376787761E-5    7.685593222546886E-6    3.059345198490860E-1    2.586200845295018E-1   -2.015829504587732E-5   -5.831276455191753E-6
                         1.885976707094887E-5    9.552969171992461E-6   -1.971322998652441E-5    1.318124627114834E-5   -5.193319971343718E-5    8.204571715013368E-7    3.813555558676797E-1    3.013806016591867E-1

 2.512500000000000E9     3.316768300980911E-1    2.802179033654527E-1   -3.142437545359127E-5    1.094492697590330E-5   -1.641731082968139E-5   -5.886253517571333E-6    2.439970684535305E-5   -2.058495465361377E-5
                        -2.186915123158552E-5   -6.114327154829460E-6    3.927761831799556E-1    2.906613805657217E-1   -6.057680392352092E-8    3.476169714841332E-5    4.985026406100126E-7   -1.178573421781283E-5
                         1.129703443019301E-6    1.179900913231704E-5    3.590833088415318E-5   -5.650730078007373E-6    3.161708377471104E-1    2.547600255114350E-1   -2.615294719455601E-5    2.065666703554981E-5
                         5.852720376118679E-6    7.723407815899828E-6   -6.326828943042622E-6   -1.544900298343038E-5   -3.367475772293553E-5    1.931994349345241E-5    3.921986281748450E-1    2.951872806346863E-1

 2.525000000000000E9     3.410011522607896E-1    2.752200764629730E-1   -3.984554102054940E-5    2.840125537118078E-5   -3.199143738777857E-6   -1.224527594001517E-5    3.863644009608811E-5   -9.597532435665479E-6
                        -1.162098720713910E-5   -2.501473020312902E-6    4.027589916608270E-1    2.841826886842737E-1    2.194029207645347E-6    2.373748935001449E-6    3.057749346552209E-5    2.079633300091614E-5
                         8.784720280416274E-7   -1.196473009816684E-5    1.183847575382379E-5   -2.007360146463601E-5    3.258253253095643E-1    2.505197600291127E-1   -3.914938976809790E-5   -4.394531516050181E-6
                         2.653877858207436E-6    1.005967354474397E-5    3.881648250418698E-5   -2.382718831495688E-5   -1.656654688882698E-5    1.857004623342103E-5    4.022656116600636E-1    2.888505670919834E-1

 2.537500000000000E9     3.503987770865052E-1    2.694577218520032E-1   -3.969752311340207E-5   -2.180273199602002E-5   -1.631175566266435E-5   -4.484175083487024E-5    2.520935721193818E-5    1.715087073896844E-5
                        -1.343418064549984E-5    2.132153504271312E-5    4.121163159463120E-1    2.778626845218148E-1    1.745139992452481E-5   -1.586138526523978E-5   -6.627571397796542E-6   -1.664857336647054E-5
                         3.013487055731381E-5    7.340694872188888E-6   -5.499361959434685E-6    6.239620383894217E-6    3.348219082701995E-1    2.460069919866872E-1   -1.951262851345261E-6    2.323209394314125E-5
                        -1.664547302871179E-6   -1.424994621931007E-8   -9.871985179077224E-6    8.276665753616857E-6   -8.159669503791827E-6    5.430530914909511E-5    4.115150399070387E-1    2.822896021101656E-1

 2.550000000000000E9     3.598299209070041E-1    2.634453467414279E-1    5.355840874813831E-6    4.084781579664614E-5    1.112467898997343E-6    1.209699067252679E-5    1.892681927525702E-5   -3.958589069286132E-6
                         5.291196468175376E-6    2.570918436888474E-5    4.208931364552017E-1    2.710912683309888E-1    1.916126419141866E-5    7.766452842505352E-7    3.425753029018917E-6   -2.297026258868760E-5
                         4.732580470621998E-6    2.520746734870243E-5    4.457975873090915E-5    2.199466658864646E-5    3.434988579119262E-1    2.411378288286745E-1   -2.346757928141017E-6    2.637806954605794E-5
                         1.821392522281536E-5   -3.299925182422091E-5    4.509611102293657E-6   -6.870698545683724E-6    2.886783207006614E-5    5.439724874772891E-5    4.202584643662250E-1    2.750872612639166E-1

 2.562500000000000E9     3.690938986335516E-1    2.574735423360631E-1    6.944166172439747E-6   -9.160902795562900E-6    4.196277414723988E-6   -4.164090682405403E-6   -1.537268110902963E-5    2.169382415532552E-6
                        -1.424623499601024E-5    3.688066263002347E-5    4.290502687390818E-1    2.641891573231488E-1   -7.184392241304199E-6   -3.087580034766257E-5    6.799398499762494E-6    9.257019093660119E-6
                        -2.457663888172819E-5    1.940620887929314E-5    1.572404514979722E-5   -4.801610892956792E-7    3.518033533963904E-1    2.359191844128092E-1    2.435077912235450E-5    1.923658808707250E-5
                         1.289500569076766E-5   -1.703055879628254E-5    2.422245582527210E-5    4.214920722107062E-5    8.288643984901000E-6    2.131217822672129E-5    4.286497460655423E-1    2.675000025088493E-1

 2.575000000000000E9     3.783103455692453E-1    2.517832619071282E-1    3.990782941863327E-6    2.316563554796747E-5   -1.089574197441884E-5   -1.069233992361107E-6    4.844061329233340E-6    1.807390336860395E-5
                        -4.029765128745947E-6    1.393804463408313E-5    4.369377164534619E-1    2.569244236195818E-1   -9.764651387204750E-6   -1.541612483206861E-5   -2.225157469729612E-5   -7.666935101824375E-6
                        -1.528293438359895E-7   -3.515332479640823E-7    1.084269594994746E-5   -1.204673476017305E-5    3.597571252644622E-1    2.305540650142346E-1    2.655538908931564E-5    2.475635299697120E-5
                         6.264603222830591E-6    1.963050697261127E-5   -1.481969607460499E-6   -3.472797345405167E-5    3.603681646650839E-5    1.374386978616429E-6    4.368819476730127E-1    2.596181256536592E-1

 2.587500000000000E9     3.869515588929394E-1    2.464600059352449E-1    2.913703699889026E-5    4.934900241461575E-5    2.224935742150997E-6   -1.292771533603248E-5   -2.035516622810481E-5   -3.624254288081671E-5
                         1.042021074614924E-5    3.375436373459169E-5    4.445364223398938E-1    2.493509210890342E-1   -8.029955425008540E-6   -2.538874245214661E-5    2.072117308752844E-5   -2.571518416829229E-5
                         1.163989977287801E-5   -2.448747153887714E-5   -8.770939711261903E-6    1.400390873244206E-5    3.674541426498421E-1    2.249299135891586E-1    1.883714385524998E-5    1.406768933207628E-5
                        -2.244015528095011E-6   -5.741711659109341E-6   -6.542489828687000E-7    1.751625150317503E-5    2.762160681024189E-5    6.612180817678283E-6    4.450450399226495E-1    2.515644057124086E-1

 2.600000000000000E9     3.949907272242942E-1    2.413861966875940E-1    5.303995548399520E-5   -3.428722676537990E-5   -4.842468024245994E-6   -2.288069259717325E-5    9.211289206692185E-6    8.312119844573180E-6
                         1.486633039330186E-5    1.209988866356478E-5    4.518428865363098E-1    2.415490060972094E-1    9.062255502782531E-7    4.244741084333401E-6    2.464699626830780E-5    2.232600393541241E-5
                         1.641300638724795E-5   -2.025140961229313E-6   -3.444817835281965E-5   -1.416021574662875E-5    3.749584561924286E-1    2.191591686664553E-1    4.432194829984095E-5   -8.582486945284588E-6
                        -1.403374243270009E-5   -1.263710313370328E-5   -1.662716326543725E-5    8.688946757859434E-6    2.617374903017093E-5   -1.621521366817466E-6    4.529750789143085E-1    2.435762894027869E-1

 2.612500000000000E9     4.023429271073895E-1    2.362544885175452E-1    1.131631647972347E-5    2.572793178694131E-6   -4.017904103279045E-6    6.877428959679811E-6    1.507345540273698E-5   -8.069920422452612E-7
                         4.765698941473349E-5    6.165578431365000E-6    4.590899612989697E-1    2.339654757912596E-1    1.992448493781346E-5   -3.298367085682580E-5    1.535642663908359E-5    1.229765482934660E-5
                        -8.338943455369805E-6   -2.340585915337720E-7   -3.266174531836699E-5   -1.251654256699368E-5    3.821597888180037E-1    2.131413600994977E-1    4.281842878124958E-5   -3.516591626549829E-5
                         3.669233115023017E-6    4.725806196499286E-5   -1.958368518258395E-5    8.118411487652419E-6    2.013133152562819E-5    1.707321475634827E-6    4.609331329154609E-1    2.357537685815132E-1

 2.625000000000000E9     4.090464087943471E-1    2.307566864117700E-1    2.709510471526629E-5   -1.478752189411250E-5    5.266836002345976E-6   -1.420384377707042E-6    2.373338521617610E-5    4.393286862650567E-5
                         4.016132176581281E-5   -4.094405856671606E-5    4.661713367015269E-1    2.262324218365143E-1   -2.990028820490044E-5   -1.069512242966103E-5    2.876781445749407E-5   -2.410546590832806E-5
                         2.095313246052494E-5   -2.065861306780175E-6   -1.292814612655021E-5   -3.326200824934673E-6    3.889970261277199E-1    2.070530580384091E-1    4.988446098006413E-5   -9.722891325694665E-6
                        -3.514159123084333E-5   -2.403253635937876E-5    1.509995193911645E-5    3.927701629173536E-5    1.543002445393497E-5   -2.364207968849248E-5    4.683683193210278E-1    2.279835444114252E-1

 2.637500000000000E9     4.151292995054840E-1    2.245014202169535E-1    2.609505330086042E-5   -4.223061686010438E-6   -5.375992226367203E-6    2.791214153612279E-6    8.272323080786823E-6   -2.153742891865435E-5
                         3.486862782341180E-5   -3.591281853231629E-5    4.727512516964559E-1    2.184382241494746E-1    1.272867676397893E-5    1.862730937255017E-5    9.177879106508748E-6    5.122360424134088E-5
                         1.250918203212236E-6   -4.877526738773650E-5   -9.179453067209744E-6    3.444169204532884E-5    3.955448625844386E-1    2.007582473714322E-1   -9.166746753754678E-6   -5.129099624827875E-5
                        -2.201321084339791E-5    1.356104218769026E-6   -1.795343908953630E-5    4.146166872830509E-5    3.355340903431693E-5   -6.510626492981888E-5    4.752245536125054E-1    2.201577559524662E-1

 2.650000000000000E9     4.214100209841238E-1    2.174932280572932E-1    2.359785795439281E-5   -2.422635896045549E-5   -9.498361589875903E-6   -1.679665702422811E-5    5.017241241425950E-5   -8.004696875600050E-6
                         1.478215577462133E-5   -3.773265457556651E-5    4.791267363615756E-1    2.108540188227116E-1   -1.678204417404945E-5   -2.756970246692612E-5    2.381418746877550E-5    9.435366915058026E-6
                        -1.025123912481132E-5   -1.560444044025212E-5   -2.187478526072570E-5   -3.397835667373249E-6    4.018791062350980E-1    1.946264684153242E-1   -1.172374680422101E-5   -4.033261351121063E-5
                         1.719236626761231E-5   -6.100559065545963E-6   -8.968579660572424E-7    6.579175854270532E-6    1.672464201053912E-5   -5.630061340050794E-6    4.814589974209283E-1    2.122690012998562E-1

 2.662500000000000E9     4.277049494479293E-1    2.101479060237423E-1   -2.300432906820451E-5   -4.481810359701908E-5   -5.984632232108342E-6    9.722831888157121E-6    3.021352311665591E-5   -7.138578593448404E-6
                         1.465816935869553E-5   -1.487602581487769E-5    4.850732282060704E-1    2.032236583290602E-1   -2.891308995628092E-5    4.491141703804715E-5   -2.601278278462870E-5   -3.139484433585504E-6
                        -7.497183819123222E-6    7.989553341405767E-6   -3.099362511781839E-5    2.352324281770050E-5    4.080993049686939E-1    1.884755807795654E-1   -4.278163815884582E-7   -9.250275104922713E-6
                        -2.620480669208865E-5    3.878089228577848E-6    1.549068238203334E-5   -2.236214927035203E-5    2.133310853160935E-5   -1.099552420042343E-5    4.874513004157076E-1    2.041035013150249E-1

 2.675000000000000E9     4.341116375818752E-1    2.026203085542525E-1    3.337025217016558E-5   -1.382550075517183E-5    2.554627603517276E-6    5.761746510430232E-6   -2.471395177056654E-5    1.179619373831490E-5
                        -2.525698333496534E-5   -2.137197806483001E-5    4.908115583681755E-1    1.955495014703797E-1    8.593908385547930E-6    3.168292139189630E-5    3.338123952689021E-5    3.684440739738020E-5
                        -1.190340315344467E-5    1.053162327381588E-5    2.299226984991681E-5   -1.845214749496409E-5    4.140651423364786E-1    1.821839840930606E-1   -3.179346720651986E-5   -6.246068265395527E-6
                         2.095299254468773E-5   -1.725328213965306E-5   -6.369156556862158E-6   -1.749780038734502E-5    1.381607193124741E-5   -5.445796144820056E-7    4.930475883186440E-1    1.954623426750959E-1

 2.687500000000000E9     4.407205168175087E-1    1.954428909964019E-1   -1.285325431097208E-5   -1.337385127128545E-5   -3.174882198469923E-5    7.877872334820826E-6   -2.921241173580782E-5   -4.715002577273871E-5
                        -2.625697437672065E-5   -2.969403016327824E-5    4.961265914342161E-1    1.875281152350630E-1    2.027091123248643E-5   -2.509964964831767E-6   -2.323499903545288E-5   -8.580087274152560E-6
                        -9.955874534413250E-6   -2.715235953926165E-5    1.557132088478715E-5    1.859596445265108E-5    4.197802484756065E-1    1.760133234843051E-1   -3.631098205283579E-6    1.009697460182154E-5
                        -9.532007993777118E-6   -1.269924852171589E-5    3.092484371566113E-5    1.186628572393312E-5   -3.620736330410321E-5   -6.237275163280190E-6    4.987745845308801E-1    1.866815601690728E-1

 2.700000000000000E9     4.473901573129194E-1    1.890111571944060E-1   -1.725970286556700E-5   -2.887878998029324E-6   -1.834397488010920E-5   -1.417519817927699E-5    1.175817848849183E-7   -3.161479767470549E-5
                         2.644158598325387E-5   -2.195758721212025E-5    5.013906271735440E-1    1.796164655438535E-1    1.102315782032863E-6    1.421695021059476E-5   -9.674974832779502E-6    9.909538383425399E-6
                        -1.029178413802339E-5    3.297503998476035E-6   -6.139000264635874E-6   -6.617618158457666E-6    4.253259287910832E-1    1.698765510430333E-1   -4.859493445296505E-5    3.948244233933666E-6
                        -7.598578014899681E-6   -2.108892468596658E-6   -6.604411460495468E-6    9.290285866917534E-6   -1.330403511282941E-5   -2.709356875757877E-6    5.046066858047775E-1    1.779344162233339E-1

 2.712500000000000E9     4.539350866112180E-1    1.831677622282857E-1   -4.378300226273370E-7   -3.360579111251792E-5   -1.280431440276943E-5    1.238880667000756E-5    6.562582840280176E-6    2.914291726743274E-5
                        -2.461868360877774E-6   -2.121818272919703E-6    5.069273388767755E-1    1.716243886488939E-1    8.187185722190558E-6    1.392878618999335E-7   -2.836820155481210E-6   -5.429017562604531E-6
                        -4.569110930943973E-6   -1.026532397387744E-5    2.912013545376628E-5   -4.464647207919560E-5    4.308052404298939E-1    1.638867726218870E-1   -4.834150774428354E-5   -1.870861708563068E-5
                         1.553842809965246E-5   -6.053664501023100E-6    1.662317212635780E-5   -6.353619934493316E-6   -2.003722966810644E-5    1.158321188507416E-5    5.107192784931744E-1    1.695261721462558E-1

 2.725000000000000E9     4.600859635725025E-1    1.776034377155031E-1   -2.158903529048766E-5    1.179015928436877E-5   -3.273245688808279E-5   -1.134279233149067E-5    1.543898234237156E-5   -7.489805775473054E-7
                        -1.360941149457026E-6   -1.483234686268997E-5    5.123904857402037E-1    1.638063496758209E-1   -1.411955739245036E-5    2.903475968490557E-5    3.427242856428485E-5    1.300313622047200E-5
                         1.374541531496999E-5    8.308590100362459E-7    1.511397426176439E-5   -7.758706984145930E-6    4.361898626393946E-1    1.577873699094367E-1   -1.111605800931473E-5    4.420878608522703E-6
                        -7.979946793919811E-7    1.188382296992895E-5    6.568312561726017E-6   -1.851685067264240E-5   -3.239075788498300E-5    2.650403489744047E-5    5.164751203964008E-1    1.614435854915248E-1

 2.737500000000000E9     4.656303463358441E-1    1.721139634829654E-1   -1.391824272608981E-5   -2.802334248301492E-5   -2.770205206151159E-6   -3.012077187340279E-5    1.964868197759250E-5    1.613800900796872E-5
                        -1.606351340268557E-5   -3.216518204462036E-6    5.178095865181070E-1    1.560157945785915E-1    1.435235392230020E-5   -7.857297611824431E-6   -1.396258968726537E-5    8.097503764252061E-6
                         4.736676184966708E-6    1.794414113204146E-5    2.284378430964341E-5   -5.091003303114770E-6    4.412073091802414E-1    1.514685967427593E-1   -1.780523622860750E-5    7.045579720826539E-7
                         1.450091344892706E-5    9.074216292144078E-6   -1.199785319414978E-6   -6.565662532052909E-6   -2.032399886473617E-5   -5.954656645441191E-6    5.217939287300379E-1    1.534529978193169E-1

 2.750000000000000E9     4.706645200599226E-1    1.664490548107069E-1   -1.108356644374379E-5    7.158069904313704E-6   -1.666254136248400E-5   -2.004581462001335E-5   -1.494255533287838E-6    1.560352004359380E-5
                        -3.393384814268555E-5   -1.636340089513775E-5    5.230471635133046E-1    1.482845236696250E-1    2.580232186773408E-5   -1.436214737505412E-5    6.980994080378548E-6    1.521002473886117E-5
                        -4.253863435813579E-6    1.257431405841100E-6    4.775974349987915E-6   -1.373280149308459E-5    4.461526341522208E-1    1.450163523764174E-1   -2.384855481904547E-5   -2.107831892562863E-6
                         2.129834495999769E-5   -1.087423304929182E-5    7.290444578317446E-7    6.709793051979983E-6   -1.224724123178945E-5    3.234454178261454E-5    5.268825933291996E-1    1.453627661408810E-1

 2.762500000000000E9     4.752959290945217E-1    1.597790204821537E-1   -2.162621938829509E-7    3.434490361253484E-5    4.287922962086454E-5    5.952915959552225E-6   -1.414550716892168E-5    3.126334307843175E-5
                        -3.089948795412898E-5    3.687597153843739E-6    5.278989998343676E-1    1.404153477418021E-1   -2.063289288300349E-5   -5.585753828788107E-7    1.606928133398111E-5   -1.692205100961334E-5
                         1.717407873186091E-6   -1.412997563602060E-5   -1.239066682910722E-5    3.466476238339735E-5    4.511268716303727E-1    1.384128693938510E-1   -6.145564197853247E-5    1.216580796339804E-5
                         3.291166290182889E-6    1.671143592064456E-5   -4.179607913773376E-6    1.892769371195778E-6   -1.723773490993769E-5    1.980720136519837E-5    5.314657715317699E-1    1.370497047204239E-1

 2.775000000000000E9     4.799898231338669E-1    1.522136012670731E-1    6.265880928126901E-7   -2.184162273035905E-6   -1.946132161316894E-5   -5.412581404528363E-7    1.082768669991879E-5    6.355311854072524E-6
                         3.170806635192171E-5    1.006047225007500E-5    5.325755880432905E-1    1.325925349820091E-1   -1.223896543962084E-6    2.283484841207209E-6   -1.030846007644125E-5   -1.754601960783432E-5
                         1.489754977733840E-5    5.626664977573889E-6   -2.265833904134960E-5   -2.965389063243031E-5    4.559024006981214E-1    1.317833768438602E-1   -1.628027864960487E-5    3.964166704197965E-5
                         1.041025877523672E-5    2.659333500195818E-6    1.412222877649335E-5   -2.160602376683758E-5   -2.356781602940196E-5    1.227377133361510E-5    5.356975930925502E-1    1.285981802256007E-1

 2.787500000000000E9     4.850382501474749E-1    1.443492000362189E-1   -1.583664467062169E-5    2.999096571662518E-5    3.065062612120910E-6   -9.279774693082885E-7   -6.053092752940542E-7    7.383922007168087E-6
                         5.438699159651918E-6   -3.752102244985474E-5    5.371632498552976E-1    1.244519810974401E-1    2.511518306503830E-6    2.683470250752600E-5    2.126850904197372E-5   -4.799481478684670E-6
                        -2.074815908955304E-6   -4.637089753115271E-6   -1.594093202555956E-5   -2.532600813782949E-6    4.607578941442357E-1    1.251273461655271E-1    6.486102052726225E-6    2.666593724838873E-5
                         1.156851059708852E-5    1.983509969002754E-5    9.591794848576260E-6   -2.296933469315849E-5    2.408560679156936E-5    1.634324240292473E-5    5.400339479613342E-1    1.196949550902768E-1

 2.800000000000000E9     4.904333628940358E-1    1.363700001453175E-1    2.298015497703713E-5    1.106132108478371E-5    3.162556088309931E-5    2.743196488706561E-5   -3.044357745248842E-5    2.793379923593700E-5
                        -5.185405174848469E-6    1.771978780323186E-5    5.418181218878717E-1    1.162490123170321E-1   -4.669269270321590E-5   -2.195314258444923E-5   -8.913858683400403E-6    7.816531518348390E-6
                        -6.393044427945623E-6    9.470828237024256E-6   -3.054111468800895E-5    8.863847969665522E-6    4.657829204195381E-1    1.184199881005250E-1    1.161943793535723E-5    2.042785719687982E-5
                        -2.002733648158635E-7    1.841689648581873E-5    1.950054358979770E-5   -7.595438433823123E-6   -1.892080337257702E-6    1.796415094272208E-6    5.445736386268265E-1    1.105384936030750E-1

 2.812500000000000E9     4.964320276067589E-1    1.287026765692975E-1   -8.829383757439370E-6   -9.888130868928269E-6    1.031325022856440E-5   -1.035055477322159E-5   -6.507314345033756E-6   -1.195315639066857E-5
                         5.303198807671965E-5    1.172210212794060E-5    5.465132799456590E-1    1.079576205176469E-1    1.042555009611749E-5    1.251967977459936E-5   -8.776845127099849E-6    9.368716014268149E-6
                         9.307808620268386E-6   -1.937730422948314E-6    1.240112953060521E-6   -6.431868787677653E-6    4.709028973649921E-1    1.118599463161759E-1    1.629732712159269E-5    1.994533214138277E-6
                         1.593757531618647E-5    4.372997894356340E-6    6.790849417584727E-6   -1.601194972568038E-5    8.597114022136958E-6   -1.976223356774969E-6    5.492615677276090E-1    1.014418362053926E-1

 2.825000000000000E9     5.027376979684868E-1    1.214949340295202E-1    3.101993151354976E-5    3.032671388882138E-6    3.007879614974508E-7   -1.418796461363685E-5    1.464505428396914E-5    2.211169187477331E-5
                         2.174598093852522E-6   -2.223695034586561E-5    5.513255346484240E-1    9.941198062368221E-2    1.136432434359823E-5   -2.740672259497849E-5    1.402782895653991E-5    4.722698464265155E-6
                         1.352564025248772E-5   -7.913433510007955E-6   -6.735801180141708E-6    2.857239855054216E-5    4.760185084584236E-1    1.052784122540164E-1    2.691583993245258E-5   -3.417502823591407E-6
                        -3.906606966404967E-6    1.422168123047800E-5   -1.764648765208430E-5    8.021274515097797E-6    2.321550863362142E-5    9.719477420934501E-6    5.540545446633639E-1    9.237762652044360E-2

 2.837500000000000E9     5.089076192472080E-1    1.147432601864170E-1    1.585310813689970E-5   -2.380964822247612E-5   -1.398241825220703E-5   -1.024078795749386E-5   -2.741803950993577E-5    2.800463496457978E-5
                         2.838908318041843E-5   -2.320249527819592E-5    5.561621225829477E-1    9.103858186134488E-2   -1.246479651530585E-5    2.919041695299058E-5    7.034506066218619E-6   -1.505328933557989E-6
                        -6.340472324061943E-6    2.520194833057239E-5    3.582477622701917E-5   -1.566848538430878E-5    4.809766936257288E-1    9.869775036288254E-2    3.746868850476334E-5   -1.379200893417248E-5
                        -1.284847473707814E-5    2.916984877398716E-6    1.164235384197530E-5   -1.248357344098996E-5    2.302222593790925E-5    7.537032316673942E-6    5.588488042760836E-1    8.359124087925567E-2

 2.850000000000000E9     5.147504511613350E-1    1.083497571074095E-1   -5.344371575189845E-6   -1.326844067214491E-5    1.801060223429406E-5   -3.986350738882840E-6   -6.883888347268382E-7    3.297618234283037E-6
                        -6.667471160480181E-6   -1.584384829547024E-5    5.610749137294517E-1    8.240227155612695E-2   -5.966173600170242E-6    2.205995947308183E-5   -1.171459994631461E-5    4.424724256177759E-5
                         3.685144179153371E-6    8.841273471436169E-6    7.819185497533787E-6   -8.811991126152252E-6    4.859183530906047E-1    9.192191100093410E-2    3.233970566827120E-5   -3.497737007677114E-5
                        -1.008166929421377E-5   -1.612944230970012E-5    1.742747960644828E-5   -1.957392055996673E-5    1.790449442301472E-5   -3.098194883910927E-5    5.632889316116041E-1    7.491261969421519E-2

 2.862500000000000E9     5.198451893985301E-1    1.018314520290163E-1    2.315168290670344E-5    1.498370064359237E-5   -1.080119397154515E-5   -3.827433652849774E-6   -2.194925219546221E-5    6.145729876766538E-6
                         1.388115956553468E-5    1.933793940023402E-5    5.655703068980431E-1    7.385068520173130E-2    6.511785450818858E-6   -8.121347146932156E-6   -7.208103148469472E-6    3.717599177651736E-6
                        -1.737830105702847E-5    1.188578644581191E-5   -2.329578310444740E-5    8.540516829794171E-6    4.906522173235129E-1    8.521195435815444E-2    1.619350299836730E-5   -1.895495896109193E-5
                         1.552131990853698E-5   -1.482158973316470E-5   -1.701780901998214E-5    1.295950892992876E-5   -6.189242031843702E-6   -1.783406826834359E-5    5.673875052894746E-1    6.621455410750859E-2

 2.875000000000000E9     5.244893088086994E-1    9.475257414342624E-2    2.913846229437603E-5   -2.708260077626150E-5    4.165677560749737E-6   -1.367864543280610E-5    7.186802305772532E-6   -1.339115664210321E-5
                         1.752327919263990E-5    1.061450360870571E-6    5.698309627737935E-1    6.481262937724669E-2    1.667059809315340E-5   -1.039844880385343E-7   -1.000420139723623E-5    4.150831075249027E-6
                         1.609824832392770E-5   -1.407033658873289E-5    1.375893077009933E-5    1.809212692817506E-5    4.950508709175559E-1    7.791338610655693E-2   -2.031091418394371E-5   -3.304831882243576E-5
                         4.352905403867699E-6   -8.204080648428819E-6   -1.557639067096005E-5   -1.059585073220554E-5    1.541131537428931E-6   -2.396826022760735E-5    5.710968892448093E-1    5.706343195213070E-2

 2.887500000000000E9     5.288153664184054E-1    8.674092084150439E-2    1.023909799001008E-5   -3.368369148490346E-5    1.104764749703445E-5   -1.027896937562917E-6    2.075812002769266E-5    1.964937612415635E-5
                         8.182952526050313E-6    1.527081014231005E-5    5.740061308126735E-1    5.572376572865770E-2    3.600675309467762E-6   -2.836278399071286E-5   -1.093382400771485E-5    1.675333464214211E-5
                        -1.404078406819753E-6    1.775516388990530E-5    3.197507741850206E-5   -2.930834911588944E-6    4.996569556652906E-1    7.045930734141875E-2   -8.885889201012293E-6   -1.116475118342623E-5
                        -1.366546461968433E-5   -9.794302288536770E-6   -6.335492709291535E-6    9.899256874477675E-6   -1.421054327041817E-5   -3.969269783011517E-5    5.747259009496303E-1    4.760890157377721E-2

 2.900000000000000E9     5.328448592725400E-1    7.800901585464154E-2   -4.667286421261039E-5   -8.971570125716220E-6    1.422969999920325E-5   -3.820349127250714E-5   -1.693335672528162E-5   -7.887785458164855E-8
                        -1.611887583132387E-5   -2.243089877322833E-7    5.779893014376728E-1    4.604472045410265E-2    7.581694435827563E-6   -1.220178196338833E-5   -1.890680835532618E-5    6.994908130721646E-6
                        -2.562405216857346E-5   -1.367766449158208E-5    3.108020609432973E-5    9.499924579951444E-6    5.042801231054523E-1    6.230478644611241E-2   -2.215196476244542E-5    9.161167093562734E-6
                         2.731837047227969E-7   -1.141676322466423E-5   -1.540138766258906E-6    1.003183246694878E-6    3.456383773312790E-6   -1.242065584422135E-5    5.783393484581104E-1    3.748815303451501E-2

 2.912500000000000E9     5.375261324583697E-1    6.812221508090716E-2   -8.690691170174442E-6    1.213176118801042E-6    2.055548097620087E-5   -2.919924777045933E-6    1.212439736661646E-6   -1.611213633244991E-5
                         9.360194531512000E-6    1.255272159414951E-5    5.820390776328117E-1    3.607313170688328E-2   -1.592361015294089E-5   -1.283645256004839E-5   -1.656378036606936E-6    3.165735338588734E-5
                        -1.903227560478354E-5   -7.704487503823247E-6   -1.032386488406270E-5    6.248942337170977E-6    5.091227783030234E-1    5.398548560651310E-2   -1.806108039080084E-5    3.304924147224488E-6
                        -2.385720595894508E-6   -3.092413858950684E-7   -1.002929726420370E-5   -8.178160457096556E-6   -1.825282780020480E-5   -2.201887129970660E-6    5.821766318589694E-1    2.721857481957074E-2

 2.925000000000000E9     5.424832157044025E-1    5.812645243672169E-2   -2.592251197796763E-5   -6.846670151808578E-6    2.033393948368379E-5    5.866041765744784E-7    6.658777026122841E-6   -1.358578294988820E-5
                        -9.930219360921502E-6    7.800570612918300E-6    5.861216128636351E-1    2.595400507579630E-2    2.452259125165936E-5    1.237173013700848E-5   -1.656224128187166E-5   -3.098223636792705E-5
                         1.867111737780030E-5    1.574024545046250E-5   -1.838148358717014E-5   -1.919941350892829E-5    5.137787170452484E-1    4.582736544355506E-2   -3.391476758540354E-5   -9.341995191651983E-6
                        -1.418167547949431E-5    1.446967248287071E-5   -1.675911719953452E-6   -8.592585774785052E-6    7.505308419883783E-6   -4.138980543404860E-6    5.859875769550632E-1    1.704177144569044E-2

 2.937500000000000E9     5.476011956094675E-1    4.843420428434357E-2   -1.503165364144625E-5    4.456809782679184E-6    3.802069883581192E-6    7.198964666024447E-7    1.613853737276891E-5    1.196111255017872E-5
                         2.997195605722149E-5   -3.311508331742213E-5    5.898680790427471E-1    1.615905460325028E-2   -2.468807883824406E-5    9.661230241560559E-6   -2.977568015199992E-5   -1.139870938835720E-5
                         1.516686489574355E-5   -5.172934571309095E-6   -3.999320372512371E-7    7.029588177311567E-6    5.184034274980117E-1    3.748476035692474E-2   -1.595516925333243E-5   -7.925734359949286E-6
                        -9.890676870120086E-7   -1.773756205180712E-5    1.842489802988774E-5   -7.909612007339651E-6    1.373658120387702E-5   -1.696851909262401E-5    5.896881567879108E-1    6.814655593292559E-3

 2.950000000000000E9     5.530711084690597E-1    3.943299121559830E-2   -5.907346656224733E-6   -5.351083753680945E-6   -1.000712039918949E-7    9.843623905358467E-6   -3.592778164078236E-6    1.380062909648783E-5
                         3.663518956203970E-5   -6.107538467300610E-6    5.935358083418734E-1    6.081708392371884E-3    4.059799940735629E-6   -2.140222811286489E-5    1.723123997073048E-5    2.389137559168068E-6
                        -4.066459210103450E-6    2.026803998736830E-6   -2.490775171138155E-5   -1.335890545350196E-5    5.228945571922761E-1    2.896166019027110E-2    2.118919009141965E-5   -2.463402125406516E-5
                        -1.515991897290003E-5   -6.934715379287979E-6   -8.534447144565877E-6    3.729387882429869E-6   -5.080083276333305E-6    2.465456058209249E-5    5.931506527791971E-1   -3.348392844380735E-3

 2.962500000000000E9     5.583451976027106E-1    3.062264763508798E-2   -4.280255234945649E-5    3.439116128056376E-6    1.431686812793404E-5   -7.095540848799051E-6    1.411508100063545E-5   -2.953665624236645E-5
                        -1.274186293646466E-5   -1.559920499168867E-5    5.970581945105321E-1   -4.049351282001246E-3   -1.668330166771959E-5   -1.650876124727275E-5   -1.296627574666634E-5   -3.526173351471979E-5
                        -9.049020688364322E-6    4.135649821430505E-6    7.338894147426585E-6   -2.167722035789330E-5    5.271438452463477E-1    2.047441075433951E-2   -2.028191281238841E-5    2.247559928993811E-5
                         2.223094775138179E-5    8.361395985482853E-6    9.302510001935093E-6   -1.133197462384447E-5    8.989209991366726E-6    4.580864086524463E-5    5.962539337152141E-1   -1.340977082683882E-2

 2.975000000000000E9     5.629978140301219E-1    2.191200416022407E-2   -4.484919682716286E-5   -3.386382173781351E-5   -2.025607397336869E-5   -1.144334326845522E-5    6.095353563579341E-6    2.742746310455125E-6
                         1.614617879373892E-5   -4.531318557863764E-5    6.004054008804537E-1   -1.438521859113304E-2    8.320458735721730E-6    7.714927681820852E-6    1.358832407959708E-5   -9.194409310160652E-6
                        -7.275250140139519E-6   -1.744849145833131E-5   -7.107463400756510E-7    3.200701119263563E-5    5.313869587764611E-1    1.161538778324179E-2    4.589252528749379E-6    1.594119099643794E-5
                        -2.988062568297828E-5   -1.575896062985468E-5    1.698882152259887E-5    9.360931877813481E-6   -1.510937157808991E-5   -4.045230074692763E-8    5.991308999880373E-1   -2.386056700524063E-2

 2.987500000000000E9     5.669435280565918E-1    1.334168693870584E-2   -2.469602010160492E-5   -5.233274443109354E-6   -3.446981635726616E-5   -3.994228275996749E-6    6.128606812595323E-6    3.639494741173571E-6
                        -7.525872463455572E-7    2.107843988185478E-5    6.030547070382625E-1   -2.511386699324498E-2   -3.122122489507891E-6   -2.434556377152443E-5   -2.413246358609372E-6   -1.430422160764500E-5
                         6.148069859418381E-6   -1.727934599513408E-5   -6.800968278912752E-6    1.557315342791442E-5    5.351683066934018E-1    2.712101407931004E-3   -1.594475598814818E-5    1.736375586906971E-5
                        -1.480895617541471E-5    4.413843001835660E-6   -1.851794693044839E-6   -4.352259553686686E-5    1.027488440575762E-5   -1.161357245026044E-6    6.014218116927987E-1   -3.458140458998379E-2

 3.000000000000000E9     5.700157157080330E-1    4.078613272780469E-3    2.511693784520800E-5    1.624514026952813E-5   -5.280733557905108E-5    2.083641201184446E-5    7.810294831372247E-6   -2.978117996116622E-6
                         2.848159065456795E-5   -1.968341040200554E-5    6.051974666635388E-1   -3.613791530821131E-2   -7.900517553355824E-7    1.785946578327935E-5   -1.566724175653524E-5    2.113914016383923E-5
                        -8.952112253165783E-6    1.338912692475813E-6   -1.060679119593003E-5   -3.404533943409849E-5    5.385685568884624E-1   -6.517757150988442E-3    1.143600085279774E-5   -4.745063394617779E-6
                        -2.171045391652571E-6   -1.531672415266538E-6   -1.400810424839370E-5   -2.255844892360381E-5    2.275404365154037E-5   -3.135070180885393E-6    6.033894511398721E-1   -4.558539323500281E-2
