# Supplementary material for: Microwave Imaging for Parkinson’s Disease Detection: A Phantom-Based Feasibility Study Using Temperature-Controlled Dielectric Variations
Source: Sensors (Basel). 2025 Dec 12;25(24):7562. doi: 10.3390/s25247562 (PMC12736638; doi:10.3390/s25247562)
Supplement: Supplementary file 1 [file sensors-25-07562-s001.zip › 37.5.s4p]

#  HZ   S   RI   R     50.00 
! Rohde & Schwarz Vector Network Analyzer 
! Rohde-Schwarz,ZNA26-4Port,1332450024101213,1.95
! Created: UTC 8/28/2025, 1:47:20 PM
! freq[Hz]                re:S11                  im:S11                  re:S12                  im:S12                  re:S13                  im:S13                  re:S14                  im:S14
!                         re:S21                  im:S21                  re:S22                  im:S22                  re:S23                  im:S23                  re:S24                  im:S24
!                         re:S31                  im:S31                  re:S32                  im:S32                  re:S33                  im:S33                  re:S34                  im:S34
!                         re:S41                  im:S41                  re:S42                  im:S42                  re:S43                  im:S43                  re:S44                  im:S44
! 
 5.000000000000000E8    -2.262168819558910E-1    3.471474519581083E-1   -1.528927884587115E-2    1.784689752840155E-2   -4.028681876514229E-2   -1.123698831837312E-2    5.216294629058651E-2    1.575266377701476E-2
                        -1.536103220472781E-2    1.789983254045319E-2   -2.408791898298866E-1    3.255968340758819E-1    1.147548979669400E-2    2.515007503494919E-2   -4.056401601997797E-2   -6.702803375182512E-3
                        -4.034208366796480E-2   -1.127690486955141E-2    1.145474277202409E-2    2.517637842389537E-2   -2.563152933012510E-1    3.438930941680469E-1   -8.385204052660007E-3    1.895789158855183E-2
                         5.220774804215338E-2    1.573196461601932E-2   -4.059508163814018E-2   -6.726112270997834E-3   -8.383764730981950E-3    1.898327895404746E-2   -2.674047208836298E-1    3.376422031807689E-1

 5.125000000000000E8    -2.484549426294399E-1    3.361634071494563E-1    1.227630053297131E-3    9.914468294576770E-3   -3.106036364144069E-2    2.486735807035646E-2    4.495756051055261E-2   -2.939616208911286E-2
                         1.200290153111822E-3    9.944492670919602E-3   -2.757457889221340E-1    3.241990549025811E-1    2.731570493533700E-2    3.826057747054532E-3   -2.856328622531243E-2    2.827696567201317E-2
                        -3.101160888193086E-2    2.492559700492978E-2    2.730430073081500E-2    3.844997239554292E-3   -2.805965519218807E-1    3.446886665828152E-1    6.226492734212238E-3    5.288156812549362E-3
                         4.499712820879581E-2   -2.939933350859658E-2   -2.851091124909049E-2    2.830690778995418E-2    6.240249427081647E-3    5.289884785542694E-3   -2.928573034542100E-1    3.362482311016358E-1

 5.250000000000000E8    -2.985513948720354E-1    3.711402021235951E-1   -6.539346912397294E-3   -1.290319764788434E-3   -1.291348511131950E-3    3.366763440790376E-2    6.032544657742641E-3   -5.047806048440958E-2
                        -6.504855328569400E-3   -1.359607642400189E-3   -3.170259663363437E-1    3.765778722238179E-1    1.521629884200254E-2   -1.493963587147190E-2    2.918211695418547E-3    3.447508772492935E-2
                        -1.302026364979560E-3    3.365219778348119E-2    1.516253396592017E-2   -1.493244320198572E-2   -3.179293259746789E-1    3.949875354046916E-1   -5.709900276514258E-3   -5.156065618008522E-3
                         6.023618632494052E-3   -5.052498092520331E-2    2.903870028957209E-3    3.439164281205856E-2   -5.678817978992876E-3   -5.198156999775239E-3   -3.328277453706263E-1    3.876725544480684E-1

 5.375000000000000E8    -3.001779788649736E-1    4.421216919222803E-1   -1.676817665551556E-2    8.843289677848464E-3    1.867518242144655E-2    1.991994413545163E-2   -2.991848890388566E-2   -3.405593725114692E-2
                        -1.681887363158852E-2    8.826101991119632E-3   -3.014081891627265E-1    4.418529328744553E-1    1.176378554030349E-3   -1.469737432867720E-2    2.154445445054136E-2    1.836651659142145E-2
                         1.868322959535930E-2    1.990269106587320E-2    1.198662350264134E-3   -1.471128625225262E-2   -2.997163768732147E-1    4.617614639358126E-1   -1.531510134873028E-2    5.848789450051875E-3
                        -2.997743282022979E-2   -3.408175115047152E-2    2.159565807798833E-2    1.831875039710464E-2   -1.532820033863537E-2    5.854409011184336E-3   -3.154758763740007E-1    4.611792366967565E-1

 5.500000000000000E8    -2.542128420559931E-1    4.852465243875246E-1   -9.864607917459838E-3    2.648826105867198E-2    1.996087995739427E-2    1.862361664134860E-3   -3.951418718144792E-2   -2.474067886706083E-3
                        -9.931837878993894E-3    2.653133437844903E-2   -2.610744079023342E-1    4.702027401136241E-1   -5.811041165735858E-3   -7.762309061611525E-3    2.235355802569243E-2   -9.458014655646500E-4
                         1.997555721668618E-2    1.871713948210081E-3   -5.803754434130890E-3   -7.778956330273465E-3   -2.531353983424628E-1    4.906698657275591E-1   -8.464655584384371E-3    2.135249439099150E-2
                        -3.951690218494788E-2   -2.454442901658922E-3    2.230816936416397E-2   -9.647896278849285E-4   -8.481776548538806E-3    2.132395166732224E-2   -2.561152325847784E-1    4.944885202913968E-1

 5.625000000000000E8    -2.152918214931694E-1    4.794121787909789E-1    1.593769765238101E-2    3.079887406835799E-2    1.153296491928159E-2   -5.009419236181270E-3   -2.581359887448096E-2    2.121798473997293E-2
                         1.594568796121354E-2    3.080494773692595E-2   -2.335915367528372E-1    4.736393424832503E-1   -2.599346793448928E-3   -7.789246935017312E-4    1.081856103525376E-2   -9.552104146831700E-3
                         1.158811089519758E-2   -4.988754971061300E-3   -2.542018883453045E-3   -7.381815690526332E-4   -2.194309322332500E-1    4.866697090848086E-1    1.356233767688646E-2    2.219814577326142E-2
                        -2.577505397417225E-2    2.126732351179845E-2    1.077785665175040E-2   -9.535778764957986E-3    1.356156089620623E-2    2.216362557549500E-2   -2.154086604060561E-1    4.776533087414648E-1

 5.750000000000000E8    -2.161465214156110E-1    4.741347475641997E-1    3.185827977863807E-2    5.689208441047104E-3    9.835596822645343E-3   -4.281672892814862E-3   -5.622387257685848E-3    2.665006462327605E-2
                         3.187211450865124E-2    5.693194434486134E-3   -2.226427258934802E-1    4.799399427878488E-1    1.954587448428049E-3   -3.936672569136258E-3    6.016046531240772E-3   -5.871152614896130E-3
                         9.788958660342109E-3   -4.339274603690484E-3    1.941965192532696E-3   -3.965232059658619E-3   -2.137614576518242E-1    4.840722354634253E-1    2.080705452204657E-2    4.558954886697078E-4
                        -5.619644907899396E-3    2.661769746937078E-2    6.005764446239441E-3   -5.835602391433810E-3    2.079341628408058E-2    4.128924768679747E-4   -2.185614560960485E-1    4.705649684508930E-1

 5.875000000000000E8    -2.146116251631060E-1    5.011502457552498E-1    1.716367157179772E-2   -1.492917712425479E-2    1.149964719869796E-2   -9.676144874874363E-3    6.875111756757801E-3    2.058561130631259E-2
                         1.712350920236023E-2   -1.490154269498141E-2   -2.062385600860930E-1    5.005527677194368E-1   -9.495764706388156E-4   -9.125561994674186E-3    9.123805135374408E-3   -8.678379098853904E-3
                         1.147802409626150E-2   -9.728936697957413E-3   -9.170675769435687E-4   -9.148684870066520E-3   -2.051273302864176E-1    5.041882184127197E-1    5.474901068661254E-3   -9.636619014741853E-3
                         6.902498280834450E-3    2.057555525060791E-2    9.098264711426610E-3   -8.664405361410129E-3    5.494564658771227E-3   -9.626698302305569E-3   -2.116111551481082E-1    4.993720538468746E-1

 6.000000000000000E8    -1.837336765398241E-1    5.306362823849556E-1   -1.681303964712909E-3   -9.618515508967290E-3    5.870002990147273E-3   -1.954863583764422E-2    1.339403430869369E-2    1.666445506452553E-2
                        -1.682532500964462E-3   -9.657113813701304E-3   -1.729100266945995E-1    5.160600348011438E-1   -1.034349349619015E-2   -1.138230014934211E-2    5.188647270050595E-3   -1.894408548454440E-2
                         5.859677089957010E-3   -1.956477609054420E-2   -1.034478355109597E-2   -1.134712384536485E-2   -1.741262377464578E-1    5.238250390318225E-1   -5.156238301023243E-3    1.338990017559719E-3
                         1.344965890221235E-2    1.668240031855837E-2    5.165067143649232E-3   -1.891087449672978E-2   -5.165244013476298E-3    1.331501319459383E-3   -1.705505877556427E-1    5.227297507086481E-1

 6.125000000000000E8    -1.369695613678047E-1    5.381142366556154E-1    1.813281920133324E-3    5.985202827527146E-3   -1.017825618265927E-2   -2.346987631639487E-2    2.516659650823898E-2    9.637238219374965E-3
                         1.799261558842324E-3    5.989139873437100E-3   -1.353851982193351E-1    5.177405135960045E-1   -2.135366732306517E-2    1.127276559858462E-3   -1.217869247424477E-2   -2.371871717400984E-2
                        -1.023465306448720E-2   -2.347310127088672E-2   -2.137482030835580E-2    1.112255227095249E-3   -1.330915090505226E-1    5.247693058506813E-1    6.347305070072973E-3    1.416226424314261E-2
                         2.522499050068615E-2    9.642649814491786E-3   -1.220765058028667E-2   -2.368318041963485E-2    6.367087152711707E-3    1.414233530404837E-2   -1.206696973377524E-1    5.134505893681904E-1

 6.250000000000000E8    -9.636004224166737E-2    5.210558987643040E-1    1.869540198283404E-2    1.026482471534293E-3   -2.675235729593648E-2   -1.079274831567740E-2    2.962691989008512E-2   -1.184633142898481E-2
                         1.869144405526217E-2    1.023928017809549E-3   -9.757306171652010E-2    5.047555633128566E-1   -1.234717836832703E-2    1.959390531778821E-2   -2.982497039091071E-2   -8.103905820060431E-3
                        -2.677641319442306E-2   -1.073858262596038E-2   -1.233031820202602E-2    1.958151664665557E-2   -9.830210878189392E-2    5.060405709664024E-1    2.471105079684177E-2    2.360838208228457E-3
                         2.964166941318495E-2   -1.188043706657998E-2   -2.983345642628494E-2   -8.057859229926731E-3    2.472952321402788E-2    2.361620998997521E-3   -9.392876929598712E-2    4.809827861600752E-1

 6.375000000000000E8    -7.876124871385996E-2    4.964017333122580E-1    1.668147576909056E-2   -2.052017006699547E-2   -2.698529695372964E-2    1.073388736117556E-2    1.313282032349885E-2   -2.925847040537613E-2
                         1.670659780090317E-2   -2.051048986982095E-2   -7.780897704720442E-2    4.775126236966053E-1    8.576827363288235E-3    1.904148047882768E-2   -2.673831952505325E-2    1.655987689212514E-2
                        -2.698547373202686E-2    1.074244209722054E-2    8.581590673836112E-3    1.905167579213634E-2   -8.687888818245977E-2    4.822754705404623E-1    1.821991485725189E-2   -2.176116895212370E-2
                         1.314529231474480E-2   -2.926030451895593E-2   -2.675995381955537E-2    1.656088132205847E-2    1.820485935283550E-2   -2.175012631874574E-2   -9.646618663275155E-2    4.582239013384228E-1

 6.500000000000000E8    -7.300626046421867E-2    4.903094220533842E-1   -6.605548536488137E-3   -2.632705140222253E-2   -1.307455607375561E-2    2.495272712463350E-2   -6.481608680720683E-3   -3.007401089166757E-2
                        -6.619284034155043E-3   -2.633047591392089E-2   -7.499180366777701E-2    4.659295314603571E-1    1.530654589778220E-2    1.138751006467198E-3   -7.467598508432332E-3    2.879489619823901E-2
                        -1.307011124396844E-2    2.497352495822807E-2    1.526894910385886E-2    1.105206880800504E-3   -8.269169600918982E-2    4.781225238091891E-1   -5.931714033534033E-3   -2.409760667761927E-2
                        -6.424986496655678E-3   -3.005392592803776E-2   -7.478631837047307E-3    2.880208602575008E-2   -5.897970755755628E-3   -2.406599119013475E-2   -9.640096934901871E-2    4.637464411867664E-1

 6.625000000000000E8    -5.070587703584389E-2    4.933182650403169E-1   -1.897582784382949E-2   -8.565400407634653E-3    6.073413915473245E-3    2.635955937611114E-2   -2.431537689932726E-2   -2.329795444953060E-2
                        -1.900375870424841E-2   -8.536602655322339E-3   -5.966729612934422E-2    4.665317898045130E-1    2.057054226533948E-3   -7.635338212752970E-3    1.294077378641985E-2    2.465054661465633E-2
                         6.063494440087054E-3    2.636362479257920E-2    2.073603156500327E-3   -7.636016007053385E-3   -6.580652842760902E-2    4.798319535311430E-1   -1.433750666770273E-2   -6.569932800359784E-3
                        -2.431168106236617E-2   -2.331608711748941E-2    1.295907480347501E-2    2.467764903730239E-2   -1.431795264113529E-2   -6.588374148820388E-3   -7.180171559788431E-2    4.701739742952853E-1

 6.750000000000000E8    -1.845236271011990E-2    4.826047871117330E-1   -1.050154096971731E-2    4.410120600946031E-3    1.943511611394474E-2    1.442825863260030E-2   -3.850084318916452E-2   -2.102895790601171E-3
                        -1.049720019495186E-2    4.403551555104922E-3   -3.044166815649098E-2    4.581407959392845E-1   -5.354267825527195E-3    2.197490405351496E-3    2.290759687709167E-2    8.127491232324530E-3
                         1.946631226037400E-2    1.438817107565436E-2   -5.285201368317278E-3    2.203062624485129E-3   -4.020373180875595E-2    4.746063950658460E-1   -4.409826439928031E-3    2.126778795645916E-3
                        -3.851417974753229E-2   -2.111150739319204E-3    2.290084542039083E-2    8.086414906766521E-3   -4.419180155543913E-3    2.119153011880244E-3   -4.006499699879854E-2    4.587206509306392E-1

 6.875000000000000E8     9.266855862296943E-3    4.561662390121583E-1   -6.925550664390052E-4    2.183692014718694E-3    2.025222408145584E-2    8.780719537920103E-4   -3.112850321757466E-2    2.754052698090207E-2
                        -7.188994414268324E-4    2.106478592302933E-3   -4.136817899727322E-3    4.295995511718378E-1    2.787736195819136E-3    9.716453965258984E-3    1.824718155506110E-2   -5.885121149261671E-3
                         2.025622658278398E-2    8.593100833004522E-4    2.801288122687697E-3    9.719765216899877E-3   -1.499930657834026E-2    4.552403553048571E-1    2.328168731364569E-3   -4.827049312586136E-3
                        -3.114079232613443E-2    2.752076647015302E-2    1.829465489019723E-2   -5.878436414744207E-3    2.323784309501314E-3   -4.808054288590178E-3   -1.687138379543064E-2    4.326433984828361E-1

 7.000000000000000E8     2.054875976106654E-2    4.199021135196312E-1   -1.005732740964043E-3   -5.704478641330698E-3    1.723530838031162E-2   -8.133609806753751E-3   -2.165946006521120E-3    4.155927155292650E-2
                        -1.063843119125833E-3   -5.692059587056836E-3    1.395312051353635E-3    3.937996064573860E-1    1.326159116901142E-2    3.879127713253118E-3    1.107781714772786E-2   -1.153543062800625E-2
                         1.720361896305352E-2   -8.145189537600560E-3    1.326700812462729E-2    3.854197185891285E-3   -2.851409789392599E-3    4.278933925795417E-1   -5.463725456545431E-3   -1.285449745510970E-2
                        -2.230280489529252E-3    4.156013547570801E-2    1.102621934833789E-2   -1.154328411569851E-2   -5.433080935201788E-3   -1.286629070255864E-2   -9.310407866146512E-3    4.040101351397306E-1

 7.125000000000000E8     1.267533515296504E-2    3.929932333034474E-1   -1.049557066320670E-2   -6.921249449177717E-3    1.041804946796646E-2   -1.653695644489875E-2    2.521502330916902E-2    2.941418386250376E-2
                        -1.051326888768281E-2   -6.904348001176363E-3   -7.962076697356197E-3    3.726655108000075E-1    1.310394901341093E-2   -9.244703213982641E-3    3.917666051298235E-3   -1.440801803366366E-2
                         1.040832551382507E-2   -1.655318682152083E-2    1.307061847548785E-2   -9.224360535545638E-3   -3.297579594790157E-3    4.080939900713598E-1   -1.753138439514616E-2   -6.117328326969940E-3
                         2.516448245542840E-2    2.941188188021625E-2    3.910018284821076E-3   -1.445442041513667E-2   -1.749890579528891E-2   -6.154366217913204E-3   -1.098957952988902E-2    3.860520542428864E-1

 7.250000000000000E8     8.468227806188748E-3    3.848656542554096E-1   -1.541906310210459E-2    3.518932353356327E-3   -1.062937700147588E-3   -1.887176508922880E-2    3.461836548035193E-2    6.576617578071361E-3
                        -1.547070982263765E-2    3.517328471999993E-3   -8.622650729658283E-3    3.671489356359522E-1    5.516478343058346E-4   -1.631181742573546E-2   -3.510773177385613E-3   -1.333012619750906E-2
                        -1.094421215137196E-3   -1.887312264208284E-2    5.394731023248337E-4   -1.635711548214971E-2    1.677792803245701E-3    4.004203826651821E-1   -1.684893244252033E-2    7.733903778006165E-3
                         3.465369193078122E-2    6.577911433871934E-3   -3.519775355669597E-3   -1.331428220558477E-2   -1.682903346393575E-2    7.727713070208544E-3   -5.102659016877437E-3    3.766640458429268E-1

 7.375000000000000E8     1.930185129819130E-2    3.760094609437636E-1   -8.415227180108099E-3    1.240026972977111E-2   -1.046960028624772E-2   -1.484257457423523E-2    3.094920937875488E-2   -1.430949417539554E-2
                        -8.430841018589657E-3    1.243424060445992E-2    5.467881504346800E-3    3.540954640963908E-1   -1.177798965700447E-2   -8.602918238315884E-3   -8.799195500427393E-3   -1.002787536656032E-2
                        -1.048551370392696E-2   -1.486759774607963E-2   -1.178637636637645E-2   -8.559896668603547E-3    2.005108618673080E-2    3.863302533401999E-1   -6.648657263219573E-3    1.381558440943789E-2
                         3.096878702556462E-2   -1.428887090179597E-2   -8.781732621264148E-3   -1.002674142931305E-2   -6.592037684613044E-3    1.384012822368932E-2    1.004171836137046E-2    3.600723436815689E-1

 7.500000000000000E8     3.487175532776195E-2    3.521562699789257E-1    5.456167865729853E-4    1.139115758985583E-2   -1.712488599859314E-2   -7.145240108154895E-3    1.621347815487629E-2   -3.057834912576356E-2
                         5.297848406692308E-4    1.139383149445214E-2    1.449138964055843E-2    3.234262539533165E-1   -9.771979341053250E-3    5.103816403980364E-3   -1.351550840830145E-2   -5.020540990795182E-3
                        -1.715669381178558E-2   -7.117061498946224E-3   -9.754591535358530E-3    5.129291914169173E-3    3.523802535568318E-2    3.540805417498155E-1    1.459306109938668E-3    1.007209301671852E-2
                         1.618861901934877E-2   -3.054945409913233E-2   -1.357065823955441E-2   -5.003830155248031E-3    1.469343950276754E-3    1.010751749709471E-2    2.230765070531174E-2    3.276649669868968E-1

 7.625000000000000E8     3.503521045213939E-2    3.140503158361925E-1    3.453149343532845E-3    6.064448320613711E-3   -1.902273827690030E-2    4.286938331736235E-3   -6.346590222115933E-3   -3.424079167639968E-2
                         3.485534030463631E-3    6.097837163945847E-3    2.133147763362201E-3    2.898117455068088E-1    2.514645320885229E-3    6.656441529817879E-3   -1.561417591510561E-2    4.129262995867028E-3
                        -1.899809102058924E-2    4.314344517343477E-3    2.534590233070085E-3    6.649909171973092E-3    2.893445162322242E-2    3.154490110157925E-1    1.595633108126589E-3    4.909735950680242E-3
                        -6.289263876096327E-3   -3.423804009913869E-2   -1.559613544815607E-2    4.132179351962898E-3    1.591221844719822E-3    4.889471153768915E-3    1.390547769976391E-2    2.867071694913087E-1

 7.750000000000000E8     1.133805600995655E-2    2.879176891030848E-1    9.952019617632641E-4    3.391212729777911E-3   -1.249946565314178E-2    1.579647630960862E-2   -2.666437881945382E-2   -2.309669764384858E-2
                         9.614699198503769E-4    3.371003891759553E-3   -2.126150838971887E-2    2.753143051168235E-1    5.458270965680490E-3   -3.584604614567360E-3   -9.709120143476909E-3    1.402421904430457E-2
                        -1.246948908812610E-2    1.584052322510814E-2    5.435852274831023E-3   -3.609644622665287E-3    7.564834773850733E-3    2.943372699130362E-1   -1.029300389926230E-3    5.524165307915280E-3
                        -2.666679317215505E-2   -2.310361706719794E-2   -9.710373058519716E-3    1.405197001530768E-2   -1.059639775720770E-3    5.543567250118252E-3   -1.423782973859271E-2    2.632008263379029E-1

 7.875000000000000E8    -7.059713304315169E-3    2.864633908397544E-1   -5.499855862187474E-4    6.406548864027862E-3    8.823235346570946E-4    1.975956732186885E-2   -3.572407852254605E-2   -5.090809910980498E-4
                        -5.220457702363416E-4    6.419477583662040E-3   -3.286835979181787E-2    2.727718770885625E-1   -3.298134497330472E-3   -8.318483978108363E-3    2.215937293778998E-3    1.679432718924672E-2
                         8.693293764120162E-4    1.977406546906169E-2   -3.290532538205713E-3   -8.346203951016635E-3   -4.462561824524518E-3    2.874735890233136E-1    1.106111072013197E-3    8.894800623771629E-3
                        -3.571773917525928E-2   -5.304564162379938E-4    2.229601813157016E-3    1.677673091686056E-2    1.113566110778968E-3    8.916127007764566E-3   -3.422687600020906E-2    2.608890162661999E-1

 8.000000000000000E8    -6.355226963570806E-3    2.835850333934570E-1    3.294113453949731E-3    9.588776857645899E-3    1.317702256610873E-2    1.343672294643329E-2   -2.690838419432632E-2    2.262721308166898E-2
                         3.310891110228871E-3    9.621510006279130E-3   -3.672152532956851E-2    2.630267288071604E-1   -1.083162697413659E-2   -1.509580720773357E-3    1.276766600254515E-2    9.895583903042338E-3
                         1.316379135363964E-2    1.342132404427020E-2   -1.084892790986684E-2   -1.492315113223883E-3   -9.443243871568722E-3    2.744169800717156E-1    5.740007236027168E-3    8.793027758628672E-3
                        -2.689719525674087E-2    2.261971906742000E-2    1.271142346511329E-2    9.865275692181364E-3    5.715218460747716E-3    8.804434035816404E-3   -3.929215702299296E-2    2.564469167598928E-1

 8.125000000000000E8    -6.459830252128853E-3    2.634170116519269E-1    1.066214401598298E-2    8.924377342233948E-3    1.690668282598460E-2    4.351894383667255E-4   -5.948060205449413E-3    3.317915486466996E-2
                         1.068255752520778E-2    8.934615658338866E-3   -4.817130524623566E-2    2.466126204442943E-1   -7.989748738876578E-3    8.073583193845822E-3    1.372245213200768E-2   -2.643846547377549E-3
                         1.695879604078813E-2    4.311499652094663E-4   -7.971543772421623E-3    8.096190983310898E-3   -2.247432160246948E-2    2.557767760232156E-1    1.060110096340235E-2    6.528499712096715E-3
                        -5.964303715732963E-3    3.321514617594272E-2    1.369656364745210E-2   -2.654420473791042E-3    1.057026218873533E-2    6.487285437191137E-3   -4.659681493297835E-2    2.387091619532156E-1

 8.250000000000000E8    -2.526029518352027E-2    2.388988457113623E-1    1.660224336541544E-2   -2.811255685888479E-4    1.004364429260089E-2   -9.478471191641517E-3    1.558681511028618E-2    2.842525159255307E-2
                         1.662730245509131E-2   -2.819981138599182E-4   -6.974704661801215E-2    2.362141074439988E-1    1.185017308995314E-3    1.076802224444410E-2    4.801717379660481E-3   -9.075680728466384E-3
                         1.004613577428280E-2   -9.510560690760598E-3    1.211712655196329E-3    1.073734674006420E-2   -4.600554212255063E-2    2.431454428081334E-1    1.399791573944043E-2   -1.154921377423136E-3
                         1.556972831068421E-2    2.843931526860440E-2    4.806942087968328E-3   -9.079733743315870E-3    1.400195797953823E-2   -1.131331594872300E-3   -7.189369332401113E-2    2.210370938247319E-1

 8.375000000000000E8    -5.739780600657541E-2    2.301835915499197E-1    1.064675179979340E-2   -1.124922908734824E-2    7.285393671933472E-4   -9.891999663727367E-3    2.861754483891166E-2    1.200878301602161E-2
                         1.063450463662502E-2   -1.127553196066815E-2   -9.126997574401974E-2    2.367549012165595E-1    7.950677374505709E-3    4.354811697348202E-3   -2.520042176946827E-3   -5.265259983367633E-3
                         7.230676434098714E-4   -9.873831119652222E-3    7.925514094081085E-3    4.383967365581254E-3   -7.177446929428423E-2    2.433611289993142E-1    8.221896152289724E-3   -8.939649625600891E-3
                         2.862015716062969E-2    1.204114962866677E-2   -2.511924344373678E-3   -5.239304611932657E-3    8.181144970301930E-3   -8.946016746560093E-3   -1.053534712347378E-1    2.230980483299808E-1

 8.500000000000000E8    -8.282118285310250E-2    2.398767821534714E-1    8.362286140013797E-5   -1.075497234916796E-2   -3.114107543496768E-3   -5.476126764051696E-3    2.889916584460464E-2   -7.379694400955278E-3
                         7.845191407510792E-5   -1.073647249296888E-2   -1.072729663844402E-1    2.430624755450352E-1    4.913817425995960E-3   -3.518727626434839E-3   -1.515108639283039E-3    2.905505344932817E-5
                        -3.143588780203679E-3   -5.481310571792222E-3    4.908479415018611E-3   -3.518297314324288E-3   -8.962336422322553E-2    2.531846475364424E-1    9.402422875695352E-4   -6.834645841799655E-3
                         2.890669157524272E-2   -7.400894598328241E-3   -1.516443954723403E-3    6.921813743607050E-5    9.518657792855067E-4   -6.833106389448906E-3   -1.248701860902192E-1    2.416017994332163E-1

 8.625000000000000E8    -9.227614851772202E-2    2.515284376597621E-1   -2.386802269034800E-3   -4.427391248842140E-3   -3.284962477134898E-3   -2.667843026511957E-3    1.848910628401009E-2   -2.332292073531374E-2
                        -2.407019279629424E-3   -4.431170923695302E-3   -1.174301934429704E-1    2.497953343655653E-1   -2.088872800281080E-3   -2.497758765702120E-3    1.927328595282755E-3   -6.418209916032113E-4
                        -3.315988844320073E-3   -2.675451856364397E-3   -2.081627358100338E-3   -2.526627724987309E-3   -9.769428014659801E-2    2.630369661636605E-1    1.561784866971730E-3   -2.974171736381764E-3
                         1.850233249462913E-2   -2.330915027010813E-2    1.917612359207891E-3   -6.049043454076062E-4    1.563600196086439E-3   -2.973031818855463E-3   -1.266355484517805E-1    2.548391546950995E-1

 8.750000000000000E8    -9.769547997560199E-2    2.532665908272575E-1    7.201065920506075E-4   -2.412680976442748E-3   -3.032927763837897E-3   -1.066539494112268E-3   -5.966423796165456E-4   -2.976859085286674E-2
                         6.799306892069361E-4   -2.446683982449759E-3   -1.257954642242322E-1    2.541188340230348E-1   -1.723522471170957E-3    3.547092577747394E-3    1.286117774696994E-3   -3.675284331352733E-3
                        -3.009257691828196E-3   -1.051168132645517E-3   -1.745855027105036E-3    3.570110085648214E-3   -1.016245113809131E-1    2.673776340548517E-1    4.006666942107123E-3   -4.586643537043641E-3
                        -6.031672436254760E-4   -2.975995506797608E-2    1.285425635189097E-3   -3.646046300044314E-3    4.030493111936003E-3   -4.576606625782124E-3   -1.292108214240940E-1    2.544008922020464E-1

 8.875000000000000E8    -1.111160668375181E-1    2.534114831193601E-1    2.019199204944692E-3   -5.799378283297235E-3   -2.341156220305135E-3   -2.391150081851937E-4   -1.897442550124770E-2   -2.168244320865406E-2
                         2.023458625184587E-3   -5.774556148199850E-3   -1.364016198023286E-1    2.576554386041989E-1    3.892115593746881E-3    4.076602488822361E-3   -1.627321468743985E-3   -4.292295760665001E-3
                        -2.346456637472648E-3   -2.545405725994882E-4    3.893852560981344E-3    4.055329990650420E-3   -1.091759491041506E-1    2.678922475596305E-1    2.417832444020417E-3   -9.083125888375067E-3
                        -1.897793221032930E-2   -2.170655857172423E-2   -1.645039994493263E-3   -4.307892028838868E-3    2.413082654953721E-3   -9.085099427524879E-3   -1.434311051963325E-1    2.549558913907312E-1

 9.000000000000000E8    -1.278151349044386E-1    2.632735330030706E-1   -2.491195176217464E-3   -8.824559878890493E-3   -2.198568340650224E-3   -2.298638557218857E-4   -2.738287244107564E-2   -4.695428351790864E-3
                        -2.533913741775397E-3   -8.850317769249397E-3   -1.503328127286074E-1    2.657919602427549E-1    6.231355815249538E-3   -8.007626659666602E-4   -3.982961351963032E-3   -2.925066398660527E-3
                        -2.212030127964407E-3   -2.392833631216417E-4    6.244109405085915E-3   -8.118016083623388E-4   -1.224153431235905E-1    2.730736421309072E-1   -4.099820453537488E-3   -1.061840915811314E-2
                        -2.735591325206578E-2   -4.672757666879690E-3   -3.969246679962509E-3   -2.909234380498127E-3   -4.068218332648536E-3   -1.063398818887199E-2   -1.586994098225257E-1    2.682124339957639E-1

 9.125000000000000E8    -1.371400978951937E-1    2.817541817960827E-1   -8.296084469167584E-3   -5.865195255077598E-3   -3.082980873674280E-3    3.415859413835438E-4   -2.335441492403977E-2    1.346440179994604E-2
                        -8.283023782894940E-3   -5.850373816501274E-3   -1.607168801521854E-1    2.820780201491811E-1    3.362604035194625E-3   -4.738269442986761E-3   -5.469450111814864E-3   -5.707736241562904E-4
                        -3.077059115077699E-3    3.414049201203893E-4    3.346899430763386E-3   -4.753762852919920E-3   -1.322842777334118E-1    2.879586106934794E-1   -9.502300670027018E-3   -6.011948771203024E-3
                        -2.340399503130241E-2    1.345518318172986E-2   -5.486705236738584E-3   -5.707828278498072E-4   -9.503591435709190E-3   -5.981342197921342E-3   -1.628284887729737E-1    2.877222791025436E-1

 9.250000000000000E8    -1.363545487055084E-1    2.994903042014684E-1   -9.614963925954090E-3    4.116747976788061E-4   -3.347462771259289E-3    2.640476595658401E-3   -8.533816376957383E-3    2.455041634021791E-2
                        -9.619747060970539E-3    3.958341609380375E-4   -1.613333151401692E-1    2.997310863835640E-1   -3.743530625267238E-4   -4.332655936925239E-3   -5.469643066423034E-3    3.098792499166428E-3
                        -3.328914639754303E-3    2.677807980468885E-3   -3.569345339521026E-4   -4.345857949656822E-3   -1.315863403197697E-1    3.042816049544069E-1   -1.006764561917764E-2    2.200696307430201E-4
                        -8.537297248951234E-3    2.456148463287372E-2   -5.455923918740501E-3    3.098600105877548E-3   -1.008113464554842E-2    1.900865450456923E-4   -1.576834355983652E-1    3.014711679146440E-1

 9.375000000000000E8    -1.307932045586383E-1    3.104061747819323E-1   -6.220165522761755E-3    5.441876867559806E-3   -9.071240857654592E-4    4.958715126783975E-3    9.429961704337235E-3    2.241914055130334E-2
                        -6.211766550960330E-3    5.447905684279411E-3   -1.562884027029528E-1    3.111953941233532E-1   -1.440459137592600E-3   -2.618242846325994E-3   -2.366027909909532E-3    6.131220486868106E-3
                        -8.641115495845914E-4    4.998830537872894E-3   -1.452606019413859E-3   -2.598439544054020E-3   -1.254425998223370E-1    3.129214119557681E-1   -6.821304160679498E-3    4.997899069501049E-3
                         9.441878447194636E-3    2.241964786491480E-2   -2.383046487558496E-3    6.113635500333565E-3   -6.840179950725003E-3    4.997335219408775E-3   -1.527430523851264E-1    3.069492182274947E-1

 9.500000000000000E8    -1.273824820908589E-1    3.152434629716424E-1   -4.709748651702592E-4    5.888356609621445E-3    3.087083259134603E-3    4.313532914773838E-3    1.955977615476399E-2    9.228804951990646E-3
                        -4.481047112271583E-4    5.884699131492405E-3   -1.527301666066361E-1    3.166262479935722E-1   -1.662010537269455E-3   -1.704314394938180E-3    2.112908603300143E-3    6.044499885733814E-3
                         3.109326637795230E-3    4.297293314150246E-3   -1.647561333849626E-3   -1.725448721657888E-3   -1.230934008446864E-1    3.150440538958404E-1   -1.457469125182530E-3    5.580232233396254E-3
                         1.957069830660013E-2    9.195035729597604E-3    2.126437510862072E-3    6.008684036435011E-3   -1.491197594050872E-3    5.589132005700714E-3   -1.530900213787053E-1    3.097965818935711E-1

 9.625000000000000E8    -1.290282362958250E-1    3.197302936622846E-1    2.262338914502504E-3    1.673244934402282E-3    4.795445418925746E-3    3.056110989485983E-4    1.759002511442558E-2   -4.703182270527264E-3
                         2.266965607200170E-3    1.639653475770448E-3   -1.532369365765523E-1    3.220231873018740E-1   -1.695835659721400E-3   -9.943629497336623E-4    4.852569443477945E-3    2.723635690800628E-3
                         4.776297979081896E-3    3.231456057482510E-4   -1.685880673257271E-3   -1.000190789603645E-3   -1.266812522923905E-1    3.190239366415447E-1    8.595306254714155E-4    1.920486601075476E-3
                         1.760792554423762E-2   -4.655574333201219E-3    4.843991622306073E-3    2.706223365551316E-3    8.473565447777501E-4    1.937855521033353E-3   -1.567091547071084E-1    3.163164502642774E-1

 9.750000000000000E8    -1.312025185934851E-1    3.288704005481827E-1   -6.593518359936397E-4   -1.632271691020756E-3    2.152305011357514E-3   -2.809321285057554E-3    9.571718310868246E-3   -1.142341486314482E-2
                        -6.649007908208846E-4   -1.658223187424921E-3   -1.533217931996525E-1    3.312355380229115E-1   -1.272307012591482E-3   -6.695825973521141E-4    3.978735588309672E-3   -6.569051525570433E-4
                         2.166775442010375E-3   -2.823637599470404E-3   -1.296374473952876E-3   -6.862349525648652E-4   -1.290489865723941E-1    3.291966278182963E-1   -1.676581835867883E-3   -3.425065609328921E-4
                         9.573430589441930E-3   -1.143797780432692E-2    3.991833041777890E-3   -6.927149915436153E-4   -1.658620237446816E-3   -3.276807990154285E-4   -1.569659588744501E-1    3.272754052591397E-1

 9.875000000000000E8    -1.279039473640996E-1    3.405103890149949E-1   -4.325177713954271E-3    7.095901570065255E-4   -1.134798939927097E-3   -1.545519244251456E-3    2.136952548397671E-3   -1.272651482158921E-2
                        -4.330108327135344E-3    7.358905899175027E-4   -1.486120406629711E-1    3.415032624865938E-1   -1.311125752448578E-3   -1.411474467729015E-3    1.884998159497153E-3   -1.127128972577683E-3
                        -1.142286414594918E-3   -1.551847370008479E-3   -1.298414740033761E-3   -1.442249907648603E-3   -1.240824189824051E-1    3.404577075482291E-1   -4.131201377456550E-3    2.100499590241267E-3
                         2.105182879238213E-3   -1.272082865986911E-2    1.864228598854620E-3   -1.138408075638932E-3   -4.149034510386350E-3    2.119584675343269E-3   -1.512290992790305E-1    3.376698672994159E-1

 1.000000000000000E9    -1.188737793453849E-1    3.484591195796196E-1   -2.867381840950825E-3    5.193865714492023E-3   -3.506438726017137E-4    1.410336020718458E-3   -4.426577652631150E-3   -1.131124478352995E-2
                        -2.847355736360490E-3    5.193491403312572E-3   -1.404289761836456E-1    3.474575545006208E-1   -3.592600822139016E-3   -1.726632944061751E-3    2.239715717262675E-3   -2.110266517746175E-4
                        -3.568993655111513E-4    1.416689064006963E-3   -3.548142046630609E-3   -1.761421705055337E-3   -1.147767732882474E-1    3.455757017730211E-1   -2.303026581764942E-3    5.797587780244810E-3
                        -4.421259153299751E-3   -1.130033649182729E-2    2.243982815365142E-3   -2.185772056836875E-4   -2.299548391879292E-3    5.786003573356640E-3   -1.426536731376503E-1    3.425409241925030E-1

 1.012500000000000E9    -1.096690989812772E-1    3.501153639898703E-1    1.770550951720605E-3    5.530669198930337E-3    2.704492019134280E-3    9.177951561507534E-4   -9.461778773058965E-3   -6.737733108607384E-3
                         1.763461930654454E-3    5.540623800874905E-3   -1.343725764682047E-1    3.483694138510264E-1   -5.699903955825738E-3    1.688853433814538E-3    3.715671091448101E-3   -2.050424713569647E-3
                         2.665237633447911E-3    9.214189853384910E-4   -5.692371173157184E-3    1.679946491910347E-3   -1.082702980783362E-1    3.447858574149425E-1    1.981549194064029E-3    5.863581693400847E-3
                        -9.480439558199025E-3   -6.755212694365309E-3    3.663954092848010E-3   -2.056210267073752E-3    1.973428927071024E-3    5.853983335699213E-3   -1.369285371891329E-1    3.422683194001949E-1

 1.025000000000000E9    -1.051190169157740E-1    3.487089904860853E-1    3.829796267013204E-3    2.137596136040960E-3    3.080566459685490E-3   -2.543045512818553E-3   -1.101761120640990E-2   -4.431645076324269E-4
                         3.809913416286182E-3    2.133176443497442E-3   -1.334607919458720E-1    3.485642866810604E-1   -3.053109129802137E-3    6.055493106366271E-3    1.934769745446520E-3   -5.393432169645418E-3
                         3.099605957589305E-3   -2.521373404588417E-3   -3.054205636167898E-3    6.044437764155666E-3   -1.075253257725894E-1    3.435538748078310E-1    3.889275191576367E-3    2.741410119709952E-3
                        -1.103587463036400E-2   -4.749158884135672E-4    1.955264973460611E-3   -5.428026377925961E-3    3.866032948293290E-3    2.733947076249273E-3   -1.373392393884897E-1    3.419777383089888E-1

 1.037500000000000E9    -1.047991474008882E-1    3.501362322096823E-1    2.166379346403853E-3   -2.397195357918120E-4    5.229240672239133E-5   -4.589038918825234E-3   -9.330688085783361E-3    5.362512079036086E-3
                         2.160152791928677E-3   -2.579041891662302E-4   -1.352460257723349E-1    3.525564002686979E-1    2.081450594614363E-3    5.980683877176269E-3   -2.551857742811827E-3   -6.008717654329425E-3
                         4.905414999423591E-5   -4.619425507387559E-3    2.061855316153765E-3    5.964872410102010E-3   -1.090826567141484E-1    3.469440656355916E-1    2.610215898136535E-3    6.875274372974721E-4
                        -9.353027569196837E-3    5.336663702251633E-3   -2.569121074514755E-3   -5.975291349361500E-3    2.627454933324404E-3    6.936834795780533E-4   -1.397666916722217E-1    3.466160893917778E-1

 1.050000000000000E9    -1.030493340531865E-1    3.550964061214689E-1    3.539101289619432E-4    4.195159390240678E-4   -3.399791027577959E-3   -3.299898377536455E-3   -4.918271780363858E-3    9.731827694863504E-3
                         3.722073140591947E-4    4.183893960139248E-4   -1.345128936382527E-1    3.593830025081207E-1    4.257681867910416E-3    2.413894146357073E-3   -6.069815364325594E-3   -2.742132260385164E-3
                        -3.404905255228967E-3   -3.299354294141952E-3    4.277447000509026E-3    2.417723341515522E-3   -1.075526803582356E-1    3.530613714842255E-1    1.589629930833399E-3    1.206090975152305E-3
                        -4.929108811366690E-3    9.726169363351363E-3   -6.061125182021111E-3   -2.764363044942819E-3    1.591350582454041E-3    1.200124802110247E-3   -1.386724784689005E-1    3.537257645111402E-1

 1.062500000000000E9    -9.852307596451733E-2    3.586585770530262E-1    7.741972987131423E-4    1.909641314541658E-3   -4.452590417507898E-3    4.752681237889299E-6    1.843119157423625E-3    1.102821182667910E-2
                         7.779399769490885E-4    1.911797281077360E-3   -1.308557779304602E-1    3.643459840124335E-1    3.146081118694827E-3   -2.406740577067052E-4   -6.048290271897893E-3    1.817442884371944E-3
                        -4.462273490117142E-3    1.571859653544506E-5    3.168245556147175E-3   -2.070154866125569E-4   -1.034958440032072E-1    3.568008333855092E-1    2.476364224622766E-3    1.869157624547737E-3
                         1.850551634133983E-3    1.102797386575528E-2   -6.043138439792748E-3    1.806622057086240E-3    2.459105403846145E-3    1.899986747410051E-3   -1.351098840090560E-1    3.581327695397157E-1

 1.075000000000000E9    -9.507688752982252E-2    3.588242574878626E-1    2.484627661415935E-3    2.288079543554654E-3   -2.900017963957929E-3    2.621518087299260E-3    8.345041886761559E-3    7.455336485160557E-3
                         2.464354262803400E-3    2.279261396473473E-3   -1.282325239645268E-1    3.664138103377471E-1    1.613123969327410E-3   -4.132424806804171E-4   -3.136876611881893E-3    4.660904949585336E-3
                        -2.907009269586033E-3    2.625192002742040E-3    1.602187564289114E-3   -4.236993634451821E-4   -1.012441664847115E-1    3.579302951234724E-1    4.003538298878599E-3    1.225263162616874E-3
                         8.344624265265027E-3    7.444540330321634E-3   -3.127865307022055E-3    4.652089659081519E-3    3.982282112275373E-3    1.228980333534578E-3   -1.333193039395884E-1    3.599899608143098E-1

 1.087500000000000E9    -9.534638897306068E-2    3.576275546586140E-1    4.376179767743880E-3    1.022395851077227E-3   -3.786703908518904E-4    3.244911421352247E-3    1.070359845399970E-2    4.004313042826653E-4
                         4.385814224429717E-3    1.042770010280243E-3   -1.285439646087801E-1    3.688755625627266E-1    1.752702532642234E-3    3.222284043296032E-4    3.003534065069712E-4    4.772110110624511E-3
                        -3.807774756806563E-4    3.236708444987565E-3    1.733451680867103E-3    3.424161458266332E-4   -1.020701106338558E-1    3.594329295212083E-1    5.008107463431848E-3   -7.588710743210471E-4
                         1.071216614245667E-2    4.058528976140720E-4    2.912673983630823E-4    4.774108132288236E-3    4.987066360365374E-3   -7.696945273574502E-4   -1.342297806398821E-1    3.624584803886798E-1

 1.100000000000000E9    -9.891790682069920E-2    3.586703688322167E-1    4.923535486154221E-3   -1.785807524200618E-3    1.384463500184518E-3    1.887355562527668E-3    7.916506197716793E-3   -5.906543442932202E-3
                         4.906628430228714E-3   -1.782388154683721E-3   -1.296242148796029E-1    3.742954892672443E-1    3.021196743617018E-3   -3.622455926749316E-4    2.470997672522569E-3    2.975447799581907E-3
                         1.393943223666792E-3    1.916939256330894E-3    2.997552454270250E-3   -3.781957470551755E-4   -1.040432167876917E-1    3.635815419508483E-1    4.366556032771328E-3   -3.416359933174340E-3
                         7.931339556980044E-3   -5.931304101444213E-3    2.472049552220299E-3    2.981303183700533E-3    4.336210063966782E-3   -3.417406765159787E-3   -1.363010316717847E-1    3.680352971419040E-1

 1.112500000000000E9    -1.024986503522149E-1    3.636892414386559E-1    3.066814136856709E-3   -4.248424507471926E-3    1.151638774221884E-3    2.408669480655487E-4    2.413506587233469E-3   -8.646949769323706E-3
                         3.052418279135969E-3   -4.234176598930669E-3   -1.289372179772751E-1    3.818013032945849E-1    3.039314353011050E-3   -2.599204631953143E-3    2.561645415844722E-3    7.966203012290875E-4
                         1.132131290622313E-3    2.328457812812923E-4    3.027344738167154E-3   -2.607328057053391E-3   -1.043018664723133E-1    3.699504839874855E-1    2.017807913943971E-3   -5.007033906029796E-3
                         2.398950985202761E-3   -8.664186800603917E-3    2.571267434321700E-3    8.043915529884063E-4    2.010326892988545E-3   -5.004050122581172E-3   -1.362989774156570E-1    3.762222260482124E-1

 1.125000000000000E9    -1.032931286703910E-1    3.707881657465213E-1    2.963366679028353E-4   -4.464368899216025E-3   -1.067668805190951E-4    3.633452682105313E-4   -2.853384498265952E-3   -7.496354912471614E-3
                         2.698613530419877E-4   -4.514144345699782E-3   -1.268947352708979E-1    3.890549415465672E-1    9.965523891025195E-4   -4.318408616740660E-3    1.597768923596277E-3    1.967433723888929E-4
                        -1.156073753350272E-4    3.709015628122706E-4    9.655081157821437E-4   -4.306658763149500E-3   -1.027079671016063E-1    3.761848130771013E-1   -5.196361572179544E-4   -4.747859968880144E-3
                        -2.858772468996436E-3   -7.496349605653626E-3    1.599737010065731E-3    1.965992301476576E-4   -5.213789949073696E-4   -4.743546228641587E-3   -1.341920194280229E-1    3.841732261818189E-1

 1.137500000000000E9    -1.021899846585336E-1    3.772101291664905E-1   -1.143586738694143E-3   -3.033802447382731E-3    3.093780870547765E-4    1.764872740100135E-3   -5.940132460235869E-3   -4.089738154816711E-3
                        -1.135688109857235E-3   -3.031300872515172E-3   -1.251087275184729E-1    3.956531443657194E-1   -1.789380445613640E-3   -4.054926629497295E-3    1.880437097236222E-3    6.395521058099122E-4
                         3.081805087424132E-4    1.764036352361716E-3   -1.802606673975060E-3   -4.062125389612031E-3   -1.009296788197867E-1    3.814511476274537E-1   -1.938628227050832E-3   -3.363105096036026E-3
                        -5.955231071187904E-3   -4.094126788160562E-3    1.847922221615800E-3    6.381647950989605E-4   -1.931817921090803E-3   -3.353362156980359E-3   -1.322337205926129E-1    3.908847662492727E-1

 1.150000000000000E9    -1.014050713870971E-1    3.830872076780233E-1   -9.608105159553659E-4   -2.146635855549147E-3    2.488147893951918E-3    1.615908138266851E-3   -6.544154251856295E-3   -1.833470034199667E-5
                        -9.343163066856642E-4   -2.175043065252145E-3   -1.241671549242599E-1    4.025589401098581E-1   -3.572877497746814E-3   -1.932232792702374E-3    3.182803850833389E-3   -3.760128966363858E-4
                         2.460872447283410E-3    1.600800550647141E-3   -3.575588587573172E-3   -1.934814521383029E-3   -1.000481283689652E-1    3.869592835486276E-1   -2.014570556554221E-3   -2.113485467016087E-3
                        -6.557882729092987E-3   -3.056418459230440E-5    3.184267566452682E-3   -3.821334307640775E-4   -2.008095512322347E-3   -2.108525851174252E-3   -1.315397442549789E-1    3.977200517817999E-1

 1.162500000000000E9    -1.019122013688558E-1    3.900792817184460E-1   -9.465941688680778E-4   -2.608652423325047E-3    3.515052566388601E-3   -8.885251687320303E-4   -4.956722407663973E-3    3.305409287849185E-3
                        -9.272522909124286E-4   -2.572011988197279E-3   -1.235329302169678E-1    4.105404579043572E-1   -3.237677987117413E-3    5.669437103133170E-4    2.850513774818186E-3   -3.070831117072059E-3
                         3.525159634267385E-3   -8.906226028302166E-4   -3.269708070272053E-3    5.564948490064702E-4   -9.988054790662090E-2    3.937682279211436E-1   -1.833899826042068E-3   -1.925325854667420E-3
                        -4.972368932390294E-3    3.294428135227310E-3    2.843682914276659E-3   -3.045451427360664E-3   -1.828369540604839E-3   -1.936714346959053E-3   -1.315737245683460E-1    4.064089674169326E-1

 1.175000000000000E9    -1.025076742412533E-1    3.997909096376140E-1   -2.298466286383936E-3   -3.008296274154577E-3    1.942931046909447E-3   -3.281548615515128E-3   -2.179644237020291E-3    4.973488492734971E-3
                        -2.288458567084266E-3   -3.012370110101583E-3   -1.224833837035840E-1    4.198931216887555E-1   -1.497232041771736E-3    1.523810865262102E-3    1.010137032488000E-5   -4.561464392350665E-3
                         1.953621712799969E-3   -3.259902205094015E-3   -1.522811755774196E-3    1.491719705259037E-3   -9.953863809054701E-2    4.025415961075917E-1   -2.590644611143920E-3   -2.062036896251341E-3
                        -2.158369869604782E-3    4.954719515238498E-3    5.040177471594447E-6   -4.575450966365975E-3   -2.577095671130810E-3   -2.068654727043463E-3   -1.301561577358095E-1    4.173124224012583E-1

 1.187500000000000E9    -1.011648193479409E-1    4.117905146745584E-1   -4.110838863349777E-3   -1.854380207686553E-3   -7.084782169251096E-4   -3.558873527147545E-3    6.344032138148301E-4    4.986184151550560E-3
                        -4.109818592422630E-3   -1.885337887074415E-3   -1.199547850131348E-1    4.308339012634486E-1   -4.521898110601946E-4    7.209163331817641E-4   -2.960883779872955E-3   -3.318765771779351E-3
                        -7.300466643969199E-4   -3.563115309561026E-3   -4.607621426606022E-4    7.308867385096111E-4   -9.770558631902447E-2    4.130881442248556E-1   -3.935962862837302E-3   -1.181271092440490E-3
                         6.444389885335439E-4    4.956383659191667E-3   -2.959136540405275E-3   -3.339775492791505E-3   -3.909860597404461E-3   -1.199259573597214E-3   -1.262685673276897E-1    4.292497313781400E-1

 1.200000000000000E9    -9.702994914075300E-2    4.239457020755292E-1   -4.620562441787980E-3    4.453766317252408E-4   -2.519595752891614E-3   -2.061119878817698E-3    3.047701861348614E-3    3.813418176734766E-3
                        -4.629581203546469E-3    4.542317281960234E-4   -1.149090389196720E-1    4.425196431055641E-1   -1.053654959800732E-3    7.799722063007480E-5   -4.034396164041569E-3   -6.442019172506336E-4
                        -2.520742713936673E-3   -2.042716213555415E-3   -1.065725996036044E-3    9.170298697810281E-5   -9.375876115854404E-2    4.239772745297107E-1   -4.404030273840333E-3    8.325868958882406E-4
                         3.021439841131214E-3    3.818637413485162E-3   -3.975274805303604E-3   -6.839136341892068E-4   -4.430910537682144E-3    8.528059075752023E-4   -1.200955294115277E-1    4.406216353484452E-1

 1.212500000000000E9    -9.152084700131112E-2    4.348535617450038E-1   -3.572347057695571E-3    2.408750247221339E-3   -2.733415830782726E-3   -1.256112541146576E-4    4.593252955477862E-3    1.541200526205767E-3
                        -3.599734858937433E-3    2.457217277987339E-3   -1.078023214353442E-1    4.534363190387743E-1   -1.908279705605539E-3    1.046358256721598E-3   -3.114640683869475E-3    1.625849666303143E-3
                        -2.751751736217431E-3   -1.072188734283888E-4   -1.917952969763182E-3    1.045353371358571E-3   -8.833598337524497E-2    4.339414887523803E-1   -3.442647435990264E-3    2.785790046893111E-3
                         4.608152247276432E-3    1.547716602107151E-3   -3.109592178873883E-3    1.623065592807493E-3   -3.473631507314836E-3    2.777210563084504E-3   -1.127783866888404E-1    4.509497873719260E-1

 1.225000000000000E9    -8.566151374500669E-2    4.452408745406758E-1   -1.906372798133395E-3    3.183368812432769E-3   -1.893779503340926E-3    1.119560542800193E-3    4.514954216297130E-3   -1.343263160617040E-3
                        -1.860703594435276E-3    3.178119421088590E-3   -1.001532447316378E-1    4.639441860272907E-1   -1.231588889297394E-3    2.713449752430352E-3   -1.398035548067761E-3    2.548638652542049E-3
                        -1.903675006926008E-3    1.122594611597576E-3   -1.200494447387077E-3    2.720673142009127E-3   -8.278208036528804E-2    4.435080536484666E-1   -1.662097913355538E-3    3.607167104603720E-3
                         4.530861644669021E-3   -1.346269829996750E-3   -1.399687488231461E-3    2.565781418970297E-3   -1.654808713699357E-3    3.588462310125273E-3   -1.052516919692898E-1    4.613672119091822E-1

 1.237500000000000E9    -7.894964238543330E-2    4.564140340854614E-1   -6.722342606710306E-4    2.974592979060525E-3   -9.660791599287439E-4    1.382161745077869E-3    2.809108761187731E-3   -3.458526271557205E-3
                        -6.951588711257562E-4    2.966741659845571E-3   -9.222528191278963E-2    4.752484440244167E-1    8.793333743084076E-4    3.141791293503023E-3    4.945787423121446E-5    2.321665709528299E-3
                        -9.611615843220720E-4    1.389152583739198E-3    8.992839471495624E-4    3.148327896559179E-3   -7.647845056271149E-2    4.540052027300322E-1   -2.897863019408656E-4    3.281967700953345E-3
                         2.788390391770431E-3   -3.475463942448351E-3    2.437775502445380E-5    2.327407344442224E-3   -2.681125649084274E-4    3.286626802749335E-3   -9.683385393377165E-2    4.725504663203454E-1

 1.250000000000000E9    -7.003120638745773E-2    4.684928752636065E-1   -1.452909478510488E-4    2.758531221999550E-3   -4.978302954483179E-4    1.296851051286175E-3    4.228866541240770E-4   -4.207113989000560E-3
                        -1.526079207856690E-4    2.780790065398025E-3   -8.249182560227374E-2    4.873282829707530E-1    2.450434610912603E-3    1.780771523052482E-3    7.598352161590881E-4    1.705883729148646E-3
                        -4.844209258665211E-4    1.308640763421919E-3    2.448570080405658E-3    1.771570063414515E-3   -6.807521780210279E-2    4.653303098786254E-1    3.339247348825293E-4    2.917961686428997E-3
                         4.464928725858430E-4   -4.210277102105485E-3    7.451728049356256E-4    1.724527884782961E-3    3.322573877940924E-4    2.935050427864330E-3   -8.656673079353286E-2    4.837798352433263E-1

 1.262500000000000E9    -5.781063685979256E-2    4.799888956872445E-1    4.984801143158140E-4    3.045955676256552E-3   -2.519132215351609E-4    1.516474179875579E-3   -1.857684464982449E-3   -3.697312986906406E-3
                         4.806782656437900E-4    3.051859691601407E-3   -6.992657295647717E-2    4.981479878929894E-1    2.484243865725542E-3    3.869393416105217E-5    1.122438620340845E-3    1.349592491392251E-3
                        -2.496828579101483E-4    1.540661632593122E-3    2.495296215014618E-3    6.807048564469749E-5   -5.673348685534516E-2    4.759670765909717E-1    9.850059273704187E-4    2.988483099249229E-3
                        -1.842848307014243E-3   -3.710939188089540E-3    1.113829449578647E-3    1.346651756375424E-3    9.774046013452536E-4    3.001753366407007E-3   -7.414017698512097E-2    4.936379101522610E-1

 1.275000000000000E9    -4.326372049303758E-2    4.894177480042174E-1    1.742712068094174E-3    3.063314086015506E-3    5.066908968103767E-4    1.898694919570083E-3   -3.634988756040682E-3   -2.058272526559484E-3
                         1.761716087556925E-3    3.045147941485994E-3   -5.604412882665619E-2    5.066179118320675E-1    1.646306774301160E-3   -7.660713967282148E-4    1.631527107594137E-3    1.013359680743523E-3
                         5.049899074221687E-4    1.916761835195133E-3    1.645279390632211E-3   -7.969097184431966E-4   -4.384616767088449E-2    4.844480602979963E-1    2.197049464494553E-3    2.793872179669332E-3
                        -3.609545679875501E-3   -2.067007730229847E-3    1.648623667859739E-3    1.033495523756341E-3    2.191004938690741E-3    2.824363859534942E-3   -6.065376643179897E-2    5.011041606369409E-1

 1.287500000000000E9    -2.819858906730064E-2    4.966761361114640E-1    3.128261832809548E-3    2.100779796134923E-3    1.786473531425974E-3    1.644763471247043E-3   -4.135980717335277E-3    4.228376989691722E-4
                         3.134082273010232E-3    2.113527797199846E-3   -4.198233371181064E-2    5.130231070223337E-1    1.100818772279808E-3   -7.945156076447307E-4    2.242740916753563E-3    1.301474603500720E-4
                         1.795253617360342E-3    1.621980146747686E-3    1.107442032963920E-3   -7.992004300021208E-4   -3.090623122949452E-2    4.912384685464211E-1    3.438445505295294E-3    1.725169821865636E-3
                        -4.137664262549688E-3    4.445813951280893E-4    2.252792155341040E-3    1.544172170434459E-4    3.418479108283237E-3    1.702841163410143E-3   -4.703621765645565E-2    5.069781240586596E-1

 1.300000000000000E9    -1.325501662163651E-2    5.027812302359235E-1    3.691865781141289E-3    4.067570557926619E-4    2.677842460665788E-3    2.112964275930829E-4   -3.037304085731211E-3    2.756844191438681E-3
                         3.711868791244276E-3    3.779365242753567E-4   -2.789887612292858E-2    5.185344147830896E-1    1.088346927191520E-3   -9.321657125859874E-4    2.220269157838395E-3   -1.294048945600118E-3
                         2.656770009933483E-3    2.464830375490636E-4    1.077810007118412E-3   -9.308903632623773E-4   -1.809755315073541E-2    4.975196114699025E-1    3.806714577922022E-3   -5.033632535641404E-5
                        -3.033212579973115E-3    2.781351480773795E-3    2.186044926133695E-3   -1.290583485848393E-3    3.809805699683000E-3   -7.177553682597415E-5   -3.353237132382587E-2    5.122936414872356E-1

 1.312500000000000E9     1.781641181244541E-3    5.078567093887179E-1    3.162238279524104E-3   -1.250891194024701E-3    2.303838163103437E-3   -1.492173454758684E-3   -7.043809577746221E-4    3.882048384483778E-3
                         3.166592882175029E-3   -1.257103696522773E-3   -1.279774594687659E-2    5.234734684525986E-1    9.033497165296462E-4   -1.476193070005267E-3    1.039993620850519E-3   -2.453623170063133E-3
                         2.344626738210941E-3   -1.493095204363977E-3    9.276127823189016E-4   -1.473987830352562E-3   -4.462854540999189E-3    5.035444345665120E-1    3.118405976345497E-3   -1.676337570763227E-3
                        -7.052357663194285E-4    3.876592591938967E-3    1.046802414893128E-3   -2.445577535616200E-3    3.116749729501288E-3   -1.669701033414902E-3   -1.921659632294294E-2    5.172660742468895E-1

 1.325000000000000E9     1.715250286985059E-2    5.116151241194089E-1    1.961700804395491E-3   -2.120277314026915E-3    8.855475228838145E-4   -2.512069861346028E-3    1.663657381594351E-3    3.337113473863893E-3
                         1.985675631594295E-3   -2.116382928548072E-3    3.329247220079079E-3    5.272102402522375E-1    1.581529625498409E-4   -2.024021080391912E-3   -6.417786796343978E-4   -2.527979069975057E-3
                         9.273379301985135E-4   -2.520277291687992E-3    1.311029158084502E-4   -2.016097901909205E-3    1.027632296291439E-2    5.085759060019727E-1    1.796305698286167E-3   -2.441885749545303E-3
                         1.667046182788906E-3    3.351166076821958E-3   -6.461148373742392E-4   -2.521742611718042E-3    1.837454272414604E-3   -2.437599681680284E-3   -3.773639480097398E-3    5.212117434415842E-1

 1.337500000000000E9     3.271510280003644E-2    5.132874810161937E-1    9.647094787398010E-4   -2.110998236899487E-3   -6.634210850701069E-4   -2.382048045842460E-3    3.097689944950186E-3    1.601338589618149E-3
                         9.538611872960422E-4   -2.142583631003712E-3    1.969768348490256E-2    5.291906979075786E-1   -9.351721965935333E-4   -1.914502439513352E-3   -1.839122910118895E-3   -1.531792475862865E-3
                        -6.876664984604156E-4   -2.384645687972838E-3   -9.691989745645908E-4   -1.899354189934074E-3    2.570555130378675E-2    5.117913368006843E-1    7.733382016524642E-4   -2.419372916271859E-3
                         3.102974206267931E-3    1.616227666697128E-3   -1.868925422349636E-3   -1.530204329136586E-3    7.438886456506446E-4   -2.423707960242228E-3    1.217593816458708E-2    5.232126697903283E-1

 1.350000000000000E9     4.786207180792497E-2    5.128386207263728E-1    4.047294988766319E-4   -1.958285129788569E-3   -1.689798906553006E-3   -1.463779272027565E-3    3.228935928906987E-3   -4.613351967501040E-4
                         3.985771662433423E-4   -1.974169966253600E-3    3.547792223520783E-2    5.295117944368527E-1   -1.806719022545554E-3   -1.106208110446009E-3   -2.133746668454194E-3   -1.848507903662494E-4
                        -1.699801420413823E-3   -1.437196785486674E-3   -1.822118157409468E-3   -1.093297205239062E-3    4.101342460288476E-2    5.129191358015054E-1    1.120835116451729E-4   -2.219299531943823E-3
                         3.239331019207692E-3   -4.702002018773759E-4   -2.097176447589950E-3   -1.945713035823083E-4    1.196266710431790E-4   -2.179450200508049E-3    2.740893796563658E-2    5.232794704745941E-1

 1.362500000000000E9     6.200190662799861E-2    5.107783271624383E-1    3.285007619455286E-5   -2.053778485315816E-3   -2.006030206856972E-3   -3.249123917545360E-4    2.219092064615599E-3   -2.076631390670604E-3
                         1.759455958260277E-5   -2.044797315344635E-3    5.012744406113087E-2    5.284587369252144E-1   -1.957890740910816E-3    4.185837737221286E-5   -1.686016601112302E-3    8.242871787884991E-4
                        -1.983980528431468E-3   -3.107811141046698E-4   -1.943000618053314E-3    3.410699398381642E-5    5.565540049957259E-2    5.126077614479970E-1   -3.661554069853922E-4   -2.151747448805510E-3
                         2.187384771488594E-3   -2.087722655005413E-3   -1.678120432456581E-3    8.422425537484055E-4   -3.757613734460479E-4   -2.147842111540187E-3    4.124234886800179E-2    5.221054663741983E-1

 1.375000000000000E9     7.502029273181464E-2    5.081636017355119E-1   -6.573964344359679E-4   -2.211290978816418E-3   -1.731346428046616E-3    6.162388294262804E-4    6.031285416920262E-4   -2.759767473185189E-3
                        -6.688611672926672E-4   -2.184175225695978E-3    6.370816640289395E-2    5.266258489053209E-1   -1.431788897155977E-3    8.198355225360944E-4   -9.131537515064298E-4    1.386073230935003E-3
                        -1.727054510490458E-3    6.613776813386013E-4   -1.423012843307070E-3    8.534553066170738E-4    6.947805243526486E-2    5.114975715008772E-1   -1.084204811945685E-3   -2.060131264004486E-3
                         6.226213130599338E-4   -2.769256357782304E-3   -9.098786781173624E-4    1.393773289583913E-3   -1.088630013450082E-3   -2.053037199280431E-3    5.424621657237887E-2    5.203092037695063E-1

 1.387500000000000E9     8.736675371981777E-2    5.054318673440212E-1   -1.640395922231730E-3   -1.821971171326064E-3   -1.136038272657966E-3    1.281503006958434E-3   -9.919559888303211E-4   -2.465509466024358E-3
                        -1.634804615640069E-3   -1.841425837637585E-3    7.641890892985985E-2    5.243147077369893E-1   -7.012338863263182E-4    1.039329686915040E-3   -1.355855410843532E-4    1.510538438467554E-3
                        -1.126538415058125E-3    1.287653048640635E-3   -6.953150947870701E-4    1.069921505149609E-3    8.292104147708433E-2    5.098428182200023E-1   -1.903623135498681E-3   -1.495698155456080E-3
                        -1.016039159343633E-3   -2.468834989349067E-3   -1.266487181274037E-4    1.490379490519374E-3   -1.913396636989125E-3   -1.521640289864104E-3    6.707560056341834E-2    5.180216858421887E-1

 1.400000000000000E9     9.942890770582365E-2    5.023820783513433E-1   -2.293300452818641E-3   -8.223899080459095E-4   -3.546329418123434E-4    1.559868334825900E-3   -2.068446280117980E-3   -1.395475305196526E-3
                        -2.283361398497200E-3   -8.182909184035669E-4    8.870392943427188E-2    5.213911098201699E-1   -3.469206458465223E-4    9.414793242047650E-4    5.430319429999467E-4    1.285453936313994E-3
                        -3.737518240071676E-4    1.586694438511542E-3   -3.124891691982588E-4    9.624581351205405E-4    9.617313400377986E-2    5.074421465952981E-1   -2.322445294133424E-3   -4.531932402703485E-4
                        -2.103606715678744E-3   -1.396948415247177E-3    5.230932426690032E-4    1.285479275358977E-3   -2.331901471111819E-3   -4.735076952140585E-4    7.984109590619140E-2    5.151587594388022E-1

 1.412500000000000E9     1.109630749805282E-1    4.989747738729058E-1   -2.138582559200142E-3    3.572250081584298E-4    4.380124068281182E-4    1.535656566358666E-3   -2.391412204212090E-3    7.385520138876304E-6
                        -2.146865933776377E-3    3.529197425782152E-4    1.006153074228140E-1    5.180333855533158E-1   -1.911967389156928E-4    9.222654510357896E-4    1.011304700953281E-3    8.578402935168613E-4
                         4.222288849334876E-4    1.552919445714368E-3   -1.945502298753547E-4    9.458275967559885E-4    1.091616602240271E-1    5.040803454588239E-1   -2.032346671175878E-3    6.077750087399253E-4
                        -2.382885980657860E-3    1.614995954603231E-5    1.018444915195035E-3    8.634522352371621E-4   -2.052181811677539E-3    5.906381356422916E-4    9.186575262255232E-2    5.114935204744963E-1

 1.425000000000000E9     1.212937020569388E-1    4.953249518039151E-1   -1.445239758319611E-3    1.054916565859907E-3    1.124203295972546E-3    1.131308137138169E-3   -1.939239044866789E-3    1.317899589363045E-3
                        -1.466830098307798E-3    1.040021855057996E-3    1.118233899217477E-1    5.145033987715318E-1    1.033361493536891E-4    1.087345108742901E-3    1.241428022609882E-3    2.771004626709133E-4
                         1.125179361050177E-3    1.125361999592757E-3    9.090898317061239E-5    1.116454549180688E-3    1.210617908039729E-1    5.002525014930305E-1   -1.318468592847716E-3    1.207457342294925E-3
                        -1.904855524253644E-3    1.320632499993993E-3    1.225128958044214E-3    2.762276458977582E-4   -1.301004351782299E-3    1.182888838374889E-3    1.027225543911442E-1    5.078751131678366E-1

 1.437500000000000E9     1.304886263416114E-1    4.921095427097540E-1   -7.891729642148040E-4    1.174007747132473E-3    1.568275462899745E-3    3.787253507647532E-4   -7.588380599749820E-4    2.112710000524870E-3
                        -7.800284773667513E-4    1.183047008517459E-3    1.223791496613499E-1    5.113273910888823E-1    6.414115391042567E-4    1.131754057503861E-3    1.223066312413769E-3   -3.534777122169570E-4
                         1.556966696604959E-3    3.879850654053838E-4    6.518960764474294E-4    1.097892318974205E-3    1.318118697557880E-1    4.966797806921155E-1   -6.191721019805179E-4    1.215763342327167E-3
                        -7.729628544765209E-4    2.114250601911631E-3    1.216620079998685E-3   -3.669526423612997E-4   -6.379896336485850E-4    1.222246759350682E-3    1.126813406922977E-1    5.048997366547380E-1

 1.450000000000000E9     1.392166440096302E-1    4.898817038039892E-1   -4.458408969315831E-4    1.067120316610404E-3    1.513757104051147E-3   -5.085587395579816E-4    6.169800546204797E-4    2.083757789670097E-3
                        -4.196804009649348E-4    1.083530592166117E-3    1.325827297336606E-1    5.087435199827083E-1    1.188743612224047E-3    6.869266510101694E-4    8.423721237238006E-4   -9.375980016883895E-4
                         1.505363714093355E-3   -5.300861769213843E-4    1.198916153933917E-3    6.665231580958710E-4    1.418756919072593E-1    4.937295531458884E-1   -2.817368266490172E-4    1.049510315703595E-3
                         6.215116846534879E-4    2.086611477611034E-3    8.391929754760654E-4   -9.509956184723260E-4   -2.945166225281361E-4    1.058158740156652E-3    1.224687989229482E-1    5.027009036365155E-1

 1.462500000000000E9     1.482468679390397E-1    4.880942597916371E-1   -1.900860455636506E-4    1.069078232581075E-3    9.119268022381140E-4   -1.243308806477237E-3    1.664091091133498E-3    1.234766132913587E-3
                        -1.941122549134126E-4    1.057696588154697E-3    1.427611927773934E-1    5.065216910036832E-1    1.333061867024064E-3   -5.747559058237313E-5    1.544745551215292E-4   -1.206938710514336E-3
                         8.964466389051062E-4   -1.231645511856897E-3    1.342955260162444E-3   -7.785553248394576E-5    1.518423879521088E-1    4.911636330270520E-1   -9.663151032941029E-5    1.023962315553744E-3
                         1.707881059967765E-3    1.227030584594520E-3    1.759712758077594E-4   -1.215556872809848E-3   -9.980311588653487E-5    9.959389466944041E-4    1.322950965009135E-1    5.005180055772811E-1

 1.475000000000000E9     1.575342054030109E-1    4.864429682289055E-1    1.198604610446087E-4    1.113475389009081E-3    5.421827605840463E-5   -1.401470728533842E-3    1.937588827603529E-3   -3.738876506360252E-5
                         1.429654353544454E-4    1.131469481101588E-3    1.529858093900177E-1    5.045240010161923E-1    9.951607615037259E-4   -7.081598915531707E-4   -4.979155228815757E-4   -1.031474127916333E-3
                         4.970964711314461E-5   -1.415943386380909E-3    9.850926381623371E-4   -7.002174455381537E-4    1.618349979682354E-1    4.888112862283730E-1    1.363688604641905E-4    1.064030341643025E-3
                         1.933150673762170E-3   -5.345289570045061E-5   -5.005166468816615E-4   -1.029743199185191E-3    1.623650129966593E-4    1.046213399806908E-3    1.420899477630662E-1    4.982371046350919E-1

 1.487500000000000E9     1.669486116141159E-1    4.847169827476797E-1    5.564909574200241E-4    1.044280534946617E-3   -6.822082477263158E-4   -1.092613115462426E-3    1.390355429284857E-3   -1.118282354738758E-3
                         5.817034723954594E-4    1.012572050458880E-3    1.631063048851806E-1    5.022889093898667E-1    4.171380465744936E-4   -9.128433412707719E-4   -8.645610205394370E-4   -5.252255303394972E-4
                        -6.782765184240886E-4   -1.083085897201570E-3    4.270607781865181E-4   -9.248139012823197E-4    1.717034485780999E-1    4.863812544719629E-1    5.581802490119869E-4    9.405447603437599E-4
                         1.392699090201029E-3   -1.119600425247628E-3   -8.666221704110141E-4   -5.157127073520444E-4    5.676471489132600E-4    9.551024059062251E-4    1.516803597867764E-1    4.957190037514410E-1

 1.500000000000000E9     1.766320859214949E-1    4.831122648920406E-1    9.099932671539040E-4    6.305222451813360E-4   -1.005263799523835E-3   -4.723383195317682E-4    3.792512264070093E-4   -1.541291313385687E-3
                         9.096470527715249E-4    6.078582269622540E-4    1.731019942296261E-1    5.002054206556171E-1   -2.394866956727688E-5   -8.103854233443001E-4   -8.664370063630937E-4    1.668148094555611E-5
                        -1.016239121589338E-3   -4.793960965233775E-4   -3.596307110149790E-6   -7.816688170041845E-4    1.813381075139287E-1    4.841092442087967E-1    8.693973225369369E-4    6.102297682667863E-4
                         3.874282760787005E-4   -1.565219221373286E-3   -8.806969516301300E-4    1.400410548448077E-5    8.576085844232081E-4    6.046032604751917E-4    1.612823238880610E-1    4.934543912679337E-1

 1.512500000000000E9     1.869413795170934E-1    4.817797749333575E-1    9.193134201033484E-4    1.100397436666048E-4   -9.713922667582738E-4    9.514630703055423E-5   -5.505507125366049E-4   -1.330290967575351E-3
                         9.475644613796124E-4    1.301765865077863E-4    1.835910990795394E-1    4.981882109864507E-1   -1.640203746770395E-4   -6.065224990947814E-4   -6.400843529632250E-4    3.922580772413308E-4
                        -9.435168435690106E-4    6.875482145756759E-5   -1.773664981552576E-4   -6.015382141510676E-4    1.912862052048057E-1    4.821741262325268E-1    8.921974520845804E-4    1.585490484227554E-4
                        -5.283971703018718E-4   -1.339769860238868E-3   -6.402698232287587E-4    3.822700661630392E-4    8.897141457176989E-4    1.516429280079528E-4    1.714574827936300E-1    4.916817409056221E-1

 1.525000000000000E9     1.981087359363271E-1    4.805715708874351E-1    6.928554925885957E-4   -1.990845961379281E-4   -7.113253155354276E-4    4.358704860713582E-4   -1.064292913234803E-3   -6.687514435409581E-4
                         7.428440048919028E-4   -1.920513253655352E-4    1.947168316795275E-1    4.962345226867910E-1   -2.780184377821451E-4   -5.085214418868398E-4   -3.568138957496786E-4    5.730720757617338E-4
                        -7.164947058697619E-4    4.257936485661494E-4   -2.873306335325409E-4   -5.144939229223699E-4    2.018500125959179E-1    4.802724883530640E-1    7.436042150542847E-4   -1.186692319669505E-4
                        -1.080912497956800E-3   -6.682034968115511E-4   -3.159163901706903E-4    5.430111910007809E-4    7.083412784145495E-4   -1.315853889187520E-4    1.824549839040388E-1    4.900860374927445E-1

 1.537500000000000E9     2.100009827750974E-1    4.790883202627062E-1    4.632287104826921E-4   -3.008013463372794E-4   -4.091112353408253E-4    6.173955308601069E-4   -1.098200336436326E-3    4.448953596084268E-5
                         4.839871235892045E-4   -2.594235520973415E-4    2.066722761996608E-1    4.940224058719056E-1   -4.252330663732264E-4   -4.270932788480487E-4   -6.211096788703754E-5    5.687393741039297E-4
                        -3.917006383222109E-4    6.423939846672244E-4   -4.260813380694407E-4   -4.269789193915358E-4    2.131506466529178E-1    4.782668800034027E-1    5.611456375871919E-4   -2.088543054617756E-4
                        -1.094001837188373E-3    4.226124707864320E-5   -6.227697560334678E-5    5.719829227075009E-4    5.472808778706268E-4   -2.182790744499675E-4    1.940356050319921E-1    4.883566338002823E-1

 1.550000000000000E9     2.225324755252286E-1    4.769509182207727E-1    3.691460666863123E-4   -2.527016084695496E-4   -5.263843878902316E-5    7.098200496904653E-4   -7.837759062942305E-4    5.472423611875346E-4
                         3.836245592938078E-4   -2.360519400356335E-4    2.192359347908889E-1    4.913341911474188E-1   -6.217819358873158E-4   -2.515793729947242E-4    1.720223352008105E-4    5.062049971911810E-4
                        -9.359911014126167E-5    6.724214203346550E-4   -6.226763251910539E-4   -2.370940565875028E-4    2.251245567786588E-1    4.756593470214207E-1    5.223827995548876E-4   -2.439133096065481E-4
                        -7.945002895315617E-4    5.540448829968653E-4    1.587890979319274E-4    5.045385596871200E-4    4.976815524650298E-4   -2.601730316323119E-4    2.061050175541184E-1    4.862634916393344E-1

 1.562500000000000E9     2.353723910714662E-1    4.742436650899565E-1    3.540171999398978E-4   -3.085670328098155E-4    2.413022151412290E-4    6.291060798682348E-4   -3.544919477620463E-4    7.909239936527751E-4
                         3.865025110455593E-4   -3.145302078685445E-4    2.321587826171604E-1    4.880728532863613E-1   -6.685824240817521E-4    6.313267322474486E-5    3.769150388686122E-4    3.535996748938919E-4
                         2.177229585999388E-4    6.278291124124553E-4   -7.028174341575160E-4    6.819246292859030E-5    2.377556878548111E-1    4.727029361766840E-1    4.651530920128126E-4   -4.124839045230691E-4
                        -3.361368136159940E-4    7.801961325165748E-4    3.584299306855431E-4    3.470895581119393E-4    4.827248523281920E-4   -4.180705979932281E-4    2.184217155291014E-1    4.835554818315050E-1

 1.575000000000000E9     2.485305504583241E-1    4.710713350187751E-1    3.163071379170985E-4   -4.896331943292317E-4    4.876145318215041E-4    4.303190314162016E-4    8.256640672401082E-5    7.541650482470829E-4
                         3.099535612116949E-4   -5.008966722567422E-4    2.455381757815517E-1    4.843780886629234E-1   -5.261283390699668E-4    4.312668921220523E-4    4.817081805624270E-4    1.428990670726897E-4
                         5.086651796470766E-4    4.475053131353283E-4   -5.239853630228785E-4    3.940522437327223E-4    2.508962920705166E-1    4.693445645370091E-1    3.166963977627627E-4   -6.076752043424313E-4
                         7.208320082487869E-5    7.596983638609875E-4    4.680876489537687E-4    1.238631629968093E-4    3.159279983061084E-4   -6.019974302635581E-4    2.312031042247113E-1    4.803702222499754E-1

 1.587500000000000E9     2.620397638458047E-1    4.672944507607645E-1    8.841424200106177E-5   -6.262181021126505E-4    6.374837216040831E-4    1.101458624055373E-4    4.085144661271958E-4    5.724421101903769E-4
                         7.661816461093575E-5   -5.952425068115099E-4    2.592454479754611E-1    4.798925565848771E-1   -2.078156839732554E-4    5.437662368171195E-4    4.511828783556333E-4   -1.045622679158850E-4
                         6.431273354349211E-4    1.377582961323503E-4   -2.096083586852758E-4    5.303318869299464E-4    2.645749395149233E-1    4.655672451177666E-1    4.187286358876016E-6   -7.015299516565061E-4
                         4.129708165118693E-4    5.821294882492706E-4    4.481154096787000E-4   -1.075104640269621E-4    1.902120220328052E-5   -7.011742119413060E-4    2.443771906793922E-1    4.763726154768280E-1

 1.600000000000000E9     2.759880237796463E-1    4.625090489369529E-1   -2.117825495256891E-4   -5.389069158443724E-4    5.888453589545828E-4   -1.927120222397549E-4    6.247640958856554E-4    2.878617504323925E-4
                        -1.881902911647373E-4   -5.560598648350825E-4    2.732874109031558E-1    4.744629418039177E-1    6.268651182134961E-5    4.505879516485168E-4    3.038961935310861E-4   -3.134067215353066E-4
                         5.828783875518166E-4   -2.040769211187127E-4    4.414740935193187E-5    4.519207820057188E-4    2.787155109810615E-1    4.609958946975863E-1   -2.726720005026674E-4   -5.698427502579201E-4
                         6.186029995829417E-4    2.758341312320062E-4    3.099395101753111E-4   -2.976962250686914E-4   -2.762996909902156E-4   -5.844528173351226E-4    2.580942973469355E-1    4.712558849421623E-1

 1.612500000000000E9     2.903579812720225E-1    4.566305366578590E-1   -3.532560769169119E-4   -3.643654577147856E-4    3.413523678614597E-4   -4.428907206886631E-4    6.612898747002738E-4   -6.811123210330859E-5
                        -3.867239063969730E-4   -3.557901972180968E-4    2.876937480147810E-1    4.678196834778522E-1    1.536644569438930E-4    3.010827589584871E-4    1.015884183159892E-4   -3.851484514643818E-4
                         3.624512334704259E-4   -4.526696418485948E-4    1.461919416899213E-4    3.040488017085124E-4    2.931885197550662E-1    4.555397786105720E-1   -4.213266009866438E-4   -3.328827361467008E-4
                         6.637543450155397E-4   -8.161929806231321E-5    9.256917236790749E-5   -3.827898039233522E-4   -4.336062712847752E-4   -3.325912178197754E-4    2.722625477911353E-1    4.649863598145023E-1

 1.625000000000000E9     3.050791830552285E-1    4.494006894203795E-1   -4.326527031026897E-4   -1.186192492487132E-4    3.747437913463292E-5   -5.094944100408932E-4    4.881293740408924E-4   -4.100657162869619E-4
                        -4.071990987131208E-4   -1.401659265154922E-4    3.023109915198436E-1    4.600644539473503E-1    1.564229763571743E-4    2.219709765496988E-4   -1.026048137632506E-4   -3.252525120273758E-4
                         5.747835597854722E-5   -5.124300879531863E-4    1.499905330676879E-4    2.190426647258146E-4    3.077536176815246E-1    4.489146219552805E-1   -4.269204665180736E-4   -1.340824910686849E-4
                         4.894025898196485E-4   -4.080784582616617E-4   -1.098551218875558E-4   -3.409359193723159E-4   -4.157158383658519E-4   -1.212452665521477E-4    2.865886545328608E-1    4.575422484228697E-1

 1.637500000000000E9     3.196517278586535E-1    4.406623351747853E-1   -3.149859548233170E-4   -4.920895145406185E-6   -2.076483469397647E-4   -4.368163375203740E-4    1.623302043055695E-4   -5.970606867129541E-4
                        -3.438186540883778E-4   -9.509718939423436E-6    3.168553412167987E-1    4.510040120449530E-1    2.053631606758921E-4    1.981735540352115E-4   -1.865633658952622E-4   -2.132976671146027E-4
                        -1.967318492267067E-4   -4.309168577254581E-4    2.088129817281770E-4    2.041766646504683E-4    3.222032576096471E-1    4.410661084592785E-1   -3.744591938375212E-4   -1.803290949096113E-5
                         1.624198479602902E-4   -6.154848599120765E-4   -1.903043389043032E-4   -2.041756214358176E-4   -3.708517650626496E-4   -2.231536657464316E-5    3.009899571947429E-1    4.491830341987104E-1

 1.650000000000000E9     3.341322512266848E-1    4.307897679251789E-1   -2.765229813301968E-4    4.779041791001865E-5   -3.303484818819808E-4   -2.413161165696859E-4   -1.987208638560342E-4   -5.803664093529830E-4
                        -2.676789964858267E-4    5.354589065193303E-5    3.313348199554378E-1    4.408165531928630E-1    2.877299007276612E-4    1.286872832603094E-4   -2.282191424711625E-4   -7.679460905576704E-5
                        -3.321383666501340E-4   -2.299807599966414E-4    2.909089296724657E-4    1.394632210847695E-4    3.366805329505434E-1    4.320382198564329E-1   -3.354892949799673E-4    4.761196721556904E-5
                        -1.770363826237227E-4   -5.851591310078729E-4   -2.293159811415232E-4   -8.781442103098957E-5   -3.242989021531028E-4    3.099656126757570E-5    3.152706966257046E-1    4.399403470151655E-1

 1.662500000000000E9     3.483913828754677E-1    4.198613433788618E-1   -2.802199246028011E-4    1.193107970648191E-4   -3.599940219600996E-4   -2.706510869390695E-5   -4.631911082142676E-4   -3.343133458470656E-4
                        -2.851830734436645E-4    1.250332212268881E-4    3.455402720901043E-1    4.293846006580194E-1    3.154056214638199E-4   -4.818344429171047E-5   -1.914485552369720E-4    9.068476109348442E-6
                        -3.491740855683942E-4   -3.896676163143256E-5    3.254454008778323E-4   -1.750815013046873E-5    3.510481286198754E-1    4.215582444259920E-1   -2.978305255884884E-4    1.417280408976310E-4
                        -4.638306257129634E-4   -3.431063848734465E-4   -2.172880929370330E-4    4.426436291358306E-5   -3.132607496592841E-4    1.444020641394412E-4    3.291376780210318E-1    4.294978464975882E-1

 1.675000000000000E9     3.621500142370627E-1    4.076982563095737E-1   -2.333628139347380E-4    1.990689599974514E-4   -3.023160426669863E-4    8.419790919205530E-5   -5.514157443417353E-4   -2.372379128004604E-5
                        -2.084915042321587E-4    2.160639130174565E-4    3.590782330297194E-1    4.165643683663447E-1    2.687429107958486E-4   -1.745797659912680E-4   -1.573731802471405E-4    9.216180382093675E-5
                        -2.891893913661023E-4    1.255795383410166E-4    2.755628894327654E-4   -1.694111160545387E-4    3.652437061935506E-1    4.095450329813340E-1   -2.402808339059214E-4    2.475326481864579E-4
                        -5.468139388163909E-4   -1.400138313306832E-5   -1.554727070114928E-4    7.862881851171264E-5   -2.484705696077770E-4    2.572100028845379E-4    3.422299994960218E-1    4.176428932638820E-1

 1.687500000000000E9     3.753384662342676E-1    3.943955833447205E-1   -1.108479451308475E-4    3.099102899484809E-4   -2.051893404616076E-4    1.982667907136543E-4   -4.379401892284649E-4    2.701941086619646E-4
                        -1.208461489480471E-4    2.865204446160290E-4    3.718700346442740E-1    4.024215974827711E-1    1.204212605255743E-4   -2.421804141982259E-4   -1.243483247990869E-4    1.004032939527429E-4
                        -2.170338828268190E-4    1.953136660490449E-4    1.162171904587404E-4   -2.427119362397129E-4    3.789561537644032E-1    3.960858390394323E-1   -1.026901475818274E-4    3.316837206882458E-4
                        -4.322848287831954E-4    2.543677392497737E-4   -1.217764764859765E-4    1.106545024979310E-4   -1.087570894708200E-4    3.311875086281103E-4    3.545700354854301E-1    4.043697311153195E-1

 1.700000000000000E9     3.876132221899650E-1    3.799975603817698E-1    1.562014782446814E-5    2.771883136905681E-4   -1.135422329586542E-4    2.343224621516356E-4   -1.893221332950766E-4    4.097791129646306E-4
                         2.027369799947887E-5    3.099952016410231E-4    3.836973547486438E-1    3.871806367077533E-1    2.566302972897037E-6   -2.162467572426848E-4   -8.914031267341003E-5    1.333442171338838E-4
                        -1.022589184313391E-4    2.355912429654578E-4   -7.484752204278407E-6   -2.188429437059174E-4    3.921187965648808E-1    3.813650526753548E-1    6.528216691110170E-5    3.113254942803819E-4
                        -1.800252571480888E-4    4.276256194894513E-4   -8.514075173261270E-5    1.651872232793312E-4    7.092487815726927E-5    3.195604123395480E-4    3.660446181995556E-1    3.898745593755389E-1

 1.712500000000000E9     3.989273163142764E-1    3.646804752505312E-1    1.370105893345859E-4    2.237346752476075E-4   -6.873193103080578E-6    2.459937824118851E-4    7.824316132348647E-5    4.043993090554404E-4
                         1.218083729162829E-4    2.364619145473029E-4    3.944606292005199E-1    3.707656918700084E-1   -4.983718625913053E-5   -1.393880748388421E-4   -1.000841344809480E-5    1.654595417838294E-4
                         1.336567000796593E-5    2.610465104729602E-4   -5.136663954168800E-5   -1.391792013418276E-4    4.043311990968874E-1    3.656147048319636E-1    1.634682886419956E-4    1.989359708912723E-4
                         7.684432335220518E-5    4.208447877908476E-4   -1.165096624600534E-5    1.630132911516122E-4    1.528050021787562E-4    2.112614813104899E-4    3.766326309515293E-1    3.741948569466924E-1

 1.725000000000000E9     4.090861373416952E-1    3.483858759555998E-1    1.831017484936828E-4    1.420860968844722E-4    1.033161544893292E-4    2.097685962642817E-4    2.601588730480442E-4    2.676855031481462E-4
                         1.987549969420287E-4    1.360496896093452E-4    4.041058403103379E-1    3.533837969199919E-1   -2.876675483812663E-5   -1.081804213860622E-4    6.173256166226147E-5    1.842200695386689E-4
                         1.164175787310844E-4    2.207855897343475E-4   -3.500012356221750E-5   -1.047681931560782E-4    4.154796643096595E-1    3.490000576417616E-1    1.979049644499948E-4    1.047665958539781E-4
                         2.685609896449882E-4    2.878870299504145E-4    6.748386776747493E-5    1.720950062636452E-4    1.839987611040591E-4    7.459916058785867E-5    3.863666069050040E-1    3.576131783015016E-1

 1.737500000000000E9     4.183177172048280E-1    3.309804107908351E-1    1.746710166185235E-4    4.276725900658662E-5    1.944147773851807E-4    1.072997279919023E-4    3.260555973830677E-4    1.075858319053160E-4
                         1.626964545792767E-4    4.431137300664364E-5    4.127009916473285E-1    3.350160630631914E-1   -2.177985173564494E-5   -1.021198665399460E-4    1.302287858066244E-4    1.324364790015951E-4
                         1.961106070274863E-4    1.214581665183926E-4   -3.823295459560889E-5   -1.158950742796649E-4    4.255556791261517E-1    3.314400444905019E-1    1.734652676342725E-4    1.038178747107038E-5
                         3.565533698173777E-4    9.581474693774028E-5    1.443906520707314E-4    1.437298566814804E-4    1.453244983888885E-4    1.932735930139393E-6    3.950844238427456E-1    3.401429369991490E-1

 1.750000000000000E9     4.263591954575977E-1    3.125169032224371E-1    1.570731975921573E-4   -2.145161362545960E-5    1.850836852230251E-4    3.132795697586426E-5    3.264507503907417E-4   -8.596614827674181E-5
                         1.581822537513013E-4   -2.488060811629648E-5    4.199128625634670E-1    3.157585212367165E-1   -6.360219694327571E-5   -1.045013297888842E-4    1.919374929352646E-4    2.762552242119288E-5
                         1.868099562190428E-4    3.202167577143412E-5   -7.440497291212096E-5   -1.060070662838133E-4    4.342721214873191E-1    3.129982762036722E-1    1.351408652573764E-4   -4.120069021769728E-5
                         3.295178269068750E-4   -7.818148683425820E-5    1.854349013444851E-4    6.293168309376131E-5    1.274261132302939E-4   -3.371154531511319E-5    4.025476968052730E-1    3.220439884856014E-1

 1.762500000000000E9     4.331227582683200E-1    2.930429354895119E-1    1.598624256369656E-4   -5.532096721699536E-5    1.536353430980985E-4   -7.087739498204229E-5    2.025165265890325E-4   -2.437440053577943E-4
                         1.195705694777104E-4   -1.012786038848645E-4    4.255799415963678E-1    2.958657339364492E-1   -1.519518934192664E-4   -8.113485347141892E-5    2.014592858800181E-4   -4.131798461448416E-5
                         1.729622553492598E-4   -9.643547093044947E-5   -1.228490592414581E-4   -9.736656392984976E-5    4.414376551552868E-1    2.937454749334623E-1    1.160384723854889E-4   -9.245428664856322E-5
                         1.971217436882258E-4   -2.463532182272831E-4    1.898504477886033E-4   -3.828964892311018E-5    1.168270974412657E-4   -6.839604893437256E-5    4.084777663747775E-1    3.034837547878219E-1

 1.775000000000000E9     4.383827752244225E-1    2.731244704545887E-1    8.711205816537084E-5   -1.489046246165655E-4    1.219285988696965E-4   -1.238255408696111E-4    5.316672173920737E-5   -2.927031088473632E-4
                         8.120327334898702E-5   -1.480890618607987E-4    4.296392967849711E-1    2.754529031190432E-1   -1.630764089704607E-4   -2.684381028721084E-5    1.640430494051671E-4   -1.280890877450332E-4
                         1.091425832045352E-4   -1.076433917185923E-4   -1.538227160191911E-4   -5.815059812804543E-5    4.469724130480845E-1    2.737606059736042E-1    6.077834988242711E-5   -1.118147070914989E-4
                         5.805681479968078E-5   -2.744427489397084E-4    1.677452557568676E-4   -1.222851322236555E-4    4.518146019400325E-5   -1.250674536023427E-4    4.127838874767156E-1    2.846486367091199E-1

 1.787500000000000E9     4.423068322076466E-1    2.527496236404760E-1   -5.002305958549625E-6   -1.780799622556530E-4    5.521209901299390E-5   -1.495283949070519E-4   -9.247356977899545E-5   -2.453921655062263E-4
                        -1.507310494805266E-5   -1.611979348721052E-4    4.318509222381213E-1    2.544745336930050E-1   -1.616332592611364E-4    4.109722355122762E-5    9.996057220856806E-5   -1.555834190144253E-4
                         4.169043063370938E-5   -1.335065710695831E-4   -1.532680209196488E-4    3.003384558813223E-5    4.508039012552282E-1    2.531565995491393E-1   -3.532289951000820E-5   -9.208843989777672E-5
                        -8.480283838996408E-5   -2.630669443532759E-4    1.068133387525060E-4   -1.950470015335800E-4   -3.527429021235313E-5   -1.050544285063582E-4    4.154778822791011E-1    2.653736786964975E-1

 1.800000000000000E9     4.448375373770256E-1    2.321032739963897E-1   -9.492275615477460E-5   -1.438711753474419E-4    1.821993966955199E-5   -1.665300338592094E-4   -2.165495493193278E-4   -1.451631628818931E-4
                        -1.001267597042289E-4   -1.233657166118398E-4    4.321923691720691E-1    2.332206624697497E-1   -1.283621240387750E-4    7.728681954252663E-5   -2.833764854209948E-5   -1.993995542778434E-4
                        -6.161509499208728E-6   -1.616547897614331E-4   -1.297137043725139E-4    6.790814671141004E-5    4.532884223558282E-1    2.320120296018189E-1   -8.858359267548019E-5   -4.838176192717077E-5
                        -2.165970766152520E-4   -1.706500863567366E-4   -1.559558096410853E-5   -2.272785094479758E-4   -8.338730652522621E-5   -5.615754471398124E-5    4.163755166117560E-1    2.458266673022319E-1

 1.812500000000000E9     4.457360836288150E-1    2.113168989043096E-1   -1.324385975633243E-4   -3.648312268458955E-5   -2.648368811106265E-5   -1.286856547768083E-4   -2.574171038046088E-4   -3.520658323858898E-5
                        -1.331973295138991E-4   -3.466504812690573E-5    4.307347139245680E-1    2.118139640316730E-1   -8.774689876249072E-5    1.128532676101930E-4   -1.240474142681085E-4   -2.104724357367892E-4
                        -2.089077888819010E-5   -1.526581322145015E-4   -9.404761280893579E-5    1.120568498469082E-4    4.543162383786305E-1    2.104953042864266E-1   -1.020952652200016E-4    3.217354247213631E-5
                        -2.576972972826822E-4   -3.422656440876367E-5   -1.033527106193759E-4   -2.084748808581603E-4   -1.254507805623308E-4    2.935928744321330E-5    4.158234674017617E-1    2.258563064611990E-1

 1.825000000000000E9     4.450158970777736E-1    1.905458288958220E-1   -1.291699728108223E-4    4.811945327769927E-5   -1.363086646909029E-4   -1.467963754035475E-4   -2.499673523982149E-4    1.242119926976597E-4
                        -1.064113366113604E-4    7.083500705757117E-5    4.274095356946390E-1    1.905495493656613E-1   -6.839989808488949E-5    1.792904704795089E-4   -1.864233007828064E-4   -1.056208067253494E-4
                        -1.176970131847112E-4   -1.343355777769965E-4   -5.368038153022914E-5    1.668771042301953E-4    4.537542468809484E-1    1.888526321562327E-1   -6.364240026195720E-5    9.431859525903445E-5
                        -2.290520722411002E-4    8.405171301952431E-5   -2.086095116661181E-4   -1.332671074998447E-4   -6.350218269155094E-5    6.698524731289413E-5    4.137718776603617E-1    2.057095725008165E-1

 1.837500000000000E9     4.423061376005692E-1    1.697475635625032E-1   -5.970941906321609E-5    1.021236528710418E-4   -1.818541280992236E-4   -8.087441361175499E-5   -1.314518272400582E-4    2.286591498926860E-4
                        -5.830240369398769E-5    1.323269431156431E-4    4.221653513082401E-1    1.697149187838783E-1    3.626762546441328E-6    1.998656692895592E-4   -2.499068523383116E-4   -1.355553384963139E-5
                        -1.685835413351336E-4   -7.177397764855462E-5    1.225859096252892E-6    1.826146782807307E-4    4.516671769390453E-1    1.674021691574040E-1    6.675180166659216E-6    1.096945160608764E-4
                        -1.111169688831238E-4    2.213078689028155E-4   -2.315146908166983E-4    6.058837755821593E-6    1.861336114155722E-5    1.184154610537070E-4    4.102767235392982E-1    1.857603577702661E-1

 1.850000000000000E9     4.378585527904207E-1    1.492280897039004E-1   -3.740847522778394E-7    1.349556648654152E-4   -1.976322729072049E-4    1.950625719758457E-5    8.719554616075421E-6    2.466318688735521E-4
                        -1.440773980378821E-5    1.681728721161178E-4    4.150885178874530E-1    1.496315710402623E-1    9.579633523600095E-5    1.890704292715260E-4   -2.021326916358492E-4    1.648275953944648E-4
                        -1.857544880979000E-4    5.235290284491868E-6    5.929236423234428E-5    1.832768794533597E-4    4.478582035602103E-1    1.463766749267189E-1    8.598727434140891E-5    7.937013742299092E-5
                        -5.386757656591350E-6    2.466711327026805E-4   -2.119943078273923E-4    1.166272627632522E-4    7.232740682732550E-5    1.136037816214561E-4    4.053477434693077E-1    1.663352033501828E-1

 1.862500000000000E9     4.315315018877826E-1    1.288432601166995E-1    8.482628751586958E-5    1.204973994785256E-4   -2.084052985789383E-4    1.337397592959615E-4    1.317171870720166E-4    2.152621873724357E-4
                         5.557016646581184E-5    1.081144740445308E-4    4.063117137132638E-1    1.303926683601875E-1    1.795685793636847E-4    1.088332091149120E-4   -1.371533891549446E-4    2.394077484083474E-4
                        -1.981901200450710E-4    1.310925248562465E-4    1.843429263885397E-4    1.225144042299384E-4    4.423975880699949E-1    1.259457118630535E-1    1.129811445350038E-4    8.119217961558341E-5
                         1.403425986899272E-4    1.926641395141141E-4   -1.401058540484080E-4    2.428647833676737E-4    1.171970113077674E-4    4.064364109096249E-5    3.987673229064902E-1    1.476073418947196E-1

 1.875000000000000E9     4.233446746648130E-1    1.089052408237292E-1    1.527502408269872E-4    5.872651755485006E-5   -1.147195864103921E-4    2.297709708195769E-4    2.127956826820843E-4    9.524100294150056E-5
                         1.086046774133438E-4    7.922044909676038E-5    3.956773022000272E-1    1.122797780066649E-1    1.873010909541510E-4    3.012766501387006E-5    3.026084454369594E-5    2.867782222868549E-4
                        -1.399170600341833E-4    2.234095133199581E-4    2.098390021427315E-4    3.264207681769985E-5    4.352161888457413E-1    1.060691126463755E-1    1.352110078503348E-4   -1.704820600794821E-5
                         2.155413298559441E-4    8.470947350422623E-5    3.370343748848181E-5    2.825658130247745E-4    1.242936816345968E-4    3.556688336701908E-6    3.903131083588549E-1    1.297551374427734E-1

 1.887500000000000E9     4.133932289568386E-1    8.953740444618596E-2    1.401069400888771E-4    5.289678652182288E-7    4.950080688835972E-5    2.578641119710829E-4    2.461371762440952E-4   -4.005074059610855E-5
                         1.563141089528348E-4   -1.753346737143105E-5    3.832524919452310E-1    9.511255664410187E-2    2.046486229608807E-4   -4.916315909818803E-5    1.606623481574921E-4    2.375242386267400E-4
                         4.779861685989676E-5    2.676373624657942E-4    1.852101933034857E-4   -6.090283379597098E-5    4.260138873212082E-1    8.693444455676531E-2    1.114994198383877E-4   -4.591177458064844E-5
                         2.215591763425020E-4   -5.643616922859408E-5    1.662311680413395E-4    1.971890676068302E-4    1.349510311592332E-4   -5.539308301374767E-5    3.799995568225210E-1    1.128100356194391E-1

 1.900000000000000E9     4.017884981970539E-1    7.113360497871746E-2    1.354605761811174E-4   -1.081254962486976E-4    1.780831618267011E-4    2.123954490663105E-4    1.710115154694042E-4   -2.159143065492163E-4
                         1.402461900973700E-4   -7.363515224310923E-5    3.690444601621439E-1    7.935233528285522E-2    1.644061262337362E-4   -1.095429446956398E-4    2.550397706751720E-4    1.026983593716725E-4
                         1.795772291436974E-4    1.980805831811422E-4    1.448034786862540E-4   -1.074518855864633E-4    4.150207737490878E-1    6.864169760829565E-2    9.742807819022551E-5   -1.237006403530709E-4
                         1.298574100437906E-4   -1.834498930277574E-4    2.369487267043917E-4    9.038369057335392E-5    9.118748523937421E-5   -1.379280999973533E-4    3.678557917018104E-1    9.680506947813897E-2

 1.912500000000000E9     3.886523482030413E-1    5.385200103447762E-2    6.892051715521088E-5   -1.388442486416859E-4    2.482986016481855E-4    5.242640164925954E-5    1.551452840068794E-5   -2.186405199123992E-4
                         8.394089989042735E-5   -1.141402681709662E-4    3.533491541003779E-1    6.499864562095682E-2    7.768304406729976E-5   -1.461478776309192E-4    2.187502545760219E-4   -9.822322249873897E-5
                         2.660979573438985E-4    5.249439066961403E-5    6.259705783625470E-5   -1.677281690175251E-4    4.023557851610831E-1    5.107372107161826E-2    5.269521049590502E-5   -1.628909462671070E-4
                         1.108148902322610E-5   -2.368946054205392E-4    2.550213066208216E-4   -5.555142956414701E-5    5.640249936328271E-5   -1.580802948138484E-4    3.540942053053479E-1    8.181874782932015E-2

 1.925000000000000E9     3.740057924911845E-1    3.817280717677717E-2   -6.226998089976245E-6   -1.923593338286804E-4    2.576848340739171E-4   -9.220290577600853E-5   -1.146765025239940E-4   -1.897411925862961E-4
                         2.683719313145351E-5   -1.597733551520771E-4    3.364801874196522E-1    5.232052007950119E-2   -2.550382994308561E-5   -1.542343171650392E-4    1.870635733099563E-4   -1.906223620234118E-4
                         2.485671701914002E-4   -7.861336229471834E-5    2.657730050961849E-5   -1.675173106691310E-4    3.882260545898328E-1    3.461409200250481E-2   -3.730028173495178E-5   -1.752850569874513E-4
                        -1.067886438749706E-4   -1.723800557486389E-4    1.679076989823532E-4   -2.013888250718299E-4   -6.310123651085710E-5   -1.544823831127766E-4    3.389762434961823E-1    6.806974043807962E-2

 1.937500000000000E9     3.580493887943624E-1    2.413483798649799E-2   -6.407363821841018E-5   -1.638899143025439E-4    1.795877053677246E-4   -2.251300353455075E-4   -1.832594618891338E-4   -9.020851718377394E-5
                        -6.050692285636647E-5   -1.394011022145727E-4    3.184866008042775E-1    4.147668452771050E-2   -5.888302391779933E-5   -1.910715853354967E-4    5.472070638851358E-5   -2.442429070973472E-4
                         1.611707533767067E-4   -2.044498372800478E-4   -4.760779533177100E-5   -1.920162874702489E-4    3.728136526749538E-1    1.948774708923081E-2   -9.973466452724695E-5   -1.524882450056774E-4
                        -2.040866066886822E-4   -9.318632673660602E-5    5.891558634296191E-5   -2.486316412378779E-4   -1.268196670493338E-4   -1.525215043378185E-4    3.227002343920601E-1    5.584854413115037E-2

 1.950000000000000E9     3.407266781913832E-1    1.199714038943121E-2   -1.163088357469813E-4   -1.072495635810449E-4    2.044232210824813E-5   -2.884400577966247E-4   -1.836344755878541E-4    1.374394470105699E-5
                        -1.096576451094450E-4   -1.090354227793030E-4    2.996293373500977E-1    3.272855441943789E-2   -1.244164884128968E-4   -1.677293520530872E-4   -1.074062885893171E-4   -2.242618035373224E-4
                         2.488834754609983E-5   -2.723138482369660E-4   -1.267857124933069E-4   -1.626118685077472E-4    3.561915491074122E-1    5.844711907047330E-3   -1.712360184688115E-4   -9.019234423075538E-5
                        -1.813793984995436E-4    1.217262570314899E-5   -8.366886571745699E-5   -2.188768327179348E-4   -1.583925301866254E-4   -1.019744557104420E-4    3.054445307084546E-1    4.551214159964853E-2

 1.962500000000000E9     3.223408408985277E-1    1.804500922602465E-3   -1.637084019768842E-4   -4.715379232008352E-5   -1.362573550878513E-4   -2.444795067144909E-4   -1.329430138477159E-4    1.434418841025215E-4
                        -1.539618672283930E-4   -4.026453222146332E-5    2.801215397542284E-1    2.632353444298584E-2   -1.571498763929645E-4   -9.059104037154403E-5   -1.894189455316572E-4   -1.363608052725877E-4
                        -1.189328103067034E-4   -2.448097023460376E-4   -1.800106010380077E-4   -8.068844697764485E-5    3.385465036806849E-1   -6.055810032363109E-3   -1.673091004314388E-4   -2.845435643264092E-5
                        -1.174397453634755E-4    1.339192065565225E-4   -2.082233739599388E-4   -1.576159157777651E-4   -1.697212362883406E-4   -3.011913382269459E-5    2.873219565831653E-1    3.725491072172517E-2

 1.975000000000000E9     3.027812271597694E-1   -6.326677241564041E-3   -1.526404256669175E-4    7.555825534093322E-6   -2.280425738261812E-4   -1.329986497421261E-4    7.909542447461346E-6    1.662329601773394E-4
                        -1.720384569682003E-4    8.785737753392111E-6    2.601401303683548E-1    2.230443425304814E-2   -2.035139608174615E-4    5.377254017183636E-6   -2.378608056171192E-4    1.262921160497310E-5
                        -2.344973073651295E-4   -1.216129314750184E-4   -2.039762432165093E-4    2.063429484291988E-5    3.200194561496597E-1   -1.581073702830613E-2   -1.807651049879039E-4    6.241274014303093E-5
                        -4.998168422934328E-5    1.547500031786800E-4   -2.302355310867028E-4    1.539492273379685E-5   -1.952331861386418E-4    7.701924314936624E-5    2.684427519343486E-1    3.139964180072437E-2

 1.987500000000000E9     2.825099819193912E-1   -1.231749273906720E-2   -1.469344594468162E-4    6.573603679905833E-5   -2.433226570218413E-4    9.813928659385545E-6    7.153071280075150E-5    1.661422057790274E-4
                        -1.353385839051440E-4    5.108406707892594E-5    2.398352934884440E-1    2.101400912004785E-2   -2.015415712505473E-4    1.017352666841964E-4   -2.005416086176138E-4    1.103865528071297E-4
                        -2.416217048632301E-4    2.581472075695653E-5   -1.906174491801571E-4    8.721437198652894E-5    3.006327954993869E-1   -2.326521309740092E-2   -1.725195239266597E-4    1.148873367711065E-4
                         7.925484605027268E-5    1.530773126781765E-4   -2.025277355865912E-4    1.130485632340561E-4   -1.718506280184901E-4    1.259451350621198E-4    2.488920597530268E-1    2.801135694729497E-2

 2.000000000000000E9     2.617660868566211E-1   -1.612261776786682E-2   -1.264856263212614E-4    1.375618288663073E-4   -1.664154428190500E-4    1.634650884740077E-4    1.388425230597633E-4    7.104624941071524E-5
                        -1.107673285990215E-4    1.275308183881559E-4    2.195121056494341E-1    2.213000781350330E-2   -1.185873408556554E-4    1.813037996592110E-4   -9.041246137649465E-5    1.770706433995256E-4
                        -1.834585459843294E-4    1.603602201901287E-4   -1.255270082268970E-4    1.691206557853261E-4    2.806148707815721E-1   -2.840464051547903E-2   -1.053030285180721E-4    1.923233504124760E-4
                         1.128730177918587E-4    8.342134910622826E-5   -1.172408564770895E-4    1.919607748395807E-4   -1.080204152242432E-4    2.038543163209365E-4    2.289737192396704E-1    2.708665003086316E-2

 2.012500000000000E9     2.406582203186574E-1   -1.820596669677770E-2   -4.849031510813648E-5    1.729241772611907E-4   -8.234712320261676E-5    2.408113001094016E-4    1.482593275054642E-4    3.629146556905433E-6
                        -2.873204820182124E-5    1.697778771231199E-4    1.996638992812527E-1    2.521220546654956E-2   -1.154875290925613E-5    2.210080465001997E-4    4.293978277484756E-5    2.001549520862914E-4
                        -8.119950802338719E-5    2.236756331836004E-4   -3.818851216576568E-5    2.106458995366827E-4    2.602433895496903E-1   -3.168126627022679E-2    3.408249773915553E-6    2.299788075488970E-4
                         1.400231676628040E-4   -1.595955440266630E-5    2.995816273652812E-5    2.067623310724782E-4   -2.034148952149864E-5    2.133243931670534E-4    2.091364859099386E-1    2.810054516311877E-2

 2.025000000000000E9     2.199870568749763E-1   -1.778359524362162E-2    4.208651641151054E-5    1.689464981341437E-4    4.122429880566419E-5    2.061552864680311E-4    1.104371253300424E-4   -7.845710133907466E-5
                         1.163018099743454E-5    1.537538933520025E-4    1.805378086260697E-1    3.070318006120936E-2    8.083939540710730E-5    2.067523040458042E-4    1.368048849600048E-4    1.495266624351835E-4
                         6.323820047990241E-5    2.345856141201995E-4    6.500544227452446E-5    2.052424169228641E-4    2.396746303420519E-1   -3.260869401322375E-2    8.502381574006260E-5    2.048261402512769E-4
                         9.517279084796149E-5   -6.163870672032603E-5    1.159337715600670E-4    1.625404868606630E-4    7.319894474321145E-5    2.138789895073603E-4    1.896868179624694E-1    3.149628174335532E-2

 2.037500000000000E9     1.999426396574118E-1   -1.487232395933247E-2    1.057420919187401E-4    1.449834794572690E-4    1.694919660726373E-4    1.387583770231839E-4    2.445705142489552E-6   -1.060488963445150E-4
                         7.400549894980635E-5    1.467248042766946E-4    1.625441782936415E-1    3.856130466578596E-2    1.496686135852094E-4    1.528623651754692E-4    2.053559655270865E-4    5.786715992869497E-5
                         1.770348365409576E-4    1.216744740347198E-4    1.553717589192073E-4    1.568827003496800E-4    2.192438796958761E-1   -3.120834574177418E-2    1.744506581340933E-4    1.282255843096742E-4
                         4.047419313707464E-5   -1.200605988481727E-4    1.797746831997727E-4    4.140872422095601E-5    1.636123329485333E-4    1.461566421124884E-4    1.709795557983671E-1    3.736688163462821E-2

 2.050000000000000E9     1.809857136777711E-1   -9.519696116087531E-3    1.201128677530457E-4    9.153232401364666E-5    2.134623154380569E-4    6.443415198085749E-5   -6.932144302179169E-5   -1.133102381668802E-4
                         1.527046678716211E-4    9.838235640266115E-5    1.460674187379714E-1    4.838747855577941E-2    2.087991738276229E-4    4.323784536901909E-5    1.866202387231656E-4   -6.790304364006365E-5
                         1.975545507189788E-4    3.188616314893017E-5    2.127681607343793E-4    4.022482925016369E-5    1.994653366101163E-1   -2.769058500215553E-2    2.105182988361204E-4    6.540548422624450E-5
                        -5.752028863972172E-5   -1.166303713060089E-4    1.802304386344371E-4   -5.614384646174747E-5    1.915757267844908E-4    5.515901044592146E-5    1.535987129771899E-1    4.539549095685498E-2

 2.062500000000000E9     1.632152668167945E-1   -1.898824215214197E-3    1.614869598539081E-4   -4.398033692181815E-6    1.843589792203706E-4   -6.496468195282540E-5   -9.827666568303442E-5   -5.114092496657121E-5
                         1.381984781459209E-4    1.334263911703606E-5    1.314671542755726E-1    6.016140443683159E-2    2.159781471180640E-4   -5.816270579201484E-5    8.644848292022136E-5   -1.304262590793365E-4
                         1.730879352552771E-4   -7.576809686161439E-5    2.071203787998040E-4   -4.910526908449972E-5    1.807079677285153E-1   -2.215149778511787E-2    2.034147452247014E-4   -2.703497010806447E-5
                        -8.694490915105023E-5   -4.390949887921085E-5    8.630402990537083E-5   -1.216207744537870E-4    1.947925159596920E-4   -3.502956666363342E-5    1.378052077495883E-1    5.563092423317484E-2

 2.075000000000000E9     1.468289738751249E-1    7.860233476826999E-3    1.565817948891969E-4   -5.200592255888110E-5    9.780097896874970E-5   -1.296473100601349E-4   -1.037071508781120E-4   -1.801121065574357E-5
                         1.688902053756781E-4   -6.109829414318571E-5    1.188541658866957E-1    7.364597933917245E-2    1.485532972128138E-4   -1.214402831364027E-4    3.085765220698678E-5   -1.354356947935165E-4
                         1.009989758222380E-4   -1.355635442833729E-4    1.471021503947309E-4   -1.266935098433021E-4    1.632255749099737E-1   -1.455328855715059E-2    1.794331275422933E-4   -1.383913240726367E-4
                        -1.091518143337826E-4    9.003184287422086E-6    1.584862639749423E-5   -1.668669907272950E-4    1.705195656692544E-4   -9.398137870947089E-5    1.238229746104838E-1    6.779106461305115E-2

 2.087500000000000E9     1.318872175789841E-1    1.947370649021831E-2    1.127999829071274E-4   -1.207945580063106E-4   -1.464856471141205E-6   -1.918393099630458E-4   -1.038033625569502E-4    5.847397964670905E-5
                         1.068125553562617E-4   -1.232074452929975E-4    1.081952859059485E-1    8.868950471273981E-2    5.602675971318490E-5   -1.763445243017521E-4   -6.868314380415201E-5   -1.224573265023120E-4
                        -1.483705105386027E-5   -1.551027558343851E-4    5.726194213342164E-5   -1.839359626331256E-4    1.472494604587851E-1   -5.050912356417758E-3    1.087025727877805E-4   -1.813353024553510E-4
                        -7.492560494892406E-5    4.435743554504767E-5   -6.391815193967070E-5   -1.134029066672372E-4    1.132717074548519E-4   -1.632662085544953E-4    1.115944945233618E-1    8.176871188672775E-2

 2.100000000000000E9     1.185248845348824E-1    3.268422624434516E-2    3.425792332723035E-5   -1.448815819107746E-4   -8.842726448820988E-5   -1.290734156853385E-4   -2.187089135529273E-5    7.884084931088004E-5
                         4.396622582652612E-5   -1.565803997551694E-4    9.963826661956897E-2    1.048112394668600E-1   -6.062347090986571E-5   -2.001910648868966E-4   -1.106228298698864E-4   -7.302593718473901E-5
                        -8.656847525594614E-5   -1.261213501856985E-4   -4.184191247716985E-5   -1.662644425653434E-4    1.329539868591736E-1    6.253871296473294E-3    5.461518871849760E-6   -1.938441464220389E-4
                        -3.243200177711643E-5    6.986339806832295E-5   -1.290526747568741E-4   -5.151242671482572E-5    2.872378955695231E-5   -1.734100867389747E-4    1.012965368028952E-1    9.703402079299617E-2

 2.112500000000000E9     1.068658362181448E-1    4.686428067184898E-2   -4.236769225112708E-5   -1.503072721013998E-4   -1.374219391021884E-4   -5.474465369460411E-5    1.624947025315144E-5    8.406344408265063E-5
                        -3.014288740875512E-5   -1.507450476887390E-4    9.312266910173402E-2    1.213508052699497E-1   -9.665246659657461E-5   -1.335492881896726E-4   -1.183424230281119E-4   -1.197697911779738E-6
                        -1.245188594300342E-4   -5.775778099047692E-5   -1.140016481343426E-4   -1.319076708191229E-4    1.204417405290990E-1    1.893837885733513E-2   -5.367487131702838E-5   -1.512298069274747E-4
                         2.260249556242843E-5    6.741151614599813E-5   -1.190251637535038E-4    2.372028130634924E-5   -6.227420559522361E-5   -1.728038826241176E-4    9.301519879903304E-2    1.131431619480755E-1

 2.125000000000000E9     9.700236951856984E-2    6.172815668562699E-2   -6.346649325303147E-5   -1.174955457248893E-4   -1.125940005604079E-4    3.341448382935896E-5    4.185435538311918E-5    3.494629195818542E-5
                        -7.953444822103185E-5   -1.195886239990120E-4    8.860612722287364E-2    1.382291185134067E-1   -1.922246509562891E-4   -4.237420214721614E-5   -7.456212579399899E-5    6.918374866771924E-5
                        -1.323791167867839E-4    5.973674039537514E-5   -1.410394175573900E-4   -5.349196458507289E-5    1.096212600471926E-1    3.288021159092030E-2   -1.325816394741099E-4   -1.217556960125842E-4
                         6.194498955149903E-5    6.265335776418518E-5   -8.571137702208940E-5    6.032802385246620E-5   -1.049341162310756E-4   -9.803900279669331E-5    8.679305761043640E-2    1.296656403708201E-1

 2.137500000000000E9     8.908249431513919E-2    7.710419027238001E-2   -9.739599329140387E-5   -7.041286589239446E-5   -8.032183031028277E-5    1.045690578486061E-4    7.657968907142476E-5    1.023009641794782E-5
                        -1.117689092099692E-4   -1.088687724204039E-4    8.607346137223267E-2    1.548118346195239E-1   -1.483983844716283E-4    4.148585588832960E-5   -2.803455559166057E-5    1.036297803236203E-4
                        -7.757812981300921E-5    9.761939544221252E-5   -1.591160035366410E-4    1.250870956053786E-5    1.005209615603011E-1    4.761784226097494E-2   -1.452461738922283E-4   -4.676952226823053E-5
                         7.237032790153612E-5    7.404485594005958E-6   -3.626907800123937E-5    8.772437537493501E-5   -1.668048870966895E-4   -1.945053168212028E-5    8.268215507938970E-2    1.463635746963008E-1

 2.150000000000000E9     8.325841691220248E-2    9.260951675120355E-2   -1.127738222002929E-4   -3.141537252853321E-5   -3.686869263427716E-5    1.167322080450286E-4    3.611721458590455E-5   -1.528818135091697E-5
                        -1.134767958921700E-4   -2.668695412812488E-5    8.565151799093021E-2    1.710994848198941E-1   -1.416877500101380E-4    1.038361807807305E-4    3.397102068523596E-5    7.859134962909852E-5
                        -2.512620031188484E-5    1.079611314422211E-4   -1.412748477087438E-4    9.424678098833773E-5    9.319157020213051E-2    6.288385152305620E-2   -1.327717136500213E-4    1.428703607548942E-5
                         4.743523527035133E-5   -5.617043315714913E-5    1.570215436320002E-5    6.353085913263824E-5   -1.272725130648619E-4   -1.606161738107741E-6    8.089198471494240E-2    1.629954664407838E-1

 2.162500000000000E9     7.953795361190984E-2    1.081451590569317E-1   -1.038662269863985E-4    5.360669017066456E-5    2.992275883682061E-5    8.755255221792370E-5    9.576552904037576E-6   -6.931939991150999E-5
                        -1.188472949247256E-4    3.555986303805489E-5    8.726335641129472E-2    1.868845059917898E-1   -5.586291370520842E-5    1.169213379556100E-4    7.179908243375956E-5    6.583923873250947E-5
                         5.015385820405095E-5    8.705069886909465E-5   -4.736910602198199E-5    1.090978746065562E-4    8.768614033837388E-2    7.823242946201282E-2   -1.070583888843081E-4    7.028318183302149E-5
                         3.129629979518611E-5   -5.312312482860791E-5    6.328175216713179E-5    4.843052406551672E-5   -1.175185966969349E-4    7.086520124506466E-5    8.121699585103530E-2    1.794269651515230E-1

 2.175000000000000E9     7.773303273377186E-2    1.236920284735804E-1   -1.022054181801609E-4    8.771152723875511E-5    7.836614927512103E-5    7.175756167405598E-5    3.460662969307203E-6   -5.606731818552845E-5
                        -6.795306830509130E-5    6.348681681454537E-5    9.065243630310173E-2    2.020817372012044E-1    1.095549659209494E-5    1.280639845982760E-4    6.984957640716249E-5    9.650627945520559E-6
                         5.682724739079289E-5    6.832348388861788E-5   -5.827829203190708E-6    1.232841482355928E-4    8.389258468938419E-2    9.342662536188123E-2   -8.129457086976849E-5    1.050702909917273E-4
                        -2.676180095700813E-5   -5.581526765901621E-5    3.829270490079164E-5    6.007539116509029E-6   -5.927082002735714E-5    9.689109979790776E-5    8.338430997574608E-2    1.955581808263388E-1

 2.187500000000000E9     7.782098235752585E-2    1.390294103115426E-1   -2.802370060386710E-5    1.007738800108995E-4    5.175989772717698E-5    1.216543687691591E-5   -4.732150096248747E-5   -5.067726599159088E-5
                        -3.018191248457744E-5    5.146428064162635E-5    9.561935515327520E-2    2.167626324057118E-1    7.149620948372630E-5    1.037831911316042E-4    4.232822218202603E-5   -2.788536141698152E-5
                         8.523956086523625E-5    1.063113933693031E-5    6.389128282772529E-5    1.195516208954165E-4    8.190199034221456E-2    1.083689277319447E-1   -3.049068678537932E-5    9.760334334190767E-5
                        -3.770740055101941E-5   -4.602330223856026E-5    7.436474323879646E-5   -3.804493901303151E-5   -3.470392592903881E-5    9.277470648992169E-5    8.725924400327299E-2    2.112324921353934E-1

 2.200000000000000E9     7.941112333246750E-2    1.543175541586230E-1    1.128449137508266E-5    1.103155337298074E-4    9.377770773480850E-5   -3.656455788507974E-5   -6.704835804446445E-5   -1.392383943792210E-5
                         2.854569066809641E-5    8.417147700967601E-5    1.018003330541062E-1    2.308227540503258E-1    8.132122948904435E-5    6.121915301056232E-5    1.283087497382621E-5   -5.969726135418215E-5
                         7.246979497614415E-5   -3.666868070182354E-5    1.116446498143507E-4    5.599985704551380E-5    8.165841464952892E-2    1.230526851873172E-1    1.011888655701412E-5    1.152072653933664E-4
                        -4.424051843985974E-5    2.646618802419127E-5    3.260413252133471E-5   -4.647175916452296E-5    1.025711777750484E-6    1.085407404128773E-4    9.258004938382806E-2    2.263263800348427E-1

 2.212500000000000E9     8.235388222919909E-2    1.693974542701901E-1    6.178066360694006E-5    7.363110543350574E-5    3.336879454635960E-5   -5.517005466447045E-5   -4.823699983566913E-5   -4.876861277107353E-6
                         3.845220292128981E-5    8.315550272141804E-5    1.088938298971730E-1    2.442680471545454E-1    1.289758338123217E-4    8.786404709807425E-6   -1.079077245567391E-5   -5.424243673166476E-5
                         3.488031007620991E-5   -3.868828284866004E-5    1.134300206967057E-4    6.940617595060153E-6    8.317057065264219E-2    1.373493872445383E-1    6.723701891818261E-5    6.674928251433062E-5
                        -5.154003629597052E-5    1.058363790676682E-5   -1.169937194693688E-5   -5.249635761499567E-5    3.893352495706220E-5    6.784123876688651E-5    9.902141713177835E-2    2.406771884599875E-1

 2.225000000000000E9     8.636424784456931E-2    1.839673623753866E-1    8.503429182253444E-5    4.828878207926325E-5   -2.484166218586056E-5   -6.285630619702010E-5    8.280816687582518E-7    2.805396502337533E-5
                         5.645666622585721E-5    4.625700688301190E-5    1.168624048336088E-1    2.567396734662183E-1    9.905118461909762E-5   -4.977619015991291E-5   -1.961693628891618E-5   -3.294539721098600E-5
                        -6.083372223961515E-7   -7.791195992755835E-5    9.377471396096427E-5   -6.318791793643454E-5    8.610798116470322E-2    1.512999634689733E-1    5.890211274398284E-5    5.513235148420560E-5
                        -1.403688750099373E-5    4.397867455034374E-5   -1.763075938944491E-5   -4.080964460563244E-5    5.380786169594623E-5    2.697296588977708E-5    1.065897039850680E-1    2.540659378256730E-1

 2.237500000000000E9     9.138441784897279E-2    1.978986181886266E-1    5.567590261975974E-5    3.419320820119176E-5   -3.229944055892465E-5   -7.032573102738569E-5    2.691607483954832E-5    2.899008268952593E-5
                         5.316826900731915E-5    3.664878520957160E-5    1.255324226616383E-1    2.680960649890149E-1    5.737201976778931E-5   -7.603045591230463E-5   -4.663866867616299E-5   -2.255371678120932E-5
                        -5.025292431812430E-5   -6.595571586648422E-5    4.673696996878058E-5   -8.426974022135551E-5    9.026184676592530E-2    1.649461164860737E-1    5.597199277691604E-5    3.151586937327832E-6
                        -3.601728108221219E-7    2.228628244342332E-5   -3.092020952544103E-5   -2.741404808446259E-5    7.953284314772743E-5    4.826256753063825E-6    1.151325277187793E-1    2.663710244401597E-1

 2.250000000000000E9     9.728593766586198E-2    2.109610086454644E-1    4.855063991512684E-5   -3.121933333304951E-5   -6.776060369893211E-5   -5.170587544099686E-5    2.247016288038048E-5    2.578609496165836E-5
                         9.697781615640619E-5   -3.301212333380683E-5    1.350860106064240E-1    2.782222528538749E-1   -1.603684216592536E-5   -7.872536699857221E-5   -2.666069996432704E-5   -2.266851085792092E-6
                        -4.826473217051380E-5   -3.287747497832236E-5    6.134076811499903E-6   -7.919371670528246E-5    9.548316978622828E-2    1.780269926423163E-1    6.536839509668446E-5   -3.373159030985933E-5
                         9.293785114435220E-6    2.976746230459726E-5   -6.193837922533225E-5   -9.345171702453389E-6    6.828646280139766E-5   -1.348173957316049E-5    1.248922999942177E-1    2.774863204900515E-1

 2.262500000000000E9     1.041098230662677E-1    2.230395117955820E-1    9.725513915928861E-6   -5.122749211625905E-5   -3.925489105663828E-5    7.816280556300738E-7    3.711596406344035E-5   -6.998992077733499E-6
                         2.618016172923080E-5   -2.696745766227095E-5    1.456139231955126E-1    2.873155820087389E-1   -2.409307780129744E-5   -6.608252966714511E-5   -1.392078296201682E-5   -8.523348758550508E-6
                        -6.455273624476661E-5    1.174783472707391E-5   -3.884878768789108E-5   -7.124026873755702E-5    1.015456607801084E-1    1.905485550289735E-1    4.890478325194304E-5   -4.773674784373408E-5
                         3.905733520777654E-5   -7.968710526950819E-6   -3.866498291648121E-5    2.282860338981929E-5    3.875105070438968E-5   -3.929077680517755E-5    1.357089292216006E-1    2.876586354365489E-1

 2.275000000000000E9     1.119008195242584E-1    2.339489014808409E-1    2.739653574818313E-5   -5.430912595683636E-5   -3.216901303816305E-5    3.000081596791456E-5    4.934122805344689E-5    8.915045405264009E-7
                         2.392049720173623E-5   -6.170356342926543E-5    1.568202731766701E-1    2.955207455256822E-1   -8.280971784863271E-5   -3.877787388415055E-5   -2.822220527385444E-5    2.337481158193012E-5
                        -1.816729683321248E-5    3.810025379061772E-5   -5.163058782418282E-5   -3.788445066454318E-5    1.083921315962198E-1    2.022676192443688E-1    1.883201377469714E-5   -6.187610714083081E-5
                         3.136863818264709E-5    9.588467522296940E-6   -3.068310067338747E-5    1.627584055296146E-5    2.568585733862952E-5   -4.719035302933932E-5    1.471940679626463E-1    2.969319515030948E-1

 2.287500000000000E9     1.208580847658166E-1    2.438425554244562E-1    2.500578799448815E-5   -3.053277778343214E-5   -2.819148074181133E-5    2.657231108525625E-5   -2.057167427961433E-5   -1.423357782768621E-5
                         1.605019734229302E-5   -2.696363599861774E-5    1.688311070448048E-1    3.027906603052149E-1   -6.516495072219650E-5   -7.285686669829079E-6    4.469381886157642E-6    3.607147123868616E-5
                        -1.953921326946939E-5    6.014541963092065E-5   -6.968050003474393E-5   -1.239415883310920E-5    1.160566705098452E-1    2.130880125954412E-1    1.450177400713768E-5   -5.227346478897822E-5
                        -1.049428356329067E-5   -1.194654087085073E-5   -5.253616838215159E-6    5.691603365364223E-5   -9.448390824709658E-6   -5.093966455731113E-5    1.593775111621314E-1    3.054045466744741E-1

 2.300000000000000E9     1.308952498795946E-1    2.529849463094237E-1   -1.608260368972750E-5   -3.119371041824776E-5    1.040290715718611E-5    3.362018434521604E-5    6.421446031785404E-6   -2.160779610633814E-5
                        -4.041502164859452E-5   -4.225548686826353E-5    1.813992435147417E-1    3.094375754792535E-1   -6.962521633857174E-5    2.363989413361147E-5    2.304359826144926E-5    4.850849587422144E-5
                         3.025015918252845E-5    5.565656126431856E-5   -4.249641022366193E-5    1.412505809368075E-5    1.244598387893838E-1    2.229033314911781E-1   -3.309757999548786E-5   -3.500539637191666E-5
                         4.356990797762193E-6   -4.297187590595347E-5    3.842575220100266E-5    1.714256231848611E-5   -9.151685442852145E-6   -4.343394716766018E-5    1.720904754354570E-1    3.128882609181316E-1

 2.312500000000000E9     1.417683818810050E-1    2.612007208812460E-1   -4.403343236466028E-5   -5.114643204453027E-6    4.974091809102850E-5    4.546322646407338E-5   -1.871666196993170E-5   -1.893181294661574E-5
                        -2.450077891056066E-5    4.997256693316758E-6    1.941557189067652E-1    3.152753650764979E-1   -4.113246605963777E-5    3.462582060617772E-5    3.566920234828518E-5    4.418969254755039E-5
                         4.918337752559842E-5    4.941518904362278E-5   -2.522236055739888E-5    3.677301908679442E-5    1.337161485722748E-1    2.316274881152130E-1   -4.038076892256827E-5   -4.778234967605926E-5
                        -9.098327966544083E-6   -4.912156108111156E-6    3.598698483201937E-5    1.484896831415985E-5   -2.756054784834743E-5   -3.077871330394498E-5    1.851499333660086E-1    3.193073081971232E-1

 2.325000000000000E9     1.534480023753490E-1    2.688445390648454E-1   -5.751680254111625E-6    8.520860055815121E-6    1.754321916140631E-5   -1.096941950339862E-5    7.802106053228431E-8   -9.809450962930453E-6
                        -2.871937844495955E-5    5.280868994769556E-6    2.071615664338025E-1    3.201278344903508E-1   -1.913226626903871E-5    6.517490934304868E-5    3.792957268963941E-5   -3.146930270204466E-5
                         6.038456980671845E-5    5.444178003784332E-6   -3.726868610797907E-6    4.097223620932642E-5    1.438217992579672E-1    2.394092100448486E-1   -6.510764107326379E-5   -2.371611446804213E-5
                        -1.989895797924480E-5   -9.738680182787215E-6    3.452637378873208E-5   -1.506217306745956E-6   -4.379897562615365E-5   -5.984751785446301E-6    1.983988126736267E-1    3.246216374302100E-1

 2.337500000000000E9     1.653940759881544E-1    2.759461195235482E-1   -5.684134438578011E-5    2.885616474821285E-5   -1.550834086983828E-5    5.728120789601398E-6    1.567865333482790E-6    5.549709521161354E-6
                        -3.367214941163504E-5    2.855732817237963E-5    2.201572160237618E-1    3.241795961074138E-1    2.654714989197805E-5    4.019846864181644E-5    1.967028278140650E-5    1.674532062625772E-5
                         3.988581963479969E-5   -2.673218638617886E-5   -2.279187486096874E-5    6.796587969342167E-5    1.547582569450872E-1    2.463368545494227E-1   -1.523029955609043E-5    4.478186611407328E-6
                        -1.126433593823474E-5    5.425509808873461E-7    9.745513767630516E-6   -1.261315637855713E-5   -5.976709972039554E-5   -5.944133722047220E-6    2.119686014981479E-1    3.289086580861982E-1

 2.350000000000000E9     1.775542699378212E-1    2.822712361464049E-1   -1.178951018747261E-5    2.869126060075893E-5    9.500817831713746E-7   -1.025627036579327E-5   -2.646928652861750E-5    1.465563219416070E-6
                        -2.408289938204087E-5    4.797632103409596E-5    2.331941543805725E-1    3.271265126703070E-1    6.375543139328015E-6    2.243384101057709E-5   -1.415249649603011E-5    9.771850337869798E-6
                         3.789909279132213E-5   -1.487349753557708E-5    2.854036517952001E-5    4.515740199627403E-5    1.662127396265042E-1    2.524821305562270E-1   -3.731412480901335E-5    2.161861716988504E-5
                        -1.348915531079857E-5    1.667081411086121E-5    2.425850519560035E-7    1.542231861613983E-6   -3.806520524482412E-5    1.780978794374428E-5    2.257201440597761E-1    3.319631289502135E-1

 2.362500000000000E9     1.895418266654923E-1    2.877119755034656E-1   -1.245644489695131E-5    7.087251386676036E-5   -2.829872430614909E-5    4.085913268016660E-6    1.358259043995666E-5    8.923313908583799E-6
                         7.757426401593900E-6    3.169542800550850E-5    2.463919538304437E-1    3.289413854204398E-1    2.701369473070058E-5    2.012364720314413E-5    9.179667568134295E-7   -5.669037088656554E-6
                         8.475047689839183E-6   -2.341372094289919E-5    4.419015935314779E-5    4.041618621239879E-6    1.780918528110970E-1    2.578548561182449E-1   -8.235393540610881E-6    1.964475064615725E-5
                        -1.115977813021719E-6    1.221544148785855E-5   -6.526112148128482E-6   -1.175426708685235E-5   -1.074485916868810E-6    3.866525250299916E-5    2.398171126310522E-1    3.337445840806227E-1

 2.375000000000000E9     2.015574656603093E-1    2.919349852193149E-1   -7.700628135990025E-6    1.434697538622842E-5    1.258040571916453E-5   -1.612375526502615E-5    2.467053858693151E-5    1.640911355169837E-5
                         2.131846135853765E-5    1.472614388354090E-5    2.597008706853739E-1    3.296366456785111E-1    3.891664798703269E-5    3.404893286293892E-5   -7.264654248330830E-6    7.321836916412705E-6
                        -1.392279554692997E-5    5.719056126148406E-6    4.645611476762913E-5   -3.006583452945247E-5    1.901702830846356E-1    2.623930942693101E-1    2.087082594772373E-5    2.569886489497560E-5
                         1.675881786075903E-5   -3.166282294596513E-6   -2.084927948839300E-5   -3.985649480496670E-5    4.025918609199944E-5    1.746157529491755E-5    2.539754048510657E-1    3.346172596520230E-1

 2.387500000000000E9     2.136419437832323E-1    2.948740518738797E-1    2.769202667853186E-5    1.008292479983891E-5   -2.609072782718372E-5    2.041080430030767E-6    2.408313472117550E-5    4.813331849024781E-6
                         3.577645655243836E-5   -1.847136099094990E-5    2.732096035739087E-1    3.293754155362462E-1    8.567680696310319E-6   -2.374499755552393E-5   -3.135770148871916E-5    7.283453034791660E-6
                        -3.334667788004121E-5   -1.072516761477245E-5    3.115387210110194E-5   -3.727653327924160E-5    2.021931225249126E-1    2.660959644513206E-1    2.436737087631243E-5    3.674509173585088E-5
                         2.310700333885779E-5   -3.945648274713185E-6    2.325665207247109E-5    1.108559893666022E-5    2.090731389664078E-5    2.414841686401655E-5    2.682943090354071E-1    3.347142587680509E-1

 2.400000000000000E9     2.259722619322523E-1    2.964497288942635E-1    7.068875547067197E-5    2.742533414747625E-5   -2.735177960981688E-5    5.874398366096870E-6    3.614123496683828E-5    5.507505276896895E-8
                         1.573859121087860E-5    6.764595660504637E-6    2.868481125329759E-1    3.284551800309389E-1    2.269464905037028E-5   -6.146620718993875E-5   -1.584356629212252E-5    2.421742819136343E-5
                        -4.008406416376837E-5   -1.141635713123724E-5    1.315312117590473E-5   -3.098487447689841E-5    2.141476879043159E-1    2.687898149792343E-1    1.908410413289560E-5    8.840372321074204E-8
                         1.376695970025145E-5    1.263139829678558E-5   -1.342396546186370E-5   -2.123886436264221E-6    2.421108014860976E-5    8.094627877719492E-6    2.824152261753889E-1    3.340575729590981E-1

 2.412500000000000E9     2.385804754943309E-1    2.968162212705293E-1    5.722985587451819E-5   -1.858017444891297E-5   -2.146677319944819E-5    9.731763729408824E-6   -2.375524261981532E-5   -4.223988612355055E-5
                         9.942484516049759E-6   -5.113794501333951E-6    3.004220984157523E-1    3.269357995907858E-1    2.530787745239591E-5   -3.744577059270749E-5   -6.039139161451838E-6    6.241941720248686E-6
                         1.903655274714991E-5    3.399768101113838E-5    3.842680321862136E-6   -2.274774837311061E-6    2.261050573238241E-1    2.704841079687898E-1    2.704766317268974E-5    6.080424963419826E-6
                         9.834142955119423E-6   -1.496374565493514E-5   -1.436423318297605E-5   -1.485151694143461E-5    6.850831606259377E-5   -7.708199291460369E-6    2.962534298965781E-1    3.327604070339092E-1

 2.425000000000000E9     2.513506395370998E-1    2.964259520508932E-1    3.846707180716006E-6   -3.213154688759057E-5   -2.849449862247432E-5    3.545745127944590E-5   -5.496762239226542E-6   -3.818687902630033E-5
                         1.032412465357725E-5   -1.997108069638670E-5    3.135132945833927E-1    3.248044920229460E-1    1.433961180855025E-6   -5.314062206195013E-5   -1.977700043415819E-6    1.342799171766500E-5
                        -3.975627869650748E-6    1.865849542005204E-5    1.504719261077044E-5    1.179081004422862E-6    2.379346400528104E-1    2.711159148942296E-1    3.428793375103127E-5   -1.485349987800673E-5
                         1.110990073032850E-5    1.618981917586755E-6   -4.316544930169557E-6   -6.501120051070517E-6    1.256131793514146E-5   -2.838483959934574E-5    3.096057319498834E-1    3.305658826844320E-1

 2.437500000000000E9     2.643250793610721E-1    2.953485364126091E-1   -8.856574082132534E-6   -2.869745676788962E-5   -2.804373923940782E-6    2.815268837675810E-5   -2.416368059239081E-5   -2.614184291023980E-5
                        -5.611172517932942E-6   -1.922349990125367E-5    3.261579698245890E-1    3.219795248288252E-1   -4.428403641668470E-6   -1.095071875517641E-5    4.482452202106681E-6   -3.687593978745943E-5
                         2.870214753654001E-5    3.169954027164401E-5   -2.678485179427255E-5   -2.695984721356631E-5    2.497233178717302E-1    2.707912523199985E-1    1.845654440707478E-5   -3.800587276597578E-5
                        -1.261781021674129E-5    1.554694326391715E-6    2.402611121386073E-5    1.450749855281951E-5    1.451419870568780E-5   -5.051456643783569E-5    3.223766456616882E-1    3.274982703152993E-1

 2.450000000000000E9     2.770458230427629E-1    2.939408811651197E-1   -2.225806965382519E-6   -2.730774936405507E-5    2.631238867545127E-5    9.315627871917415E-6    2.063514224507178E-5    2.308144930415179E-5
                        -6.381443664433156E-6   -2.139194425306519E-5    3.381016837204445E-1    3.185641906012410E-1   -7.745804808482076E-6   -8.384367546874707E-6    4.284596357704663E-6   -5.170076043347451E-6
                         5.805463913848017E-6    2.252874797722480E-5   -3.220856628529792E-5   -3.447152863427697E-5    2.614293297616015E-1    2.696483046599349E-1   -7.105646837715684E-6   -3.546247050145111E-5
                        -8.604718139538364E-7   -1.444671007735222E-5    3.600229244507098E-6   -2.289736820088582E-6   -1.998305614796452E-5   -1.173277726674472E-5    3.347202804717108E-1    3.235476956833390E-1

 2.462500000000000E9     2.892826572509181E-1    2.923318800300913E-1   -2.992675327816239E-5   -2.068430396005915E-6    1.141900808210905E-5    1.544644135295521E-6   -1.225924691335705E-5   -2.592042612562881E-7
                        -5.124599569225864E-6   -2.588845276112451E-5    3.497016716963770E-1    3.140907233029852E-1   -3.359972175770550E-5   -2.254861083084919E-5   -5.640077046095585E-5   -1.795462645433525E-5
                         1.286892521244231E-5   -1.709012430751847E-5   -3.474178917918762E-5    2.144221784757246E-5    2.729737088869079E-1    2.676838567587908E-1    3.925793033431350E-6   -2.001730801411785E-5
                        -6.184413411226348E-6   -2.061917820851271E-5    6.925893732437638E-7    1.003535972870385E-5   -3.019458498412422E-5   -2.943876551546881E-5    3.467587494443540E-1    3.187801435126573E-1

 2.475000000000000E9     3.008950709140565E-1    2.903092546714127E-1   -2.535203451792443E-5    6.830361687097507E-6    4.296996338742292E-5    2.280536017267540E-5   -1.028171080598532E-6    1.419209445766361E-5
                        -3.707909431673064E-5    5.299167682515444E-6    3.608516621288848E-1    3.089588912593957E-1   -2.311180199925318E-5    8.447448373432162E-6   -1.930648845712809E-5   -6.381722981881908E-6
                         2.553889444143488E-6   -1.120851866048287E-5   -1.402017243674927E-5   -2.947691210714512E-6    2.843183519386653E-1    2.651845703748745E-1   -3.977839412622754E-6   -1.995949585512464E-6
                         1.478914337942012E-6   -1.786237832367192E-5    3.110420649751014E-5   -7.939060518322954E-6    7.842887370169919E-7   -8.433199182462484E-6    3.587103614203326E-1    3.133996445414990E-1

 2.487500000000000E9     3.117743996501299E-1    2.877472419409252E-1   -1.138816140286739E-5   -2.295949707347477E-5    1.220173609807548E-5    2.286629718701728E-6   -6.182567473644130E-7   -6.827431535999263E-6
                        -4.591894635014301E-5   -1.330796743501460E-5    3.717647521311160E-1    3.033007933264822E-1   -1.376873875254733E-5    5.912328393924109E-6   -1.622049075998778E-5   -2.373496173932109E-5
                        -7.538713946650307E-6   -6.851909291498817E-6   -1.577428838469295E-5    3.128331495493867E-6    2.953241020378893E-1    2.621063030741171E-1   -1.509780303693600E-5   -2.131375711537864E-6
                        -6.267888709109228E-6   -2.016098303153300E-5   -3.622870010495001E-5    1.825961374774106E-6   -1.354785001048626E-5   -2.796000934906695E-5    3.702203075013122E-1    3.075182329730128E-1

 2.500000000000000E9     3.221133061500447E-1    2.843953398841347E-1   -2.459617673945235E-5   -2.250752443646498E-6   -7.883861223541892E-6   -3.320612867891027E-6    1.717260791733643E-6   -9.450141520278592E-6
                        -1.010717197907352E-5   -1.334205426370080E-5    3.823791705883319E-1    2.970955759983657E-1   -3.405980740688530E-5   -1.685821377391899E-5   -3.094609390278340E-5   -1.544890758597807E-6
                         7.391497127799357E-6   -4.981100505674895E-6   -1.319588974751783E-5   -2.283524533311515E-7    3.059387784128351E-1    2.586487900604723E-1    1.004419701597414E-7   -7.646839546393225E-6
                        -1.308463524239827E-5    8.564842757198642E-6   -1.252912652160958E-5   -9.710216058570051E-6   -5.117519199242951E-5    7.988881987905443E-6    3.813750963012521E-1    3.014343669582192E-1

 2.512500000000000E9     3.316784318096582E-1    2.801803184483047E-1   -3.301578075433183E-5   -3.909200260977680E-6    2.100737509692883E-5    3.535321742640755E-6    9.181391091652975E-6    1.171125956766816E-5
                        -5.395895890569284E-5   -4.457980468312729E-6    3.928157026877448E-1    2.906482634909385E-1    3.249825422018145E-5    3.056097872324089E-5   -1.409198462684542E-5   -1.137116709698195E-7
                        -2.579905384240294E-5   -1.143614779051900E-5    1.388573955539447E-5    1.437255706131699E-5    3.161203299265311E-1    2.547873081030778E-1   -3.024391351198454E-5   -6.695157620529744E-6
                         3.392928047372749E-6   -2.496841719605828E-6    1.962182006722446E-6   -1.012734684380869E-5   -1.602553418979857E-5    2.487810742824167E-6    3.921757868381711E-1    2.951916637742982E-1

 2.525000000000000E9     3.410138940814768E-1    2.752141042306226E-1    2.449063331993905E-5    1.472325321379247E-6    1.036356331428002E-5   -8.923556136825149E-6   -3.607554906925578E-5   -1.834388787413228E-5
                        -1.450925524125384E-5   -3.419765103040478E-5    4.028349914752082E-1    2.841953694347266E-1    3.563808058203756E-5    3.923175047502395E-7   -1.505363074336498E-5   -1.169437995939952E-5
                        -8.262638062955339E-6    1.572497744971220E-5   -2.025476793248156E-5    1.952713756522039E-5    3.257812142204881E-1    2.504912432066262E-1   -2.064335703518362E-5    3.018124399864082E-5
                        -1.358342643754416E-6   -5.738000953794513E-6    3.779181113313717E-5   -1.658763009197278E-6   -2.426173095545272E-5    2.793906188990658E-5    4.022687924082662E-1    2.888704439317057E-1

 2.537500000000000E9     3.504147580656109E-1    2.694009203227143E-1   -8.429147567833565E-6    8.852143753007108E-6    1.256595792605987E-5    1.952699211786470E-5    5.453148095357357E-5   -5.736644238515816E-6
                        -1.874382125059954E-5    5.230665823825389E-5    4.121269041614597E-1    2.778591782313055E-1    8.723315552511537E-6    8.953879722056146E-6   -7.624838072454977E-5    1.357978043358734E-5
                        -5.912007099740142E-6    7.496456292430671E-6    9.448152868091375E-6    9.591004364346593E-6    3.347962515686103E-1    2.460155568451625E-1    1.657184291881766E-5    1.820767824122773E-5
                        -2.791245033330740E-6   -2.666160033852168E-5   -2.255713248764892E-7   -2.439680282705140E-5    7.390441007436650E-6    2.860102283116089E-5    4.115395030906926E-1    2.822864801907039E-1

 2.550000000000000E9     3.598335980407937E-1    2.634285760899313E-1    1.281609778218797E-5    1.629053560730053E-5   -1.848471313015301E-6   -3.533615322781758E-5    4.099755860858852E-5   -3.209054892622380E-5
                         5.090728705364013E-5    3.769611427104611E-5    4.209176947339604E-1    2.711355367387813E-1    2.324466444272834E-5    5.988283165059007E-7   -5.080840096659505E-5   -5.291244454264347E-6
                        -9.619931326444203E-7    9.322620277035901E-6    8.099463833466647E-6   -2.809488555424046E-6    3.434261197223918E-1    2.411140652358652E-1   -1.759918266629095E-5    3.622921348620473E-5
                         9.978702792508734E-6    1.102891869833238E-5   -6.187226097842340E-6    2.043370812639439E-5    1.654782920719054E-5    3.644604738660193E-5    4.202388587743628E-1    2.751206084122270E-1

 2.562500000000000E9     3.691591342890205E-1    2.574997372243270E-1   -1.988234680671001E-5    1.323660023619476E-5    3.661382645713763E-5   -6.522460775467128E-6   -1.056927736281161E-5    1.952426208899573E-5
                         2.652998304190652E-5    4.903171434659146E-6    4.291117881182815E-1    2.642086829573508E-1   -2.571679753797972E-6   -1.048984546149331E-5   -2.857746451089436E-5    2.239555680016636E-5
                         1.749738012210473E-6    2.208224373973756E-6    2.250030707514598E-5   -1.754841596004502E-5    3.517482738104632E-1    2.359422693781267E-1    8.160955266178071E-6    3.332102143543334E-5
                        -2.661440233968356E-6   -3.274327403671497E-5    1.069389342208742E-6   -2.450472305754716E-5    1.494953634813309E-5    2.763361959181219E-5    4.285775471330395E-1    2.674466843968878E-1

 2.575000000000000E9     3.782602312286113E-1    2.518136842451761E-1    4.932736571985098E-6    2.434855522185799E-5    2.564169106432475E-5   -1.710995576464891E-5    2.375354547269656E-5   -6.441319813914668E-7
                        -9.475011557762005E-6   -5.289985924367851E-6    4.370101171453569E-1    2.568981712818154E-1   -3.787437440662025E-5   -9.975864384709897E-6   -2.348090615366018E-5   -2.821152901122391E-5
                         2.141164201312327E-5   -7.274913198595027E-6    1.597393742330818E-5    1.488123055016040E-6    3.597391690660132E-1    2.305350022829812E-1   -4.078753084168922E-6    1.809264121999661E-5
                        -7.016686476279726E-6   -8.309586660106331E-6    2.231997142051933E-5    3.413969928627047E-5   -2.603816133346737E-7    2.438370252646845E-5    4.369067246508421E-1    2.596192552139832E-1

 2.587500000000000E9     3.869676585618168E-1    2.464668590605312E-1    1.798714976303334E-5   -2.481062211318266E-5    1.337404318295250E-5    6.393372907996237E-6    2.297930101213217E-5    2.370512061754797E-5
                         3.617370024435093E-5    2.540617765975822E-5    4.445147236885360E-1    2.493477598117830E-1    1.276509603332825E-5   -1.592748755706354E-6   -7.187381912683809E-6   -1.984974547851108E-5
                        -1.618312573643575E-6    1.662822202204600E-5    7.520109512797660E-6   -2.380202780780519E-5    3.675008815056065E-1    2.248950044115897E-1    4.807449072769076E-5    1.164818132689190E-5
                        -8.030634153187784E-6   -1.429679022670565E-5    2.535871288171752E-5   -2.376665582188935E-5   -3.106800988686508E-6    1.241396402548227E-5    4.450507511237710E-1    2.515691914469007E-1

 2.600000000000000E9     3.950465520302300E-1    2.414131450120095E-1    2.513301819071874E-7    1.809279807878043E-5    1.718263801793361E-6   -1.694386374516165E-5    1.026827396370282E-5    3.430165674059596E-6
                         2.002525691452633E-5    2.227863259812767E-5    4.518318038012633E-1    2.415070465341973E-1    9.850078041626744E-6   -8.847024492588544E-6    2.973137185956188E-7   -2.491735576873652E-5
                         1.842058459873125E-5    7.249746683645077E-7    3.575362682256692E-5    1.301245771035922E-5    3.749624495728919E-1    2.191412333331779E-1    2.194785976982369E-5    3.542101118729825E-6
                         1.190425710588602E-6   -1.584049117814875E-5   -2.470003785773902E-6   -7.827925060141308E-6    3.625839551480787E-5    1.159041170483244E-5    4.529914700428375E-1    2.435609556591663E-1

 2.612500000000000E9     4.023214694262834E-1    2.362250689986708E-1    1.888476249922691E-5    1.665799926318573E-5    1.117902099667041E-5   -1.895627581866203E-5   -2.047713186323339E-5    1.684325136371828E-5
                         3.697139762901654E-7    3.733794763254373E-6    4.590690287057777E-1    2.338997181500541E-1   -1.538384813747859E-5   -3.461005262566232E-5   -5.215513086613207E-6    8.376549689078895E-6
                        -3.263331814421451E-5    1.734348551784859E-5    1.414458116847453E-5   -1.875803224028236E-5    3.821549764894712E-1    2.131596053322625E-1    5.310193629632781E-5   -4.479842514956691E-5
                        -2.471044148703708E-5   -1.269189209102162E-5    3.361649562003975E-6    2.035421494700448E-7    3.280476876216910E-5   -2.458865306785373E-5    4.609286518676921E-1    2.357881307971116E-1

 2.625000000000000E9     4.090020472452741E-1    2.307210488721570E-1    2.538985693579540E-6    4.906917530558978E-6    4.882163568856523E-6    6.769685405199613E-6   -1.347592941119454E-5    5.772219837057725E-6
                         2.537592605201551E-5    2.422161693411201E-6    4.661591095709061E-1    2.261923800154442E-1    1.183778548452543E-5    2.389307260497102E-6    2.981538762630748E-6   -1.053634630470768E-5
                         2.624716353295852E-5   -7.622152884235062E-6    7.551236326637627E-6    1.384227177432566E-5    3.889765730136183E-1    2.070310234470845E-1   -1.397051620704657E-6   -2.200331341327201E-5
                         7.789193270543906E-6   -2.185779659584614E-5   -7.243802843045179E-7   -8.588597114119627E-6    3.478817397655637E-5   -5.450196527558207E-5    4.683535012904764E-1    2.280482258628029E-1

 2.637500000000000E9     4.152148701314345E-1    2.244993274682777E-1   -1.844546075571135E-5   -5.790596515403624E-5    2.532709467293847E-5    3.816023211176146E-5    9.029744044096154E-7   -4.170246299430625E-5
                         3.137678455263327E-6   -7.233142573553398E-6    4.728083055815785E-1    2.184253972728980E-1    6.447218687045223E-6   -6.543000590872815E-6   -2.754901984799139E-5    9.858250928657076E-6
                         1.510222175327562E-5    4.045640933410113E-7    2.235121870574329E-5    5.196788711088681E-5    3.955817477322155E-1    2.007445346444225E-1    2.327543858912194E-5   -5.781281829858130E-6
                         4.635261387215765E-5   -1.743922557132882E-5   -2.484347873237481E-6   -3.584142445562757E-6    4.881908295742568E-6    2.144186568824028E-6    4.752307617739756E-1    2.201724989964744E-1

 2.650000000000000E9     4.213562567978192E-1    2.175451958320617E-1    8.885574031331051E-6   -3.539660996851311E-5    1.629031314884746E-5   -3.083218019420762E-6   -1.539197044201432E-5   -2.285965216000367E-6
                        -1.903502991280629E-5   -7.913996872017690E-5    4.791289837663378E-1    2.107809150028928E-1   -3.749075201913190E-5   -4.382399937202968E-5   -4.095802576627613E-5    1.705858294867732E-5
                        -2.696235055817500E-5    9.709498901198685E-7   -3.282581312028714E-5    2.455764136317082E-5    4.018691139416882E-1    1.945300978330052E-1    4.947651927214409E-5   -4.149929008875389E-5
                         1.919184246626422E-5    6.819595439202105E-6    4.569798126904189E-5   -3.569288106005365E-6    2.934187190792814E-5   -1.807418400821791E-5    4.815295680862471E-1    2.123097179074084E-1

 2.662500000000000E9     4.276576826833539E-1    2.101241334602384E-1    1.783084870518999E-5   -9.684506514304707E-6    5.470545291473929E-6    1.118937913133137E-5    1.791670144362499E-5   -8.751778966993368E-6
                        -1.395042953935819E-5   -1.842023066882105E-5    4.851553446373850E-1    2.033037650316852E-1   -2.147572932781766E-5   -1.160098090389193E-6    9.538343360808032E-6   -2.155770008827978E-5
                         8.080377620233153E-7    4.264783778321437E-7    2.973177973527068E-5    1.356801370029237E-6    4.080961904846286E-1    1.884611281676091E-1   -8.095930731668434E-6   -2.536946318546333E-5
                         1.846909549051427E-5   -1.171928537576961E-5   -6.506350966614092E-6   -3.171117235365521E-6   -2.180743020137860E-5   -6.581590268135780E-5    4.874631621736423E-1    2.041185724659747E-1

 2.675000000000000E9     4.340662404398428E-1    2.026140094705856E-1    3.457069302576747E-5   -1.000444799387649E-6   -4.591815391245252E-5   -2.639393384949825E-5    5.635857119118127E-6   -8.079065464427582E-7
                         7.280762430551314E-6   -1.929936743632507E-5    4.908200440154756E-1    1.955521705868193E-1   -6.186655372633021E-6   -1.342668770398058E-5   -5.614815810664504E-6    9.698433283733015E-6
                         1.272074620752157E-5    3.057302118649089E-5    1.391934212986694E-5    2.489890596204266E-5    4.140468522698673E-1    1.821656545290351E-1   -3.356899892235383E-6   -3.010426910321296E-5
                        -7.080475926031669E-6   -6.494467302329928E-6    1.221861410194201E-5    1.004907747729460E-5    1.669332622654376E-5   -4.604001454030123E-5    4.930620227356317E-1    1.955032740718151E-1

 2.687500000000000E9     4.407066962172090E-1    1.954254260791434E-1    1.827504927781778E-5   -2.246421963288520E-5   -2.269677161368165E-5   -4.803910233706122E-6    3.218146087068609E-5    1.166947757367995E-5
                         9.218094507754154E-6   -3.524926795429082E-5    4.961294488978968E-1    1.875451658291254E-1    1.175409536179881E-6   -1.238353016679691E-5    1.128667182585030E-5    4.573303776557653E-6
                         1.697717678813811E-6    1.531267734991729E-5   -2.990977289896995E-5    1.072792796915095E-6    4.198052683332857E-1    1.760311930209078E-1   -2.707738924227185E-5   -6.319533465182014E-5
                        -1.514540065697536E-5   -2.035838970052397E-5   -1.270980441139750E-5    3.207050629964157E-6   -3.456680396105191E-5   -5.186383291857958E-6    4.988350328150097E-1    1.867250835989025E-1

 2.700000000000000E9     4.472928981917431E-1    1.890644437230981E-1    3.237948832036786E-6   -2.572100799692347E-5   -2.367512192506848E-6   -2.068997811148897E-5   -3.189954493604781E-5   -1.824310744297725E-8
                        -2.792644231138242E-6   -2.342864922346142E-5    5.013551958710016E-1    1.795956063364899E-1    8.226795229862297E-6   -2.358849072684520E-6    1.780418247433213E-6    2.099369775376587E-5
                         1.042163723203229E-5    3.302324436456335E-6   -1.940899283269481E-5   -1.117259388883866E-5    4.253623987392515E-1    1.698926320782801E-1   -3.868109764214935E-5    8.413699785550997E-6
                        -9.500754681247181E-6   -1.059435579415315E-5    2.897814657500590E-5   -5.577411705514380E-6   -1.873475571481819E-6   -7.379160307774525E-6    5.046518290004929E-1    1.779565762948227E-1

 2.712500000000000E9     4.539460211243768E-1    1.831424847100064E-1   -3.673836604514905E-5    7.294439590124412E-6    2.165073809398426E-5   -7.603932825950249E-7   -3.264269345138018E-5    9.429446214260913E-6
                        -5.524361518988402E-5    5.586569639290595E-6    5.069193943849878E-1    1.715994755942038E-1    5.507197664671955E-6    2.173187138088860E-5    1.802578891376333E-5    2.587633967125075E-6
                         1.960547257034639E-5   -3.630044075693516E-6    6.078550747724836E-6   -1.067168875520311E-5    4.307937178621848E-1    1.638803085027676E-1   -2.662633256016530E-5   -2.095096748644275E-6
                        -9.689522951205436E-6   -9.240617423573686E-7    4.872547822194825E-6    6.770393998475748E-6   -2.422876988735077E-5    1.031755497250773E-5    5.106393826648529E-1    1.695334023472428E-1

 2.725000000000000E9     4.600635215840216E-1    1.776453480683649E-1   -3.312080965413507E-5    1.464702872180231E-5    8.170348475717034E-6   -1.361152215628297E-5   -4.799898843623669E-5    1.513047814222138E-5
                        -1.206356796671869E-5    1.778300857535109E-5    5.124551413826044E-1    1.637863368413645E-1    2.373347211365217E-5   -1.378977162694105E-5    1.890218435822147E-5    1.929032080664294E-5
                         1.970930606627411E-5   -9.597009908874527E-6   -7.587463446185023E-6   -2.405290917595989E-5    4.361758166072858E-1    1.577851001987435E-1   -2.011046631439151E-5   -7.007607155586195E-6
                         1.139674959373049E-5   -1.334449273279142E-5    1.398515912424597E-5   -2.086216678352494E-5   -2.298416362795834E-5    1.066534619908816E-5    5.164151155608462E-1    1.614722165331751E-1

 2.737500000000000E9     4.656594739696163E-1    1.721478891419242E-1   -1.498426544267169E-5   -3.342909864622129E-5    1.125695356553016E-5    1.367267415127183E-5   -2.039523800085416E-5    3.150151448784447E-5
                        -3.229773736520913E-5    2.233482385520212E-6    5.178042025384673E-1    1.560699696606959E-1    1.779240101570876E-5   -1.527046314553127E-5   -6.929981636898446E-6    2.766097892045144E-5
                         1.119692278076029E-5   -2.360431738882455E-5    1.174934624997397E-6   -4.928071611989642E-6    4.411362941779760E-1    1.514587214020170E-1   -2.715648978288725E-5    4.936484009108296E-6
                         2.773189749936545E-5   -5.328070096694683E-6    4.872376029545845E-6   -6.676641984648514E-6   -2.885412876021824E-5    8.688308430945425E-6    5.217902644641689E-1    1.535031072696163E-1

 2.750000000000000E9     4.706787042796879E-1    1.664220188024253E-1   -1.407668402729807E-5    4.489976540297538E-5   -2.640698964805911E-5   -3.844784480584084E-5   -1.747469454376685E-5    1.902397839483795E-5
                         9.965932738275440E-6    1.246640367861644E-5    5.230417144880912E-1    1.483076594140348E-1   -8.484652589367685E-6   -2.100523464420906E-5    5.014020590974479E-6   -8.093388122015345E-6
                        -2.772805074314629E-5    8.270671583019296E-6   -2.497530440611855E-5   -8.396890605275451E-6    4.461360471100546E-1    1.450078337598799E-1   -3.295234380086641E-5    2.148923779878260E-5
                         9.936472450610082E-6    1.247765497311645E-7    5.140778800975372E-7   -6.905901622185852E-6   -1.394166416879607E-5    2.382585047323719E-5    5.268255852897515E-1    1.453776625215603E-1

 2.762500000000000E9     4.752929796422310E-1    1.597655706074871E-1   -1.618204199997426E-6    2.775092709401652E-5   -2.149216748490984E-5    2.401269063775226E-6   -9.739259037598364E-6   -5.231056326243559E-6
                        -3.547812887937827E-5    3.908289281428039E-6    5.279588698194441E-1    1.403877234849364E-1    5.814288084136362E-6   -1.191660683523325E-6    7.149793538279946E-6   -1.396493229948803E-5
                         4.296756454797664E-6    2.090628500603042E-6   -1.502261727891705E-5    3.623170837590867E-7    4.510492725216421E-1    1.383888175325569E-1    9.646613773460709E-8    3.711885273749650E-5
                         6.313240370704358E-6   -2.046352588208057E-5   -8.363420000710561E-6   -6.476928250534339E-6   -4.904811827149881E-6    1.792467017901948E-5    5.314427400850601E-1    1.370626944201271E-1

 2.775000000000000E9     4.799616902315605E-1    1.522195654905666E-1    3.821453256127986E-5    3.025145505425569E-5    2.225048704334163E-5   -1.655584388312782E-5   -1.266742469288998E-5    1.913604672173949E-5
                        -8.744405704376410E-6    1.945091802127202E-5    5.326020585976088E-1    1.324753768584389E-1   -2.480345771452158E-5    4.021070500027086E-6   -2.705927735643168E-6   -5.114687958993479E-6
                        -1.187719652616604E-5   -9.757311104804019E-6   -7.353238793115159E-6   -1.009123289762228E-5    4.558187126047183E-1    1.317549534338526E-1    2.864335396471322E-5    3.870298042233223E-5
                        -1.201828044639289E-5    2.245284725579086E-6    9.841175568678315E-6    1.518204530622390E-5    1.585871988255245E-5    2.693751335443246E-5    5.356863086279207E-1    1.284847012920193E-1

 2.787500000000000E9     4.850232651893516E-1    1.442820243181668E-1    4.593732298079809E-6   -2.148147078246723E-6    1.154889409516510E-5   -4.602819132489782E-6   -2.522603566419633E-5    3.095874886836337E-5
                         3.540224019645286E-5    9.862770409138697E-6    5.371946632096564E-1    1.244354260297548E-1   -2.463291497870654E-5    1.867399625266612E-5    1.836829467865556E-5    4.132933292182975E-5
                        -2.704976240132164E-5    2.423669919304918E-5   -2.166420741098986E-5    1.048009140822379E-5    4.607871174997947E-1    1.251084630387252E-1    4.518804040614299E-6    3.730783678226709E-5
                         1.075738669416980E-5   -3.147973178120918E-5    1.165161823538027E-5    9.008364466936953E-6    1.694012532356320E-5    1.657658131093677E-5    5.400668482444902E-1    1.196835914625847E-1

 2.800000000000000E9     4.904892358408022E-1    1.364059188352938E-1    2.612733510282402E-6   -1.572233240256534E-5   -1.487453590805685E-5   -4.089012267990203E-6    5.273660934996623E-6    8.328842574861158E-6
                        -8.712487090150668E-6    2.649433317638709E-6    5.418231739356824E-1    1.162393443937094E-1   -8.721976960885934E-6    1.451879160319735E-5    8.026212400911752E-6   -1.999280755266687E-5
                         9.524669447865068E-6    1.887564238609708E-10   1.488259047498588E-5    2.027011853441350E-5    4.657835892391958E-1    1.184197740338021E-1    1.876647347505269E-5    2.854824996515166E-5
                         2.205247439976816E-5    5.662279719406735E-6   -1.730642018656613E-6   -1.931460172536407E-5    2.629253389621708E-6    1.658912397956255E-6    5.446004165007897E-1    1.105550533048432E-1

 2.812500000000000E9     4.965098172607067E-1    1.287094095785101E-1    9.574601124074290E-6    1.609776578033544E-5    1.905571937049799E-5   -6.606185663835754E-6    1.084282225877258E-6    2.990178072689609E-6
                         2.363157160380724E-5   -1.504856386021604E-5    5.464902877495973E-1    1.079221649064853E-1   -2.013941144803846E-5    1.359297096593764E-5    7.900012228416792E-6   -1.295294546930908E-5
                         8.305926826843381E-6    6.780312562753700E-7   -3.949846423068285E-6   -1.071419848456903E-5    4.709017069763186E-1    1.118452092691416E-1    2.498969469837352E-7    1.367341215556926E-5
                         7.211718856324322E-6    6.819387344631212E-6   -1.441845191264733E-5    1.261158663412189E-7   -2.211761563210192E-5    1.813453549184293E-5    5.492895810187167E-1    1.014569837724578E-1

 2.825000000000000E9     5.027780196269741E-1    1.214853884609330E-1    1.302641772410917E-5   -5.272134724856423E-6    3.077415578092059E-5   -2.653179890274604E-5   -1.625979046901308E-6   -9.579139980553129E-6
                         4.757223993399073E-5   -4.011814979709629E-6    5.513398361834557E-1    9.936782606959320E-2   -3.848057860637660E-5    2.797464880595608E-5    1.367806590994660E-5   -3.249312914214840E-6
                        -1.282606411590686E-5    6.646257593066794E-6   -1.737347907667626E-6   -8.238443788130625E-6    4.760114296406718E-1    1.052721844968068E-1    1.963940320796916E-5    9.300041579068177E-6
                         5.613009698865562E-6   -1.686073599128201E-6   -1.167726456883859E-5   -1.445397340328833E-5    1.198228262256688E-5    3.430685895333171E-5    5.541187817390242E-1    9.239595228801213E-2

 2.837500000000000E9     5.089745125533361E-1    1.147090049842826E-1    3.270547242093106E-5   -2.000267979387603E-6   -1.366567098501316E-5    2.192297309880264E-5   -3.206755488527833E-6   -2.527882121039282E-5
                        -2.101780207608241E-6    2.179226618736289E-5    5.561831537384164E-1    9.102049618050295E-2   -2.184551747820732E-5    3.169515298067857E-6    4.104693398612516E-6    1.332958755642901E-5
                        -1.674049693497078E-6    3.070062668353165E-6   -7.978077871235235E-7   -6.408880172997847E-6    4.809776122049682E-1    9.866142667264456E-2    4.576158425898986E-5    1.280560047349039E-5
                         3.161624244074949E-6   -4.975863864960191E-6   -2.200623656760347E-6    6.226760002168083E-6    2.717246424899716E-5    6.612391835774174E-6    5.587971143758793E-1    8.355464606944890E-2

 2.850000000000000E9     5.147273491060574E-1    1.083285854691503E-1    3.474557422473038E-6    3.030980918698155E-5    1.267137280957341E-5    2.691068173839299E-6    4.792074081525810E-6    9.664509337747412E-6
                         2.971517890682610E-5   -2.736083916085023E-5    5.610814197468883E-1    8.244397062644819E-2   -6.546632369476482E-7    9.981939818797052E-6    3.339904774542828E-6   -1.224530491963272E-5
                        -9.406968989856479E-6    2.019263364404103E-7   -2.011962245016426E-5    2.266691154752085E-5    4.859464513294638E-1    9.193107500385006E-2    2.598097564772844E-5   -2.764509747578037E-5
                         1.320268348283697E-5    6.967066631946371E-6   -1.961653220491109E-5   -3.535858789841432E-6    1.564171845381591E-6   -5.485614559056861E-6    5.633358391789318E-1    7.497489354786725E-2

 2.862500000000000E9     5.198238762224833E-1    1.018639819944707E-1    2.075618847903742E-5   -3.313528267550025E-6    1.307845610424973E-5   -3.538530009092402E-5    6.595597239494501E-6   -1.085847805789283E-5
                         1.134653358391898E-5   -1.292672736066773E-5    5.656230647277386E-1    7.383663710901886E-2    3.802794789803153E-5    4.820098834951863E-6    3.791503903161446E-5    7.766717882942597E-6
                         2.384108128067221E-5   -1.493361618603547E-5    2.092392431854795E-5    1.026217898630368E-5    4.906114076024959E-1    8.519800086446951E-2    2.470621760468563E-5   -4.556056784534041E-5
                         1.158195362190846E-5    2.341553425518541E-6    1.824544008538249E-5   -1.725084908981389E-5    6.402373457223465E-6   -1.371055161720173E-5    5.674318397545851E-1    6.629084708104115E-2

 2.875000000000000E9     5.245041040050048E-1    9.472648549164553E-2    2.436279894566038E-5    3.472555958694147E-6    1.210190105888069E-5    4.992486370117160E-6   -1.225689778436456E-5    1.243855456983735E-7
                         3.812439601632658E-5   -4.939564564908796E-6    5.697434888172181E-1    6.488944855936554E-2   -6.276519497523752E-6    5.790286074017865E-6    1.278640600052593E-7   -8.059820308242645E-6
                         3.442593251671612E-5   -5.677633830542114E-6   -5.711254865809132E-6    5.069581092718901E-5    4.950867324205018E-1    7.790579973901636E-2    2.287307050371233E-5   -2.120458429549158E-5
                        -1.267885602927993E-5    2.303166637102926E-5   -8.635248704031541E-6    2.167242791749513E-5    1.412460015778348E-6   -1.776997145523092E-5    5.710783571806720E-1    5.706294879263411E-2

 2.887500000000000E9     5.288326224598856E-1    8.672809977526959E-2    1.636175039941284E-5    4.208044168097186E-6    7.229298083628051E-6    3.392313203304873E-5    1.093849696811717E-5    9.697094900183774E-7
                        -6.941310573013746E-7   -3.355575850233742E-5    5.739762367033160E-1    5.570475509371122E-2    1.224592441520457E-5   -1.505354031457705E-5   -2.735479995731170E-5   -1.163372254460431E-5
                        -5.197828801504929E-6    1.931080913958655E-5   -6.171292524058184E-6    1.322340575178084E-5    4.996205305978836E-1    7.043883855235837E-2    5.720821930553218E-6    7.437815278756928E-6
                        -9.722938207427935E-6   -8.401718128781133E-6   -2.005414615166183E-5   -1.681848178745585E-5   -4.229724514536446E-6   -2.319537387943299E-5    5.747258856476115E-1    4.756030811920658E-2

 2.900000000000000E9     5.329285442382203E-1    7.802775078007583E-2   -1.819112980944485E-5   -8.055667339826845E-6   -2.978649283943329E-5    4.318389058266370E-5   -2.025113618305962E-5   -9.483982198519652E-6
                         3.379913546320591E-6    2.352291138363581E-6    5.779444063986903E-1    4.605412006230961E-2    1.668466995293123E-5   -2.327170410412417E-6   -6.334015059474519E-6   -6.248758147426534E-6
                         1.916258760665646E-6    1.016271144835449E-6    6.742486361511861E-7   -1.829914022900953E-5    5.042257615789494E-1    6.231344931011495E-2    1.420268458347190E-5   -3.000250989846475E-6
                        -1.761859666259290E-6   -2.443884878910084E-5   -1.445016113954947E-5   -1.664807990042651E-6   -1.036558565551478E-5   -3.521367733422664E-5    5.783376372437101E-1    3.745959453552799E-2

 2.912500000000000E9     5.375490423975084E-1    6.812805408554914E-2    2.444414920798420E-5   -2.563342383071335E-5   -2.539944434310816E-5   -3.594959194374397E-5   -1.969947130097645E-5   -1.272282128243644E-5
                         2.281617869892772E-5   -2.702620356210138E-5    5.820824475734354E-1    3.607399797028250E-2    8.681774300665034E-6   -1.036642755330760E-5   -1.612677496895967E-5   -2.085372764030354E-5
                        -2.229798661887197E-5    6.127650056324208E-6   -2.909516942643108E-6   -7.391833140340393E-6    5.090448448577387E-1    5.393622168447170E-2   -2.034664064519174E-5   -3.393318258309395E-5
                        -2.190312447022962E-5   -5.313944756078750E-6   -8.026776883066237E-6   -7.344327766764913E-6    3.234862880088261E-6   -3.742554834444557E-5    5.820841545603507E-1    2.724894089516602E-2

 2.925000000000000E9     5.424849519143109E-1    5.819597580596694E-2   -5.573813287802317E-6   -7.125080143757435E-7   -4.390820386552925E-6    2.057499564402411E-5   -3.485014314982899E-5   -8.337167730294345E-6
                         1.171615982537478E-5   -3.951257887506686E-5    5.860554604279190E-1    2.599564887992056E-2    4.783932886454633E-6   -1.385784618501115E-5    7.841797896149678E-6   -5.886174768711788E-6
                         1.924236600739885E-5    1.064084418962510E-5    7.114374662576161E-6   -4.902685330708939E-6    5.137234069342366E-1    4.580715690951526E-2   -1.707947123962131E-5    7.439862656138050E-7
                        -6.067233910246257E-6   -1.317396081950593E-6   -2.009569297942631E-5    1.391610186569054E-5   -1.141690863075905E-5    1.243452721224907E-5    5.859765651033843E-1    1.708510362378114E-2

 2.937500000000000E9     5.475917635165521E-1    4.838080881566871E-2   -4.756996734862237E-5   -1.135953391992614E-5    1.195905486325501E-5   -9.820121267323654E-6    2.054892542996903E-5   -2.540214192504842E-6
                         9.287618292425230E-7    8.264820960010672E-6    5.898605881324802E-1    1.615033021538553E-2   -9.064602993085021E-6   -1.383044330479799E-5    1.343172256348392E-5   -1.858252562577213E-5
                         1.916810841269885E-5   -8.061597846051495E-6   -8.322551854615351E-6   -2.416693200299949E-5    5.184042282408503E-1    3.748956914173728E-2   -1.061806095336503E-5   -2.857490706991028E-5
                         1.166276026381771E-5   -6.059194689237198E-7    4.123463548867490E-6   -8.309903772029469E-6   -1.215448226321737E-5   -3.696823151547075E-6    5.896677328834004E-1    6.823337760187799E-3

 2.950000000000000E9     5.530821387984015E-1    3.942411791240584E-2   -2.302406830474173E-5   -1.821766876237754E-5   -1.617057058205526E-5   -1.808374964092619E-5   -2.870397502474967E-6    2.585845725416446E-5
                        -5.545508726866077E-6    4.878793876613186E-6    5.935283551942416E-1    6.053073702947114E-3    6.078271938826567E-8    2.468127893231506E-5    3.945333539719023E-6    6.697881465737146E-6
                        -2.362879350076756E-5    1.683633104046597E-5   -6.264783152610236E-6    1.443936349690372E-5    5.229112207679026E-1    2.897967854053211E-2    2.139414578922246E-5   -1.135913103482001E-5
                         1.699515465911742E-6    1.229556217801556E-5   -5.521092943150703E-6   -3.077437048416656E-5   -2.749688171353410E-5    2.876106149247573E-5    5.930950364591426E-1   -3.384048358180336E-3

 2.962500000000000E9     5.583380897752952E-1    3.061463729609310E-2    9.455105010076672E-6    3.397931756567119E-5    7.617770123561432E-6   -6.930299518054171E-7   -1.812381249262473E-5   -2.899600668602647E-5
                        -9.520061768461069E-6    6.976771116727997E-6    5.970393415107665E-1   -4.081472773109512E-3   -5.714708966598850E-6   -1.212884368088014E-5   -7.942205977402638E-6    2.094994450686816E-5
                         1.957333737671682E-5    2.988888122500518E-5   -1.275237972316885E-5    1.612878107860723E-5    5.271491213733287E-1    2.044389463072316E-2   -4.055422194287475E-5    1.647547808125655E-5
                         1.595286880614430E-5    5.826533650638251E-6    2.167271910015859E-5    1.732805708052323E-5   -1.724868952393969E-5    1.462200542346778E-5    5.961435454405773E-1   -1.343467517368720E-2

 2.975000000000000E9     5.630429423902288E-1    2.183822630300369E-2   -1.713551482688727E-5   -3.411893830336179E-6    4.163027837022706E-5   -2.038145060510440E-5    2.293110311383805E-5    1.336937660722362E-5
                         3.056482528216362E-6   -1.572790553904408E-5    6.002632108514652E-1   -1.434978886690737E-2    3.712662928234425E-6    8.774072001809222E-8   -1.596690842528168E-5    1.566767556235806E-5
                        -1.757629086304785E-5    3.078384142194777E-6   -8.255620430008970E-6   -1.832126411598456E-6    5.313880151573719E-1    1.163700743789011E-2    2.199142385689918E-5    1.494128991774214E-5
                        -1.046234976568045E-5   -1.131384280760110E-5   -2.023349210983676E-5    2.086840998927944E-6   -3.530605045566280E-5    1.604793414520376E-6    5.991501130499240E-1   -2.385116796453687E-2

 2.987500000000000E9     5.669877860027420E-1    1.327351527599478E-2    5.963020527520049E-6    5.458518322784399E-6   -1.124578461705660E-5    7.440491929078833E-7   -4.915248687372189E-5    1.792433836241025E-5
                         8.619172990641926E-6   -1.165607194898018E-5    6.030431373479808E-1   -2.514758802438009E-2    2.294083319335067E-5   -1.459619205301136E-5   -3.249887558689982E-5   -7.499623925284344E-7
                         2.838507012091124E-5   -1.137217971352451E-5   -3.305175272918594E-5   -9.716687800694896E-6    5.351737494810086E-1    2.634677896710922E-3   -2.975458775501205E-5    6.156504485765707E-6
                        -2.114282036637999E-6    6.056363801381856E-6   -3.384007859413803E-6    2.753234506674766E-5   -2.035827873131278E-5   -6.399394265610364E-6    6.014012813090921E-1   -3.455609322919445E-2

 3.000000000000000E9     5.700019680323706E-1    4.091029244423633E-3   -2.172847942042087E-5   -1.873201373979663E-5   -9.309817496306418E-6    3.696432921745934E-6    1.883123888257507E-6   -3.777645140825501E-5
                        -2.371385876076759E-7    6.213520854917224E-6    6.052021720703321E-1   -3.619868947410717E-2    9.781566515708496E-7   -1.252509874856234E-6   -5.652706807044543E-6    2.968308443612396E-6
                         1.241042620027159E-6    8.065336256211058E-6    1.474296627332951E-5   -1.469982012457961E-5    5.385510326993499E-1   -6.518710181727123E-3   -2.871456297079235E-5    5.247407484146976E-5
                        -6.594279277341636E-6   -1.396679265940636E-5    1.605008928733912E-5    1.489838708992151E-5   -1.616905420203843E-6    9.621138082677076E-6    6.034159591547573E-1   -4.565249317234881E-2
