# Supplementary material for: Microwave Imaging for Parkinson’s Disease Detection: A Phantom-Based Feasibility Study Using Temperature-Controlled Dielectric Variations
Source: Sensors (Basel). 2025 Dec 12;25(24):7562. doi: 10.3390/s25247562 (PMC12736638; doi:10.3390/s25247562)
Supplement: Supplementary file 1 [file sensors-25-07562-s001.zip › 37.6.s4p]

#  HZ   S   RI   R     50.00 
! Rohde & Schwarz Vector Network Analyzer 
! Rohde-Schwarz,ZNA26-4Port,1332450024101213,1.95
! Created: UTC 8/28/2025, 1:47:15 PM
! freq[Hz]                re:S11                  im:S11                  re:S12                  im:S12                  re:S13                  im:S13                  re:S14                  im:S14
!                         re:S21                  im:S21                  re:S22                  im:S22                  re:S23                  im:S23                  re:S24                  im:S24
!                         re:S31                  im:S31                  re:S32                  im:S32                  re:S33                  im:S33                  re:S34                  im:S34
!                         re:S41                  im:S41                  re:S42                  im:S42                  re:S43                  im:S43                  re:S44                  im:S44
! 
 5.000000000000000E8    -2.261964098927056E-1    3.471525969857409E-1   -1.533995328581125E-2    1.786610186661800E-2   -4.033911979651845E-2   -1.120250004549078E-2    5.218577328556177E-2    1.570734759842161E-2
                        -1.531222156674487E-2    1.788039947573018E-2   -2.408486827895087E-1    3.256158593694256E-1    1.149890960091595E-2    2.513036101896230E-2   -4.057736803900797E-2   -6.746790664526142E-3
                        -4.031270415486485E-2   -1.130295806071023E-2    1.146286979275781E-2    2.514272163348342E-2   -2.562734678544862E-1    3.439007233096816E-1   -8.378680965793809E-3    1.895892342560779E-2
                         5.223980607984722E-2    1.576153050354816E-2   -4.057584409481353E-2   -6.768672558926054E-3   -8.325129930924130E-3    1.894469641409508E-2   -2.673439003790827E-1    3.375741031263204E-1

 5.125000000000000E8    -2.485095314234067E-1    3.361748640084164E-1    1.185996942592634E-3    9.947154689333789E-3   -3.104946571292914E-2    2.488745138013785E-2    4.499431082653864E-2   -2.941436026955086E-2
                         1.210492476791483E-3    9.943909249189357E-3   -2.757175357119920E-1    3.242509406959315E-1    2.733724713819169E-2    3.874832487432049E-3   -2.853024504144490E-2    2.829303815206647E-2
                        -3.102963510323463E-2    2.492894941212020E-2    2.733915557898639E-2    3.830472578368163E-3   -2.805084891229599E-1    3.446867595804432E-1    6.197406525468571E-3    5.285191662107268E-3
                         4.497942656747262E-2   -2.940560547474519E-2   -2.853120629213080E-2    2.824017762853619E-2    6.245439773885006E-3    5.302529118967969E-3   -2.928413432007442E-1    3.362811191172762E-1

 5.250000000000000E8    -2.985270937337645E-1    3.712587440226189E-1   -6.535751170788021E-3   -1.303966421151963E-3   -1.329706271197316E-3    3.369703783013347E-2    5.966556400489103E-3   -5.052456872586189E-2
                        -6.586655818866750E-3   -1.338110025171239E-3   -3.170257998516595E-1    3.765390500654563E-1    1.524307600413118E-2   -1.490133886866944E-2    2.856772774914059E-3    3.438012581350206E-2
                        -1.304059834184253E-3    3.370820736622118E-2    1.521218780386074E-2   -1.489624221286600E-2   -3.179559413222997E-1    3.949418296113789E-1   -5.735137530579931E-3   -5.193621634267265E-3
                         6.023802107513627E-3   -5.048303724966575E-2    2.891740688290120E-3    3.438051923622125E-2   -5.683090115122585E-3   -5.185916029567271E-3   -3.328608912893686E-1    3.877176975257078E-1

 5.375000000000000E8    -3.001020722380645E-1    4.421842082213106E-1   -1.680093105816160E-2    8.828197780352175E-3    1.866515483093405E-2    1.992032928957068E-2   -2.998120178860696E-2   -3.407127848166307E-2
                        -1.678337149740012E-2    8.902567654580019E-3   -3.013499317142198E-1    4.418350504590097E-1    1.228797315780751E-3   -1.468349050678491E-2    2.163581401523634E-2    1.835361393709288E-2
                         1.872622707016603E-2    1.992139302141219E-2    1.196853742888915E-3   -1.469192484713954E-2   -2.997464686502862E-1    4.617824984078122E-1   -1.537467707626013E-2    5.876906025510130E-3
                        -2.995744534273724E-2   -3.405064157748264E-2    2.157932262633228E-2    1.835297008746587E-2   -1.532581840568689E-2    5.801032075732868E-3   -3.154448027509222E-1    4.611886630041149E-1

 5.500000000000000E8    -2.541366648103925E-1    4.851548952149265E-1   -9.874073483693215E-3    2.648458287802508E-2    1.996094549753892E-2    1.871268457846608E-3   -3.946199385171353E-2   -2.427341401026696E-3
                        -9.928376202390050E-3    2.651903907259392E-2   -2.611192929729683E-1    4.701972451088636E-1   -5.789342761626896E-3   -7.757006691145969E-3    2.232157552273263E-2   -9.729420745145514E-4
                         1.998523138863561E-2    1.897976059497991E-3   -5.805655337422418E-3   -7.731068926353125E-3   -2.531168214819867E-1    4.906471229955287E-1   -8.450086585693449E-3    2.138880950570797E-2
                        -3.946757148216281E-2   -2.436755512771326E-3    2.231849581618759E-2   -9.687138952213323E-4   -8.489360166304413E-3    2.133804199371908E-2   -2.560711550056015E-1    4.945022868915787E-1

 5.625000000000000E8    -2.152947284586811E-1    4.794098736632841E-1    1.597537672555962E-2    3.081106956237482E-2    1.156643305073247E-2   -4.989541416135507E-3   -2.581955238132991E-2    2.123706513667349E-2
                         1.594848847754763E-2    3.080332681044252E-2   -2.335621204010289E-1    4.736221868358493E-1   -2.512706013910077E-3   -7.779890233839875E-4    1.085084422188988E-2   -9.552839006740954E-3
                         1.154980086522203E-2   -5.016883027272044E-3   -2.575804150580712E-3   -7.315366307509906E-4   -2.194567836358827E-1    4.866269538442144E-1    1.353051542339308E-2    2.221316107165133E-2
                        -2.577586556125944E-2    2.122863018395395E-2    1.081520071405096E-2   -9.527995124490533E-3    1.350162401151367E-2    2.216142406823751E-2   -2.153799336151937E-1    4.776320077591570E-1

 5.750000000000000E8    -2.161995711118940E-1    4.741149823116700E-1    3.184103126872516E-2    5.745434944806940E-3    9.782730674578289E-3   -4.290871544892881E-3   -5.646618851264356E-3    2.664537590794674E-2
                         3.183539209450416E-2    5.727900126668651E-3   -2.225836511933670E-1    4.798825977229771E-1    1.938884338066323E-3   -3.978706246625461E-3    5.987961321230560E-3   -5.886127478920567E-3
                         9.765759999759453E-3   -4.329161089553898E-3    1.964632892290312E-3   -3.961364699452440E-3   -2.137891432709328E-1    4.840768596181409E-1    2.082011587106635E-2    3.949017825209323E-4
                        -5.612643097001572E-3    2.663769839131872E-2    6.015713901421789E-3   -5.872507803750105E-3    2.078085424644104E-2    4.223296035442177E-4   -2.185642160103457E-1    4.705780354610580E-1

 5.875000000000000E8    -2.145870765559751E-1    5.011788808184674E-1    1.719085010408491E-2   -1.491447098180608E-2    1.148672913673673E-2   -9.716895709420467E-3    6.938683853175423E-3    2.060666369956402E-2
                         1.717768084439029E-2   -1.491599169945175E-2   -2.062560133542574E-1    5.005464126789962E-1   -9.211816330050393E-4   -9.133181061421589E-3    9.121549578423349E-3   -8.654561532170061E-3
                         1.149993923482666E-2   -9.698301938599340E-3   -9.224361384494678E-4   -9.157022533258534E-3   -2.051521815371753E-1    5.042298215025165E-1    5.465349053356526E-3   -9.641885072947663E-3
                         6.917643757541714E-3    2.060088403287888E-2    9.077725002997632E-3   -8.685698366570745E-3    5.522404270592456E-3   -9.678846267451332E-3   -2.115564716578014E-1    4.992577562132551E-1

 6.000000000000000E8    -1.837631017899160E-1    5.306270585518936E-1   -1.666178494120432E-3   -9.656919774438728E-3    5.850902877814657E-3   -1.958934160622352E-2    1.340153194274961E-2    1.664354735188983E-2
                        -1.681838158583992E-3   -9.638215018805638E-3   -1.729193698014104E-1    5.160360327693037E-1   -1.034190291369970E-2   -1.134109618852054E-2    5.162978088219193E-3   -1.892864840278467E-2
                         5.819452082189164E-3   -1.957302097631056E-2   -1.034357015375990E-2   -1.134378176248269E-2   -1.741126038309974E-1    5.238211381615699E-1   -5.197228493357586E-3    1.362087112244434E-3
                         1.343841120102710E-2    1.668227107141775E-2    5.181718385608902E-3   -1.892314230722961E-2   -5.167710461756332E-3    1.362334936644078E-3   -1.705715002813021E-1    5.227383411437141E-1

 6.125000000000000E8    -1.369131695377441E-1    5.380910410566343E-1    1.758067861187383E-3    6.032386551860502E-3   -1.019038125638890E-2   -2.348869595986207E-2    2.518154755781720E-2    9.619812992970041E-3
                         1.806234308498447E-3    5.974011412142663E-3   -1.354151293738631E-1    5.177199961593377E-1   -2.135476137260988E-2    1.085509382002789E-3   -1.215791742236200E-2   -2.372405971717501E-2
                        -1.022139453526908E-2   -2.347937210204370E-2   -2.135752713082189E-2    1.124066335042857E-3   -1.331108825909529E-1    5.248029842227168E-1    6.387515478895211E-3    1.411165189043293E-2
                         2.521667586950640E-2    9.607701095125742E-3   -1.221967808692971E-2   -2.364700745179320E-2    6.367222618435009E-3    1.413157583944863E-2   -1.206636706682498E-1    5.134541672460147E-1

 6.250000000000000E8    -9.637710235745960E-2    5.210331089576651E-1    1.865634556053388E-2    1.044043345042269E-3   -2.674262344371330E-2   -1.079522955258952E-2    2.964184745073239E-2   -1.184817402274554E-2
                         1.869588652170774E-2    1.042564657491034E-3   -9.749807372912163E-2    5.047684317654673E-1   -1.236061138493564E-2    1.957456062560971E-2   -2.981104433985062E-2   -8.096492288862943E-3
                        -2.679449981653708E-2   -1.076885088257033E-2   -1.233245109234519E-2    1.953134812686851E-2   -9.832420295677637E-2    5.060336948471176E-1    2.469679533142937E-2    2.322702088484178E-3
                         2.962301904004675E-2   -1.187185260627985E-2   -2.982551449070918E-2   -8.106083244006761E-3    2.471441147492343E-2    2.368015690238909E-3   -9.394513183771294E-2    4.809519709222064E-1

 6.375000000000000E8    -7.876027389342345E-2    4.963964477875014E-1    1.668302625848336E-2   -2.048326658901614E-2   -2.694889838896952E-2    1.071000677997628E-2    1.315163448644933E-2   -2.929935024946918E-2
                         1.671833325868881E-2   -2.049310107494608E-2   -7.781693070322866E-2    4.775205876012222E-1    8.548828955792022E-3    1.908409590401422E-2   -2.677010684666422E-2    1.653053169732157E-2
                        -2.702109029422109E-2    1.075578916403797E-2    8.579508894885604E-3    1.905548760337067E-2   -8.689855147769278E-2    4.822774126088418E-1    1.821510960055197E-2   -2.176828979579625E-2
                         1.311331672578670E-2   -2.928569310019685E-2   -2.674714911602208E-2    1.653526753877890E-2    1.824698839361019E-2   -2.175774735619619E-2   -9.649204022557574E-2    4.582539354981723E-1

 6.500000000000000E8    -7.296962832397309E-2    4.902938718771395E-1   -6.626595715133899E-3   -2.631250647567351E-2   -1.305465719496540E-2    2.495019133377599E-2   -6.449725046587197E-3   -3.009641358758705E-2
                        -6.616255936731597E-3   -2.631460875107509E-2   -7.497818055472091E-2    4.658569369266840E-1    1.525330060518097E-2    1.125425130304909E-3   -7.444270510764756E-3    2.880711370824810E-2
                        -1.306602466467984E-2    2.494776594223347E-2    1.527990957369130E-2    1.102136197843818E-3   -8.271609598379039E-2    4.780659788483510E-1   -5.934752273914562E-3   -2.408235886019014E-2
                        -6.413464528468096E-3   -3.007746678240881E-2   -7.465066777933496E-3    2.883963815381224E-2   -5.908078223112583E-3   -2.408186456099527E-2   -9.642027743580928E-2    4.637376021438260E-1

 6.625000000000000E8    -5.068253567629434E-2    4.933373731146862E-1   -1.902183974078299E-2   -8.584877391349426E-3    6.085088178864695E-3    2.639550865905250E-2   -2.435539812997356E-2   -2.330333682264844E-2
                        -1.900433785943715E-2   -8.615170347370997E-3   -5.969105753865618E-2    4.664978832234350E-1    2.071787776733404E-3   -7.612938952521192E-3    1.291073332469419E-2    2.465522825970765E-2
                         6.102160903227045E-3    2.639387079560581E-2    2.038905967124695E-3   -7.618987792371093E-3   -6.581234552819078E-2    4.798608912162469E-1   -1.430817689876939E-2   -6.586491468563584E-3
                        -2.433085431697452E-2   -2.330594696955959E-2    1.293169981422675E-2    2.465511464398256E-2   -1.432572419773558E-2   -6.592592831445377E-3   -7.176971667842993E-2    4.701573506829320E-1

 6.750000000000000E8    -1.846607650553245E-2    4.825830450558639E-1   -1.049132556455563E-2    4.387767395993480E-3    1.944166926643287E-2    1.440579284608877E-2   -3.846729866729408E-2   -2.076526078415534E-3
                        -1.050835657553588E-2    4.407869896557145E-3   -3.044136890075419E-2    4.580949113944882E-1   -5.288650539635748E-3    2.196719786906793E-3    2.291122986346152E-2    8.102224462802485E-3
                         1.946124122900644E-2    1.438905217896780E-2   -5.283624308393637E-3    2.209216463490612E-3   -4.024469736727870E-2    4.745785382693316E-1   -4.417963744609695E-3    2.125269800928356E-3
                        -3.847524369261174E-2   -2.082258535892952E-3    2.291581963372680E-2    8.074933874675170E-3   -4.429524611945516E-3    2.090864510509919E-3   -4.007450171597723E-2    4.586795525452503E-1

 6.875000000000000E8     9.251840219188177E-3    4.561681720195294E-1   -6.721838680438561E-4    2.151359174302504E-3    2.024764568030204E-2    8.632405620716045E-4   -3.111182804830703E-2    2.753893130873444E-2
                        -6.853613168120207E-4    2.161089809810667E-3   -4.136108249419034E-3    4.295874403414174E-1    2.800432902200063E-3    9.682746751694157E-3    1.827331131122895E-2   -5.891869191747147E-3
                         2.027372753167317E-2    8.948305813050362E-4    2.835479462712346E-3    9.717033496625978E-3   -1.501807493108103E-2    4.552361083314282E-1    2.319744469849753E-3   -4.801532740635188E-3
                        -3.111391252806335E-2    2.753822395362784E-2    1.824530098851620E-2   -5.900377407156614E-3    2.323245992081164E-3   -4.803459650735219E-3   -1.685971487084832E-2    4.326318178573366E-1

 7.000000000000000E8     2.055029655798058E-2    4.198942604816993E-1   -1.019814648741547E-3   -5.737318150566661E-3    1.718761676317515E-2   -8.117929910020439E-3   -2.167644822389878E-3    4.153780206675110E-2
                        -1.012673306301870E-3   -5.740379385921784E-3    1.402643412419555E-3    3.937967764393095E-1    1.329869511316134E-2    3.866632098854727E-3    1.106977412693018E-2   -1.152156608783385E-2
                         1.719382419456756E-2   -8.150775474022163E-3    1.326478526965392E-2    3.873589684858845E-3   -2.883204420350951E-3    4.278886529590467E-1   -5.441415506958234E-3   -1.287496651875169E-2
                        -2.207315886275118E-3    4.155564200725193E-2    1.102500768930005E-2   -1.152435884040998E-2   -5.446125846225155E-3   -1.286826662384633E-2   -9.296964250797020E-3    4.039817782305858E-1

 7.125000000000000E8     1.268104372817382E-2    3.930148667299928E-1   -1.050052658653944E-2   -6.887007844061538E-3    1.041452485382286E-2   -1.650893316101844E-2    2.515620519495533E-2    2.941354794864611E-2
                        -1.050156727104198E-2   -6.901733596986824E-3   -7.991100457935749E-3    3.726375836010656E-1    1.307825285632368E-2   -9.236694456831746E-3    3.913001624592424E-3   -1.444294656104654E-2
                         1.037815202598854E-2   -1.654269220933828E-2    1.304983476614031E-2   -9.218616254240117E-3   -3.259864816865276E-3    4.080149754103204E-1   -1.752272053902741E-2   -6.145673703668680E-3
                         2.518007058349760E-2    2.942853382848235E-2    3.917136859823821E-3   -1.443791195982012E-2   -1.752432361963337E-2   -6.143994730077635E-3   -1.096965945145439E-2    3.860458094349819E-1

 7.250000000000000E8     8.512937881790155E-3    3.848897352357779E-1   -1.547337600151025E-2    3.539509593349996E-3   -1.061357503220001E-3   -1.882463503675368E-2    3.463105697520409E-2    6.565638423249651E-3
                        -1.542626424117934E-2    3.552746371294418E-3   -8.638232963884392E-3    3.671617181516892E-1    5.959549090826917E-4   -1.634929427479829E-2   -3.512321379604751E-3   -1.335104457129376E-2
                        -1.063255843039533E-3   -1.888747521625129E-2    5.622631941882926E-4   -1.633858148114446E-2    1.660180112960913E-3    4.004557823418046E-1   -1.684884752325647E-2    7.702569958111625E-3
                         3.463882143078682E-2    6.570548737510522E-3   -3.561172604708084E-3   -1.332950094580979E-2   -1.679857577426581E-2    7.729701370010728E-3   -5.092807825821040E-3    3.766361648819198E-1

 7.375000000000000E8     1.929238091470247E-2    3.760191892601009E-1   -8.415459064044419E-3    1.242570141541159E-2   -1.045318422461070E-2   -1.486610604601503E-2    3.094074330809285E-2   -1.426675560556203E-2
                        -8.440752271253930E-3    1.241165019589621E-2    5.465610124473508E-3    3.540729594419356E-1   -1.178566949795034E-2   -8.585290982957855E-3   -8.781772343649090E-3   -1.003387433930455E-2
                        -1.047228112030098E-2   -1.487179446165514E-2   -1.180353160343347E-2   -8.562538865175865E-3    2.005786250205057E-2    3.863655533313499E-1   -6.618654373244431E-3    1.383987234267905E-2
                         3.095131854931313E-2   -1.427082557525879E-2   -8.806401380039271E-3   -1.003650108842049E-2   -6.634432603808816E-3    1.383207568663319E-2    1.004949239653144E-2    3.600554807998185E-1

 7.500000000000000E8     3.488035992258333E-2    3.522244709340590E-1    5.258620116087655E-4    1.141122172993631E-2   -1.716038703189142E-2   -7.162757269790820E-3    1.618639985158147E-2   -3.058002134043099E-2
                         5.521885148018753E-4    1.139739136121925E-2    1.447856735308308E-2    3.234191583473973E-1   -9.740782025537581E-3    5.094875469012983E-3   -1.354286312071519E-2   -5.070698823847576E-3
                        -1.716077985626523E-2   -7.144197896382551E-3   -9.760622617971223E-3    5.128765370754081E-3    3.526903584092392E-2    3.540928686470176E-1    1.475545357994845E-3    1.010734015883009E-2
                         1.616945158612590E-2   -3.055801459847796E-2   -1.351815090642109E-2   -5.029597317670406E-3    1.485203540416822E-3    1.010585262939317E-2    2.230327795691127E-2    3.276551625334688E-1

 7.625000000000000E8     3.498782004206032E-2    3.141110775698860E-1    3.489366104267535E-3    6.058146391164970E-3   -1.904574511734540E-2    4.268874228504250E-3   -6.303642939820218E-3   -3.423714203720257E-2
                         3.468422355065144E-3    6.097718787143529E-3    2.157420017043444E-3    2.898230627341349E-1    2.530170605593046E-3    6.631297952430663E-3   -1.562044782079733E-2    4.131719717543071E-3
                        -1.900610289630748E-2    4.315115014562664E-3    2.530156832996245E-3    6.637060256224785E-3    2.891560590322360E-2    3.154601605598719E-1    1.588062879259654E-3    4.928446745155504E-3
                        -6.307034818957802E-3   -3.425838739503242E-2   -1.561463170268068E-2    4.128602636060364E-3    1.556098793079479E-3    4.923570928778416E-3    1.390124615453805E-2    2.866918213211837E-1

 7.750000000000000E8     1.132758054465410E-2    2.879291937192973E-1    9.543636234847991E-4    3.390196441155687E-3   -1.241403509547459E-2    1.579843211834139E-2   -2.666288746270626E-2   -2.308092261032545E-2
                         9.465670549513422E-4    3.406244809998507E-3   -2.125479868054551E-2    2.753059723751144E-1    5.460399412746690E-3   -3.623837918926696E-3   -9.712046827662692E-3    1.403885673011047E-2
                        -1.242925410785694E-2    1.583383545614410E-2    5.457954477374107E-3   -3.608759955866422E-3    7.532033261895141E-3    2.943573308091703E-1   -1.050342329488421E-3    5.541207297082506E-3
                        -2.666743787055006E-2   -2.312938777223292E-2   -9.684886031320348E-3    1.405821499800749E-2   -1.068027485376553E-3    5.542042410571876E-3   -1.423288010959988E-2    2.632030633503931E-1

 7.875000000000000E8    -7.085648223837595E-3    2.864881506131346E-1   -5.527150302560256E-4    6.406219649600595E-3    8.703331162902498E-4    1.974890772501393E-2   -3.574687852422424E-2   -5.308815153482421E-4
                        -5.510549688331740E-4    6.372536847447881E-3   -3.284070866111630E-2    2.727503162365543E-1   -3.274162573437474E-3   -8.342893252255037E-3    2.207944573220984E-3    1.677119901177144E-2
                         8.989744745529980E-4    1.976447571198112E-2   -3.286275014293440E-3   -8.315979708283199E-3   -4.454764752337155E-3    2.874434332359265E-1    1.108292548077619E-3    8.915369063382562E-3
                        -3.573325090406500E-2   -5.418437438554534E-4    2.234289222686401E-3    1.679169039171332E-2    1.101415577366452E-3    8.865682855791122E-3   -3.419876865705398E-2    2.608646858687662E-1

 8.000000000000000E8    -6.356684280331989E-3    2.835831369037733E-1    3.275205332005722E-3    9.617172679553958E-3    1.315820893701107E-2    1.339822466594525E-2   -2.689359851807088E-2    2.265218527990809E-2
                         3.327513392108598E-3    9.630692129011725E-3   -3.666719064952462E-2    2.630271041926501E-1   -1.081558233917371E-2   -1.522382466716709E-3    1.274385544400234E-2    9.883959750467044E-3
                         1.317020892320320E-2    1.341828522181840E-2   -1.083487428504432E-2   -1.525261217158580E-3   -9.427674435413917E-3    2.744439209173030E-1    5.764166848607154E-3    8.799016686372228E-3
                        -2.693238527913069E-2    2.262438056279692E-2    1.272751843693713E-2    9.882347140491092E-3    5.784742059847386E-3    8.789623139356642E-3   -3.925489612806602E-2    2.564471971290062E-1

 8.125000000000000E8    -6.416381027004408E-3    2.634017456250963E-1    1.065112320172529E-2    8.903771295046397E-3    1.692898984059494E-2    4.060025205113433E-4   -5.918138465210300E-3    3.320606045264039E-2
                         1.065202125210860E-2    8.908386384582469E-3   -4.818642051602987E-2    2.465600722705854E-1   -8.013566722173161E-3    8.092800486788477E-3    1.373453561763807E-2   -2.628541377210065E-3
                         1.692632865444380E-2    4.257016038387658E-4   -8.019741995464378E-3    8.102044015338480E-3   -2.246432287269588E-2    2.557467356442268E-1    1.057950574699437E-2    6.530745594758716E-3
                        -5.939339559075573E-3    3.320641954483425E-2    1.372297987477428E-2   -2.688726523933281E-3    1.058852626050985E-2    6.513227156286383E-3   -4.661599000607098E-2    2.386927039967875E-1

 8.250000000000000E8    -2.524210083217074E-2    2.389146024429077E-1    1.657944143773335E-2   -2.762126751324949E-4    1.005590278506862E-2   -9.483427249382616E-3    1.556770937556956E-2    2.847026779261271E-2
                         1.658120386744168E-2   -2.578500285702008E-4   -6.969077713721460E-2    2.362344711089129E-1    1.183746675412966E-3    1.076417688594229E-2    4.808874369420227E-3   -9.082106371332296E-3
                         1.007740636901688E-2   -9.489729941097595E-3    1.215878281457909E-3    1.076277120488643E-2   -4.600970965934761E-2    2.431249479111490E-1    1.403318880421719E-2   -1.120933713005530E-3
                         1.559325848185141E-2    2.841420988180737E-2    4.806265773063354E-3   -9.062875975781854E-3    1.401751713730685E-2   -1.117995413981878E-3   -7.187482173363131E-2    2.210546244052309E-1

 8.375000000000000E8    -5.744501562707764E-2    2.301799011562027E-1    1.058681804162349E-2   -1.123313894707265E-2    7.119544404506870E-4   -9.865221000655976E-3    2.861810618412510E-2    1.202595530499914E-2
                         1.062814944839819E-2   -1.124358721543592E-2   -9.131225430377619E-2    2.367533013195942E-1    7.926520766890604E-3    4.358269852451506E-3   -2.539157583892285E-3   -5.271080956751938E-3
                         7.246648722340910E-4   -9.886156283419652E-3    7.921214109357101E-3    4.326146374934025E-3   -7.175723994445551E-2    2.433749429351254E-1    8.218444814606551E-3   -8.930115033400294E-3
                         2.861198561757651E-2    1.200991600133387E-2   -2.521690109594766E-3   -5.264137235157109E-3    8.207990799128607E-3   -8.936649520929601E-3   -1.053883361640885E-1    2.230866458576765E-1

 8.500000000000000E8    -8.282737669274273E-2    2.399000712919890E-1    5.858575745190171E-5   -1.074113041867858E-2   -3.176640465092729E-3   -5.475240856356867E-3    2.887581421855645E-2   -7.379089831060353E-3
                         5.284933284834872E-5   -1.074349511617820E-2   -1.072251020167096E-1    2.430286606266140E-1    4.944715699422501E-3   -3.503369653766933E-3   -1.509412927154952E-3    5.650593478782271E-5
                        -3.137537608666833E-3   -5.477152196694449E-3    4.923561389841496E-3   -3.523289184682690E-3   -8.965985903476892E-2    2.531657835075257E-1    9.454557376068663E-4   -6.839428913018395E-3
                         2.893477457724294E-2   -7.373838114696277E-3   -1.504299473124473E-3    3.695534340068584E-5    9.549786373745397E-4   -6.834398561804303E-3   -1.248697207133076E-1    2.416143755899226E-1

 8.625000000000000E8    -9.227794114021620E-2    2.515467278038555E-1   -2.370334995828359E-3   -4.466006380136377E-3   -3.317961475486617E-3   -2.651595731007592E-3    1.848358641471678E-2   -2.332582058835641E-2
                        -2.424014940782594E-3   -4.442739802614473E-3   -1.174083065526099E-1    2.497951727770370E-1   -2.068094795615992E-3   -2.476337992435592E-3    1.912700295642197E-3   -5.638008853216856E-4
                        -3.316937521987461E-3   -2.659541886599395E-3   -2.087257499286637E-3   -2.499370259243505E-3   -9.769548578034079E-2    2.629935415770193E-1    1.584271023674783E-3   -2.962896248152242E-3
                         1.852844689660326E-2   -2.332753657265841E-2    1.941539188247992E-3   -6.280589812567988E-4    1.550635026671067E-3   -2.944796478744974E-3   -1.265803700706410E-1    2.548010027146239E-1

 8.750000000000000E8    -9.771073294060499E-2    2.533095019225106E-1    7.115799691323465E-4   -2.457704761745113E-3   -2.995343882042542E-3   -1.051502210512490E-3   -6.079575538546018E-4   -2.974489951920314E-2
                         7.024299216078510E-4   -2.451240206855562E-3   -1.257739549615178E-1    2.541352476135521E-1   -1.740220866127631E-3    3.563100115759609E-3    1.277249269666388E-3   -3.668198360879461E-3
                        -3.001816114627242E-3   -1.045943794416794E-3   -1.735572315500199E-3    3.525842583021627E-3   -1.016670629766665E-1    2.673723764222481E-1    4.045607864421381E-3   -4.600068690915796E-3
                        -5.949841350270050E-4   -2.974859997210195E-2    1.281771405700725E-3   -3.683939091881947E-3    4.018466950239455E-3   -4.579944992009925E-3   -1.292010439649716E-1    2.543610063874261E-1

 8.875000000000000E8    -1.111171970060184E-1    2.534076500777440E-1    2.024876466757720E-3   -5.788895202264321E-3   -2.340035575783259E-3   -2.653465442457284E-4   -1.899375451046960E-2   -2.169373709472654E-2
                         2.034696535792819E-3   -5.794481066050290E-3   -1.363757747136359E-1    2.576453672106711E-1    3.922514055728259E-3    4.050694919461471E-3   -1.634287974420972E-3   -4.327191041209698E-3
                        -2.307515823567474E-3   -2.323826039438247E-4    3.885624843171005E-3    4.048244118428446E-3   -1.091935534962730E-1    2.678696652899819E-1    2.438046034718895E-3   -9.092262494664308E-3
                        -1.897187641667205E-2   -2.171042004385296E-2   -1.608734177412874E-3   -4.294755674256355E-3    2.413099268320257E-3   -9.088411686291542E-3   -1.434236556065955E-1    2.549502981182755E-1

 9.000000000000000E8    -1.278339715594680E-1    2.633103216811487E-1   -2.514532707387359E-3   -8.808017289444952E-3   -2.206459954530848E-3   -2.228563827798635E-4   -2.734844709839427E-2   -4.680263498545138E-3
                        -2.515166647239921E-3   -8.821637191833901E-3   -1.503028614982454E-1    2.657655383224474E-1    6.257316467630545E-3   -7.858968336153911E-4   -3.977752287400525E-3   -2.954105356412831E-3
                        -2.219645376068543E-3   -2.440009537642203E-4    6.238662694851244E-3   -7.886901514613619E-4   -1.224236882194466E-1    2.730629132115418E-1   -4.082150830521225E-3   -1.063920850000784E-2
                        -2.735911031456708E-2   -4.691721612875048E-3   -3.961691323829882E-3   -2.942038989052060E-3   -4.087337534571573E-3   -1.062730254162011E-2   -1.586875568116694E-1    2.682122594912160E-1

 9.125000000000000E8    -1.371361043357148E-1    2.817381305736683E-1   -8.263302139313361E-3   -5.873672004362516E-3   -3.122873384751602E-3    3.453644391506217E-4   -2.336058033114322E-2    1.345610840569880E-2
                        -8.287920070618076E-3   -5.868173924956930E-3   -1.607177235537862E-1    2.820424541474842E-1    3.311898144197987E-3   -4.776858723331683E-3   -5.468861402209867E-3   -5.419687329042685E-4
                        -3.094699171964839E-3    3.604150736537104E-4    3.343604874074656E-3   -4.727303475108401E-3   -1.323254517326272E-1    2.879407167297182E-1   -9.520260805195753E-3   -6.008218453164980E-3
                        -2.337162086803246E-2    1.345385730144243E-2   -5.472636444998917E-3   -5.723505212618815E-4   -9.486311778923361E-3   -5.991387259694037E-3   -1.628404400996814E-1    2.877406022243088E-1

 9.250000000000000E8    -1.363637948728196E-1    2.994643047504468E-1   -9.601666849315920E-3    3.880371504323529E-4   -3.349087154757224E-3    2.674035538364926E-3   -8.556881473760962E-3    2.453464220750804E-2
                        -9.637091097121847E-3    3.774362699038175E-4   -1.613148739642199E-1    2.997422954008971E-1   -3.686595288964892E-4   -4.345921636432429E-3   -5.462675304063557E-3    3.067927072097203E-3
                        -3.344004031158994E-3    2.665571689632037E-3   -3.714704761239291E-4   -4.335769601194962E-3   -1.315995373484250E-1    3.043006170954642E-1   -1.007591131052519E-2    2.249917706302319E-4
                        -8.544271857463693E-3    2.456363554192022E-2   -5.418991404758161E-3    3.090489043019663E-3   -1.005402716688824E-2    2.170447690707669E-4   -1.577028520499896E-1    3.014740676778052E-1

 9.375000000000000E8    -1.308537655935227E-1    3.104265778564683E-1   -6.233643519630676E-3    5.446140461223015E-3   -8.989255647456524E-4    4.989692617423989E-3    9.415681118984623E-3    2.242196541484164E-2
                        -6.212144277969100E-3    5.462517386105942E-3   -1.562720824554451E-1    3.111353161208456E-1   -1.431501936407100E-3   -2.600186530334318E-3   -2.371674963528051E-3    6.136954146893479E-3
                        -8.771264338258024E-4    4.994267588554381E-3   -1.450494474203222E-3   -2.593639403622946E-3   -1.254242523161541E-1    3.129017032307947E-1   -6.838083026482001E-3    4.992017362716674E-3
                         9.412039373646545E-3    2.240653360149776E-2   -2.369866824713044E-3    6.136193979006552E-3   -6.842569176216238E-3    4.986055750042371E-3   -1.527331175902504E-1    3.069625915188336E-1

 9.500000000000000E8    -1.274158127973579E-1    3.152331647064557E-1   -4.496995023412091E-4    5.885414068501551E-3    3.092146142691786E-3    4.314495266664618E-3    1.957536860003911E-2    9.202416038500316E-3
                        -4.824612586245349E-4    5.898750242841210E-3   -1.527392016351852E-1    3.166492849141502E-1   -1.634226849443751E-3   -1.727267401623265E-3    2.113784785260339E-3    6.047781800902496E-3
                         3.093547236160954E-3    4.305804956962785E-3   -1.643041060074671E-3   -1.724347020538412E-3   -1.230846697881310E-1    3.150044236054214E-1   -1.465747463350869E-3    5.588571590001676E-3
                         1.957511300891229E-2    9.206422886389608E-3    2.124987546292285E-3    6.042906571497858E-3   -1.480575689985676E-3    5.569576823918467E-3   -1.531018364263635E-1    3.097908715301324E-1

 9.625000000000000E8    -1.290508674600286E-1    3.197589529531606E-1    2.245317816110606E-3    1.650786255274447E-3    4.771509563427109E-3    2.977696413699295E-4    1.757534407159075E-2   -4.678510513656671E-3
                         2.238035671781906E-3    1.661320698480823E-3   -1.532432276595951E-1    3.220559060424305E-1   -1.679419494015428E-3   -1.014950921888984E-3    4.839020596022349E-3    2.724435892328802E-3
                         4.792194566587384E-3    2.929513195047465E-4   -1.688747558695858E-3   -1.007892749924318E-3   -1.266989564916380E-1    3.190133078167365E-1    8.629032865403572E-4    1.943740770109417E-3
                         1.759520865488273E-2   -4.638571205718391E-3    4.862878090531216E-3    2.701696767066961E-3    8.492405326589501E-4    1.920802905602006E-3   -1.567239750534728E-1    3.163262181550143E-1

 9.750000000000000E8    -1.312014685915881E-1    3.288470794647376E-1   -6.707884135284109E-4   -1.652907700160424E-3    2.189084639325448E-3   -2.830045289644582E-3    9.571664110079713E-3   -1.139309622001090E-2
                        -6.546026234805345E-4   -1.671020391609658E-3   -1.533564531303695E-1    3.312556854326638E-1   -1.310532490143467E-3   -6.797928020999204E-4    3.986050576240619E-3   -6.657492412204600E-4
                         2.134183913332038E-3   -2.857987964205369E-3   -1.291748018881667E-3   -6.661535965037349E-4   -1.290434600908943E-1    3.292086599219372E-1   -1.684993625612664E-3   -3.497960560059524E-4
                         9.570103005676796E-3   -1.142793044301109E-2    3.957059333556156E-3   -6.652026658795256E-4   -1.708128832283836E-3   -3.368023677208999E-4   -1.570154065340012E-1    3.272953942177639E-1

 9.875000000000000E8    -1.278566336603834E-1    3.405492815428853E-1   -4.339077692371900E-3    7.168494972156004E-4   -1.136833690940727E-3   -1.526358872863482E-3    2.133966378546071E-3   -1.273233088445669E-2
                        -4.341004861496970E-3    7.326748023365286E-4   -1.486258487513999E-1    3.415031976633002E-1   -1.306280250518800E-3   -1.440853837176991E-3    1.885283175835868E-3   -1.146939800120283E-3
                        -1.126329728367101E-3   -1.551991973702225E-3   -1.302723945785518E-3   -1.449846502107427E-3   -1.241018648234938E-1    3.404688085650142E-1   -4.130746980529805E-3    2.133033944802421E-3
                         2.127743223324677E-3   -1.273590136175424E-2    1.877354313422391E-3   -1.116859582610550E-3   -4.143288721823431E-3    2.115169046817464E-3   -1.512313429152257E-1    3.376610642612430E-1

 1.000000000000000E9    -1.188879819615524E-1    3.484542679900895E-1   -2.819524433614269E-3    5.194688423668229E-3   -3.840357277683089E-4    1.426096341100582E-3   -4.413441974755435E-3   -1.130241047254659E-2
                        -2.851482854117173E-3    5.178489889076947E-3   -1.404026226597502E-1    3.474442815079158E-1   -3.540090098487990E-3   -1.754527623685527E-3    2.225429486357283E-3   -1.965219020057134E-4
                        -3.643559107633747E-4    1.416058407450532E-3   -3.555823794776936E-3   -1.748346007920449E-3   -1.147802615640271E-1    3.455586113932536E-1   -2.291585862791462E-3    5.788790225062517E-3
                        -4.422112368292951E-3   -1.134112735397769E-2    2.239281985973081E-3   -2.249592810573749E-4   -2.293309979211617E-3    5.781709094898276E-3   -1.426484328240890E-1    3.425405520542166E-1

 1.012500000000000E9    -1.096340878338295E-1    3.500881542603524E-1    1.772116528761204E-3    5.551277032552516E-3    2.701227902640775E-3    9.030969382592805E-4   -9.471731085820338E-3   -6.758163253726051E-3
                         1.771474121564462E-3    5.527792324413063E-3   -1.343469871962729E-1    3.483838954223348E-1   -5.696319625373775E-3    1.679762969415281E-3    3.709994585103600E-3   -2.019665865290675E-3
                         2.688657271867038E-3    9.029008890536711E-4   -5.694680681158016E-3    1.671218170729806E-3   -1.082475369723508E-1    3.447751173949380E-1    1.968885411152765E-3    5.882088976711643E-3
                        -9.481974934981565E-3   -6.742078720557780E-3    3.692197888968032E-3   -2.058718498708449E-3    1.977660573393462E-3    5.853784050614586E-3   -1.369758801277445E-1    3.422974547574898E-1

 1.025000000000000E9    -1.051169173059974E-1    3.487362540799229E-1    3.798757169638855E-3    2.113171541831882E-3    3.083071810830340E-3   -2.508829406203990E-3   -1.102422216151369E-2   -4.876538693127828E-4
                         3.811467399205881E-3    2.160848367286791E-3   -1.334506372242212E-1    3.485592377763631E-1   -3.048790168554007E-3    6.070745234808503E-3    1.964401741753871E-3   -5.397925170090866E-3
                         3.111436092120006E-3   -2.526004011913606E-3   -3.045859960127057E-3    6.076091897123449E-3   -1.075366229821179E-1    3.435268250784158E-1    3.876620167495067E-3    2.747278853480410E-3
                        -1.101085947331056E-2   -4.836356918188197E-4    1.963225350865623E-3   -5.393976018144729E-3    3.875407861709472E-3    2.736648603714457E-3   -1.373522784039581E-1    3.420312617871849E-1

 1.037500000000000E9    -1.047773798484437E-1    3.500860734560982E-1    2.160869111539162E-3   -2.525772592228022E-4    5.768855394713732E-5   -4.606599758437710E-3   -9.313679193584338E-3    5.349377047190916E-3
                         2.168084902195740E-3   -2.447973839282888E-4   -1.352632046432348E-1    3.525586956164791E-1    2.065621972012005E-3    5.995616610827616E-3   -2.555176927474067E-3   -5.994321065026801E-3
                         6.302057427426389E-5   -4.611713723198779E-3    2.072070898768690E-3    5.947191461559744E-3   -1.090996207388167E-1    3.469400865066855E-1    2.622592633351366E-3    6.463745814088756E-4
                        -9.343733556259101E-3    5.315962472470591E-3   -2.547708574816621E-3   -5.993279066089066E-3    2.601623413332143E-3    6.678165856741378E-4   -1.397741330476642E-1    3.466256048988176E-1

 1.050000000000000E9    -1.030489612621027E-1    3.550608574725344E-1    3.858082105540444E-4    4.193554834763758E-4   -3.415906313953071E-3   -3.275833899426359E-3   -4.907895521806540E-3    9.720897023407837E-3
                         3.817579621769362E-4    4.114933025794130E-4   -1.345398520072438E-1    3.593951472387334E-1    4.273411361949263E-3    2.397029440582484E-3   -6.078563095551468E-3   -2.782656112852657E-3
                        -3.410481203369610E-3   -3.290939330625468E-3    4.267845025647295E-3    2.398364296135856E-3   -1.075544080314131E-1    3.530381317580278E-1    1.571640309182384E-3    1.198846099668858E-3
                        -4.922591211055849E-3    9.693440170174074E-3   -6.060090338359008E-3   -2.763683500297114E-3    1.590133166235325E-3    1.202338849980274E-3   -1.386973871785751E-1    3.536932762462888E-1

 1.062500000000000E9    -9.855199312347969E-2    3.586797333072399E-1    7.713772732648750E-4    1.920292399773140E-3   -4.467965592239682E-3   -5.005491335140796E-6    1.851701764597731E-3    1.102721842836450E-2
                         7.674896083738257E-4    1.912503601847662E-3   -1.308383999688913E-1    3.643531354711517E-1    3.155722536321381E-3   -2.242064713152072E-4   -6.039428986555869E-3    1.808807328189613E-3
                        -4.473009872873941E-3    3.204848260515716E-6    3.155684059268454E-3   -2.250719819309538E-4   -1.035169946718740E-1    3.568526598571543E-1    2.448227042972465E-3    1.879703940852300E-3
                         1.849452483760906E-3    1.102446813740186E-2   -6.038177806074983E-3    1.798774734999953E-3    2.447053115883412E-3    1.870543067189312E-3   -1.351446544100132E-1    3.581670056215165E-1

 1.075000000000000E9    -9.507552262058534E-2    3.588259405721922E-1    2.473517387040909E-3    2.273570096145033E-3   -2.944554088361245E-3    2.633220780648670E-3    8.343996280957836E-3    7.441500792442634E-3
                         2.499070122656581E-3    2.259132834019611E-3   -1.282081198355215E-1    3.663766228857982E-1    1.620375911811363E-3   -4.111252148552704E-4   -3.134870130909245E-3    4.644703268156245E-3
                        -2.920294827352840E-3    2.639547831766703E-3    1.609253162101776E-3   -4.146428533006859E-4   -1.012968293304892E-1    3.579357023078743E-1    3.993857513571957E-3    1.223074399952533E-3
                         8.335969693017030E-3    7.454048531475722E-3   -3.149028387821767E-3    4.690565122346084E-3    3.988157066680457E-3    1.230156039651883E-3   -1.333276410841720E-1    3.599311848227736E-1

 1.087500000000000E9    -9.532986357990961E-2    3.576668900760954E-1    4.374155416770597E-3    1.047994448164886E-3   -3.781498915819880E-4    3.238586540549768E-3    1.072421618797468E-2    3.969730182571912E-4
                         4.398686637165736E-3    1.041497610648472E-3   -1.285061550287538E-1    3.688950515015827E-1    1.746343728306467E-3    3.493205245169150E-4    3.137191270458053E-4    4.786230411440571E-3
                        -3.635400150385321E-4    3.244801817197869E-3    1.728535800601706E-3    3.418584201374846E-4   -1.020518736971470E-1    3.593767404134598E-1    5.004431218647404E-3   -7.513520833747420E-4
                         1.067747116794927E-2    3.928242908353855E-4    3.201283272117060E-4    4.787599171103794E-3    4.983370316863443E-3   -7.495275484357373E-4   -1.342219965952137E-1    3.625021123111811E-1

 1.100000000000000E9    -9.893862289050870E-2    3.586966810768961E-1    4.924979960593775E-3   -1.775625281224871E-3    1.380711251839039E-3    1.925666302857856E-3    7.958407523697031E-3   -5.904520830635862E-3
                         4.912405231726147E-3   -1.782611083255574E-3   -1.296041349774846E-1    3.742960288386004E-1    3.012666577009606E-3   -3.462421966743121E-4    2.463203001840833E-3    2.973212896394910E-3
                         1.383213286965218E-3    1.930526713949446E-3    3.023837250405571E-3   -3.697293369021630E-4   -1.040169102923571E-1    3.636025772133266E-1    4.339114068342936E-3   -3.405470980265494E-3
                         7.933930292761642E-3   -5.930946231814309E-3    2.488177788359797E-3    2.951746305787563E-3    4.351917982446284E-3   -3.417955810421900E-3   -1.362846741022609E-1    3.680443138625359E-1

 1.112500000000000E9    -1.025100409313241E-1    3.637386134027639E-1    3.060072641883028E-3   -4.239163846097339E-3    1.155267068009467E-3    2.094469516871493E-4    2.416428787949085E-3   -8.644606988279331E-3
                         3.054325220526845E-3   -4.257921540862024E-3   -1.289202781551607E-1    3.818173118635181E-1    2.995468160761339E-3   -2.616162770555598E-3    2.565037532339220E-3    7.798204525402468E-4
                         1.129713996003019E-3    2.285163662598577E-4    3.043829851399548E-3   -2.614719967346706E-3   -1.043158868800311E-1    3.699560041985699E-1    1.984524473394621E-3   -5.010561775636652E-3
                         2.388125992316071E-3   -8.649188915331691E-3    2.552375059349830E-3    8.124632380246910E-4    2.014534682400687E-3   -5.005665664917599E-3   -1.363364046249402E-1    3.762197836642549E-1

 1.125000000000000E9    -1.032793255854454E-1    3.707885191715865E-1    2.956451289708142E-4   -4.481640994750681E-3   -1.044253446743609E-4    3.360787749606835E-4   -2.844077595541219E-3   -7.494056933606262E-3
                         2.620371101220420E-4   -4.478034017473325E-3   -1.269007986391258E-1    3.890942596913172E-1    9.580328787836738E-4   -4.307325190878388E-3    1.594320280483215E-3    1.930754163123312E-4
                        -1.196769898024909E-4    3.281976547005070E-4    9.703055323456417E-4   -4.308799146358396E-3   -1.026925255828980E-1    3.761382089254788E-1   -5.120178758958176E-4   -4.749960690887550E-3
                        -2.858582470169974E-3   -7.503893426400378E-3    1.564614039330537E-3    1.944798266663513E-4   -4.832872897613748E-4   -4.781198807822576E-3   -1.341966250131660E-1    3.841495077119594E-1

 1.137500000000000E9    -1.021848151419864E-1    3.772629517547761E-1   -1.164188377180880E-3   -3.051936383678882E-3    3.042952485389150E-4    1.771288850113154E-3   -5.932974102937315E-3   -4.101909715769783E-3
                        -1.142082036109895E-3   -3.067585645411370E-3   -1.251004061424879E-1    3.956531383543287E-1   -1.811736890417021E-3   -4.084550667052931E-3    1.840490391261962E-3    6.077559366260083E-4
                         3.117108740354074E-4    1.757274702609656E-3   -1.814913247665610E-3   -4.065008289809161E-3   -1.009429211445116E-1    3.814028949790930E-1   -1.928913050444184E-3   -3.341294815382735E-3
                        -5.921556394679069E-3   -4.053104342871898E-3    1.864553592138280E-3    6.381334349026301E-4   -1.931203437092089E-3   -3.364690959406337E-3   -1.322443520829326E-1    3.908488006068809E-1

 1.150000000000000E9    -1.014156768855840E-1    3.831242581678695E-1   -9.322956891959702E-4   -2.143753048651271E-3    2.485076496964508E-3    1.606234242420700E-3   -6.565851404551676E-3   -3.667476227099743E-5
                        -9.693247158102650E-4   -2.141551820903177E-3   -1.241394892375165E-1    4.025588238292510E-1   -3.592052445506021E-3   -1.954210280304620E-3    3.192502558266782E-3   -3.852049553407576E-4
                         2.494508309690178E-3    1.618854875255851E-3   -3.579042869852536E-3   -1.945210439306813E-3   -1.000480469327879E-1    3.869744672076982E-1   -2.010518542200699E-3   -2.117589850462127E-3
                        -6.580630629577360E-3   -5.587929170454067E-5    3.179288804544256E-3   -3.606611766736761E-4   -2.010973355049663E-3   -2.120404280516196E-3   -1.315697082496046E-1    3.977395352341123E-1

 1.162500000000000E9    -1.019129352273958E-1    3.900827329678885E-1   -9.135888682848889E-4   -2.591091213848156E-3    3.534022297779367E-3   -9.000424412025853E-4   -4.962963753821203E-3    3.309327071707438E-3
                        -9.211089402703425E-4   -2.599519633344692E-3   -1.235036661580306E-1    4.105411461129541E-1   -3.246609098438500E-3    5.434359297597995E-4    2.837487030376793E-3   -3.071552896763573E-3
                         3.520047901835533E-3   -9.032284826252139E-4   -3.263006061965396E-3    5.557363400671525E-4   -9.989475875626443E-2    3.937520743750153E-1   -1.847955229331844E-3   -1.920846791838587E-3
                        -4.994550485323546E-3    3.314360810765737E-3    2.860910633676389E-3   -3.038194026526565E-3   -1.847640376149293E-3   -1.925208793561226E-3   -1.315382909014485E-1    4.064074474079343E-1

 1.175000000000000E9    -1.024721803354635E-1    3.998299358471736E-1   -2.293162782905840E-3   -3.009741057317004E-3    1.954939921417890E-3   -3.302354010050501E-3   -2.180935036977401E-3    4.934247203097072E-3
                        -2.305159822427723E-3   -2.989592075893827E-3   -1.224846890239549E-1    4.199186471014715E-1   -1.507706916241882E-3    1.513801626764712E-3    1.806570718113749E-5   -4.595695688534145E-3
                         1.959330844106775E-3   -3.292466822363153E-3   -1.497573592759490E-3    1.513628918573346E-3   -9.953230333684999E-2    4.025510323245965E-1   -2.578083051195315E-3   -2.054469430913595E-3
                        -2.146400620328413E-3    4.957078327951936E-3    4.734076449494535E-5   -4.555528629287371E-3   -2.591297834042233E-3   -2.065629915792799E-3   -1.301455534814611E-1    4.173211611775660E-1

 1.187500000000000E9    -1.011570466292590E-1    4.117624023549233E-1   -4.091741733645247E-3   -1.838809222424971E-3   -7.033603967148493E-4   -3.507770523615134E-3    6.279095656677115E-4    4.975112541033478E-3
                        -4.098085940564498E-3   -1.896289947653332E-3   -1.199253958962403E-1    4.308480719674040E-1   -4.327989851963091E-4    7.262199624545161E-4   -2.976320314954289E-3   -3.353555189752412E-3
                        -7.167642343262881E-4   -3.524863143594561E-3   -4.412129401248472E-4    7.632481634452074E-4   -9.768242247916120E-2    4.130530039062558E-1   -3.942253825619052E-3   -1.189376072518858E-3
                         6.449703638513784E-4    4.974137738818394E-3   -2.935177921073219E-3   -3.324341221282357E-3   -3.957482720450146E-3   -1.188183410306115E-3   -1.262655849334428E-1    4.292355387872293E-1

 1.200000000000000E9    -9.706310056385045E-2    4.238992303539321E-1   -4.650804113186635E-3    4.084806143725282E-4   -2.512136792676294E-3   -2.058392574385331E-3    2.985946792265712E-3    3.806501987125968E-3
                        -4.649026102515577E-3    4.528895521429934E-4   -1.148766254008778E-1    4.424510186724466E-1   -1.067194937402541E-3    1.128271144709080E-4   -4.001927661703103E-3   -6.234749242389956E-4
                        -2.512881213392592E-3   -2.059013715582335E-3   -1.055183263170580E-3    1.062183513415915E-4   -9.374507783089170E-2    4.239090998086613E-1   -4.415733204184033E-3    8.350625823546752E-4
                         3.015150173718057E-3    3.808025388985816E-3   -3.983393705710204E-3   -6.582371657922800E-4   -4.387057585500512E-3    8.275962242983840E-4   -1.200481134149728E-1    4.406040526324978E-1

 1.212500000000000E9    -9.153522144103012E-2    4.348330720732732E-1   -3.555805245071182E-3    2.467327674439663E-3   -2.765842052630510E-3   -1.229436510476717E-4    4.565595304877974E-3    1.513544947073615E-3
                        -3.558687657672201E-3    2.413771096709993E-3   -1.077936567499338E-1    4.533829538642197E-1   -1.933425264586422E-3    9.953272353203141E-4   -3.111518221152136E-3    1.610545516469177E-3
                        -2.753319588429343E-3   -1.129315960361776E-4   -1.942481807509146E-3    1.044958154733738E-3   -8.833496899060198E-2    4.339182159356409E-1   -3.463638023812054E-3    2.780832383704310E-3
                         4.597444557119031E-3    1.531635236894258E-3   -3.097011905177005E-3    1.595014637110054E-3   -3.461874523165934E-3    2.784684281825841E-3   -1.127713310348180E-1    4.509570547045950E-1

 1.225000000000000E9    -8.567157805529114E-2    4.452325124020055E-1   -1.858047708440749E-3    3.215166037704398E-3   -1.885031346131475E-3    1.141791510366516E-3    4.513040223350185E-3   -1.331293783790163E-3
                        -1.898247783600294E-3    3.161621903999089E-3   -1.001687870516140E-1    4.639074024465787E-1   -1.211011120915748E-3    2.735662628909770E-3   -1.394108324571844E-3    2.551834856105461E-3
                        -1.902380467543676E-3    1.121012028657642E-3   -1.190946927643710E-3    2.687875164545437E-3   -8.276761515582708E-2    4.435081255206350E-1   -1.663917584304223E-3    3.601318216913488E-3
                         4.489233530456746E-3   -1.334890159603207E-3   -1.384607835852118E-3    2.534272635501358E-3   -1.676360830866363E-3    3.594784703246490E-3   -1.052518518518935E-1    4.613356810185890E-1

 1.237500000000000E9    -7.897069940393942E-2    4.563521006518647E-1   -6.869736892700620E-4    2.955652814255881E-3   -9.286163434402839E-4    1.374040687542230E-3    2.809526730114297E-3   -3.450917133760562E-3
                        -6.833092405926863E-4    2.961457264662997E-3   -9.219746985986317E-2    4.752311352035837E-1    8.887243436177987E-4    3.133205713273319E-3    3.603973039212452E-5    2.328565066743855E-3
                        -9.381396428225687E-4    1.392655527986291E-3    8.892500107567868E-4    3.129337659402247E-3   -7.650679814277342E-2    4.540092346508337E-1   -2.697354266476749E-4    3.302414286561743E-3
                         2.774623551739083E-3   -3.480384389986445E-3    5.704247349248571E-5    2.332464242039040E-3   -2.733894693348364E-4    3.262869416877950E-3   -9.687307510434105E-2    4.725489393194228E-1

 1.250000000000000E9    -7.004379688839203E-2    4.684326585507279E-1   -1.498693317128531E-4    2.793176247185366E-3   -5.070670765818508E-4    1.318748935450453E-3    4.434048302224147E-4   -4.222611433728565E-3
                        -1.526293343440348E-4    2.782893443719097E-3   -8.242848027900583E-2    4.872885569918071E-1    2.488830965151423E-3    1.781818365499728E-3    7.446602054721837E-4    1.741576064424512E-3
                        -5.069460248207783E-4    1.307364781973208E-3    2.441537346162142E-3    1.787132321693845E-3   -6.806554298961508E-2    4.653362789179552E-1    3.283133465066689E-4    2.923875589445151E-3
                         4.343940216087130E-4   -4.203498126218084E-3    7.528069824391809E-4    1.727871297746867E-3    3.393298733419064E-4    2.931052779997383E-3   -8.655623487286800E-2    4.838103422072292E-1

 1.262500000000000E9    -5.780649190755432E-2    4.800179808667218E-1    4.617137069680466E-4    3.012930785100859E-3   -2.602831988280692E-4    1.544678732298368E-3   -1.860261405439010E-3   -3.712040991667425E-3
                         4.737038342736036E-4    3.027746709852033E-3   -6.992074215727753E-2    4.981050918362870E-1    2.499346196907207E-3    7.236868337045850E-5    1.095783102960847E-3    1.339931630520001E-3
                        -2.272355491245889E-4    1.546587123254600E-3    2.503051908629989E-3    4.858291909648013E-5   -5.675698217554169E-2    4.759703685912325E-1    9.921522775536774E-4    2.994888693364537E-3
                        -1.863115502902099E-3   -3.708849447808108E-3    1.098140364468814E-3    1.332395288902672E-3    9.898702253882162E-4    3.005050180618619E-3   -7.414504574807584E-2    4.936750657691515E-1

 1.275000000000000E9    -4.331778802891000E-2    4.894056033225963E-1    1.764859795729356E-3    3.064609937919467E-3    4.875053570238569E-4    1.905378713853145E-3   -3.623375626846609E-3   -2.046208354688237E-3
                         1.739726636376412E-3    3.066215403130643E-3   -5.597263247679379E-2    5.065720702665659E-1    1.641887830053660E-3   -7.969808900975541E-4    1.617373326080483E-3    1.024972255200707E-3
                         5.002760060702538E-4    1.916757675662521E-3    1.640050647976006E-3   -7.655536855239887E-4   -4.385304552241354E-2    4.844458049282754E-1    2.209135342415690E-3    2.825885641504470E-3
                        -3.610196087719674E-3   -2.069203360448682E-3    1.639811469916589E-3    1.014462394297615E-3    2.204504816860188E-3    2.814460240550625E-3   -6.061177163263581E-2    5.011398175201963E-1

 1.287500000000000E9    -2.823926824826313E-2    4.967319906489969E-1    3.146098336983474E-3    2.131895815904887E-3    1.766474806381447E-3    1.620573087478330E-3   -4.139972362792617E-3    3.990528581694309E-4
                         3.127042037495991E-3    2.114541404314778E-3   -4.202698820350805E-2    5.129799255065994E-1    1.102992167812291E-3   -8.016486009961980E-4    2.281938411814326E-3    1.379611109644272E-4
                         1.798437264715999E-3    1.629455280529021E-3    1.099303045370573E-3   -8.006367901607033E-4   -3.091887502936258E-2    4.912320188786654E-1    3.436418853696830E-3    1.729082041819185E-3
                        -4.131190835949925E-3    4.528348904829564E-4    2.278022415185577E-3    1.473304782860454E-4    3.430919644430785E-3    1.707485536586972E-3   -4.705808450068946E-2    5.069789803269522E-1

 1.300000000000000E9    -1.325653024068373E-2    5.027834476526151E-1    3.690054669307244E-3    3.811874415339302E-4    2.682582935078202E-3    2.486528957297555E-4   -2.982684156993405E-3    2.745608054446412E-3
                         3.678462897105445E-3    3.843981379862563E-4   -2.791018376869548E-2    5.185207434080928E-1    1.061818697606410E-3   -9.218269895182162E-4    2.193598548497336E-3   -1.275107179235380E-3
                         2.700056664216224E-3    2.423066214039214E-4    1.093420728566542E-3   -9.161208172269104E-4   -1.807625921078532E-2    4.975219450122381E-1    3.814888799441451E-3   -7.378692926740917E-5
                        -3.017709438688179E-3    2.781018582985489E-3    2.195794018361071E-3   -1.277989841516602E-3    3.833988012334400E-3   -4.487853190853587E-5   -3.350540351562858E-2    5.122598924667374E-1

 1.312500000000000E9     1.807459103061565E-3    5.078573734058833E-1    3.180344471828437E-3   -1.240867167336703E-3    2.333537497866681E-3   -1.496410352952108E-3   -7.162966462249158E-4    3.918518258000431E-3
                         3.146760943751407E-3   -1.251802700953193E-3   -1.277684420338716E-2    5.234909361048493E-1    9.027894792634840E-4   -1.496792990909244E-3    1.039190502217474E-3   -2.450433400467382E-3
                         2.311098012474952E-3   -1.498303585991972E-3    8.946901664006341E-4   -1.492312875721173E-3   -4.486866351427463E-3    5.035648847411677E-1    3.124161982687038E-3   -1.666735754397328E-3
                        -7.136483341425579E-4    3.887589686343583E-3    1.047215496723339E-3   -2.439363496781643E-3    3.091127482991888E-3   -1.652670163640610E-3   -1.919979952296970E-2    5.173281737284218E-1

 1.325000000000000E9     1.716101269991780E-2    5.115487200544722E-1    1.966085406895573E-3   -2.126477226724182E-3    9.140742875959132E-4   -2.507375981967404E-3    1.636745646586020E-3    3.354946198377532E-3
                         1.995995969169397E-3   -2.133040688250273E-3    3.356185003898189E-3    5.272138556953938E-1    1.493093653961287E-4   -2.003746835313683E-3   -6.435448939592823E-4   -2.520534947198383E-3
                         8.883261828847946E-4   -2.515907462367525E-3    1.526442199153332E-4   -2.012131928603391E-3    1.026330040456668E-2    5.085620387639002E-1    1.845387231974718E-3   -2.447702058699520E-3
                         1.676799708650931E-3    3.344799245294540E-3   -6.400522140232070E-4   -2.515737957870248E-3    1.843736751437408E-3   -2.420254389758416E-3   -3.770726426485701E-3    5.212183691522773E-1

 1.337500000000000E9     3.273424899735523E-2    5.133195149511227E-1    9.618064370319008E-4   -2.147135447118217E-3   -6.930154191309947E-4   -2.371516857613992E-3    3.105934924011134E-3    1.615473915790729E-3
                         9.508538010485931E-4   -2.122635342326738E-3    1.975725327813868E-2    5.292268813115469E-1   -9.566722209075896E-4   -1.893303288558346E-3   -1.845886297124246E-3   -1.546319420775514E-3
                        -6.642113947522792E-4   -2.392405145089322E-3   -9.641048444848895E-4   -1.915037259477100E-3    2.571685493072445E-2    5.117905896934413E-1    7.407566857858981E-4   -2.435126743904917E-3
                         3.092910441121581E-3    1.594713163518622E-3   -1.854085142726876E-3   -1.501188238630106E-3    7.304211284854137E-4   -2.415151459618639E-3    1.217792298227008E-2    5.232322829723577E-1

 1.350000000000000E9     4.792468930440898E-2    5.128312460913507E-1    4.286301516443855E-4   -2.000474270705043E-3   -1.680098879586391E-3   -1.452310926740124E-3    3.196923013306338E-3   -4.551812137163694E-4
                         4.212716931507312E-4   -1.990296081777621E-3    3.545322180665307E-2    5.294759378521287E-1   -1.824813696775182E-3   -1.116048372093075E-3   -2.127948706203877E-3   -2.032350403727354E-4
                        -1.700086849818634E-3   -1.460554097525435E-3   -1.817266529964983E-3   -1.095012125420776E-3    4.096600694005134E-2    5.129062644544553E-1    1.154602830416854E-4   -2.191898176460945E-3
                         3.220483569072579E-3   -4.652747988998798E-4   -2.126742757848217E-3   -2.008238809438018E-4    1.240254315753736E-4   -2.201268674300075E-3    2.731263594373881E-2    5.233038973317031E-1

 1.362500000000000E9     6.202967274401540E-2    5.107837908172044E-1    3.049540405819759E-5   -2.070862947800015E-3   -1.999472488756763E-3   -3.125450954957355E-4    2.201677124445349E-3   -2.065109909426248E-3
                         3.108202299485660E-5   -2.056292034114235E-3    5.016704542758733E-2    5.284340216863148E-1   -1.966143767176686E-3    2.254523338939901E-5   -1.689390578907750E-3    8.580330256581541E-4
                        -2.005025618138387E-3   -3.322057370622600E-4   -1.966250269125652E-3    2.309742112375199E-5    5.564309844848447E-2    5.125894370832207E-1   -3.872875368212367E-4   -2.144259993303164E-3
                         2.196577007420324E-3   -2.068627012425721E-3   -1.708704249163466E-3    8.309845382576136E-4   -3.848612701734068E-4   -2.138152731759641E-3    4.125164330541046E-2    5.220950825191232E-1

 1.375000000000000E9     7.500204154816700E-2    5.081965442167699E-1   -6.491506681050830E-4   -2.194023577319639E-3   -1.739481900159583E-3    6.424531154221812E-4    5.865636519315734E-4   -2.762707937252559E-3
                        -6.709713384962765E-4   -2.165033615583001E-3    6.376647726425200E-2    5.266443826017289E-1   -1.404728966229275E-3    8.545964615794476E-4   -9.244719142762519E-4    1.396635564366444E-3
                        -1.742541122234317E-3    6.423670219489181E-4   -1.399708878599199E-3    8.568147898345220E-4    6.947609502143209E-2    5.114993402477602E-1   -1.096470188283460E-3   -2.051123652881826E-3
                         6.124990927328061E-4   -2.789227728494268E-3   -8.983824299686952E-4    1.410640852854510E-3   -1.083915900426213E-3   -2.047514605705774E-3    5.424647117095675E-2    5.203041563769241E-1

 1.387500000000000E9     8.736669094842794E-2    5.054108455270003E-1   -1.646809757180174E-3   -1.820391402413247E-3   -1.128372038029845E-3    1.293957803709875E-3   -9.907420558767643E-4   -2.461997134522098E-3
                        -1.644676761069659E-3   -1.827827709358003E-3    7.650710593618787E-2    5.243076318813045E-1   -7.095994678515167E-4    1.049202382130836E-3   -1.450624869871827E-4    1.492691412927836E-3
                        -1.123843612795075E-3    1.300409634711443E-3   -7.044486757972759E-4    1.066440769785093E-3    8.292764452092646E-2    5.098278200380684E-1   -1.903655859198153E-3   -1.476637153423889E-3
                        -1.008309795830354E-3   -2.467647681737880E-3   -1.311945899506666E-4    1.510037353391589E-3   -1.918975548109893E-3   -1.500246193756710E-3    6.708386202598941E-2    5.180349856405159E-1

 1.400000000000000E9     9.942932041669689E-2    5.023894053829334E-1   -2.293174187633238E-3   -8.024483170825475E-4   -3.667588031827282E-4    1.579134482878567E-3   -2.086135057497730E-3   -1.392980586656424E-3
                        -2.294833803056013E-3   -8.068412623124453E-4    8.867554797068397E-2    5.213722155155099E-1   -3.072257957007010E-4    9.646581741645021E-4    5.500601243942222E-4    1.296014963086062E-3
                        -3.647135914643404E-4    1.595977291406626E-3   -3.071621280366562E-4    9.237174938303279E-4    9.618820861854428E-2    5.074607043545204E-1   -2.325770719219148E-3   -4.504328115409486E-4
                        -2.104951763180500E-3   -1.402883573682518E-3    5.292966143562417E-4    1.290499144049347E-3   -2.314459966885819E-3   -4.512788377576590E-4    7.982295089699956E-2    5.151565908301308E-1

 1.412500000000000E9     1.109548809928080E-1    4.989795322170850E-1   -2.137423502115069E-3    3.658809661209033E-4    4.165421291676858E-4    1.560865744547979E-3   -2.380656131763066E-3    3.428609564125075E-6
                        -2.154710579086872E-3    3.196106371549609E-4    1.006072477606371E-1    5.180273860855618E-1   -1.676234074545737E-4    9.272072777906800E-4    1.017078123464824E-3    8.469552625987604E-4
                         4.147276631830411E-4    1.533973211578965E-3   -1.754971796240594E-4    9.375816896140300E-4    1.091630035596825E-1    5.041063068942727E-1   -2.046913292201241E-3    6.107745393857039E-4
                        -2.395668304983405E-3    1.693002371983863E-5    1.005132432069226E-3    8.413761645563537E-4   -2.057585935307587E-3    6.040637123157506E-4    9.189192455310280E-2    5.114639170394129E-1

 1.425000000000000E9     1.212749321838753E-1    4.953148952036182E-1   -1.474765833169283E-3    1.025002651237285E-3    1.117400669177683E-3    1.123559466494159E-3   -1.894895132344046E-3    1.327439812683852E-3
                        -1.482153772944847E-3    1.033673189156609E-3    1.118414469068152E-1    5.145227991937795E-1    9.921843365785519E-5    1.111247177038775E-3    1.241909126876230E-3    2.696395111981398E-4
                         1.106501990579618E-3    1.134928928739160E-3    1.119719102944845E-4    1.096323088983251E-3    1.210472317014163E-1    5.003216101473626E-1   -1.319271402238727E-3    1.201381175071663E-3
                        -1.907139412847076E-3    1.315786080568363E-3    1.246725805822646E-3    2.750178601573931E-4   -1.301388452918550E-3    1.192052316386314E-3    1.026974161812267E-1    5.078976430867667E-1

 1.437500000000000E9     1.304557734166450E-1    4.922222968165887E-1   -7.805452294019812E-4    1.154688302115354E-3    1.563750366846134E-3    3.753582452427152E-4   -7.495257972070433E-4    2.121673958325414E-3
                        -7.904947941626431E-4    1.153010219724596E-3    1.223991804908552E-1    5.113427720353523E-1    6.552355134784561E-4    1.119077042849287E-3    1.219850347547892E-3   -3.794972137561681E-4
                         1.565362773643120E-3    3.933845974619553E-4    6.420869372657789E-4    1.102839266206604E-3    1.318164383935080E-1    4.966898748875778E-1   -6.380594107068435E-4    1.223663576638256E-3
                        -7.720381982634377E-4    2.112227097501653E-3    1.201796749766018E-3   -3.743316455360356E-4   -6.445379190511036E-4    1.210998454859135E-3    1.126804162495798E-1    5.049245605772529E-1

 1.450000000000000E9     1.392949636265058E-1    4.898434192191850E-1   -4.310745319044895E-4    1.066182076401395E-3    1.515320010530390E-3   -5.253848928097343E-4    6.044289565551887E-4    2.088983998750015E-3
                        -4.309104566167135E-4    1.080178475174644E-3    1.325920113047946E-1    5.087419086380300E-1    1.206578108318412E-3    6.599193194004681E-4    8.321681305666047E-4   -9.575378652338065E-4
                         1.508523228165528E-3   -5.238299634760529E-4    1.195758863329608E-3    6.549953387980660E-4    1.418518885735355E-1    4.936796623889312E-1   -2.805729470729536E-4    1.068247799376216E-3
                         6.261320966107743E-4    2.093809790120822E-3    8.411668197287908E-4   -9.337884942654669E-4   -2.641579808934133E-4    1.071303436431912E-3    1.224627224250458E-1    5.026820802435660E-1

 1.462500000000000E9     1.482870782213722E-1    4.881171781208740E-1   -2.073291660222644E-4    1.079367424505619E-3    9.140826151168533E-4   -1.258703999917877E-3    1.687521828560985E-3    1.216578163802647E-3
                        -1.702589314012475E-4    1.081500218570027E-3    1.428025654245529E-1    5.065468667640857E-1    1.334835885082746E-3   -7.320394880161101E-5    1.776059141043879E-4   -1.210109928417163E-3
                         9.077138027098512E-4   -1.251138468847116E-3    1.323475275254271E-3   -7.113511592953231E-5    1.518507829330975E-1    4.911907483736326E-1   -9.578617353782392E-5    1.025060463354713E-3
                         1.683231467148342E-3    1.225593759536275E-3    1.861312312442089E-4   -1.225304484582770E-3   -1.172614091950479E-4    1.029698145404831E-3    1.322745940680610E-1    5.005449984162472E-1

 1.475000000000000E9     1.575645148240266E-1    4.864696034160890E-1    1.177687057128213E-4    1.132650473877506E-3    5.999646229325749E-5   -1.430103534796126E-3    1.945022717716384E-3   -6.560598596298136E-5
                         1.202344082701915E-4    1.130091351477588E-3    1.529664578827891E-1    5.045090308070790E-1    9.751778238248683E-4   -6.975319471126954E-4   -4.876502503143195E-4   -1.028462160728354E-3
                         5.726878667464685E-5   -1.437987120981345E-3    9.918001407325956E-4   -6.905716127149670E-4    1.618385705660179E-1    4.888221647057687E-1    1.488893505632902E-4    1.057508902877627E-3
                         1.938364687512637E-3   -6.336306785280926E-5   -4.741142657873628E-4   -9.934964289139443E-4    1.857397182269526E-4    1.074381793038346E-3    1.420674502736289E-1    4.982205597000946E-1

 1.487500000000000E9     1.669257412551086E-1    4.847237184154510E-1    5.730568928962720E-4    1.019695653477605E-3   -6.869819616133990E-4   -1.111809051725462E-3    1.369866431555364E-3   -1.141792617912692E-3
                         5.747238203591132E-4    1.009399425170690E-3    1.631376487203096E-1    5.022937376287115E-1    4.225028999402013E-4   -9.038494004000514E-4   -8.796513659446199E-4   -5.175751138816405E-4
                        -6.785909278855850E-4   -1.076578342503810E-3    4.341128870085708E-4   -9.033959273946771E-4    1.717026050059771E-1    4.863937736233797E-1    5.476771928146080E-4    9.655717901050578E-4
                         1.385071023182425E-3   -1.126794131668050E-3   -8.649295480302498E-4   -4.953881640387729E-4    5.478569195683947E-4    9.658535735526876E-4    1.516699790266662E-1    4.957397630765350E-1

 1.500000000000000E9     1.766380453808536E-1    4.830827609899544E-1    9.034060401172955E-4    5.967025896124170E-4   -1.020140043383245E-3   -4.920999249588963E-4    3.839381684927054E-4   -1.553117640912962E-3
                         9.164924924773315E-4    6.112830862639380E-4    1.731016920963475E-1    5.001942563037672E-1    9.021098034456176E-6   -7.987452393020014E-4   -8.859267331815097E-4    2.034618771203665E-5
                        -1.011607714383935E-3   -4.852842536476702E-4   -1.790214871866427E-5   -8.004266921794080E-4    1.813969090502466E-1    4.841387550430831E-1    8.520169340103928E-4    6.008556646729035E-4
                         3.921631613809737E-4   -1.564177420398099E-3   -8.945164822004843E-4    4.136202771817785E-5    8.791438421273713E-4    6.070545681250893E-4    1.612588846499316E-1    4.934803643141506E-1

 1.512500000000000E9     1.869463935487855E-1    4.818277696908844E-1    9.387058517881605E-4    1.142283553484849E-4   -9.629015726751234E-4    6.974824975896541E-5   -5.334453433836883E-4   -1.320154731121120E-3
                         9.208737505902921E-4    1.159640684706202E-4    1.836000343268186E-1    4.981887155986973E-1   -2.006054380325113E-4   -6.087564788357494E-4   -6.588020337152504E-4    4.002178402507225E-4
                        -9.585020070112480E-4    7.318858525396566E-5   -1.892872462135650E-4   -5.926814201216235E-4    1.912966582816247E-1    4.821724155839289E-1    9.009951507315118E-4    1.660569757531577E-4
                        -5.308071745655559E-4   -1.323777553875850E-3   -6.446875483409468E-4    3.976149800214314E-4    8.930078431338722E-4    1.587331739616190E-4    1.714336453002318E-1    4.916539776356178E-1

 1.525000000000000E9     1.980402207196077E-1    4.805169039199793E-1    6.932468985604718E-4   -2.258738440593098E-4   -7.223452072838905E-4    4.365599523615580E-4   -1.080249921769023E-3   -6.902521363542632E-4
                         7.152432450175413E-4   -2.027236564930774E-4    1.947688311448333E-1    4.962565755803618E-1   -2.721495361712788E-4   -4.891199950268370E-4   -3.212519962548034E-4    5.538699227241171E-4
                        -6.963334408738973E-4    4.559083674561428E-4   -2.854981177712559E-4   -4.852347400820414E-4    2.018963934684107E-1    4.803171778445417E-1    7.048436378678526E-4   -1.268682232900517E-4
                        -1.071154785510757E-3   -6.774150376666770E-4   -3.452527675409437E-4    5.603645107958625E-4    6.935697273368675E-4   -1.154532121473541E-4    1.824500901804706E-1    4.900765788640889E-1

 1.537500000000000E9     2.099863454860529E-1    4.790357819531404E-1    4.784047209505296E-4   -2.815350677950195E-4   -4.201044068228523E-4    6.543562278071234E-4   -1.107688348400885E-3    1.743943996392808E-5
                         4.781883338804294E-4   -2.540919034521830E-4    2.066591834383233E-1    4.940566148995852E-1   -4.010484507135200E-4   -4.247773916506959E-4   -6.883053699411868E-5    5.598608782852205E-4
                        -3.859893414077359E-4    6.479509710330590E-4   -4.128094044634722E-4   -4.236989436779629E-4    2.130710897204483E-1    4.783014215446244E-1    5.182039368410946E-4   -1.989223004469362E-4
                        -1.121060710796549E-3    3.352408532874459E-5   -4.881527570075575E-5    5.787560283815348E-4    5.398089444888635E-4   -1.950762308387078E-4    1.940375770054064E-1    4.883841495129368E-1

 1.550000000000000E9     2.225583345557766E-1    4.769298524040082E-1    3.563617412666573E-4   -2.626162258491730E-4   -7.575928686429513E-5    6.777029597668534E-4   -7.819366455071804E-4    5.777499836121641E-4
                         3.924318643778047E-4   -2.510638099611056E-4    2.192137567961101E-1    4.913398269595171E-1   -5.888916247875755E-4   -2.709608912211312E-4    1.846445894636662E-4    5.066428170805757E-4
                        -8.072374274680553E-5    7.005507095238366E-4   -6.284295470206564E-4   -2.555055836439672E-4    2.251252626279782E-1    4.756537800626648E-1    5.003036223298934E-4   -2.531506471610877E-4
                        -7.964498500569901E-4    5.619683372730235E-4    1.803063020617172E-4    5.015831519876698E-4    4.993385381241246E-4   -2.526114413178750E-4    2.060930165853744E-1    4.862708121445667E-1

 1.562500000000000E9     2.354049175514350E-1    4.741903885038829E-1    3.905979213936888E-4   -3.474753853683339E-4    2.384899802252057E-4    6.286287774351559E-4   -3.418290644771423E-4    7.749026028633249E-4
                         3.912685283479170E-4   -3.318337007268181E-4    2.321683346469664E-1    4.880725443608270E-1   -6.879116701271513E-4    8.078219542344601E-5    3.750637110397124E-4    3.635134414460087E-4
                         2.252266762528112E-4    6.163206632679390E-4   -6.835137012463472E-4    7.960708911621588E-5    2.377324494008957E-1    4.726831316343558E-1    4.966790392799108E-4   -4.026413085011420E-4
                        -3.403932269486121E-4    7.710316772726076E-4    3.957608897578840E-4    3.521311365662729E-4    4.756192326351168E-4   -4.139251894336741E-4    2.184407444841728E-1    4.835735473186927E-1

 1.575000000000000E9     2.485552601796790E-1    4.710741882449991E-1    2.943283140277758E-4   -4.572324394897401E-4    4.830664906399361E-4    4.355941551205477E-4    4.908861143359630E-5    7.405410181543041E-4
                         3.012379975948936E-4   -4.848093061021969E-4    2.455932418265242E-1    4.843755152677924E-1   -5.076428038499069E-4    4.061650037754983E-4    4.928016113411088E-4    1.429225615625149E-4
                         4.892885131790667E-4    4.600815281031978E-4   -5.254684831085137E-4    3.898667936771636E-4    2.508880952280222E-1    4.693410660478642E-1    3.121453553289429E-4   -6.064019339120166E-4
                         8.256064948095310E-5    7.534459007848150E-4    4.526692699731978E-4    1.229550478012594E-4    3.111280499664328E-4   -6.123962302225470E-4    2.311654928883038E-1    4.803654296765685E-1

 1.587500000000000E9     2.620351416934542E-1    4.672809621070437E-1    9.546467209068514E-5   -6.090294098261125E-4    6.235506831193830E-4    1.280722370657519E-4    4.254310444146249E-4    5.657448632765495E-4
                         6.584900610582971E-5   -6.002563426874349E-4    2.592217325850446E-1    4.799296948177772E-1   -2.099940911087544E-4    5.196527006701837E-4    4.605526568758604E-4   -9.746417790386539E-5
                         6.416725718846467E-4    1.366649187227009E-4   -1.980817762171681E-4    5.271813085533323E-4    2.645420454035685E-1    4.655489673861185E-1    1.627495620816414E-6   -6.889308914742311E-4
                         4.045217631508770E-4    5.639178903776133E-4    4.407600462363094E-4   -1.319097026053295E-4    2.759020832970461E-5   -6.935530419223223E-4    2.443615449011121E-1    4.764123642603674E-1

 1.600000000000000E9     2.759601702627512E-1    4.624865266538520E-1   -2.064470650118918E-4   -5.391692146616153E-4    5.821977804333489E-4   -2.126285373330330E-4    6.216097359435864E-4    2.997505930908310E-4
                        -1.983997701596410E-4   -5.421361337441229E-4    2.733285815730510E-1    4.744266691433948E-1    5.154184523009355E-5    4.441371528450617E-4    3.107443593317065E-4   -3.217515498637542E-4
                         5.795264486827141E-4   -2.258696546127731E-4    3.411430675071485E-5    4.523892286364540E-4    2.787532164307031E-1    4.609809652796542E-1   -3.083063971423817E-4   -5.554565166912251E-4
                         6.300393355360562E-4    2.778851581250267E-4    3.009273255515221E-4   -3.171420221591904E-4   -2.880180712322027E-4   -5.766112777293100E-4    2.580907364346303E-1    4.712326740771232E-1

 1.612500000000000E9     2.903676073079013E-1    4.566208874701806E-1   -3.756339270914135E-4   -3.577635761798053E-4    3.687118662864833E-4   -4.610440215845481E-4    6.745534146672454E-4   -9.844355274700410E-5
                        -3.693711790286651E-4   -3.520836805495019E-4    2.877061108541718E-1    4.678333104224178E-1    1.378569304307485E-4    2.958309121120456E-4    1.077749213593869E-4   -3.768755777773892E-4
                         3.701497398438550E-4   -4.719560404084866E-4    1.617741627238198E-4    3.014528633949449E-4    2.931887460633334E-1    4.555318096786372E-1   -4.151413093854770E-4   -3.571086575708515E-4
                         6.401699495697178E-4   -8.442359674778530E-5    1.136270282188573E-4   -3.741388756602372E-4   -4.067995645034633E-4   -3.480831141192429E-4    2.722562565812257E-1    4.649633163522343E-1

 1.625000000000000E9     3.050199013387652E-1    4.493339600786550E-1   -3.834993049640462E-4   -1.356803101545646E-4    5.744588199944318E-5   -5.263736932551584E-4    4.984618406597541E-4   -4.143284979121027E-4
                        -3.938750283060620E-4   -1.659257385852469E-4    3.022970807646004E-1    4.600664042780458E-1    1.742300637435299E-4    2.134223888360560E-4   -1.075020986666590E-4   -3.124291354210611E-4
                         5.924469408987752E-5   -5.293525200224232E-4    1.730443129666704E-4    2.332768511617550E-4    3.077675974301481E-1    4.489236091119700E-1   -4.308766002104324E-4   -1.298718010464939E-4
                         4.881189829652050E-4   -3.962478960495126E-4   -9.026291821001437E-5   -3.418998457225973E-4   -4.465026209218655E-4   -1.392236078286963E-4    2.866062295196544E-1    4.575041009078348E-1

 1.637500000000000E9     3.196446199813513E-1    4.406226986761717E-1   -3.481030692179571E-4    4.713401933350248E-7   -1.883573041324152E-4   -4.282923016474302E-4    1.871774956381078E-4   -5.956564023377813E-4
                        -3.165115699915392E-4   -2.258626085404072E-5    3.168616095574533E-1    4.509404911523982E-1    2.073987939768817E-4    1.911730188765530E-4   -2.091506374546820E-4   -1.973927484420046E-4
                        -2.080441263043329E-4   -4.116104019624469E-4    2.194026789277387E-4    1.928256742276022E-4    3.222311068351157E-1    4.410869969059957E-1   -3.535482511183600E-4   -2.163547810278876E-5
                         1.655151028793176E-4   -5.970292560356863E-4   -2.232762195730668E-4   -2.225323596051069E-4   -3.457472226769389E-4   -1.779730700496020E-5    3.010086330730119E-1    4.491718971724387E-1

 1.650000000000000E9     3.341320999471165E-1    4.307913446344756E-1   -2.903150345130945E-4    4.373630239809172E-5   -3.193270270337201E-4   -2.598875739615925E-4   -1.959054084260146E-4   -5.772628656851457E-4
                        -2.825486037041896E-4    5.387334275713145E-5    3.313191021402181E-1    4.407822800822096E-1    3.023726692100341E-4    1.244050029316641E-4   -2.310203831753424E-4   -6.990461849308143E-5
                        -3.206446829313390E-4   -2.307466060126029E-4    2.850851162612625E-4    1.198714742553201E-4    3.366556331178392E-1    4.320545470778879E-1   -3.221604545500187E-4    5.252158633389767E-5
                        -2.191326669306695E-4   -5.964361544769515E-4   -2.213824058356635E-4   -6.887069605484230E-5   -3.085729170137338E-4    2.748926227746595E-5    3.152656709889913E-1    4.399657730747357E-1

 1.662500000000000E9     3.483303957652611E-1    4.198773309295017E-1   -2.653651483997978E-4    1.030540137344361E-4   -3.442789021150258E-4   -7.022793385012478E-5   -4.584984621173329E-4   -3.674831815079563E-4
                        -2.748231553672014E-4    9.606815506635855E-5    3.455407793514308E-1    4.293689072486109E-1    3.326052897606868E-4   -3.123193832544468E-5   -1.934136009145379E-4    2.709334888077927E-5
                        -3.517736734345939E-4   -5.399446992044994E-5    3.280382117234384E-4   -2.770526905550475E-5    3.510465625974105E-1    4.215684598999815E-1   -3.179270308564539E-4    1.443902855893954E-4
                        -4.660224345839604E-4   -3.461575163757422E-4   -1.984371503145375E-4    1.154819166366509E-5   -3.242089880058309E-4    1.258696188709312E-4    3.291251403473665E-1    4.295374649626605E-1

 1.675000000000000E9     3.621515865248900E-1    4.077470575236409E-1   -2.359133988021962E-4    2.238359540838600E-4   -2.854894755854069E-4    9.183162275480203E-5   -5.392626492020875E-4   -3.440155434635400E-5
                        -2.068186072535237E-4    2.192953024948853E-4    3.590695857654829E-1    4.165222751629566E-1    2.420845744217187E-4   -1.736920243444690E-4   -1.494179570575928E-4    5.311149748892222E-5
                        -2.999637938804458E-4    9.885408004125018E-5    2.660637016410684E-4   -1.930056839767821E-4    3.652172052691268E-1    4.095452362698684E-1   -2.367644093079568E-4    2.672381613626630E-4
                        -5.272717706537558E-4   -4.046456213946134E-5   -1.646329630759275E-4    5.338861474949991E-5   -2.612977144804036E-4    2.672629741913129E-4    3.422243990907584E-1    4.176072922274225E-1

 1.687500000000000E9     3.752627222982485E-1    3.944185421234192E-1   -1.242723813319477E-4    2.871738627441024E-4   -2.070550600797947E-4    1.880973446739119E-4   -4.323446234008830E-4    2.427785984955547E-4
                        -1.373738844409162E-4    3.152853010459107E-4    3.719039606695216E-1    4.024317623504581E-1    1.276912703480384E-4   -2.317717906426328E-4   -1.131887951312141E-4    1.064151909375908E-4
                        -2.180476837691989E-4    2.000794896735994E-4    1.171191322098284E-4   -2.370203866595929E-4    3.789651552233441E-1    3.960720921651781E-1   -1.055305238713790E-4    3.332600469542809E-4
                        -4.245832892274378E-4    2.658031892986443E-4   -1.308971325153302E-4    1.352390050805064E-4   -9.936648410431547E-5    3.239067941546458E-4    3.545659310614915E-1    4.044351793941831E-1

 1.700000000000000E9     3.875855483622286E-1    3.799727173597559E-1    1.563987558247758E-5    2.807163957538614E-4   -9.264252975509649E-5    2.298017469689353E-4   -1.863191427343162E-4    4.344056658051377E-4
                         2.945264168673648E-5    2.683979667015620E-4    3.837124287569777E-1    3.871505168006651E-1   -3.013420445998948E-6   -1.977513138051495E-4   -5.838828550134827E-5    1.443454412623881E-4
                        -9.913838147511950E-5    2.459979028986601E-4   -8.565383818605135E-6   -2.171088195591069E-4    3.920868796492054E-1    3.813304563320067E-1    6.546270571988663E-5    3.131384670813611E-4
                        -1.841329497732156E-4    4.386782012571960E-4   -1.013930220539234E-4    1.457889535552498E-4    5.988256660359779E-5    2.949657879578892E-4    3.660495439011296E-1    3.898557999752348E-1

 1.712500000000000E9     3.989264163449437E-1    3.646827299754730E-1    1.318441593144411E-4    2.317928146746045E-4   -4.092705491132997E-6    2.523246982550261E-4    7.372458432774106E-5    4.377857068369301E-4
                         1.240674272451849E-4    2.141143870400785E-4    3.944430530493869E-1    3.707525340839635E-1   -4.992154297845218E-5   -1.317500814620699E-4   -1.592607676766428E-5    1.683155146727025E-4
                        -3.252359957718162E-6    2.441911109012433E-4   -4.629605304913399E-5   -1.444479471398065E-4    4.042606355081241E-1    3.656526545433300E-1    1.688485770292375E-4    2.032845006758908E-4
                         7.356283971959462E-5    4.158412064130305E-4   -2.179540905977464E-5    1.744899253497420E-4    1.583663662467597E-4    2.037229046751732E-4    3.766455051543480E-1    3.742351085629678E-1

 1.725000000000000E9     4.090956569165714E-1    3.483709053251360E-1    1.675391271196710E-4    1.508275755911662E-4    1.040307238733071E-4    1.936416453480975E-4    2.694197008811443E-4    2.899068596309499E-4
                         1.573001079934519E-4    1.403399515861524E-4    4.041343836796276E-1    3.533963646408593E-1   -3.321980781517642E-5   -8.693875454268152E-5    6.702399979060173E-5    1.912845427325947E-4
                         1.128173933174986E-4    2.021904978241978E-4   -5.540552071346732E-5   -8.605223459582058E-5    4.155247852102837E-1    3.490292430465057E-1    1.759113418150507E-4    9.179086257347132E-5
                         2.838608669409701E-4    2.972011985699915E-4    4.633571989408739E-5    1.784517547527917E-4    1.791361912850179E-4    1.044302571253339E-4    3.864169610434234E-1    3.576073432656533E-1

 1.737500000000000E9     4.183131304576645E-1    3.309660081455920E-1    1.632023364482649E-4    3.104794675043607E-5    1.787951664866882E-4    1.315936786656646E-4    3.533851427645631E-4    1.080487786724794E-4
                         1.623561790689561E-4    1.648712407599674E-5    4.126326107665441E-1    3.349889307600581E-1   -4.989835530845904E-5   -1.055025466653621E-4    1.476814235615379E-4    1.431482911256076E-4
                         2.033370255359137E-4    1.289850293140276E-4   -2.450722441541980E-5   -1.140428114315321E-4    4.255458075336337E-1    3.314621993965938E-1    1.386433780553414E-4    1.594760935915741E-5
                         3.415760406467647E-4    1.040598368484115E-4    1.481053917228964E-4    1.380020676506203E-4    1.641077699142687E-4    1.963431866242640E-5    3.951291838121841E-1    3.401740231676268E-1

 1.750000000000000E9     4.263601570838179E-1    3.125546899523373E-1    1.825648764159363E-4   -6.519227821694615E-6    2.020689263398733E-4    4.421647659337513E-5    3.113586649318155E-4   -8.786054571723910E-5
                         1.367208172673327E-4   -4.164696179289245E-5    4.199196054476876E-1    3.157887638406712E-1   -8.718557291255634E-5   -1.212960280604681E-4    1.857501954308516E-4    3.136620661762454E-5
                         2.031706108345700E-4    1.476322624914960E-5   -6.803890408011623E-5   -1.178635594220938E-4    4.342600778245882E-1    3.130002483472675E-1    1.437197658444659E-4   -2.125620751368222E-5
                         3.210604851214045E-4   -1.008077059247071E-4    2.135905488999801E-4    6.158071530422001E-5    1.243567568238909E-4   -2.843745818192352E-5    4.025103029126516E-1    3.220205051316664E-1

 1.762500000000000E9     4.331088220598650E-1    2.930630858644220E-1    1.624227165323556E-4   -9.345951354578869E-5    1.656263322325312E-4   -7.121588992664086E-5    2.173179448127564E-4   -2.116569771753286E-4
                         1.485004533003078E-4   -1.002939207288572E-4    4.255784605026540E-1    2.958570694280902E-1   -1.448303619888159E-4   -1.054213708782856E-4    1.950499271315089E-4   -4.102300751153981E-5
                         1.617165016622727E-4   -7.918782276255592E-5   -1.309257748188242E-4   -9.004574362537574E-5    4.414329160224057E-1    2.937485750497634E-1    9.421468642503442E-5   -8.857360456557431E-5
                         2.321475442571603E-4   -2.374769309886865E-4    2.068946992812352E-4   -4.697431621687686E-5    1.134695197005768E-4   -6.656114590328175E-5    4.084767854364372E-1    3.035135652226753E-1

 1.775000000000000E9     4.384211032203200E-1    2.731030655894117E-1    9.302290038802697E-5   -1.288306277984525E-4    1.082390921900152E-4   -1.199905794937965E-4    3.884425266784271E-5   -3.022372947863223E-4
                         8.678795726671626E-5   -1.766934378227460E-4    4.296459736573257E-1    2.754676443393481E-1   -1.697462671038916E-4   -1.822988627625620E-5    1.736344250674337E-4   -1.259512279277014E-4
                         1.251500199649793E-4   -1.139040316026315E-4   -1.460784480775756E-4   -1.570563299214150E-5    4.470045276850091E-1    2.737482928193933E-1    6.160164144622033E-5   -1.101195115253477E-4
                         3.783960085486673E-5   -2.784060501160824E-4    1.666013954448932E-4   -1.130465096126123E-4    3.752560853781270E-5   -1.091557406386589E-4    4.128077880318577E-1    2.846826087303668E-1

 1.787500000000000E9     4.422860918532395E-1    2.527739710892373E-1    7.578820096983361E-6   -1.636166896309826E-4    5.996253479608741E-5   -1.173331751102869E-4   -9.164113685719421E-5   -2.876444100015250E-4
                         1.482111560683495E-5   -1.597905711640209E-4    4.318480351474828E-1    2.545064357752530E-1   -1.176709180374014E-4    2.980438448739701E-5    1.021378424121009E-4   -1.803939261938866E-4
                         6.832528601839688E-5   -1.514984358926245E-4   -1.584265577092711E-4    4.669293025521974E-5    4.508041690960342E-1    2.531519131172481E-1   -3.063283695576314E-5   -1.165952622205273E-4
                        -1.059037774512768E-4   -2.579478602177552E-4    1.082063450200956E-4   -1.895896875354243E-4   -1.099080641638651E-5   -9.522951757154242E-5    4.154301504264514E-1    2.653858451942774E-1

 1.800000000000000E9     4.448203023568675E-1    2.320780346323626E-1   -1.038590884189072E-4   -1.382780172498390E-4    4.001966275079446E-5   -1.278049802643491E-4   -2.092450944530949E-4   -1.755205560784039E-4
                        -9.783654069434660E-5   -1.250970794304238E-4    4.321821930703766E-1    2.332780329582286E-1   -1.305783182525809E-4    8.765803243187126E-5   -1.021019087817394E-6   -2.177104586951058E-4
                         3.656514091214217E-5   -1.525054810161759E-4   -1.269323098764987E-4    8.500191394673595E-5    4.533201005916329E-1    2.320401530070159E-1   -8.357372568660728E-5   -6.298857650370357E-5
                        -2.037031725819968E-4   -1.775228578605000E-4    6.193912870709940E-6   -2.013982371754291E-4   -1.052397848312254E-4   -5.144810785759550E-5    4.164290278734079E-1    2.458352570469568E-1

 1.812500000000000E9     4.457614710345555E-1    2.113143102343231E-1   -1.722695593210284E-4   -6.839201990193265E-5   -4.868006330287348E-5   -1.512282493762808E-4   -2.532204273626005E-4   -3.493089952852050E-5
                        -1.265609417112833E-4   -5.789005671278908E-5    4.307859180714709E-1    2.118403426363107E-1   -8.909184203983828E-5    8.813367822423577E-5   -1.307474693786222E-4   -1.920425209504875E-4
                        -3.399364910834930E-5   -1.598344261267880E-4   -8.732900222291375E-5    1.117882306665692E-4    4.543173442657014E-1    2.104627457744252E-1   -1.125729727618542E-4    3.972645891196604E-5
                        -2.639484256719826E-4   -4.080454544592737E-5   -1.225138172294892E-4   -2.024013117410250E-4   -9.275093884726420E-5    2.563455002756262E-5    4.157897468639902E-1    2.258372578188116E-1

 1.825000000000000E9     4.449622981068813E-1    1.905765082836298E-1   -1.208507067284539E-4    4.982702737028853E-5   -1.196799036350156E-4   -1.640712707998349E-4   -2.524153714983385E-4    1.074211130826769E-4
                        -1.368673717821196E-4    5.711975386180769E-5    4.274503532272899E-1    1.905801601146207E-1   -7.515708171943996E-5    1.759060719792738E-4   -1.982237375517506E-4   -1.135559514629767E-4
                        -1.001018297873241E-4   -1.252180148407160E-4   -6.728128104886229E-5    1.461376548867156E-4    4.537898042399647E-1    1.888721644474083E-1   -5.257052076714744E-5    8.866066990604392E-5
                        -2.270302404559682E-4    1.200315653126330E-4   -2.004226747089029E-4   -1.217614926649031E-4   -6.657539645427698E-5    1.050625674118319E-4    4.137861641350465E-1    2.057172456255288E-1

 1.837500000000000E9     4.423047428887730E-1    1.697784677186283E-1   -6.340210585912829E-5    8.591691576898565E-5   -1.755000521012458E-4   -1.005987391857170E-4   -1.323304849721059E-4    2.226935489162493E-4
                        -8.693623768769107E-5    1.062512939912171E-4    4.221939176765569E-1    1.697076344574630E-1    1.904996151503700E-5    1.606990672353287E-4   -2.489897813696398E-4    3.329089892253721E-6
                        -1.865422081251590E-4   -8.595553481560649E-5    8.441101801366076E-6    1.712547851831749E-4    4.516487346848505E-1    1.674211387058896E-1    6.878554768719433E-6    8.390206904062163E-5
                        -1.321610885383484E-4    2.099137190662245E-4   -2.641102644943740E-4   -6.891928745412722E-6    3.136865989794016E-6    1.044221508187812E-4    4.103085772038666E-1    1.857953822466591E-1

 1.850000000000000E9     4.378577405249620E-1    1.492649880525680E-1    7.759108719214744E-6    1.276839755459856E-4   -2.014278898596642E-4   -1.687455172272049E-6    1.889320989955805E-5    2.354446360014849E-4
                        -9.897118416428947E-6    1.498562393211499E-4    4.151166211730460E-1    1.496307738375199E-1    8.976717020217260E-5    1.875770446181225E-4   -2.170111617868324E-4    1.272920959357867E-4
                        -2.213836134244573E-4   -2.196236611264407E-5    8.752490300284924E-5    1.815569106127511E-4    4.478643367565125E-1    1.464311276968152E-1    5.748105097981194E-5    9.658560458661146E-5
                         8.608868935336146E-6    2.518739637337470E-4   -2.101364649326998E-4    1.353186978988150E-4    6.441979675049919E-5    8.189225494110697E-5    4.053206841895524E-1    1.662993474877797E-1

 1.862500000000000E9     4.315415027623723E-1    1.288636911020085E-1    9.864134477733638E-5    1.123912709523258E-4   -1.792886915297388E-4    1.197180045065595E-4    1.480492666005847E-4    2.285803148835040E-4
                         6.514645614463747E-5    1.178088286400455E-4    4.062760046310576E-1    1.304759471858529E-1    1.750657450755299E-4    1.451705357934049E-4   -1.015321762470771E-4    2.271503958532251E-4
                        -2.116138404588362E-4    1.438599410900397E-4    1.639692018685592E-4    1.442779489611366E-4    4.424363456317635E-1    1.259447182398346E-1    1.099457700199320E-4    5.760822906568296E-5
                         1.544260841862826E-4    2.167451053669921E-4   -1.075816698366279E-4    2.306829212185534E-4    1.249596807464518E-4    4.115011116261581E-5    3.987196981826468E-1    1.476540320910292E-1

 1.875000000000000E9     4.233450913869571E-1    1.089127755758462E-1    1.628587755110433E-4    8.501228606809478E-5   -9.481797050653509E-5    2.405510697113929E-4    2.091010071476753E-4    5.038513138635644E-5
                         1.157586649361627E-4    4.260730068030231E-5    3.956696681291552E-1    1.122464443900859E-1    1.844568853078866E-4    2.431477320689525E-5    1.638814520285262E-5    2.802582382076203E-4
                        -1.036880441359603E-4    2.366179593008817E-4    1.918030132982771E-4    4.532071590428857E-5    4.351792909594411E-1    1.060727702659969E-1    1.529070227083160E-4    8.993458142960242E-7
                         2.340336125314909E-4    1.053929332131669E-4    5.590562474828282E-5    2.632984946721729E-4    1.288585818038749E-4    6.031346497638089E-6    3.903336236646673E-1    1.297671626452911E-1

 1.887500000000000E9     4.133631036026348E-1    8.959066220748022E-2    1.431131957932730E-4    6.327137528277181E-6    5.686623266247442E-5    2.529556916823001E-4    2.435552321502008E-4   -3.801989471119732E-5
                         1.526704895414225E-4   -3.891831438622289E-6    3.832659520819208E-1    9.515271848102708E-2    1.980672576609110E-4   -5.700759437410495E-5    1.686176807863038E-4    2.075800034268752E-4
                         2.118735431014195E-5    2.401729307061774E-4    1.830632349706439E-4   -5.572808727525602E-5    4.260101760652130E-1    8.695288466893680E-2    1.343272176235586E-4   -5.890066816542144E-5
                         2.317745353935966E-4   -4.279193976019720E-5    1.621489622327341E-4    2.184987570781595E-4    1.338686369800403E-4   -4.985514082582907E-5    3.799655546584334E-1    1.128147608818759E-1

 1.900000000000000E9     4.017494963164665E-1    7.110592945182055E-2    1.215266891497176E-4   -5.314458274590481E-5    1.746182160032719E-4    2.158337669738083E-4    1.673474159200892E-4   -1.783382346830638E-4
                         1.504663766171573E-4   -1.032690998700055E-4    3.690278516268836E-1    7.939288645099041E-2    1.501859173043953E-4   -1.302444264630849E-4    2.357997433888193E-4    8.136027973800748E-5
                         1.839156407546626E-4    1.915232868829801E-4    1.369110170107760E-4   -1.000723245241937E-4    4.150200538299983E-1    6.863972708492136E-2    7.235038420326302E-5   -1.455339487765625E-4
                         1.576624793463544E-4   -1.802063232687107E-4    2.725911374213191E-4    9.293967299320047E-5    1.018690891060422E-4   -1.117028565718487E-4    3.678924946358645E-1    9.680064224106577E-2

 1.912500000000000E9     3.886575788809369E-1    5.389213451205736E-2    8.022672036925145E-5   -1.226666877237565E-4    2.959978322473289E-4    7.042336185710084E-5   -3.381904900453624E-5   -2.075602886322182E-4
                         8.824416210200736E-5   -1.223761492308225E-4    3.533729682979994E-1    6.496392781876845E-2    8.746848451570001E-5   -1.662919881136255E-4    2.556991753172439E-4   -8.618763457250188E-5
                         2.797689110410977E-4    6.322479819283038E-5    8.240022878792297E-5   -1.681732786041067E-4    4.023809957828066E-1    5.110456974965016E-2    4.662977130270809E-5   -1.886713969826708E-4
                         7.041688812159351E-6   -2.072628020128444E-4    2.545660367014879E-4   -4.024474181684556E-5    3.250157730724907E-5   -1.675939064205275E-4    3.540774051186476E-1    8.181298878297504E-2

 1.925000000000000E9     3.740183058029407E-1    3.817896262720363E-2    7.226442138251292E-7   -1.800612204716253E-4    2.459781479112504E-4   -8.749651713208400E-5   -9.160113244197909E-5   -1.516395952476630E-4
                         4.615166756225199E-5   -1.544272362357869E-4    3.364782165078283E-1    5.229771211081354E-2    2.643370883799404E-5   -2.005116951519809E-4    1.881140446884118E-4   -2.106519864362733E-4
                         2.734072970810300E-4   -6.613414348000395E-5    2.568185876655968E-5   -1.743768274643302E-4    3.882426219871324E-1    3.461272310520794E-2   -3.275939497892607E-5   -1.749298659275145E-4
                        -1.005101529390096E-4   -1.680637765580917E-4    1.833877373455818E-4   -1.936569456419254E-4   -2.982010442703251E-5   -1.628792465376685E-4    3.389713792657792E-1    6.811121282782011E-2

 1.937500000000000E9     3.580228806377777E-1    2.412047542903985E-2   -7.223802243015456E-5   -1.481370978286954E-4    1.821618194952678E-4   -1.869178580975521E-4   -2.058571886270223E-4   -7.385082429323713E-5
                        -5.533119831423404E-5   -1.313673882783946E-4    3.184715542040710E-1    4.145562784785109E-2   -4.021236779291786E-5   -1.874934515581403E-4    6.044605638344310E-5   -2.605527593019921E-4
                         1.747966636084883E-4   -2.292364928971044E-4   -5.553814192333825E-5   -1.950801739663379E-4    3.728177841681318E-1    1.948171766700308E-2   -1.183788168499841E-4   -1.566822786456134E-4
                        -1.955268913723250E-4   -8.763956897257456E-5    5.525566031515623E-5   -2.307721380729320E-4   -1.158160399877680E-4   -1.427876916650111E-4    3.227046983000818E-1    5.586058153072388E-2

 1.950000000000000E9     3.406980707396473E-1    1.198738347738586E-2   -8.795458739414295E-5   -1.011413809116578E-4    4.107927865817923E-5   -2.735499713146917E-4   -1.655848422373480E-4    4.427164509110909E-5
                        -1.157409179091956E-4   -1.338016106284736E-4    2.996362131928970E-1    3.272252866963232E-2   -1.216752544292171E-4   -1.387978032110705E-4   -8.018613242542731E-5   -2.432112532299199E-4
                         2.099020535894699E-5   -2.829348162762063E-4   -1.275692798864621E-4   -1.498863562978213E-4    3.561852092708415E-1    5.828881304318930E-3   -1.751476197221477E-4   -1.087786741233497E-4
                        -1.847416621113492E-4    3.203956894819194E-5   -9.482573443689773E-5   -2.198949060640651E-4   -1.582009421251651E-4   -9.429234548949352E-5    3.054561139060479E-1    4.552046837881586E-2

 1.962500000000000E9     3.223319940788178E-1    1.777934244538270E-3   -1.485282574183701E-4   -4.147269789262842E-5   -1.230852980087799E-4   -2.163621684339834E-4   -1.257252637896916E-4    1.170618286606639E-4
                        -1.424821940496730E-4   -3.417449395738897E-5    2.801089432480821E-1    2.624085683670671E-2   -1.547629075723506E-4   -1.022592811402192E-4   -1.725258923584699E-4   -1.309613085300272E-4
                        -1.272086009238424E-4   -2.366645734942889E-4   -1.843580698007217E-4   -9.074403962457189E-5    3.385581530458286E-1   -6.018763459565044E-3   -2.052779410423428E-4   -3.249557177901611E-5
                        -9.751810166925549E-5    1.516684382952257E-4   -2.054109284446162E-4   -1.480869852020611E-4   -1.988847311422642E-4   -8.039251869211591E-6    2.873060155958466E-1    3.726190829908577E-2

 1.975000000000000E9     3.028110089063870E-1   -6.328032627533872E-3   -1.503970935467072E-4    3.493514073044916E-6   -2.300697701164963E-4   -1.131464129510206E-4   -9.728151252308235E-6    1.738739197647610E-4
                        -1.708726243457810E-4   -4.618486248212954E-7    2.601425404744388E-1    2.233057229369139E-2   -2.066013934395458E-4   -1.122959062827560E-5   -2.039167725550713E-4    1.398490253626623E-5
                        -2.427976840704819E-4   -1.374169260339908E-4   -2.208582698481769E-4    2.276254475425944E-7    3.199888363420501E-1   -1.579386003535466E-2   -2.114829075342501E-4    5.493041203138096E-5
                        -2.772501663835124E-5    1.843535401838882E-4   -2.371620191704715E-4   -1.308431850023143E-5   -2.051223912917802E-4    3.441958811408429E-5    2.684156848598760E-1    3.140763802718226E-2

 1.987500000000000E9     2.825367456905890E-1   -1.229782175144863E-2   -1.343619239527302E-4    6.655230420537836E-5   -2.467215178892363E-4   -3.876508817385458E-7    7.806598059346323E-5    1.488629703804570E-4
                        -1.564271660853585E-4    5.799219500534195E-5    2.398609883590977E-1    2.103260643052352E-2   -1.767347619185487E-4    9.845737670930975E-5   -1.990581192333387E-4    1.091339727187957E-4
                        -2.578877316096945E-4    9.105566509603000E-6   -1.750077577809030E-4    9.752121090512131E-5    3.006362793605255E-1   -2.323983696373866E-2   -1.619400595051859E-4    1.308719542186593E-4
                         5.658193157076319E-5    1.549047131071955E-4   -2.013578500153536E-4    1.227043805830968E-4   -1.732232167451694E-4    1.334777029444002E-4    2.488978482843300E-1    2.803146104633035E-2

 2.000000000000000E9     2.617715518010663E-1   -1.616253782043272E-2   -8.573782554218842E-5    1.209797898694616E-4   -2.027418010524261E-4    1.691769615240466E-4    1.093374749502639E-4    9.186440830849097E-5
                        -9.802126686618968E-5    1.426878673569428E-4    2.195467464265410E-1    2.212304068868211E-2   -1.363162563742590E-4    1.773180869833894E-4   -8.845446773664690E-5    1.932033738553102E-4
                        -2.070557182411224E-4    1.450725988701803E-4   -1.510010122546550E-4    1.655947507141002E-4    2.806544966968546E-1   -2.837327525356149E-2   -1.103472562981581E-4    1.969848773042096E-4
                         1.448868225767560E-4    7.024406864360386E-5   -1.042799445096067E-4    1.848774778134705E-4   -8.919943050456524E-5    2.023841318082804E-4    2.290067839634501E-1    2.709611494524052E-2

 2.012500000000000E9     2.406961493057559E-1   -1.820068242260223E-2   -3.370759672331464E-5    1.545339624713242E-4   -7.740222531423426E-5    2.403544997648249E-4    1.558694148456046E-4   -1.543822904977558E-5
                        -4.226088328138063E-5    1.757985195121357E-4    1.997035525089195E-1    2.518401391753016E-2   -3.151356280503961E-5    1.955333495129819E-4    1.863270307930893E-5    2.348041046918969E-4
                        -8.344701273015574E-5    2.469537073239333E-4   -1.414840081712351E-5    2.258271053282777E-4    2.602816186184297E-1   -3.167755371835294E-2   -2.331680596057418E-5    2.284930601162176E-4
                         1.517135771782277E-4   -2.591930724075369E-6   -4.100547971893788E-6    2.064345761442944E-4   -2.126367601850983E-5    2.109736422440721E-4    2.091361476983385E-1    2.812943060703146E-2

 2.025000000000000E9     2.199855772467550E-1   -1.777314746650818E-2    2.647625568895936E-5    1.796992097800606E-4    6.890272889263998E-5    1.987456608133243E-4    8.837913251375475E-5   -7.745177245002162E-5
                         2.965720204939276E-5    1.854670588627533E-4    1.805216999153355E-1    3.071628740527222E-2    8.216760272242519E-5    1.964249160929869E-4    1.282516612050124E-4    1.629062100757949E-4
                         7.148381303062380E-5    2.021011075652232E-4    7.395909592469295E-5    2.160700858042331E-4    2.397030065614578E-1   -3.264197506505434E-2    8.913330702040476E-5    2.056886610594566E-4
                         9.907930090996817E-5   -8.018901654170538E-5    1.354470025146735E-4    1.542215787334568E-4    9.321115889102234E-5    1.977232694919715E-4    1.896645264327333E-1    3.152841234992142E-2

 2.037500000000000E9     1.999561924138729E-1   -1.489736981017668E-2    7.470814189859954E-5    1.473573554046549E-4    1.719654230352175E-4    1.324153114588847E-4    4.600646329156349E-5   -1.074652793103660E-4
                         9.889506481866195E-5    1.420602016459955E-4    1.625465435708341E-1    3.853308831717488E-2    1.506070722284780E-4    1.360860806604295E-4    1.830703848917721E-4    6.148805786003876E-5
                         1.683828177171373E-4    1.489335957720119E-4    1.536290579551557E-4    1.372989575729381E-4    2.192633863958567E-1   -3.119868121206377E-2    1.585201042123893E-4    1.397651710166667E-4
                         4.526063930145796E-5   -1.283354522880634E-4    2.020258245257946E-4    4.754929499034505E-5    1.452603509194659E-4    1.434739344613630E-4    1.709831158941829E-1    3.735619484778481E-2

 2.050000000000000E9     1.809831090827892E-1   -9.492730963773410E-3    1.519518614693754E-4    9.118169701600200E-5    2.075366258798840E-4    3.722148628934646E-5   -2.979948571712669E-5   -1.127984425224143E-4
                         1.329836930263014E-4    9.795239424996315E-5    1.460828323008856E-1    4.838543455427265E-2    2.166960118382430E-4    8.360564820205199E-5    1.859996439140540E-4   -5.753039962898058E-5
                         2.209678580890137E-4    1.777391520497716E-5    2.085875376746407E-4    4.820248887823211E-5    1.994650235226242E-1   -2.768735782687338E-2    2.149390531500134E-4    6.200328724690498E-5
                        -2.813381010088556E-5   -1.111563136103566E-4    1.591642657355594E-4   -7.101998703947837E-5    2.165426305050880E-4    5.378769739602241E-5    1.536256247818360E-1    4.541784765294545E-2

 2.062500000000000E9     1.632220955866727E-1   -1.902164104541218E-3    1.738137206619927E-4    1.745141662684051E-5    1.672839754442945E-4   -8.802561208449122E-5   -9.747682731646127E-5   -5.123024840549988E-5
                         1.694034391116993E-4    4.223384899655830E-5    1.314579903690241E-1    6.012151675920855E-2    2.005697033548396E-4   -5.352080588241318E-5    1.137747242384667E-4   -1.100257977607860E-4
                         1.659420549798200E-4   -6.630384651063921E-5    1.912782405624726E-4   -7.047975832638385E-5    1.807169703459123E-1   -2.214029830704205E-2    2.262179384198335E-4   -5.388718272448340E-5
                        -9.253733579444620E-5   -6.870944025252363E-5    9.158266853452137E-5   -1.410786415640471E-4    1.937119568945093E-4   -2.599695618977390E-5    1.378198738497074E-1    5.562382404024083E-2

 2.075000000000000E9     1.468364590268050E-1    7.861883511786696E-3    1.433755564243853E-4   -1.477234489724524E-5    8.949278828928854E-5   -1.445029104643287E-4   -8.490012906614890E-5   -3.292305640612681E-5
                         1.476187181810557E-4   -5.784102374537830E-5    1.188264521494181E-1    7.362033028261385E-2    1.347845792023022E-4   -1.466569412260918E-4    2.151440094938697E-5   -1.608296116779496E-4
                         1.135236118015593E-4   -1.640731013331234E-4    1.382903000095685E-4   -1.260685462934775E-4    1.632258205919870E-1   -1.457450657929482E-2    1.660667572646300E-4   -1.213443326386112E-4
                        -9.420429695573848E-5    4.361198353375968E-6    1.222832536857701E-5   -1.730839627989381E-4    1.744496214800843E-4   -1.039025710544992E-4    1.238151072815753E-1    6.779871474735097E-2

 2.087500000000000E9     1.319098399077700E-1    1.950126080417962E-2    1.105855881482305E-4   -8.084706969835018E-5   -3.239307485609310E-5   -1.674926963705410E-4   -4.633198192402173E-5    6.421814094245271E-5
                         1.343288296363564E-4   -1.080803196316523E-4    1.081757496205970E-1    8.866795532736171E-2    4.460529014507165E-5   -1.910742544073278E-4   -7.799145259016675E-5   -1.097665308162399E-4
                        -1.672946674838110E-5   -1.735499585782260E-4    4.382136992769602E-5   -1.776167349808797E-4    1.472708392659016E-1   -5.050894244452295E-3    1.030441031821352E-4   -1.754842079821013E-4
                        -1.014492148626576E-4    7.055926757984720E-5   -6.317571909802211E-5   -1.205117939232273E-4    9.130750426352324E-5   -1.647947235733668E-4    1.116235216029823E-1    8.175979183575278E-2

 2.100000000000000E9     1.185677449535123E-1    3.268327458153127E-2    6.253311577078837E-5   -1.446506403511015E-4   -9.869726920697550E-5   -1.280738815450262E-4   -3.597861094067351E-5    9.783341053722166E-5
                         4.138307450984334E-5   -1.598470564361602E-4    9.965179270114745E-2    1.047471591301009E-1   -5.554533670609010E-5   -2.028514204659452E-4   -1.410250870044320E-4   -3.132134954080091E-5
                        -8.776739086149617E-5   -1.301117916645065E-4   -3.450352396858697E-5   -1.715461587424509E-4    1.329600882400268E-1    6.232458122259667E-3    1.143076793148938E-5   -1.796381832111829E-4
                        -3.209985788895122E-5    7.609254945189453E-5   -1.169653440835138E-4   -5.089301699006841E-5    2.409778315574877E-5   -1.857699639260393E-4    1.013251415073160E-1    9.703008997092698E-2

 2.112500000000000E9     1.068721573700339E-1    4.684159836415620E-2    3.606630789713498E-6   -1.283665373009882E-4   -1.536361748684057E-4   -6.006007063177037E-5    2.290879355609092E-5    8.744786176238237E-5
                        -1.701472804459167E-5   -1.359471937277001E-4    9.313569645739524E-2    1.213333817270025E-1   -9.733534090234535E-5   -1.414609078640284E-4   -1.302547720624043E-4    5.549856945033251E-6
                        -1.311462097416419E-4   -4.670893239616694E-5   -1.170869574997487E-4   -1.307446015246304E-4    1.204351333636374E-1    1.894021101012934E-2   -4.411102244799575E-5   -1.645296048012559E-4
                         8.822952256109094E-6    8.961687056482452E-5   -1.105010165916136E-4    2.603382931171413E-5   -6.267506772956026E-5   -1.524721094365045E-4    9.304925040539017E-2    1.131410749901011E-1

 2.125000000000000E9     9.700912554939185E-2    6.173332989750199E-2   -5.178599763151691E-5   -1.237684150955472E-4   -1.386137897463916E-4    3.595878489440829E-5    4.810216949443557E-5    7.088065834757261E-5
                        -4.732980753224789E-5   -1.072260904552758E-4    8.860392481871104E-2    1.381972324229562E-1   -1.859070596162656E-4   -6.152333429279856E-5   -8.079125111804282E-5    7.571794896291172E-5
                        -1.385168305362662E-4    2.227629217707616E-5   -1.506219154734188E-4   -6.484494464169876E-5    1.096241777199646E-1    3.287412449203250E-2   -1.244257915430431E-4   -1.027891119890920E-4
                         7.209850824723607E-5    4.063014479394627E-5   -6.671272103426607E-5    6.100976508463508E-5   -1.080419072563592E-4   -1.354700191539953E-4    8.678200732706458E-2    1.296719962042885E-1

 2.137500000000000E9     8.907378285889309E-2    7.708195384800653E-2   -1.034522929588761E-4   -9.262274611232516E-5   -7.415995403798451E-5    1.015489361835832E-4    5.290466847355993E-5    9.810388208494152E-6
                        -8.678015755816677E-5   -1.001055396298310E-4    8.608577441854219E-2    1.548144993568400E-1   -1.790360343576803E-4    8.441937048837847E-6   -1.579429952796485E-5    8.879305036074668E-5
                        -1.009573832399320E-4    9.229612664451187E-5   -1.606350101611885E-4    2.618819446123564E-6    1.004965293290806E-1    4.761356246863379E-2   -1.426683541001688E-4   -6.124024808144199E-5
                         7.882780147881236E-5    1.017346907466077E-5   -1.313460301231396E-5    1.066682121992242E-4   -1.358957224791701E-4   -4.338357650756185E-5    8.269570546163699E-2    1.463826771517999E-1

 2.150000000000000E9     8.324018993368727E-2    9.255178167202455E-2   -1.313432776986389E-4   -2.562592816222600E-5   -3.164654432569756E-5    1.340944571737938E-4    8.670390832265919E-5   -1.263780934037834E-5
                        -1.309505289483196E-4    5.141079899847731E-6    8.568150898163593E-2    1.710816696711329E-1   -1.194407386330214E-4    7.810753071435732E-5    2.481977538629254E-6    8.339449764953961E-5
                        -3.116355502463030E-5    1.030240120477988E-4   -1.085645938323888E-4    8.594652216602519E-5    9.317444138748174E-2    6.287298751864047E-2   -1.319153366582271E-4   -1.445686001892757E-5
                         6.952053478791583E-5   -3.657157633673451E-5    2.665164132675512E-5    4.241258248591883E-5   -1.456295888276713E-4   -9.563482250362617E-6    8.089899386373300E-2    1.630146023785023E-1

 2.162500000000000E9     7.953290467619908E-2    1.081514406824880E-1   -1.369504907371457E-4    4.124007666169667E-5    5.748828136979956E-5    1.018865404158797E-4    2.206585093569753E-5   -9.071287904979810E-5
                        -1.423716741628397E-4    5.560089719951620E-5    8.727354958079180E-2    1.868281161575702E-1   -6.840328714707790E-5    1.029552994510430E-4    5.493019028623533E-5    5.412088089462916E-5
                         2.438900869913775E-5    7.142503417098961E-5   -6.005937314569258E-5    1.314971093393612E-4    8.769395878048629E-2    7.822012722447649E-2   -1.137449716909295E-4    6.199729288676906E-5
                         8.320355274838726E-6   -4.478743961712428E-5    5.214043217864862E-5    2.843898380245435E-5   -1.136959203938999E-4    5.701798561064479E-5    8.121182501132605E-2    1.794282142721415E-1

 2.175000000000000E9     7.776529617227672E-2    1.236544084492101E-1   -8.052735748528120E-5    3.423409472201778E-5    9.229674380644426E-5    5.973225998217530E-5   -6.734883367759106E-7   -5.356313760063471E-5
                        -6.188443209738946E-5    8.041061167101790E-5    9.062010492705425E-2    2.020445301017754E-1    1.147190443917108E-5    1.357893381963074E-4    5.424198053842441E-5    4.815068826564551E-6
                         9.147405622827220E-5    6.946024648949056E-5   -1.436890212029469E-5    1.273616799818065E-4    8.390529210560149E-2    9.342144133939967E-2   -7.830929041206856E-5    1.144364960999337E-4
                         3.373750771259993E-6   -7.287355645100728E-5    8.149177870310231E-5    9.609424985106703E-6   -7.406703153954380E-5    9.070871464311098E-5    8.337558247289116E-2    1.955583950601053E-1

 2.187500000000000E9     7.779453051242001E-2    1.390350889748467E-1   -5.541023725690688E-5    9.765762093891589E-5    8.569264137245451E-5    1.097366736009023E-5   -4.989057519412747E-5   -5.783658366659103E-5
                        -4.335124060524617E-5    6.985642585135061E-5    9.560492066603106E-2    2.167503976495331E-1    8.167694725119214E-5    9.917956294175265E-5    7.160799241561469E-5   -3.234683145742434E-5
                         7.568973781279345E-5   -1.622695330979211E-6    6.634988802200583E-5    1.051147321352096E-4    8.187531927038809E-2    1.083742449656541E-1   -3.426475229718477E-5    1.132940741539309E-4
                        -5.289336772770252E-5   -3.163230460796672E-5    3.537900812971880E-5   -1.412403529754964E-5   -1.702984166754398E-5    7.921449819514054E-5    8.724760473768881E-2    2.112349652053244E-1

 2.200000000000000E9     7.943821821329877E-2    1.543553837430337E-1    3.587072741615594E-5    1.085399060863534E-4    8.112975105772926E-5   -3.323154919075255E-5   -3.152117456545548E-5    4.283381665699719E-6
                        -7.228910525420748E-6    9.644250822006611E-5    1.017588408825367E-1    2.308313258512550E-1    8.965715765557552E-5    7.907676550390507E-5    3.184501941573300E-5   -6.166555362384290E-5
                         5.364955378711209E-5   -3.715495612832107E-5    1.271377351252547E-4    5.003152443736366E-5    8.166125407007900E-2    1.230521309184963E-1    2.179981780907652E-5    9.763941053367648E-5
                        -7.013203309862555E-5    6.392765210593327E-6    3.585810593009443E-5   -4.838120338597839E-5    1.793991646537432E-5    1.080954224421016E-4    9.256584320480651E-2    2.263497357407568E-1

 2.212500000000000E9     8.240490773970753E-2    1.693455100696253E-1    1.209240695853008E-5    8.488595718126925E-5    1.422117032862454E-5   -6.619794532439436E-5   -5.593149900649600E-5    2.614282863103188E-5
                         4.546133393272379E-5    4.341285953700655E-5    1.089015063361350E-1    2.442294437925305E-1    1.066222709963091E-4   -1.563255009872707E-5    1.771883124760431E-5   -4.750217284162824E-5
                         3.982645149381690E-5   -7.517955578729186E-5    1.103872970565661E-4    1.398004222809756E-5    8.311746588842522E-2    1.373355915456855E-1    4.524804215037746E-5    6.225194875794653E-5
                        -5.200291026071578E-5    3.821425040464104E-5   -6.387950125167306E-6   -4.436503399164357E-5    7.538948776322496E-5    7.613567223897136E-5    9.904871832398303E-2    2.406915472540443E-1

 2.225000000000000E9     8.636489573387983E-2    1.839680330575882E-1    7.345784022633382E-5    4.042560057292720E-5   -1.145062637712802E-5   -8.891374175275946E-5   -1.823455535618608E-5    3.780595148599424E-5
                         5.859985139110592E-5    6.021078392005013E-5    1.168828214693484E-1    2.567088663770992E-1    1.007553227042944E-4   -6.846988658031704E-5   -3.297929449690178E-6   -3.935974382619281E-5
                        -3.525122067152202E-5   -6.963457043393313E-5    5.361105300413985E-5   -2.739531081341177E-5    8.610091456531661E-2    1.513047202309825E-1    7.439962985410228E-5    5.123200385370989E-5
                        -1.480090919563832E-5    4.383890506694050E-5    1.127157357515603E-5   -2.607765321877082E-5    6.411575139615953E-5    6.064686445406543E-5    1.065721558023967E-1    2.540807183186829E-1

 2.237500000000000E9     9.135409089592068E-2    1.978598315873381E-1    6.826910548200486E-5    8.954214084827694E-7   -3.605050726579370E-5   -4.160701706002158E-5   -9.669491287743491E-6    3.766982946468104E-5
                         5.637408579470508E-5    2.887501490467831E-5    1.255921378953944E-1    2.680162355887447E-1    3.373270989248999E-5   -6.099822936023620E-5   -4.129531666382116E-5   -2.657223505556764E-5
                        -4.910870236278884E-5   -5.992653878053864E-5    4.142396406831463E-5   -6.823216440854770E-5    9.027601585434973E-2    1.649531565261492E-1    8.271767904212235E-5    2.643406738908244E-5
                         3.680821083234505E-5    4.412680042465994E-5   -3.763262878184772E-5   -3.490946442776368E-5    6.511484441969534E-5    9.671001803574200E-7    1.151402699073733E-1    2.663915853585048E-1

 2.250000000000000E9     9.729379488489642E-2    2.109729419303306E-1    9.180025115368922E-5   -3.116378321030156E-5   -5.882946459461391E-5   -1.531888683767350E-5    1.342144788884336E-5    1.359871622700684E-5
                         5.212353960950464E-5   -2.338650654808064E-5    1.350935345526808E-1    2.782082014863014E-1    9.555584474015521E-6   -1.028393287869914E-4   -2.950732215708048E-5    3.388322235676231E-5
                        -6.201323352201102E-5   -2.609527546030602E-5    1.044701705667393E-6   -7.273539327115162E-5    9.544507287684151E-2    1.780153705723455E-1    5.196419978339510E-5   -6.213517583268875E-6
                         2.595447841506885E-5    2.144744976537294E-5   -2.762791385011525E-5   -5.724000492612756E-6    5.838930629842170E-5   -2.424584433757118E-5    1.249239864295039E-1    2.775255982360688E-1

 2.262500000000000E9     1.040824016277845E-1    2.229997446385809E-1    4.636156260743129E-5   -7.123530725083688E-5   -5.164633598174008E-5    3.498429584504574E-5    2.922995309157547E-5   -1.932136141438731E-6
                         6.266059384945671E-5   -1.332859611396374E-5    1.455997940046833E-1    2.873290371722270E-1   -2.848400978718135E-5   -9.095884395925072E-5   -3.331678944632007E-5    2.580205845959484E-6
                        -5.581816302544698E-5    2.922086554745966E-5   -2.141100246606427E-5   -8.178482154477585E-5    1.015575165175975E-1    1.905161254392102E-1    5.294678298922265E-5   -5.655894431049744E-5
                         3.923004683251203E-5    8.585258268640361E-6   -2.779004849691439E-5    1.338968855577259E-5    4.595027193226480E-5   -3.468703031000079E-5    1.357099755821713E-1    2.877210521339965E-1

 2.275000000000000E9     1.119287502568603E-1    2.339292950918868E-1    1.226829961919777E-5   -3.310325613522165E-5   -3.795079525433928E-5    5.301510402551557E-5    4.744877974196476E-5   -1.128608753612404E-5
                         7.733454632570208E-6   -3.062158327688570E-5    1.568262602545092E-1    2.954987934701037E-1   -5.735843280726830E-5   -6.745890746941753E-5   -9.268613982203670E-7    2.185373208624478E-5
                        -6.781327102828390E-5    3.992868780691523E-5   -2.662715922407873E-5   -3.870938465929258E-5    1.083748523029811E-1    2.022457653315407E-1    2.861029177225172E-5   -5.994749623117566E-5
                         2.888759792970850E-5   -6.066078447271827E-6   -2.061592572722834E-5    4.126184107775906E-5    2.178324212527444E-5   -4.918113407210113E-5    1.472041509430055E-1    2.969760075416518E-1

 2.287500000000000E9     1.208484145109796E-1    2.438357176813918E-1   -8.435205177609110E-6   -5.158536841497985E-5    3.471889080382833E-5    3.823588311358708E-5    2.445965760232797E-5   -1.949690269278100E-5
                        -1.793740834539816E-5   -6.055085164544538E-5    1.688190657409703E-1    3.028042456525662E-1   -3.206020544542653E-5   -9.561674179661867E-6   -3.421765598538026E-6    2.668472680859447E-5
                        -2.396433863996927E-5    5.074146598944473E-5   -8.537976866930470E-5   -2.069907517304295E-5    1.160533962076746E-1    2.130860969712171E-1    1.347999711424446E-6   -6.933858440124260E-5
                         1.101702828320412E-5   -2.003112190686486E-5    2.205638823002736E-5    2.316595271403931E-5    1.070304402054308E-5   -6.022875010753117E-5    1.593881807489357E-1    3.054399344302879E-1

 2.300000000000000E9     1.308428511571467E-1    2.529767264010719E-1   -1.723929307902527E-5   -1.927908162437240E-5   -1.136102744220528E-5    6.934587446001669E-5   -3.398102796159127E-5   -3.682989074129898E-5
                        -2.915855900880117E-5   -3.803117838156670E-5    1.813851739444860E-1    3.094002718281401E-1   -6.297009377836440E-5    3.239304864147996E-5    1.358186045516289E-5    3.716266263276514E-5
                         1.722925564189408E-5    3.557537087735591E-5   -5.319593224598276E-5    3.581169633828442E-5    1.244929834016169E-1    2.228904555260894E-1   -1.139556971765348E-5   -3.583706409818281E-5
                        -7.144714531587386E-6    9.342240497336097E-7    1.559285428534153E-5    1.588906023766167E-5   -1.281811626314264E-5   -4.104943466112235E-5    1.720906214049957E-1    3.129528786842702E-1

 2.312500000000000E9     1.418015280106723E-1    2.611831167536284E-1   -4.988611693045377E-5   -8.784539868651846E-6    4.227229341929447E-5    2.805231333629968E-5    1.313693920047519E-5   -9.825893154299336E-6
                        -5.343060932299207E-5   -6.171579500758459E-7    1.941713161233243E-1    3.152017515092604E-1   -3.813459476932846E-5    3.930002122566631E-5    1.385961860004712E-5    2.909125959783144E-5
                         3.680807782559335E-5    2.261541064751256E-5   -4.152633057731158E-5    6.014097310028376E-5    1.337271814605794E-1    2.316009220343663E-1   -1.391419791312838E-5   -1.048495931453279E-5
                        -1.963111138743552E-5   -3.214126953922270E-5    8.745293071764412E-6    3.396690084132991E-5   -2.380070995120822E-5   -2.222066296093070E-5    1.851512430272624E-1    3.193338788465082E-1

 2.325000000000000E9     1.533857645493989E-1    2.688593983492693E-1   -1.259519848937533E-5    1.603517490335167E-5    3.396131178093617E-5   -4.109101477470895E-6    2.772216015248320E-6    4.185993874256686E-6
                        -3.777993780179786E-5    2.627034817826788E-5    2.071761662258952E-1    3.201010727221876E-1    6.575946061832276E-6    6.485250125182369E-5    4.134230928005285E-6    1.506195465000220E-6
                         3.189440413318252E-5    6.520452705914739E-6   -3.020743305495335E-6    2.171729485413577E-5    1.438195708742548E-1    2.393799832392944E-1   -4.817839492204189E-5   -4.692269115826524E-6
                        -3.427312650422011E-5   -1.084727680634486E-5    4.793076569822484E-6   -4.579971276811928E-6   -5.085087262148369E-5    1.335450852786345E-6    1.984879736715753E-1    3.246602474290745E-1

 2.337500000000000E9     1.653990104749784E-1    2.759153741642419E-1   -1.300080081894067E-5    5.328203244949765E-5    3.331891411921561E-5   -2.816718270184809E-5   -1.853513950964004E-5    1.282216190504136E-5
                        -1.525960475021381E-5    1.961020871356749E-5    2.201285385540593E-1    3.241402078103115E-1    3.077762588658259E-5    6.659055517233256E-5    1.396402812457410E-5   -2.719357614870618E-5
                         9.061061153602004E-6   -1.480920007692088E-6    2.393810629855072E-6    7.747516203748955E-5    1.547268509951425E-1    2.463483716043962E-1   -2.828165222576043E-5    2.748244244980421E-5
                        -2.247657282975444E-5    1.275999846570423E-5    1.489811410711462E-5   -2.798900345382936E-5   -3.647927571631645E-5    4.511025719533038E-6    2.119525197150293E-1    3.289463805381988E-1

 2.350000000000000E9     1.775126757464047E-1    2.822716174239975E-1    5.956107221116546E-6    2.438324194266217E-5    2.343599868836118E-5   -3.601199075657741E-5    1.524897102991525E-6    7.226479293549465E-6
                        -1.396191606934576E-5    3.393263818510864E-5    2.331918100845584E-1    3.270732976142613E-1    3.080437523796483E-5    3.778248387383302E-5   -5.634176242329209E-6   -3.608735202814343E-5
                         7.156867339655738E-6   -2.177758785321694E-5    5.477886952184517E-5    3.216379752848613E-5    1.662337141841122E-1    2.524974899870312E-1   -1.467756545234714E-5    1.510156443644474E-5
                         7.443711232047300E-6    3.020848814897472E-6    1.147881632991676E-5   -2.942039775415447E-5    8.439798991762991E-7    1.615208135043474E-5    2.257339144612762E-1    3.319410085968811E-1

 2.362500000000000E9     1.895163384006777E-1    2.876467402808481E-1    5.584031912373647E-6    7.624875824531619E-6   -2.294600520963897E-5   -4.819739511818307E-5   -3.727533691279676E-7    5.960548335045754E-5
                        -3.798940242655795E-5    6.761979853190265E-5    2.462942157027790E-1    3.288592895841783E-1    1.976826234105605E-5    4.806243092754881E-5   -4.110775984669416E-5   -3.078179632851508E-6
                         1.043285539929149E-5   -2.961206526702043E-5    2.927043634801475E-5    3.452913167358676E-5    1.781047017880614E-1    2.578576920867547E-1    1.243921706167610E-5    3.009606282173451E-5
                         1.593179502063875E-5    2.070098923663437E-5    1.970954172382958E-5    4.737693450701748E-6    2.303919009872383E-7    2.682080581785793E-5    2.397876402169374E-1    3.337880854021926E-1

 2.375000000000000E9     2.015669484723977E-1    2.918319887671662E-1    1.138875014345007E-5    2.554233197927315E-5   -1.389298096822195E-5   -1.380867046798355E-5   -9.639669466881667E-6   -7.022420504816977E-6
                         3.180440046819442E-5    2.343539978642219E-5    2.596545221248304E-1    3.295748123373782E-1    4.001676157172793E-5   -2.171415103601527E-5   -1.302856510362813E-6   -1.297958938394471E-5
                        -1.041521368804720E-5    6.444817452609508E-6    1.524657858810690E-5    6.950135031093093E-6    1.901775476345417E-1    2.623929825688721E-1    1.294774576310124E-6    3.299987189669369E-5
                        -1.286257246759501E-5    1.555359469275311E-5   -1.027043365718539E-5   -2.362703611425588E-7    2.226533142707695E-5    2.624033393279741E-5    2.539962055638371E-1    3.346255015736724E-1

 2.387500000000000E9     2.136409150828881E-1    2.948420516189280E-1    3.326616114035227E-5   -2.172476303091724E-5   -3.719539211579034E-6    9.752893841988873E-6   -9.797364887098804E-6   -3.005294084954111E-5
                         2.900767677869522E-5    3.377077904247012E-5    2.731984019406087E-1    3.292975112339221E-1    4.877746742218173E-5   -8.976438717399032E-6   -3.118141514103169E-5    1.265078987002252E-5
                        -1.911298264065017E-5    4.613414831332972E-6    1.365950763264066E-5    2.598157021031307E-6    2.021991657761105E-1    2.660723923796911E-1    1.665194812664144E-5    2.268706523575828E-5
                         8.652090945373031E-6    1.898710858485559E-5   -3.097333916178357E-5    5.364245631031629E-6    1.230587103833782E-5    1.523229615422118E-5    2.682848089511535E-1    3.346639076162183E-1

 2.400000000000000E9     2.259646949230886E-1    2.964637750490978E-1    1.826267251091724E-5    1.378251709118004E-6   -3.188043599390696E-5    2.249261352396149E-5   -2.804422961809520E-6   -2.894412525981398E-5
                         5.189820326660275E-5   -3.796741300199482E-5    2.868518972934974E-1    3.284574982765529E-1    2.738775574294853E-5   -3.179626233310789E-5   -1.571805458036078E-5   -4.773635040355016E-6
                        -1.012426115332882E-5    8.519900368650061E-6    1.683685858108343E-5   -3.043652590710967E-5    2.141608141833448E-1    2.687738694186034E-1    3.231507135929314E-5    2.040531140202872E-5
                         3.904986612185871E-5    5.038560955291466E-6   -2.076676938635563E-5    4.497353723486350E-6    3.888775421404530E-5    2.466234660939076E-5    2.824303470521963E-1    3.340739411182865E-1

 2.412500000000000E9     2.385781815152146E-1    2.967906774936040E-1    1.208984712048073E-5   -2.969331122535687E-6   -6.701690961789136E-6    2.280365531466574E-6   -1.673400432695283E-5    7.237612595795704E-6
                         4.104275357948244E-5   -2.026426146355097E-5    3.003853759201586E-1    3.268998246076003E-1   -1.432362212959955E-5   -2.083155011457473E-5    3.751921501070583E-6   -2.708618034949996E-5
                        -2.544318477887353E-5    1.784183659572835E-5   -4.394417462135490E-7   -2.418145879121014E-5    2.261167840857629E-1    2.704746004682947E-1    3.287442065337485E-5    6.330809300450587E-6
                        -1.050316387544201E-5   -9.470870386382418E-6    7.656319543203507E-6    2.453200989977181E-5    2.743607290997641E-5   -1.301008418102354E-5    2.962310202959368E-1    3.327748540894850E-1

 2.425000000000000E9     2.513561276955958E-1    2.964001937331259E-1    3.257537532902703E-5   -1.537112155570184E-5    1.163475161555741E-5    1.938135861844425E-5   -5.236090223471313E-6    2.029478531700440E-5
                         1.151446280790694E-5   -4.239413497793530E-5    3.135156456232995E-1    3.247420431578366E-1    4.262507086930339E-6   -3.084087507138408E-6   -1.943583329632692E-5   -2.910179509449136E-6
                         7.687898279142813E-7   -1.567158125597826E-6   -2.662501954885950E-5   -3.615530250539498E-5    2.379890713283746E-1    2.711577582426838E-1    2.094781981016587E-5   -3.442661284802483E-5
                        -9.360200215425333E-6   -1.428313697592734E-5    4.133256627284993E-6   -1.234422128170681E-5    3.937812516219716E-5   -3.523986463525454E-5    3.096332706825092E-1    3.305543549462808E-1

 2.437500000000000E9     2.642979650664565E-1    2.953017674099823E-1    1.884628645994743E-5   -2.560638848149406E-5   -3.087251981239888E-6   -2.608243014491092E-6    2.316413976015714E-5   -1.937030092011575E-5
                         1.416524544043875E-5   -4.514696739099522E-5    3.261209989454890E-1    3.219285943260765E-1   -2.823896396233377E-5   -2.701669638705137E-5    5.835184109378234E-6    2.050365142032645E-5
                         2.380104456114605E-5    1.091399927608139E-5   -2.025176041044625E-5   -3.186292184033325E-5    2.497420323919047E-1    2.708149655380847E-1    2.038093589910589E-5   -3.680390964775481E-5
                         1.169752341247509E-6    2.334562311469352E-6    2.172798362622871E-5    1.212443474957955E-5   -3.241081552448376E-6   -6.241896314834539E-5    3.223820692801502E-1    3.274618266774414E-1

 2.450000000000000E9     2.770675054525961E-1    2.939253348461843E-1   -4.561589372328812E-5   -3.159871245257238E-5    2.737978204907211E-5    1.735412565309452E-6   -1.709255214508492E-6   -2.007331459108362E-5
                         2.185626468342491E-5   -1.379056228247868E-5    3.380867081115099E-1    3.185282067086831E-1   -2.287324010789182E-5   -1.298496375676175E-5   -7.760583090460478E-6    5.595073576972752E-6
                         5.773107630047487E-6    7.853764023574025E-7   -3.096136255588127E-5   -1.797349287608543E-5    2.613722843559760E-1    2.696450295316071E-1   -1.877841115813457E-6   -4.131583446222696E-5
                        -7.969632397770177E-6    3.569639601696634E-6   -7.786715248537713E-8    1.070081167732868E-5   -2.409407915394948E-5   -3.346835849779095E-5    3.346775895129034E-1    3.235310113600430E-1

 2.462500000000000E9     2.892860594518213E-1    2.923153394649946E-1   -1.406215275898423E-5   -3.548338163839507E-5    5.721805423749055E-6   -1.164476568739526E-6   -3.839146714349049E-5    2.473761992620210E-6
                         9.196084316404624E-6   -1.254167001579016E-5    3.496485134856618E-1    3.140116047045391E-1   -4.013678381294763E-5   -6.470484797941427E-6   -3.739677350347815E-5   -2.062453181820752E-5
                        -3.705697080971233E-6   -2.738942190211708E-5   -1.565291867537933E-5    6.093084006758121E-6    2.729666895071985E-1    2.677287625809046E-1   -4.276194533758017E-5   -1.653878063252188E-5
                         2.002680967595839E-6    3.923791210830608E-5   -3.027810983176324E-6   -5.277520006951970E-5   -4.741385404077926E-5   -1.291970975651818E-5    3.467508084872067E-1    3.188162232434029E-1

 2.475000000000000E9     3.008259346061756E-1    2.903089223169226E-1   -1.653128850356603E-5   -9.422995219120638E-6   -1.508013666738234E-5    3.419590114423820E-5   -1.155212329301720E-6   -6.290561307732279E-6
                        -4.211314869846121E-6   -2.144901069151181E-5    3.608086315378720E-1    3.089285512331352E-1    4.511292512286984E-6    7.042291772892283E-6    3.016348594823505E-5   -9.221449520892740E-6
                        -1.208697135299746E-5    6.051403277816713E-7   -2.587974250857100E-5    4.606110790936174E-5    2.843096906778363E-1    2.651560825088433E-1   -3.516577729628686E-5   -3.914277413558360E-5
                         2.431190316728797E-5    3.558374640111186E-6    1.648454035523041E-5   -1.185345350811425E-6   -9.565550351655844E-6   -1.443959898305486E-5    3.586733695770257E-1    3.133997421014061E-1

 2.487500000000000E9     3.117974621334875E-1    2.877448258181530E-1    1.063518679660461E-5   -3.336582499351491E-6    2.107014614889242E-5    2.343668960401960E-5   -7.193914901223296E-6    1.598004833736958E-5
                        -2.673884543669486E-5   -3.393970579024049E-5    3.716893091153302E-1    3.032773114361348E-1   -1.415859568616017E-5    4.475322092172430E-5    1.132719939782475E-5    4.408297399980309E-7
                        -1.608286701472816E-6   -2.844603010850511E-5   -2.496444151885539E-5    2.863301180386573E-5    2.953141670124568E-1    2.621262303660777E-1   -1.345343972914826E-5    1.175480217054686E-6
                        -1.945594371181973E-5   -6.856451977456206E-6    1.378565614742580E-5   -9.571983243806273E-6   -4.442254115502523E-5   -6.069189099517844E-6    3.702577413658353E-1    3.075023045632830E-1

 2.500000000000000E9     3.220591116889795E-1    2.844287979934620E-1   -4.931151007756232E-5    7.397910505178469E-6    1.745480240162873E-5   -1.518544000256108E-5   -2.910807411146252E-5    4.377367564335984E-6
                        -3.305213945992632E-5    1.323827980447234E-5    3.824022534605352E-1    2.970696907854317E-1    9.942394331928946E-6    1.595028579494220E-5   -1.930883149945687E-5   -1.634835212770999E-5
                        -1.062375225594203E-5   -2.407129175081922E-5    9.914065806052986E-6   -6.527455216235171E-6    3.058914247713066E-1    2.586529919016544E-1   -2.041529412798883E-5    1.049259796850847E-6
                        -1.299808432129792E-5   -1.092064977800380E-5   -7.080840027357415E-6    1.623023503369962E-6   -5.242834285879118E-5    1.383904018428904E-5    3.813816527562313E-1    3.014589327752584E-1

 2.512500000000000E9     3.316293864628755E-1    2.802744036015639E-1   -2.600119701180675E-5    1.773841298263509E-5   -1.072020082147679E-6   -1.383994124416576E-6    5.415234110412559E-6   -4.064565411757029E-6
                        -1.883820926077825E-5    2.096247391041593E-5    3.927638986875540E-1    2.906400826760507E-1   -1.657640041231199E-6    1.999009703563921E-5   -3.996391452672657E-6   -4.393232799018865E-6
                        -8.798866100320300E-6    1.122966947015423E-6   -1.188655445504467E-5    1.949014964896423E-5    3.161372530213056E-1    2.547597166863274E-1   -3.157880661967164E-5    2.544512144485750E-5
                        -3.753133459900551E-6   -3.988305025522594E-7    1.595245322287503E-5    7.195588390778020E-6   -2.061981099587700E-5    8.410062150154698E-6    3.921343530110564E-1    2.951983331968025E-1

 2.525000000000000E9     3.409772635285208E-1    2.751784280143376E-1    2.777332017036590E-5    3.109274738684934E-5   -8.146346833687365E-6    1.631551939387108E-5    3.116791624418611E-5   -6.934252252529633E-6
                        -1.178852387228189E-5    1.592963162233226E-5    4.027813247734459E-1    2.842109447192087E-1    1.032246794746344E-5    4.048079808346289E-5   -2.018796360789888E-6    3.013513519054131E-5
                        -2.984089218795917E-6   -1.883803618280102E-5    2.990647570886019E-5    2.512376878887677E-5    3.258098873383597E-1    2.504935647258735E-1   -2.308608038970518E-5    3.458505710222382E-5
                         2.055811984856711E-5   -2.127732469781693E-5    1.551600572576863E-5    1.336607937906191E-5   -6.930351427235549E-6    2.609775041603355E-5    4.022324861602633E-1    2.888438222498543E-1

 2.537500000000000E9     3.504651190843498E-1    2.694098455612360E-1    5.831761213011750E-6    2.062128049559912E-5   -5.611992248483731E-7    2.109908025055456E-5   -4.883642503326501E-6    2.729022743212901E-5
                        -5.164611210686227E-5    3.174699554282669E-5    4.121156377759309E-1    2.778252779950673E-1    3.085429764505132E-6    2.690696642196204E-5    9.053067590480873E-6   -1.568339296207537E-5
                         3.922174256480005E-6    3.822280353111979E-6    3.326436601692067E-5    1.057910049351671E-5    3.348188737702398E-1    2.459583369935469E-1   -7.708051553876307E-7    8.392270992247294E-6
                         1.112387358933492E-5    4.735048013309438E-6   -3.326704570967584E-5    3.434909093588682E-5   -4.054175287847102E-6    4.591330180226050E-5    4.114689012275505E-1    2.822770183523327E-1

 2.550000000000000E9     3.598247729597785E-1    2.634081367102086E-1    4.302844769042002E-5   -9.252708075013908E-6   -2.223614179379569E-6   -2.446321337368835E-5   -3.042685183952403E-5   -1.038653613098582E-5
                        -1.921931885341800E-5    4.944244093663336E-5    4.208178184106093E-1    2.710991537079170E-1   -2.036630592485108E-5    4.117707399498253E-6   -7.912156997521862E-6   -8.679395195043485E-6
                        -9.441368738443745E-6   -5.743959121171658E-6    1.435580457650487E-5   -1.989493935418643E-5    3.434496126306183E-1    2.410601146025740E-1    6.977306589664315E-6    2.417783591917231E-5
                        -2.859201194681313E-5    2.211130299647762E-5   -5.009172795998072E-6   -7.666639824746616E-6    5.089301881998067E-6    1.919718600593903E-5    4.202069112968251E-1    2.751089484392687E-1

 2.562500000000000E9     3.691206711069863E-1    2.574968893021452E-1    4.702343760946142E-5    3.163568457132249E-5   -4.617572352532033E-5   -1.128720317154739E-5    5.259106668780203E-6   -1.250117880277599E-5
                        -2.033000546955279E-6    5.541674673736763E-5    4.290162851764157E-1    2.640964295437541E-1    7.844717822730867E-6    2.004068053394897E-5   -1.033161781584311E-5   -1.810042447268508E-5
                        -1.641423369062268E-6    2.402849867351520E-5    1.182475107238174E-5   -1.288980405755290E-5    3.517607299862462E-1    2.358840712503594E-1    2.136211027519285E-5    5.635236519797172E-5
                        -1.364029753694064E-5   -6.396035929988906E-6    3.263116209160025E-5   -1.341728464860683E-5    3.135807680824029E-5    3.195282798386792E-5    4.286429716643117E-1    2.674631430699180E-1

 2.575000000000000E9     3.783464353781377E-1    2.517729054369000E-1   -2.510625538876592E-5    2.427665099674006E-6   -5.715207241096925E-7   -1.029508344965034E-5    1.869816139391076E-5    2.098474939055860E-5
                         3.272349148287467E-5    2.803392629356355E-5    4.369677882366690E-1    2.568894977742210E-1    3.134802516848619E-5   -1.448565833163777E-5    7.166870124275908E-6   -4.414701947828867E-6
                         2.951970321760834E-5    8.339523430643785E-6    1.043913013055129E-5   -7.988778471714212E-6    3.597743858367188E-1    2.305664667579115E-1    3.889838256374196E-5    3.099910638402291E-5
                         1.979993706999682E-5    8.875773408881740E-6    1.600068125201351E-5   -5.771209723552100E-6    3.732979232295022E-5    2.237865504678741E-5    4.369032842365994E-1    2.595990420694679E-1

 2.587500000000000E9     3.869327609609466E-1    2.464737730550021E-1    9.760777298543886E-6    2.625270414030968E-5   -3.034981084663672E-5    2.792072419645944E-5    1.174353535256200E-5   -7.385541604423916E-6
                         2.960795265289779E-5    3.697248422676207E-5    4.445061110345195E-1    2.492680620216941E-1    1.680088906021566E-5   -4.574011815729628E-5   -2.864651636029745E-5    4.630170585565388E-6
                        -7.411645401900199E-6    8.475394262068698E-6    2.126909519413072E-6   -2.126128661437817E-5    3.674701327777167E-1    2.249257080032435E-1    3.985111588957576E-5    7.991546771215125E-6
                         4.489358927503851E-5    8.112086508154247E-6    5.954881931447840E-6   -2.662274867014413E-5    2.381902269961179E-5    8.997556240633083E-6    4.449963922808048E-1    2.515770170137146E-1

 2.600000000000000E9     3.950393185221209E-1    2.414031226040960E-1   -9.072460837447144E-6   -6.280734461818778E-7    9.795620109320476E-6   -2.012453132162724E-6   -3.842537775166903E-6   -1.025299635568238E-5
                         1.301857430640708E-5    2.305860799011463E-5    4.518454539142743E-1    2.415762397140958E-1   -2.680092279549800E-5   -3.321554648409831E-7   -1.014917987088813E-5   -1.361531488244352E-5
                         1.035431479987622E-5   -1.249634530876219E-5   -1.231282647748239E-5   -1.737546787086949E-5    3.749184359914028E-1    2.191258489101510E-1    6.627306487097390E-6   -7.018604671006416E-6
                        -2.784010902051701E-5   -1.418255667289888E-5    1.469227033401428E-5    6.210609657878664E-6    2.156280715499135E-5   -3.907728436170833E-8    4.529421947975349E-1    2.435249043227987E-1

 2.612500000000000E9     4.023661651687376E-1    2.362328850686498E-1    5.293188187238584E-5    2.355199715599593E-5    2.475484929616962E-5    1.545296246522308E-5    2.772680857784826E-5   -1.182137281094165E-5
                         2.849257568165437E-5    3.099058567207316E-5    4.590291788280252E-1    2.339690502618775E-1    4.816659732100416E-6    4.272393978590407E-6   -5.224797526329764E-6    1.748007438637861E-5
                         1.075978796052674E-5   -2.257038408445320E-5   -6.989648601705052E-6    2.118135160898376E-5    3.821197347069679E-1    2.131227009694754E-1    1.032524083832082E-5   -8.857469605609175E-6
                        -2.009390621259972E-6   -3.211350156269866E-6    5.972965836166986E-6    5.265241591578422E-6    4.781628973742733E-5   -4.002840189861763E-5    4.609366975550097E-1    2.357618730490645E-1

 2.625000000000000E9     4.090124228982081E-1    2.306418409292609E-1    4.799117589054872E-5    8.286000848397970E-6   -1.730853317061036E-5   -1.673600579073617E-6    3.354546913910320E-5   -3.028465872831877E-6
                         2.146905100164818E-5    3.366845973635726E-5    4.661497767075602E-1    2.262212306288713E-1   -2.518986224792159E-5   -8.693879579351280E-6   -1.801346876507221E-5    2.472955134417420E-6
                        -7.834266748335182E-6   -2.729932838991752E-5   -2.865783865559260E-5    6.814476198302959E-6    3.889660622675634E-1    2.070101117932268E-1    2.470494037129038E-5   -4.339043751041502E-6
                         1.670651727612865E-5   -2.491118377981950E-5    1.094685329430137E-5   -2.675931058672295E-5    2.726340270113764E-5   -1.945741499940006E-5    4.683733980474387E-1    2.280146406783825E-1

 2.637500000000000E9     4.151714202965602E-1    2.244682449962645E-1    6.475691664927412E-5   -1.695207384105954E-5    9.705129964225699E-6    6.498188291491138E-6    2.014288176318990E-5    1.381043418905945E-5
                         5.962920154023374E-5    2.369198471394437E-5    4.727300996200590E-1    2.183836722243751E-1   -1.929025002585669E-5   -5.136447298665653E-5    1.881828273187970E-6    2.738213523578108E-5
                        -7.423237825166071E-7    2.086264752031178E-5   -2.423830893607299E-5   -9.475295729750316E-7    3.955067090136258E-1    2.007368383548866E-1   -9.147270905976399E-6   -5.644979387149274E-6
                        -6.752291831784959E-6    6.960846211596274E-6   -2.586818099420698E-5    4.623926264797331E-5   -1.379881537845623E-6   -3.369019524621322E-5    4.752191222735951E-1    2.201881914009990E-1

 2.650000000000000E9     4.213584744672915E-1    2.175206865817734E-1    2.841401797816559E-5   -3.820617639157618E-5    3.657525977524200E-5   -1.935950657309307E-5    3.188893755254164E-5   -1.754881221609303E-6
                        -2.821597947032274E-5   -3.040275054599010E-5    4.791285471828808E-1    2.107898590455562E-1    6.338484230418608E-8    1.078199572607903E-5    4.754448620656424E-5   -9.156072089962001E-6
                         1.170112002653253E-5    2.686468526089152E-5   -2.259826571518894E-5    2.314491823538203E-5    4.018878040162677E-1    1.945797749439008E-1   -6.045987061816145E-6   -4.082612847576893E-5
                        -5.757028426280327E-6    5.295215295884796E-6   -4.249305764959300E-5    2.021523130500410E-6    2.224156800890588E-5   -3.357019074829953E-5    4.814977369486430E-1    2.123569261973154E-1

 2.662500000000000E9     4.276702459322401E-1    2.101761404124829E-1   -9.600756883662661E-6   -5.834826052756898E-5    3.130833361255403E-6   -1.948085091459259E-5    4.322648750560643E-6    1.488534778361609E-5
                         4.755116283734573E-5   -4.651508379316634E-5    4.851422920355151E-1    2.032648534554158E-1    7.782889165573753E-7   -4.037490111371069E-5    1.974962774931308E-5    2.204365869660049E-5
                        -1.046273203744317E-5    2.509136673249098E-5   -9.593374230147946E-6    2.421040949726664E-5    4.080777369330056E-1    1.884573700054603E-1    3.960062843482624E-6   -3.237055028313305E-6
                         1.032827323497506E-5   -1.478869449368171E-5   -5.858091336811274E-6    1.321189995671366E-5    1.045791863828691E-5   -9.142934873765375E-6    4.874189250841481E-1    2.040725202597161E-1

 2.675000000000000E9     4.340760422556322E-1    2.025919900956790E-1   -1.913061253092295E-5   -5.919178263340625E-5    3.753523225853675E-6    1.781589113899844E-5   -1.099602506783527E-5   -1.761428313325647E-5
                         2.155944195567496E-5    8.200181714828470E-6    4.907621415992834E-1    1.955303877555732E-1   -2.414796277678882E-5    3.395842689139633E-5   -1.248138687991161E-5    3.307059875442102E-5
                        -1.415764602231824E-5    5.631280214767264E-6    2.032537836214263E-5    3.371195800287672E-5    4.140307955745951E-1    1.821764214937500E-1   -3.744558363427222E-5   -1.074034561433123E-5
                         2.064742814977651E-5   -1.557774943603441E-6    2.745246644776116E-5   -9.960569296595911E-6   -1.299330790116572E-5   -2.230280727358787E-5    4.930791541640653E-1    1.955043903537532E-1

 2.687500000000000E9     4.407508391657369E-1    1.955299016717314E-1   -1.378434188829955E-5   -4.205611383852305E-5   -2.430396618985060E-6    4.329983988418801E-5    1.490773673421720E-5    1.019153268549873E-6
                        -7.984385476820808E-6   -1.697805461805107E-5    4.961198168891319E-1    1.875653152510639E-1    9.516777489203861E-6    4.000471267840966E-6    1.178462718703501E-5   -1.569801039133422E-5
                         3.391124603274228E-6    1.367262654251419E-5    1.819843948581178E-5    3.665006067539524E-5    4.197935951857238E-1    1.760030379403823E-1   -2.793974585963529E-6    6.648906670249212E-6
                        -1.251508833142540E-5   -2.607474492166918E-5    1.067000760972895E-5    3.552097775801753E-6   -8.160906611082785E-6   -4.829821269960761E-6    4.988621295616527E-1    1.866804007902230E-1

 2.700000000000000E9     4.472903517841360E-1    1.890173938521998E-1    3.675826271437945E-6   -8.723248562332659E-6   -1.713916851514653E-5    1.342715499738156E-5   -1.962949351430478E-5    5.966682225930769E-6
                        -3.027766443064882E-5   -1.523343939044268E-5    5.013184434085489E-1    1.795936165137298E-1    8.877653488260390E-6    3.569990424308336E-5    1.704524062088270E-5    5.385218296682530E-6
                        -1.578209713604551E-5   -5.884243213148788E-6    1.830814351363454E-5    2.666412461027632E-5    4.253420870529052E-1    1.699102105330633E-1   -1.047672753070011E-5    1.506342480156520E-6
                         7.371057526692463E-6    1.297496909174164E-5   -7.146155210111632E-6    1.365102781458865E-5   -3.464593732601756E-5    1.783471390824341E-5    5.046445284488590E-1    1.779983329439332E-1

 2.712500000000000E9     4.539492191193441E-1    1.831200392928795E-1   -3.078074737785008E-5   -2.395499909605657E-5    1.639778797679972E-5   -3.727494845968483E-5    4.685056952428734E-7   -2.789306560598809E-5
                        -2.835139241789428E-7    1.512594441730346E-5    5.068720804720447E-1    1.716290471839233E-1    2.201384858540587E-5   -1.810493562568036E-5   -7.690976977406694E-6    1.349847074172894E-6
                        -4.785967207152428E-6   -2.614695042211098E-5    7.914563417050454E-6    2.465646477959763E-5    4.308130773916984E-1    1.638546095108082E-1   -6.331341686840088E-5    2.711134012505518E-5
                         1.743266776450424E-5    1.458579783876806E-5    1.989236336332806E-5    4.054673133934944E-6   -5.286880800154674E-5   -3.385301086387112E-5    5.106837369365386E-1    1.695275563726719E-1

 2.725000000000000E9     4.601103928226550E-1    1.776054861020395E-1   -5.730131258214154E-5   -1.343091565714894E-5    7.203990458831431E-6   -1.005735314007549E-5    2.209368876186572E-5    2.525576159797319E-5
                         1.392382061420549E-5   -1.379924446835665E-5    5.124146514239952E-1    1.637522030382121E-1    4.620980451459559E-5   -1.393873828016336E-5   -1.860239115828603E-5    1.097381115156570E-5
                        -1.395789056243055E-5    2.655004891458750E-6   -1.331769676277145E-5    4.560114224686565E-7    4.361204751748825E-1    1.577429616936162E-1   -5.644804887463992E-5    3.761087701088637E-6
                        -4.765869222033727E-6    1.905141712168856E-5   -9.482186531947145E-6   -1.365288790219855E-6   -9.526589047124845E-6    9.129287085709286E-7    5.163912900962661E-1    1.614493851892536E-1

 2.737500000000000E9     4.655896399801132E-1    1.721807348474335E-1    6.191340949313889E-6   -1.760443048476989E-5   -2.145080577556107E-6    3.478296784080974E-5    4.969978273726554E-6   -1.247631029719199E-5
                        -1.163305488044479E-5    8.800200476992965E-7    5.177794358522287E-1    1.560369271166879E-1   -2.798762256549540E-5    2.088388171984636E-5   -7.856036242683014E-6    7.993368842176822E-6
                        -1.114898107792111E-5   -2.306720985687460E-5   -1.607882093908991E-5   -2.510612791248725E-5    4.411844193783517E-1    1.515139643497860E-1   -1.120323696561303E-5    2.415890322701483E-6
                         9.013371642012026E-6   -1.162902491562929E-5   -2.546850411400064E-5   -1.248877712588801E-5   -3.126583982641009E-5    1.574940116759356E-5    5.218114660000600E-1    1.535278068569081E-1

 2.750000000000000E9     4.706900973452147E-1    1.664097353487200E-1   -6.450226650281872E-6    3.181226365000229E-5    2.488433762048419E-6    1.633022339011654E-5    2.113537587497512E-5    2.030351636102308E-5
                        -1.764607752070882E-5    1.882506463910084E-5    5.229849039761406E-1    1.482376360487302E-1   -5.434061313222888E-6    7.205746109019904E-6    1.656589936106118E-5   -2.174328701458364E-5
                         3.527928567989012E-5   -2.267169325333964E-6   -6.949360644373969E-7   -1.453106379791433E-5    4.461450333286476E-1    1.450106373087694E-1    1.922671450311577E-5    2.298455860531376E-5
                        -1.239929636983676E-5   -9.502512790480214E-6    2.246840519333667E-6   -1.096817445681648E-5    3.461474248775147E-6    2.579080643740649E-5    5.268350336043769E-1    1.453538132709774E-1

 2.762500000000000E9     4.753372233206636E-1    1.597965857204055E-1   -9.111973804261793E-6    4.245269391783979E-5   -2.547942004311009E-5    3.161871950451326E-5   -1.297166854571880E-5   -2.327827625214042E-5
                         1.463475599225614E-5    7.480685619740883E-6    5.279051404615233E-1    1.404318507221831E-1   -1.961128549588405E-5   -5.255148802130382E-6    5.853822519920028E-6    6.789770198251513E-6
                        -2.004945139680008E-5    1.428764694983160E-5    1.243456776329487E-5    5.413283065044675E-6    4.510625105979974E-1    1.383915460803695E-1   -9.232656100493841E-6    4.531745991798613E-5
                        -6.122804135274034E-6   -2.468789114195856E-5    1.653009615328481E-5   -1.113106726586810E-5    2.506989585851274E-5   -2.391826376711801E-7    5.314005029965062E-1    1.370864813133230E-1

 2.775000000000000E9     4.799391033317041E-1    1.522234063225280E-1   -2.133144290573876E-5    2.608558587816235E-5    6.893824179757005E-6   -4.967351649779886E-6    2.513708186703284E-5   -2.701036995456108E-5
                         7.476243751908755E-6    2.583101425467689E-5    5.325692585430850E-1    1.325591446487818E-1   -9.649301691126689E-6   -6.977950746567361E-8    2.294828614337370E-6   -1.651951035978242E-5
                         1.731800826486874E-5   -1.104274916811291E-5    6.285338419385259E-6    3.213322429646007E-6    4.558068269128437E-1    1.317932265887861E-1    2.590288609469421E-5    3.145459600191847E-5
                        -1.221305249074156E-5   -7.178078835474413E-6   -2.805595991511135E-5    1.578644225082522E-5    3.089375166902154E-6   -3.045354721545696E-6    5.357067613513741E-1    1.285844883141157E-1

 2.787500000000000E9     4.850256320096662E-1    1.442832812538105E-1   -7.683521375532962E-7    9.602058882181851E-6   -1.623541731337996E-5    2.780276246479858E-5   -1.854475742392995E-5    2.225670457558756E-5
                        -2.821551029292352E-5    4.923729414221874E-5    5.371322181345867E-1    1.244791095432486E-1   -2.429284605875858E-6    4.448026692527594E-6    8.634039374180602E-6   -2.254392513841122E-5
                        -1.470487549598143E-5    1.112587611521956E-5   -1.167011094478139E-5   -7.893230686033690E-6    4.607130654068267E-1    1.251018975315656E-1    6.890975282800132E-6    1.502745188351461E-5
                         1.502353128582365E-5    1.380852469897179E-5   -7.019187752922377E-6    8.628073390820259E-6    1.881382846669667E-5    3.353919223386743E-5    5.400708145085575E-1    1.197459267563550E-1

 2.800000000000000E9     4.904017447469054E-1    1.363950449978287E-1    3.159042294243323E-5    7.566942556329437E-6   -1.468636251506306E-6    4.479844113178110E-6    6.562492027544919E-6    2.237732803718316E-5
                         2.849372127276959E-5    3.462658708618444E-5    5.417712768794356E-1    1.161848118675003E-1    9.236452414837904E-6    8.306330686826241E-6   -1.014926303782013E-5    3.902453901420687E-6
                        -1.527976301052619E-5    2.586192874605083E-5    1.134363516666447E-5    1.310120797818711E-5    4.658326065850523E-1    1.184075419108813E-1    9.348706021808226E-6    1.935092262092765E-5
                         1.152351483667938E-5   -7.489470487675044E-6    2.551290157730820E-5   -1.970070547749106E-5    1.283061541925337E-5    1.876741747029015E-5    5.446590242104624E-1    1.105905303205546E-1

 2.812500000000000E9     4.964991893056163E-1    1.286476972960208E-1    2.682987450698166E-5    4.058112570901349E-5   -2.462219835704621E-5   -1.493705954438722E-5   -1.623391301062557E-5   -2.146195480265940E-5
                        -1.994762087178380E-5    1.081255742824295E-5    5.465370018580321E-1    1.078968347572933E-1   -7.355063276607364E-7   -5.409148651486960E-6    8.561638640405870E-6   -4.854606935828686E-6
                         1.916785409710484E-5    5.152659539950067E-6   -1.337976021771988E-5    8.537450456853796E-6    4.709138816609295E-1    1.118254775518440E-1    1.633434903827602E-5    4.628426182042024E-6
                        -1.169801541394691E-5    3.772683971565212E-7   -5.375184114369126E-6   -4.259357715422515E-7    4.476660590044897E-5    1.788954095553323E-5    5.492856068574553E-1    1.014760890158089E-1

 2.825000000000000E9     5.028040210476989E-1    1.214742199113090E-1   -8.073151842663360E-6   -8.240145519743012E-6   -8.201868420583709E-6    9.050508935387985E-6    1.738856343595737E-5    1.976841407568334E-5
                        -5.629086829498858E-6    3.958679389618794E-5    5.513395288435871E-1    9.941710446984869E-2    8.650431456981018E-6    1.402709512321639E-6   -3.404064935445468E-6    4.221032954143269E-5
                         3.873320697608321E-6   -7.969761000279744E-6   -1.827401101150073E-5   -1.910468414315168E-5    4.760015299797464E-1    1.053016877702809E-1    1.880016413983344E-5    3.389875951196966E-6
                         1.465498072880760E-5    4.552128809986456E-6    5.465643265142438E-6    1.512698535928806E-6    1.070876995099344E-5    2.451827303035691E-6    5.540953222748897E-1    9.239404440898032E-2

 2.837500000000000E9     5.089131459129768E-1    1.147493584169447E-1    2.206722835601696E-5    8.501518323670158E-6    3.252805984633326E-5    2.438586864047933E-5   -3.478233860701046E-5   -5.066861762867469E-6
                         3.286620613186486E-5    2.104142170786165E-5    5.561565096161016E-1    9.104598835415051E-2    1.092355439983042E-5    7.137139554731116E-6    1.853492534612140E-5    1.247431408460773E-5
                         3.116768120827644E-5   -1.420952360700050E-6    1.429804454689165E-5    7.228998580781490E-6    4.809740097120749E-1    9.866973998299020E-2    1.923666534104458E-5   -1.236160218282386E-5
                         4.971935199529827E-7    9.478357814896395E-6    1.764834011195447E-5    5.907316723877833E-6    2.578749547917997E-5   -3.070360930877512E-5    5.588482659355597E-1    8.358858744567690E-2

 2.850000000000000E9     5.147706733036032E-1    1.083320647032814E-1   -1.180638328388744E-5   -1.095521803843236E-5   -8.468200465274066E-6    1.785827616869598E-5    1.607732973099380E-5   -4.765645060401611E-6
                         8.701769038391852E-6    1.766105884389312E-5    5.609976385294509E-1    8.240208593596234E-2   -8.684339217342833E-6    2.804296852262059E-5    1.040052829104032E-6    1.617956855154505E-5
                         2.070674999550223E-5    2.299349250993574E-6   -1.734977379274081E-5    1.196819229597369E-5    4.859015045492233E-1    9.197408833652376E-2    9.540526266208317E-6    6.440965343701730E-6
                        -2.177513943817139E-5   -9.598088271452668E-6    1.832768511731813E-6    4.134562662937156E-6    1.689427926376024E-5    9.929446286077840E-6    5.633233528036136E-1    7.496200735541411E-2

 2.862500000000000E9     5.198553815044298E-1    1.018011187231154E-1   -4.135619217509492E-6    5.475443787455429E-6   -1.746308026199670E-5    3.477213424088068E-5   -1.299955348060192E-5   -9.953352315854927E-6
                         1.836138755350401E-5   -9.675128339687630E-6    5.655908868900924E-1    7.382783726935534E-2   -4.986522032588019E-6    2.443118143024527E-8   -1.131511090490260E-5    6.086745880528472E-6
                        -2.510316204677175E-6   -3.588570275991535E-6   -1.341950622026226E-5   -1.727982927441261E-5    4.906205813058263E-1    8.520512624898068E-2    2.810472689126939E-5   -8.237668276023324E-6
                        -1.402324313192411E-5   -1.750020552340471E-5    1.201234700638487E-5    4.681980796147405E-6    9.306265793494983E-6   -2.073549611597477E-5    5.673707546923471E-1    6.620588720520448E-2

 2.875000000000000E9     5.244644999616970E-1    9.469487772626405E-2    6.629280953435909E-6   -1.468332520511043E-5    6.216419628690095E-7   -1.915719054087442E-5   -8.041972996800548E-6   -4.832390279907631E-6
                         2.428451602888912E-5   -4.293264455119771E-5    5.697836255040556E-1    6.478270740607826E-2    1.186114306682735E-5   -1.050060970624301E-5   -1.869896716269971E-5    1.350301386261666E-5
                        -2.108418695576281E-5    3.799998937568778E-5   -5.943863765922271E-6   -1.577728736303968E-6    4.950907324178140E-1    7.788105747177547E-2   -1.756395110241087E-5   -2.712541903621812E-5
                        -1.325564379530097E-5    2.870187752219826E-5    2.813013849894074E-5    1.043702837576474E-5    1.663526882130626E-5   -8.383625781350954E-6    5.710950655996812E-1    5.705204450354583E-2

 2.887500000000000E9     5.287963439194610E-1    8.668913957819273E-2   -1.299583714425319E-5   -2.010567921479825E-5    1.700795362424131E-6    1.362858996018904E-5    4.775317497161556E-6    1.293209451824176E-5
                         2.399413630176027E-5    7.320949878662043E-6    5.739610268635830E-1    5.568596078956386E-2   -6.308939954564955E-7   -4.395306433975766E-6    1.048610931849885E-5   -2.545510867876599E-5
                         2.600437380905961E-5    1.128193108275726E-5    1.083900624422108E-5    6.457859711626453E-6    4.996526892270724E-1    7.041671715311584E-2    2.032981670020504E-5   -5.020817175720471E-5
                        -3.079124325582013E-6   -2.341428716528253E-5   -1.331528144924918E-5   -5.667702093686858E-6   -1.502004748386815E-5   -2.005538356268743E-5    5.747714936753437E-1    4.761339411067630E-2

 2.900000000000000E9     5.328783183614395E-1    7.799540898926062E-2   -1.299510823090784E-5    2.261447208329075E-5   -1.658963109777251E-5   -2.974784175397296E-5    1.924064741743021E-6    7.058398524411706E-6
                        -1.712212479440236E-5   -1.460184998144605E-6    5.779498675858725E-1    4.606432055554890E-2    1.606505518643111E-5    6.974081233832117E-6    2.143825853588703E-6    6.512102957573588E-6
                         2.448053221281544E-5   -5.747729143568116E-6    1.046684876800998E-5   -2.755330900450179E-5    5.042601986614501E-1    6.231024361285318E-2   -8.805569446486799E-6   -3.161105077888167E-5
                        -6.004580482342329E-6    2.576475265787027E-5   -4.709344105102772E-7   -7.388382112377932E-6   -6.241611638984469E-6   -6.289099826056283E-6    5.783519105606438E-1    3.742450356021497E-2

 2.912500000000000E9     5.375196686057784E-1    6.808133894015728E-2   -2.583420629246684E-5   -4.103323138055792E-6   -2.578947284943703E-5   -3.254311127171366E-6    1.080702444673252E-5   -2.556272419564624E-5
                         1.323954466109711E-5   -4.424007463201498E-6    5.820525854577292E-1    3.603897704942950E-2   -1.707739719731017E-6    9.255823054289250E-7   -8.041279322864895E-6   -1.161928873262191E-5
                         8.093390783753910E-6   -1.274429728862883E-5    1.590541274242786E-6    3.556249002588706E-5    5.090999320509421E-1    5.394972673501123E-2    4.896045890245317E-6   -5.690975510797837E-6
                        -3.431613222540349E-6   -5.938006104703594E-6    1.670578433141879E-5    1.094612971905150E-5   -3.472246674115849E-5    5.878213392083365E-6    5.821601684400030E-1    2.723834121573971E-2

 2.925000000000000E9     5.425146386768971E-1    5.816749948699900E-2    1.234415616932544E-5   -1.077830903186736E-5   -2.029745151138752E-5   -8.733867086559279E-6   -7.687946370177885E-6   -4.331373092257794E-6
                        -1.160770140241444E-5    2.676100024485508E-6    5.860927686619991E-1    2.596379230030599E-2    2.678531075488946E-6    1.237755130788893E-5    1.828575128813856E-5   -1.127997812591847E-5
                        -2.973034595932024E-5   -2.787627975004437E-6    9.125882789799559E-6   -2.039978121292454E-5    5.137417461945778E-1    4.580911143045224E-2   -1.296134450744123E-5   -2.251431278417840E-6
                        -3.480234302657505E-6   -1.353959609894317E-5   -3.522798904287087E-6   -3.246580829647998E-6   -2.524073826490549E-6   -2.218439699537878E-5    5.859781821703370E-1    1.707321322595523E-2

 2.937500000000000E9     5.476265265576870E-1    4.841292981866224E-2   -3.264191989612611E-5    1.773361430273068E-5    2.274691042583579E-5   -4.649930740307849E-6    1.618757359138028E-5   -1.486198927330599E-5
                        -7.157025263815495E-6   -5.755948379596078E-6    5.898473253603399E-1    1.617941944046507E-2    6.643156581508870E-6    2.370386118960645E-5    9.764083124966376E-6    2.858204524234342E-6
                         7.989420697918087E-6    1.944791137118483E-6    1.207394757278132E-5   -5.438003947770634E-8    5.183769038700332E-1    3.745078839882787E-2   -1.302065960106728E-5   -2.053857746680997E-5
                        -3.530911799351273E-6   -2.183747238654794E-6   -5.874920111001002E-6    8.373820761206198E-6   -1.385376918394621E-6    7.085940055970945E-6    5.896467998850822E-1    6.820134430361139E-3

 2.950000000000000E9     5.530571038428312E-1    3.943308703619898E-2   -2.034350661858697E-5   -6.258435186638081E-6   -1.887022085762367E-5    2.390291541404721E-8   -8.153611705776538E-6    1.881529056079670E-5
                         1.524170634298648E-6    1.923384680726597E-5    5.934932737626506E-1    6.087659534622092E-3    1.009391114745854E-5    8.626971094320467E-6    1.251754913732287E-5    1.043970127111846E-5
                         1.496478813712104E-5   -2.609068924217249E-5    2.773380644222504E-5    3.156543420819858E-7    5.228598661710728E-1    2.897327866837436E-2    9.137357031288387E-7    2.204854950400040E-5
                        -1.393175867694201E-5    4.997868511502476E-6    1.894274763544327E-5    1.245559151881421E-6   -2.442126582727343E-5   -1.809052901417775E-5    5.931097316079569E-1   -3.332219306264731E-3

 2.962500000000000E9     5.583221660438755E-1    3.061320609654500E-2   -2.195529845847628E-6   -2.325581721139741E-5    8.418966319541254E-6   -5.221929340706871E-6    8.591125562542930E-6   -5.169123737552809E-6
                        -4.115507650172124E-5    1.465799877489219E-5    5.970002195479995E-1   -4.048088220245488E-3   -2.380165723543635E-5    7.866353836035340E-6    1.087015227600924E-5    4.319495816668396E-5
                         2.098890625073744E-5    8.240618861373494E-7    7.251287492243684E-6   -1.878214851166069E-5    5.271477313808121E-1    2.042787113547793E-2   -3.461464839461151E-5    2.215835023898147E-5
                         7.788530286918483E-6    9.542922432132887E-6    7.371497559103307E-6   -1.898502494832540E-5    3.045445140629226E-6    1.011007365308651E-6    5.962012635142480E-1   -1.344443763287786E-2

 2.975000000000000E9     5.630109370683269E-1    2.188909045478818E-2    4.272016774607473E-5   -5.028104996750155E-6    3.475766897971137E-6    2.390559699837602E-5   -4.836691915873161E-5   -2.693353876068921E-5
                        -9.608694336539673E-6    2.855619674425406E-5    6.002543533303574E-1   -1.432015204913309E-2    7.999450746101021E-6   -1.185588768763859E-5    3.132626681277052E-7   -3.776335265557158E-6
                        -2.869171102071844E-7   -4.358363464233052E-7   -1.772161384387509E-5   -8.114507828543827E-7    5.313530689930338E-1    1.160532442912387E-2   -3.149043263275982E-5   -5.264815120687024E-6
                         8.399237387479862E-6    1.736393097583501E-5   -7.837050513510036E-6   -1.833336551097474E-5   -8.464343620139662E-6    1.329127797714031E-5    5.990863543682250E-1   -2.386735687473415E-2

 2.987500000000000E9     5.669562988242032E-1    1.330523681350018E-2    1.193733056736923E-5    2.755417054553773E-5    1.376910337057317E-5   -4.456788147721772E-6    5.125226106453811E-6   -3.799298746645810E-5
                        -2.766574121740600E-5    3.148857428367909E-6    6.030046877818751E-1   -2.515937199188061E-2   -1.362801652935489E-5    3.751237107749634E-5    1.448890842546872E-5   -2.130019665602758E-5
                         7.357131657655735E-6    1.370755002741321E-5   -3.395504637876171E-5   -3.723112147560430E-5    5.351977873836858E-1    2.684848640831795E-3    2.748659746142403E-6   -2.167910599132973E-5
                        -2.885827807599057E-6   -2.332566753287505E-5    5.711306802542086E-6   -1.561591120576921E-5   -8.329822040794067E-6    7.086174144392964E-6    6.013958923049953E-1   -3.454395532765127E-2

 3.000000000000000E9     5.699955035015489E-1    4.069493157951500E-3    7.679638818750020E-6   -3.081303642501375E-5   -2.184005210894589E-5    1.338831414470279E-5    3.966593464696105E-5   -1.673009135630222E-5
                         5.560064748193579E-6    2.110776379649618E-5    6.052482149661439E-1   -3.619102496115983E-2   -9.651488721321462E-6   -2.375876194405482E-5    9.518076720694242E-6    1.298530075484872E-5
                         1.157459140629175E-5    5.396408978867378E-6   -4.455837013456736E-6   -4.694061284848283E-6    5.385965070585537E-1   -6.594095317748005E-3    3.414177759024868E-6    5.862758151531155E-5
                        -2.365208213938499E-5    2.089880156878651E-5   -1.271085907686328E-5    8.577877912949175E-6    1.620807246833127E-7    1.102969243772972E-5    6.034003022856337E-1   -4.555283820309037E-2
