# Supplementary material for: Microwave Imaging for Parkinson’s Disease Detection: A Phantom-Based Feasibility Study Using Temperature-Controlled Dielectric Variations
Source: Sensors (Basel). 2025 Dec 12;25(24):7562. doi: 10.3390/s25247562 (PMC12736638; doi:10.3390/s25247562)
Supplement: Supplementary file 1 [file sensors-25-07562-s001.zip › 37.7.s4p]

#  HZ   S   RI   R     50.00 
! Rohde & Schwarz Vector Network Analyzer 
! Rohde-Schwarz,ZNA26-4Port,1332450024101213,1.95
! Created: UTC 8/28/2025, 1:47:09 PM
! freq[Hz]                re:S11                  im:S11                  re:S12                  im:S12                  re:S13                  im:S13                  re:S14                  im:S14
!                         re:S21                  im:S21                  re:S22                  im:S22                  re:S23                  im:S23                  re:S24                  im:S24
!                         re:S31                  im:S31                  re:S32                  im:S32                  re:S33                  im:S33                  re:S34                  im:S34
!                         re:S41                  im:S41                  re:S42                  im:S42                  re:S43                  im:S43                  re:S44                  im:S44
! 
 5.000000000000000E8    -2.262152558738338E-1    3.471033965337966E-1   -1.527228214763711E-2    1.783698942950477E-2   -4.031735294846545E-2   -1.125722061744950E-2    5.220019621344654E-2    1.571500962759114E-2
                        -1.531231521727175E-2    1.786458711110270E-2   -2.408675519258750E-1    3.256525137062600E-1    1.152739874737953E-2    2.512246039851876E-2   -4.060208552743940E-2   -6.715491165070439E-3
                        -4.034173784615425E-2   -1.129065905089806E-2    1.147392808709305E-2    2.519411290981292E-2   -2.563316356935662E-1    3.438572931435177E-1   -8.409267957298761E-3    1.896433627625184E-2
                         5.222143733626032E-2    1.577347254928365E-2   -4.057729397714806E-2   -6.749940896561141E-3   -8.350699223355110E-3    1.895896891406823E-2   -2.673703906577201E-1    3.376078479195164E-1

 5.125000000000000E8    -2.484670867478801E-1    3.362145716224093E-1    1.201558285016115E-3    9.971645593122356E-3   -3.103723293974550E-2    2.485599557860298E-2    4.498970236963636E-2   -2.942701845113080E-2
                         1.201249974996076E-3    9.956772999510409E-3   -2.757886850521783E-1    3.242466785716574E-1    2.735655824083630E-2    3.853153860031272E-3   -2.851228187609617E-2    2.828918545000043E-2
                        -3.103063838574292E-2    2.488971014482461E-2    2.730841237073751E-2    3.832869069555340E-3   -2.805569613392789E-1    3.446866812534269E-1    6.266919172641175E-3    5.328282156734365E-3
                         4.495022685299591E-2   -2.938808870475049E-2   -2.850451086884414E-2    2.825586142363722E-2    6.220363911865829E-3    5.303030829638873E-3   -2.928282553707361E-1    3.362913029760377E-1

 5.250000000000000E8    -2.985523382438281E-1    3.711733047752100E-1   -6.551234478129679E-3   -1.270598535405265E-3   -1.347391242570032E-3    3.368580362751122E-2    5.977258175208417E-3   -5.050042084394905E-2
                        -6.560488839532987E-3   -1.332628057627818E-3   -3.170274780864024E-1    3.765704501616504E-1    1.518800786900225E-2   -1.493838435525487E-2    2.834522715130254E-3    3.436378785807175E-2
                        -1.300889195419277E-3    3.371667126497668E-2    1.517605299461231E-2   -1.491304861721638E-2   -3.179914531612110E-1    3.949473777880438E-1   -5.736492205737713E-3   -5.186694316465104E-3
                         6.025117333909331E-3   -5.046099778995226E-2    2.898871109593598E-3    3.438832705666117E-2   -5.693336743931993E-3   -5.165249294391522E-3   -3.328407041698681E-1    3.876363314499829E-1

 5.375000000000000E8    -3.001589605622995E-1    4.420474739555265E-1   -1.678745577239373E-2    8.885535192404096E-3    1.860821976968884E-2    1.994880542509941E-2   -3.003591059498190E-2   -3.402690498046484E-2
                        -1.682858290816413E-2    8.823644046622562E-3   -3.013605370057366E-1    4.418467661125772E-1    1.170473314058563E-3   -1.470420552909060E-2    2.151724050244734E-2    1.838505852470634E-2
                         1.868040766876464E-2    1.992797947926669E-2    1.186644224745831E-3   -1.471224271597743E-2   -2.997819332448407E-1    4.618398068733218E-1   -1.536708944077900E-2    5.894437534271529E-3
                        -2.996068664324996E-2   -3.405238552634721E-2    2.159400487667277E-2    1.837110512602683E-2   -1.534019065922622E-2    5.830585889809121E-3   -3.154955614183435E-1    4.612073355293165E-1

 5.500000000000000E8    -2.541932562547419E-1    4.851592356778833E-1   -9.867990113749989E-3    2.649852363348682E-2    2.001452551522998E-2    1.918151799163344E-3   -3.947971000921687E-2   -2.375801343717293E-3
                        -9.924660868785799E-3    2.648750299074428E-2   -2.611043586618693E-1    4.701741053379302E-1   -5.797230420337277E-3   -7.770178984737966E-3    2.232895562344934E-2   -9.437990541319670E-4
                         2.000479983635578E-2    1.868543917484928E-3   -5.822693754979810E-3   -7.769817298868166E-3   -2.531408314074313E-1    4.906810901032183E-1   -8.468205775816888E-3    2.137849916164278E-2
                        -3.947702783914847E-2   -2.469523229829284E-3    2.231189877297540E-2   -9.843294387721876E-4   -8.442603766707635E-3    2.135047211943330E-2   -2.560930284424413E-1    4.945028356389283E-1

 5.625000000000000E8    -2.153319702651111E-1    4.793702492720441E-1    1.594436970739162E-2    3.077985120994108E-2    1.158532014415842E-2   -5.043137841640106E-3   -2.578798208997354E-2    2.124876291023886E-2
                         1.593910128874908E-2    3.083393000049503E-2   -2.334884840531514E-1    4.736635791216072E-1   -2.564275762604618E-3   -8.053290498702163E-4    1.083321309240478E-2   -9.567219202369585E-3
                         1.152416542178072E-2   -5.044177975426450E-3   -2.562657134855512E-3   -7.875625412168641E-4   -2.194638348446158E-1    4.866307507571235E-1    1.356437214883420E-2    2.219413402763108E-2
                        -2.580423203402981E-2    2.125256114143249E-2    1.082010248888845E-2   -9.512671819896118E-3    1.356272439730809E-2    2.215849138602369E-2   -2.154060011522239E-1    4.776712991398052E-1

 5.750000000000000E8    -2.161274580074514E-1    4.740874742511314E-1    3.181089802613244E-2    5.693361685461707E-3    9.787639747321294E-3   -4.304246071193328E-3   -5.668553188838221E-3    2.665768799322553E-2
                         3.182954995956822E-2    5.725802508458997E-3   -2.226159583147773E-1    4.800165295143000E-1    1.937990146021172E-3   -3.976732212616025E-3    5.993849183672539E-3   -5.913902470298694E-3
                         9.741486404872287E-3   -4.301681029760641E-3    1.982748198004692E-3   -3.967585023266800E-3   -2.137975126699245E-1    4.840277375792290E-1    2.081557457062196E-2    3.807349513278173E-4
                        -5.592967244808405E-3    2.666958180670247E-2    5.996230295941116E-3   -5.879417420771516E-3    2.081531615000672E-2    3.954910324377969E-4   -2.185720003876298E-1    4.705661838850114E-1

 5.875000000000000E8    -2.145035648859680E-1    5.011929650978112E-1    1.716272376324269E-2   -1.493229902317287E-2    1.149630315917583E-2   -9.738244788358072E-3    6.862944567824757E-3    2.059734053579496E-2
                         1.717022458848530E-2   -1.492312081679179E-2   -2.062654290495010E-1    5.005788709803507E-1   -9.259262417259050E-4   -9.116625580751462E-3    9.114664764975492E-3   -8.698029358069598E-3
                         1.145916317566695E-2   -9.732991672568799E-3   -9.271531674925482E-4   -9.139192255408954E-3   -2.051382844133084E-1    5.042126247452765E-1    5.490672167036231E-3   -9.638801548959032E-3
                         6.909005236181656E-3    2.054655496685320E-2    9.132907091335208E-3   -8.668445201529812E-3    5.512215711301323E-3   -9.646245405253974E-3   -2.116101369193585E-1    4.993580483471657E-1

 6.000000000000000E8    -1.836696407140184E-1    5.305703531079446E-1   -1.685403865452875E-3   -9.647558444631839E-3    5.843635909646851E-3   -1.954480522796257E-2    1.345036225025440E-2    1.667323939685129E-2
                        -1.658346776704247E-3   -9.649548175687818E-3   -1.728903566266771E-1    5.160246934416983E-1   -1.033381835407132E-2   -1.136878355891768E-2    5.170933339115502E-3   -1.890042143367204E-2
                         5.864922979758079E-3   -1.958414049800992E-2   -1.034544687692961E-2   -1.139239820327831E-2   -1.741879596524332E-1    5.238197170987435E-1   -5.196457071265546E-3    1.368457576530491E-3
                         1.341066729704172E-2    1.667351941833895E-2    5.183888180537200E-3   -1.891603106530131E-2   -5.149522350957604E-3    1.389393197945531E-3   -1.705851567961116E-1    5.226928374491751E-1

 6.125000000000000E8    -1.369944775854839E-1    5.380964946037218E-1    1.806501215162039E-3    6.045128334101181E-3   -1.023590583368803E-2   -2.348777984555372E-2    2.517501786744795E-2    9.612863888904170E-3
                         1.785344176980673E-3    6.022928515310389E-3   -1.354562086829600E-1    5.177263676238436E-1   -2.134390420504514E-2    1.117995038301717E-3   -1.216676877968784E-2   -2.370639039265111E-2
                        -1.023436228893626E-2   -2.345651293654066E-2   -2.134407173046006E-2    1.149396988773179E-3   -1.331520106954201E-1    5.248051437069015E-1    6.386926069239118E-3    1.415674909272102E-2
                         2.515876868852309E-2    9.580102565440736E-3   -1.223519811426970E-2   -2.367338191585650E-2    6.379373286480287E-3    1.410848344451388E-2   -1.206803518381512E-1    5.134434043908338E-1

 6.250000000000000E8    -9.641095426151035E-2    5.210685825680651E-1    1.865867505435840E-2    9.933673975878621E-4   -2.676390160319825E-2   -1.076947329885702E-2    2.965795067122776E-2   -1.186142046225281E-2
                         1.869273296377489E-2    1.059997552504212E-3   -9.750315044223298E-2    5.047541664456953E-1   -1.237614875021043E-2    1.959063325350305E-2   -2.986366143954503E-2   -8.121660608995088E-3
                        -2.679803673073509E-2   -1.077616500938285E-2   -1.234111362984961E-2    1.958082465229887E-2   -9.831984711810193E-2    5.060637221854586E-1    2.471404778827618E-2    2.335809687792256E-3
                         2.962130157193010E-2   -1.185826407035732E-2   -2.983418439922777E-2   -8.096514590584013E-3    2.471960112928789E-2    2.361052275665776E-3   -9.386136663576869E-2    4.809510002493217E-1

 6.375000000000000E8    -7.872639271728209E-2    4.964205981479402E-1    1.668650936798927E-2   -2.048225538459724E-2   -2.696433205843339E-2    1.072025659083421E-2    1.311365544911042E-2   -2.929877114819101E-2
                         1.669386301163066E-2   -2.051151970524083E-2   -7.781752606230879E-2    4.774961446033674E-1    8.558612323443413E-3    1.907047427181438E-2   -2.673512125409469E-2    1.647938481456700E-2
                        -2.698407798437382E-2    1.075191734469874E-2    8.604925605625778E-3    1.906298656927837E-2   -8.689508229811088E-2    4.823188533872090E-1    1.822390767416700E-2   -2.177749795399552E-2
                         1.310831269110856E-2   -2.929437162687821E-2   -2.672733368658243E-2    1.653561236139723E-2    1.818251211026358E-2   -2.174467265883568E-2   -9.646235338435698E-2    4.581892324416026E-1

 6.500000000000000E8    -7.303586353489540E-2    4.902681009852251E-1   -6.598867082613213E-3   -2.628727436910779E-2   -1.309373160761407E-2    2.493303145866479E-2   -6.447352598956916E-3   -3.006246304141706E-2
                        -6.600193486891423E-3   -2.630556394949154E-2   -7.499183362862354E-2    4.659518396018971E-1    1.530793806425312E-2    1.119428265279481E-3   -7.477265231491483E-3    2.883823602182638E-2
                        -1.304276786906325E-2    2.496872235151942E-2    1.528698461598877E-2    1.103258071498696E-3   -8.272979658329697E-2    4.781170424140721E-1   -5.915332531733528E-3   -2.407551492572461E-2
                        -6.426245861396488E-3   -3.009162718950575E-2   -7.457625382326112E-3    2.882670431076405E-2   -5.898656431294799E-3   -2.409030096340263E-2   -9.642874796739291E-2    4.637688787399400E-1

 6.625000000000000E8    -5.070392404386863E-2    4.933314404028430E-1   -1.900739655947026E-2   -8.554057777397869E-3    6.045858241803975E-3    2.638777143646407E-2   -2.433527220550796E-2   -2.333537011539120E-2
                        -1.901334496579586E-2   -8.588672385909190E-3   -5.967511044936501E-2    4.665468768739685E-1    2.048985364366371E-3   -7.643952834985573E-3    1.296731603238823E-2    2.468456404916027E-2
                         6.065829255764743E-3    2.637599121664782E-2    2.054466128034281E-3   -7.628116013847589E-3   -6.581221983084400E-2    4.799047193990054E-1   -1.430995803597531E-2   -6.578573741867105E-3
                        -2.434928542222440E-2   -2.329788312274805E-2    1.293786716921378E-2    2.467241336450631E-2   -1.430655664184349E-2   -6.579159080949103E-3   -7.177167876847725E-2    4.702105988528299E-1

 6.750000000000000E8    -1.846610663712137E-2    4.826000783112536E-1   -1.050122498065856E-2    4.347280903248077E-3    1.941885282439382E-2    1.439546616277571E-2   -3.851190496920770E-2   -2.119536745220080E-3
                        -1.048940215323341E-2    4.393376294572156E-3   -3.045808463912945E-2    4.581144541349559E-1   -5.305180511805531E-3    2.196444406822176E-3    2.289430282772412E-2    8.054764074888360E-3
                         1.945761670867082E-2    1.438749395629717E-2   -5.300716061741392E-3    2.204837137839353E-3   -4.023196646222067E-2    4.746020613792160E-1   -4.423895482939992E-3    2.091436059930839E-3
                        -3.851988748913288E-2   -2.117101043542287E-3    2.289256302293473E-2    8.076786150129226E-3   -4.400303709737170E-3    2.130230265818549E-3   -4.011708975184596E-2    4.586661760977114E-1

 6.875000000000000E8     9.228838978391055E-3    4.562064716062662E-1   -6.893757153134709E-4    2.134186379137224E-3    2.024978599204443E-2    9.036882326350046E-4   -3.111928906960065E-2    2.753407293882157E-2
                        -7.102561207745042E-4    2.177691447892080E-3   -4.154482014558364E-3    4.295589336020482E-1    2.805649355499546E-3    9.728005438252261E-3    1.826352228072946E-2   -5.903515899898961E-3
                         2.025880640164833E-2    8.971492026649257E-4    2.817129484312841E-3    9.748408474593226E-3   -1.502210843454424E-2    4.552547931448420E-1    2.306141081156397E-3   -4.796481900549735E-3
                        -3.113566548751416E-2    2.750539460320253E-2    1.826615780668463E-2   -5.891784860891617E-3    2.308004022812715E-3   -4.795041039670288E-3   -1.685374141132241E-2    4.327213710666074E-1

 7.000000000000000E8     2.053117421728598E-2    4.199208963940482E-1   -1.064232654476289E-3   -5.712941130768760E-3    1.721996647180591E-2   -8.118166252945249E-3   -2.233885543881388E-3    4.159530585303822E-2
                        -1.071710794655308E-3   -5.701589549673615E-3    1.414977914116327E-3    3.937997021604830E-1    1.328081036655929E-2    3.920355210464408E-3    1.104991938890448E-2   -1.153052070842633E-2
                         1.714532653172592E-2   -8.189298893164500E-3    1.324469341953068E-2    3.852863910187418E-3   -2.913309440938710E-3    4.278890363964222E-1   -5.466448649131551E-3   -1.283167391341228E-2
                        -2.196083531279207E-3    4.156555898693738E-2    1.103710966611585E-2   -1.150386366009972E-2   -5.454971505346124E-3   -1.287697754816289E-2   -9.321727629567136E-3    4.039893733184167E-1

 7.125000000000000E8     1.271002520003571E-2    3.930163899176510E-1   -1.050586404493621E-2   -6.897976834709649E-3    1.042026714335075E-2   -1.649610139260405E-2    2.517599519671761E-2    2.942063551015099E-2
                        -1.050039945284088E-2   -6.919334162170106E-3   -7.924288315650804E-3    3.727084405164831E-1    1.307718861698931E-2   -9.220872759047280E-3    3.941687078005278E-3   -1.443780107846377E-2
                         1.040859290394141E-2   -1.654091484218024E-2    1.309036495869283E-2   -9.235266628157430E-3   -3.229726221134613E-3    4.080404815652555E-1   -1.751878027400527E-2   -6.120337549322095E-3
                         2.520310803849351E-2    2.941135762546340E-2    3.872303213428378E-3   -1.441699815988756E-2   -1.748990728650733E-2   -6.169723242279594E-3   -1.093791491669640E-2    3.860754241294012E-1

 7.250000000000000E8     8.470882708867027E-3    3.849262526142566E-1   -1.548162621875287E-2    3.509891204468912E-3   -1.048391143516190E-3   -1.888285793547939E-2    3.461837076575378E-2    6.573911857410699E-3
                        -1.544698131024147E-2    3.496452163793839E-3   -8.597829498973300E-3    3.671529136513958E-1    5.781516004486285E-4   -1.636257498441587E-2   -3.530469664448925E-3   -1.333499496962943E-2
                        -1.091102713571898E-3   -1.890022560604597E-2    5.479521506422300E-4   -1.633597989779728E-2    1.674552920662772E-3    4.004467987546984E-1   -1.679190688171539E-2    7.715147534500685E-3
                         3.465372660018386E-2    6.595802577870829E-3   -3.570090224192266E-3   -1.331717717892417E-2   -1.680907932431935E-2    7.716024883792996E-3   -5.084147672285699E-3    3.766895122695340E-1

 7.375000000000000E8     1.921233605359247E-2    3.760029069015818E-1   -8.384682239557845E-3    1.242221452403077E-2   -1.046831985367869E-2   -1.485694445212198E-2    3.095002757174163E-2   -1.428438065711460E-2
                        -8.396886403988274E-3    1.242737562808754E-2    5.445634139884832E-3    3.540884517587295E-1   -1.182133952302675E-2   -8.603674585841567E-3   -8.796660843509383E-3   -1.005064836541425E-2
                        -1.047621614894653E-2   -1.487428268197928E-2   -1.180665206433378E-2   -8.534759079969784E-3    2.001555362180940E-2    3.863795656829786E-1   -6.618387519921318E-3    1.383719541216529E-2
                         3.097372652229340E-2   -1.429195884491269E-2   -8.808328320994754E-3   -1.000515545355418E-2   -6.631058247228015E-3    1.382389522924933E-2    1.007595333087292E-2    3.600907020771884E-1

 7.500000000000000E8     3.490865095331339E-2    3.521870229505748E-1    5.389853754797489E-4    1.141036426370811E-2   -1.717439995478987E-2   -7.119995156103481E-3    1.618991532812679E-2   -3.055139580348889E-2
                         5.473764286526176E-4    1.138214154718465E-2    1.446569110748808E-2    3.233754638611960E-1   -9.739197843004380E-3    5.110336769650942E-3   -1.353291369474834E-2   -5.043151202906852E-3
                        -1.717580087524971E-2   -7.101741902190937E-3   -9.778027504624877E-3    5.127407379596161E-3    3.522302323003249E-2    3.540966475626879E-1    1.475694003659336E-3    1.008511969046077E-2
                         1.619374176865651E-2   -3.056372168284491E-2   -1.352875327745779E-2   -5.017598122086496E-3    1.451763210635277E-3    1.008815093000117E-2    2.229493642634461E-2    3.276782797057137E-1

 7.625000000000000E8     3.500083216379154E-2    3.140995724256160E-1    3.466432975381752E-3    6.120952273054511E-3   -1.900553250232223E-2    4.302214274368945E-3   -6.304664916760936E-3   -3.423400283494131E-2
                         3.497276547587820E-3    6.092721189305102E-3    2.159799076919430E-3    2.898244894933014E-1    2.491590589535457E-3    6.645324854978863E-3   -1.560013815628224E-2    4.116514729093006E-3
                        -1.901764523304789E-2    4.316111184590281E-3    2.513069423142055E-3    6.642308062098421E-3    2.891999550833901E-2    3.154498123335800E-1    1.563491730631292E-3    4.908130349356644E-3
                        -6.284946289141179E-3   -3.421757724123052E-2   -1.557580357786032E-2    4.133547900190825E-3    1.540675056867043E-3    4.921225270591308E-3    1.390868019257029E-2    2.867448413933196E-1

 7.750000000000000E8     1.133755969667868E-2    2.879085462940643E-1    9.733341621319492E-4    3.403525310061397E-3   -1.244493392126732E-2    1.582490196581993E-2   -2.671856143736980E-2   -2.306931030001914E-2
                         9.676666950189566E-4    3.378157103185704E-3   -2.125652858992158E-2    2.752975434068862E-1    5.463914500915721E-3   -3.595919986950724E-3   -9.700506205844901E-3    1.405093954480033E-2
                        -1.244260104913118E-2    1.580894102555937E-2    5.445622838919015E-3   -3.597109104983257E-3    7.597167260230912E-3    2.943397228236742E-1   -1.061931269071216E-3    5.532976598573489E-3
                        -2.668660464228491E-2   -2.309017123335502E-2   -9.709903882928595E-3    1.408108629197909E-2   -1.050452005185692E-3    5.529648720050268E-3   -1.422478709359973E-2    2.632051111828204E-1

 7.875000000000000E8    -7.076072745344969E-3    2.865173977783749E-1   -5.272757397741929E-4    6.434319736453015E-3    8.748577262563992E-4    1.973196578925007E-2   -3.575351216471544E-2   -5.204251420103910E-4
                        -5.237191271633650E-4    6.439848849378316E-3   -3.289029510259033E-2    2.727683301004286E-1   -3.254541297052627E-3   -8.313346665950216E-3    2.195705549103492E-3    1.677611032846254E-2
                         8.786891066087388E-4    1.976463887490381E-2   -3.259102324190685E-3   -8.320965000334083E-3   -4.475031639738092E-3    2.874553764985621E-1    1.115880049055299E-3    8.903905865222069E-3
                        -3.572459644118053E-2   -5.308000553791776E-4    2.215731057282577E-3    1.675289201100242E-2    1.099486986146801E-3    8.893936637207195E-3   -3.424344560686156E-2    2.608943119038054E-1

 8.000000000000000E8    -6.369073843645982E-3    2.835775876360048E-1    3.276405252060799E-3    9.634484061670714E-3    1.315591851209143E-2    1.341581067458950E-2   -2.691978191361160E-2    2.261356556205073E-2
                         3.319368000357857E-3    9.610613126170422E-3   -3.669331598315891E-2    2.630343187204366E-1   -1.085066838951279E-2   -1.498574358535505E-3    1.274897422862229E-2    9.881647378302902E-3
                         1.319434746688089E-2    1.341586863317915E-2   -1.084447864703381E-2   -1.520852152282815E-3   -9.434274874663574E-3    2.744340339650850E-1    5.733546926413445E-3    8.819468700499921E-3
                        -2.692254116941814E-2    2.261378292980666E-2    1.270983565376455E-2    9.897287798437425E-3    5.725277287719046E-3    8.829200653176446E-3   -3.928595368958760E-2    2.564517754225823E-1

 8.125000000000000E8    -6.396457879839847E-3    2.634578147624746E-1    1.064350796886004E-2    8.954626345163369E-3    1.692095068988823E-2    4.236054548052331E-4   -5.961705017706335E-3    3.319031038442963E-2
                         1.065190561735212E-2    8.916300610623968E-3   -4.819942539437133E-2    2.465647645655533E-1   -8.004556578962801E-3    8.074736939159379E-3    1.372455643186088E-2   -2.648517945873818E-3
                         1.694715872040775E-2    4.428535078264013E-4   -7.987421221218968E-3    8.108284156689721E-3   -2.246467584750339E-2    2.557537966462148E-1    1.059489302380323E-2    6.490694316811178E-3
                        -5.966292190950769E-3    3.319304021957348E-2    1.373058402119530E-2   -2.674835440347120E-3    1.059838868308512E-2    6.530193426802239E-3   -4.661526668158807E-2    2.386900280005106E-1

 8.250000000000000E8    -2.527185348573918E-2    2.389291890925076E-1    1.657068461412124E-2   -2.704981304165224E-4    1.005159094398566E-2   -9.462208417864276E-3    1.556896520389470E-2    2.846417114807155E-2
                         1.657530228730046E-2   -2.785569204639024E-4   -6.974945466631706E-2    2.362369712508814E-1    1.174471726230690E-3    1.074201226724498E-2    4.796816204325321E-3   -9.076254423992399E-3
                         1.004786104001191E-2   -9.509274861702138E-3    1.210352431483582E-3    1.074301572072248E-2   -4.600211460327951E-2    2.431428763199053E-1    1.402025629849417E-2   -1.136891717110108E-3
                         1.557620135063654E-2    2.848027808531385E-2    4.774174535852992E-3   -9.080971762110141E-3    1.402212082485913E-2   -1.111205521934491E-3   -7.188767331378663E-2    2.210221423696623E-1

 8.375000000000000E8    -5.743496750333164E-2    2.301721586056486E-1    1.062199918618505E-2   -1.125321842770747E-2    7.213462811819556E-4   -9.884903311977770E-3    2.860614172146886E-2    1.200017157833382E-2
                         1.062069422469993E-2   -1.126595595799263E-2   -9.131482000856457E-2    2.367313767893607E-1    7.949667245249393E-3    4.365677765326226E-3   -2.524078090265406E-3   -5.274703368411311E-3
                         7.247878618481893E-4   -9.920356100095180E-3    7.932602240075852E-3    4.355653719164576E-3   -7.181514092464394E-2    2.434044070353525E-1    8.186085274065179E-3   -8.895683483897941E-3
                         2.862298294520463E-2    1.201830711661572E-2   -2.547665276380568E-3   -5.235182803832437E-3    8.186089846046110E-3   -8.914493568440129E-3   -1.053747023125045E-1    2.231093335572215E-1

 8.500000000000000E8    -8.282416747506083E-2    2.399340644430987E-1    6.423846291261416E-5   -1.073411612846975E-2   -3.138430954196764E-3   -5.476522218219081E-3    2.888922585488636E-2   -7.369287925868079E-3
                         7.756843945797533E-5   -1.074902608825984E-2   -1.072298412436126E-1    2.430316966124935E-1    4.928737337795080E-3   -3.522865339245098E-3   -1.519199649111783E-3    6.139134614241487E-5
                        -3.131419843187270E-3   -5.481871700051796E-3    4.928151526499449E-3   -3.505332870347410E-3   -8.963116391536409E-2    2.531689526727029E-1    9.473036520158236E-4   -6.845507983541272E-3
                         2.892427390910411E-2   -7.398889526135484E-3   -1.504460826195836E-3    4.342499946878314E-5    9.300409106624613E-4   -6.836610742870621E-3   -1.248990770239131E-1    2.416478866217102E-1

 8.625000000000000E8    -9.228733768057909E-2    2.515325071752909E-1   -2.413584884109739E-3   -4.451666397613030E-3   -3.288478413861931E-3   -2.651665393960634E-3    1.854514308738392E-2   -2.331004220718009E-2
                        -2.387821888006411E-3   -4.436460052214113E-3   -1.174355139539589E-1    2.497737691005134E-1   -2.086756044055393E-3   -2.495452165401842E-3    1.945494627920516E-3   -5.911725458233302E-4
                        -3.325190958941975E-3   -2.633605362033609E-3   -2.078872164290258E-3   -2.512414140267969E-3   -9.770465665233474E-2    2.630443519761145E-1    1.574865799022234E-3   -2.972718686070568E-3
                         1.849847636693033E-2   -2.329970717575752E-2    1.913449981314914E-3   -6.164582354529678E-4    1.544695563737017E-3   -2.963921648825437E-3   -1.265933483226466E-1    2.548204785765804E-1

 8.750000000000000E8    -9.775184421341122E-2    2.533193249303707E-1    7.092117495291490E-4   -2.459707627837887E-3   -2.973058552456514E-3   -1.041659914163268E-3   -5.963756368023198E-4   -2.974091387791017E-2
                         7.031340097389047E-4   -2.440380152699388E-3   -1.257729949781488E-1    2.541082203919646E-1   -1.684959403123634E-3    3.535902025271561E-3    1.307407731894620E-3   -3.653986076754802E-3
                        -2.986608455542388E-3   -1.061346838662510E-3   -1.744980162210162E-3    3.532604517969594E-3   -1.016775575517324E-1    2.673912155751884E-1    4.036848640082503E-3   -4.590876594116818E-3
                        -5.647373995090054E-4   -2.973736905274079E-2    1.283304179492759E-3   -3.652094572177870E-3    4.031323178970992E-3   -4.576584658478148E-3   -1.292091237469978E-1    2.543855448369542E-1

 8.875000000000000E8    -1.111307520767131E-1    2.534522402890791E-1    2.045287861688340E-3   -5.783086622333219E-3   -2.360820921795727E-3   -2.456036839176941E-4   -1.896506030765556E-2   -2.170463344125736E-2
                         2.022710880063900E-3   -5.797878543734898E-3   -1.364371827676600E-1    2.576795475795990E-1    3.907097750704588E-3    4.053281234751138E-3   -1.642724136989342E-3   -4.292880757334442E-3
                        -2.342942720956807E-3   -2.383946648572776E-4    3.899943825590904E-3    4.050100468516826E-3   -1.091822682622482E-1    2.678899985472717E-1    2.426834485663179E-3   -9.088386436432833E-3
                        -1.895272912461718E-2   -2.169154619580630E-2   -1.633750425508426E-3   -4.298752245615769E-3    2.437246686331482E-3   -9.081808782922829E-3   -1.434252208002771E-1    2.550041690554078E-1

 9.000000000000000E8    -1.278190384646371E-1    2.633091793485581E-1   -2.504100771910700E-3   -8.851028719336726E-3   -2.229877547216261E-3   -2.536741355549184E-4   -2.736386905925764E-2   -4.665047633300385E-3
                        -2.487959047011618E-3   -8.831298978539784E-3   -1.503165296351076E-1    2.657911657596385E-1    6.238634642735462E-3   -7.922357557844971E-4   -3.960612080782070E-3   -2.909052721845793E-3
                        -2.222419900507359E-3   -2.487457809061033E-4    6.253170790340034E-3   -7.874218208007549E-4   -1.224069854207910E-1    2.730656931541108E-1   -4.094603239014646E-3   -1.061754796374616E-2
                        -2.737319059143339E-2   -4.685026735113313E-3   -3.976936686213474E-3   -2.910978143536393E-3   -4.081596417238270E-3   -1.065756439051912E-2   -1.586927573366402E-1    2.682202269256906E-1

 9.125000000000000E8    -1.371388524634717E-1    2.817438859105946E-1   -8.267001881846807E-3   -5.876654844975329E-3   -3.086073773107328E-3    3.213243255830072E-4   -2.337114780523001E-2    1.346006818559244E-2
                        -8.289261553719705E-3   -5.882992949446367E-3   -1.606876706917378E-1    2.820638853985105E-1    3.335241792845970E-3   -4.761014537479195E-3   -5.482662564648067E-3   -5.955667491926782E-4
                        -3.085276692125968E-3    3.411109968776498E-4    3.347277695130703E-3   -4.739995233636948E-3   -1.323228995213991E-1    2.879472286256979E-1   -9.535927686327344E-3   -5.987638977409797E-3
                        -2.338718346131496E-2    1.344243884244110E-2   -5.475817541338379E-3   -5.656357143626464E-4   -9.511488939726920E-3   -6.003044116756702E-3   -1.628250344851565E-1    2.877208031952564E-1

 9.250000000000000E8    -1.363680764924926E-1    2.994674350457311E-1   -9.627611498984069E-3    3.665788949373855E-4   -3.331442678474933E-3    2.645984837803347E-3   -8.530174703184425E-3    2.451364364262497E-2
                        -9.621342730202606E-3    3.888996578534555E-4   -1.613856385623676E-1    2.997414774994344E-1   -3.651390947292493E-4   -4.349972248605324E-3   -5.456710617607264E-3    3.070955446137106E-3
                        -3.321973301654811E-3    2.645238735370727E-3   -3.604179101433043E-4   -4.348049956978015E-3   -1.315699749988778E-1    3.043017432300827E-1   -1.007107894115012E-2    2.513289583522536E-4
                        -8.535310274826359E-3    2.455197219874208E-2   -5.428868393420909E-3    3.061659279683451E-3   -1.003863288838550E-2    2.204511280457533E-4   -1.577019874439300E-1    3.014802460848164E-1

 9.375000000000000E8    -1.308519088389675E-1    3.104450489044879E-1   -6.220294826808784E-3    5.456033009846701E-3   -8.733535216427955E-4    4.991909018974028E-3    9.425920675149252E-3    2.242105826342418E-2
                        -6.214749500688536E-3    5.435322448988608E-3   -1.563011058818082E-1    3.112298274097616E-1   -1.463022929118868E-3   -2.625524701661452E-3   -2.356260423534996E-3    6.145349749320929E-3
                        -8.802134648738788E-4    5.027774763478967E-3   -1.441263054459323E-3   -2.607277140300284E-3   -1.254657953278630E-1    3.129410344872659E-1   -6.831755974658951E-3    4.999445697956013E-3
                         9.403842025285599E-3    2.239859892100926E-2   -2.370738007613632E-3    6.136742126827252E-3   -6.834173847401529E-3    4.992032343300034E-3   -1.527381957792375E-1    3.069738864499172E-1

 9.500000000000000E8    -1.273951309318770E-1    3.152349595149391E-1   -4.587827505919478E-4    5.871606940584828E-3    3.119715712272934E-3    4.305190718057322E-3    1.956443981701237E-2    9.211642395450902E-3
                        -4.460971254208174E-4    5.903706367256466E-3   -1.527864584242062E-1    3.166389601765562E-1   -1.639586196803268E-3   -1.703299300100754E-3    2.115336985124458E-3    6.043782689467140E-3
                         3.096790828464406E-3    4.298152315857105E-3   -1.639594459784801E-3   -1.706932158817845E-3   -1.230928694004762E-1    3.150483764318536E-1   -1.473120169311136E-3    5.586580959940875E-3
                         1.959865282801111E-2    9.203130108679222E-3    2.125173994943191E-3    6.031995121828037E-3   -1.478262615569236E-3    5.589142007215808E-3   -1.530996720605505E-1    3.098094771172671E-1

 9.625000000000000E8    -1.290175738244969E-1    3.197672631222598E-1    2.250101179727147E-3    1.663904156544017E-3    4.768341446653874E-3    2.829970864427329E-4    1.758139649571713E-2   -4.673696365097560E-3
                         2.261509207506230E-3    1.640022112206829E-3   -1.532465296008960E-1    3.220366425210743E-1   -1.679673447089515E-3   -9.588615528798438E-4    4.836528201452001E-3    2.718672369094037E-3
                         4.802853472795376E-3    2.977092414209327E-4   -1.687045601016599E-3   -1.009674417436006E-3   -1.267267198583144E-1    3.190633957048317E-1    8.662860921861588E-4    1.932614340767927E-3
                         1.758611503022369E-2   -4.671468946764405E-3    4.849187952625958E-3    2.717616365570452E-3    8.522962618323694E-4    1.928556777567931E-3   -1.567161940366536E-1    3.163325270475715E-1

 9.750000000000000E8    -1.311678791869954E-1    3.288465320937381E-1   -6.574286695159686E-4   -1.653358568053009E-3    2.143677497338363E-3   -2.828383179061757E-3    9.554583452540353E-3   -1.144700888351020E-2
                        -6.383873684899365E-4   -1.649862217921777E-3   -1.533727259590915E-1    3.312408200471118E-1   -1.299392246960650E-3   -6.830170063110408E-4    4.017373280393602E-3   -6.852080670608440E-4
                         2.137903542049760E-3   -2.823045731868660E-3   -1.286796029464631E-3   -6.748997843991353E-4   -1.290634583511239E-1    3.292281931867360E-1   -1.660267703457627E-3   -3.285905561631056E-4
                         9.563327204210305E-3   -1.143505548389189E-2    4.006535562901612E-3   -7.081486476671533E-4   -1.666547806110759E-3   -3.314267981389273E-4   -1.570016396043524E-1    3.272978399410166E-1

 9.875000000000000E8    -1.278854407366107E-1    3.405243323733769E-1   -4.324106199801132E-3    7.367353324677171E-4   -1.119658168108580E-3   -1.548590277309496E-3    2.136520373597965E-3   -1.272990701023039E-2
                        -4.329838663757195E-3    7.583024822333889E-4   -1.486094803667486E-1    3.414783274636976E-1   -1.305675627731895E-3   -1.448822873048543E-3    1.865280654420636E-3   -1.136703596679015E-3
                        -1.145839812526513E-3   -1.534522975669555E-3   -1.308449486087034E-3   -1.457498166358178E-3   -1.240947127683823E-1    3.404907878181664E-1   -4.153328215948195E-3    2.110364878450780E-3
                         2.106891217851251E-3   -1.274104564351974E-2    1.874390814762993E-3   -1.138098310613074E-3   -4.134737373361421E-3    2.124536139886093E-3   -1.512201628901887E-1    3.376565055857560E-1

 1.000000000000000E9    -1.188867226203804E-1    3.484688939427017E-1   -2.875534021213495E-3    5.195373616162897E-3   -3.738752702037411E-4    1.406499373798575E-3   -4.414241529782263E-3   -1.131508572143553E-2
                        -2.869134975333918E-3    5.199691615024500E-3   -1.404191974587738E-1    3.474472507024204E-1   -3.563924177462401E-3   -1.764438239994394E-3    2.230176905979313E-3   -2.231382928215496E-4
                        -3.687859158183422E-4    1.433495744504017E-3   -3.560381381312670E-3   -1.746900436229124E-3   -1.147992853563405E-1    3.455950563004521E-1   -2.290729716527354E-3    5.788631522678682E-3
                        -4.404352352773549E-3   -1.133331648989778E-2    2.243765998424068E-3   -2.309324892285590E-4   -2.307656273680547E-3    5.793153204042142E-3   -1.426514375784902E-1    3.425675500521193E-1

 1.012500000000000E9    -1.096439055530968E-1    3.501367311160802E-1    1.771191121032804E-3    5.553378656638451E-3    2.702978236096435E-3    9.125106508876014E-4   -9.488579531718586E-3   -6.757111962723927E-3
                         1.769176979958348E-3    5.546796218605025E-3   -1.343537011732387E-1    3.483795571804621E-1   -5.713009222179859E-3    1.669701238607459E-3    3.706145418812474E-3   -2.054638366489062E-3
                         2.683046135317022E-3    9.237601061778032E-4   -5.708521557891384E-3    1.678218013426658E-3   -1.082788068090752E-1    3.448100626381991E-1    1.985851040335219E-3    5.877649877970326E-3
                        -9.487392499291699E-3   -6.753436984751583E-3    3.691389889650685E-3   -2.039170713521314E-3    1.973554069656591E-3    5.852309789431808E-3   -1.369745288382977E-1    3.422692730585585E-1

 1.025000000000000E9    -1.051321102508299E-1    3.487174345598233E-1    3.798291724409137E-3    2.141312059016469E-3    3.081225470898257E-3   -2.495383943893560E-3   -1.102861239250083E-2   -4.672247681352348E-4
                         3.808117053017584E-3    2.131291656026330E-3   -1.335019695508481E-1    3.485583064535528E-1   -3.044912552799347E-3    6.090478628288304E-3    1.975112052104650E-3   -5.415535923441551E-3
                         3.075378082787206E-3   -2.520846867565839E-3   -3.081043924155884E-3    6.053447610016562E-3   -1.074918542043036E-1    3.435479118475241E-1    3.878023459221471E-3    2.737149535686337E-3
                        -1.102885156611152E-2   -4.629132196610207E-4    1.956968639484604E-3   -5.405375027918207E-3    3.885532219383119E-3    2.740895018040162E-3   -1.373435896784199E-1    3.420031082408390E-1

 1.037500000000000E9    -1.047754770917823E-1    3.501075406685350E-1    2.140401115492629E-3   -2.611036809111699E-4    5.995448664981410E-5   -4.617542370815807E-3   -9.303215287030086E-3    5.354646088436464E-3
                         2.166252305833968E-3   -2.168735880753010E-4   -1.352335784527066E-1    3.525200245332897E-1    2.072591144372040E-3    5.981628267245184E-3   -2.531815808726404E-3   -6.016728788393994E-3
                         6.940039760662345E-5   -4.591225571453682E-3    2.072676652522552E-3    5.971625233280649E-3   -1.090937118136982E-1    3.469447867965383E-1    2.627646808326254E-3    6.791299315766020E-4
                        -9.314261368644602E-3    5.324920095258524E-3   -2.548511582372378E-3   -5.995384566441782E-3    2.613499293853310E-3    6.883415945359431E-4   -1.397734664886751E-1    3.466408751299982E-1

 1.050000000000000E9    -1.030554900292365E-1    3.550518422194355E-1    3.852055173742083E-4    4.191545582127856E-4   -3.387661577642262E-3   -3.306353120224225E-3   -4.883831942746402E-3    9.742891237475489E-3
                         3.639420927710677E-4    4.046845013301756E-4   -1.345226527009143E-1    3.593869609053952E-1    4.262176139503952E-3    2.418437184401263E-3   -6.046233011425864E-3   -2.757039484709463E-3
                        -3.393453609260712E-3   -3.305618577077431E-3    4.277136864671219E-3    2.419564877935732E-3   -1.075690146146665E-1    3.530415964654395E-1    1.590434470215487E-3    1.198278623026375E-3
                        -4.914419256242411E-3    9.734919977637039E-3   -6.047879202115835E-3   -2.766839453439012E-3    1.592420264241743E-3    1.207302273330622E-3   -1.387085148210491E-1    3.537154514816402E-1

 1.062500000000000E9    -9.854201587212694E-2    3.586787910308906E-1    7.756735609061150E-4    1.903096852579430E-3   -4.485788220402249E-3    1.645689104454610E-6    1.840264835561092E-3    1.103124894432751E-2
                         7.799926085884327E-4    1.904972496699664E-3   -1.308569982337184E-1    3.643535131602357E-1    3.165035416760277E-3   -2.456641264371459E-4   -6.050835741938671E-3    1.809597610581864E-3
                        -4.460199241905204E-3    2.079298226480837E-6    3.185126139277383E-3   -2.317034663003934E-4   -1.035119253284870E-1    3.568621976248982E-1    2.462210140143649E-3    1.882381275681201E-3
                         1.832894245314012E-3    1.102531916856303E-2   -6.058042497878110E-3    1.805521894899162E-3    2.459004808684374E-3    1.869131313977083E-3   -1.351646810791132E-1    3.581844609402550E-1

 1.075000000000000E9    -9.508973200467603E-2    3.588121432165186E-1    2.478745187111990E-3    2.288697795619516E-3   -2.924462090150480E-3    2.630197219193073E-3    8.348968867885895E-3    7.428527135056883E-3
                         2.481204406186100E-3    2.313126878201662E-3   -1.282037325687710E-1    3.664317568935739E-1    1.623895420233653E-3   -4.104155585973071E-4   -3.130306168512731E-3    4.666039979309243E-3
                        -2.915241447238467E-3    2.644358395312849E-3    1.606049156624546E-3   -3.954189948361440E-4   -1.012387144294797E-1    3.579479772682780E-1    3.976851753293512E-3    1.204142621315385E-3
                         8.351087105360795E-3    7.444018329954338E-3   -3.119625565973211E-3    4.664882474053407E-3    3.969951116563111E-3    1.228644042332227E-3   -1.333112894398868E-1    3.599812071328078E-1

 1.087500000000000E9    -9.535502807716527E-2    3.576828407457000E-1    4.370709857652715E-3    1.033067991868276E-3   -3.745616995868948E-4    3.247247484921821E-3    1.069572110511157E-2    4.110209827936893E-4
                         4.368131818113590E-3    1.026459749601089E-3   -1.285326442238795E-1    3.688937368782779E-1    1.731527427281073E-3    3.562146096604290E-4    3.108094824796183E-4    4.806148517941501E-3
                        -3.465696073249829E-4    3.236273992271469E-3    1.752729568028239E-3    3.309459937804360E-4   -1.020231215093093E-1    3.594050985615236E-1    5.012393456145297E-3   -7.661903794305495E-4
                         1.071608581689573E-2    4.154188436839611E-4    2.971722292951134E-4    4.772696039285297E-3    4.988649377565112E-3   -7.702018552528273E-4   -1.342847909658129E-1    3.625174581790780E-1

 1.100000000000000E9    -9.890434770668929E-2    3.586848431160942E-1    4.927152564255067E-3   -1.748385602810512E-3    1.404751218096363E-3    1.921012223321229E-3    7.930125063540908E-3   -5.933333849940786E-3
                         4.931086458143124E-3   -1.761757839301008E-3   -1.295993595881919E-1    3.743332698607786E-1    3.025625667655151E-3   -3.258689403709971E-4    2.478531191954979E-3    2.955145770568085E-3
                         1.398278005591503E-3    1.931673808422107E-3    3.021527124879291E-3   -3.560044217102598E-4   -1.040098619252280E-1    3.636223198240857E-1    4.349100777142087E-3   -3.419636208555814E-3
                         7.945231780460383E-3   -5.907512622552704E-3    2.498316343610613E-3    2.964982863712274E-3    4.333629897618974E-3   -3.398892978394174E-3   -1.362861066977219E-1    3.680669800429529E-1

 1.112500000000000E9    -1.025314391020216E-1    3.637509499385539E-1    3.063533617975765E-3   -4.259604454378970E-3    1.128493368196828E-3    2.301953475841002E-4    2.411146341305499E-3   -8.640332483330859E-3
                         3.040629696308149E-3   -4.256714850983864E-3   -1.289662839566352E-1    3.818420199607817E-1    3.023432387842602E-3   -2.615449257787307E-3    2.554440509102785E-3    7.967013466140829E-4
                         1.150756532507032E-3    2.193105142595671E-4    3.023910090387546E-3   -2.627455437141170E-3   -1.043226872284230E-1    3.699920476207438E-1    2.015583361127399E-3   -5.031662419044072E-3
                         2.424528215765629E-3   -8.663828594501200E-3    2.572622285659775E-3    7.982281266966822E-4    2.015952340276830E-3   -5.010462034685515E-3   -1.363127918215221E-1    3.762444579289278E-1

 1.125000000000000E9    -1.032759258448495E-1    3.707922904397374E-1    2.805590452160459E-4   -4.482401128207365E-3   -1.194327033193390E-4    3.492080641777656E-4   -2.810171710556648E-3   -7.530389098314624E-3
                         2.952849338032199E-4   -4.496991226657458E-3   -1.268692569249950E-1    3.891255292118609E-1    9.606416076494954E-4   -4.323818162600013E-3    1.596305295490790E-3    1.830973468669524E-4
                        -1.213357139178769E-4    3.539722050655377E-4    9.773570644068799E-4   -4.318416834900534E-3   -1.026995337338515E-1    3.761923646606139E-1   -5.136113519640067E-4   -4.779417286900775E-3
                        -2.837748588818482E-3   -7.516905919509181E-3    1.578505206965414E-3    1.975738752732699E-4   -5.212854533905979E-4   -4.742139407380775E-3   -1.342085286007914E-1    3.841349683981866E-1

 1.137500000000000E9    -1.021672922857526E-1    3.772177729917731E-1   -1.156732715127504E-3   -3.082196765551810E-3    3.110059584241785E-4    1.775201228878177E-3   -5.935721198417182E-3   -4.071661912497411E-3
                        -1.114400636685516E-3   -3.096895277301450E-3   -1.251134799695375E-1    3.956935003029292E-1   -1.780487682783053E-3   -4.067140069329283E-3    1.877051741330304E-3    6.425722123143436E-4
                         3.115913817748206E-4    1.782169022060855E-3   -1.809600507833595E-3   -4.047359805719064E-3   -1.009269038567449E-1    3.814646382836683E-1   -1.944176946508423E-3   -3.342491959944808E-3
                        -5.948466061686259E-3   -4.063694020135444E-3    1.879912345040810E-3    6.648151630294980E-4   -1.941308065182303E-3   -3.348828782608210E-3   -1.322301360092673E-1    3.908321126460103E-1

 1.150000000000000E9    -1.014134376141312E-1    3.831175988724000E-1   -9.584951151541580E-4   -2.139732671803009E-3    2.514427374135105E-3    1.603633664370885E-3   -6.527508950182705E-3   -3.854291587828894E-5
                        -9.519339795928617E-4   -2.144516775584923E-3   -1.241570780936248E-1    4.025952242635881E-1   -3.607696972431038E-3   -1.942992692792893E-3    3.205218772087727E-3   -3.817792136865790E-4
                         2.483646819603792E-3    1.606545272360116E-3   -3.612727834271611E-3   -1.966469950162838E-3   -1.000726349654878E-1    3.869821585615134E-1   -2.014108851221686E-3   -2.097198327887251E-3
                        -6.579585575862618E-3   -1.392527757363037E-5    3.185433084929063E-3   -3.783138043354054E-4   -2.019083277313574E-3   -2.106442758561822E-3   -1.315689872431488E-1    3.977386059576362E-1

 1.162500000000000E9    -1.018888008969806E-1    3.900698646103614E-1   -9.404381606835369E-4   -2.591875056255121E-3    3.521983838246053E-3   -9.012870103386755E-4   -4.961997001420865E-3    3.294528734842032E-3
                        -9.152249026531518E-4   -2.594737397619926E-3   -1.235211462025069E-1    4.105450166288335E-1   -3.267843285829176E-3    5.593040272048807E-4    2.842988833184417E-3   -3.053599322549721E-3
                         3.521521658025445E-3   -8.885858968804026E-4   -3.265540316982870E-3    5.402256179223716E-4   -9.990850062965692E-2    3.938005408927336E-1   -1.875939867049499E-3   -1.909620601504342E-3
                        -4.976876941917748E-3    3.306525629590269E-3    2.866964987219576E-3   -3.042494607524705E-3   -1.843621066560561E-3   -1.911113329665180E-3   -1.315361810574303E-1    4.064052362833787E-1

 1.175000000000000E9    -1.024939992894678E-1    3.998504395722488E-1   -2.262651290518431E-3   -3.021263148664153E-3    1.984938848863400E-3   -3.273301963277899E-3   -2.184456722482814E-3    4.977110197903555E-3
                        -2.268433024178290E-3   -2.989933116471346E-3   -1.224724840666017E-1    4.199154321959263E-1   -1.497537833647971E-3    1.508680617911608E-3    2.710986805287853E-6   -4.535940352882967E-3
                         1.928420636466546E-3   -3.276928467076297E-3   -1.510214701092619E-3    1.495263075198366E-3   -9.952183120907435E-2    4.025545918902146E-1   -2.596082063482422E-3   -2.063356202753839E-3
                        -2.168300224170144E-3    4.969459686333740E-3    3.459082732946250E-5   -4.569347301925754E-3   -2.569140562179688E-3   -2.054976567985473E-3   -1.301554319971910E-1    4.173457419008806E-1

 1.187500000000000E9    -1.011527928214287E-1    4.118009050634772E-1   -4.111195295278616E-3   -1.873585203229790E-3   -7.158755657025657E-4   -3.528154871521309E-3    6.461103181109410E-4    4.977902618262298E-3
                        -4.090774241734240E-3   -1.870122538963516E-3   -1.199444180543100E-1    4.307906636284346E-1   -4.341110972833649E-4    7.175826486649765E-4   -2.968774266997670E-3   -3.325690072663960E-3
                        -7.278831030784565E-4   -3.536562893383137E-3   -4.217313939835347E-4    7.462041695289384E-4   -9.771688859970466E-2    4.130780572611227E-1   -3.921694852091998E-3   -1.172991623777085E-3
                         6.555757184228273E-4    4.961453780150232E-3   -2.960499499042096E-3   -3.349867338615380E-3   -3.943746252652832E-3   -1.177157935685225E-3   -1.262746842331766E-1    4.292978157340316E-1

 1.200000000000000E9    -9.707262639825566E-2    4.239628842237924E-1   -4.610339965531516E-3    4.596939368836681E-4   -2.501994585201639E-3   -2.051751442638027E-3    3.016707776722431E-3    3.802698093364162E-3
                        -4.625277901307350E-3    4.617271270469191E-4   -1.149370971403588E-1    4.424799196828298E-1   -1.058079501222368E-3    9.766198170173015E-5   -3.976459985540879E-3   -6.467646827692457E-4
                        -2.512128129197014E-3   -2.068383410482268E-3   -1.081750700358125E-3    1.012599197365724E-4   -9.376123210444552E-2    4.239380702778704E-1   -4.410584083421216E-3    8.687781449816197E-4
                         3.008342639643106E-3    3.813012881509054E-3   -3.981201461530577E-3   -6.666153548070511E-4   -4.404362468431072E-3    8.554056126486293E-4   -1.200325512061693E-1    4.405867005814223E-1

 1.212500000000000E9    -9.157847751467742E-2    4.348794050059289E-1   -3.520388025209476E-3    2.450602779166911E-3   -2.750842016588585E-3   -1.313687315226113E-4    4.567988607139454E-3    1.539655591764760E-3
                        -3.584832365323365E-3    2.454910295112054E-3   -1.077859313818867E-1    4.533953877414605E-1   -1.929383147779519E-3    1.025310547280070E-3   -3.084244384199203E-3    1.607961648040460E-3
                        -2.765099484174173E-3   -1.128613307654793E-4   -1.943854944074754E-3    1.037068770441027E-3   -8.836723536579845E-2    4.339005159906097E-1   -3.449348756041806E-3    2.785756519496971E-3
                         4.564243984925637E-3    1.527750284906171E-3   -3.105514448554948E-3    1.621738208635891E-3   -3.456668078301032E-3    2.768612078163636E-3   -1.127620270655874E-1    4.509622685923616E-1

 1.225000000000000E9    -8.561104457553023E-2    4.452378297388905E-1   -1.853991267069715E-3    3.188482018620087E-3   -1.902989948129402E-3    1.069755568701628E-3    4.521031021019236E-3   -1.316565546064701E-3
                        -1.876395679767194E-3    3.185883101485857E-3   -1.001558955071908E-1    4.639404966167924E-1   -1.205543327916657E-3    2.718755836496302E-3   -1.418311188666963E-3    2.572207664125309E-3
                        -1.910046567016652E-3    1.108957231412079E-3   -1.211916546636816E-3    2.727989351543653E-3   -8.275554270828153E-2    4.435297549892346E-1   -1.667822111340074E-3    3.591384975996524E-3
                         4.508597002399529E-3   -1.356843503335990E-3   -1.405223024095535E-3    2.555863987177060E-3   -1.659108038463509E-3    3.594334173213215E-3   -1.052322978471464E-1    4.613565404637911E-1

 1.237500000000000E9    -7.897232106100661E-2    4.563681452929553E-1   -6.837199800472731E-4    2.938781685430604E-3   -9.663921227007563E-4    1.372230879379100E-3    2.795719401173222E-3   -3.491852887663476E-3
                        -6.703593894544837E-4    2.992492734512153E-3   -9.221333411011078E-2    4.752334593618061E-1    8.970321690045094E-4    3.119416695869823E-3    3.630524773699410E-5    2.332214961188023E-3
                        -9.382919821764355E-4    1.384101808583539E-3    8.948674727971692E-4    3.124658846060959E-3   -7.649865649491709E-2    4.540439357057298E-1   -2.664392957130476E-4    3.280109719831313E-3
                         2.819399661766944E-3   -3.467520699538276E-3    4.232938004985597E-5    2.336157070995769E-3   -2.389159094306876E-4    3.304134803632212E-3   -9.684723228959860E-2    4.725013470632822E-1

 1.250000000000000E9    -7.001101986891729E-2    4.684620546437543E-1   -1.730938417918355E-4    2.782715952506682E-3   -4.918749119273995E-4    1.312234961154534E-3    4.465559385691665E-4   -4.210226593211477E-3
                        -1.706063335843802E-4    2.781459182616261E-3   -8.243257269810206E-2    4.872815254669396E-1    2.454459249946390E-3    1.758013982127812E-3    7.604224829625204E-4    1.759311782294101E-3
                        -4.963755977621165E-4    1.312173222190207E-3    2.461374791449306E-3    1.775118934784266E-3   -6.806158345733954E-2    4.653475798721809E-1    3.272389539151688E-4    2.912728966809243E-3
                         4.601094228359330E-4   -4.223143155356256E-3    7.315895790909189E-4    1.722657962886248E-3    3.495758643930941E-4    2.960269863293453E-3   -8.659242475786880E-2    4.838364387217441E-1

 1.262500000000000E9    -5.779578068961297E-2    4.799822133921345E-1    4.700734232377721E-4    3.028458763964292E-3   -2.326725012132571E-4    1.559759386181427E-3   -1.833483454177233E-3   -3.738749979759865E-3
                         4.744214419768014E-4    3.042958549345757E-3   -6.992996363087539E-2    4.981234558756297E-1    2.465450517850814E-3    7.178224073187805E-5    1.097417271239782E-3    1.322529497331534E-3
                        -2.368574012146521E-4    1.528218259872978E-3    2.494853437957850E-3    4.339740444510977E-5   -5.676456242760704E-2    4.759870902382499E-1    9.831782847671063E-4    2.994844344051235E-3
                        -1.848359374837980E-3   -3.711534071294465E-3    1.112385641559978E-3    1.355858010135597E-3    9.870239050730142E-4    2.992965166603661E-3   -7.410019350013740E-2    4.936733298329797E-1

 1.275000000000000E9    -4.331059799361411E-2    4.893757139702755E-1    1.758746368827405E-3    3.057545186148833E-3    5.077860241008105E-4    1.950570970915019E-3   -3.645260945669802E-3   -2.074427761697422E-3
                         1.761825408421062E-3    3.081305397648749E-3   -5.599709768487828E-2    5.065785125039985E-1    1.650007077403848E-3   -7.620291414251711E-4    1.631964847544278E-3    1.010290071591892E-3
                         5.229150594707161E-4    1.916353008027356E-3    1.649771672232123E-3   -7.805399479133194E-4   -4.382761871481563E-2    4.844661871637945E-1    2.214509701721296E-3    2.827877263177164E-3
                        -3.607010798188689E-3   -2.067424521900605E-3    1.635936398928243E-3    1.019241369686940E-3    2.209171083995748E-3    2.818250423317779E-3   -6.061275527914105E-2    5.011456870757962E-1

 1.287500000000000E9    -2.821333423683240E-2    4.967248263780015E-1    3.135586049106521E-3    2.122763651197891E-3    1.775521568811277E-3    1.602134805914902E-3   -4.164983067966003E-3    4.151497522892053E-4
                         3.143056676445835E-3    2.080074560233737E-3   -4.198542315421239E-2    5.129861671356323E-1    1.092253239510511E-3   -7.945747176812255E-4    2.254907288314052E-3    1.505008417907251E-4
                         1.789922955052262E-3    1.610596363049346E-3    1.106669827764906E-3   -8.028998169078423E-4   -3.091105475396001E-2    4.912376112991609E-1    3.456827902530181E-3    1.727652398775175E-3
                        -4.152166882420487E-3    4.348228807232548E-4    2.246241671299742E-3    1.560787317038865E-4    3.434150764534637E-3    1.714758598097158E-3   -4.704605802177690E-2    5.070172339294071E-1

 1.300000000000000E9    -1.325799964993602E-2    5.027981305771442E-1    3.687685397340351E-3    3.725293380273818E-4    2.677928053472742E-3    2.617106295383633E-4   -3.010394420018425E-3    2.770868262818149E-3
                         3.681005487071864E-3    3.782335103536179E-4   -2.791689368758177E-2    5.184779178620452E-1    1.052780784807187E-3   -9.029082155879896E-4    2.195598520027263E-3   -1.285221421866918E-3
                         2.670713232518131E-3    2.285554599117481E-4    1.075326887001586E-3   -9.206607246105301E-4   -1.810498667851777E-2    4.975139240736152E-1    3.797500877104270E-3   -5.305608370623701E-5
                        -3.011759219423691E-3    2.778107056111317E-3    2.185945996541342E-3   -1.282823813306690E-3    3.828385368165516E-3   -4.810589508247808E-5   -3.354533553261092E-2    5.122883175365515E-1

 1.312500000000000E9     1.768590495131900E-3    5.078317100808544E-1    3.179454809863819E-3   -1.238895813306116E-3    2.302143673749506E-3   -1.503926018912841E-3   -7.365314361299787E-4    3.900136194015880E-3
                         3.149057594085173E-3   -1.282028734467009E-3   -1.281295195562509E-2    5.234485207511199E-1    9.098225957117806E-4   -1.484317311722040E-3    1.034959280161343E-3   -2.469753758981518E-3
                         2.303786315863166E-3   -1.493947713082217E-3    9.068660774750063E-4   -1.489963148325209E-3   -4.489273951920589E-3    5.035681896845462E-1    3.127693762149879E-3   -1.668382561486124E-3
                        -6.930022572463142E-4    3.893783582976319E-3    1.027320026143655E-3   -2.450094678657537E-3    3.107934767277079E-3   -1.630595115482403E-3   -1.922937675863666E-2    5.172968953144406E-1

 1.325000000000000E9     1.712017701314003E-2    5.116225205463441E-1    1.969326529422897E-3   -2.106041772235239E-3    8.973368571179732E-4   -2.530264836297168E-3    1.675378945100643E-3    3.370096584949188E-3
                         1.979688167394462E-3   -2.083741320982336E-3    3.336883848454014E-3    5.272351767691693E-1    1.277322548478725E-4   -2.001230403993911E-3   -6.214322450228738E-4   -2.515061165950370E-3
                         8.720740479191640E-4   -2.507149306402484E-3    1.577241144721676E-4   -2.005642958336055E-3    1.025463111364627E-2    5.086097557113823E-1    1.837408028383820E-3   -2.429955663976878E-3
                         1.674532929010414E-3    3.347312996362387E-3   -6.399097372153399E-4   -2.514791295278802E-3    1.814555008743936E-3   -2.436787639720679E-3   -3.743716741239385E-3    5.212099395338095E-1

 1.337500000000000E9     3.271472583755736E-2    5.133245630467023E-1    9.449014492612793E-4   -2.134664491171699E-3   -6.696942807577720E-4   -2.379395174125931E-3    3.101557627733954E-3    1.591210915023818E-3
                         9.470792916768315E-4   -2.155274796446407E-3    1.972800392959524E-2    5.291900962461992E-1   -9.458736309547407E-4   -1.915194625398655E-3   -1.884531635315576E-3   -1.511869077102201E-3
                        -6.609828383395798E-4   -2.374318513025778E-3   -9.770106053628687E-4   -1.935245818898220E-3    2.572033679579625E-2    5.118103681351902E-1    7.286285052995160E-4   -2.439854128804261E-3
                         3.097178963864116E-3    1.593882858451986E-3   -1.854338681358551E-3   -1.523802809148787E-3    7.364502017784478E-4   -2.436384523773330E-3    1.218476359569927E-2    5.232273450242948E-1

 1.350000000000000E9     4.788818607016915E-2    5.128411796229408E-1    4.074567684883007E-4   -1.937081914529451E-3   -1.695335341125210E-3   -1.453088835265274E-3    3.217441640515512E-3   -4.434364845652467E-4
                         4.066704129163992E-4   -1.954779313663761E-3    3.549528084788216E-2    5.294918986821783E-1   -1.813926380393857E-3   -1.105023935989693E-3   -2.118716755160796E-3   -1.975210465510662E-4
                        -1.689030126331197E-3   -1.461346102413430E-3   -1.826510519286016E-3   -1.109672568660883E-3    4.098059255993467E-2    5.128974745700782E-1    1.082892855873602E-4   -2.201926370793530E-3
                         3.231479411148201E-3   -4.698884225592235E-4   -2.127353998922331E-3   -2.077466766220233E-4    1.187574729701749E-4   -2.213542778675895E-3    2.733978603587333E-2    5.232879659208790E-1

 1.362500000000000E9     6.202556053595785E-2    5.107688508176916E-1    5.104738492887967E-5   -2.049028184848947E-3   -1.988926140233396E-3   -2.992737438820751E-4    2.210480191815810E-3   -2.063993998390515E-3
                         4.629874608626762E-5   -2.067209220689196E-3    5.016430127496824E-2    5.284363873361655E-1   -1.950921819091992E-3    1.334853611576436E-5   -1.699117584968900E-3    8.364825933804616E-4
                        -2.005757410725779E-3   -3.135186042052517E-4   -1.958536072135318E-3    3.234203188318638E-5    5.566192308801610E-2    5.126034291420030E-1   -3.738687924735632E-4   -2.149566829886401E-3
                         2.203482502029572E-3   -2.095449351202876E-3   -1.695700457363442E-3    8.340341195184411E-4   -3.828841343227573E-4   -2.139519376670150E-3    4.124786893021568E-2    5.221018639662848E-1

 1.375000000000000E9     7.504055789582481E-2    5.081416802346376E-1   -6.613785993901297E-4   -2.179252611281684E-3   -1.743808694936521E-3    6.361319379970458E-4    6.060158304105030E-4   -2.748444449172892E-3
                        -6.699635714760325E-4   -2.161623653888794E-3    6.373102422077691E-2    5.266176825654758E-1   -1.425251194196900E-3    8.477897146151562E-4   -9.319193064496634E-4    1.398844299096161E-3
                        -1.717664562176019E-3    6.540263030138224E-4   -1.402261878772918E-3    8.588076330414445E-4    6.948741512685373E-2    5.115014312346002E-1   -1.089777897061415E-3   -2.048188766078760E-3
                         6.231867877872688E-4   -2.780223136956940E-3   -9.353877320884824E-4    1.398143006780862E-3   -1.074683284489449E-3   -2.035856626123220E-3    5.422718629218738E-2    5.202827416141538E-1

 1.387500000000000E9     8.737964402234759E-2    5.053999315361551E-1   -1.657469883829992E-3   -1.832026719864950E-3   -1.113250115401527E-3    1.286156067246877E-3   -9.765479552939192E-4   -2.449823598126175E-3
                        -1.665613765199489E-3   -1.817530795325525E-3    7.649481197685078E-2    5.243316060789370E-1   -7.145867053942874E-4    1.087205961510567E-3   -1.539800865886132E-4    1.500438676877907E-3
                        -1.137539516185825E-3    1.279186758745654E-3   -7.198368669328511E-4    1.079277317638733E-3    8.293608780552994E-2    5.098797185054196E-1   -1.910664991831861E-3   -1.506056761787615E-3
                        -9.828696448263927E-4   -2.455238738440509E-3   -1.419123674111284E-4    1.485551846533126E-3   -1.900978948151394E-3   -1.482139751647664E-3    6.709182857021685E-2    5.180600158573765E-1

 1.400000000000000E9     9.943755940374084E-2    5.024056065459082E-1   -2.297806801268307E-3   -8.132371604790858E-4   -3.903690592063626E-4    1.619050675176435E-3   -2.091927622378737E-3   -1.387020328806023E-3
                        -2.287932885477364E-3   -8.344469996864744E-4    8.865291641397498E-2    5.214139769549199E-1   -3.226600517678369E-4    9.625138132213345E-4    5.177253971092560E-4    1.298248922715482E-3
                        -3.634283370950742E-4    1.590797919592371E-3   -3.235931792052118E-4    9.388441495312865E-4    9.617359994519162E-2    5.074382910273688E-1   -2.318788163209145E-3   -4.577417125913493E-4
                        -2.102771167899934E-3   -1.405786298380540E-3    5.211466342451130E-4    1.282120174275262E-3   -2.319367330009162E-3   -4.677041329067645E-4    7.982692173284044E-2    5.151558609325131E-1

 1.412500000000000E9     1.109222306231232E-1    4.989429346272147E-1   -2.138752902538769E-3    3.384919021320905E-4    4.469286266892431E-4    1.544784546497022E-3   -2.406987994482721E-3   -2.851194766132798E-6
                        -2.154714519337815E-3    3.635789703211254E-4    1.005847797941893E-1    5.179986103167836E-1   -1.560440523223748E-4    9.425053782216585E-4    1.030999184170206E-3    8.342997510000714E-4
                         4.203594464207345E-4    1.529766421101767E-3   -1.705166715547016E-4    9.358987413968611E-4    1.091485438076964E-1    5.041537543211051E-1   -2.037884223427930E-3    5.974357529222534E-4
                        -2.398659363290984E-3    7.060630772653537E-6    1.004956271125554E-3    8.310681040781140E-4   -2.035020494096300E-3    6.124601557593346E-4    9.190442599579494E-2    5.114746564471193E-1

 1.425000000000000E9     1.212486970910403E-1    4.953183047658121E-1   -1.449251015082561E-3    1.014766667879806E-3    1.131257088773637E-3    1.124620667413983E-3   -1.908347861380887E-3    1.311489666026066E-3
                        -1.454184380155484E-3    1.030574006142162E-3    1.118699811368546E-1    5.145245489211314E-1    9.954995004582928E-5    1.115378576965035E-3    1.253276193899462E-3    2.685062476619877E-4
                         1.131768833753479E-3    1.134110035074510E-3    9.597836357518502E-5    1.106981307807931E-3    1.210820359232582E-1    5.003269504936432E-1   -1.308159533995278E-3    1.177961004804173E-3
                        -1.914106429894622E-3    1.318495660832580E-3    1.247531728740537E-3    2.663104996903555E-4   -1.309873894736640E-3    1.188961664599910E-3    1.027279494417285E-1    5.078926299062252E-1

 1.437500000000000E9     1.304608020696548E-1    4.921450929971808E-1   -7.796459185390480E-4    1.166752372787186E-3    1.558457266375900E-3    3.906835625712886E-4   -7.679793330966660E-4    2.087765428455728E-3
                        -7.848608280113489E-4    1.158298016931754E-3    1.224255938107341E-1    5.113298040077410E-1    6.596283133371277E-4    1.121100219048799E-3    1.214103205482505E-3   -3.866648899099384E-4
                         1.540867704810570E-3    3.932692137074369E-4    6.473875253141044E-4    1.118449158220385E-3    1.318317155929529E-1    4.967061373217532E-1   -6.419429432744664E-4    1.223585107697270E-3
                        -7.728410627368308E-4    2.113725718957674E-3    1.223769816682795E-3   -3.724143114885008E-4   -6.263337451591999E-4    1.237411538217479E-3    1.126945285677388E-1    5.049734314376190E-1

 1.450000000000000E9     1.392971392651813E-1    4.898144144765917E-1   -4.311953157671433E-4    1.089669240517811E-3    1.467461379096539E-3   -5.072825363920347E-4    6.140080933196046E-4    2.110361028781693E-3
                        -4.038188105153918E-4    1.103383584641688E-3    1.325925314102043E-1    5.087233888956036E-1    1.205373671841224E-3    6.779603216756934E-4    8.416523053305443E-4   -9.255501700973277E-4
                         1.490362496223097E-3   -5.336306867509109E-4    1.208456524291524E-3    6.572844856979487E-4    1.418633687753534E-1    4.937153025679169E-1   -2.723859953986632E-4    1.055129176818012E-3
                         6.382282122606843E-4    2.093759460033519E-3    8.290883924395451E-4   -9.300654415908252E-4   -2.834467011486721E-4    1.063936214991809E-3    1.224438683609610E-1    5.027043056328704E-1

 1.462500000000000E9     1.482290454190620E-1    4.880931800770181E-1   -2.127233416417779E-4    1.079987716758807E-3    9.142157639613519E-4   -1.219251934438511E-3    1.676472308623940E-3    1.244631028235862E-3
                        -1.952875836333465E-4    1.081922676696451E-3    1.427795332309757E-1    5.065614887411283E-1    1.337206511627915E-3   -9.943897808853529E-5    1.856554069609739E-4   -1.213646920204638E-3
                         9.087723649233888E-4   -1.237636299853595E-3    1.347339554583049E-3   -6.811712413094157E-5    1.518354492148944E-1    4.911921489580198E-1   -9.989572971210391E-5    1.018683271598254E-3
                         1.686584951361192E-3    1.224921584793624E-3    1.687386562419483E-4   -1.211422283117417E-3   -1.210675332957383E-4    1.018502927880889E-3    1.322758760489096E-1    5.005674343477780E-1

 1.475000000000000E9     1.575671209481226E-1    4.864369884645719E-1    1.175849814914209E-4    1.126156990318547E-3    5.481361364088820E-5   -1.425277805538730E-3    1.920742822913189E-3   -7.095799403964182E-5
                         1.140363340073193E-4    1.120564195753326E-3    1.529692947410509E-1    5.045020002889464E-1    9.924427568174662E-4   -6.957730201021732E-4   -4.977488060633309E-4   -1.000514274721904E-3
                         6.207737938439747E-5   -1.438932303865537E-3    9.848448376555644E-4   -6.977854180754894E-4    1.618571388246189E-1    4.888593630764786E-1    1.533683681166857E-4    1.078121227289383E-3
                         1.951538575841051E-3   -4.391140263343382E-5   -4.870558616339400E-4   -1.008699284159097E-3    1.760464512285681E-4    1.055104682775850E-3    1.421123492736183E-1    4.982500254564928E-1

 1.487500000000000E9     1.669519784310916E-1    4.847181702387151E-1    5.395787694939795E-4    1.016589676634500E-3   -6.680292748268012E-4   -1.090137366111804E-3    1.386624505568361E-3   -1.119390744307981E-3
                         5.837613237413654E-4    1.003490859179276E-3    1.631194286994897E-1    5.023301182548795E-1    4.311476188161736E-4   -9.179645424816970E-4   -8.753128967845389E-4   -5.192546888355241E-4
                        -6.709867670971571E-4   -1.086596930969785E-3    4.199062084398443E-4   -9.077150856199080E-4    1.716471171802390E-1    4.863921188708840E-1    5.503806691172593E-4    9.556646438820092E-4
                         1.381433272157777E-3   -1.123150202752402E-3   -8.831125782603147E-4   -5.417794062532798E-4    5.565649917558794E-4    9.673256444381395E-4    1.516398388916364E-1    4.957287164016260E-1

 1.500000000000000E9     1.765700262567182E-1    4.830983760713913E-1    8.845402050727969E-4    6.309674631441542E-4   -1.000252054340331E-3   -4.971623334111661E-4    4.115452078634149E-4   -1.568108687850810E-3
                         9.033339284311746E-4    6.172171031239828E-4    1.731052696502488E-1    5.002076084726330E-1    4.948297283258992E-6   -7.968224326719307E-4   -8.815601172845753E-4    3.052786255291939E-5
                        -1.002460231281142E-3   -4.928761951635512E-4    7.636931623001431E-6   -8.109588991508712E-4    1.813486162758519E-1    4.841493585092009E-1    8.697740819165903E-4    5.852761716574293E-4
                         3.832907829613968E-4   -1.550778352461931E-3   -8.890634018605641E-4    1.311690434897679E-5    8.528556913992842E-4    5.912198628536749E-4    1.612616775292554E-1    4.935086088032706E-1

 1.512500000000000E9     1.869321814411284E-1    4.817567202279970E-1    9.637000544226626E-4    1.339442108964063E-4   -9.910747068387535E-4    6.115494942152053E-5   -5.262810722311360E-4   -1.315889610111172E-3
                         9.239681381848831E-4    1.393646914501126E-4    1.836314524738020E-1    4.981846149256982E-1   -1.763072694223026E-4   -6.093504580243467E-4   -6.374015110179569E-4    3.921130576351473E-4
                        -9.521912739467799E-4    7.521339247233446E-5   -1.830101784010315E-4   -6.063816162809086E-4    1.912569661002762E-1    4.821713305424922E-1    8.870655760738852E-4    1.615109385618008E-4
                        -5.464304998794985E-4   -1.335895249908359E-3   -6.214021820527835E-4    4.085020110533537E-4    8.933774878370948E-4    1.679647011382696E-4    1.714698842257050E-1    4.916627109347244E-1

 1.525000000000000E9     1.980561049710549E-1    4.805465832693716E-1    6.762097512658262E-4   -1.958242064560873E-4   -7.027872987124009E-4    4.552612745866171E-4   -1.059190315738963E-3   -6.647616403612617E-4
                         6.940101533017078E-4   -2.030961827371387E-4    1.947481759177328E-1    4.962449149717539E-1   -2.717923939492432E-4   -4.939434219778093E-4   -3.535228226297301E-4    5.508238794748454E-4
                        -7.001818915399108E-4    4.438920251133385E-4   -2.626200884103898E-4   -4.950743340482421E-4    2.018503372424266E-1    4.802832355843392E-1    6.848652648109392E-4   -1.201963095253616E-4
                        -1.079044511734979E-3   -6.847310092663636E-4   -3.476995269923032E-4    5.399519709319046E-4    7.151697997099140E-4   -1.197071990170200E-4    1.824366871598733E-1    4.901218833952622E-1

 1.537500000000000E9     2.100022392175537E-1    4.790801118180222E-1    4.644778716018010E-4   -2.827090814763254E-4   -4.208186588003943E-4    6.268527254126451E-4   -1.073434456137800E-3    1.738682892373935E-5
                         4.715366264323763E-4   -2.583948095285309E-4    2.066600429438637E-1    4.940483514239154E-1   -4.248943790424214E-4   -4.283897714024606E-4   -9.205166475558919E-5    5.756341800727016E-4
                        -4.210596374960980E-4    6.350124020089650E-4   -4.195888055877841E-4   -4.494290432787349E-4    2.131141744302981E-1    4.782441512988028E-1    5.419256876948622E-4   -2.039672852511108E-4
                        -1.090960596502113E-3    4.120111699229057E-5   -6.953120429142732E-5    5.715190975859757E-4    5.554776823441143E-4   -2.133101716387830E-4    1.940433697440477E-1    4.883965810522899E-1

 1.550000000000000E9     2.224706351600804E-1    4.769238703324055E-1    3.697603966057184E-4   -2.426215980260563E-4   -1.144904583149540E-4    6.772145707787802E-4   -8.117670283190952E-4    5.298881276908557E-4
                         3.737987743008973E-4   -2.557558106244471E-4    2.192035937595852E-1    4.912970678743210E-1   -6.248923036315879E-4   -2.429266385192446E-4    1.901226094866365E-4    5.042418591150711E-4
                        -8.233146110256562E-5    7.006896333286980E-4   -6.295153641336402E-4   -2.511253098379236E-4    2.251795900518876E-1    4.757081967305035E-1    5.025558544757314E-4   -2.549116571160673E-4
                        -7.907412619982981E-4    5.687108765288537E-4    1.549734329049202E-4    5.048270166452642E-4    5.174384219543037E-4   -2.386536984903496E-4    2.060961125279181E-1    4.862748535497457E-1

 1.562500000000000E9     2.354173664042789E-1    4.742188623229238E-1    3.672848815502244E-4   -3.061834662282770E-4    2.454598644861852E-4    6.175189590623693E-4   -3.566947410660683E-4    7.610616929003678E-4
                         3.888300675104463E-4   -3.053853968384080E-4    2.321944571515631E-1    4.880966282533039E-1   -6.814933041996528E-4    5.473663905015619E-5    3.703066588962023E-4    3.429148417896747E-4
                         2.277983968434839E-4    6.281854839835634E-4   -7.038368051711746E-4    7.102150234273998E-5    2.377822880832138E-1    4.727094776893943E-1    4.887925422176663E-4   -4.144161387014316E-4
                        -3.410186933701584E-4    7.712431101632663E-4    3.635821531648787E-4    3.540288389980587E-4    4.743435416787513E-4   -4.010844701257277E-4    2.184436235680634E-1    4.835741633339850E-1

 1.575000000000000E9     2.485019231497289E-1    4.710479196980630E-1    2.876395231031251E-4   -5.064897981519418E-4    4.941275235637951E-4    4.295361285064666E-4    8.977138902721736E-5    7.548673459922627E-4
                         2.967832001325878E-4   -4.741266934374317E-4    2.455520263513083E-1    4.843317000851569E-1   -5.092713770544795E-4    4.279581044140621E-4    4.844693310343900E-4    1.115556185305902E-4
                         5.086266782521588E-4    4.313075281830303E-4   -5.208188836035466E-4    3.926387703368116E-4    2.508894550494378E-1    4.693576143358382E-1    3.320000843750982E-4   -6.131402873289226E-4
                         9.954511913704093E-5    7.659081169196027E-4    4.605375544448737E-4    1.476638940546393E-4    3.170858018339306E-4   -6.209769459052755E-4    2.312012346405193E-1    4.803976057134657E-1

 1.587500000000000E9     2.620358246058404E-1    4.673055673910707E-1    6.748782087590120E-5   -5.695231198993138E-4    6.325302545196413E-4    1.490828024747805E-4    4.108923075611194E-4    5.833553411261715E-4
                         7.431558503683036E-5   -5.991394887906327E-4    2.592428981612183E-1    4.799204578853718E-1   -2.136245504317944E-4    5.081244234607790E-4    4.298633865943897E-4   -1.225471709735291E-4
                         6.256324373664491E-4    1.274997836080409E-4   -2.082539518798745E-4    5.250140060077791E-4    2.645337093927178E-1    4.655404212026050E-1    1.366050079471250E-5   -6.874555458257276E-4
                         4.208204808423086E-4    5.627740317181470E-4    4.314729416234706E-4   -1.330838688361858E-4    1.626380902998591E-5   -6.878682158487464E-4    2.443223589530772E-1    4.763792710934003E-1

 1.600000000000000E9     2.759735715776725E-1    4.625000845834126E-1   -2.155023703687524E-4   -5.599875450693511E-4    5.725450884557326E-4   -2.140001194912130E-4    6.162965477826955E-4    2.637608840377680E-4
                        -2.125042646686311E-4   -5.617348506032711E-4    2.733536561499510E-1    4.744263082207264E-1    3.454211827857868E-5    4.306026107970980E-4    3.067866097199695E-4   -3.295072544266545E-4
                         5.689038351079463E-4   -2.127107774887249E-4    5.566834135923690E-5    4.433544862079278E-4    2.787194290253297E-1    4.609984909740647E-1   -2.736918173838937E-4   -5.778874183569411E-4
                         6.214044702184703E-4    2.860239170667374E-4    3.190506048261471E-4   -2.930566095683868E-4   -2.855991942733272E-4   -5.843788285491166E-4    2.580938601107006E-1    4.712744829402549E-1

 1.612500000000000E9     2.903668008639365E-1    4.566267148044525E-1   -3.683818154873033E-4   -3.486734143614612E-4    3.699998797136188E-4   -4.504837672970463E-4    6.614382495783689E-4   -1.026243748705569E-4
                        -4.007277454622018E-4   -3.323238222524794E-4    2.877102223624850E-1    4.678332401321922E-1    1.526703182390324E-4    3.175096639496362E-4    9.993791542428821E-5   -3.867089034263274E-4
                         3.575849741856472E-4   -4.374460848138181E-4    1.397145424692231E-4    2.988742203447094E-4    2.931896145204406E-1    4.556066946762561E-1   -4.227982654868195E-4   -3.382056993467588E-4
                         6.559983836935603E-4   -6.893393406082502E-5    8.787108424406315E-5   -3.681546482551115E-4   -4.302611796372857E-4   -3.493341606384392E-4    2.722762347599586E-1    4.649896623049635E-1

 1.625000000000000E9     3.050187730193832E-1    4.493844511763068E-1   -4.044744235576523E-4   -1.778129819321238E-4    6.055684906188261E-5   -5.362926018413139E-4    5.143455984282183E-4   -4.133876588635585E-4
                        -4.066626175027319E-4   -1.277684433260825E-4    3.023345901106997E-1    4.600420690773060E-1    1.712878883660176E-4    2.219831439321198E-4   -1.020914800940753E-4   -3.119987009079156E-4
                         6.791945805816472E-5   -5.296133330794822E-4    1.660116730136897E-4    2.257427575941595E-4    3.077716929987023E-1    4.489335102624544E-1   -4.186503400258620E-4   -1.321664280241084E-4
                         4.896046445465143E-4   -4.126297153527626E-4   -1.138659455645320E-4   -3.267503947854835E-4   -4.352482169323142E-4   -1.382284772199515E-4    2.866211332242121E-1    4.575915859191994E-1

 1.637500000000000E9     3.196569686293682E-1    4.406197892724580E-1   -3.490882825826969E-4    1.726109872500698E-6   -2.020777463216119E-4   -4.111776622232446E-4    1.665382218491951E-4   -5.875538251042908E-4
                        -3.472207062352321E-4   -7.736197066462500E-6    3.168706200593682E-1    4.509837130155402E-1    1.978706922757052E-4    2.008806544070478E-4   -2.170403559534853E-4   -1.943388323029517E-4
                        -2.024634407286125E-4   -4.212961364370207E-4    2.062192340248960E-4    2.027472444824998E-4    3.221817161351583E-1    4.411361286875185E-1   -3.683837898665359E-4   -2.454376071976138E-5
                         1.621587226340418E-4   -5.977294802492145E-4   -2.075681075077901E-4   -2.211501276173655E-4   -3.524963720363233E-4   -1.919070507491535E-5    3.010047870949388E-1    4.492373101632881E-1

 1.650000000000000E9     3.341683669388884E-1    4.308226193506051E-1   -2.886445831755808E-4    6.847745456761668E-5   -3.336800983454828E-4   -2.343885344669186E-4   -1.712878114767088E-4   -5.899994526781784E-4
                        -2.758106924890120E-4    6.149004761450818E-5    3.313429198209602E-1    4.408332028752368E-1    2.937696078046146E-4    1.257892779444882E-4   -2.412653017702843E-4   -6.949944083804675E-5
                        -3.459488961683504E-4   -2.375766632622440E-4    2.807007612805667E-4    1.333384456372635E-4    3.366688982317733E-1    4.320631193777464E-1   -3.210428963824746E-4    3.039483868004867E-5
                        -1.734116968816200E-4   -5.757479343634071E-4   -2.357820739791682E-4   -6.442735470843156E-5   -3.248104644824147E-4    3.545038502792131E-5    3.152550711371305E-1    4.399816604501551E-1

 1.662500000000000E9     3.483654562103650E-1    4.198819881315794E-1   -2.408260140526296E-4    1.203614168114330E-4   -3.300849654261799E-4   -4.355112094322208E-5   -4.729403428339224E-4   -3.320037615254387E-4
                        -2.744577631634758E-4    9.460147551437238E-5    3.455237059353305E-1    4.293597528642528E-1    3.387818637203620E-4   -2.431069585612211E-5   -1.978682012255751E-4    1.926697925142465E-5
                        -3.474268611110716E-4   -3.884372559861209E-5    3.208608240606788E-4   -2.658620052997226E-5    3.510679907590510E-1    4.215719484622148E-1   -2.949789268062713E-4    1.483815515183558E-4
                        -4.606029787829009E-4   -3.549832427299668E-4   -1.976461637977671E-4    3.950430236048743E-5   -3.006055331456985E-4    1.462185596790870E-4    3.291373771172701E-1    4.295482111919791E-1

 1.675000000000000E9     3.621307342158757E-1    4.077244569792349E-1   -2.117112818692743E-4    2.021257185208092E-4   -2.655717718080472E-4    9.459264765812375E-5   -5.581787491950985E-4   -1.884896807755968E-5
                        -2.222688179834714E-4    2.043947693377931E-4    3.590974988369873E-1    4.165553983328550E-1    2.487491190287000E-4   -1.749796397661534E-4   -1.545181026843565E-4    7.413119115310253E-5
                        -2.810927580551452E-4    1.041284016189162E-4    2.500579351476558E-4   -1.780890379752179E-4    3.652169942781400E-1    4.095489028495689E-1   -2.575131964828779E-4    2.563829621834328E-4
                        -5.591694022892906E-4   -4.995464025320665E-5   -1.643324267088044E-4    7.968972626452943E-5   -2.459006241486307E-4    2.561805725179428E-4    3.422145748785433E-1    4.176534587825823E-1

 1.687500000000000E9     3.752918430823378E-1    3.944369926696863E-1   -1.180176433614929E-4    2.995999972221981E-4   -2.036545319945231E-4    2.091223979661506E-4   -4.145659436574816E-4    2.685607747985621E-4
                        -1.369291960620585E-4    2.826290697145200E-4    3.718645961280673E-1    4.024569271758889E-1    1.164685394755206E-4   -2.455301569380125E-4   -1.390561734240762E-4    1.053063334380205E-4
                        -1.875946819521965E-4    1.865355862299278E-4    1.111578535368243E-4   -2.397567684949304E-4    3.789701046875472E-1    3.961093644342871E-1   -1.140255418411328E-4    3.240739574632878E-4
                        -4.627951070102555E-4    2.796069453206960E-4   -1.305178910707490E-4    1.104039091958231E-4   -9.495167524833345E-5    3.357258287491624E-4    3.545224164661133E-1    4.044302589023563E-1

 1.700000000000000E9     3.876241318934484E-1    3.800086571614776E-1    1.525247428545561E-5    3.164917920210143E-4   -1.132338324363186E-4    2.273337242810145E-4   -1.612685362157763E-4    4.211509250928946E-4
                         3.342484223784566E-5    2.904758326161901E-4    3.837550738225756E-1    3.871849171677513E-1    1.711779899358133E-5   -1.676757234130978E-4   -6.626178031555040E-5    1.543214852317012E-4
                        -9.161335721931520E-5    2.460682289887048E-4   -1.129847659528713E-5   -2.163958655747408E-4    3.921111642020286E-1    3.813991718629727E-1    7.275254349531021E-5    3.108218681911896E-4
                        -1.937617605058307E-4    4.493657002245397E-4   -8.759595548305432E-5    1.364658645137478E-4    5.526053821745498E-5    3.209164626655678E-4    3.660449485321722E-1    3.898374723045179E-1

 1.712500000000000E9     3.989173303089476E-1    3.647005031274795E-1    1.317359015148038E-4    2.086619110075252E-4    1.489461271652649E-6    2.265641657086488E-4    7.430240977444118E-5    4.225998816431081E-4
                         1.194409343154470E-4    2.259261020413838E-4    3.944623533193910E-1    3.707712583603756E-1   -3.915800666387322E-5   -1.229077264707157E-4   -1.828035342931108E-5    1.779294225168375E-4
                         4.428046906868178E-6    2.388554793491635E-4   -6.198006021095205E-5   -1.486713180015140E-4    4.043274557350343E-1    3.656443993306685E-1    1.809727015372400E-4    2.034801405990990E-4
                         6.267383269185765E-5    4.186445213987259E-4   -2.007421405720227E-5    2.018658283659911E-4    1.593562055357792E-4    2.156473356782800E-4    3.766277923531182E-1    3.742351605399204E-1

 1.725000000000000E9     4.090901615632165E-1    3.483893492551116E-1    1.928197466987503E-4    1.543912185303579E-4    1.153470698892579E-4    2.115921574250088E-4    2.721928217776440E-4    2.860051916556656E-4
                         1.699268647800742E-4    1.111272236394191E-4    4.041052076186015E-1    3.533949506956724E-1   -5.331850919320891E-5   -8.517123696732224E-5    6.790351566370696E-5    1.620089357453536E-4
                         1.177638197549517E-4    2.091047306312934E-4   -4.272773012455263E-5   -8.909990909482963E-5    4.155187637675165E-1    3.490681601415846E-1    1.959792750915706E-4    7.986695430627476E-5
                         2.771831813568302E-4    2.901153244191545E-4    5.914582029437056E-5    1.930582888977605E-4    1.805891359663645E-4    8.408859090346144E-5    3.863851214622635E-1    3.576046197627747E-1

 1.737500000000000E9     4.182821854861898E-1    3.310086555961527E-1    1.819125414497907E-4    4.819483390004975E-5    1.840363999859371E-4    1.161718388408150E-4    3.408083213549286E-4    7.625727445513067E-5
                         1.729337284474626E-4    5.058680465196130E-5    4.126622220022148E-1    3.350176861396958E-1   -2.366858700200362E-5   -8.507701101965619E-5    1.543445969918046E-4    1.213004602589829E-4
                         1.881555383366162E-4    1.251622325894815E-4   -4.355037060040632E-5   -1.232942848782652E-4    4.255467066356615E-1    3.314617916606025E-1    1.743313820171022E-4    1.741965783223338E-5
                         3.513875381041513E-4    7.045461270035235E-5    1.440499143261163E-4    1.234248985523065E-4    1.743314273040826E-4    2.281781303466672E-5    3.951307067809613E-1    3.401827770560029E-1

 1.750000000000000E9     4.263756307556524E-1    3.125451137174417E-1    1.802877015749157E-4   -2.935709866700864E-5    2.023523677723351E-4    1.515023230703848E-5    3.302641231464267E-4   -9.130166222133335E-5
                         1.844263825071645E-4   -1.636293805138590E-5    4.199069666539625E-1    3.158210180095862E-1   -7.900695668319643E-5   -1.232037810807147E-4    2.037068135945580E-4    6.480160821588624E-5
                         2.297592159369714E-4    9.895487512583999E-6   -6.978473509633425E-5   -1.222614939567308E-4    4.342478947026043E-1    3.130160874248124E-1    1.168031812645879E-4   -5.321050769759104E-5
                         3.046816992744551E-4   -8.371675424465734E-5    1.996716825794307E-4    5.286340024497261E-5    1.313306049731379E-4   -3.606293987502118E-5    4.025347041064538E-1    3.220625720800077E-1

 1.762500000000000E9     4.331489782340993E-1    2.930782898431666E-1    1.574591824672321E-4   -8.433997063791181E-5    1.731617274882017E-4   -6.073642444074986E-5    1.966449473425586E-4   -2.400401723644478E-4
                         1.287323061454291E-4   -7.949972328514671E-5    4.255703784804561E-1    2.958811098221748E-1   -1.591445216989654E-4   -6.499670641568859E-5    1.966081985893119E-4   -4.402400942123041E-5
                         1.785915751197121E-4   -7.866374304423258E-5   -1.395255556547908E-4   -7.581263571561012E-5    4.414190863571127E-1    2.937645361113254E-1    1.101908214462145E-4   -8.053548433979875E-5
                         2.203004248359379E-4   -2.315746235994757E-4    2.022676320364710E-4   -4.173854065479093E-5    9.794775151877666E-5   -6.715807989159170E-5    4.084790235750134E-1    3.035023210723646E-1

 1.775000000000000E9     4.384551437250145E-1    2.731689552683021E-1    1.088736816896507E-4   -1.338982707250090E-4    1.094528567326832E-4   -1.208687661701689E-4    7.929246827553959E-5   -2.745334571054233E-4
                         9.371531078742363E-5   -1.501067890744804E-4    4.295986884138189E-1    2.754540536860235E-1   -1.503464676601593E-4   -2.544251537507427E-5    1.740693611276145E-4   -1.227544560259638E-4
                         1.213967949949398E-4   -1.049261871239440E-4   -1.473695677670889E-4   -4.396275176352916E-5    4.469912678363173E-1    2.737770324473019E-1    2.491108387255612E-5   -1.153970938727407E-4
                         5.710213871178674E-5   -2.954755800646550E-4    1.761846580439401E-4   -1.182373962426258E-4    5.603911373929767E-5   -1.000303669029505E-4    4.128249802516586E-1    2.846641781470656E-1

 1.787500000000000E9     4.423397544599555E-1    2.527006745537140E-1   -3.639596211408504E-5   -1.640944687820064E-4    6.855346752901722E-5   -1.254997048230876E-4   -9.434957382203592E-5   -2.651497211021965E-4
                         8.637157884874092E-6   -1.542751766058128E-4    4.318686411027203E-1    2.544739610747953E-1   -1.780911897201020E-4    4.098440718786634E-5    1.002582515019757E-4   -1.619536883078808E-4
                         6.790041037960215E-5   -1.235721310235538E-4   -1.586656152212266E-4    4.536188130303719E-5    4.508795966347190E-1    2.532073307698877E-1   -2.658870274314947E-5   -1.033456271993361E-4
                        -9.793164742893862E-5   -2.727048976229884E-4    1.204382491022593E-4   -2.021248545301715E-4   -1.948594933222578E-5   -1.076761997689742E-4    4.154541699056361E-1    2.654268408268841E-1

 1.800000000000000E9     4.448262010909187E-1    2.320897322167007E-1   -1.130719622172246E-4   -1.415591893380682E-4    1.808847705440486E-5   -1.503276211855471E-4   -1.967888577030463E-4   -1.571719352096758E-4
                        -1.168669936884370E-4   -1.408626340017595E-4    4.322117272758215E-1    2.332586178179393E-1   -1.249866130035700E-4    6.179225922934058E-5   -6.205762842221502E-6   -2.384956701109082E-4
                         1.012857862625035E-5   -1.480468454810381E-4   -1.222010037233111E-4    8.144809560784679E-5    4.533500906239505E-1    2.320493620157109E-1   -1.099935135231864E-4   -6.042774977941031E-5
                        -2.196702926082528E-4   -1.637117499941210E-4    4.351375425035345E-6   -2.122122253171979E-4   -8.311061462192105E-5   -7.974186284008392E-5    4.163993499324204E-1    2.458140403865399E-1

 1.812500000000000E9     4.457503301026052E-1    2.112931894118846E-1   -1.749565247242304E-4   -5.147855406306571E-5   -5.724057373161904E-5   -1.419975680460473E-4   -2.494044924952314E-4    9.360235952499282E-7
                        -1.720163833488725E-4   -5.704753083713529E-5    4.307341786372139E-1    2.118257621457385E-1   -9.500625723060137E-5    1.271538571219929E-4   -1.114153746847746E-4   -1.769691120261521E-4
                        -5.389354213819466E-5   -1.585899199484440E-4   -9.528612882694986E-5    1.075665534058556E-4    4.543414276179927E-1    2.104943114461861E-1   -9.324340428158492E-5    2.165903670589339E-5
                        -2.575223064490868E-4   -3.757278622286921E-5   -9.091744818112499E-5   -1.863544290163865E-4   -1.106112679371948E-4    3.213203079519744E-5    4.158348919438903E-1    2.258867430383542E-1

 1.825000000000000E9     4.449697056191284E-1    1.905649108821627E-1   -1.195816521673868E-4    5.739647090375175E-5   -1.222708650637596E-4   -1.547968367557857E-4   -2.052780411317061E-4    1.094250412998858E-4
                        -1.209962296566236E-4    7.629748863343381E-5    4.274173543910372E-1    1.905728514287627E-1   -6.709729553085495E-5    1.622401183747713E-4   -2.071701868500353E-4   -1.158002137608674E-4
                        -1.110313160106994E-4   -1.371376362589072E-4   -5.308244173181933E-5    1.595317813847520E-4    4.538070698997102E-1    1.888689010399814E-1   -5.321600583063972E-5    8.871323390016623E-5
                        -2.386038747972820E-4    1.181977293141169E-4   -2.169882033548033E-4   -1.049462817056543E-4   -4.791818616311438E-5    9.576401010009009E-5    4.138052828833300E-1    2.057365557339657E-1

 1.837500000000000E9     4.423233024903705E-1    1.697710640210497E-1   -8.510654036610346E-5    1.182282390723293E-4   -1.822162807453573E-4   -1.038508783906361E-4   -1.316351224722020E-4    2.246871656131682E-4
                        -6.269908476716219E-5    1.423211510849900E-4    4.221756190684169E-1    1.697329051574118E-1    2.134860327090258E-5    2.219147709541583E-4   -2.509123913394909E-4    5.433367489287946E-6
                        -1.737619746171099E-4   -1.078261946354000E-4    1.333030747009772E-5    1.759023274327359E-4    4.516333088899919E-1    1.674105554409452E-1    1.439223366830587E-5    1.019737569759768E-4
                        -1.181961782040119E-4    2.300193381717735E-4   -2.589834293438703E-4   -4.204856968964180E-6    9.759265266394123E-6    1.056154322446799E-4    4.103117224168698E-1    1.857929282988056E-1

 1.850000000000000E9     4.378345635588555E-1    1.492160804765987E-1   -1.224292336895603E-6    1.161056792780101E-4   -2.150182752777328E-4   -1.537524976914918E-5    8.615638764675673E-6    2.536855179330825E-4
                         2.185653740959854E-5    1.194978613658833E-4    4.151196076360048E-1    1.496391735305200E-1    8.957234200638446E-5    1.841489033592609E-4   -2.287960408952085E-4    1.308619261889286E-4
                        -2.192532443763679E-4    2.924870115714744E-5    8.683639253283820E-5    1.791795203391640E-4    4.478819201799600E-1    1.464222964024076E-1    8.467326089931964E-5    8.534398116088438E-5
                        -9.196688325886831E-7    2.562018030920133E-4   -2.378778068067310E-4    1.273447987856315E-4    6.249554152340163E-5    1.041409845748524E-4    4.053555927215215E-1    1.663629535757168E-1

 1.862500000000000E9     4.315366809971592E-1    1.288182585954100E-1    8.615726244022229E-5    1.315282612610278E-4   -1.968102919613166E-4    1.486473021706809E-4    1.310361537157380E-4    1.938956924560558E-4
                         5.671068377103303E-5    1.254723480795184E-4    4.063015065351011E-1    1.304684722095356E-1    1.817207748442987E-4    1.521467910015150E-4   -1.075011667314179E-4    2.456224496652668E-4
                        -1.979352020276641E-4    1.219921932589717E-4    1.592069558390529E-4    1.282834294070362E-4    4.424461500947427E-1    1.259901816916450E-1    1.227851538861685E-4    7.121352767114400E-5
                         1.496954007636303E-4    1.897009718702438E-4   -1.095326354463545E-4    2.242764974449462E-4    1.214785687898605E-4    4.393574038666592E-5    3.987359334866175E-1    1.476461227601727E-1

 1.875000000000000E9     4.233566867143642E-1    1.088794933152105E-1    1.186671533205185E-4    7.536490610757839E-5   -8.733188631607040E-5    2.353912744397856E-4    2.300203765984824E-4    8.608353893090729E-5
                         1.302836657665951E-4    5.510220418613205E-5    3.956700948822793E-1    1.122880412027134E-1    1.896743645976748E-4    3.042637493117125E-5    5.105177361770766E-5    2.565745739369183E-4
                        -9.361673122941135E-5    2.419748360666434E-4    1.995091917049307E-4    4.090950130413038E-5    4.352039560929054E-1    1.060930882328119E-1    1.445230517828937E-4   -7.696122159391757E-6
                         2.562301581081720E-4    9.968313944082537E-5    2.809772723603292E-5    2.732195147161001E-4    1.407395395797078E-4   -2.138202974113620E-6    3.903261262300065E-1    1.298049738344378E-1

 1.887500000000000E9     4.133542100258252E-1    8.954029721749733E-2    1.771529492853961E-4    1.299570085721631E-5    2.530838925989173E-5    2.531035943837268E-4    2.452132565552259E-4   -6.849769427668263E-5
                         1.566932636464354E-4    3.441970116709960E-6    3.833026695209043E-1    9.515702322382594E-2    1.689526348834923E-4   -6.141991443589245E-5    1.715903311241101E-4    2.095426832838921E-4
                         4.620145541939134E-5    2.659267115193640E-4    1.839378837330983E-4   -4.332109046421806E-5    4.259948949699454E-1    8.695140609269845E-2    1.382063082455688E-4   -6.729888185396267E-5
                         2.353627028897728E-4   -6.393401104014521E-5    1.749099005429233E-4    2.005197609202302E-4    1.336566766154625E-4   -7.098694181917251E-5    3.799731437119270E-1    1.128237895264918E-1

 1.900000000000000E9     4.017746968789820E-1    7.111443434150039E-2    1.550243040410442E-4   -9.071399276038116E-5    1.897355533440599E-4    2.345321675125792E-4    1.694207873263831E-4   -1.511687710460574E-4
                         1.482989920643177E-4   -8.635531247036506E-5    3.690587157900025E-1    7.940647341000613E-2    1.314938878094043E-4   -1.224862552941167E-4    2.722063369505179E-4    6.162694853370981E-5
                         1.828634833647815E-4    1.754263771471461E-4    1.587845282327277E-4   -1.218356919330128E-4    4.149824191562390E-1    6.861121275228568E-2    7.513254781435001E-5   -1.248360763736035E-4
                         1.364378822490402E-4   -1.606644247425037E-4    2.492443516228332E-4    8.431278257088365E-5    1.013064485371437E-4   -1.258454119368271E-4    3.678828784251758E-1    9.682776715097921E-2

 1.912500000000000E9     3.886475276097756E-1    5.390177609655069E-2    5.926411433952018E-5   -1.205469319998104E-4    2.321985037330752E-4    6.995313385147767E-5   -7.983983872281628E-7   -2.267097443238963E-4
                         1.082443857809367E-4   -1.472287888301758E-4    3.533816121038335E-1    6.500007101638451E-2    8.692556502460062E-5   -1.408541057235200E-4    2.485345326118975E-4   -7.231537540058151E-5
                         2.828656246370839E-4    9.189290293841983E-5    1.105548176181993E-4   -1.688693476432895E-4    4.024157102885784E-1    5.110298840717817E-2    3.711850012951522E-5   -1.540128784974423E-4
                         3.981984668638712E-5   -2.208180967630692E-4    2.706826444369509E-4   -6.565645119429365E-5    3.173909910134694E-5   -1.725778780088852E-4    3.540926994834080E-1    8.183703850553806E-2

 1.925000000000000E9     3.740266223356261E-1    3.818315782606515E-2    2.429579851573751E-5   -1.612667775581623E-4    2.836888312481222E-4   -8.908729680062255E-5   -1.335424955486311E-4   -1.705957018197537E-4
                        -1.522608581318025E-5   -1.676176198012935E-4    3.364832403398405E-1    5.231524288591305E-2    3.111115852503301E-5   -1.654241047771470E-4    1.640878171475769E-4   -1.864999525073383E-4
                         2.573537406871522E-4   -8.926898617287795E-5    3.146236499375381E-7   -1.508134357511298E-4    3.882430431412488E-1    3.463484099485293E-2   -4.251168382586494E-5   -1.980482332705239E-4
                        -1.105307710393130E-4   -1.985344802534100E-4    1.918022708303525E-4   -1.831818016166452E-4   -1.476815393136748E-5   -1.585851001893297E-4    3.389956868442983E-1    6.810785660278233E-2

 1.937500000000000E9     3.580193242956218E-1    2.412904210831832E-2   -7.924295292494049E-5   -1.423258644666308E-4    1.657358422888689E-4   -2.138073908575927E-4   -1.555297542497902E-4   -7.053772812875594E-5
                        -4.883792250320110E-5   -1.445329556033781E-4    3.184877964961609E-1    4.149390736744794E-2   -6.669285487613160E-5   -1.675202675568795E-4    3.159219433756413E-5   -2.103404136192868E-4
                         1.716478574205512E-4   -2.062341159350064E-4   -4.227591845365523E-5   -1.746508597733379E-4    3.728308593737750E-1    1.948694198278995E-2   -1.530377669605299E-4   -1.570854216839123E-4
                        -2.035044024685642E-4   -8.871878437920349E-5    5.217023702832031E-5   -2.375738882099760E-4   -1.249807673043701E-4   -1.533195296975869E-4    3.227407727051583E-1    5.587840246625798E-2

 1.950000000000000E9     3.407044964249825E-1    1.197412327293720E-2   -1.081589031997702E-4   -1.241605189064982E-4    4.673959880379638E-5   -2.584832707427145E-4   -1.941030677321231E-4    1.805200263508751E-5
                        -1.205744668826964E-4   -9.655925105115760E-5    2.996703496973130E-1    3.274761306915661E-2   -1.135976051975477E-4   -1.152055802067234E-4   -7.193697210634773E-5   -2.233240388066609E-4
                         1.168422593021305E-5   -2.907404179747455E-4   -1.449322344365084E-4   -1.573502107269871E-4    3.561947264847376E-1    5.823112546031886E-3   -1.498764536489079E-4   -1.015243001295201E-4
                        -1.639947842773242E-4    4.860209412135340E-5   -9.057089872029971E-5   -2.224070861125160E-4   -1.721664006707929E-4   -1.043514921874970E-4    3.054672948452413E-1    4.551292940906930E-2

 1.962500000000000E9     3.223510888801085E-1    1.795744240456370E-3   -1.609805992334175E-4   -7.129251286750441E-5   -1.562627103107210E-4   -2.395468940597876E-4   -1.290387517745769E-4    1.349874109381274E-4
                        -1.393201604506716E-4   -5.185327286773204E-5    2.801114913541177E-1    2.631389732659964E-2   -1.826393099414690E-4   -9.847302207737659E-5   -1.846900057675077E-4   -1.504507530856093E-4
                        -1.457412951447047E-4   -2.392109275301008E-4   -1.776346904259688E-4   -1.079806440646850E-4    3.385564685178435E-1   -6.027674839749248E-3   -1.822776466963459E-4   -3.572082670964338E-5
                        -1.128783574969329E-4    1.164398829132523E-4   -1.924493351609976E-4   -1.380646811721657E-4   -2.026047198013412E-4   -3.343753483789152E-5    2.873320565308953E-1    3.728624624955758E-2

 1.975000000000000E9     3.028058406437404E-1   -6.335763105310158E-3   -1.723967864908487E-4    6.066229065595429E-6   -2.289882054384328E-4   -1.235230829977324E-4   -3.941671220378309E-6    1.588462873350557E-4
                        -1.161932144562176E-4    6.152881346252123E-6    2.601270480131047E-1    2.233719369783931E-2   -2.175243524671462E-4    3.182540124251082E-6   -2.182616676486551E-4   -2.574677430996614E-5
                        -2.381037690904153E-4   -1.386961570264568E-4   -1.790414329005579E-4    6.812370287855245E-6    3.200259811268134E-1   -1.580372167040536E-2   -1.771345225660231E-4    6.475249537083995E-5
                        -2.480878115930507E-5    1.609955559795857E-4   -2.547596568384696E-4   -3.686497570133682E-6   -1.824526275292458E-4    4.835989202413609E-5    2.684427159561940E-1    3.140542052670083E-2

 1.987500000000000E9     2.825230425945114E-1   -1.227615537691559E-2   -1.470346745886630E-4    7.153742508247287E-5   -2.363796845658649E-4    2.948367542964671E-5    5.681389525256240E-5    1.510005165152128E-4
                        -1.367398832659449E-4    9.286018462549727E-5    2.398700452723893E-1    2.101352806703603E-2   -1.840718369358061E-4    1.049663482575452E-4   -2.029683728198281E-4    9.875024314116935E-5
                        -2.611101370987942E-4    5.273364709364511E-5   -1.711607815513221E-4    7.699090524771256E-5    3.006400029205424E-1   -2.325607734998623E-2   -1.607837610778125E-4    1.395012468746155E-4
                         6.400984689444612E-5    1.348610285155004E-4   -1.863961561989401E-4    9.708555325285347E-5   -1.642914644717045E-4    1.248662024264122E-4    2.489013809854283E-1    2.804070479664179E-2

 2.000000000000000E9     2.617670318711339E-1   -1.614165683651983E-2   -1.299902856021078E-4    1.149306193250745E-4   -1.656155423703975E-4    1.666024119768859E-4    1.269586362945867E-4    7.753620428882476E-5
                        -1.189807507802019E-4    1.522120714526352E-4    2.195017901049886E-1    2.215302557865589E-2   -1.126893627661509E-4    1.722092964559548E-4   -1.034059533610630E-4    1.771452831218314E-4
                        -1.964241138921677E-4    1.680961284425022E-4   -1.375050482816125E-4    1.789609354887365E-4    2.806196379686471E-1   -2.838904597855990E-2   -1.025047068952555E-4    1.964609634284255E-4
                         1.243532276643381E-4    5.161572500749639E-5   -1.151098958065119E-4    2.019978099362580E-4   -7.794409021390043E-5    1.799196829344592E-4    2.289910603087220E-1    2.710022154029537E-2

 2.012500000000000E9     2.406751592523549E-1   -1.819058956601327E-2   -7.246000900770946E-5    1.533075021069640E-4   -8.246806297657272E-5    2.213394583495220E-4    1.499810770654273E-4   -2.050097905663336E-6
                        -5.324971279210472E-5    1.438671921247519E-4    1.996719705389604E-1    2.520970310349205E-2   -3.573941871637771E-5    2.246255670028533E-4    3.096886883271445E-5    2.299167189244778E-4
                        -8.008468253853702E-5    2.422838141944032E-4   -7.984049636202682E-6    2.113077944633185E-4    2.602712287339698E-1   -3.168006617969434E-2   -1.420445346885267E-5    2.138906833762381E-4
                         1.463811261084999E-4   -3.051281264778906E-5    1.646908433838264E-5    2.220120988696774E-4    1.240242045362451E-5    2.152452841619816E-4    2.091440838257363E-1    2.812503566412147E-2

 2.025000000000000E9     2.200274159427385E-1   -1.777443238392903E-2    2.925775209344002E-5    1.686546000371249E-4    5.204844727543362E-5    2.153039029082130E-4    1.130851543586997E-4   -1.206532121764808E-4
                         4.415703714162761E-5    1.413546714680201E-4    1.805277580507195E-1    3.070497250470401E-2    7.796164900065448E-5    2.040228984306700E-4    1.420416412234921E-4    1.500637803026218E-4
                         6.505785736764960E-5    2.314235731294847E-4    5.654379810754493E-5    1.978482896369449E-4    2.397023468781044E-1   -3.262012826552028E-2    6.416675025134835E-5    2.121015312975126E-4
                         1.065059806269783E-4   -9.748895455240650E-5    1.266653436838921E-4    1.564212802414118E-4    8.479967821808628E-5    1.975285169972502E-4    1.896752147718117E-1    3.151641718794275E-2

 2.037500000000000E9     1.999653065592412E-1   -1.487915172227201E-2    8.920194319245146E-5    1.573438166338008E-4    1.652962732486676E-4    1.317768131747944E-4    2.582140306937706E-5   -1.140983735585942E-4
                         8.019776650634583E-5    1.353335228202397E-4    1.625554775366505E-1    3.854073441475182E-2    1.608504291085209E-4    1.484124962367043E-4    2.027005906690892E-4    5.680653822194914E-5
                         1.646729059581635E-4    1.341633796951752E-4    1.490709540206887E-4    1.479673462164410E-4    2.192600237096334E-1   -3.123165166536649E-2    1.896919157034600E-4    1.597421844137960E-4
                         1.531698733698313E-5   -1.257823698424523E-4    1.943997930794997E-4    3.431390525694836E-5    1.860762746394719E-4    1.485621758429852E-4    1.710043786743836E-1    3.736506953712617E-2

 2.050000000000000E9     1.809872023057643E-1   -9.528871646157264E-3    1.586972522881671E-4    1.074051188319968E-4    2.032930935476728E-4    2.286494709512187E-5   -5.128418923225649E-5   -1.271359592604798E-4
                         1.389166068692418E-4    8.980414301799192E-5    1.461165131382754E-1    4.838957510486993E-2    2.163880996623990E-4    5.083072588915163E-5    1.792117659189617E-4   -7.206165502452561E-5
                         1.746040523246768E-4    4.253631735870820E-5    1.848264086055351E-4    5.243188828929825E-5    1.994983145876938E-1   -2.772061178123080E-2    2.015340875682350E-4    4.526812580977190E-5
                        -3.271467665179826E-5   -1.082826139980719E-4    1.676296538263999E-4   -5.793504231008115E-5    2.109938596264146E-4    6.659836699860063E-5    1.536394611626450E-1    4.545478611851193E-2

 2.062500000000000E9     1.632349333921098E-1   -1.909100241106671E-3    1.765106707987125E-4    6.109554617642361E-6    1.752205731882428E-4   -7.997167692772265E-5   -9.284483680398135E-5   -7.991144601989617E-5
                         1.648108798439026E-4    2.292482098112234E-5    1.314668815496632E-1    6.011921607215030E-2    2.244184333766935E-4   -5.976245804129073E-5    9.688271458234840E-5   -1.342580312147039E-4
                         1.676915836349240E-4   -9.267097884825845E-5    1.949626597322599E-4   -7.691551713794773E-5    1.807041490373106E-1   -2.215233896490191E-2    2.032790763974907E-4   -3.115420451282379E-5
                        -7.917633217827834E-5   -4.817231834466402E-5    9.050104047575300E-5   -1.311298482365418E-4    2.143436518845926E-4   -3.614011745495064E-5    1.378584431397221E-1    5.563399414345444E-2

 2.075000000000000E9     1.468383502202669E-1    7.861864157868407E-3    1.514323133052940E-4   -4.694149292078446E-5    9.263958494330760E-5   -1.674081815954887E-4   -9.581091131165539E-5    1.166195505670319E-5
                         1.756845850146500E-4   -5.349522982544475E-5    1.188636807768549E-1    7.365740538527250E-2    1.625823032594080E-4   -1.405403423089618E-4    1.340215736649893E-5   -1.430980165535952E-4
                         9.914275840636585E-5   -1.531410234237753E-4    1.323020422236669E-4   -1.214868647380316E-4    1.632154103107263E-1   -1.453442427157779E-2    1.468116277220640E-4   -1.498784905588811E-4
                        -9.772850852667304E-5    1.607309945667672E-5   -3.234836549962895E-6   -1.546398518018370E-4    1.714297095776079E-4   -1.242745291121087E-4    1.238466634209290E-1    6.779066752989814E-2

 2.087500000000000E9     1.319104383429853E-1    1.949594743920511E-2    1.082978393719695E-4   -1.189991697518211E-4   -1.717300762756490E-5   -1.519078630626731E-4   -8.533024391657255E-5    6.520436113507603E-5
                         1.140153382920766E-4   -1.121968605992185E-4    1.082070481737588E-1    8.867697509268521E-2    4.732844497368856E-5   -1.987308273919019E-4   -4.334508623159930E-5   -1.261416551862096E-4
                         2.375489221764040E-5   -1.738660328274874E-4    6.343474469673604E-5   -1.943341478035121E-4    1.472736108067408E-1   -5.072000023012268E-3    8.817358453143328E-5   -1.570753437549270E-4
                        -1.006119735203194E-4    7.534670351512217E-5   -5.370613041327959E-5   -1.055007358297848E-4    9.668658001386222E-5   -2.017689654847063E-4    1.116062933384617E-1    8.172109902076503E-2

 2.100000000000000E9     1.185407805243188E-1    3.267894184698467E-2    6.274490378492333E-5   -1.424470788164011E-4   -9.678778701804308E-5   -1.218800228321940E-4   -3.599756180841685E-5    8.250498043790207E-5
                         5.254411440430420E-5   -1.431083661460359E-4    9.965309571908339E-2    1.047526280486373E-1   -3.128126298997873E-5   -1.751324409637721E-4   -9.349249836044032E-5   -6.341847954855602E-5
                        -1.033163778980490E-4   -1.189949002242409E-4   -1.596428429892764E-5   -1.620785734982789E-4    1.329553407100344E-1    6.236048942457835E-3    2.004543088992487E-5   -1.865924591013364E-4
                        -2.169889510392416E-5    7.713511534010457E-5   -1.110162311085765E-4   -4.019083672746625E-5    3.457915357797486E-5   -1.830781829171704E-4    1.012949393624425E-1    9.705739272371069E-2

 2.112500000000000E9     1.068762123462203E-1    4.682638740256721E-2    2.212565030418111E-5   -1.487069980613991E-4   -1.397886597211533E-4   -3.873786821651547E-5    1.977236250396910E-5    7.278025454822949E-5
                        -9.263743230508832E-7   -1.349314373474628E-4    9.316349461437469E-2    1.213220259017955E-1   -1.152651848189095E-4   -1.080453139620812E-4   -1.209510512814921E-4    1.632551385917131E-5
                        -1.566596791914821E-4   -2.939302339608447E-5   -1.217352160208915E-4   -1.381688708107743E-4    1.204581069228920E-1    1.895175420719539E-2   -4.557967014487656E-5   -1.633626232614369E-4
                         3.645879454363897E-5    7.924763408759918E-5   -1.067215155900654E-4    2.155950997504661E-5   -5.837979359061854E-5   -1.577245828814983E-4    9.301942439323917E-2    1.131421243466411E-1

 2.125000000000000E9     9.702282586597366E-2    6.175598387022579E-2   -5.736337976964108E-5   -1.136525126375789E-4   -1.127052784950443E-4    2.850382999430798E-5    5.210363548411094E-5    6.143579887448513E-5
                        -6.139112188060859E-5   -1.156798639729778E-4    8.863189014355290E-2    1.381970119915701E-1   -1.613749157961584E-4   -5.880878134393985E-5   -7.404909496694378E-5    1.071989780657154E-4
                        -1.439076355068334E-4    1.651750012005543E-5   -1.415347824542189E-4   -6.950288237472868E-5    1.096454215189260E-1    3.285958429924050E-2   -1.075733160475723E-4   -1.240857944095924E-4
                         4.768561761866051E-5    5.280831196345117E-5   -8.145604810997607E-5    5.255796961639896E-5   -1.123855243611145E-4   -1.175983117620108E-4    8.678888311539541E-2    1.296777503209736E-1

 2.137500000000000E9     8.911659354753791E-2    7.709465947831348E-2   -1.234823098369290E-4   -7.923069880897078E-5   -1.094987672921973E-4    8.677108208707448E-5    5.304495969616350E-5    1.027557868424366E-5
                        -9.673630182635437E-5   -6.757914179249722E-5    8.613494183314041E-2    1.548240548891481E-1   -1.770892334035206E-4   -6.056635239727404E-6   -2.815878431606901E-5    8.491858679348840E-5
                        -8.591010592080304E-5    9.035284459567242E-5   -1.805852172570015E-4    3.841516432942902E-5    1.004966355341896E-1    4.763265089087076E-2   -1.402770124399539E-4   -7.288472910077249E-5
                         8.178023492233238E-5    1.827703540691308E-6   -1.485404219217128E-5    8.498942259067306E-5   -1.339946580152103E-4   -4.457714263705657E-5    8.269542647300267E-2    1.463761677744405E-1

 2.150000000000000E9     8.323951919346873E-2    9.259257507460841E-2   -1.368607926862866E-4   -2.249032097081929E-5   -2.743822533488308E-5    1.216433628527431E-4    4.021941451616109E-5   -1.909269550099434E-5
                        -1.109127763480211E-4   -3.267194354202920E-5    8.563706654434652E-2    1.710837556525436E-1   -1.156965344165007E-4    1.001850154124776E-4    6.813951836680375E-6    6.054254406072405E-5
                        -2.777320974056151E-5    1.273051225080459E-4   -1.136677230581165E-4    7.621285441588067E-5    9.320907889395655E-2    6.286163210784543E-2   -1.411345055008340E-4    2.156848277175114E-5
                         4.081800535587494E-5   -3.097864201634718E-5    4.040067913720674E-5    6.949939839827245E-5   -1.445397431486483E-4    5.699217856280124E-6    8.089687742926831E-2    1.630079049996100E-1

 2.162500000000000E9     7.953797402835265E-2    1.081569767072380E-1   -1.047467765907588E-4    5.403313396434308E-5    5.536681682726557E-5    1.110444679637464E-4    1.968083103121515E-5   -6.772389913630430E-5
                        -1.273664741293644E-4    2.816890633088249E-5    8.726400927321247E-2    1.868485977831814E-1   -7.023755721053935E-5    1.180831195106729E-4    5.836402564037544E-5    3.852554920596914E-5
                         2.140836666675288E-5    1.017405094843135E-4   -7.274611786466041E-5    1.210199932740832E-4    8.765439754779364E-2    7.820691319589161E-2   -1.236987595714311E-4    5.585663887012609E-5
                         2.840322292085639E-5   -7.184107885280134E-5    5.801424956650777E-5    5.507332168774451E-5   -1.171167652437953E-4    4.611268142268879E-5    8.119134612607927E-2    1.794286946000373E-1

 2.175000000000000E9     7.773510451321007E-2    1.236553693615619E-1   -1.108289742364062E-4    8.652249172915693E-5    5.951808176673658E-5    9.119803543122955E-5    3.518276758782750E-6   -7.976338440695272E-5
                        -1.072470164381403E-4    5.897274597522734E-5    9.066888913848274E-2    2.020533458925295E-1    3.865406806679110E-5    1.185815732847953E-4    6.891759340358285E-5    2.526367756473264E-5
                         8.109893330405030E-5    4.933960196906254E-5    1.606695472450876E-6    1.164455361686329E-4    8.389792288753040E-2    9.342704351786017E-2   -6.344373440953938E-5    9.262673206009061E-5
                        -1.682728119934674E-5   -7.155561003866364E-5    5.798498971580712E-5    3.415750345486566E-6   -6.819000654058781E-5    8.434222934396237E-5    8.339464704060945E-2    1.955802371660863E-1

 2.187500000000000E9     7.781325560120503E-2    1.390263931692904E-1   -3.817981337853736E-5    1.010791776127322E-4    1.151404844175947E-4    8.012896426338682E-6   -9.666078393044831E-6   -5.916700694480228E-5
                        -3.233663569912887E-5    1.077796823741244E-4    9.559115502814329E-2    2.167430686407259E-1    6.730831515034388E-5    1.220406341989250E-4    4.555584588664151E-5   -2.028522214837319E-5
                         9.635201482129147E-5    1.918515646374859E-5    7.713561665225477E-5    1.205748994956205E-4    8.189353118966369E-2    1.083614831806790E-1   -3.235248794564019E-5    9.716272391431483E-5
                        -4.255418973332298E-5   -5.795360174746396E-5    7.368164192816744E-5   -1.859958041065876E-5   -2.089274942990037E-5    1.128476376024920E-4    8.723474570139891E-2    2.112534829160713E-1

 2.200000000000000E9     7.944571188406185E-2    1.543463621319223E-1   -3.156600423562551E-5    8.570144524791681E-5    8.031352852387695E-5   -2.535598131638331E-5   -1.322493181425136E-5   -2.234291568535761E-5
                        -4.219952107279890E-6    6.302401524035790E-5    1.017553691746367E-1    2.308186199816110E-1    9.076326294589517E-5    6.273732336855827E-5    2.607333972121266E-5   -6.691836234739980E-5
                         7.433839330428062E-5   -3.825887357706860E-5    1.056979160183725E-4    5.662685997887987E-5    8.168779670891768E-2    1.230345085741174E-1    2.941605299384911E-5    8.489249129135893E-5
                        -2.872669027699228E-5    1.099215411422164E-5    3.787646159943101E-5   -2.303095280841898E-5    1.702867477090932E-5    7.803621733806005E-5    9.254912263400134E-2    2.263389265641366E-1

 2.212500000000000E9     8.240078053063526E-2    1.694000797984138E-1    4.533079460802929E-5    8.831983553204274E-5    1.412539506404395E-5   -7.700058129123241E-5   -4.801652419867504E-5    1.001749752589236E-5
                         4.588300582765468E-5    6.161689383374124E-5    1.089077006819742E-1    2.442329379653522E-1    1.086109705548056E-4    2.201329866867594E-5    1.179938613331478E-6   -3.231695839310959E-5
                         4.171914765445042E-5   -6.912060010974102E-5    1.090397022473133E-4    2.875867166540106E-5    8.311280935829375E-2    1.373204065732234E-1    5.494012074162679E-5    7.582670457478166E-5
                        -2.750136075373584E-5    4.366126655772503E-6    2.229019952972426E-5   -8.676621493306573E-5    2.395217688058448E-5    9.342771451277120E-5    9.905091866216356E-2    2.406688266738646E-1

 2.225000000000000E9     8.637298096713282E-2    1.839447569071523E-1    8.175904706409543E-5    2.622652600091673E-5    2.103229658476127E-5   -8.210359328662029E-5    1.310067747262336E-5    1.059529491976990E-5
                         4.597334010478133E-5    5.728910619044440E-5    1.168663332841987E-1    2.566980384254766E-1    6.391147761312161E-5   -6.205871304127318E-5   -1.957449211929140E-5   -2.156820117534928E-5
                        -5.797911193379381E-6   -7.906574600144362E-5    8.995308551635411E-5   -3.477758743181293E-5    8.611712542236877E-2    1.513077084155846E-1    7.398246584573678E-5    3.342247416303288E-5
                        -1.209490777464848E-5    4.881878875031461E-5   -2.410125367388547E-5   -4.693570894039362E-5    6.089607639245950E-5    4.975694971873801E-5    1.065529915511710E-1    2.540816660666805E-1

 2.237500000000000E9     9.136698903051993E-2    1.978618105408902E-1    6.611715822110982E-5    2.841139196120682E-5   -2.073756327452594E-5   -6.754213843286796E-5   -7.860475072078991E-6    3.175301852670172E-5
                         7.008191837404890E-5    2.167792344356238E-5    1.255998096884840E-1    2.680593443415745E-1    4.901724095101463E-5   -1.130676524069265E-4   -6.893732181941536E-5   -2.297625799092643E-5
                        -5.443329760923721E-5   -6.143970193251819E-5    3.922290968460982E-5   -6.585737990885775E-5    9.027096174092823E-2    1.649391386842811E-1    6.521883493167996E-5    1.658399566793920E-5
                         1.588946287962980E-5    4.713648468257973E-5   -2.023568035792349E-5   -1.678390022808392E-5    6.637086489434176E-5    1.925550784331342E-5    1.151319450437835E-1    2.663724010359672E-1

 2.250000000000000E9     9.728225711104586E-2    2.109390964500182E-1    4.370379346771189E-5   -3.221946426717341E-5   -4.316179003242870E-5   -3.394120155088389E-5    2.587249711101787E-6    2.807566591806671E-5
                         7.764373796935872E-5   -1.719331157996223E-5    1.351478436624883E-1    2.782385184687075E-1   -1.800852637720507E-5   -1.143109670429670E-4   -5.223895379660007E-5   -2.977064926957266E-5
                        -6.711702272505690E-5   -3.220536880156041E-5    5.711017596247770E-6   -1.008163906093926E-4    9.548069396423227E-2    1.780450268856439E-1    7.753461711630270E-5   -1.763931035577690E-5
                         2.280563612019516E-5    2.257205207922752E-5   -4.699487755082934E-5   -1.138093478480561E-5    5.173409779573593E-5   -2.471466999977727E-5    1.249287980316318E-1    2.775242453547537E-1

 2.262500000000000E9     1.041131044863301E-1    2.230125763348486E-1    4.792744153231510E-5   -5.273087135811433E-5   -5.259054678441647E-5   -3.036827794090259E-6    3.018981995171672E-5   -5.957640434199003E-6
                         3.968151127085001E-5   -6.342724266766415E-5    1.456133402350836E-1    2.873370469014188E-1   -3.127564344687968E-5   -6.981602962709628E-5   -3.617405210941694E-5    1.880303944758734E-5
                        -6.028811394567312E-5   -6.470224554874357E-6   -3.508949394895416E-5   -8.648209017789377E-5    1.015441115925218E-1    1.905121796131139E-1    4.761564411135903E-5   -6.512675119181689E-5
                         1.942067218572927E-5   -7.589065759801381E-6   -1.164078230111764E-5    1.831718382258256E-5    3.650106007232051E-5   -5.529083245120429E-5    1.356986476821262E-1    2.876865809759171E-1

 2.275000000000000E9     1.119461155129157E-1    2.339383701297370E-1    2.239849153980327E-5   -3.400506214320084E-5   -3.009092570117890E-5    3.031964638127639E-5    3.237797222572145E-5   -5.451387241412080E-6
                         4.904993015591679E-5   -7.110707602861470E-5    1.568602615555075E-1    2.954646360672951E-1   -6.032321162844628E-5   -4.194335289726581E-5   -2.823935468149136E-6    1.092466655104295E-5
                        -1.831026872994817E-5    5.568082422011249E-5   -6.531616107292289E-5   -2.492606881451634E-5    1.083859087610414E-1    2.022424079009832E-1    1.051871092584808E-5   -5.851698068111768E-5
                         4.447949636796879E-6    3.880811414883583E-6   -3.998016469490261E-7    2.136473175002785E-5    2.454516437228349E-5   -5.130144755380707E-5    1.471827274338676E-1    2.969934489339006E-1

 2.287500000000000E9     1.208717587141265E-1    2.438854227246859E-1   -1.065349710252280E-5   -4.023108823557674E-5   -2.323244438136730E-5    3.984505621890316E-5    3.033378397534620E-6   -3.775992711315832E-6
                        -3.583215895097711E-5   -6.278413016611114E-5    1.688203461006631E-1    3.027969929095010E-1   -3.615243362497501E-5   -1.366625058440833E-5    3.486634249122081E-7    9.335118352697367E-7
                        -2.635170265247076E-5    1.887449603792752E-5   -7.693242457968386E-5   -4.668035484131142E-6    1.160398031825881E-1    2.130792334776355E-1   -1.313435226565450E-5   -7.088266370234299E-5
                         5.404033495946135E-6   -1.428077177223275E-5   -1.059396977065182E-5    2.585249263094687E-5    1.834161831187250E-6   -6.224892804258286E-5    1.593500282491305E-1    3.054019628047031E-1

 2.300000000000000E9     1.308368753277587E-1    2.530020742823220E-1   -2.328440921368574E-5   -3.816098386776643E-5    2.813812749693636E-5    6.004180951677542E-5    1.518950102108350E-5   -4.147752225378541E-5
                        -2.842473102322593E-5   -4.810854918750775E-5    1.813709345382283E-1    3.093910504521442E-1   -5.651996021747133E-5    7.883434337698780E-7    3.633033308281725E-6    1.381582036409222E-5
                         1.994598758660271E-5    1.489995775917452E-5   -6.161750722991328E-5    3.164574508627141E-5    1.244823865331241E-1    2.228777902314096E-1   -5.662212539031763E-5   -6.952053816027621E-5
                        -5.838448828438858E-6   -4.099601319853538E-5    5.132620746135781E-5    1.969980313783834E-5   -1.603718542563872E-5   -3.545046313646288E-5    1.720802007078685E-1    3.129311490098335E-1

 2.312500000000000E9     1.418039139277313E-1    2.612113839543703E-1   -5.275330182413012E-5    9.384287244666141E-6    1.544321210053987E-5   -1.158328097154846E-7   -1.412364002758016E-5   -4.426824505209634E-5
                        -5.597452999089519E-5   -9.366418284426035E-7    1.941269905177387E-1    3.152112664974547E-1   -3.328159705350321E-5    3.011010929438853E-5    3.192479637689908E-5    2.939340077588365E-5
                         4.195374298474629E-5    1.927447778198455E-5   -4.538435081996085E-5    4.369703088324527E-5    1.337186768635834E-1    2.315972772202925E-1   -4.506978469605676E-5   -2.124182805316193E-5
                        -1.150507370804880E-5   -1.753872067938717E-5    2.893551334739494E-6    1.046257052518194E-5   -4.245390940206412E-5   -1.366207071072020E-5    1.851116589178421E-1    3.193301562897911E-1

 2.325000000000000E9     1.534276529032664E-1    2.688225333392612E-1   -3.540356323917872E-5    1.943441696408661E-5    6.448410587133271E-5    8.546241722309091E-6   -2.461658103585701E-5   -1.247845992722414E-5
                        -1.913465163576921E-5    1.826831901811002E-5    2.071199894999419E-1    3.201236003666220E-1    1.759868786575633E-5    5.618767894595611E-5    1.613578305952889E-5    5.107470340837535E-7
                         4.593442198769743E-5   -2.639650300918690E-5   -7.924026217725933E-6    5.588439366060804E-5    1.438219582590635E-1    2.393977969767294E-1   -4.260063708550152E-5   -4.015588474459184E-6
                        -1.005901899786426E-5   -8.608023348274726E-6    1.288363049932479E-5   -1.760423731044682E-5   -3.279520846629326E-5   -2.059267538009780E-6    1.984348880039839E-1    3.246653741964220E-1

 2.337500000000000E9     1.654076868164725E-1    2.759265962851103E-1   -2.829486467434925E-5    3.084434866635708E-5    3.313926006624363E-5   -5.104638615561000E-6   -1.588278841675690E-5    1.366923877864314E-5
                        -6.775853438505284E-6    3.365351496435678E-5    2.201279612102549E-1    3.241791014018899E-1    2.769575741818564E-5    5.679257906648967E-5    2.167920161647786E-5   -2.937740526021632E-5
                         6.111679311364433E-6    5.759707866174105E-6   -5.819093761228260E-6    4.648636131744013E-5    1.547268788906994E-1    2.463478654728739E-1   -4.648143565232994E-5    2.554008663052805E-5
                        -1.289853259496311E-5    1.075950203427708E-5   -9.309473174432118E-6   -6.899662242493119E-6   -1.653399003348233E-5    1.207647172309383E-5    2.119413602826954E-1    3.289617762419560E-1

 2.350000000000000E9     1.774944508908447E-1    2.822531385630971E-1   -4.247454110149199E-6    2.642455525061898E-5    3.385735092828061E-5   -5.272832482020301E-5   -8.095336116801740E-7    2.389015136406840E-5
                        -6.562458347482441E-6    2.750368255810108E-5    2.331954217632295E-1    3.271089783420265E-1    4.022769201490514E-5    3.110322355017846E-5    4.843299769264003E-6   -4.391194996350026E-5
                         4.080191375219852E-5   -3.016421725128690E-5    4.780507780937055E-5    1.945338135189009E-5    1.662210021277028E-1    2.524800621640574E-1   -4.925725913399483E-6    1.660181828270932E-5
                        -1.658558451995504E-5   -8.839686778909555E-6   -6.063005912698947E-6   -4.308526420287645E-5   -3.392739647406542E-5    2.748404091313685E-5    2.257064560367608E-1    3.319728182548541E-1

 2.362500000000000E9     1.895572111638202E-1    2.876542580177263E-1   -1.289841376733901E-5    1.887986639101295E-5   -5.741596861246607E-6   -5.735945697054558E-5    3.334870178008941E-5    3.277321411409278E-5
                        -7.783342407728266E-6    2.030617229190775E-5    2.463534084860342E-1    3.289089303550622E-1    5.598829828135295E-5    6.647886299190930E-6   -3.871251947564100E-5   -1.115283521208948E-5
                        -5.436438622984472E-6   -1.879694708575578E-5    3.316401378927409E-5    3.839836034810323E-6    1.780923743848771E-1    2.578632319102780E-1    8.176029409272090E-6    1.800459070644738E-5
                         1.942621109948765E-5    2.347866758002053E-5   -1.118219481603660E-6   -2.265554517742841E-5    5.836950536331466E-6    1.220774182504518E-5    2.398144795926379E-1    3.337713120467197E-1

 2.375000000000000E9     2.015580258332422E-1    2.918797795345608E-1    2.945152928087494E-5    2.079749754556677E-6   -3.975385281212276E-5   -3.991982140120674E-5    7.411078811471137E-6    1.900579339502191E-5
                         9.131438579460538E-6   -6.359853053700763E-6    2.596661500348438E-1    3.296316019624820E-1    2.258520474484137E-5   -1.675339717308446E-7   -2.665752386140441E-5    6.166175511695111E-6
                         2.103652899159188E-6   -2.282865140104533E-5    5.087269510065975E-5    1.777044781611974E-5    1.901446321804084E-1    2.623776393634170E-1    1.503333656612856E-6    1.440729762392653E-5
                         7.710595167994787E-6    2.102124190789163E-5   -1.283964158703709E-5   -2.125973888683472E-5   -8.660904645416415E-6    1.677422906635918E-5    2.539394913012440E-1    3.346376638853373E-1

 2.387500000000000E9     2.135901683157264E-1    2.948584620810557E-1    5.885477788124491E-5    8.961780835446392E-6   -4.840457828686627E-5   -3.660964576651670E-6    8.034911871353183E-6    2.258985375046711E-5
                         4.143710093621655E-5    1.186873093678274E-5    2.732258134630866E-1    3.293600485408286E-1   -5.505267231119888E-6   -1.051585027389954E-5   -5.223142192231244E-7    2.844876802460485E-5
                        -3.513875795190184E-5    7.667872179084037E-6    1.045808432595545E-5   -2.543494624025963E-5    2.021799741732539E-1    2.660940728815934E-1   -6.956543029449441E-6    9.697620764132005E-6
                         3.115223770086621E-5    2.100445853447042E-5   -3.112563427550890E-5    1.373457791601309E-5    3.463170522109621E-6    1.427580109783294E-5    2.683111633903770E-1    3.347072980118782E-1

 2.400000000000000E9     2.259103979720498E-1    2.964348058003483E-1    2.781151401440844E-5   -2.734360074933053E-6   -1.499873456707582E-5   -1.538449917338558E-5    2.241764132385187E-5   -2.867662910035453E-5
                         2.101372904314740E-5    9.943419068353068E-6    2.868492732382608E-1    3.284652653885039E-1   -9.255039648614521E-6   -3.041969503500400E-5    7.346153997506801E-6    2.148133132167146E-5
                         3.095361468464412E-6    2.344123757197395E-5    7.554981773923139E-6   -1.605925289063998E-5    2.141855365911999E-1    2.688224513245717E-1    3.846737084158968E-5   -1.517752545941380E-5
                         1.336216157467398E-5   -1.170321236938449E-5   -1.241340085080740E-5   -7.578160009631940E-6    2.792207078283201E-5    2.819504975611099E-6    2.823928978326765E-1    3.340946505794968E-1

 2.412500000000000E9     2.385132082377859E-1    2.968388547867335E-1    3.007414573814924E-5    1.288514866698832E-5   -9.887975403605000E-6    3.031992942619099E-5    2.963512637134303E-5   -1.656834757328728E-5
                         1.372591539789379E-5   -1.475819667459984E-5    3.003838151383420E-1    3.269108029421151E-1   -2.313463910293017E-5   -2.193822340878417E-5   -5.392788465947412E-6   -2.100182231010137E-5
                        -3.957261083735674E-5   -5.818705874726912E-6    8.977589549334788E-6   -1.723567795431247E-5    2.261229373629451E-1    2.704800666251235E-1    2.078047751345393E-5   -9.302391320482201E-6
                        -1.218116040872852E-5    3.503468734602901E-6    1.590193424292131E-5    2.416742852478403E-5    2.800063208441427E-5   -2.676748957933629E-5    2.962286857987656E-1    3.327734363276811E-1

 2.425000000000000E9     2.513475078574154E-1    2.963054620994583E-1    2.488817318722458E-5   -3.732297491750586E-5    1.825703210943135E-5    9.234999463981109E-6   -7.356445843723533E-6   -4.032200867676258E-6
                         5.683772280108241E-5   -3.532076446599870E-6    3.135104043727676E-1    3.247796911780738E-1   -7.305136032947871E-6   -4.729845740558416E-5   -6.153349821752791E-6    1.462041621363258E-5
                         1.254231055234778E-6    1.354669362854127E-6   -2.349763468626281E-5   -3.979318781282335E-5    2.379541081054904E-1    2.711469698733539E-1    4.918031221879897E-5   -3.246362365176723E-5
                        -3.314772717991084E-5   -2.438147816751298E-6    1.633578031760147E-5    8.537780698792825E-6    3.301463780725119E-5   -2.921268803187804E-5    3.096311316573891E-1    3.306074852004049E-1

 2.437500000000000E9     2.642868261797696E-1    2.953064319289953E-1    1.027744241131371E-5   -2.152810494045350E-5   -6.607094615143920E-6    8.246564751597157E-6   -3.050513334760597E-5   -3.456480735786311E-5
                         1.295185621892405E-5   -6.032488325139586E-6    3.261363802462113E-1    3.219300371713513E-1   -2.678544027475482E-5    3.440227221957681E-9   -6.875740952615698E-6   -2.931933626924465E-5
                        -1.956798629350726E-5    2.475649745571403E-5   -2.621533974087927E-5   -4.994693836186340E-5    2.497510951646477E-1    2.707654827232227E-1    5.788240240428170E-6   -2.231565106368171E-5
                        -9.131810133343025E-6   -1.280745742656455E-5    2.412451659310807E-6    3.910155087516603E-5    3.103700611483878E-5   -4.162837064636954E-5    3.223456295765484E-1    3.274955965951939E-1

 2.450000000000000E9     2.770635092756663E-1    2.938930622633323E-1    3.738810024315752E-5   -2.523699363751364E-5    2.594005355162700E-5    4.231413043796437E-5   -1.772758132614293E-5   -1.291293990743678E-6
                        -1.980718823482607E-5    6.192047407144892E-6    3.381011676813693E-1    3.185487692832639E-1   -1.042129263080259E-7   -2.811577659679744E-5   -1.372472472929232E-5    2.604022955738653E-5
                         2.709731370329942E-5    1.501154102986315E-5   -2.578896589167895E-5    1.213582861143047E-5    2.614386024870112E-1    2.696545403219714E-1    2.846166818391383E-5   -1.861661502171048E-5
                         4.209117791454894E-7    1.887366258339581E-5   -3.863245288205756E-6   -3.886512877188180E-6   -6.485265397062570E-6   -2.596430014362982E-5    3.346728216833003E-1    3.235815631636449E-1

 2.462500000000000E9     2.892577790699677E-1    2.923224309671287E-1   -3.066644181286499E-5   -1.409711610486661E-5    1.867142217413246E-5    3.004701754431147E-5   -1.138311717807575E-5    8.528134128268581E-6
                        -2.109922486882232E-5   -3.359771609993613E-5    3.496887942730786E-1    3.141100944007506E-1   -2.541606484009597E-5   -1.579328388143397E-5    2.794906553483149E-5   -1.456010090363114E-5
                        -2.284714051071546E-5   -1.373029583193479E-5   -2.301712701208992E-5    2.036481794302883E-5    2.729109013324340E-1    2.677718389729840E-1   -1.447982861106862E-5   -1.785863434220330E-5
                        -1.040137644759693E-5    7.123913720304223E-6    1.530675699514393E-5   -3.077009312928659E-7    1.014495969845035E-5   -1.335358007480660E-5    3.467607199050547E-1    3.188419983454776E-1

 2.475000000000000E9     3.008670370794558E-1    2.902796126931327E-1   -1.067046708520966E-5   -9.628772412531166E-6    1.709975290878669E-5   -1.555487938863329E-5    4.275817252541537E-6   -2.246776520672154E-5
                        -2.584347787245404E-5   -1.510153401041565E-5    3.608450200593446E-1    3.089817224530071E-1   -3.961691753256367E-6    3.362002321762813E-5   -2.797768612752520E-5   -2.544856170138104E-5
                        -1.882764341511552E-5   -2.088316502692229E-5   -1.376956257008196E-5    4.603650543544406E-6    2.843266256174481E-1    2.652143577423295E-1   -1.947912966466085E-5   -1.234372492914211E-5
                        -7.506017813831388E-6    1.871520041731899E-5   -3.218594566721605E-6   -2.520260627508711E-5   -3.501269540369702E-5   -4.848794746190966E-6    3.586768613143727E-1    3.134373396496825E-1

 2.487500000000000E9     3.118020250786206E-1    2.877256720736885E-1   -1.452280166733379E-5   -8.547500262899959E-6   -3.971368870865234E-7    2.005853271346036E-5   -1.209681226123682E-5    2.446303860744619E-6
                        -4.977829201696878E-5   -9.234478070042582E-6    3.717304981116594E-1    3.032797767424002E-1   -9.590651984633836E-6    1.361653367169984E-5   -1.617268113727773E-5   -7.327682933521159E-6
                        -4.089959864009016E-6   -1.704652992160569E-5    1.220982410691709E-5    9.654830396308798E-6    2.953413938037976E-1    2.621102990449791E-1   -2.832416964069360E-5    2.265769579159345E-6
                        -3.392427645148119E-5   -9.464402623642838E-6   -7.126742391099364E-6   -7.832619595742464E-6   -6.617385674923193E-5   -1.607564326083983E-6    3.702192733851140E-1    3.075243744442607E-1

 2.500000000000000E9     3.221015410177455E-1    2.844062610861117E-1   -3.703986399245696E-5   -1.465123274486805E-5   -8.483567414671135E-6   -2.455419671396122E-5    9.590918845742092E-6   -3.228277785019806E-6
                        -1.286636913367552E-5   -1.995128420565717E-5    3.823769634339577E-1    2.971041005892739E-1    1.455424626197827E-5    6.069920315217302E-6    1.699905763251795E-5    2.826051657047111E-5
                        -1.358099248713575E-5   -2.386483543253069E-5    9.512019500960419E-8    1.579802407553862E-5    3.059696641946729E-1    2.586343914960213E-1   -3.070761514901885E-5    8.252769780813692E-6
                        -2.458264736175726E-5    3.600252995551218E-5   -1.472095141386405E-5    1.137563132535206E-5   -2.510733307890480E-5    4.153488542479868E-6    3.813586495658260E-1    3.014386066657704E-1

 2.512500000000000E9     3.316534335440539E-1    2.802216105755815E-1   -2.266502967153285E-5   -2.280181603433081E-7    2.093161686774373E-5   -3.724235093878407E-6   -9.233543406079072E-6    3.743115906983741E-5
                        -4.271757276838704E-5   -5.790600128605750E-6    3.927992489863676E-1    2.906424812796068E-1   -5.030321157167588E-6   -1.088438782614786E-5   -3.770418795622662E-5    1.365038389970718E-5
                        -3.590805768084246E-6   -1.784460682778120E-5    1.112583638523095E-5    3.448270797674866E-5    3.161289992146568E-1    2.547629500488784E-1    1.354624387611179E-6    9.173610994389565E-6
                         6.635648057528897E-6    1.795243257195611E-5    1.124351940743154E-5   -3.292365246376045E-5   -1.291646974684188E-5    3.928077403158381E-5    3.921598032014730E-1    2.952482195723918E-1

 2.525000000000000E9     3.410242157286847E-1    2.751998432336614E-1   -1.943103312251216E-5    2.364066907828489E-5   -1.254540859746781E-5   -2.014875994192219E-5    2.577352864664586E-6    4.920363891338211E-6
                        -2.091666430718746E-5    5.040696080074608E-6    4.027655705718149E-1    2.841510177990448E-1    2.349384491781144E-5    1.854862165737466E-5   -2.745310318978337E-5   -2.684014391131279E-6
                        -5.072781338900237E-5    3.387624732183162E-6    3.853596216944098E-5    1.903886494407051E-5    3.257892128334434E-1    2.505384047641958E-1    1.330908853628536E-6    4.582894732868035E-6
                        -2.461945089987709E-6    1.038228659134780E-6   -3.457121568229994E-6    2.538778341632472E-5   -2.688855445909677E-5    3.713085826013025E-5    4.022282691848815E-1    2.888717306412490E-1

 2.537500000000000E9     3.504288919184896E-1    2.694184322925336E-1    1.744875322529220E-5    3.581173686544777E-5    1.417482451441436E-5   -2.804064315759368E-5   -6.341208734806453E-6    9.231517055616686E-6
                        -3.376053960248628E-6    6.614332508469950E-5    4.120126112044379E-1    2.778219845564681E-1    1.266945600123647E-5   -1.971077198082458E-5    1.096118163875415E-5    1.492089947661956E-5
                         5.847436434309945E-6   -3.489752013882124E-7    1.426585879419779E-5    7.456638886345382E-6    3.348098974543895E-1    2.460197210770571E-1    2.128619444130273E-5    9.928715419004823E-6
                        -3.207358766074892E-5   -5.190548070762778E-6    6.047826559327661E-6    2.448965851701200E-5   -1.777997355795946E-5    5.348721630126269E-5    4.115108011912398E-1    2.823087682169192E-1

 2.550000000000000E9     3.597906009346273E-1    2.634650717772547E-1   -3.877541298239175E-5    2.169714761850565E-5    5.451977955905729E-6   -1.811630283266328E-5    1.389193041102282E-5    5.080597864688112E-5
                         5.092342702332954E-6    8.625740167506388E-6    4.208563732409177E-1    2.710992212941328E-1    2.323918211628532E-5    4.489166483586829E-5   -3.141196609189881E-5   -2.256159588170865E-5
                         1.791529233711512E-5    2.976786531523195E-5    2.580280774020327E-5    6.211158556251477E-6    3.434400085752904E-1    2.411047235244708E-1    1.415966338608274E-5    3.215440567150311E-5
                         4.752244791799077E-6   -2.478170889461342E-5   -3.582410439577439E-6    4.639403402026621E-5    2.293908933905995E-5    3.929520442974735E-5    4.202708748220698E-1    2.751139343811428E-1

 2.562500000000000E9     3.691084651816984E-1    2.574933563450935E-1    8.172370788021904E-6    1.479964579170757E-5    2.046732087926030E-6    1.075580123203393E-5    8.262224289050076E-6    1.401278363034010E-5
                        -2.979861882427739E-5    3.074064799850144E-5    4.290639396953521E-1    2.641624487785093E-1    2.287051406144587E-6   -2.789346205340787E-5   -1.056029348701357E-5   -3.582452612568756E-5
                        -9.650013598272408E-6   -1.257935446214852E-5    3.752220792672863E-5    2.640395024065721E-5    3.517589790707957E-1    2.359178315143009E-1    3.518601791032069E-5    4.156257285914660E-5
                         1.174318809218178E-5    2.598450519694072E-5   -1.820709761587953E-6    1.042291998342200E-5   -4.064605321491270E-6    3.034205848061416E-5    4.286080287179772E-1    2.674810350155662E-1

 2.575000000000000E9     3.783004123097582E-1    2.517477358997627E-1   -8.220875578401718E-6    1.788129440663227E-5    1.151264116723019E-5   -1.682794334741184E-5    4.381944757380397E-6   -2.044744943296127E-5
                         7.093597420333116E-6    3.251603919161164E-5    4.369994145307611E-1    2.569155042017918E-1   -1.521781870592453E-5    1.542041217655953E-5   -9.303331928169462E-6    1.260047441609945E-5
                        -1.379434650600756E-5    5.292909883901194E-6    4.918321421670788E-6   -1.522091273715353E-5    3.597967884367647E-1    2.305713321503723E-1    2.722366273792486E-5    1.795151240243341E-5
                         1.260496768713100E-5   -6.817668048732257E-6   -1.988298159264060E-5    9.716071223515140E-6    1.208907943764907E-5    4.360123494570901E-5    4.369313673630763E-1    2.596064620415132E-1

 2.587500000000000E9     3.869655519631292E-1    2.464896394196103E-1    1.489904083906931E-5    2.854175437826694E-5   -2.443309264285813E-5   -4.775373538701561E-6    4.732683690075562E-6    7.233612244064643E-6
                         5.849692857666264E-6    1.688798069199256E-5    4.445445698371798E-1    2.492899197733831E-1    6.524678427164507E-6   -2.511310030391825E-5    1.717269488339482E-5   -2.527719580557415E-5
                         1.366616487001973E-5    1.931413527950393E-5   -2.228151717707179E-5   -2.291664192766190E-5    3.674382222535724E-1    2.249147292738952E-1    3.508767995058609E-5    2.848651459674194E-5
                        -1.553429824522830E-5   -7.191467488149850E-6    2.255683170424532E-5   -7.107868302225422E-6    1.855526115939152E-5    1.425057138328901E-5    4.450453016700908E-1    2.516159161963917E-1

 2.600000000000000E9     3.950140930945974E-1    2.413703675180402E-1    4.310008326288953E-5    3.695147838645691E-5   -2.796820561718614E-5   -6.982286417914142E-6   -4.883999735703748E-7   -1.172528903963086E-6
                         2.238338919025932E-5   -1.173929656853175E-5    4.518126334529999E-1    2.415214505554645E-1   -2.158325802152320E-5   -5.610618358685819E-6    1.597069219121271E-5   -1.386453020052239E-5
                         3.805135453587057E-6   -4.248728979095767E-5    3.576290956672976E-5   -2.822610398202973E-5    3.749362649090033E-1    2.190852027258241E-1    5.428938567299042E-5   -9.051159422478196E-6
                        -8.227955470089928E-6    3.034425354820512E-6    8.194888781155801E-6    4.007223705383753E-6    2.764541803411987E-5    4.956566167295945E-6    4.529466330611339E-1    2.435802043737206E-1

 2.612500000000000E9     4.023729598840883E-1    2.362598921333991E-1    1.262028470402128E-5    1.179163540745208E-5    4.342569909094381E-6    4.367482124878853E-5   -5.267735354194484E-6    1.308685758138534E-5
                         3.603101551392280E-5    2.487272371520273E-5    4.590450814159096E-1    2.339065173653370E-1   -3.387062170907962E-5   -2.084318569816755E-5    1.986436685660033E-5    1.603388101218987E-5
                         1.639375022518259E-5    5.091754712307366E-6   -9.982705800802037E-6   -3.009148117876618E-5    3.821433984706852E-1    2.131568411661875E-1    4.004609797019153E-5    1.204675146937685E-5
                         8.436311750712969E-6   -1.310679087030747E-5   -4.479506684695111E-6   -3.353307126030796E-6    2.796391101027793E-5   -3.957242959472865E-5    4.609204492423942E-1    2.357727301213658E-1

 2.625000000000000E9     4.089762649837237E-1    2.306600386525537E-1    3.718118979265659E-5    1.385912380867313E-5   -9.090321969263792E-6    4.730673422342201E-6   -8.622036978641172E-6    2.832337917826744E-5
                         5.550532557026385E-6   -8.137851487363272E-6    4.661406520858705E-1    2.262319762852674E-1   -3.879865190676519E-6    2.480333359349002E-5    1.117396232853082E-5    1.156898048302959E-5
                         1.074484426320715E-5   -6.656481741903347E-6   -2.757834207728122E-5   -5.066414979543925E-6    3.889623125363333E-1    2.070400510928020E-1    5.977968246193133E-6   -2.837430601498386E-5
                         1.542734778695031E-6    2.240796655335142E-5   -7.145077406018592E-6    1.206449894737371E-5    2.955660806267322E-5   -2.240842480971721E-5    4.683444646947589E-1    2.280651856516227E-1

 2.637500000000000E9     4.151176511945170E-1    2.245426919215384E-1    1.819250598066082E-5    2.875979270729699E-6   -8.185334525344749E-6    6.978137737623278E-6   -1.929511049416710E-6   -2.957595299068212E-5
                        -4.816743465433865E-6   -1.288448216800833E-5    4.726925683341365E-1    2.184329067504826E-1   -2.891929091764629E-6    1.337123603987170E-5   -2.046000015404991E-5   -4.442599455048283E-5
                         1.063812513609137E-5   -1.855792309977279E-5   -4.148216509420802E-5    1.256387321631470E-5    3.955456878312298E-1    2.007314136163463E-1    1.782072070460963E-6    4.984890129347859E-6
                        -9.921307688205913E-7    2.018308427529015E-6    1.316434971092026E-5   -1.133184631846986E-5   -1.356559727045752E-6   -1.651660147645329E-5    4.752248237593062E-1    2.202053649554924E-1

 2.650000000000000E9     4.213784580564349E-1    2.174979570459849E-1   -4.215293561512024E-6   -1.796079716279062E-5   -2.407688682739881E-5    9.311571597794690E-6    2.816649486053805E-6   -3.976854740261015E-5
                         2.969005568219920E-5    9.131548081014051E-6    4.791562311970717E-1    2.107556406893670E-1   -6.011530789035569E-6    2.314732825168530E-5    1.207438873334565E-5   -1.271001915595418E-5
                        -2.510840951885852E-6    1.826744894076939E-5   -7.469604441955994E-6   -3.379488577300466E-5    4.018666576251410E-1    1.945438381726744E-1   -3.990494852732656E-5   -4.020861261528972E-5
                         8.402922109509304E-6    4.818262859848620E-5   -8.950418224951516E-6   -6.581149166298735E-6    5.497444517194567E-5   -4.919849641284186E-5    4.814665686098874E-1    2.123707410733712E-1

 2.662500000000000E9     4.276306016977295E-1    2.101351111551814E-1    3.152560024346692E-5   -1.706880822153965E-6    2.908113487864289E-6   -1.767995915560637E-5   -1.527370334260657E-5    2.435542096657763E-5
                        -2.780893943032576E-6   -5.428001174544509E-5    4.850903238455931E-1    2.032196221096941E-1   -3.339279824164770E-5    3.454531715252372E-5   -1.253521340805110E-5   -5.633577622669755E-5
                         1.490022817660651E-5    3.673462638348217E-6    2.135667606138046E-5   -2.336999337788238E-5    4.080987159532168E-1    1.884690976593971E-1   -7.326850238406059E-6   -4.720727968011035E-5
                        -3.549954514229715E-6   -1.109888861224500E-5   -2.168926161793174E-5    6.880189159309860E-6    1.767794928473113E-6   -3.814321767484517E-5    4.873888793344128E-1    2.041393829461823E-1

 2.675000000000000E9     4.341548300945058E-1    2.025565622531263E-1    2.401111725854901E-5    4.586503457613056E-6    1.568811021666966E-5    2.876876953118889E-5    6.097855587894183E-6   -1.454515325715503E-5
                         1.331432564136935E-5   -3.461401977737707E-5    4.907765006700718E-1    1.955585126372688E-1   -1.434736673402657E-5    1.800716299854069E-5    2.419736652373329E-5   -1.777243572304279E-5
                        -3.172230044928927E-6   -1.530035084028611E-5    9.593965074063478E-6    1.718714509399094E-6    4.140881953091149E-1    1.821936419498059E-1   -2.013746522431129E-5   -3.245386680723962E-5
                         1.786494503695701E-5   -3.369358516916200E-5    8.550998597333697E-6   -1.835216996996412E-6   -6.373267813649728E-7   -6.473699165272759E-6    4.930797468975321E-1    1.954901288357030E-1

 2.687500000000000E9     4.407451991721735E-1    1.954283110109872E-1   -3.111732487372132E-5    7.916126823528433E-6    1.246063671171782E-5    2.270524721589830E-5   -6.325882318236715E-6   -1.836821424020293E-5
                         2.315271398836787E-5    4.977211524171674E-6    4.961132287513881E-1    1.875631801779959E-1   -8.455004227318610E-6    6.025837282418958E-6    2.158716549805669E-5   -8.953389181772249E-6
                         1.315641043247093E-5   -1.945457630202314E-5   -3.742020256886386E-6   -2.562422209146137E-5    4.197847504431282E-1    1.759938165398608E-1   -1.339730030221850E-5   -2.009197263828122E-5
                        -1.194749428919657E-6    8.236936936980764E-6    7.363282871140778E-6   -1.400445160967936E-5   -2.271889320677111E-5   -3.540147661986991E-5    4.988327824395752E-1    1.867126109844650E-1

 2.700000000000000E9     4.473288558456686E-1    1.890073322744225E-1   -1.509526339719279E-5    1.128314381906224E-5    2.995294712520317E-5   -1.715071344518028E-5    2.555036125066812E-5    2.815708134460257E-6
                         7.833547786268339E-6    4.180960410863994E-8    5.013684062395277E-1    1.795611158723752E-1   -2.431050416799190E-5    3.494456942088484E-6    3.787725714960875E-8   -2.150193334096652E-5
                         1.485183404430231E-5    4.990028307132988E-6    2.665697879771968E-6    1.843046124383164E-5    4.253125243780929E-1    1.699375925486854E-1   -1.306348695799184E-5   -2.628974971245685E-6
                         3.797143804649372E-6    1.498615745156188E-5    4.053541750181824E-6    1.574497275115718E-5   -4.901447999590786E-5   -3.967555963399716E-5    5.046228758834104E-1    1.779594767136551E-1

 2.712500000000000E9     4.539323083146043E-1    1.831613805570468E-1   -4.785252520583382E-5   -3.059084733572926E-5   -1.369458716134607E-6   -7.977632555493349E-6    1.558816369562354E-5    1.591683375718956E-5
                         7.372613988558643E-6   -1.089611682256567E-5    5.069560289602126E-1    1.716030889601499E-1    1.788561273114755E-5    5.037357321957102E-6    1.780618600192035E-5    4.665787027062430E-6
                        -7.081176907201569E-6    1.336340171196174E-6    2.247511531279730E-6   -6.924627313586657E-6    4.308163360070573E-1    1.638425132130812E-1   -3.828686249719693E-5    1.264868056415808E-5
                        -1.431853884869374E-5   -8.801083911263259E-6    2.881939829742818E-5   -6.504107746296182E-6   -5.726467500050832E-5   -1.561369834713156E-5    5.107082126080386E-1    1.695850894623469E-1

 2.725000000000000E9     4.600917208318456E-1    1.775819026755471E-1    7.615792675081533E-6   -3.365185566156988E-6    2.169341999772109E-5   -1.848753834870240E-5    1.335769840291319E-5    8.059806941431180E-6
                        -4.423177037909360E-5   -3.336885754228350E-5    5.123900305960257E-1    1.638291274864851E-1    5.090268376056984E-6   -2.625074647794619E-5   -6.749865395736568E-6    1.178383465056590E-6
                        -1.556053341552764E-5    1.577358286744225E-5    2.607246917560646E-5   -3.329158909683117E-5    4.361404759735686E-1    1.577236341682243E-1   -1.186017274236972E-5    2.892910266614185E-6
                         3.064807367760246E-5    2.038189328752829E-5    1.479319495449135E-5    3.070478702877623E-5   -2.914673241092708E-5   -5.110501918125393E-7    5.164556345668868E-1    1.614001617859101E-1

 2.737500000000000E9     4.656384091412914E-1    1.720836194251648E-1   -3.360674444851974E-5   -3.801756941554961E-5    3.919335824178704E-5   -2.236723844198731E-5   -1.101631726778694E-5   -2.331707675681801E-6
                        -4.871682752849667E-5    2.329547076379684E-5    5.177732217019558E-1    1.560219174726382E-1   -3.818888995737112E-6   -6.524490731585353E-6   -8.606987378205903E-7    1.665170470811171E-5
                        -4.255681725406959E-6    1.169083577128116E-5   -2.104448325338740E-5    7.931329246092686E-6    4.411958838239252E-1    1.515386881843171E-1   -1.715441853729449E-5    1.355559080050125E-5
                        -1.522842192141692E-5   -3.197074180026335E-5   -7.498205508134966E-6   -6.627592813482035E-6   -3.131613462222774E-5    3.836978996654342E-5    5.218129522599995E-1    1.535209101118351E-1

 2.750000000000000E9     4.706098250336297E-1    1.663944495360193E-1   -8.080403661075913E-6   -7.882106046862310E-6   -5.456218787993886E-6   -3.390757337980046E-5    1.964038141412008E-5   -1.450976172811378E-5
                        -2.569632338958996E-5    2.212477919210537E-5    5.230247503796132E-1    1.482696302614195E-1    9.149636650862302E-6   -3.120768970776309E-6    8.929888100838704E-6    5.004735479338016E-6
                        -6.829142242766695E-6   -1.344336598745769E-5    1.290352678850288E-5    1.246473605136087E-5    4.461416769182840E-1    1.449974481945911E-1   -2.793672884909567E-5    1.517001574313645E-5
                        -1.242038661179110E-7    1.394328194653884E-5   -1.945652373634503E-7    1.406464151084281E-5   -3.527065917039345E-5    1.092075930712576E-6    5.268348333060978E-1    1.453733730742965E-1

 2.762500000000000E9     4.752966925358250E-1    1.597481509313500E-1    1.662716060783068E-5   -1.783178354131474E-5    1.009315428432429E-5    9.387349661500031E-6    1.128721859123816E-5   -3.007732955769427E-5
                        -5.941998548740244E-6    3.716202495812479E-5    5.279406325916269E-1    1.404044380533453E-1    9.160898836887863E-6   -5.792133505730844E-6    1.962825204644437E-5    2.456014867616917E-5
                         3.311361393622955E-5    1.326785110913818E-6   -9.004356795533782E-6   -1.016402174143943E-5    4.510802839333499E-1    1.383933202211896E-1   -1.616174271081296E-5    8.987743587066723E-6
                         2.304055353668505E-6   -8.378378601949697E-6    2.965741721152581E-5    9.608419542530704E-6   -9.126797590851843E-6    3.086917719110925E-5    5.313980543522081E-1    1.370914636100098E-1

 2.775000000000000E9     4.799545138849823E-1    1.522150115620791E-1   -3.193565922164142E-5    2.382811273642402E-6   -1.644780350261048E-5   -2.828628801208092E-6   -7.257863809870399E-6    1.600446611277954E-5
                         3.843687051188474E-6    2.426131472432550E-5    5.325018196312461E-1    1.325389443647625E-1   -1.599984721944129E-5   -1.411896916694184E-5   -2.120265432008525E-5   -2.463650828131161E-5
                         2.084519776058445E-5   -5.780755828401775E-6    8.835783803649021E-7    1.157866590071759E-5    4.558946711028283E-1    1.317313399925411E-1   -1.457348676585276E-5    3.088904779412693E-5
                         1.102217517542710E-5    1.392841605546287E-5   -1.149621274111382E-5    2.775347321222585E-5   -2.138691313469591E-6    3.401648284430896E-5    5.356724676037607E-1    1.285532538590654E-1

 2.787500000000000E9     4.850457630485244E-1    1.442869227293709E-1   -1.549019200276305E-5   -2.645964262355129E-7    1.910612259397758E-5    2.062476524965827E-5   -3.053972442863551E-5   -8.418059520774405E-7
                         9.242582519496929E-6   -1.196344466274798E-6    5.371579530661617E-1    1.244345464735325E-1   -9.846970485125426E-6   -2.497522010905502E-5   -1.383499618666362E-5   -5.683701625399274E-6
                        -1.213821460301537E-5    4.764430633416069E-6   -1.337436246372446E-6    2.650969330717051E-6    4.607050452918262E-1    1.251096041216287E-1   -1.730129040600506E-5    1.641147222024056E-5
                         2.918910996533493E-6    1.104454266957340E-5   -2.366469024386112E-6   -2.590512395181878E-5    2.101034626638107E-5    3.416085187052421E-5    5.400712894037598E-1    1.197007821774107E-1

 2.800000000000000E9     4.904821612941316E-1    1.364075373627206E-1    1.971301556519734E-6    4.736909560478739E-5   -6.909149620081055E-6   -7.620969492658624E-6    1.574076668534385E-6    1.436786685822529E-5
                         3.987657763526767E-5    1.134621004000451E-5    5.418115318752250E-1    1.162204062680375E-1   -1.845393123883254E-5   -9.175667838673034E-6    7.292644597833102E-6    1.104946928392262E-5
                        -2.214595565768330E-5   -1.293599574105751E-5   -2.243604551959030E-5   -1.743437106266582E-5    4.658046055908216E-1    1.183848749725574E-1   -5.158287476371256E-6    3.673646438146795E-5
                        -9.351200608021442E-6    5.938804999095455E-6    3.329033451923163E-5    1.109879202209101E-5    3.351939520143970E-5    8.626430822166704E-6    5.446264904387826E-1    1.106344234144551E-1

 2.812500000000000E9     4.965310766352664E-1    1.286820788681247E-1    3.323492213324018E-5    8.135358594306541E-6   -5.725052440987206E-6   -1.749986672081442E-5    8.028740951691035E-6    1.384836689317244E-5
                         6.184959336180464E-6    2.562569781488615E-5    5.465359935448424E-1    1.079409003364090E-1   -1.852326743403319E-5   -8.370074463908294E-6   -1.001335363848857E-5   -8.217473489594678E-6
                        -6.206513838783124E-6   -1.428609727343458E-5   -3.498827435751962E-5    3.298811633668625E-6    4.709338219138369E-1    1.117953950590397E-1    4.602042601684369E-5    2.119571015835560E-6
                         8.358366947582441E-6   -8.286208430716893E-6   -1.764735147728195E-5    8.747600619809633E-6    1.363656643407689E-5    1.660731778739382E-5    5.492652540659593E-1    1.015088126331927E-1

 2.825000000000000E9     5.027935974201814E-1    1.214647662012749E-1    6.772983509044044E-6    3.703433456589551E-7   -4.528552496675844E-6   -2.462876843590379E-5   -2.514973805631646E-5   -9.344673052248026E-6
                         1.289969834832529E-5    2.043063323084098E-5    5.513283340005405E-1    9.942796041414928E-2    3.368837826921029E-5    2.026108767422113E-5    8.388889253740268E-7    3.014667758107694E-5
                         1.451757199457592E-5   -2.025675871165782E-5   -2.382376821737669E-6    2.412402251208861E-5    4.759915338048386E-1    1.052752749265059E-1    2.636649768836805E-5   -1.082712122758958E-5
                        -1.344951392008966E-5   -1.184706327797785E-5   -1.904965343899115E-5    6.624819423358582E-6    2.694242380631437E-5    2.185437308956515E-5    5.540689854982955E-1    9.247253282733725E-2

 2.837500000000000E9     5.089148650987465E-1    1.147128114768450E-1   -5.645178739247151E-6   -1.368838676393287E-5    7.885714521224062E-6    3.181637769088965E-5   -2.996109831891895E-5   -1.610465713923017E-6
                         5.891041713705538E-6    8.309337461986858E-6    5.561781497869959E-1    9.104614642218796E-2   -3.211391921923511E-5    1.503447940770781E-5    1.457848917075504E-6    1.736781276313448E-5
                         3.406463346155017E-5    3.262932139039834E-6   -3.224420186142316E-5   -1.386955589906783E-5    4.809017384087914E-1    9.868136916618672E-2    1.029793995275950E-5    1.575402834498496E-5
                         1.559729002969665E-5    2.156354871825709E-5   -2.382126427931035E-5   -1.590650006818786E-5    1.558845944823131E-5   -2.345815645125719E-5    5.588195210028682E-1    8.365381449105355E-2

 2.850000000000000E9     5.147411885939751E-1    1.083582600380686E-1   -5.123118241937523E-6   -2.904845083956348E-5   -2.493913775556566E-5   -8.732360009647326E-6   -2.384249080994889E-5   -1.976539363828054E-6
                        -1.271956689369264E-5   -8.733630395747590E-6    5.610143941009352E-1    8.245396473301629E-2   -5.887492893677262E-6    1.419060160648359E-5   -1.213556007240237E-5    2.675924720775936E-5
                         3.229712527942922E-6   -1.390248505882089E-5   -2.080368493682898E-6    1.269330223648617E-5    4.859242289856203E-1    9.193080018158896E-2    9.784052939602497E-6   -1.046501494009876E-5
                        -3.388283786199053E-5   -1.052101462319235E-5    3.362895456469644E-6   -6.606871189568746E-6    3.551704274641685E-5    9.023302428825066E-7    5.633339393554174E-1    7.498726697195224E-2

 2.862500000000000E9     5.198166509441353E-1    1.018250155203255E-1    2.658378609344614E-5   -3.137177671060959E-5    2.710488712533014E-5   -1.781895547332709E-5   -3.103991648195641E-6    1.413505917421469E-5
                         1.620771012507394E-5   -1.013338552506461E-5    5.655970251821455E-1    7.382570960979430E-2    1.314203529372777E-5    3.080248775201400E-5    2.061154489219765E-6   -1.756957070666663E-5
                        -2.355997126471314E-5    2.346496027031546E-6   -2.882613036954098E-5    4.009670415244113E-6    4.906168953975775E-1    8.515934836717604E-2    4.268655570514673E-5   -1.734204622541948E-5
                        -1.153104904389852E-6   -4.774035822495658E-6    3.329181251767405E-7   -1.357562943570997E-5    4.517296886225538E-6   -2.787451793425741E-5    5.673864973376023E-1    6.629077946229900E-2

 2.875000000000000E9     5.245417568433226E-1    9.466759349179897E-2    2.228937691651270E-5   -3.704663513137625E-5    1.931567850313093E-5   -1.051365090389163E-5    7.092212515963096E-6    1.328768015956197E-5
                         4.080434315904063E-6   -1.767926975923724E-5    5.698212956805422E-1    6.487803923509936E-2   -2.825106943543115E-5    7.904358685747466E-6    2.164309519325277E-5    2.845577653699748E-6
                         3.664181544526558E-5    1.468509177441176E-5   -5.253766781118005E-6   -1.563719625998195E-5    4.950819409410014E-1    7.785032439087237E-2    5.754220614606227E-6   -1.627074410967130E-5
                         1.577523201073577E-5    3.296661849855256E-6    2.023488469070143E-5    1.436571456253653E-5    2.890908772643796E-5   -2.843379984616543E-5    5.710647715223837E-1    5.708253971466828E-2

 2.887500000000000E9     5.288491403523988E-1    8.667068636313563E-2   -1.450505466027599E-5   -2.223351537234479E-5   -1.198060256648341E-5   -1.395189514531862E-5   -1.471577312109547E-5    3.514334425554415E-5
                        -1.911555412237592E-6   -2.550733745474496E-5    5.739627660170665E-1    5.569519379951864E-2    5.731256312691937E-6    1.695635093830516E-5    1.150258250329402E-5   -1.957540005797508E-6
                        -7.289945579780735E-6   -2.533537419714407E-5    9.927142682033079E-7    1.262495463942408E-5    4.995986039488911E-1    7.040915901566339E-2    8.424422076095218E-6   -3.400787071820654E-6
                         1.115975533797814E-5   -1.132120433197254E-5    1.487935404089754E-6    6.045230039026999E-6    1.059985060209429E-5   -1.774982686745584E-7    5.746951691681205E-1    4.762666077302505E-2

 2.900000000000000E9     5.328952766527801E-1    7.797809599220731E-2   -8.392762386577148E-6   -1.030030032131391E-5   -2.040538935058764E-5   -3.502323950510138E-6   -1.184159446179167E-5    9.035623565481998E-7
                         2.036236095074692E-5   -2.280797908082301E-5    5.779412145946607E-1    4.605743850064158E-2    4.438552983220678E-6    8.849979312641535E-6    1.220325589754877E-6    1.672997632216885E-5
                         1.402318079493660E-5   -3.286786446724520E-6    3.449217777694245E-6   -2.145027035040640E-5    5.042373737187161E-1    6.225713540857029E-2    1.832349846805938E-5   -2.195105951830952E-5
                        -2.120867646340736E-5    6.782981722966550E-6   -6.241636118491468E-6    4.435427870723852E-5   -6.806293833814311E-6   -6.240469014751557E-6    5.783803750296648E-1    3.750729075382530E-2

 2.912500000000000E9     5.375603899891485E-1    6.810924871537417E-2   -6.690268388708985E-6    7.044943586357403E-6    1.550542973111871E-5    9.932430625804413E-6   -3.912660382316367E-5    1.012983052571114E-5
                        -2.117574811105753E-7   -3.417068943592254E-5    5.819916943796398E-1    3.612099651858595E-2   -7.146948778166564E-6   -2.527282474682974E-6   -1.694823085095493E-5    2.557683849950558E-6
                        -3.436688985597833E-5    1.406909645162435E-6   -1.061981417564907E-5    1.249878521991626E-5    5.090946000823710E-1    5.397572442522955E-2   -4.127301884347624E-6   -2.311595721060340E-5
                        -5.412997892228754E-6   -1.533443450125885E-5    3.473508646717180E-6   -2.173211746568501E-5   -2.755965520654536E-5   -2.941182402039843E-6    5.821291648167924E-1    2.725112858389414E-2

 2.925000000000000E9     5.425142025536041E-1    5.812748003067401E-2   -1.865266532513701E-5    3.789620038932785E-6    4.709084945690096E-6   -1.368796432602882E-5    9.807716450616611E-6    1.932541259016782E-5
                         1.265371752132035E-5   -3.880932849916085E-5    5.860666395044380E-1    2.595029643393498E-2   -7.871224262307810E-6    2.471814423401547E-7   -1.486434634353440E-5   -4.000608420159348E-5
                        -2.129402426498224E-6   -2.164899871549449E-5    5.485743142912109E-6   -9.766944657193511E-6    5.137205879847098E-1    4.580323593951019E-2   -6.241720301249748E-7    6.935525631368607E-6
                         1.225279441478734E-5    1.291993033218166E-5    6.416732943972757E-6    1.192392156114137E-5   -2.576325903067946E-5   -6.730851843478223E-6    5.859601908262271E-1    1.706391124242040E-2

 2.937500000000000E9     5.475366648966825E-1    4.843285960047059E-2   -1.841102404107528E-6   -7.605167835734750E-6    2.313724619188603E-6    2.702472109346198E-5    2.294523063450804E-5   -1.625749019320303E-5
                        -8.649240238916244E-6   -9.864218266524647E-6    5.898174250175777E-1    1.621204729306566E-2    1.109576246685408E-5    1.362176487257171E-5    5.423054078872747E-6    3.199530179828963E-5
                         1.927326659807319E-6   -1.305953152736824E-5   -1.258982249174347E-5   -1.709757124945963E-5    5.183524627670812E-1    3.745512394704172E-2   -3.945066457605610E-5    4.850759412607421E-6
                         5.912178323866515E-6   -8.941792168643897E-6    3.136299183699110E-6    2.978173742343061E-5   -4.320568724112436E-6    2.727155384875657E-6    5.896602416762078E-1    6.858876274694251E-3

 2.950000000000000E9     5.530733767679772E-1    3.940957280233977E-2    1.653423536351493E-6   -4.612772520772599E-6   -1.713619323886419E-5    2.904794904294656E-5   -1.313040460145611E-5   -1.273893636679284E-5
                        -7.072531356740624E-8    2.948743662241050E-5    5.935330840672524E-1    6.095553519695335E-3    6.710615564098157E-6   -6.215456350494686E-6   -1.467286138933588E-5    2.028861950479228E-5
                        -9.226321360067217E-6    1.103312194061883E-5   -2.440047360217136E-5   -5.859006237740640E-6    5.228383226887436E-1    2.896363407711313E-2    1.325856476955831E-5    1.975681145155640E-5
                        -6.479439951880418E-6    4.856752765753910E-6    9.115324123511293E-6    1.187565814070648E-5   -2.432507423631285E-5    1.223191457880685E-5    5.930843057384991E-1   -3.362885650660322E-3

 2.962500000000000E9     5.583231700131626E-1    3.060397501021013E-2   -5.785921234702767E-6   -2.795922769612870E-5    1.312839036318029E-5   -2.931528418180980E-6    6.118094972995868E-6   -1.918402335650073E-5
                        -2.057085287936906E-6    1.493527591662321E-5    5.969728388663005E-1   -4.040106134379283E-3   -4.223737797237494E-5    1.313293997443973E-5   -5.715862414830576E-6   -2.154072598812427E-6
                        -2.531982882114667E-5    5.599185218801499E-6    1.557285350586405E-5    4.062741587688068E-6    5.271074040665888E-1    2.042006987669254E-2   -2.917308584289837E-6    1.208150431961426E-5
                         5.635875399725904E-6   -3.530861786366525E-6   -2.236772822209390E-5    8.076473459703795E-6   -2.952085421581149E-5    1.296953666902130E-6    5.962509561163666E-1   -1.341187535153996E-2

 2.975000000000000E9     5.629972607214703E-1    2.185579415149832E-2    1.930843238897729E-5    8.146358718565805E-6    2.270886130890468E-5   -6.618483471805641E-6    3.686812271984541E-5    1.843678705860195E-6
                         4.238337986000252E-6   -2.063291988513031E-5    6.002342200032276E-1   -1.442172781625023E-2   -1.012347484030627E-5   -3.357896189051281E-5    5.491741853603303E-6    2.128732924217013E-6
                        -2.002327961192175E-5    1.715344505354109E-5    1.629733052247865E-5    5.581222489833811E-7    5.312931046316278E-1    1.164663469417462E-2   -4.239276255569894E-6    5.823424093176145E-6
                         1.411752618824854E-5    2.930518270192473E-5   -1.180952694704346E-5    1.734901686535536E-5   -5.646490749986510E-6    2.229603147972669E-6    5.990998363047372E-1   -2.377428258852840E-2

 2.987500000000000E9     5.669172277059907E-1    1.326352897609618E-2    3.033045296232479E-5   -2.855640530414189E-5    9.892440621042226E-6    1.613293160474026E-6    2.034619094009859E-5    2.299398624356290E-5
                        -1.477845683752204E-5    1.399544850606753E-5    6.030488905930398E-1   -2.514469111577621E-2    2.877440551820513E-5    7.906809243206083E-6   -1.589194934651208E-6    2.231053928580419E-6
                         1.017921776154298E-6    1.995451183082291E-5    6.113093519430639E-6   -2.317517205000906E-5    5.352368437018805E-1    2.675418912918527E-3    4.495200270556109E-6    6.636113664935472E-7
                         1.800202436248514E-6    1.040714221028173E-5   -6.930278699701478E-6   -6.789804184479982E-7   -4.083835457061106E-6    2.422716455475225E-5    6.014332541569072E-1   -3.453636437016579E-2

 3.000000000000000E9     5.699973580654853E-1    4.099260387150794E-3    9.468654381558121E-6   -1.089704202007400E-6   -3.730549649075216E-7   -2.800112649029997E-6   -6.346287943366704E-6   -2.646773212294783E-5
                        -3.731072242515064E-5   -7.208243964447423E-7    6.051888526360667E-1   -3.617408436792483E-2    2.217185305371687E-5   -3.529918797274285E-5   -2.994256602773250E-5   -2.363022745902127E-5
                         1.366614246464001E-5   -8.264498876443578E-6   -3.432863281864412E-7   -1.888672152928774E-5    5.385702969734737E-1   -6.545127721721730E-3   -1.077059894706948E-5    2.559528952872466E-6
                        -1.384665759910146E-5    3.546202432011586E-6    2.231512994744216E-5    4.792961128323506E-7   -1.462810518424754E-5    1.160877144638797E-5    6.034345099393839E-1   -4.556552828405215E-2
