# Supplementary material for: Microwave Imaging for Parkinson’s Disease Detection: A Phantom-Based Feasibility Study Using Temperature-Controlled Dielectric Variations
Source: Sensors (Basel). 2025 Dec 12;25(24):7562. doi: 10.3390/s25247562 (PMC12736638; doi:10.3390/s25247562)
Supplement: Supplementary file 1 [file sensors-25-07562-s001.zip › 37.8.s4p]

#  HZ   S   RI   R     50.00 
! Rohde & Schwarz Vector Network Analyzer 
! Rohde-Schwarz,ZNA26-4Port,1332450024101213,1.95
! Created: UTC 8/28/2025, 1:47:03 PM
! freq[Hz]                re:S11                  im:S11                  re:S12                  im:S12                  re:S13                  im:S13                  re:S14                  im:S14
!                         re:S21                  im:S21                  re:S22                  im:S22                  re:S23                  im:S23                  re:S24                  im:S24
!                         re:S31                  im:S31                  re:S32                  im:S32                  re:S33                  im:S33                  re:S34                  im:S34
!                         re:S41                  im:S41                  re:S42                  im:S42                  re:S43                  im:S43                  re:S44                  im:S44
! 
 5.000000000000000E8    -2.262081589182882E-1    3.471887832138939E-1   -1.527032219701204E-2    1.786810404272561E-2   -4.036440458370317E-2   -1.127293927528237E-2    5.218904337733286E-2    1.572128424314049E-2
                        -1.533892102625064E-2    1.788294117506535E-2   -2.408863075620029E-1    3.256450350823801E-1    1.147928124119582E-2    2.512081408977176E-2   -4.063513993354837E-2   -6.776222284722831E-3
                        -4.035132889754076E-2   -1.123808553727390E-2    1.148394650270887E-2    2.519917537442696E-2   -2.563238713608482E-1    3.438896330142156E-1   -8.334774775569133E-3    1.895993097328326E-2
                         5.222209335936780E-2    1.575528002038689E-2   -4.054295214522496E-2   -6.776711261539406E-3   -8.382191050677201E-3    1.898648139044680E-2   -2.673256559713428E-1    3.375914234248800E-1

 5.125000000000000E8    -2.484617652596462E-1    3.362460730741156E-1    1.166160781537699E-3    9.909728203628778E-3   -3.106176177260494E-2    2.484225626159538E-2    4.498520171558594E-2   -2.934720629356787E-2
                         1.272863221689244E-3    9.925244354504714E-3   -2.757440405640901E-1    3.243264346361643E-1    2.728361106210293E-2    3.797086126400791E-3   -2.857420843518692E-2    2.825651630772126E-2
                        -3.101422805889170E-2    2.494352304384615E-2    2.730321573538561E-2    3.856436655570148E-3   -2.804829275979724E-1    3.446834253719372E-1    6.188038344453954E-3    5.302459020005476E-3
                         4.502130505301387E-2   -2.937100871730693E-2   -2.852643565551299E-2    2.826369413614320E-2    6.216291175829365E-3    5.356142451610610E-3   -2.927767765684688E-1    3.362660077300045E-1

 5.250000000000000E8    -2.985775134763484E-1    3.711243838727023E-1   -6.534010879707548E-3   -1.301831138189923E-3   -1.344175713860641E-3    3.367813889595432E-2    5.992046057133277E-3   -5.044374235400499E-2
                        -6.555724623387505E-3   -1.333949870930267E-3   -3.170505480386072E-1    3.765818554885940E-1    1.521651178834380E-2   -1.492372520536073E-2    2.895346869656397E-3    3.443071590648869E-2
                        -1.305319465859247E-3    3.367220522768406E-2    1.517578659193092E-2   -1.492304524434865E-2   -3.179601830688351E-1    3.949824610542539E-1   -5.690103000277608E-3   -5.213215845757834E-3
                         6.064910349136674E-3   -5.048671365318409E-2    2.918053558943696E-3    3.437770469436146E-2   -5.705633574798197E-3   -5.186478567538222E-3   -3.328177607334719E-1    3.876574452619169E-1

 5.375000000000000E8    -3.001003828130707E-1    4.421013942815167E-1   -1.679610039845686E-2    8.819615815300707E-3    1.863055632136922E-2    1.992914546280555E-2   -2.996448342466401E-2   -3.405631514083157E-2
                        -1.681398162943364E-2    8.790326232986366E-3   -3.013694004533241E-1    4.418492608065417E-1    1.242537141024770E-3   -1.469847812118664E-2    2.158781738096803E-2    1.835852883810023E-2
                         1.865781980911018E-2    1.995865038803871E-2    1.200418246694113E-3   -1.470733701210834E-2   -2.997220194730823E-1    4.617436952325540E-1   -1.537456861766809E-2    5.840360435580534E-3
                        -3.001828958503464E-2   -3.405219133138838E-2    2.159224462285094E-2    1.830856343437010E-2   -1.534452983848058E-2    5.851735644757144E-3   -3.154571160037413E-1    4.611896047702554E-1

 5.500000000000000E8    -2.541947694061747E-1    4.852793382070746E-1   -9.862289341834330E-3    2.648997278129582E-2    1.992882614402196E-2    1.880419455172253E-3   -3.950769979844732E-2   -2.487414776900512E-3
                        -9.930077692499347E-3    2.652935323960183E-2   -2.611349149248832E-1    4.701733083587287E-1   -5.767325692779120E-3   -7.749579081480547E-3    2.229347770463598E-2   -9.456422999176881E-4
                         1.997669866068465E-2    1.910345382922748E-3   -5.822625161126340E-3   -7.774636752452230E-3   -2.531327892708345E-1    4.906867098550499E-1   -8.463408202589257E-3    2.138871318004799E-2
                        -3.949430731513128E-2   -2.438874801306233E-3    2.230909534951332E-2   -9.882778593842071E-4   -8.467657914280601E-3    2.131329763779373E-2   -2.560987991501792E-1    4.944888348881365E-1

 5.625000000000000E8    -2.152499250640062E-1    4.794203287668821E-1    1.592762625289286E-2    3.084769663877754E-2    1.154064385495971E-2   -5.019530843737460E-3   -2.581272917801398E-2    2.123597222176052E-2
                         1.593430189920038E-2    3.084924880165852E-2   -2.335839443427224E-1    4.737180839623175E-1   -2.531666947894575E-3   -7.523974128609888E-4    1.079869553631136E-2   -9.551316099529973E-3
                         1.155345823440815E-2   -5.027758858105761E-3   -2.539113991719279E-3   -7.628153491799890E-4   -2.194844730716652E-1    4.866386599626180E-1    1.355443144923104E-2    2.217277427318907E-2
                        -2.576222232141448E-2    2.125092153689448E-2    1.081192651971521E-2   -9.532043276441542E-3    1.354274697342656E-2    2.219012380974246E-2   -2.154101757243110E-1    4.776863237889291E-1

 5.750000000000000E8    -2.160944283078711E-1    4.741130699904834E-1    3.185731231452288E-2    5.689934046208872E-3    9.791673418763754E-3   -4.289163346681338E-3   -5.608271237022512E-3    2.664832287596424E-2
                         3.180755019234018E-2    5.674422917382684E-3   -2.226338461017369E-1    4.800473311429645E-1    1.932053698381618E-3   -3.929484168068939E-3    6.016515747137726E-3   -5.855311078488717E-3
                         9.797901130877066E-3   -4.323539167759047E-3    1.976005165647928E-3   -3.954055725260758E-3   -2.137924526375569E-1    4.840783702272538E-1    2.084420511174503E-2    4.180837892340386E-4
                        -5.604411994087265E-3    2.664802424603213E-2    6.029749871150751E-3   -5.862847649614851E-3    2.082542133668472E-2    4.109385567878541E-4   -2.185891646643654E-1    4.706016056034862E-1

 5.875000000000000E8    -2.146203135008687E-1    5.011704267601247E-1    1.719376671650255E-2   -1.494118009782514E-2    1.145070960798414E-2   -9.687278243577369E-3    6.893773388448057E-3    2.058077686373264E-2
                         1.717170629625155E-2   -1.491982834811227E-2   -2.063323634475533E-1    5.005282431730810E-1   -9.179373457622130E-4   -9.170037424616426E-3    9.142786734553036E-3   -8.653395050485239E-3
                         1.143113515730257E-2   -9.724530953432025E-3   -9.288770405864899E-4   -9.145176837799919E-3   -2.052179981145598E-1    5.042005104502565E-1    5.478375528412676E-3   -9.664545595293348E-3
                         6.897879583473677E-3    2.056586559622338E-2    9.090174984257944E-3   -8.657454534673054E-3    5.469822042740351E-3   -9.628442512933277E-3   -2.115719964606121E-1    4.993372463709723E-1

 6.000000000000000E8    -1.837179899276655E-1    5.306417950529262E-1   -1.683511625268364E-3   -9.650287195833799E-3    5.886051150084723E-3   -1.954996548863877E-2    1.342313594859396E-2    1.668254388379280E-2
                        -1.642470890214234E-3   -9.668215151874018E-3   -1.729298937764845E-1    5.160445227479273E-1   -1.034994853567614E-2   -1.135925585474487E-2    5.180020624737098E-3   -1.896048501341353E-2
                         5.818946453311289E-3   -1.958684351130437E-2   -1.031919698994047E-2   -1.134618088240915E-2   -1.741716732548456E-1    5.238196486488843E-1   -5.178763570613948E-3    1.347896799713021E-3
                         1.342898418459409E-2    1.669667868429604E-2    5.138783878011931E-3   -1.887636735081781E-2   -5.177053991358277E-3    1.339248212660580E-3   -1.705826093213118E-1    5.227410254104993E-1

 6.125000000000000E8    -1.369773498353469E-1    5.381432668700233E-1    1.758632130770664E-3    5.990842475664406E-3   -1.020571835832129E-2   -2.346947303110711E-2    2.518324404762674E-2    9.619456422757683E-3
                         1.760240658457966E-3    6.018882501848276E-3   -1.354197809727439E-1    5.177295501172026E-1   -2.132664924317423E-2    1.104841084723161E-3   -1.222070895391639E-2   -2.369481114943011E-2
                        -1.025547157432416E-2   -2.345884598956074E-2   -2.135351163743944E-2    1.135262595911036E-3   -1.331213949178581E-1    5.248130522486840E-1    6.376289721834240E-3    1.414125368366368E-2
                         2.518657687810436E-2    9.637935321850411E-3   -1.220158348456623E-2   -2.367677917971053E-2    6.377238607886635E-3    1.414996096286975E-2   -1.206533996878175E-1    5.134594347766823E-1

 6.250000000000000E8    -9.644910367827628E-2    5.210397824021076E-1    1.865586401662754E-2    1.005274731706696E-3   -2.677767223798103E-2   -1.076856261564572E-2    2.963042189405304E-2   -1.183413589798122E-2
                         1.868438618653345E-2    1.041880518348412E-3   -9.753911994515495E-2    5.047384170902006E-1   -1.236788023148382E-2    1.955329441160958E-2   -2.984425568101569E-2   -8.110001553109378E-3
                        -2.679268295705598E-2   -1.076515677720878E-2   -1.232329209834044E-2    1.956778971887986E-2   -9.832247801745980E-2    5.060946228102319E-1    2.474718274918463E-2    2.329388052257879E-3
                         2.964349793134896E-2   -1.183129441810818E-2   -2.982812132338422E-2   -8.096007112576763E-3    2.473007507452011E-2    2.375270326163755E-3   -9.388728928537757E-2    4.809710082286405E-1

 6.375000000000000E8    -7.875936795244887E-2    4.964612675302220E-1    1.664259182582400E-2   -2.052383096526478E-2   -2.696301669325770E-2    1.069556204382911E-2    1.313351706015627E-2   -2.926883456612147E-2
                         1.668991091229320E-2   -2.050500961937845E-2   -7.782271602106798E-2    4.774861286881836E-1    8.580903232079435E-3    1.907954791474174E-2   -2.674384201662052E-2    1.649188458161174E-2
                        -2.698978277271700E-2    1.075242560476268E-2    8.600451257280066E-3    1.904783607213269E-2   -8.685367135798186E-2    4.823307322451115E-1    1.820409901253415E-2   -2.178303943294747E-2
                         1.313558480396371E-2   -2.928371682237932E-2   -2.671920670218564E-2    1.653875981768023E-2    1.821674725435497E-2   -2.175924131885330E-2   -9.643632204446191E-2    4.582615577190320E-1

 6.500000000000000E8    -7.298008363429805E-2    4.902456909508678E-1   -6.635199311181480E-3   -2.629484854617911E-2   -1.303536944087739E-2    2.493058911920635E-2   -6.491115447241934E-3   -3.008613628338443E-2
                        -6.630940921374815E-3   -2.633452198229179E-2   -7.498015336919836E-2    4.659124211313213E-1    1.524965242673589E-2    1.136725485793017E-3   -7.471529914569142E-3    2.882927012089448E-2
                        -1.302017775276274E-2    2.499831556890507E-2    1.527296942426083E-2    1.101759665044388E-3   -8.273385258050396E-2    4.780942121096488E-1   -5.906575523388368E-3   -2.407666497924818E-2
                        -6.427150971772874E-3   -3.008503812164837E-2   -7.452646721995849E-3    2.880522210661422E-2   -5.922371000525781E-3   -2.404899398398095E-2   -9.646520601244067E-2    4.637570231026569E-1

 6.625000000000000E8    -5.067362252715118E-2    4.933388128827618E-1   -1.896762381897122E-2   -8.579854190426832E-3    6.100341569476826E-3    2.638250214759300E-2   -2.433276866613604E-2   -2.325224656676234E-2
                        -1.902166867059861E-2   -8.593509304123977E-3   -5.970246511901700E-2    4.665226945997494E-1    2.025193995570789E-3   -7.613563041055683E-3    1.293909514201935E-2    2.466733476304040E-2
                         6.075758376147759E-3    2.638618735704941E-2    2.065079781818869E-3   -7.646778695060706E-3   -6.586063108985046E-2    4.798928377239965E-1   -1.434763754426902E-2   -6.595457526893087E-3
                        -2.432391864768830E-2   -2.330993878390714E-2    1.296820537178346E-2    2.464622976268916E-2   -1.433601225931298E-2   -6.588633938495382E-3   -7.177643489915314E-2    4.702345120157637E-1

 6.750000000000000E8    -1.847068384901395E-2    4.826023475980435E-1   -1.050418908287088E-2    4.386715452841739E-3    1.942994998207472E-2    1.441277038708261E-2   -3.847875380524593E-2   -2.097273021556972E-3
                        -1.046301312240962E-2    4.432225267044601E-3   -3.041944435770180E-2    4.581733232535657E-1   -5.278196767877896E-3    2.149788778417341E-3    2.290087291924288E-2    8.067871080165026E-3
                         1.945470263412704E-2    1.440404190007641E-2   -5.291723405761437E-3    2.159003519121885E-3   -4.022310481680484E-2    4.746168562443232E-1   -4.443144202567597E-3    2.122830217759589E-3
                        -3.851001966951891E-2   -2.121681218370439E-3    2.289439280335342E-2    8.090528798572949E-3   -4.405068038288109E-3    2.112624212841641E-3   -4.009194428301716E-2    4.587174380203068E-1

 6.875000000000000E8     9.260095060507623E-3    4.561567870302707E-1   -7.134236672481611E-4    2.185745123956364E-3    2.028494954059959E-2    8.827138836264391E-4   -3.113726503924413E-2    2.753253567363854E-2
                        -6.935508425283614E-4    2.194005206519685E-3   -4.129409014933412E-3    4.295882973834994E-1    2.801221945223048E-3    9.691488709678163E-3    1.826180645230126E-2   -5.894421637928488E-3
                         2.027187926654479E-2    8.329911059628764E-4    2.838599170839752E-3    9.717471131912674E-3   -1.503296166931996E-2    4.552375591094964E-1    2.332613034148277E-3   -4.808451124667825E-3
                        -3.114595285622412E-2    2.751211578651568E-2    1.827030557162131E-2   -5.909565532655252E-3    2.316867810480308E-3   -4.811765462099641E-3   -1.688849055818858E-2    4.326955992435181E-1

 7.000000000000000E8     2.058480453476410E-2    4.199170195360151E-1   -1.039201027844274E-3   -5.696483283182826E-3    1.718429410084095E-2   -8.131091922052995E-3   -2.221376612864769E-3    4.156789093088321E-2
                        -1.033661836120363E-3   -5.740668464011566E-3    1.403898384941146E-3    3.938005474196116E-1    1.328252612219686E-2    3.886332547860347E-3    1.102940952368637E-2   -1.152613237876309E-2
                         1.718923281933506E-2   -8.128083155822086E-3    1.326861495174777E-2    3.878783316647271E-3   -2.908173162036409E-3    4.278933412657638E-1   -5.462548961034768E-3   -1.286976477908930E-2
                        -2.192559407519694E-3    4.157011783917661E-2    1.105059465719377E-2   -1.149586817149900E-2   -5.447691372442309E-3   -1.286877986441714E-2   -9.322208647866800E-3    4.039938655596536E-1

 7.125000000000000E8     1.265625206162783E-2    3.929853749669051E-1   -1.054528901122330E-2   -6.925153066579204E-3    1.042532051464232E-2   -1.651217453012797E-2    2.516812780526051E-2    2.938996643789835E-2
                        -1.048387886016813E-2   -6.903245122228449E-3   -8.009006386909451E-3    3.727001309375325E-1    1.307607299299758E-2   -9.247167974786833E-3    3.898230873067266E-3   -1.443880360545537E-2
                         1.041331450485664E-2   -1.654061664166770E-2    1.308497002307065E-2   -9.261087393101832E-3   -3.267947097599081E-3    4.081016721933404E-1   -1.753302047649301E-2   -6.142634361202974E-3
                         2.517886250953560E-2    2.940062576791240E-2    3.905734455411833E-3   -1.443664272022583E-2   -1.751549000244534E-2   -6.182748165001223E-3   -1.094063860018169E-2    3.860875116531541E-1

 7.250000000000000E8     8.467747209354084E-3    3.848771285113164E-1   -1.543948607885749E-2    3.507204898971744E-3   -1.039446209121842E-3   -1.884854392762771E-2    3.462075686365449E-2    6.607951305862256E-3
                        -1.544190528079816E-2    3.511200324439971E-3   -8.577865312745627E-3    3.670665330139151E-1    5.649386571854504E-4   -1.634750900127899E-2   -3.549807677923286E-3   -1.331169002246726E-2
                        -1.084209771318561E-3   -1.889890142633084E-2    5.614253468080321E-4   -1.634655417845939E-2    1.651003916476417E-3    4.004655487996946E-1   -1.681313077931591E-2    7.704183113978542E-3
                         3.464136192378846E-2    6.583430912697176E-3   -3.539497950320375E-3   -1.329941233795834E-2   -1.683005417893399E-2    7.709665671331787E-3   -5.107943002180148E-3    3.767165074228704E-1

 7.375000000000000E8     1.929335428454048E-2    3.760036781996288E-1   -8.394227227880566E-3    1.237937005535765E-2   -1.043062144198561E-2   -1.488618076268511E-2    3.097451371392830E-2   -1.429888921631180E-2
                        -8.410414761827108E-3    1.241745402783054E-2    5.485681746627342E-3    3.540964620344554E-1   -1.177741157398364E-2   -8.558832140302114E-3   -8.797608151814754E-3   -1.007535108351434E-2
                        -1.051868127952255E-2   -1.486243087551474E-2   -1.180016008965385E-2   -8.557881487170562E-3    2.004556346030743E-2    3.863572224269660E-1   -6.619258665564807E-3    1.385363369603649E-2
                         3.097035699278510E-2   -1.430514864545233E-2   -8.793640421904097E-3   -1.000931661957882E-2   -6.610367596559488E-3    1.383319226478099E-2    1.007083259784581E-2    3.601043780985628E-1

 7.500000000000000E8     3.487798102631978E-2    3.521489280351550E-1    5.248515532932899E-4    1.139786578497121E-2   -1.715840032584929E-2   -7.164573525343369E-3    1.619070884499700E-2   -3.056655007265345E-2
                         5.521348722304267E-4    1.140732491249130E-2    1.447229207304666E-2    3.234221527294033E-1   -9.749541787874391E-3    5.097389357392585E-3   -1.352792141743559E-2   -5.048873776004440E-3
                        -1.716010423195146E-2   -7.124713582319848E-3   -9.751321014795662E-3    5.095535307673269E-3    3.526250905814172E-2    3.540895373508159E-1    1.475466208283382E-3    1.007509605098465E-2
                         1.618860357434242E-2   -3.056551966596226E-2   -1.353236288982182E-2   -5.046003769495854E-3    1.468384384520771E-3    1.009627731679680E-2    2.230906292090410E-2    3.276629785213513E-1

 7.625000000000000E8     3.503796294231833E-2    3.141226380458343E-1    3.447219430988681E-3    6.056876811541571E-3   -1.898189406063630E-2    4.284438071316933E-3   -6.328429075851155E-3   -3.427278252459418E-2
                         3.494556654595583E-3    6.078377260211224E-3    2.128267577634332E-3    2.898192045762704E-1    2.507118329021373E-3    6.646485225772718E-3   -1.560323336848667E-2    4.122346555510922E-3
                        -1.902605560143306E-2    4.324705180859381E-3    2.507958399102947E-3    6.637473328294885E-3    2.893978939219553E-2    3.154607197885927E-1    1.611551574573164E-3    4.927117234944233E-3
                        -6.285908503392077E-3   -3.422039852624239E-2   -1.561512852615616E-2    4.150574576426450E-3    1.574714876874107E-3    4.892406795431958E-3    1.388450889915510E-2    2.867347859626663E-1

 7.750000000000000E8     1.131850462634143E-2    2.879051725561959E-1    9.285300012795973E-4    3.354955964134307E-3   -1.246872053552986E-2    1.580271095556577E-2   -2.668546284151189E-2   -2.312818870016261E-2
                         9.715663919722384E-4    3.380061332542126E-3   -2.126840826699455E-2    2.752991518285906E-1    5.452264382558840E-3   -3.606819968553365E-3   -9.721746772320339E-3    1.405661078826663E-2
                        -1.244422997697441E-2    1.583484478852391E-2    5.452849216625702E-3   -3.623481609034799E-3    7.580167578859465E-3    2.943617213367072E-1   -1.049916490799355E-3    5.534355513553857E-3
                        -2.667420987066423E-2   -2.310194715282797E-2   -9.678694566240480E-3    1.404233462735292E-2   -1.055593907283006E-3    5.529627533387154E-3   -1.418765347333793E-2    2.632355380248719E-1

 7.875000000000000E8    -7.053908808167275E-3    2.864693794720802E-1   -5.553623812270941E-4    6.440578798340904E-3    8.803575111348740E-4    1.974342050542173E-2   -3.572401137391652E-2   -5.112846273160072E-4
                        -5.412369189708251E-4    6.429948643194496E-3   -3.287030695500560E-2    2.727495752744980E-1   -3.249568913254650E-3   -8.345096030573811E-3    2.203418918353271E-3    1.674528116437149E-2
                         9.035923429676230E-4    1.974866360895122E-2   -3.294530410788382E-3   -8.335770416266942E-3   -4.448490425044107E-3    2.874659694912574E-1    1.093296397016114E-3    8.902106853230082E-3
                        -3.573506552776445E-2   -5.462037382130552E-4    2.245588579767880E-3    1.674765897259939E-2    1.102930973652563E-3    8.888161997162424E-3   -3.424834471250221E-2    2.609079472509935E-1

 8.000000000000000E8    -6.351834717557073E-3    2.835637945435481E-1    3.306349615946445E-3    9.630105425479221E-3    1.320235520117735E-2    1.342101453916668E-2   -2.692406481607206E-2    2.265233020302678E-2
                         3.340103851056557E-3    9.636279307556927E-3   -3.672239344147973E-2    2.630341132089783E-1   -1.082430478802199E-2   -1.530235284424553E-3    1.272818230874027E-2    9.901218007441991E-3
                         1.319279313937351E-2    1.342247287479794E-2   -1.083379864967353E-2   -1.508855521752483E-3   -9.387638750298388E-3    2.744354480056168E-1    5.751198336477172E-3    8.806136681006112E-3
                        -2.691315216085906E-2    2.259276942464705E-2    1.272178590768180E-2    9.870669158310346E-3    5.771662310486409E-3    8.816713565335671E-3   -3.923936280922902E-2    2.564557538167487E-1

 8.125000000000000E8    -6.428667286300952E-3    2.634088142276171E-1    1.066125976517828E-2    8.912658821415892E-3    1.693241623563527E-2    4.623781366824853E-4   -5.970170185592304E-3    3.321945101102492E-2
                         1.067556889342920E-2    8.916468688400766E-3   -4.820417374188719E-2    2.465922970600944E-1   -7.979613055975087E-3    8.141683981753375E-3    1.374188761608589E-2   -2.632067498058219E-3
                         1.692867768730663E-2    4.302125297202315E-4   -8.004037602004738E-3    8.109622898948104E-3   -2.243460559250585E-2    2.557659837517851E-1    1.058233012578072E-2    6.503308835593226E-3
                        -5.949240752657236E-3    3.319687176503114E-2    1.370101773525727E-2   -2.641204487859154E-3    1.056311752488507E-2    6.526755522020045E-3   -4.660292785709334E-2    2.387104227165953E-1

 8.250000000000000E8    -2.524506085272878E-2    2.389159119046522E-1    1.657230429540473E-2   -2.780262504085338E-4    1.003517568334545E-2   -9.475199094364747E-3    1.555854954937463E-2    2.845079477377705E-2
                         1.658609709485610E-2   -2.501266437224312E-4   -6.971140394827777E-2    2.362330560743033E-1    1.197515975130452E-3    1.075692741701464E-2    4.819678831264350E-3   -9.070732181285077E-3
                         1.003808993872706E-2   -9.472777076210425E-3    1.194203711931235E-3    1.074958305874756E-2   -4.599835645579482E-2    2.431675011197246E-1    1.401790896952152E-2   -1.141759935034581E-3
                         1.557661999471055E-2    2.845661415931369E-2    4.789161771877599E-3   -9.071651699966293E-3    1.399078118176530E-2   -1.121785343747359E-3   -7.186172505759462E-2    2.210297633979895E-1

 8.375000000000000E8    -5.744278185195903E-2    2.302110262160048E-1    1.060868714797307E-2   -1.123091389814046E-2    7.174970690699163E-4   -9.889597297179883E-3    2.862674223523825E-2    1.200550025919110E-2
                         1.063251294798258E-2   -1.126194241349862E-2   -9.129247472504751E-2    2.367649284379127E-1    7.944870695584787E-3    4.347161274556487E-3   -2.500619784088554E-3   -5.259291096051956E-3
                         6.915321420997117E-4   -9.908205977687620E-3    7.963603110085985E-3    4.350812341339765E-3   -7.174042679148443E-2    2.433429081088346E-1    8.207482414172152E-3   -8.931961473877731E-3
                         2.861689354337039E-2    1.203248881643595E-2   -2.517311562240022E-3   -5.237195562486152E-3    8.214404407303113E-3   -8.916200116934520E-3   -1.053522169428330E-1    2.230732416437733E-1

 8.500000000000000E8    -8.283073541494988E-2    2.399060315913191E-1    7.160690284092019E-5   -1.069934095280497E-2   -3.136418981856052E-3   -5.481459114513879E-3    2.889567355215869E-2   -7.390491157848845E-3
                         8.116914556952927E-5   -1.074102919671902E-2   -1.072371909398723E-1    2.430521886779712E-1    4.937366345042675E-3   -3.506951811486836E-3   -1.522603969571773E-3    3.604070197403154E-5
                        -3.149882727763309E-3   -5.463330287819718E-3    4.924259405409108E-3   -3.502393901913435E-3   -8.963553642193255E-2    2.531398588328370E-1    9.310810695910789E-4   -6.850661628411276E-3
                         2.889708654319779E-2   -7.360428467477765E-3   -1.522731608418785E-3    5.302321008085904E-5    9.448906902861111E-4   -6.858653433326221E-3   -1.248840682856208E-1    2.416352172408226E-1

 8.625000000000000E8    -9.229365823508033E-2    2.515220916217181E-1   -2.371057406061083E-3   -4.441640201093854E-3   -3.291814370310172E-3   -2.643812336837304E-3    1.852804037646299E-2   -2.329790925608324E-2
                        -2.411789379355021E-3   -4.443380123438543E-3   -1.174063239998916E-1    2.497446051718357E-1   -2.110303574832770E-3   -2.491959637983084E-3    1.948802641383667E-3   -6.241275465644081E-4
                        -3.307182011292355E-3   -2.635428106669952E-3   -2.075160322933187E-3   -2.515412086513168E-3   -9.771878315933015E-2    2.630149184098995E-1    1.557565061305428E-3   -2.983771485733588E-3
                         1.851972598468939E-2   -2.331479105697485E-2    1.924144814825241E-3   -5.901441647623136E-4    1.563292268364422E-3   -2.970186160038709E-3   -1.266148124436678E-1    2.548064794595418E-1

 8.750000000000000E8    -9.772698138977788E-2    2.533135297251836E-1    6.939397433227595E-4   -2.455064532572754E-3   -3.033244956330026E-3   -1.038260893169077E-3   -5.801334859078149E-4   -2.974894556222048E-2
                         7.005567706510017E-4   -2.426636889018785E-3   -1.257460039284662E-1    2.541530641413262E-1   -1.711523549543254E-3    3.537919370338381E-3    1.326254825706881E-3   -3.667365055442580E-3
                        -2.999063833101985E-3   -1.049654249454115E-3   -1.774556583844035E-3    3.530804267798601E-3   -1.016711019780575E-1    2.673920384530115E-1    4.021074607708567E-3   -4.587266086592263E-3
                        -6.122377115726006E-4   -2.974349873427910E-2    1.287430263237687E-3   -3.647272958543674E-3    4.029119654231885E-3   -4.578212539478954E-3   -1.291827646627513E-1    2.543990413496349E-1

 8.875000000000000E8    -1.111688191198052E-1    2.534298499448144E-1    2.036895022089048E-3   -5.764683222912998E-3   -2.319725804327133E-3   -2.560935931546258E-4   -1.896520713376132E-2   -2.170246607077755E-2
                         2.028592370653267E-3   -5.798464466804358E-3   -1.364065441570931E-1    2.576851488236054E-1    3.910569653170540E-3    4.088193387652880E-3   -1.633491524541577E-3   -4.302945449682965E-3
                        -2.335859867489992E-3   -2.409171182863291E-4    3.903764203702714E-3    4.072778706645298E-3   -1.091704341305999E-1    2.679139282530622E-1    2.407781416326665E-3   -9.109481563012445E-3
                        -1.896210834584841E-2   -2.170164385210050E-2   -1.625349802845524E-3   -4.293953522675420E-3    2.420016248038359E-3   -9.118709572312499E-3   -1.434229425947354E-1    2.549753541084627E-1

 9.000000000000000E8    -1.278193800427800E-1    2.632831178047308E-1   -2.515096308933058E-3   -8.825689335902569E-3   -2.247658309443833E-3   -2.489240626593707E-4   -2.736549523399989E-2   -4.682359736031952E-3
                        -2.483699076339504E-3   -8.829235744032868E-3   -1.503200970808815E-1    2.657992159499989E-1    6.246445608733549E-3   -7.859659775510447E-4   -3.978251694784093E-3   -2.926528256937802E-3
                        -2.223645903013439E-3   -2.656184993402564E-4    6.246089557345616E-3   -7.863755599862929E-4   -1.224388469453116E-1    2.730814762229399E-1   -4.113482186438474E-3   -1.064669937870598E-2
                        -2.736207195225476E-2   -4.698368432897199E-3   -3.970360416401417E-3   -2.914964856559086E-3   -4.083105813668798E-3   -1.063612426182439E-2   -1.586842614413207E-1    2.682206684983830E-1

 9.125000000000000E8    -1.371451055999289E-1    2.817451988071484E-1   -8.272435902634028E-3   -5.888192875936987E-3   -3.099631397343488E-3    3.261458047721193E-4   -2.336513629302484E-2    1.347012118571651E-2
                        -8.300241629173965E-3   -5.869812203049466E-3   -1.606846189901409E-1    2.821119453101700E-1    3.332959384966878E-3   -4.731866678064670E-3   -5.491450327875493E-3   -5.594556645519447E-4
                        -3.113633346945671E-3    3.678765968431251E-4    3.345714740658329E-3   -4.738682808386212E-3   -1.322929492019522E-1    2.879505177394057E-1   -9.500221332729677E-3   -6.011318738116229E-3
                        -2.340482398297965E-2    1.347315167597408E-2   -5.470445793817282E-3   -5.867016786886384E-4   -9.490936739132502E-3   -6.006729262440101E-3   -1.628324606242567E-1    2.876858727940704E-1

 9.250000000000000E8    -1.363954668310811E-1    2.994885058889737E-1   -9.628048279563851E-3    3.656039619637316E-4   -3.316720417227499E-3    2.680545771658791E-3   -8.544192991967445E-3    2.453802395046216E-2
                        -9.618185788701316E-3    4.254747129043301E-4   -1.613189750110910E-1    2.997234697550384E-1   -3.693161984145052E-4   -4.340517603417012E-3   -5.475680023951205E-3    3.093269785063931E-3
                        -3.320293895029711E-3    2.649335461813117E-3   -3.639691238835384E-4   -4.322892883244848E-3   -1.316178480256998E-1    3.043014803710576E-1   -1.006445152749986E-2    2.336545808379102E-4
                        -8.556005676111287E-3    2.454544630023867E-2   -5.442939684463221E-3    3.103084331027104E-3   -1.006450652766813E-2    2.066713917217257E-4   -1.576694413577782E-1    3.015047981054088E-1

 9.375000000000000E8    -1.308551251018951E-1    3.104511855170066E-1   -6.225172449184030E-3    5.457369149663366E-3   -9.050344967631912E-4    4.974723460133801E-3    9.436222260445644E-3    2.241015669372768E-2
                        -6.224845486373603E-3    5.453596893386562E-3   -1.562489005673343E-1    3.111654216376498E-1   -1.458431504628938E-3   -2.610735132757258E-3   -2.365843113731021E-3    6.125866609903400E-3
                        -8.798987322771315E-4    5.022998213411225E-3   -1.454528058554738E-3   -2.598465604986863E-3   -1.254271147582793E-1    3.129357885325581E-1   -6.840043061604344E-3    5.006017240602576E-3
                         9.429617561492319E-3    2.241965762249450E-2   -2.376122123870408E-3    6.152975645279645E-3   -6.815514555836148E-3    5.002187178892470E-3   -1.527382469496542E-1    3.069743030043018E-1

 9.500000000000000E8    -1.274310166155141E-1    3.152746104490433E-1   -4.637646243283295E-4    5.899746163013371E-3    3.096718520772222E-3    4.280339209841255E-3    1.960105725419789E-2    9.191006026420158E-3
                        -4.862836755103852E-4    5.879985850618994E-3   -1.527736200426546E-1    3.166439049431610E-1   -1.647535173878945E-3   -1.734286706232629E-3    2.159058817873546E-3    6.028916889819926E-3
                         3.114988413939063E-3    4.298111391073702E-3   -1.641496092174968E-3   -1.701011374945370E-3   -1.231083773727317E-1    3.150285411067965E-1   -1.462768268602345E-3    5.570382615427124E-3
                         1.958832644552560E-2    9.208087548397180E-3    2.104811077386748E-3    6.021155093239946E-3   -1.472523761731938E-3    5.603840819351450E-3   -1.530741038952438E-1    3.097871726390485E-1

 9.625000000000000E8    -1.290110687488469E-1    3.198019736324867E-1    2.260661820687579E-3    1.635824991209089E-3    4.796254395920439E-3    2.974054830597031E-4    1.757749181011872E-2   -4.662273351444139E-3
                         2.262326820603673E-3    1.632178906216543E-3   -1.532585182533824E-1    3.220396222365084E-1   -1.683564283944182E-3   -1.027004517645314E-3    4.839058788586435E-3    2.699073974374546E-3
                         4.780600375767140E-3    2.882008694748328E-4   -1.691782162824464E-3   -9.997824192213341E-4   -1.267091450307425E-1    3.190123354359483E-1    8.332290133861993E-4    1.938865447170559E-3
                         1.759621725599221E-2   -4.662984993543938E-3    4.865246508163560E-3    2.725741180584358E-3    8.746640816129973E-4    1.916094002857305E-3   -1.567045198144344E-1    3.163141779191477E-1

 9.750000000000000E8    -1.311837304060170E-1    3.288559458320530E-1   -6.666217402070273E-4   -1.639249325124452E-3    2.163368222852798E-3   -2.833850426350072E-3    9.544047096395990E-3   -1.140314854308124E-2
                        -6.586823847952313E-4   -1.641558073756658E-3   -1.533711842614650E-1    3.312781600335888E-1   -1.289053567881150E-3   -6.932181959327871E-4    4.026836104280881E-3   -6.782934833133423E-4
                         2.161957489198156E-3   -2.836657468918117E-3   -1.309221428439963E-3   -6.635554009181589E-4   -1.290428015089471E-1    3.292199168051124E-1   -1.664621910193326E-3   -3.280541942844327E-4
                         9.548005155185498E-3   -1.143991845773926E-2    3.983658098847208E-3   -6.766260972572686E-4   -1.664190272898455E-3   -3.292956819177866E-4   -1.569897561090849E-1    3.272934898916914E-1

 9.875000000000000E8    -1.278426975800571E-1    3.405292779552509E-1   -4.306921123583679E-3    7.202922126813741E-4   -1.136843385635822E-3   -1.524880441165621E-3    2.131049241500780E-3   -1.270638747915470E-2
                        -4.365072739313151E-3    7.285767339049614E-4   -1.485915793385773E-1    3.415182961718578E-1   -1.295152539054390E-3   -1.442139827334796E-3    1.873287667426216E-3   -1.123079117330118E-3
                        -1.121313152430720E-3   -1.535403051668441E-3   -1.298292174844741E-3   -1.445398076529464E-3   -1.240621496116235E-1    3.404926894196988E-1   -4.144507724287440E-3    2.127425785108692E-3
                         2.112878704378157E-3   -1.274498715136694E-2    1.870093901923960E-3   -1.126855886476143E-3   -4.152474079111056E-3    2.099753288475514E-3   -1.512314139584572E-1    3.376885155772290E-1

 1.000000000000000E9    -1.188607306668213E-1    3.484697388042591E-1   -2.853566963574884E-3    5.192368697624554E-3   -3.808638785845267E-4    1.436529361769035E-3   -4.410335948862459E-3   -1.135564508973201E-2
                        -2.871684731428600E-3    5.185081465388406E-3   -1.404027712550207E-1    3.474378438235379E-1   -3.592777461869094E-3   -1.762185333670813E-3    2.254738044238459E-3   -2.274147531339716E-4
                        -3.700306421723321E-4    1.415286387396851E-3   -3.566719508823384E-3   -1.752229563550826E-3   -1.147698054466356E-1    3.455817580343858E-1   -2.299113381399677E-3    5.764163704024589E-3
                        -4.407510794694749E-3   -1.131825683095810E-2    2.223157791981259E-3   -2.134086968809791E-4   -2.304684338740759E-3    5.789556419267759E-3   -1.426168406001444E-1    3.425624269218043E-1

 1.012500000000000E9    -1.096420245620933E-1    3.501141959517340E-1    1.773891038625370E-3    5.525134001788196E-3    2.708277042448728E-3    9.020935174864143E-4   -9.491286878836335E-3   -6.736447354466601E-3
                         1.758132242524409E-3    5.538310177684774E-3   -1.343647225067123E-1    3.483732320634833E-1   -5.679583396879096E-3    1.677416043909178E-3    3.706268867716155E-3   -2.049948338703863E-3
                         2.669586245000084E-3    9.178983839279843E-4   -5.705919797567996E-3    1.675059835930810E-3   -1.082681474907074E-1    3.447865898781461E-1    1.984374414932137E-3    5.835807014840501E-3
                        -9.478540398862178E-3   -6.758159138241107E-3    3.692773568433865E-3   -2.029367056938501E-3    1.977186382062614E-3    5.869978258074268E-3   -1.369875152434133E-1    3.422889683346330E-1

 1.025000000000000E9    -1.051624449364582E-1    3.487695125223308E-1    3.824922226927248E-3    2.115943630318375E-3    3.090207934504036E-3   -2.535948939709284E-3   -1.102246534125235E-2   -4.756862176087930E-4
                         3.827774791259203E-3    2.150185683181950E-3   -1.334393430015831E-1    3.485816166053471E-1   -3.079964491814770E-3    6.059476437584053E-3    1.954077480264172E-3   -5.404772924612550E-3
                         3.114124054040144E-3   -2.504774500737690E-3   -3.068252630874335E-3    6.057272278433965E-3   -1.074965460549268E-1    3.435286114779478E-1    3.891554634749913E-3    2.735209961052302E-3
                        -1.099424784991888E-2   -4.763176806393338E-4    1.942781664700598E-3   -5.414831241095334E-3    3.884006706140538E-3    2.721134449947696E-3   -1.373334638169324E-1    3.420096157265081E-1

 1.037500000000000E9    -1.047989288613554E-1    3.501512220320870E-1    2.174221484855231E-3   -2.374743654059652E-4    4.566787789454668E-5   -4.592508786765296E-3   -9.331659269577493E-3    5.357062813639049E-3
                         2.143323919651517E-3   -2.457684985741453E-4   -1.352660150589808E-1    3.524914404579283E-1    2.066514635106818E-3    6.001396853214364E-3   -2.545852601706829E-3   -5.982176260930247E-3
                         5.351982976208979E-5   -4.627430469108294E-3    2.060328561520585E-3    5.958054336328463E-3   -1.091126171538656E-1    3.469768458948107E-1    2.584171881592085E-3    7.011491905972881E-4
                        -9.333514968361573E-3    5.314837917622775E-3   -2.570834342255318E-3   -5.997671200321570E-3    2.612750733724019E-3    6.710972800675701E-4   -1.397845414597202E-1    3.466462476185235E-1

 1.050000000000000E9    -1.030545581968350E-1    3.550821668583790E-1    3.684060605102254E-4    4.025048361823113E-4   -3.394510368697967E-3   -3.313854332012146E-3   -4.918213156117651E-3    9.719967015282520E-3
                         3.614805339281570E-4    4.231876007657240E-4   -1.345179616044381E-1    3.593626103952234E-1    4.272187288683956E-3    2.415310296689694E-3   -6.057495569854617E-3   -2.762037988435961E-3
                        -3.392865055139607E-3   -3.300188088383574E-3    4.279976551943745E-3    2.390706631542870E-3   -1.075548118668646E-1    3.530650995777895E-1    1.583774947920032E-3    1.209273801461117E-3
                        -4.929827955152578E-3    9.728688434956773E-3   -6.080633345281824E-3   -2.766532384927796E-3    1.571962477403402E-3    1.190973592616509E-3   -1.387260548076320E-1    3.537054526138879E-1

 1.062500000000000E9    -9.855099979640097E-2    3.586696946987673E-1    7.465844987855294E-4    1.914857444118261E-3   -4.466362526462933E-3   -1.635036144184795E-5    1.849522247774478E-3    1.103340177893029E-2
                         7.847729355096471E-4    1.901849329785350E-3   -1.308528149630177E-1    3.643459885729996E-1    3.139152503350755E-3   -2.249252630915198E-4   -6.050377747165473E-3    1.842496481234826E-3
                        -4.466566337171407E-3   -2.333194058878276E-6    3.161859889475040E-3   -2.338649777903321E-4   -1.035129490630208E-1    3.568335340473305E-1    2.471338543125290E-3    1.887312107051114E-3
                         1.853299835767519E-3    1.102012853082938E-2   -6.023865534919159E-3    1.834240755998292E-3    2.470891043331829E-3    1.874887316904015E-3   -1.351381331957610E-1    3.581527452138011E-1

 1.075000000000000E9    -9.508506976049216E-2    3.588291477599924E-1    2.497096835005651E-3    2.297113625637006E-3   -2.906186429854445E-3    2.645667589614639E-3    8.315825328159868E-3    7.439986233155145E-3
                         2.500888122323006E-3    2.270441191051202E-3   -1.282359511113927E-1    3.664023585600861E-1    1.589792164911886E-3   -4.113193400161654E-4   -3.124357497383164E-3    4.653802819509754E-3
                        -2.905577415615083E-3    2.633717262071174E-3    1.618525259554213E-3   -4.300636000504317E-4   -1.012324184357028E-1    3.579655449528248E-1    3.983444488865943E-3    1.196650012859636E-3
                         8.341439909296366E-3    7.439557298490104E-3   -3.139607346391085E-3    4.662703649549849E-3    3.979513827565583E-3    1.219138563535912E-3   -1.333056086527983E-1    3.599739936904570E-1

 1.087500000000000E9    -9.530360796352783E-2    3.576928603611454E-1    4.357411727671266E-3    1.048618956448882E-3   -3.608325516579249E-4    3.236551666995111E-3    1.070390462986935E-2    4.185219192480246E-4
                         4.378484135059505E-3    1.046338149816121E-3   -1.285248704095220E-1    3.688885208538145E-1    1.757851459014707E-3    3.305476852219291E-4    2.818300874744210E-4    4.778642257529270E-3
                        -3.615597137680147E-4    3.251964229376757E-3    1.747470380974971E-3    3.458916371415027E-4   -1.020602426974095E-1    3.594304493118741E-1    4.997563974729871E-3   -7.548321590028590E-4
                         1.070836936213583E-2    3.929529798344775E-4    2.823427304610439E-4    4.795537626502878E-3    5.007784348521760E-3   -7.659353925628399E-4   -1.342534950985044E-1    3.624955316528544E-1

 1.100000000000000E9    -9.893410927126629E-2    3.587164618960270E-1    4.931106206294275E-3   -1.775696172143968E-3    1.370988677155111E-3    1.910446812046428E-3    7.944065708650075E-3   -5.897787755505972E-3
                         4.910205890054984E-3   -1.774666260022772E-3   -1.296055565078834E-1    3.743249120468197E-1    3.025252591521864E-3   -3.554349997792953E-4    2.457802101344526E-3    2.943796389808730E-3
                         1.385894766149964E-3    1.912039555328896E-3    3.012661001983258E-3   -3.282237277069856E-4   -1.040073769241327E-1    3.636028953611518E-1    4.353379771604233E-3   -3.420804816865262E-3
                         7.943141392261681E-3   -5.914699393363755E-3    2.475922083028095E-3    2.951308173612295E-3    4.358038218482879E-3   -3.396040605064516E-3   -1.362895046436138E-1    3.680803061084636E-1

 1.112500000000000E9    -1.025198021433938E-1    3.637543394533026E-1    3.049861477694144E-3   -4.234640967206211E-3    1.135421394780371E-3    2.194842093941859E-4    2.431605267020772E-3   -8.660018152820349E-3
                         3.056786097155059E-3   -4.233276484223967E-3   -1.289527933165402E-1    3.817987640452991E-1    3.022217652633380E-3   -2.603019759641391E-3    2.562848371922193E-3    8.082591843938080E-4
                         1.140065569621960E-3    2.259027355033965E-4    3.012815867089935E-3   -2.613360229950023E-3   -1.042845263043592E-1    3.699661103067048E-1    2.013799757914815E-3   -5.000327899324020E-3
                         2.405027855957608E-3   -8.649115354504282E-3    2.540515861780533E-3    7.872854230353647E-4    2.005564362342660E-3   -5.019983690520146E-3   -1.363542445454048E-1    3.762422351428621E-1

 1.125000000000000E9    -1.032796989433082E-1    3.708087114841946E-1    2.833367612677216E-4   -4.475219947341824E-3   -1.185339538001189E-4    3.447140604164661E-4   -2.853467479234105E-3   -7.501958923207377E-3
                         2.828863131331958E-4   -4.483283357532329E-3   -1.269223134672748E-1    3.890596762470303E-1    9.705747973695121E-4   -4.309480763455823E-3    1.587255051281114E-3    1.773838506194488E-4
                        -1.109585070796172E-4    3.273509899718857E-4    9.651738307675570E-4   -4.315847493858159E-3   -1.026978187283716E-1    3.761613312415944E-1   -5.029507820319316E-4   -4.759389458254490E-3
                        -2.837103335214898E-3   -7.506085319655801E-3    1.576070810596140E-3    1.824195731493529E-4   -5.083053657972988E-4   -4.754479147932754E-3   -1.341987159320968E-1    3.841867498297407E-1

 1.137500000000000E9    -1.021646865128025E-1    3.772288459723478E-1   -1.141234477542767E-3   -3.061065547415822E-3    3.193771668287153E-4    1.777463206281643E-3   -5.927801744402981E-3   -4.073915393442585E-3
                        -1.155326160250959E-3   -3.058619955678103E-3   -1.251072228929084E-1    3.956871389558038E-1   -1.781816194273721E-3   -4.052802609096498E-3    1.855699027886470E-3    6.567467874328092E-4
                         3.196000960618635E-4    1.764509256244456E-3   -1.819316136243941E-3   -4.057657659350572E-3   -1.009547401087278E-1    3.814895767592779E-1   -1.939957691977719E-3   -3.347988070538647E-3
                        -5.946758353667632E-3   -4.102428571802609E-3    1.835990221993726E-3    6.553477976015985E-4   -1.926120964986029E-3   -3.347328455285340E-3   -1.322184940207059E-1    3.908888775834338E-1

 1.150000000000000E9    -1.014390576342434E-1    3.830925046434797E-1   -9.551064988750897E-4   -2.142092168715992E-3    2.491479080012856E-3    1.606623608790017E-3   -6.574572624582318E-3   -2.831205792650831E-5
                        -9.756441760235224E-4   -2.173040393160942E-3   -1.241605159385625E-1    4.025806906211453E-1   -3.594890822068794E-3   -1.920728675877343E-3    3.200594986814284E-3   -3.790700634410934E-4
                         2.485708423782794E-3    1.626755633329638E-3   -3.598370346175688E-3   -1.959782199374868E-3   -1.000410895709163E-1    3.869743907021784E-1   -2.017803988428556E-3   -2.085570795477284E-3
                        -6.549462405591667E-3   -1.843914934464614E-5    3.192978291412496E-3   -3.773329357272142E-4   -2.018223088204240E-3   -2.111848114999623E-3   -1.315696257404240E-1    3.977111878278499E-1

 1.162500000000000E9    -1.018748654964424E-1    3.901041475603739E-1   -8.912393753834142E-4   -2.595306954414496E-3    3.528260009733785E-3   -8.743657776619865E-4   -4.950117828572956E-3    3.282499641245369E-3
                        -9.230907041095930E-4   -2.594142915174099E-3   -1.234800745171958E-1    4.105381995434519E-1   -3.249085652107413E-3    5.695144084415946E-4    2.869452844351883E-3   -3.060282700258972E-3
                         3.525660577220093E-3   -8.879594268792376E-4   -3.250006734540483E-3    5.640769392100303E-4   -9.990891078005512E-2    3.937643907151666E-1   -1.846673364932574E-3   -1.924157211100679E-3
                        -4.970132889978912E-3    3.312427452129040E-3    2.834657863156332E-3   -3.039135982103647E-3   -1.858528952031383E-3   -1.916385814001662E-3   -1.315114144498793E-1    4.064149044570569E-1

 1.175000000000000E9    -1.024929846867839E-1    3.998429270252533E-1   -2.285027591489260E-3   -3.030956607251382E-3    1.941520599529412E-3   -3.289172701591648E-3   -2.185266116722896E-3    4.955067325038691E-3
                        -2.297673483852740E-3   -3.004808562664941E-3   -1.224648748763928E-1    4.199152242456740E-1   -1.515218317529337E-3    1.520394026256856E-3    5.672477492544899E-5   -4.559312713056970E-3
                         1.943348831646647E-3   -3.273760916267446E-3   -1.517929892120528E-3    1.527101469772517E-3   -9.952866544977640E-2    4.025604451815387E-1   -2.589823645430232E-3   -2.083518906165073E-3
                        -2.151006761944570E-3    4.960931335247333E-3    5.446972391850500E-6   -4.570755258916996E-3   -2.575561674123871E-3   -2.080809958191919E-3   -1.301924922604325E-1    4.172941852581133E-1

 1.187500000000000E9    -1.011363779139318E-1    4.118240176579107E-1   -4.112879360989312E-3   -1.875121766407783E-3   -7.098418431784417E-4   -3.546884052514692E-3    6.199430036518368E-4    4.971851791285718E-3
                        -4.117090985329904E-3   -1.857984489650917E-3   -1.199331276503238E-1    4.308573164837822E-1   -4.613689897054469E-4    7.475151764819064E-4   -2.941210410927857E-3   -3.324092925678969E-3
                        -7.127629028436904E-4   -3.569233871720385E-3   -4.505646332822430E-4    7.612972385646312E-4   -9.768093030781218E-2    4.130479922479504E-1   -3.941702325237395E-3   -1.182472379297430E-3
                         6.553440809466836E-4    4.960650708687470E-3   -2.949218953876501E-3   -3.336035388752860E-3   -3.947003973894588E-3   -1.174319339036911E-3   -1.262758002771973E-1    4.292286850476731E-1

 1.200000000000000E9    -9.702742434458195E-2    4.239715415532533E-1   -4.618457897497237E-3    4.357952509861616E-4   -2.511452799136931E-3   -2.072488648339582E-3    2.967472264186994E-3    3.848464515579763E-3
                        -4.635330629683297E-3    4.433731995097987E-4   -1.149200897430772E-1    4.424978440795824E-1   -1.037491827075167E-3    1.129612224867156E-4   -3.963744706147988E-3   -6.693642518909333E-4
                        -2.561388165147186E-3   -2.048403533159977E-3   -1.071976545948880E-3    7.330887193740636E-5   -9.377380592934177E-2    4.239327412433450E-1   -4.403169887517154E-3    8.375067501243677E-4
                         3.013262521768641E-3    3.822787769903723E-3   -3.994273873129128E-3   -6.582067596554514E-4   -4.404620895823089E-3    8.633416996038195E-4   -1.200275989509928E-1    4.405818353886288E-1

 1.212500000000000E9    -9.153291527060663E-2    4.348665621350501E-1   -3.587653089514461E-3    2.443270018172012E-3   -2.735630553472361E-3   -1.531116217644560E-4    4.569935442743781E-3    1.565158635271860E-3
                        -3.518123860185803E-3    2.450619050899006E-3   -1.077616310727565E-1    4.534329968120098E-1   -1.921577897751020E-3    1.002205499358971E-3   -3.121327518172431E-3    1.598079339153837E-3
                        -2.742327688004277E-3   -1.081058205031694E-4   -1.947392659955646E-3    1.023355170833993E-3   -8.832800690837680E-2    4.339337074672239E-1   -3.461858227864453E-3    2.777565841993845E-3
                         4.592807060212149E-3    1.517469181947443E-3   -3.106155689230222E-3    1.611142711361677E-3   -3.452997900817694E-3    2.785830158108110E-3   -1.127703611745618E-1    4.509353971941227E-1

 1.225000000000000E9    -8.564553777343539E-2    4.452400190204377E-1   -1.876211245766219E-3    3.166887152611812E-3   -1.883678540119647E-3    1.123781290783080E-3    4.495220003261967E-3   -1.327343876733467E-3
                        -1.867933358972742E-3    3.170802587521250E-3   -1.001485561384636E-1    4.639208064247318E-1   -1.210611319445497E-3    2.716446310794050E-3   -1.389628518005443E-3    2.589694293967168E-3
                        -1.884891475186706E-3    1.122144225712756E-3   -1.204269249951496E-3    2.710559204629099E-3   -8.275931046211948E-2    4.435289300485188E-1   -1.667282759561480E-3    3.609321840010297E-3
                         4.507680285546647E-3   -1.344995672119343E-3   -1.399517076515264E-3    2.577114058141330E-3   -1.645906799228436E-3    3.592990350170598E-3   -1.052412680015444E-1    4.613517535565692E-1

 1.237500000000000E9    -7.897933269335801E-2    4.563731998840011E-1   -6.714315390235962E-4    2.959956436647963E-3   -9.497144681210903E-4    1.402094205317938E-3    2.822435312262853E-3   -3.505684816581652E-3
                        -6.685803454969735E-4    2.972096447789706E-3   -9.224156564061178E-2    4.752682842861666E-1    8.770594059491734E-4    3.136267516243767E-3    2.670292687783634E-5    2.349024154214253E-3
                        -9.505192511818090E-4    1.407162607751861E-3    8.833622263796639E-4    3.133882873896203E-3   -7.651022488921858E-2    4.540262891098243E-1   -2.553948675944217E-4    3.306644616193444E-3
                         2.787951654311243E-3   -3.479759738504098E-3    5.690795170781741E-5    2.339898855296417E-3   -2.709104308799613E-4    3.273648996770096E-3   -9.687546658677922E-2    4.725315317241030E-1

 1.250000000000000E9    -7.001962532087981E-2    4.684832236598657E-1   -1.661868656498866E-4    2.802700599582777E-3   -5.034707126167425E-4    1.301086837239658E-3    4.256318926621634E-4   -4.217469650000655E-3
                        -1.710120905744777E-4    2.777819154892570E-3   -8.243242679868672E-2    4.872995950553694E-1    2.457104115109133E-3    1.774765663520539E-3    7.337524709582499E-4    1.736449242858671E-3
                        -5.018811711732995E-4    1.306854282779351E-3    2.464543621407621E-3    1.768933835470643E-3   -6.809975274235579E-2    4.653560193216901E-1    3.428077266285723E-4    2.917417611441186E-3
                         4.353197204464665E-4   -4.210256774997942E-3    7.335833083004081E-4    1.736376103845224E-3    3.031276356516629E-4    2.926771683517316E-3   -8.658206480288519E-2    4.837636303521394E-1

 1.262500000000000E9    -5.781142871085664E-2    4.800023556240917E-1    4.660205223144873E-4    3.055134030058837E-3   -2.609966805815339E-4    1.537977645152047E-3   -1.856006959707489E-3   -3.695304270755219E-3
                         4.703961402797375E-4    3.043335108100969E-3   -6.991373966362417E-2    4.980943170654866E-1    2.486509048033373E-3    4.320739544175263E-5    1.107446698104430E-3    1.339424206959671E-3
                        -2.461579600809650E-4    1.550942493030726E-3    2.476144818876569E-3    4.277596012593415E-5   -5.677371807164770E-2    4.759593620614982E-1    9.889845463469183E-4    3.002279003983908E-3
                        -1.842834665515324E-3   -3.712348701099145E-3    1.105228998327513E-3    1.334386596773093E-3    9.770054608087555E-4    3.003014327031389E-3   -7.415636649011853E-2    4.936662726726582E-1

 1.275000000000000E9    -4.329037113304229E-2    4.894174074827916E-1    1.754114644721064E-3    3.075691928132211E-3    5.056197850625738E-4    1.912141913420908E-3   -3.631145406326738E-3   -2.075612878144123E-3
                         1.763513085146891E-3    3.026116255987361E-3   -5.600793958924370E-2    5.065719179979117E-1    1.651420398329852E-3   -7.628912140875841E-4    1.638631023383260E-3    9.802671584012777E-4
                         5.199157815358185E-4    1.911194474890510E-3    1.634994762446885E-3   -7.695760588309069E-4   -4.387890824798088E-2    4.845041622761491E-1    2.196578405073716E-3    2.821311616480431E-3
                        -3.623532348545181E-3   -2.069470722585311E-3    1.633047446391395E-3    1.004863398883962E-3    2.183786218362858E-3    2.839064214936354E-3   -6.063440986027969E-2    5.011110819413597E-1

 1.287500000000000E9    -2.821324585844448E-2    4.967231127892867E-1    3.137158443114003E-3    2.091582055661431E-3    1.765693727191091E-3    1.613115438338518E-3   -4.155942710175427E-3    4.482886610247039E-4
                         3.120682186455780E-3    2.090677447594030E-3   -4.199449019414505E-2    5.130000081573222E-1    1.119202489052045E-3   -7.883055918912745E-4    2.279920909355623E-3    1.623371350928050E-4
                         1.798396682630378E-3    1.620520514994264E-3    1.087660873534472E-3   -7.943360844715950E-4   -3.091147588908654E-2    4.912631808225841E-1    3.464968015180583E-3    1.731237096039831E-3
                        -4.131067880923569E-3    4.339161294537163E-4    2.280347878567097E-3    1.393169657713792E-4    3.424470765579280E-3    1.713185430629285E-3   -4.706923451962996E-2    5.069541546926755E-1

 1.300000000000000E9    -1.324286753983350E-2    5.028172843749839E-1    3.707857348445639E-3    3.894731850644895E-4    2.680459970158863E-3    2.582402061485081E-4   -3.028084773567608E-3    2.788011303649997E-3
                         3.690707772004982E-3    3.473198065262464E-4   -2.788737611579483E-2    5.185560387869034E-1    1.102192288202837E-3   -9.336577166845404E-4    2.202524957180011E-3   -1.297303343261252E-3
                         2.684910623039062E-3    2.431277225984317E-4    1.095768718911258E-3   -9.161389698618386E-4   -1.810367904741839E-2    4.974864627865053E-1    3.810285698560332E-3   -4.812063193878724E-5
                        -3.004712198239103E-3    2.760923487409763E-3    2.185714633708585E-3   -1.294364358867611E-3    3.820622449096503E-3   -4.892505276090077E-5   -3.353841066267012E-2    5.122804484762753E-1

 1.312500000000000E9     1.803487701404346E-3    5.078209531959271E-1    3.180011122118316E-3   -1.247199224600686E-3    2.316590750974860E-3   -1.525643976556014E-3   -7.201409697798366E-4    3.879068891928758E-3
                         3.155190187494696E-3   -1.243904760422043E-3   -1.279355951838961E-2    5.234775809648765E-1    9.049411795900083E-4   -1.483066776418754E-3    1.011618165164655E-3   -2.436829571032731E-3
                         2.339910301601576E-3   -1.517807950173375E-3    9.206071659854851E-4   -1.506194601995049E-3   -4.497499817278442E-3    5.035537221051045E-1    3.125443692053092E-3   -1.658836344244383E-3
                        -7.052441546653828E-4    3.871157848919457E-3    1.028357951234657E-3   -2.447355237552828E-3    3.133084034296201E-3   -1.653680721418942E-3   -1.921910204914115E-2    5.173009256237797E-1

 1.325000000000000E9     1.713780306062362E-2    5.116171779555616E-1    1.972412641752203E-3   -2.101166077907340E-3    9.270399663099534E-4   -2.469440959086171E-3    1.655324213023020E-3    3.371628807980492E-3
                         1.965838339053007E-3   -2.081201830432793E-3    3.337134898173991E-3    5.272186996539666E-1    1.337230561847882E-4   -1.991123023079459E-3   -6.178371757356733E-4   -2.503159998719007E-3
                         8.969128795180296E-4   -2.510596761364077E-3    1.472557330840610E-4   -2.006522395667730E-3    1.025468062496413E-2    5.085738167474407E-1    1.843833367684392E-3   -2.429112769110232E-3
                         1.670324224780129E-3    3.364350686009041E-3   -6.488363446481098E-4   -2.502687828011348E-3    1.827879993773189E-3   -2.415874054208685E-3   -3.767949617638639E-3    5.211710895179552E-1

 1.337500000000000E9     3.274994192054716E-2    5.133350376269594E-1    9.387019208690611E-4   -2.123936758100648E-3   -6.907595956336004E-4   -2.385764818653969E-3    3.100364464112333E-3    1.610028423470484E-3
                         9.359194890345397E-4   -2.128628483869144E-3    1.973478321038479E-2    5.292236383035136E-1   -9.463945954831254E-4   -1.897278738396337E-3   -1.843720400092804E-3   -1.541764815396070E-3
                        -6.817952698163708E-4   -2.363355312869248E-3   -9.622330325873942E-4   -1.911875545740765E-3    2.570758984014557E-2    5.117874921902954E-1    7.540768682141920E-4   -2.414840465030306E-3
                         3.122862387215234E-3    1.607375344854349E-3   -1.886098060052789E-3   -1.502557271409225E-3    7.379712292204198E-4   -2.431512647967917E-3    1.220186542718048E-2    5.231933791155832E-1

 1.350000000000000E9     4.788083147785317E-2    5.128353979635329E-1    4.100868056850205E-4   -1.971044850355937E-3   -1.676915650732001E-3   -1.471408812130828E-3    3.212070562619775E-3   -4.471972637474917E-4
                         4.282986147174606E-4   -1.973728532796247E-3    3.543958293708150E-2    5.294759721070105E-1   -1.819362607000005E-3   -1.120771727852633E-3   -2.110428070653409E-3   -2.011521584534114E-4
                        -1.695323463600786E-3   -1.464544693004767E-3   -1.795469179435711E-3   -1.126856158343082E-3    4.104819769939658E-2    5.129172768543669E-1    1.164387746359879E-4   -2.192845142460701E-3
                         3.215254032295065E-3   -4.819603255162811E-4   -2.125649495615793E-3   -1.917353629508586E-4    8.965106013174023E-5   -2.210377466296631E-3    2.732272732333267E-2    5.232891706686625E-1

 1.362500000000000E9     6.204445191138266E-2    5.107640797170733E-1    4.699163507601969E-5   -2.052626035745398E-3   -1.995308303466182E-3   -3.520451473089922E-4    2.217585767473159E-3   -2.071678372988258E-3
                         5.542495865882442E-5   -2.049453129263826E-3    5.015051147140845E-2    5.284370244927262E-1   -1.953812299916114E-3    2.945177853861404E-5   -1.694436328092335E-3    8.360479516495321E-4
                        -1.993901764953342E-3   -3.271788643063727E-4   -1.961890532942723E-3    3.839785879082139E-5    5.570083607216558E-2    5.126398847811074E-1   -3.677415875115925E-4   -2.113365216888312E-3
                         2.199684282263461E-3   -2.081338582739796E-3   -1.702597184167241E-3    8.548728918151752E-4   -3.635334560477970E-4   -2.121104370463756E-3    4.125807433015845E-2    5.221551699703328E-1

 1.375000000000000E9     7.502631452288870E-2    5.081490682295440E-1   -6.749187491734933E-4   -2.171109751702890E-3   -1.712874094261779E-3    6.317096552033977E-4    5.856965511101402E-4   -2.751379626373451E-3
                        -6.589744376177700E-4   -2.175440891793451E-3    6.373192289534080E-2    5.265901255373259E-1   -1.418111873388725E-3    8.406196634009991E-4   -9.356374393614643E-4    1.389186539926492E-3
                        -1.720716623642130E-3    6.548053834105279E-4   -1.397149999455959E-3    8.421006501604538E-4    6.945664033914060E-2    5.115081409353424E-1   -1.083010564898998E-3   -2.025203218192444E-3
                         6.196129258611276E-4   -2.758516657172861E-3   -9.178130248571013E-4    1.384402950875537E-3   -1.091219807864951E-3   -2.049869114566803E-3    5.421945240099821E-2    5.202841248713119E-1

 1.387500000000000E9     8.736292365100221E-2    5.054068480173781E-1   -1.642575149543768E-3   -1.793260195965708E-3   -1.147216852024362E-3    1.264878039877710E-3   -9.786262441762671E-4   -2.455960987207851E-3
                        -1.628327748099587E-3   -1.813044778506633E-3    7.646999090722044E-2    5.242683723318350E-1   -7.118724790237677E-4    1.038164876814189E-3   -1.450755232321588E-4    1.483388905047214E-3
                        -1.124403620425252E-3    1.290272926817185E-3   -7.038529618401330E-4    1.077577176980965E-3    8.292820160044363E-2    5.098738509878631E-1   -1.902591419640274E-3   -1.481022149827599E-3
                        -9.782412392017772E-4   -2.462582144386028E-3   -1.347621384957030E-4    1.529351502171885E-3   -1.908943552742297E-3   -1.467629014526308E-3    6.708530214633236E-2    5.180540711905051E-1

 1.400000000000000E9     9.943758277930832E-2    5.024078521671820E-1   -2.272396292628751E-3   -7.943516208552608E-4   -3.710189060550273E-4    1.614831811285569E-3   -2.085241851582976E-3   -1.372620391062657E-3
                        -2.304482670590693E-3   -8.083494948189731E-4    8.868204568016688E-2    5.214349848452473E-1   -3.054014058818800E-4    9.221901142499124E-4    5.264509482469166E-4    1.277353100852204E-3
                        -3.723213878808429E-4    1.591286410745113E-3   -3.139710815975691E-4    9.497452836977443E-4    9.621326623813260E-2    5.074947285331005E-1   -2.332289204140808E-3   -4.738553325285847E-4
                        -2.079961128648290E-3   -1.393533735609043E-3    5.283506944893653E-4    1.291506957531307E-3   -2.339892148002324E-3   -4.521019604987699E-4    7.983948171577573E-2    5.151242213027142E-1

 1.412500000000000E9     1.109315267485553E-1    4.989700722987104E-1   -2.151488596185334E-3    3.664717076890004E-4    4.146803351099124E-4    1.534336676323787E-3   -2.381112712866850E-3   -1.814983058198309E-5
                        -2.168598183411264E-3    3.495765197278308E-4    1.005887618354061E-1    5.180271253358105E-1   -1.827121107572338E-4    9.268558834339890E-4    9.906571570085045E-4    8.480727931505934E-4
                         4.235697806742075E-4    1.543875478156251E-3   -1.805334999718883E-4    9.346688768240015E-4    1.092183827431312E-1    5.041336446536696E-1   -2.052445637491434E-3    5.998838154687296E-4
                        -2.383128512022658E-3    2.151795371494067E-5    9.968729868988426E-4    8.244162241671663E-4   -2.043152182020413E-3    6.003729768080418E-4    9.185401428539659E-2    5.114376061587458E-1

 1.425000000000000E9     1.212672200602943E-1    4.953408787197084E-1   -1.477257804546472E-3    1.044694627714513E-3    1.147726680198800E-3    1.132285739310603E-3   -1.911197925245749E-3    1.307605265670074E-3
                        -1.466208999601846E-3    1.063464895019939E-3    1.118066099270484E-1    5.145402672013984E-1    1.090345694771606E-4    1.104972121691518E-3    1.257479283524914E-3    2.692567320677322E-4
                         1.105746524640050E-3    1.140353404747568E-3    7.690555382375146E-5    1.099789700407496E-3    1.210800690737790E-1    5.002928470424245E-1   -1.307178148782427E-3    1.185299943998569E-3
                        -1.900521760594735E-3    1.309207386678459E-3    1.241201910412716E-3    2.823523900955667E-4   -1.292102621778166E-3    1.178067987887091E-3    1.026831867028521E-1    5.078519032216101E-1

 1.437500000000000E9     1.304832267369070E-1    4.921427685029349E-1   -8.334139312842591E-4    1.134753907910423E-3    1.543620394473808E-3    3.787324778489076E-4   -7.830978583419079E-4    2.118076239960924E-3
                        -8.009708773734342E-4    1.145357680161344E-3    1.224063869874880E-1    5.113601964419444E-1    6.518904200284830E-4    1.103663486944076E-3    1.208693725471460E-3   -3.686940733968374E-4
                         1.557879743667061E-3    3.810496945478796E-4    6.606799675581407E-4    1.100954932518397E-3    1.318068840470036E-1    4.966917752653662E-1   -6.375815045679734E-4    1.211163362184461E-3
                        -7.621445019033518E-4    2.107693022147931E-3    1.216404573566310E-3   -3.576548717672214E-4   -6.314806267042939E-4    1.229182775117932E-3    1.126756921905224E-1    5.049334091113050E-1

 1.450000000000000E9     1.393044851985868E-1    4.899014030410434E-1   -4.210769494234160E-4    1.057751273239170E-3    1.510751713628672E-3   -5.438128621943240E-4    5.995880690973492E-4    2.075907931935760E-3
                        -4.188270117112458E-4    1.050481097537850E-3    1.326222988891968E-1    5.087394015821818E-1    1.216741162249674E-3    6.775332687800049E-4    8.493958455001091E-4   -9.400978603893441E-4
                         1.504093921364674E-3   -5.260682794389725E-4    1.201981283716451E-3    6.664763950634912E-4    1.418728333284563E-1    4.937349665991154E-1   -2.698748047261317E-4    1.054261145617319E-3
                         6.235252996894015E-4    2.114121922541116E-3    8.238503809283330E-4   -9.538367588187664E-4   -2.788984151485245E-4    1.050454856956098E-3    1.224535617558602E-1    5.026961029994840E-1

 1.462500000000000E9     1.482866488479174E-1    4.881059942900863E-1   -1.892828167264287E-4    1.098525364904359E-3    9.316694317317508E-4   -1.212667257654957E-3    1.676475431264825E-3    1.222226086937647E-3
                        -2.103976152442130E-4    1.070279351597690E-3    1.427405455747912E-1    5.065682046027522E-1    1.352144761930294E-3   -8.770575564763594E-5    1.706173446734597E-4   -1.216921443092475E-3
                         9.279662992546024E-4   -1.233408249175080E-3    1.344589358845601E-3   -8.045363291293312E-5    1.518332608258610E-1    4.912018768261500E-1   -9.197884890787663E-5    9.995009683176619E-4
                         1.688129650473947E-3    1.244926334802258E-3    1.812626675727076E-4   -1.198690420167174E-3   -9.358569500351376E-5    1.009924945519998E-3    1.322828173433752E-1    5.005640566910844E-1

 1.475000000000000E9     1.575493361933658E-1    4.864576582705952E-1    1.101915438420709E-4    1.140301931835866E-3    6.025917420200496E-5   -1.415076672274284E-3    1.927148579665919E-3   -7.070229186909510E-5
                         1.016391050504250E-4    1.138647355760346E-3    1.529792352949512E-1    5.045181643852855E-1    9.592520593098549E-4   -6.892175210059630E-4   -5.012876196303958E-4   -9.796945417183125E-4
                         5.082029255853635E-5   -1.436395813013031E-3    9.859705788083509E-4   -7.010324504730023E-4    1.618260902793986E-1    4.888410818951419E-1    1.495801379453587E-4    1.057793177682779E-3
                         1.948536295563838E-3   -6.666584031006501E-5   -5.108530250609251E-4   -1.004616346044351E-3    1.718258189872356E-4    1.066757811047092E-3    1.420463113396739E-1    4.982192126826146E-1

 1.487500000000000E9     1.669746590491460E-1    4.847309847567787E-1    5.648375209279885E-4    9.938194483813713E-4   -6.623725807437922E-4   -1.078381639128915E-3    1.396714594081366E-3   -1.113314995365133E-3
                         5.568614819909560E-4    1.018086867448597E-3    1.630962886408826E-1    5.022401252911132E-1    4.286347792681338E-4   -8.844998211849202E-4   -8.640651543145256E-4   -5.066171895309054E-4
                        -6.635013187714024E-4   -1.094532195341199E-3    4.278845925280242E-4   -9.193227232475700E-4    1.716979653335006E-1    4.864102141594068E-1    5.687500151983721E-4    9.433336387415667E-4
                         1.353114025169144E-3   -1.111684222586419E-3   -8.992089609685001E-4   -5.135042812649428E-4    5.384000953333833E-4    9.596415682244952E-4    1.516245886304505E-1    4.957137091688034E-1

 1.500000000000000E9     1.766077152772577E-1    4.830878797460278E-1    9.093028361972055E-4    6.148793038743134E-4   -9.996920936495093E-4   -4.994161710258180E-4    3.777429225404421E-4   -1.538536923515625E-3
                         9.143080987237808E-4    6.397632407475375E-4    1.730420282556336E-1    5.001977740214710E-1   -2.640617192794120E-6   -7.806956724002164E-4   -8.742759713735177E-4    3.885387565888849E-5
                        -1.000570346825904E-3   -4.945580870661162E-4   -2.471315873263833E-6   -8.124262691280346E-4    1.813718477440843E-1    4.841447143095999E-1    8.474817730182151E-4    6.098301005604450E-4
                         3.914269871545071E-4   -1.550085193036749E-3   -8.692556122082651E-4    1.960475810650211E-5    8.728869696822692E-4    5.972227143790230E-4    1.612717186415997E-1    4.934782255939633E-1

 1.512500000000000E9     1.869558391010522E-1    4.817759753480784E-1    9.321960362639911E-4    1.218105543645151E-4   -9.539730733712692E-4    7.705814724140381E-5   -5.348176496978755E-4   -1.289018783897654E-3
                         9.144093135722854E-4    1.260537696782697E-4    1.836660261818498E-1    4.981919851406505E-1   -1.974552987544931E-4   -5.827515794931050E-4   -6.573369089303445E-4    3.833435101496328E-4
                        -9.592882702667610E-4    8.093559267114198E-5   -1.947699405677874E-4   -6.036310942038512E-4    1.912442764848740E-1    4.821585942433858E-1    9.032715460706476E-4    1.633821370630574E-4
                        -5.403698693386764E-4   -1.330315156406620E-3   -6.445845042070032E-4    4.362932435933091E-4    8.865692428491294E-4    1.720876949536247E-4    1.714795452116753E-1    4.916891760340436E-1

 1.525000000000000E9     1.980432314413549E-1    4.805056208422949E-1    7.378655678688728E-4   -2.091212460746943E-4   -6.954811427817789E-4    4.383124825883909E-4   -1.090913102606821E-3   -6.727938812713526E-4
                         7.055991193208893E-4   -2.001642224533875E-4    1.947473290719374E-1    4.962461793289465E-1   -2.740392759753513E-4   -5.132942310846827E-4   -3.229574580434817E-4    5.574793623795370E-4
                        -6.925544793775839E-4    4.510653047878503E-4   -2.617779195421308E-4   -4.795910126614571E-4    2.018622753113465E-1    4.802869928806039E-1    7.103811013182722E-4   -1.113545304960398E-4
                        -1.068180978596199E-3   -6.691511262896085E-4   -3.237178632831883E-4    5.636990005470999E-4    7.175859684867125E-4   -1.376376217320784E-4    1.824343254909675E-1    4.900752408767336E-1

 1.537500000000000E9     2.099920537139149E-1    4.790374162361392E-1    4.761936058037690E-4   -2.869277511308035E-4   -4.292059798285410E-4    6.423288108287491E-4   -1.099910505021550E-3    4.084325521169285E-5
                         4.767341642089507E-4   -2.646231838683564E-4    2.066649150328623E-1    4.940391690228434E-1   -4.364728784221175E-4   -4.301720028957313E-4   -7.415086147663364E-5    5.616994836618139E-4
                        -4.038530709875197E-4    6.178166930034645E-4   -4.365549958394436E-4   -4.354832173673573E-4    2.131329483397906E-1    4.782762328320946E-1    5.549574657746156E-4   -1.969126505481767E-4
                        -1.112563479896242E-3    4.622355592926185E-5   -5.619634261707545E-5    5.726654260837427E-4    5.558466002207814E-4   -2.052628770744573E-4    1.939672291152618E-1    4.883507614559699E-1

 1.550000000000000E9     2.225713588299445E-1    4.769585799504006E-1    3.645193069211486E-4   -2.406934557200354E-4   -7.163690380966961E-5    6.917701635433162E-4   -7.964688528162633E-4    5.594007937739460E-4
                         3.829160288517992E-4   -2.662435338497113E-4    2.192473966084646E-1    4.913548969184508E-1   -6.036130248939822E-4   -2.771746050282775E-4    1.897813935216867E-4    5.218992570592967E-4
                        -7.916085770968670E-5    7.005865513921151E-4   -6.137628304141221E-4   -2.490756936256154E-4    2.251881898992149E-1    4.756729559025839E-1    5.334426493211243E-4   -2.392608714113606E-4
                        -7.986729920136319E-4    5.568983126816477E-4    1.876950954314507E-4    5.152291772669534E-4    4.973902371487192E-4   -2.537962387229857E-4    2.061094444738652E-1    4.862771435205618E-1

 1.562500000000000E9     2.353996549084821E-1    4.742179308554826E-1    3.683877284704644E-4   -3.239668028767177E-4    2.251326761157255E-4    6.585728758056760E-4   -3.365805187598865E-4    7.854956097326808E-4
                         3.690339995862249E-4   -3.138355483464773E-4    2.321506567090822E-1    4.881102002107170E-1   -6.777135695280603E-4    8.657734725204616E-5    3.776404090512799E-4    3.471245467884138E-4
                         2.223934410877161E-4    6.414342157364916E-4   -6.918203723103319E-4    6.356067354754762E-5    2.377531377765918E-1    4.726481594699707E-1    4.749768893944403E-4   -4.061252190407442E-4
                        -3.354439174676874E-4    7.830256033981284E-4    3.604465575768855E-4    3.428285687646034E-4    4.868167307016854E-4   -3.930785093101462E-4    2.184342640308338E-1    4.835994410215944E-1

 1.575000000000000E9     2.485810729660217E-1    4.710929110344499E-1    3.046787692110623E-4   -4.496452538078990E-4    5.023537273564399E-4    4.579310233579466E-4    5.368680133491120E-5    7.591766158114233E-4
                         3.040710021341560E-4   -4.668764984322975E-4    2.455932275080944E-1    4.843606122451706E-1   -5.075940461992572E-4    4.317448979799489E-4    4.805408823728817E-4    1.542064738183706E-4
                         5.070975771658601E-4    4.583491966628438E-4   -5.107843639038816E-4    4.045671559944000E-4    2.508817910636422E-1    4.693277252234361E-1    3.267159162406876E-4   -6.104084393538937E-4
                         8.524176375222239E-5    7.542570177517898E-4    4.727535620183848E-4    1.322686416490752E-4    3.214122116148732E-4   -6.172468600351121E-4    2.312015723547107E-1    4.804031880982272E-1

 1.587500000000000E9     2.620286931852064E-1    4.673150649863361E-1    7.436293771728988E-5   -5.817896161369394E-4    6.265591564314278E-4    1.346228184369994E-4    4.113705417215651E-4    5.746506858914379E-4
                         6.059100437924256E-5   -6.000911557154567E-4    2.592112600699854E-1    4.799125419772520E-1   -1.806231002878025E-4    5.224633064764451E-4    4.559790514439946E-4   -1.082227462935870E-4
                         6.453935364817380E-4    1.250216703373751E-4   -1.876072903480668E-4    5.178977145651946E-4    2.645929949799014E-1    4.655368690346268E-1    1.442412965866684E-5   -6.963057549746205E-4
                         4.316498087850901E-4    5.933440061765814E-4    4.351304490629659E-4   -1.077435280269594E-4    3.999492237477313E-5   -6.956275651932381E-4    2.442887960455463E-1    4.763360806186154E-1

 1.600000000000000E9     2.759887367611817E-1    4.624981770675194E-1   -1.967416618839819E-4   -5.527736531107186E-4    5.653601588322235E-4   -2.201394013384651E-4    6.113190245150017E-4    2.766897583601669E-4
                        -2.172984207486901E-4   -5.565727185862047E-4    2.733070450328692E-1    4.744380199702802E-1    5.160269614530871E-5    4.517430414837059E-4    3.113656843860614E-4   -3.039975834214083E-4
                         5.880991050619122E-4   -2.226878113155372E-4    3.787229778787614E-5    4.263990217118849E-4    2.786998152222856E-1    4.609995070899410E-1   -2.923018860788813E-4   -5.691592065833692E-4
                         6.224319355475547E-4    2.617700424400326E-4    2.959587983624556E-4   -3.052889562198189E-4   -2.735128228709725E-4   -5.838118193721140E-4    2.580793108695168E-1    4.712666546656430E-1

 1.612500000000000E9     2.903911065736434E-1    4.566823386638209E-1   -3.752275523409145E-4   -3.630920084505575E-4    3.653590041801309E-4   -4.502625733570443E-4    6.533114315277115E-4   -8.885741068529979E-5
                        -3.956583714481043E-4   -3.337302301853713E-4    2.876890086090468E-1    4.678742547691463E-1    1.474838561888953E-4    2.997034463734651E-4    1.103070283588758E-4   -4.022528652900250E-4
                         3.609140660202503E-4   -4.610093088516032E-4    1.404021706713087E-4    2.911891132406399E-4    2.931764760012071E-1    4.555671681194519E-1   -4.255281133360611E-4   -3.488205993171712E-4
                         6.512208160508083E-4   -7.407180717893119E-5    1.008749956650692E-4   -3.684480171552015E-4   -4.445430547786976E-4   -3.449126225192850E-4    2.722586322848123E-1    4.649823340831912E-1

 1.625000000000000E9     3.050361681096901E-1    4.493548550393229E-1   -3.887968652454848E-4   -1.396375495929247E-4    4.194096835945808E-5   -5.149498364701107E-4    5.088539727247060E-4   -4.143123597482145E-4
                        -3.930553209192649E-4   -1.472280378236703E-4    3.022893772532788E-1    4.600626593542227E-1    1.736760562294640E-4    2.396997273225036E-4   -8.978414125206351E-5   -3.405311570706237E-4
                         4.725177338769681E-5   -5.311037912520506E-4    1.624113725186759E-4    2.384560911929101E-4    3.077691569656086E-1    4.489167240334604E-1   -4.196498182596534E-4   -1.284818223961394E-4
                         4.883451095109103E-4   -4.207138340740728E-4   -1.087985760571890E-4   -3.497244346890296E-4   -4.140807659249052E-4   -1.301024577648138E-4    2.866091937561723E-1    4.575976376663759E-1

 1.637500000000000E9     3.196242476115688E-1    4.406400743978977E-1   -3.378897668990519E-4   -1.398874984002102E-5   -2.115443361976729E-4   -4.454272239627931E-4    2.008486182676026E-4   -6.021332527994828E-4
                        -3.259039552647170E-4    4.353441463613994E-6    3.168258330273063E-1    4.510291168289787E-1    2.125984004857507E-4    2.147499958225657E-4   -2.174494040710785E-4   -2.136939893871195E-4
                        -1.975830445301179E-4   -4.277836163735471E-4    2.089744016660163E-4    1.937722650972167E-4    3.222160163509545E-1    4.410800035364957E-1   -3.590789549013599E-4   -8.806527697667525E-6
                         1.640846470487636E-4   -5.941938005842554E-4   -2.235454706113402E-4   -2.010804424999462E-4   -3.528908155679576E-4   -1.092070524179466E-5    3.009956439555089E-1    4.492215883118658E-1

 1.650000000000000E9     3.341095072776288E-1    4.307924612179478E-1   -2.998682084237924E-4    6.608000251534385E-5   -3.295568520866414E-4   -2.338314601950911E-4   -1.917876231338799E-4   -5.814423239162462E-4
                        -2.971438284977010E-4    6.220705933486747E-5    3.313382498400017E-1    4.408773348899511E-1    2.753492380129653E-4    1.145800170756650E-4   -2.321006672453517E-4   -6.360346734368699E-5
                        -3.366128276338658E-4   -2.517700258005831E-4    3.103686567192544E-4    1.192590948059554E-4    3.366676096756661E-1    4.320729002243411E-1   -3.329349382212840E-4    3.779768704520936E-5
                        -1.736070002402120E-4   -5.777338049609315E-4   -2.316157694203109E-4   -7.857687880931375E-5   -3.168181792808342E-4    3.272808441315500E-5    3.152272774401407E-1    4.400129908582943E-1

 1.662500000000000E9     3.484149461785973E-1    4.198784661856703E-1   -2.764535913560663E-4    1.284289204934812E-4   -3.696048192600056E-4   -8.556540598268627E-5   -4.864240169959702E-4   -3.309983749160822E-4
                        -2.569677862520918E-4    1.231081645811985E-4    3.455160179771814E-1    4.293534821244367E-1    3.139271344211899E-4   -1.727198090077162E-5   -2.052314167255909E-4    2.935822414706648E-5
                        -3.464798285940678E-4   -4.038646542450546E-5    3.432863088109933E-4   -2.193125274809443E-5    3.510512304242397E-1    4.216040967044849E-1   -3.047212352963491E-4    1.386876123311617E-4
                        -4.585039499365727E-4   -3.439839214034807E-4   -2.079095667831872E-4    1.726752178721894E-5   -3.035652164850915E-4    1.468401123945500E-4    3.291403149188125E-1    4.295411363087228E-1

 1.675000000000000E9     3.621440091123238E-1    4.076906003863115E-1   -2.364290397588644E-4    1.976172754487644E-4   -3.013013977324636E-4    1.003083165013911E-4   -5.355759660022528E-4   -2.406551654554939E-5
                        -2.351807692122128E-4    1.967247522795417E-4    3.590359610406969E-1    4.165518104754102E-1    2.621641262779097E-4   -1.828802198819716E-4   -1.589920407834756E-4    6.145469966929841E-5
                        -2.806333222579376E-4    9.353118362961021E-5    2.622863724341206E-4   -1.646271287899639E-4    3.651904241548090E-1    4.095397911971717E-1   -2.499770825264694E-4    2.553563380069631E-4
                        -5.324308375037206E-4   -2.326037416128823E-5   -1.724300504962659E-4    7.722518291877605E-5   -2.397902400001508E-4    2.481289764202764E-4    3.422463229883907E-1    4.176959693488501E-1

 1.687500000000000E9     3.753111759462848E-1    3.943921234472930E-1   -1.335072219892202E-4    2.804286892669372E-4   -2.154663004955078E-4    1.874697910005817E-4   -4.265726673754592E-4    2.616723513330525E-4
                        -1.212745569619371E-4    2.842358032108742E-4    3.719034587606747E-1    4.025111579031259E-1    1.188059863133494E-4   -2.250231498221547E-4   -1.073589684893948E-4    9.084180101190960E-5
                        -1.812990602290507E-4    1.945117207795331E-4    1.332659858938874E-4   -2.307260716558542E-4    3.789851112571001E-1    3.960917831898608E-1   -1.100208366653486E-4    3.242463901890183E-4
                        -4.304817352586266E-4    2.737951873756269E-4   -1.183396498207837E-4    1.139987729211748E-4   -9.471597623058527E-5    3.343544238156450E-4    3.545283281333543E-1    4.044332932856722E-1

 1.700000000000000E9     3.875907936319745E-1    3.799884934032833E-1    1.246241376191030E-5    2.837772373224632E-4   -8.575508193042987E-5    2.399742640547750E-4   -1.969829487414077E-4    4.428391819262116E-4
                         6.508056190482916E-6    3.099526532386148E-4    3.837057887977081E-1    3.871618011505648E-1   -1.136418952114098E-5   -2.095155148561451E-4   -7.696070311983901E-5    1.562607953734232E-4
                        -8.869545175463707E-5    2.378347039191979E-4   -6.318700416936185E-6   -2.191742806695444E-4    3.920636681874436E-1    3.813523994579592E-1    8.505131261833242E-5    3.107574127290516E-4
                        -1.965808309821078E-4    4.308321736948236E-4   -7.005583102324180E-5    1.474170106825356E-4    4.765654580345248E-5    3.062352218322138E-4    3.660346404235341E-1    3.898472289862170E-1

 1.712500000000000E9     3.989282857640871E-1    3.646815919359485E-1    1.309364326489817E-4    2.150081190727658E-4    1.586721008923976E-5    2.609089542641717E-4    6.133461670604342E-5    4.350812416949589E-4
                         1.248473815399467E-4    2.147209930016458E-4    3.944509313438753E-1    3.707587528293245E-1   -4.024133604728170E-5   -1.310852344507404E-4   -8.035079521865091E-6    1.813792633334434E-4
                         1.291578939909301E-5    2.404025725290294E-4   -4.475291109549370E-5   -1.427766315233575E-4    4.043240447254831E-1    3.656778791709011E-1    1.616416972561997E-4    2.007227324734709E-4
                         9.612747514713268E-5    4.305648948137032E-4   -2.224746477535868E-5    1.964716597036331E-4    1.707336941325522E-4    2.148452854555994E-4    3.766402517150940E-1    3.741946844926491E-1

 1.725000000000000E9     4.091568014870022E-1    3.483845623830032E-1    1.583457328666164E-4    1.271974894303857E-4    1.410445691512282E-4    1.923305267235194E-4    2.628529774057715E-4    2.575460950106590E-4
                         1.777705781244921E-4    1.255710039460428E-4    4.041170282901971E-1    3.533921496448669E-1   -5.780479829774936E-5   -9.650464582984199E-5    7.165064454069464E-5    1.805499384062204E-4
                         1.210541359728756E-4    2.000439626334152E-4   -3.578535608002994E-5   -1.127026172209006E-4    4.155282602762269E-1    3.490588951023536E-1    1.858701955561007E-4    1.099801590108712E-4
                         2.511475928515542E-4    2.887136759012203E-4    6.179283768444775E-5    1.762003696716424E-4    1.922875842421371E-4    8.890607101875344E-5    3.864033986214238E-1    3.576404412949390E-1

 1.737500000000000E9     4.183094903499349E-1    3.309767652592520E-1    1.931565085201579E-4    6.440742818649927E-5    1.990527502458020E-4    1.153607641068505E-4    3.483313601774445E-4    9.028367968488466E-5
                         1.886563257568848E-4    3.877729783576026E-5    4.126783748211237E-1    3.350518058173219E-1   -4.019829249116085E-5   -1.087397015464039E-4    1.309865773843363E-4    1.413593254250297E-4
                         1.832893815142669E-4    1.354238855405546E-4   -3.460435186671985E-5   -1.090029456791953E-4    4.255450916760666E-1    3.314469148375778E-1    1.626099172168217E-4    8.929925912370816E-6
                         3.279184286413038E-4    9.727453937971535E-5    1.270279718415796E-4    1.408928622363583E-4    1.685338455171423E-4    2.838106670654288E-5    3.951335632042868E-1    3.402152935096245E-1

 1.750000000000000E9     4.263577106706546E-1    3.125559068834839E-1    1.874404352127901E-4   -3.351703058634459E-5    2.066241928230903E-4    3.081485930482714E-5    3.166955959537178E-4   -9.204956887821890E-5
                         1.790398999347588E-4   -2.581107765515273E-5    4.198782721613501E-1    3.157932094315909E-1   -8.745065431267453E-5   -1.288901979381321E-4    2.108804048252100E-4    5.721564313873117E-5
                         2.192012346895384E-4    7.367439080289673E-6   -8.729442790683588E-5   -8.931972114408662E-5    4.342565342427815E-1    3.130667348646917E-1    1.431643839682354E-4   -2.639548456931302E-5
                         3.192684452778136E-4   -9.012768836235172E-5    1.790551682481142E-4    5.908886181491464E-5    1.346793195660761E-4   -5.708187045784178E-5    4.025253844885645E-1    3.220609385813024E-1

 1.762500000000000E9     4.331140873507477E-1    2.931001093947088E-1    1.412011729969245E-4   -8.274953487225763E-5    1.667287948244134E-4   -7.132421862931615E-5    2.179408805506298E-4   -2.416228736593005E-4
                         1.617460724462412E-4   -5.735437118336536E-5    4.255920229406293E-1    2.958755725513900E-1   -1.378129461730270E-4   -8.212250385180716E-5    2.015885457705099E-4   -3.430627553110478E-5
                         1.677213564036676E-4   -6.883041690305191E-5   -1.137407062786840E-4   -7.915824359422696E-5    4.414216784547629E-1    2.937664743407975E-1    9.934643523461417E-5   -8.118706083385054E-5
                         2.044599165654152E-4   -2.246884699877548E-4    1.960641011979262E-4   -3.318126292308705E-5    1.061063703268981E-4   -7.769752790663396E-5    4.084862598298020E-1    3.035391535944190E-1

 1.775000000000000E9     4.384903692778474E-1    2.731491390993880E-1    1.115441535780353E-4   -1.353049693382965E-4    1.259899468808603E-4   -1.118439098472068E-4    5.303834707454782E-5   -3.012197476996039E-4
                         9.046072591947264E-5   -1.254465415871682E-4    4.296368158845004E-1    2.754783567406952E-1   -1.641125927754548E-4   -3.064961783297250E-5    1.503841905032500E-4   -9.961444215490199E-5
                         1.294983649375872E-4   -1.081083504611821E-4   -1.708851700220862E-4   -1.368214552294772E-5    4.469655167657008E-1    2.737299224153696E-1    4.398898643131893E-5   -9.724104495330363E-5
                         4.234610297844431E-5   -2.922253570350346E-4    1.653299203724513E-4   -1.286585545394850E-4    4.060404981256800E-5   -1.067876903187978E-4    4.127847553295214E-1    2.846757228410436E-1

 1.787500000000000E9     4.423114699771457E-1    2.527232461883459E-1    1.301942780205605E-5   -1.655205072030476E-4    4.331823123037092E-5   -1.428968282014435E-4   -8.513246030842537E-5   -2.549670996591722E-4
                        -7.326368532862693E-6   -1.568485904155086E-4    4.318667892509577E-1    2.545160680931817E-1   -1.493534582405977E-4    4.698485532278441E-5    1.134780750562018E-4   -2.001009504329095E-4
                         6.223226494461746E-5   -1.523418281002888E-4   -1.444652947904506E-4    4.174281324924068E-5    4.508202600047657E-1    2.531530025609338E-1   -3.724016298521407E-5   -1.084445238030581E-4
                        -9.198379941845886E-5   -2.591131692729881E-4    9.152267326788752E-5   -1.809162754454559E-4   -2.361969168392578E-5   -1.012916027629775E-4    4.154217332910914E-1    2.653862971069044E-1

 1.800000000000000E9     4.448377667065252E-1    2.321074940694307E-1   -1.050927773224122E-4   -1.298781955277190E-4    2.086102894881637E-5   -1.283689886910751E-4   -2.032311376154825E-4   -1.806597382891526E-4
                        -6.718115605670443E-5   -1.433286458468533E-4    4.322037274649624E-1    2.332901558210776E-1   -1.262849877414634E-4    7.388796785944556E-5   -1.893646566378318E-5   -1.947225936979025E-4
                         1.805390406965449E-5   -1.480863492871765E-4   -1.265455496702114E-4    9.291462689874551E-5    4.533172543379805E-1    2.320517175029290E-1   -8.872594564810381E-5   -2.699058715310742E-5
                        -1.973278320162086E-4   -1.512111477311678E-4    8.104321040465807E-6   -2.062137939089915E-4   -1.176581840354939E-4   -5.203456656149507E-5    4.163476689106168E-1    2.458759837421096E-1

 1.812500000000000E9     4.457479057137739E-1    2.113300304374894E-1   -1.540721691495551E-4   -1.511731088769869E-5   -3.980585761969413E-5   -1.556893224897370E-4   -2.437509119188468E-4   -3.388682608729550E-5
                        -1.000434705878554E-4   -5.421287555530279E-5    4.307614951265602E-1    2.118375310397319E-1   -8.137328595447530E-5    1.018751745293478E-4   -1.114259456618806E-4   -2.099175131390947E-4
                        -2.415454486501228E-5   -1.637711794942189E-4   -1.028240424986246E-4    1.217082053594441E-4    4.543321293129695E-1    2.105188176777211E-1   -1.060689334590341E-4    5.332829348357301E-5
                        -2.765330396533458E-4   -1.301256245600998E-5   -1.192209562924312E-4   -2.002916110744091E-4   -7.651284389544977E-5    2.639450494299457E-5    4.158005725570049E-1    2.258435921627404E-1

 1.825000000000000E9     4.450040366677429E-1    1.905817884397726E-1   -1.553195250557544E-4    6.476787082733137E-5   -1.132941270672546E-4   -1.465575458462148E-4   -2.322816136719469E-4    1.135111836980372E-4
                        -1.239154666239045E-4    6.874846462351375E-5    4.274293868146087E-1    1.905702283262139E-1   -4.735045652807940E-5    1.506411870778805E-4   -2.267011461298528E-4   -1.521813528642613E-4
                        -9.185990209899490E-5   -1.375046444247411E-4   -4.500118948076459E-5    1.515035940734672E-4    4.538224952468221E-1    1.888863258490395E-1   -6.278158757038108E-5    9.521606044949344E-5
                        -2.260236819513752E-4    1.229313757997487E-4   -2.153495002150276E-4   -1.240755993268472E-4   -6.433135697183462E-5    8.170565984556136E-5    4.137756964964247E-1    2.057323619709542E-1

 1.837500000000000E9     4.423606339545362E-1    1.697594570677251E-1   -7.059691045719458E-5    1.124978690869408E-4   -1.724532007577155E-4   -6.538861047627540E-5   -1.474075551107235E-4    2.247942437557363E-4
                        -7.012135404119419E-5    1.005175218043208E-4    4.222422158227897E-1    1.697561911670792E-1    1.771533063950497E-5    1.926205629057198E-4   -2.431664739022395E-4    1.198117276130100E-5
                        -1.743522218096406E-4   -6.553621279126602E-5   -1.581466056626894E-5    2.002399460544108E-4    4.516236794491605E-1    1.674320650853312E-1    2.710745189591418E-5    9.590495915064573E-5
                        -1.626914915392373E-4    2.262474572957917E-4   -2.713733929199092E-4   -1.219901795512165E-5   -1.282146306039492E-5    8.960642548046706E-5    4.103013506684020E-1    1.857980676101315E-1

 1.850000000000000E9     4.378821191142139E-1    1.491981477356457E-1    2.035851190703623E-5    1.066378909151037E-4   -2.051547996789505E-4    1.365709247567592E-5    4.032694661275725E-6    2.746894121418968E-4
                        -1.581067523936711E-6    1.522440296495257E-4    4.151455163076201E-1    1.496462305934373E-1    9.280236771347817E-5    1.839096399575802E-4   -2.368018385919754E-4    1.420374022910243E-4
                        -2.295047145297203E-4    9.057268724700730E-6    9.978430639583253E-5    1.792708250950359E-4    4.478950901806346E-1    1.464239362271703E-1    8.127239072233142E-5    1.010611799254595E-4
                         7.347097375605989E-6    2.485944611674528E-4   -2.254691752809274E-4    1.294016297760867E-4    8.356843494987982E-5    1.011968027751878E-4    4.053190410049826E-1    1.663369483984919E-1

 1.862500000000000E9     4.315740624850110E-1    1.288703341468135E-1    7.490693762024684E-5    7.309035681287756E-5   -1.768545600883208E-4    1.525351262244453E-4    1.496914122892685E-4    2.126989092305209E-4
                         6.788981929137893E-5    1.123014181995048E-4    4.062818443476378E-1    1.304750949192167E-1    1.701682752128706E-4    1.394163568967211E-4   -1.253771195950460E-4    2.421690245028038E-4
                        -2.063503518304953E-4    1.336095397372980E-4    1.570037121951638E-4    1.228385248099844E-4    4.424167341014986E-1    1.259951708836450E-1    1.081662907228121E-4    2.953003444580082E-5
                         1.421559558951072E-4    2.076199823068286E-4   -9.765424830296586E-5    2.473659049515859E-4    1.243110904162565E-4    4.662167204699171E-5    3.987480153001841E-1    1.476574835441829E-1

 1.875000000000000E9     4.233639213163889E-1    1.089151025566313E-1    1.245198304927267E-4    6.390764156815930E-5   -1.085119880749168E-4    2.322700772690153E-4    2.448450663069077E-4    9.446833658447873E-5
                         1.371901552515030E-4    5.801644397229439E-5    3.956695720786695E-1    1.122964483897449E-1    1.910079104201904E-4    5.781456854920720E-5    4.859445012195950E-5    2.707755347466978E-4
                        -1.098660976611987E-4    2.554624451453816E-4    1.965134037348700E-4    2.654540360605517E-5    4.352102865252381E-1    1.060883820604079E-1    1.391142723967894E-4   -5.669538328504307E-6
                         2.234950480132616E-4    8.830798658648511E-5    1.324343908853913E-5    2.810696115877772E-4    1.349778328801215E-4   -1.080845365969288E-5    3.903120534555698E-1    1.298017387164326E-1

 1.887500000000000E9     4.134029891330258E-1    8.958142991764241E-2    1.394118150665529E-4    1.687205877782035E-5    4.564476336847906E-5    2.675870690717647E-4    2.447279801869030E-4   -5.298107034377096E-5
                         1.604569866734214E-4    8.756438012877092E-6    3.833051777930602E-1    9.515367607790823E-2    1.680787104342902E-4   -4.729879651003530E-5    1.600903761748313E-4    2.064897625992622E-4
                         4.362406648067746E-5    2.753327154123169E-4    1.957594613010180E-4   -5.345297049087802E-5    4.260663241121117E-1    8.696332511926823E-2    1.382989359568666E-4   -6.262922312268520E-5
                         2.075114250408680E-4   -5.511843520633301E-5    1.573511084159631E-4    1.998766741069362E-4    1.299105538144828E-4   -5.408596232013147E-5    3.799678870236339E-1    1.128395634986798E-1

 1.900000000000000E9     4.017372790872975E-1    7.116369177213983E-2    1.256821613003535E-4   -8.098727090721432E-5    1.726799297436589E-4    1.828955370675163E-4    1.446800052882334E-4   -2.093656845458413E-4
                         1.389665165995076E-4   -6.708109315112846E-5    3.690623181193313E-1    7.937404661815285E-2    1.665270073345792E-4   -1.483912172973882E-4    2.695263824469002E-4    9.261868599610190E-5
                         2.011392028306079E-4    1.991378130780957E-4    1.505947330192982E-4   -1.164608664246850E-4    4.150507526722781E-1    6.861623828103038E-2    8.757156649216559E-5   -1.215712668677529E-4
                         1.502739494016843E-4   -1.847472060431825E-4    2.471256480499314E-4    7.259836931508238E-5    8.083949854471429E-5   -1.404368035809878E-4    3.678705457805617E-1    9.681545927111093E-2

 1.912500000000000E9     3.886556251101230E-1    5.389709732325451E-2    8.501986145107300E-5   -1.504232278774324E-4    2.590219166260939E-4    5.295524446084680E-5    4.780620410031751E-6   -2.192640613280443E-4
                         9.170717191220011E-5   -1.237947365133719E-4    3.533912280771970E-1    6.500763675723337E-2    7.826284673591652E-5   -1.844122540020210E-4    2.427020703716495E-4   -4.480498381562642E-5
                         2.770426741761342E-4    7.258715635812167E-5    8.809055097488027E-5   -1.492651212881292E-4    4.023920617418532E-1    5.106111254951684E-2    3.844451421306388E-5   -1.621928221596988E-4
                         2.824600073083813E-5   -2.122053021987131E-4    2.718977988664312E-4   -6.089690615185820E-5    3.874645735676577E-5   -1.636325980177886E-4    3.540943486107870E-1    8.178823194133522E-2

 1.925000000000000E9     3.740117645311328E-1    3.818998337247977E-2    1.138800716396501E-5   -1.447753988875433E-4    2.569998373270660E-4   -1.012042107983076E-4   -1.208604378834109E-4   -1.676018870643526E-4
                         9.262679727900365E-6   -1.571072846839421E-4    3.364828380100289E-1    5.231785093410073E-2    8.092500673928723E-6   -1.746238733727265E-4    1.638820130337563E-4   -1.753443724542457E-4
                         2.620531129126167E-4   -8.812318979580021E-5    2.816977788120857E-5   -2.018767802022209E-4    3.882481904085043E-1    3.464599217068968E-2   -1.114222273982577E-5   -1.627493164174323E-4
                        -1.251291381837827E-4   -1.898003460327672E-4    1.843147195638808E-4   -1.730930411737239E-4   -3.295316481909097E-5   -1.816036845080528E-4    3.390251505055043E-1    6.810056092695299E-2

 1.937500000000000E9     3.580227835988496E-1    2.413235976676369E-2   -5.261992242962902E-5   -1.549892042816616E-4    1.732700572772362E-4   -2.128247608267488E-4   -1.711687008887411E-4   -9.425504361147030E-5
                        -3.531173751648647E-5   -1.429893142876387E-4    3.184827756833049E-1    4.146452603762120E-2   -6.602852864224307E-5   -1.902517081262787E-4    4.899560921871243E-5   -2.644860517942078E-4
                         1.594499287906496E-4   -2.251759749479645E-4   -6.034863966572486E-5   -1.635954853826095E-4    3.728329111565828E-1    1.947109328415942E-2   -1.136404680205364E-4   -1.513217374960441E-4
                        -1.804980632921927E-4   -8.078991384882492E-5    4.181375926993336E-5   -2.303068066396000E-4   -1.028563382018818E-4   -1.435318397500780E-4    3.227154994049561E-1    5.588341954440799E-2

 1.950000000000000E9     3.407578509989485E-1    1.199235362890503E-2   -1.514394251807392E-4   -1.130908556298217E-4    4.641648845066992E-5   -2.482158425097472E-4   -1.809757131676923E-4    2.493402645711367E-5
                        -9.974107676959202E-5   -1.036439809378367E-4    2.996465685570416E-1    3.275096104522623E-2   -1.127906727454231E-4   -1.529502793955953E-4   -7.688653984862209E-5   -2.249673628680131E-4
                         1.084588557222900E-5   -2.721685912118551E-4   -1.210044781797700E-4   -1.518308726165547E-4    3.561964904675953E-1    5.831093297643756E-3   -1.756019636311803E-4   -9.109114951919450E-5
                        -1.829831648403995E-4    2.061904691275856E-5   -8.478649219800005E-5   -2.134356361055749E-4   -1.541858255031156E-4   -1.027175675321948E-4    3.054741435475785E-1    4.551186824267123E-2

 1.962500000000000E9     3.223568078437875E-1    1.793478068728766E-3   -1.526617935347917E-4   -4.165855516096560E-5   -1.337907039575835E-4   -2.255462557957575E-4   -1.367178690482599E-4    1.263480761840085E-4
                        -1.471297556020636E-4   -5.364884164298838E-5    2.801317337480576E-1    2.630628351330671E-2   -1.740646838691916E-4   -7.442337491287378E-5   -1.797364307912455E-4   -1.279537712556479E-4
                        -1.254694912715967E-4   -2.375037500810848E-4   -1.771647395322784E-4   -8.989576709602255E-5    3.385550870694455E-1   -6.037824822583455E-3   -1.765118640201052E-4   -1.259607225538901E-5
                        -1.468904430332561E-4    1.069456311296192E-4   -1.795082413810900E-4   -1.600146676364940E-4   -1.801678227306343E-4   -3.275688077202742E-5    2.873175056257200E-1    3.728098385640199E-2

 1.975000000000000E9     3.027984319722862E-1   -6.338255361365361E-3   -1.698154443791530E-4    1.100039487672638E-5   -2.263204780552987E-4   -1.150523327772674E-4   -1.261707810007766E-5    1.754988530168263E-4
                        -1.642543068757070E-4    1.018153433315498E-5    2.601384397394056E-1    2.234322487420360E-2   -2.212660166439029E-4    1.536774883425416E-5   -2.137981342636733E-4   -2.654346095226742E-5
                        -2.250324037075892E-4   -1.180402641551712E-4   -2.192577941577785E-4   -2.245240751522858E-7    3.200121129231118E-1   -1.578705463041370E-2   -1.776731908753578E-4    6.577082114739576E-5
                        -1.119082931369577E-5    1.800529650533678E-4   -2.224308407641288E-4    5.987933460438326E-8   -1.872558249574462E-4    5.534196674430178E-5    2.684138110217044E-1    3.141809084762393E-2

 1.987500000000000E9     2.825233125282083E-1   -1.231592871339555E-2   -1.600347669159522E-4    5.678183071262682E-5   -2.511597505635071E-4    3.278661450657985E-5    6.789867478424051E-5    1.544294682077510E-4
                        -1.500909986519938E-4    9.728750732627525E-5    2.398830388628611E-1    2.099985438715583E-2   -1.979474690587382E-4    8.184910460372540E-5   -2.053210696395134E-4    1.172398475954102E-4
                        -2.541953322603870E-4    2.536720459504447E-5   -2.054378856274957E-4    1.027292789338913E-4    3.006490205772088E-1   -2.324372697697767E-2   -1.613678780753033E-4    1.285196154252815E-4
                         7.196713687272989E-5    1.341346755239198E-4   -2.142319345123898E-4    1.232732425785239E-4   -1.622533717665706E-4    1.357691644129750E-4    2.488996332093043E-1    2.802661195252508E-2

 2.000000000000000E9     2.617626723792022E-1   -1.616117173433126E-2   -1.100083730500611E-4    1.220793494970844E-4   -2.042941680802662E-4    1.452854447110912E-4    1.140506867973445E-4    5.736789248968081E-5
                        -1.231209231779907E-4    1.071414396683453E-4    2.195781135380252E-1    2.210755141863118E-2   -1.166511683696691E-4    1.553167929196223E-4   -8.805126142042935E-5    1.988678388144853E-4
                        -1.695790429379644E-4    1.528669298615002E-4   -1.471428516980074E-4    1.684223285481741E-4    2.806547672952499E-1   -2.841856598955048E-2   -9.270163627874476E-5    1.919769158737534E-4
                         1.301547414500393E-4    7.507257533721997E-5   -9.859157337696366E-5    1.917518790438442E-4   -1.103463464091258E-4    1.811461314945442E-4    2.289948750054810E-1    2.708664268641870E-2

 2.012500000000000E9     2.407338192521693E-1   -1.818117055506108E-2   -1.065469170005396E-4    1.282068630211370E-4   -7.360016399724337E-5    2.354049714532569E-4    1.562628465607301E-4   -1.555427712790174E-5
                        -4.118586041744445E-5    1.605228155397916E-4    1.996836407255612E-1    2.518840766702131E-2   -4.799566232779523E-5    1.949205265342080E-4    4.072063420432564E-5    2.277406462583932E-4
                        -6.507798425373301E-5    2.280400183639563E-4   -3.110369330823809E-5    2.194720768811932E-4    2.602676797482922E-1   -3.168375406780433E-2   -2.207610611758223E-5    2.129172760273383E-4
                         1.357795543357262E-4   -2.287519855643924E-5    2.632469597597308E-5    1.985647217029032E-4   -1.734203440831130E-5    2.106641042726164E-4    2.091701846158171E-1    2.811645768743235E-2

 2.025000000000000E9     2.199796674914479E-1   -1.777493645529108E-2    3.398759030700572E-5    1.527150623214602E-4    6.208661910979418E-5    2.120748367304264E-4    7.634817118837518E-5   -8.256553051881052E-5
                         4.219559039252368E-5    1.911837058758713E-4    1.805430052063758E-1    3.069180731336889E-2    9.309630612115514E-5    1.983876857394297E-4    1.517770887810726E-4    1.518684963371714E-4
                         7.101757692755975E-5    2.269887647112676E-4    7.180420556829656E-5    2.024338785114469E-4    2.397224916128649E-1   -3.263905280080370E-2    6.156385167403816E-5    1.781979821425405E-4
                         1.076176582611299E-4   -1.023684120616433E-4    1.133896829097186E-4    1.563987310652286E-4    7.567720026268960E-5    2.035254318137559E-4    1.896734303544375E-1    3.150576026743768E-2

 2.037500000000000E9     1.999649257035361E-1   -1.487936266553765E-2    7.532503919563488E-5    1.435959830692531E-4    1.635477145574641E-4    1.510999714545314E-4    3.478755848477812E-5   -1.067690857149207E-4
                         8.969837988495557E-5    1.399697746314640E-4    1.625927551160990E-1    3.854415732251245E-2    1.529498774897248E-4    1.547800032775928E-4    1.892738856917643E-4    4.778124806341667E-5
                         1.543070287281611E-4    1.431238631158022E-4    1.601407477276101E-4    1.358516626109866E-4    2.192859698291052E-1   -3.121437426767501E-2    1.612514439653360E-4    1.192248742412040E-4
                         4.292996594564189E-5   -1.268875892768685E-4    1.783400952463332E-4    6.333746484373411E-5    1.781858603727339E-4    1.458018071219520E-4    1.710341937005985E-1    3.737950298293423E-2

 2.050000000000000E9     1.809994438906338E-1   -9.526688580352207E-3    1.550872580476907E-4    8.496183461469063E-5    1.891949285588812E-4    1.332672086185035E-5   -2.098520052268864E-5   -1.242752564360110E-4
                         1.392144727408039E-4    8.408275756106726E-5    1.460984305200359E-1    4.838246507842967E-2    2.012968792731562E-4    4.817324181835180E-5    1.709188037980470E-4   -6.281920627115178E-5
                         1.938318093045247E-4    1.116715377241386E-5    2.113049524350155E-4    4.848591316601297E-5    1.995118146964092E-1   -2.769359972850429E-2    2.105062393949858E-4    5.546519945478657E-5
                        -3.329961429204943E-5   -1.146024998733841E-4    1.755903479422721E-4   -7.282382685949700E-5    2.031715617270481E-4    7.548850992224063E-5    1.536324496670777E-1    4.542631198758702E-2

 2.062500000000000E9     1.632278868826723E-1   -1.911637354907006E-3    1.616428744721309E-4    2.800425637295980E-5    2.180541610311488E-4   -7.051809738157540E-5   -8.845446306140028E-5   -5.992451878885507E-5
                         1.925026319592647E-4    4.813815568648500E-6    1.314818628274474E-1    6.012360527060973E-2    2.038719700862015E-4   -6.323499895337119E-5    1.108501637806782E-4   -1.258179786188165E-4
                         1.786770729296918E-4   -9.013369953064062E-5    2.063482412792047E-4   -4.981563958562466E-5    1.807282949099702E-1   -2.215085287690583E-2    2.118467476242766E-4   -3.580244523628078E-5
                        -8.233985213390059E-5   -5.488240161820640E-5    1.051546149321932E-4   -1.175984221506697E-4    2.269243932697946E-4   -2.412722190996117E-5    1.378551542608482E-1    5.563290015351530E-2

 2.075000000000000E9     1.468275567416292E-1    7.840889839254711E-3    1.613522186872550E-4   -2.760234753325923E-5    6.594678334279660E-5   -1.266787966741650E-4   -1.035800223073629E-4   -2.718329583104580E-6
                         1.480418070202540E-4   -4.462961491539869E-5    1.188334704794969E-1    7.361246012093195E-2    1.342068802195468E-4   -1.341939452795202E-4    2.062328249172300E-7   -1.365649372645902E-4
                         7.167841600548162E-5   -1.466951826428784E-4    1.499721320406740E-4   -1.257616215090866E-4    1.632201606633214E-1   -1.455481458152140E-2    1.692766716161338E-4   -1.117187781383483E-4
                        -1.177400701000963E-4   -8.284575946941622E-6   -2.767574145540459E-6   -1.760797043256769E-4    1.632657508942329E-4   -1.064379317524860E-4    1.238375035737204E-1    6.778123209467192E-2

 2.087500000000000E9     1.319279698880104E-1    1.951642547640833E-2    1.318505242777109E-4   -1.203977187111576E-4   -1.168439574834855E-5   -1.626443333374957E-4   -6.311961887849106E-5    6.612221931404651E-5
                         1.074892875055125E-4   -1.053553501708912E-4    1.082212499722093E-1    8.866615590350591E-2    6.753177939275461E-5   -1.827927813927103E-4   -5.580050110149136E-5   -1.115160940487440E-4
                        -1.654337149983489E-5   -1.595313668866154E-4    4.669742105871766E-5   -1.838672773924907E-4    1.472880144481327E-1   -5.052276556483785E-3    1.010709489727844E-4   -1.701986088873688E-4
                        -8.132863322655412E-5    7.317806444482737E-5   -4.156763179614101E-5   -1.232743630305195E-4    8.441119548372650E-5   -1.660642605503137E-4    1.116144699644450E-1    8.177277352054639E-2

 2.100000000000000E9     1.185442669890785E-1    3.268612270466013E-2    3.792614767439205E-5   -1.655727428796644E-4   -1.196755642975525E-4   -1.053921105863423E-4   -1.906744657537058E-5    5.991602027328315E-5
                         8.621582749964708E-5   -1.363303356509118E-4    9.966061295330943E-2    1.047459827996834E-1   -4.597992058798969E-5   -1.977327537031775E-4   -1.024879208261200E-4   -6.438033841318057E-5
                        -1.013060344284533E-4   -1.279198640936243E-4   -3.435412666883218E-5   -1.849170850299781E-4    1.329567133829216E-1    6.231095449504798E-3    7.535863784939263E-6   -2.066266305606758E-4
                        -4.652917994394225E-5    6.051041408551193E-5   -1.027052297362481E-4   -4.233417831599840E-5    1.670880357633456E-5   -1.890175085194085E-4    1.013162130138966E-1    9.704909060702245E-2

 2.112500000000000E9     1.068789214832821E-1    4.682678144198166E-2    3.164315202746379E-6   -1.613745233876477E-4   -1.328840528275479E-4   -3.574776359495680E-5    3.472407911332702E-5    6.893032979786104E-5
                        -6.454690544030764E-6   -1.532563914610787E-4    9.315910890990957E-2    1.213415428976764E-1   -1.290702439758256E-4   -1.095568116163670E-4   -1.231304924667759E-4    7.541597227756352E-6
                        -1.430985804222937E-4   -3.774874161327823E-5   -1.230117394689862E-4   -1.457005516960487E-4    1.204568341561832E-1    1.891714439571582E-2   -5.779802890924813E-5   -1.471597529566721E-4
                         3.563338622827206E-5    9.650449928062192E-5   -1.161900282594731E-4    2.286280775680682E-5   -4.819774469175269E-5   -1.726318631087415E-4    9.301726422592931E-2    1.131085082792264E-1

 2.125000000000000E9     9.700650476442285E-2    6.170777412759487E-2   -7.060688075118602E-5   -1.146502267321262E-4   -1.273553248217226E-4    2.422330760139282E-5    4.001833163215413E-5    4.866632257684226E-5
                        -7.315225555402914E-5   -1.448796460614888E-4    8.860115688992631E-2    1.381883549379053E-1   -1.654041001919440E-4   -9.244971879719449E-5   -6.529986337068968E-5    6.029734189663542E-5
                        -1.195308981785503E-4    3.104891887930628E-5   -1.411758329339420E-4   -6.992948001227445E-5    1.096372348408768E-1    3.284760900844504E-2   -1.092716536766544E-4   -1.082242365352195E-4
                         4.407184098070540E-5    6.909345001088615E-5   -8.249995507719005E-5    5.698016716741626E-5   -1.104579057623011E-4   -1.175223949604419E-4    8.677630155601840E-2    1.296446726746942E-1

 2.137500000000000E9     8.912112026485974E-2    7.709773498587097E-2   -1.000888346685169E-4   -1.123907477845323E-4   -7.023733368919270E-5    8.285799532254446E-5    6.431586750166931E-5   -1.727398821665465E-5
                        -1.231589000465423E-4   -8.310134520341944E-5    8.610948953072613E-2    1.548379145928194E-1   -1.515810532932340E-4    1.626696586620413E-5   -3.499205709839851E-5    8.339656178426995E-5
                        -7.494815691152785E-5    8.691009773707522E-5   -1.669834467900959E-4    3.139175993417155E-5    1.004937785585038E-1    4.760192518856741E-2   -1.392982069206286E-4   -5.071545074929813E-5
                         8.980308646208523E-5    6.567145462219652E-6   -2.874584042595967E-5    8.670614329318828E-5   -1.457955315859482E-4   -6.731531907783008E-5    8.271356130626198E-2    1.463585657664311E-1

 2.150000000000000E9     8.325258601576210E-2    9.257474756793209E-2   -1.227568619697598E-4   -1.773468306760083E-5   -3.148079788307004E-5    1.111803046683707E-4    4.478445861732069E-5   -9.175115095171959E-6
                        -1.089684229373678E-4   -4.935528256930296E-5    8.568405556731597E-2    1.710884106247385E-1   -1.108655876361062E-4    6.113796324828049E-5    2.848652091539741E-5    6.656627321690125E-5
                        -3.756917979724951E-5    1.156676073376334E-4   -1.177595668920117E-4    8.758583658576077E-5    9.319412455853536E-2    6.284489969586653E-2   -1.472414888481199E-4   -1.126008200059111E-6
                         7.043823941960250E-5   -3.865275007234010E-5    3.639583305112668E-5    7.831602454333466E-5   -1.627952733559038E-4    2.320589631998770E-5    8.089881054181065E-2    1.629953253104537E-1

 2.162500000000000E9     7.955329967563055E-2    1.081399306747881E-1   -1.091990561218528E-4    1.293540112473970E-5    3.481937362963012E-5    7.985077276099991E-5    1.897981564027502E-5   -5.388062020565041E-5
                        -9.186877050428568E-5    1.504293255732478E-5    8.729645760874917E-2    1.868676303040136E-1   -5.627188100755038E-5    1.246709943235862E-4    4.056262506650888E-5    5.041216976183045E-5
                         4.013124384627106E-5    1.065323524255133E-4   -7.241292182941116E-5    1.126341297399349E-4    8.767900474836934E-2    7.820734047871600E-2   -1.206665524933211E-4    6.199373836921196E-5
                         4.430740170933804E-5   -5.606693431343091E-5    6.400222057563293E-5    1.728113211024770E-5   -1.009245330176447E-4    5.469951236669521E-5    8.120971952250501E-2    1.794370283478826E-1

 2.175000000000000E9     7.775463087093308E-2    1.236590400194835E-1   -7.421533874831276E-5    6.738320645766683E-5    7.364718948271173E-5    3.533337766415085E-5   -1.084255396355156E-5   -5.134428666001397E-5
                        -8.007166494199678E-5    6.673913976259199E-5    9.063895452236607E-2    2.020699047453846E-1    9.626050572795571E-6    1.385377409956834E-4    6.226632566687315E-5   -8.757200110797793E-6
                         6.180340843739926E-5    4.931840197610396E-5    1.098242032432564E-5    1.396099706783232E-4    8.390519148387933E-2    9.342590896491687E-2   -5.872559232044361E-5    9.019680992044435E-5
                        -2.317611166016064E-5   -6.856580983273145E-5    6.093823884249036E-5    1.328623728630084E-5   -9.279189109737925E-5    8.139830456716573E-5    8.338420659616205E-2    1.955678308443032E-1

 2.187500000000000E9     7.782201947767493E-2    1.390219430117106E-1   -7.225386451876258E-5    8.837194790638838E-5    9.438842882111951E-5    2.463548991452912E-5   -4.749049788801828E-5   -1.723418449696819E-5
                        -5.389589174124637E-5    6.628698099195272E-5    9.559534148964453E-2    2.167342722830950E-1    3.705219384597569E-5    1.056302270506010E-4    4.767458460857104E-5   -2.218147020444602E-5
                         8.288570140646088E-5    7.494776569349073E-6    6.468400831722943E-5    1.077007996131216E-4    8.187892900089967E-2    1.083612818389851E-1   -2.236323819122613E-5    1.013404782011500E-4
                        -4.801551334084982E-5   -5.019528556015009E-5    5.028429546873330E-5   -5.577607783936539E-6   -2.731631742930129E-5    1.059720226044431E-4    8.725592321727697E-2    2.112293817210137E-1

 2.200000000000000E9     7.943648454422393E-2    1.543398743724478E-1   -6.160525346150444E-6    6.823270535405038E-5    6.700534532600923E-5   -2.815354138262092E-5   -4.944849146522228E-5   -2.001954653200522E-5
                        -2.999552950961071E-6    7.095158250369460E-5    1.018060916083717E-1    2.308061204374691E-1    1.038216147075999E-4    5.376437401037732E-5    2.058974702910634E-5   -2.283936222447696E-5
                         8.375324830021308E-5   -3.589134070916287E-5    1.014297394348210E-4    5.026193240245472E-5    8.165635108855560E-2    1.230330037695666E-1    2.307904113675871E-5    1.008881196409224E-4
                        -6.802937463464406E-5   -3.716518777606939E-5    1.454729895498726E-5   -5.200791979976015E-5    5.770103943844423E-6    1.028000685298135E-4    9.254420375656656E-2    2.263387873739042E-1

 2.212500000000000E9     8.241627303116039E-2    1.693767106476228E-1    1.170436784725633E-5    8.938534910984975E-5    2.785526226175955E-5   -6.998854709101757E-5   -3.294279483304882E-5    2.093101283600257E-5
                         5.453770048788991E-5    6.918676410299581E-5    1.088953348832302E-1    2.442503242539557E-1    1.115537352477294E-4   -4.881091577016481E-7    8.461160652967313E-6   -5.700016414719270E-5
                         4.809208845200479E-5   -5.565519395926553E-5    8.809944728469677E-5   -1.102364447921973E-5    8.311850780352516E-2    1.373381969581833E-1    5.944825850933522E-5    6.464505673429559E-5
                        -4.023160568822648E-5    1.432619323680959E-5    3.374794151321180E-7   -2.621029518953432E-5    5.542107599125520E-5    8.305883277178034E-5    9.902172257562349E-2    2.406265386316497E-1

 2.225000000000000E9     8.635563327398413E-2    1.839813170249802E-1    7.773850820358705E-5    4.115085959367470E-5   -1.305560048292946E-5   -7.239720989114632E-5   -2.024600176704632E-5    2.172641613692661E-5
                         7.097487154125930E-5    5.465255191782951E-5    1.168563626335682E-1    2.567037365266197E-1    9.478603442932785E-5   -3.900387634030207E-5   -2.424409983032554E-5   -1.409198046550869E-5
                        -3.219467899119149E-6   -7.562662456888329E-5    5.830616684234163E-5   -4.979677948705516E-5    8.608466844285660E-2    1.512984620859626E-1    8.744421370146753E-5    5.432370739678231E-5
                        -2.269247574401319E-5    4.524936141851422E-5   -2.078376330085426E-5   -2.942522216858914E-5    7.782240806641238E-5    3.861935111300850E-5    1.066080787189005E-1    2.540821238111818E-1

 2.237500000000000E9     9.133951558062678E-2    1.978530824939160E-1    3.494977892457923E-5    1.594648387675979E-5   -5.639871057098289E-5   -2.613509968827275E-5    3.383837947920986E-6    3.687180647272266E-5
                         1.019252767371128E-4    2.823266701907123E-5    1.255645371608379E-1    2.680421810512882E-1    3.282854359380797E-5   -6.079440610418109E-5   -2.989679571040048E-5   -1.719777809379462E-5
                        -4.384901161206133E-5   -5.221506330926278E-5    3.671068592310676E-5   -9.289487519246011E-5    9.026917329890202E-2    1.649343403370744E-1    1.087407274667457E-4    1.650330617691280E-5
                        -3.599304045479792E-6    4.440199988359612E-5   -5.229513597266972E-5   -3.389313804081281E-5    6.271738470608692E-5    5.596572183665133E-6    1.151367445919271E-1    2.663538146435163E-1

 2.250000000000000E9     9.728329506529318E-2    2.109149874310393E-1    7.074885785639130E-5   -1.801576499950242E-5   -4.065057324602820E-5    4.718293573122010E-6    5.204740073397282E-6    1.426160195609161E-5
                         6.690667144787118E-5    4.562275050453631E-7    1.351015350299284E-1    2.782246384120688E-1   -1.882677525347749E-5   -6.520253020233308E-5   -4.462068663134505E-5    1.822541103903293E-6
                        -4.630155714885186E-5   -5.304401968776792E-6    1.586286088262802E-5   -7.110974883902954E-5    9.548704590076033E-2    1.780327257475228E-1    5.015223574545811E-5   -8.461085962325322E-6
                         8.680200699303759E-6    8.365243487446658E-6   -1.557866588579938E-5    1.724311964523998E-5    6.841784164915623E-5   -3.698151842482002E-5    1.248856306737500E-1    2.774714655390743E-1

 2.262500000000000E9     1.040969569658602E-1    2.230059100718780E-1    5.288046687784664E-5   -7.195533359689083E-5   -5.930261051097713E-5    4.217498651718166E-5    4.822863561942842E-5   -3.488134523121628E-6
                         3.626547444708587E-5   -3.892784533635007E-5    1.455841321439594E-1    2.873250659557081E-1   -2.183035658593694E-5   -6.116679975661087E-5   -3.592702591512565E-5    2.104435529195559E-5
                        -5.074462451652758E-5    7.521598554417825E-6   -2.393658745294952E-5   -7.881318564947736E-5    1.015710904774769E-1    1.905124256063115E-1    4.766587609974951E-5   -4.739239438834797E-5
                         3.203154648368896E-5    1.050570540696326E-7   -2.461571781301906E-5    1.300315595321314E-5    4.111252961096710E-5   -3.467421904971221E-5    1.356983115278842E-1    2.876771605348077E-1

 2.275000000000000E9     1.119288311224835E-1    2.339069079996883E-1    2.941635968231678E-5   -6.853845405727894E-5   -3.211110822317121E-5    4.639055275396403E-5    2.051030347465697E-5   -1.683081555609629E-5
                         3.221545892996840E-6   -8.938387379898211E-5    1.568397379342395E-1    2.954729508562141E-1   -3.449792097056089E-5   -5.013973286967557E-5   -2.812092881642639E-5    1.369649034859642E-5
                        -4.979591018294496E-5    2.301727082174105E-5   -5.423564750465522E-5   -5.086068674096250E-5    1.083789614711164E-1    2.022388887629734E-1    2.600600989748631E-5   -5.174313373624897E-5
                         4.696885499695259E-5   -1.792123759644225E-5   -1.305389299941350E-8    2.568834532740542E-5    2.068780719218980E-5   -6.187224098691243E-5    1.471945701067243E-1    2.969669867914087E-1

 2.287500000000000E9     1.208776822774398E-1    2.438921955469154E-1   -5.109362391075817E-5   -4.646654344957700E-5   -1.816514421501033E-5    2.258040870613512E-5    1.438400748499319E-5   -1.472048040394778E-5
                        -5.957358069424918E-6   -4.064094878834730E-5    1.688265972553908E-1    3.027558526695512E-1   -8.141545156327347E-5   -6.257132161044876E-6   -3.562106582021918E-6    2.984542280123202E-5
                        -9.709941619582870E-6    4.725467586373847E-5   -5.640232441457854E-5   -2.059921888660405E-5    1.160218770648337E-1    2.130769179220141E-1   -1.099297220958599E-5   -4.339393636622134E-5
                        -1.872615303245988E-5   -2.597257811750073E-5   -6.390163979433057E-7    4.931873310273772E-5    1.522141093239364E-5   -5.336998980269975E-5    1.593537382351704E-1    3.054074982763532E-1

 2.300000000000000E9     1.308390288054797E-1    2.529667499856593E-1   -1.891766720089969E-5    8.384263066404811E-6   -3.523952033180445E-6    2.629871613630611E-5   -1.768940500722986E-5   -3.628635956526595E-5
                        -5.237938707546640E-5   -9.542584367475178E-6    1.813805165545991E-1    3.093946389753105E-1   -4.991381718982539E-5    2.192727254507934E-5    1.944456701589628E-5    1.575116123724051E-5
                         6.662937428897819E-6    3.176350703359667E-5   -4.957256216439500E-5    1.914137128413601E-5    1.244516444010025E-1    2.228951922562158E-1   -5.086692421074974E-5   -6.049097414096863E-5
                        -9.771457254135592E-6   -3.813948947724612E-5   -4.049432961713427E-6   -2.635269436810005E-6   -3.345577666435946E-5   -3.217008979949587E-5    1.720466269943546E-1    3.128995431137120E-1

 2.312500000000000E9     1.417974811741380E-1    2.611981293917015E-1   -2.646361055670993E-5   -3.625277103209071E-5    5.079687768232850E-5    8.128842825116752E-5    5.694249234320723E-6   -2.789993904643865E-6
                        -5.651299413026548E-5   -5.449705141220018E-5    1.941582315844705E-1    3.151929878916744E-1   -2.936342471832677E-5    6.715862638538147E-6    2.803310082886871E-5    3.428677396756907E-6
                         3.062149026836314E-5    8.338729223384607E-6   -4.931321615248244E-5    2.674035022406025E-5    1.337170444730776E-1    2.316100267461547E-1   -3.727190543475384E-5   -2.541293764301022E-5
                        -4.274160511532808E-5   -1.297670430164546E-5    4.352329502321398E-6    1.210383057198789E-5   -5.401589856979719E-5   -3.044116452561134E-5    1.851049770589699E-1    3.192830356086719E-1

 2.325000000000000E9     1.533812241690764E-1    2.688056682287049E-1   -2.752866979136445E-5    1.177587911753393E-6    4.030918988470252E-5    5.683410693093407E-6   -2.945139266956172E-5   -1.018480318034932E-5
                        -4.713740247376792E-5    1.360779130073823E-5    2.071138104936332E-1    3.201228147491432E-1   -1.832193499042775E-5    3.485782977487313E-5    2.000107737673288E-5   -2.270984459926343E-5
                         3.602332153548001E-5   -1.027333780256167E-5   -2.578233100300975E-5    5.782842596119386E-5    1.438256510221293E-1    2.393923694407326E-1   -3.320652456242284E-5   -1.074768332681906E-5
                        -2.568085749175437E-5    1.125557661221668E-5    2.694309369449741E-5   -3.033951379804648E-5   -4.048664145564583E-5    2.068490039106219E-7    1.984293258935041E-1    3.246398682085641E-1

 2.337500000000000E9     1.654061093327329E-1    2.759525151536233E-1   -4.748175546572891E-5    2.938193051382318E-5    6.199791587770832E-6   -1.655765149040361E-5   -3.951872605206124E-5    2.367225750059969E-5
                        -2.839836558994586E-5    2.836879804481258E-5    2.201656177318654E-1    3.241662651127187E-1    2.248927543075722E-5    3.914518743685759E-5   -1.735708465802665E-5   -2.333250475719172E-5
                         1.803166001186694E-5   -9.077426700604093E-6    1.619476138321874E-5    4.194731104955469E-5    1.547182227757559E-1    2.463092633737506E-1   -5.491469387611680E-5    2.221479768848625E-6
                        -2.669720008707459E-5    2.936828508475676E-5   -5.217059341779285E-6    7.693480198837795E-6   -1.606439658646344E-5    1.706327338704429E-5    2.119200836889397E-1    3.288965049590422E-1

 2.350000000000000E9     1.774890711176241E-1    2.822490857530487E-1    1.155562890195588E-5    5.960234051878192E-5    1.430775596619024E-5   -2.129016444149969E-5   -1.682949915571208E-5    2.656983046952499E-5
                        -1.226559313365321E-5    3.767097344768021E-5    2.331747555276607E-1    3.271516769888753E-1    3.506383850739863E-5    1.787933079485579E-5    7.256223534744852E-6    7.574753801500184E-6
                         1.207666142536760E-5   -5.003087585666856E-7    8.323235434889152E-6    4.124442417922191E-5    1.662309452770314E-1    2.525093045936421E-1   -2.689372624699878E-5    2.031518242445157E-5
                         3.906428777594846E-6    2.670205883278346E-6    1.099068158283527E-5   -4.836841758321072E-7   -3.305543664360647E-5    7.428833908952127E-6    2.257446788112772E-1    3.319476430240679E-1

 2.362500000000000E9     1.895239639470031E-1    2.876361886182642E-1   -1.880805009760231E-7    3.935427853089605E-5   -3.524364582374502E-6   -2.921709279538168E-5    2.300206243434071E-6    4.384964502733673E-5
                         1.886360439815620E-5    3.073274130111975E-5    2.463569142605836E-1    3.288758772822736E-1    4.402005757047585E-6    8.528181996256616E-6   -1.738412721180626E-5   -3.215939172745625E-5
                        -1.262392457420641E-5   -1.901946070531470E-5    5.450177563232644E-6    2.534317308482071E-5    1.780587261147828E-1    2.578605865967900E-1   -9.609488291148198E-6    2.732995972774002E-5
                         1.886379749274255E-5    2.176797815875677E-5   -4.645419709021896E-7   -2.386933590655001E-5   -1.725981111061514E-5    4.579089475345569E-5    2.397948539424665E-1    3.337779354764813E-1

 2.375000000000000E9     2.015526248155081E-1    2.918638613479427E-1   -6.682592053632241E-6    4.825311022190752E-5   -1.773688989260642E-5   -2.090369641703203E-5    1.007242168949051E-5   -1.191386018058255E-5
                         2.179034858174994E-5    3.016819109768659E-5    2.596560803079461E-1    3.295925777791987E-1    4.241128234175133E-5    2.926746760824024E-5   -3.573127683600648E-5   -3.439373140231821E-5
                        -3.839905460769583E-5   -2.799840324425499E-5    3.686699150588312E-5    5.761904073660140E-6    1.901268033148804E-1    2.623770529550435E-1    2.011478823280803E-7    4.348892684306776E-5
                        -5.927612121436267E-6    3.467437811520342E-6   -2.287818835175668E-5   -7.501191805189411E-6    2.616650161278814E-5    1.327220561122850E-5    2.539350674138953E-1    3.346202144822946E-1

 2.387500000000000E9     2.136276053885192E-1    2.948282878193063E-1    3.147557739987065E-5    4.586157273898702E-5   -4.453847183190136E-5    2.225973498183941E-5    1.461088218708066E-5    1.010363041344030E-5
                         1.916263859734272E-5    1.009664399084497E-5    2.731957820123910E-1    3.293058209666739E-1    3.318394814249161E-5   -3.271412269621481E-5    6.418475304599994E-6   -2.122103904712122E-5
                        -3.214710098249968E-5    9.074865208690478E-6    3.925283604956106E-5   -2.572003501832410E-5    2.021917237782644E-1    2.660564722557565E-1    5.056091665324881E-6    7.684955108598599E-6
                        -1.621637736570222E-5   -1.779514437153000E-6   -1.806766796053375E-5    1.355952785938170E-5    4.221311364316077E-5    3.365537128761211E-5    2.683098951399380E-1    3.347383420526333E-1

 2.400000000000000E9     2.259493598365856E-1    2.964470001826240E-1    3.219213231313401E-5   -1.484207597542274E-5   -3.053609932284039E-5    1.741517756553315E-5    1.192410955301016E-5   -5.319979864460815E-6
                         3.052294639057873E-5    5.960858010411774E-6    2.868218822288322E-1    3.284859768247240E-1    8.487574252881853E-6   -1.836727009292709E-5    6.058324527338615E-6    5.242819058303804E-6
                        -4.267760016658912E-5   -1.011659691417222E-5    1.385508967292794E-5   -3.968279036777126E-5    2.141772601469296E-1    2.687782735350669E-1    3.159399262288681E-5    1.693588876827740E-5
                         1.058906750760232E-5    5.659264211863978E-6    2.111267334624796E-5    2.396659913576234E-5    1.217550403913443E-5    1.626072054342842E-5    2.823730511101206E-1    3.341056606776179E-1

 2.412500000000000E9     2.385706067548253E-1    2.968296028833840E-1    2.740471886719529E-5   -1.172465550965379E-5    2.817327778575001E-5   -7.192833360995678E-7    7.519533750181203E-6   -1.862471284404824E-5
                         4.578354851004488E-5   -1.346964646068921E-5    3.003515677656475E-1    3.268687522125807E-1   -9.755244059330512E-7   -2.505322155976426E-5    5.433925119369862E-6    9.784427486638407E-6
                        -4.574289894595600E-5    1.605448058989204E-5    8.852739380221327E-6   -5.686953468279325E-5    2.261486654856560E-1    2.705143936434057E-1    4.330180299763637E-5    2.914565987234812E-6
                        -4.881910701734375E-5   -3.263174269849160E-5   -3.818725851907306E-6    3.007530916831669E-5    1.524373839594110E-5    1.167091403869276E-5    2.962051916720308E-1    3.327716635585443E-1

 2.425000000000000E9     2.513724334344135E-1    2.963894577850645E-1    2.908108019039100E-5   -2.622527821593578E-5    1.922789824981450E-5    4.951921359415488E-6    1.242115573120505E-5   -2.855225059384311E-5
                        -3.609943275506362E-7    4.272452165338730E-6    3.134656305118567E-1    3.247957277113058E-1   -1.108940455382845E-5   -1.552808917342776E-5   -1.205487897265548E-5    2.254316014304439E-6
                         2.017926291012073E-5    3.195874737532718E-5   -1.070988672856993E-5   -2.403821556323427E-5    2.379416380603448E-1    2.711665389347734E-1    2.093631031532541E-5   -4.354457908844956E-6
                         2.472841928199256E-6    3.172518982563103E-6   -8.041118000153388E-6    6.553309659127535E-7    1.632149132457485E-5   -2.393040021300056E-5    3.095501795327988E-1    3.305996192126271E-1

 2.437500000000000E9     2.643296260798514E-1    2.952608885292216E-1    7.601300124078204E-6    4.111629045653635E-6    6.572566640464812E-6    2.029824895599430E-5    1.130440054741262E-6   -1.493035768656227E-5
                        -4.951067090645205E-6   -3.839989191575690E-5    3.260959631281082E-1    3.218889525588090E-1   -1.549487498165060E-5   -2.024013517448988E-5   -3.655192947934481E-6    2.329717270771283E-5
                         1.922329966373696E-5    6.888297835854946E-6   -8.485582247471011E-6    1.521862079102557E-5    2.497483889054467E-1    2.707886970733924E-1    9.253573397705157E-6   -4.680218119869774E-5
                        -1.977265096623417E-6   -4.101884670016661E-5    1.297486344036578E-5    2.251937530008800E-5    2.252946804611168E-5   -4.651779243775791E-5    3.223330355083883E-1    3.274825057198296E-1

 2.450000000000000E9     2.770457414933722E-1    2.939098544133222E-1    1.400373801866381E-5   -2.403125593802907E-5    1.057233930666246E-5    2.721035925549111E-5    2.306852302431435E-5   -2.184583286671980E-5
                        -3.511671048648209E-6   -8.621734734165032E-6    3.381107385165631E-1    3.184832189540190E-1   -1.918894138543450E-5   -2.082565418239287E-5    3.163797160045210E-5   -2.924843677554663E-5
                        -3.435623224782911E-6    2.063540937105752E-5   -7.128395186859236E-6   -9.314328793349351E-6    2.614298638428990E-1    2.696342092896623E-1    1.145647124693652E-5   -2.619371126598194E-5
                        -1.166569642889093E-6   -1.687756068522293E-5   -6.573869195460445E-6    1.168110414521310E-5    3.716095083408033E-5   -4.074353312971881E-5    3.346895052080736E-1    3.235079395033161E-1

 2.462500000000000E9     2.892972928794386E-1    2.922873369255052E-1   -1.113443451356959E-5   -5.360304433799142E-5    3.019637288192055E-5    2.528518602912254E-5    2.579087635916392E-5    4.309728060301915E-6
                        -2.527743075048054E-5   -2.737335633373161E-5    3.496937212367454E-1    3.140554169841457E-1   -1.163022879831960E-5   -1.691468528539938E-5    2.912284444951642E-5    2.160379446630753E-5
                        -1.237414579423423E-5   -3.163288975425001E-5   -2.609918493492797E-5   -2.606438142188999E-5    2.729690496480054E-1    2.677385860862754E-1   -2.133499181568667E-5   -4.497178511335163E-6
                         2.873299568322704E-5    2.249484565097675E-5   -1.376372744734029E-6   -1.894873643530865E-5   -4.130537131752002E-5   -6.680972002167724E-6    3.467525858364424E-1    3.187959424565964E-1

 2.475000000000000E9     3.008252559135265E-1    2.903250791156631E-1    6.604003810565671E-6   -3.327503689952486E-5    3.966218403772626E-6    3.354638262885305E-5    1.482625956638910E-5    1.840023240259681E-5
                        -6.290699807560809E-5    1.383824840728511E-5    3.608592858200388E-1    3.089496461286115E-1   -1.137919234608679E-5    9.604784562799906E-6    2.028022635206154E-6   -7.173722262186003E-6
                         1.047106657578707E-5   -7.593468368261242E-6    1.786738483682097E-5    3.223592377400032E-6    2.842964504568215E-1    2.651818628408622E-1   -3.694066075762678E-5   -1.288579868207102E-5
                        -9.312926702871614E-6    4.328748078731111E-6   -2.382475469931313E-6   -1.221662428076886E-5   -4.045250895401432E-5   -3.405955005911212E-5    3.586419154793791E-1    3.133974902977305E-1

 2.487500000000000E9     3.117806164863433E-1    2.877391861811475E-1   -1.398794573231096E-5   -1.821439000958432E-5    1.817143377471937E-5   -2.013631914626766E-5   -1.121671053130789E-5    3.939812890046473E-6
                        -2.477568795924981E-5   -2.081382253358101E-5    3.717055448657482E-1    3.033078184761119E-1   -1.152473427101453E-5    3.903121530998442E-5    6.239323783927965E-6    4.139951464827430E-6
                        -6.971655079910150E-7   -1.012440819588277E-5   -2.687018599972376E-5    4.391042013168759E-5    2.953304751391054E-1    2.621131577933689E-1   -1.752696680311443E-5   -1.332638510160255E-5
                        -2.047630711799803E-5   -3.231999531381486E-5    4.963543825339768E-6   -3.389276712590683E-5   -4.089587750773907E-5   -1.640764640151434E-5    3.702448305895886E-1    3.075089385033956E-1

 2.500000000000000E9     3.220371317916782E-1    2.843938862054284E-1   -2.399432389433584E-5   -1.665143414818226E-5   -2.810032991775662E-5    1.495756350180107E-5   -8.622668330376975E-7    4.493021893416827E-5
                        -1.661635141667228E-5   -4.311075058473440E-6    3.824002623912198E-1    2.970925489574543E-1    7.627644647610304E-6    3.303118603686441E-5   -2.611001912871052E-6   -1.782461134670763E-5
                         3.500595194115935E-6   -1.769310500640466E-5   -1.076918227856582E-5    5.457660061767532E-5    3.059251162663902E-1    2.586132995053274E-1   -2.574891570189248E-5   -2.008897610172164E-6
                         2.216253618434538E-5   -4.835473600538356E-6   -1.528540332817994E-5   -3.533453085306763E-6   -4.318564724291190E-5    2.036389793692579E-5    3.813350237161084E-1    3.014480947109335E-1

 2.512500000000000E9     3.316742846330227E-1    2.801967247905943E-1   -1.690251862759845E-5    1.189091077789193E-5   -1.877829444388115E-5   -1.036190482379206E-5    1.131823543727313E-5    1.748933749790412E-5
                        -4.618203406399749E-5   -6.077201104141384E-6    3.927801402602257E-1    2.906542656465586E-1    2.331031141621192E-5    2.725236975684948E-5    2.215975574244589E-6   -2.748978215710329E-5
                        -1.022129040849212E-5   -8.308369019993679E-6    1.458742981197794E-5    1.527426480275789E-5    3.160956262325746E-1    2.547079885330345E-1   -6.168693589343406E-6    3.243591227631662E-5
                         1.982477622916128E-5    4.537310249627290E-6   -1.125565684270289E-5   -4.065616576606638E-6   -1.893255030000865E-5    2.211049616991290E-5    3.921975657380646E-1    2.952164037719891E-1

 2.525000000000000E9     3.409549322583901E-1    2.751979891724969E-1   -2.005527208243662E-5    1.512603524244325E-5   -3.083159279416457E-5   -2.557523280647408E-5   -1.411995483475510E-5   -1.521609408801669E-5
                        -1.066681862044268E-5   -1.066611671497064E-5    4.027381958394723E-1    2.842070447155274E-1    8.370645567839843E-6    1.746146984722791E-5   -1.227205160263570E-5    1.934413484647499E-5
                        -1.979304361662087E-5    2.144050228334738E-6    1.136070847366108E-5    5.179314863873497E-5    3.258232698960725E-1    2.505265395128855E-1    1.383318850462126E-7    3.465989226852988E-5
                        -3.528450516649140E-5    2.303412321432596E-5    4.407253544002780E-5    7.915950581773828E-6   -6.214720934067801E-6    3.180364610989640E-5    4.022368681147815E-1    2.888765396825621E-1

 2.537500000000000E9     3.504455375177851E-1    2.694316478824433E-1   -6.500512969207828E-5   -1.260112534257568E-5    1.020248995008472E-5   -7.256635523226250E-6    2.394395716853092E-5    1.729612199926708E-5
                         1.004258717263628E-5    3.639586651347774E-5    4.120168945961974E-1    2.778067253059801E-1    3.385019123000076E-5   -1.107769499761705E-6    1.632344855319256E-6    1.641510961987942E-6
                         1.457057851889710E-5    1.289215315842737E-5    1.782206821045002E-5    1.087075675105586E-5    3.347888059210812E-1    2.460100515264920E-1    8.696908673799210E-6    4.691039618475679E-5
                        -2.504387758738687E-5   -6.920149152608049E-6    9.783686107226451E-6    2.861071375621684E-6    1.364043224067211E-6    2.468599071498504E-5    4.114727755560129E-1    2.822916689377277E-1

 2.550000000000000E9     3.598141775753954E-1    2.634571746440226E-1    4.988828682374251E-5    2.005401836144032E-5   -1.558492261730113E-5   -1.208881351276833E-5    5.056992475412655E-5   -2.183988906273931E-5
                         3.229374776030236E-5    1.957633321720565E-5    4.208065438655236E-1    2.711036759132782E-1   -1.178950473823014E-6    7.273421227547512E-6   -1.746912284603338E-5    1.610786488134186E-6
                         5.450163880469552E-6    5.629053270724755E-6   -6.311311669077891E-6    1.163426259036001E-6    3.434495716317537E-1    2.411281292642176E-1   -8.334355919566975E-6    2.075828131834580E-5
                         9.129222154989261E-6    3.366114831735980E-6    1.185193699943874E-5   -1.791773175652798E-5   -3.831501377423444E-6    2.327470745196232E-5    4.202214774631357E-1    2.751253294115015E-1

 2.562500000000000E9     3.691451043109283E-1    2.574869165835380E-1   -2.481948356580591E-6    1.406211293554344E-5   -3.473964436068313E-5    1.889709397646183E-5    9.262337811010517E-6   -6.060954551397981E-6
                        -1.906079146901968E-5    8.097961632960609E-6    4.289750212156343E-1    2.641325691523591E-1    2.824257920993647E-5   -1.429272792901344E-5   -2.156803630530560E-5   -2.778418138794448E-5
                         7.056343286024689E-6    1.805929157441192E-5    6.934036998461489E-6   -4.844214546011481E-6    3.517772948597049E-1    2.358818774264788E-1   -7.828065549796902E-6    1.289621258750951E-5
                         7.029959400298377E-6    9.959892806388438E-7    4.692791017277096E-6   -9.473777600640578E-6    1.100061422149060E-5    2.618718886137036E-5    4.286463168873506E-1    2.674803269292414E-1

 2.575000000000000E9     3.782936716767628E-1    2.517746727005927E-1   -1.551695538043346E-6    4.815379356397524E-5   -1.545831492355445E-5    2.853807210335939E-6   -1.589140901155106E-5    2.639077625264208E-5
                         8.748078618595949E-6    3.552686163876700E-5    4.369494291193421E-1    2.568836662462393E-1   -6.418788651355757E-6   -2.807424735416036E-5    4.315944317034666E-6   -2.904938089505392E-5
                         1.053094501190679E-5   -5.954141124710816E-6   -1.086816821316803E-5   -1.265467403921478E-5    3.597848147704168E-1    2.305831440438195E-1    2.099506465744510E-5    1.126806009932989E-5
                        -6.281878591106373E-6    1.535976103005025E-5   -2.658592990942085E-5    2.715519589596799E-6    3.297108608010792E-5    3.164650173358056E-6    4.368637193325007E-1    2.596317767305681E-1

 2.587500000000000E9     3.869350004935511E-1    2.464939665177999E-1   -4.417421139111503E-6    1.438637717730026E-5   -2.418832873019904E-5   -2.148865313478559E-5    2.093714913953016E-5    1.669593107764214E-5
                         6.791018143293150E-6    2.375054844266421E-5    4.444947458143494E-1    2.492674734255564E-1    1.057669127188805E-5   -4.466248219218963E-5    4.901135225851501E-6   -3.284175403801048E-5
                         9.256402858650884E-6   -2.284444263441431E-5   -1.870930137552227E-5   -1.221547861011062E-5    3.674585799711299E-1    2.249685195625032E-1    2.428144075812734E-5    2.956790199966795E-5
                        -2.431653984598550E-6   -1.230538318496305E-6   -3.630403400993111E-5    4.445333521410907E-6    1.464597521153936E-5   -4.029347093697679E-6    4.450020266772419E-1    2.515997552912282E-1

 2.600000000000000E9     3.949553313556872E-1    2.413569553323297E-1    2.269121765625816E-5    5.569275321526597E-5   -5.659754705609071E-6   -3.994926345905018E-5    1.142988409340631E-5    3.645291484483624E-5
                         4.860128058026108E-5    1.092213251145059E-6    4.518397011410910E-1    2.415775951067327E-1    1.332819475640587E-5    5.930063512821452E-6    5.368351056739630E-6   -2.571753820546945E-5
                         3.296540090254414E-5   -2.329960005487546E-5    1.962293207897091E-5   -2.864150354207133E-5    3.748821871401815E-1    2.191160712239859E-1    6.634260145872622E-5   -3.079619544852293E-5
                        -1.264848307084610E-5   -2.179724016810394E-5    8.787781841170521E-6    1.973241460202679E-7   -1.364623161856198E-5    5.592747923981229E-6    4.529476128342332E-1    2.435786058577317E-1

 2.612500000000000E9     4.023274748241517E-1    2.362111078145017E-1   -1.558172173175584E-5   -7.337621294222202E-6   -9.947684469068426E-6    1.151722546554212E-5   -5.153289706926576E-6   -1.435835494722780E-5
                         5.101859952121167E-5    1.939202463973289E-5    4.590651289919613E-1    2.339367362566385E-1   -9.935687123772588E-7    5.766296719122748E-6   -8.127870820531856E-6   -1.110150681449081E-5
                        -1.375941493684046E-5    1.280659581971969E-5    1.793041232564691E-6   -2.242213881243005E-5    3.821276206789112E-1    2.131292041051390E-1    2.406789061187105E-5   -1.110513927249627E-5
                         2.666947674510306E-5    4.660036027068446E-6   -6.967456830979071E-6    2.133411024213491E-5    2.293032708441621E-5   -3.481519725686613E-5    4.609321603267159E-1    2.358243622617358E-1

 2.625000000000000E9     4.090141506874932E-1    2.307272302956448E-1    1.033328032922576E-6    4.534037018435486E-5   -8.146620289146945E-6    1.847134350257377E-6    1.592295554240250E-6    2.463243771960449E-5
                         5.394549078708635E-5   -3.141598819850729E-5    4.661318103148366E-1    2.262386404556208E-1   -4.614425238417488E-5    1.657541664954357E-5   -2.835677685685464E-5    2.233238357917713E-6
                         8.862249087260569E-6   -1.597810931274772E-5    1.319177626239120E-5   -5.451744191239483E-5    3.889780143725441E-1    2.070154249141176E-1    5.409322243628315E-6   -5.691030493057500E-5
                        -8.548087913343172E-6    3.659151810327476E-5   -1.124603425446173E-5   -1.258611786574699E-5    5.030429463534553E-5   -1.812113529534335E-5    4.683163630473545E-1    2.280836128013240E-1

 2.637500000000000E9     4.151292577034411E-1    2.245221413790842E-1    4.495529170332489E-5   -4.107456410733166E-5   -1.921853790804332E-5   -2.815757185258824E-5   -4.815168432574718E-5    1.060879767025071E-6
                         1.871280040694015E-5   -1.066637502284040E-5    4.727921955726924E-1    2.184139452364421E-1    2.102958538984864E-5   -1.151327663955117E-5    8.221959239474129E-6   -2.966336373155937E-6
                        -2.372797911221053E-5    8.285844996257669E-6   -1.681708587098565E-5    1.738524503971150E-5    3.955461728064901E-1    2.007214762325200E-1   -2.743930537824495E-5   -1.560101368645033E-5
                        -2.285644156823037E-5   -1.241115271585601E-5   -1.707484743146843E-5    3.533739415993053E-5    1.692188526970039E-5   -1.903493961948175E-5    4.751948680877178E-1    2.202184550470750E-1

 2.650000000000000E9     4.214025397958581E-1    2.174657930215179E-1    1.526808920018364E-5   -2.117923335218354E-5   -4.367381361828977E-5   -8.326360231101587E-6    8.715241763065078E-6   -3.511251368497602E-5
                        -2.316291353489771E-6    1.574629105619280E-6    4.791704974853594E-1    2.107822622856985E-1   -4.130903301350862E-5    1.603693755062113E-5    3.193159272007425E-5    1.237260687446332E-5
                         1.541233541075600E-5   -7.656121963231297E-6   -2.122156244965751E-5    7.666500594999121E-6    4.018176834657451E-1    1.945742123037185E-1   -1.569619994581818E-5   -6.685414602642188E-5
                         3.921605216189229E-6    3.272222295293868E-5    1.520835883375704E-5   -4.024298646691827E-6   -1.264588600949582E-5    8.048408412763581E-6    4.814241239052383E-1    2.123261215428133E-1

 2.662500000000000E9     4.277471999728783E-1    2.101066456091868E-1   -7.943432329206170E-6    6.509109894368166E-6   -2.946629596033686E-5   -4.642157132010558E-6    2.500556032836770E-5    1.611781855484470E-5
                        -3.220215334706402E-5   -4.762675733998203E-6    4.851804023046761E-1    2.033023599144878E-1   -3.221743541288996E-5    1.713488017133139E-5    7.442007281840771E-6    3.441165757806599E-6
                         2.187870066907053E-6   -1.546679057646432E-6   -3.043088617636629E-5    2.380775455467991E-5    4.080683063793061E-1    1.884123923286323E-1   -4.487154326776572E-6   -3.764962858612460E-5
                         1.126969241301730E-6   -3.626200892874572E-5   -4.338198309522292E-5   -2.742332195556368E-5    7.584437556648492E-6   -1.763918959455986E-5    4.873946387012464E-1    2.041232645087252E-1

 2.675000000000000E9     4.340694825413061E-1    2.025394595648538E-1    2.606262561339882E-5    1.937326785155449E-5    9.641222395828363E-6    2.963064812818167E-5    3.249550631728889E-5    2.418045155578135E-5
                         8.644639538668065E-6   -3.494815898825219E-5    4.907253077237985E-1    1.955734003071306E-1    2.295673359427993E-5    3.950155197149871E-5    2.920627989865114E-6    1.098923995964773E-5
                        -6.490735230199409E-7   -8.975870649135901E-6    9.261130125471035E-6    3.490380926304030E-5    4.140659890758501E-1    1.821617437663686E-1   -4.073679564966826E-5   -4.240861996055918E-6
                         2.630696563695761E-5    3.750287789074657E-5   -2.183075339003269E-6    2.134315429377733E-6   -1.201110512875036E-5    5.728564827949612E-7    4.930812620862601E-1    1.955114072763026E-1

 2.687500000000000E9     4.407380187426457E-1    1.954165029940681E-1   -1.393326438110832E-5   -2.041625524036877E-5    1.271175649877765E-5    2.898428475840197E-5    1.270735955053101E-6    1.296027303520637E-5
                        -2.204835289010397E-5   -3.734703698873952E-6    4.961264602630577E-1    1.875883527622715E-1    3.324198149529287E-5    1.551316487495859E-5    6.707497525302164E-6    3.879152661721217E-5
                        -7.877145459313800E-6    2.798869579944750E-6   -1.471937465746876E-5   -2.661813626177352E-5    4.197839344180899E-1    1.760013900203488E-1   -2.288394164105827E-5   -3.117606261028871E-5
                        -2.288974958398091E-5   -2.929262121675349E-5   -1.600393435802889E-6    1.482991372184355E-5   -2.022003908449902E-5   -2.813727848193886E-5    4.988497943788771E-1    1.867409918240994E-1

 2.700000000000000E9     4.473319793243125E-1    1.889599526911275E-1   -6.318161289682490E-6   -7.036420716303434E-6    3.583326046049917E-6    1.627737629367966E-5   -2.735175936161168E-5   -5.037344862057013E-5
                         2.402477905511728E-5    3.361618356256949E-6    5.013430355352392E-1    1.796429433196416E-1    2.938171054881427E-5   -1.707370282670947E-5    1.063734573241261E-5    2.901796575987663E-5
                         5.780683526483158E-6   -2.273278614237233E-5    2.510374279244331E-6   -3.037292967915840E-6    4.252915277475031E-1    1.698817815721671E-1   -2.889936193956211E-5    1.257390998667263E-5
                         3.925862436147194E-5    2.142239594927526E-5   -5.387381942532934E-6   -2.347853848530143E-6   -4.795458304232819E-5    6.607452651231722E-6    5.045860283502537E-1    1.779938295779256E-1

 2.712500000000000E9     4.539718137387565E-1    1.831658911662642E-1   -3.004018948124135E-5   -2.751108064200202E-5    2.869100290244654E-5    1.641855902090651E-5   -1.116817401284351E-5   -2.765661762131557E-5
                        -4.263540331894670E-5    9.745567047238297E-7    5.069229846444949E-1    1.716579657415664E-1    1.215521420292801E-5   -1.527422801800510E-5    2.632350000467386E-5    6.180508026486269E-6
                        -7.173129107767215E-6   -1.551553178702849E-5    2.911652073127377E-5   -1.421961605592646E-5    4.307685538763729E-1    1.638569423471173E-1   -5.551125857499069E-6   -3.587703901609176E-5
                         6.869858742105733E-6   -5.659900068922088E-6    2.555871310678425E-5   -2.418300266808504E-5   -4.436482410744419E-5   -1.302616389766093E-5    5.106459049871162E-1    1.695405148249029E-1

 2.725000000000000E9     4.600887091918178E-1    1.775935637847070E-1   -3.970707215683744E-5    1.349705770334194E-5    4.015208572298140E-7    9.987287014650058E-6   -1.390741607679276E-5    2.165610561081260E-5
                        -1.508623602946146E-5    2.416886411539266E-5    5.124274485371274E-1    1.637955751391798E-1    2.292786762237686E-5    1.332565605928799E-5    1.175445208693227E-5   -1.704114415039595E-7
                        -1.725135799617072E-5    1.315239885743930E-5    3.815239303722911E-6    6.319228898430856E-7    4.361389707473592E-1    1.577438472433070E-1   -3.417395884992017E-5    1.660361884264010E-5
                         3.853045073961599E-6    2.207802318983694E-5    1.169685176576380E-5    9.904529461944229E-7   -4.816573577149265E-5    8.856968622709089E-6    5.164676398601856E-1    1.615161882367889E-1

 2.737500000000000E9     4.656490746721322E-1    1.720974160922266E-1   -3.037483416571291E-5   -4.040296297894696E-6   -1.986672239932049E-5    8.268867967731698E-6   -2.604027579781306E-5    3.481490192985176E-6
                        -2.792664122157341E-5    1.974750119923711E-5    5.177623813487184E-1    1.559888917148481E-1    7.624965880618397E-6    2.591850621498193E-6   -3.047684016280284E-5   -1.059446589200266E-5
                        -2.940698768901344E-6    1.176328851481992E-5   -5.195068623827736E-6   -4.008311176679804E-6    4.411709992513994E-1    1.515135706182607E-1   -1.342342759218241E-5    7.094712327029404E-6
                         4.744585241057505E-6   -7.457685604113947E-6   -1.252827354744511E-6    9.060543029947695E-6   -4.229390106690630E-5    2.146974213078908E-5    5.218046655350241E-1    1.535196599483502E-1

 2.750000000000000E9     4.706850173313346E-1    1.663583366691074E-1   -3.799680779894382E-7    1.152582818530349E-5    1.686366792961989E-5    1.558708186910469E-5   -7.792378988275972E-6   -1.866914583051309E-5
                        -3.457588393145107E-6   -8.704418558615695E-6    5.229997277810653E-1    1.482620594316300E-1   -1.726130228481410E-5    6.886787738072270E-7   -6.240498307832942E-6    1.462555605411525E-5
                        -1.209529860444011E-6    3.312676343794823E-6   -9.714479417054642E-7   -4.298833514243241E-6    4.461331899263907E-1    1.450205352926604E-1   -3.587628469102147E-5    6.141650402874017E-5
                        -1.902684396252564E-6   -8.852153209159466E-7   -9.172601732027911E-6   -1.649621047986712E-6   -1.065001102338595E-5    1.561173496571677E-5    5.268024129185994E-1    1.453821094565081E-1

 2.762500000000000E9     4.753040483040440E-1    1.597907853769753E-1   -6.404682853113917E-6   -1.575627900678842E-6   -2.138075830079478E-5   -5.720553444348474E-6   -8.381564488026633E-6   -8.860510674752099E-6
                        -4.435745018140802E-5   -1.819632182712240E-5    5.278099577405245E-1    1.404240363656169E-1    3.885608373361387E-6   -7.290769634617392E-6    7.739650214507887E-6   -1.901780464560445E-5
                        -1.112415045005692E-5   -1.430548519523818E-5    1.067923118571377E-5   -3.275010024433344E-5    4.510457097379004E-1    1.383476129889923E-1    2.006958077490130E-7    1.688538205810521E-5
                        -2.516918317294886E-6   -9.685243475098123E-6    1.888291947920779E-5   -9.581567277898088E-6    7.269385827953851E-6   -3.199288375323087E-6    5.313878557822134E-1    1.371477911756988E-1

 2.775000000000000E9     4.799613252295861E-1    1.522007546113964E-1    2.434149922605336E-5   -2.843167335322039E-5    1.754390579073406E-5    6.395967359534881E-6    1.317115927257334E-5   -2.073591722178244E-5
                         2.148956178328641E-5    2.522716768072578E-5    5.325804702081752E-1    1.325533211947905E-1   -3.557779756975989E-5   -1.793968720052108E-5   -1.047939737528571E-5    2.235135034842270E-5
                        -9.573042886797163E-6   -4.588744473862366E-6   -4.542800402650444E-6    1.319628355367595E-5    4.557999433283423E-1    1.317722049826480E-1    1.248909503700109E-5    1.528316188019741E-6
                        -1.009671481418983E-5   -1.082426636948334E-6   -1.401287008299028E-5    6.219062285392926E-6    1.573495441517056E-5    1.732855289638247E-5    5.356500952178899E-1    1.286336084506340E-1

 2.787500000000000E9     4.850221099930807E-1    1.442592547862298E-1    2.592210714127817E-5   -2.255102159012737E-6    1.616195479443863E-5   -4.264273405574102E-6   -7.308819608226957E-7    7.348726163329745E-6
                        -5.695177578101286E-6    2.958199706553813E-5    5.371601977606553E-1    1.244561798800620E-1    1.634915182931434E-5   -2.707669982036682E-5    2.258263330153269E-6    1.459939933836423E-5
                        -1.117817695079731E-6    1.315512870181655E-5    8.477388613876364E-6   -3.685112127777308E-6    4.607682580693022E-1    1.251139074025656E-1    2.937562865649338E-5    5.065834776413836E-6
                        -5.460639812314348E-6   -9.632945897625970E-7   -9.541674602241196E-6    8.806390021065728E-6    1.747568997570389E-5    2.008128509131001E-5    5.400154021364908E-1    1.197723524331883E-1

 2.800000000000000E9     4.904787358021299E-1    1.363767924634886E-1    6.313815784728120E-6    1.331012820153227E-5   -2.310764094191779E-5    2.049657996212164E-5    6.246304896166555E-6    6.564464361634689E-6
                         1.596489482214300E-5    4.136692586081779E-5    5.417676700334524E-1    1.162402339693415E-1    3.256300393398048E-6    1.908870655155593E-5   -5.034129971590342E-6    1.849991975331075E-5
                         1.302775492778271E-5    1.114222357057455E-5    1.669897642126345E-5   -8.372171474798198E-6    4.657754226582066E-1    1.184172074153893E-1    1.931081286542066E-6    9.066897922162232E-6
                        -3.089926025868503E-6   -1.132057688975890E-5    4.680449304020931E-6   -1.613872205737077E-6    7.899397666117599E-7    1.290610780521188E-5    5.445749469093514E-1    1.106131087333216E-1

 2.812500000000000E9     4.964879269428969E-1    1.286725086432592E-1   -3.337226329171011E-5    2.380014443415896E-6   -3.027870007970955E-5    1.800682172556926E-5    1.564090548090255E-5   -1.420948193455558E-5
                        -7.974061125086710E-7    7.077921388015810E-6    5.464822215850039E-1    1.079362508286966E-1   -1.809609314095027E-5   -1.351655092185209E-5    1.160014871541748E-5   -1.653826323502105E-6
                        -1.485474373258667E-5   -1.462174973059868E-5   -1.701324647559592E-5    2.597732162391745E-6    4.708813400739827E-1    1.118442379950895E-1    1.638213593959869E-5    1.459098236875455E-5
                        -1.703088418752644E-6   -2.385361250065777E-5    7.828898191874777E-6    1.699693901647861E-5    6.753028298735003E-8    9.881583365057572E-6    5.492743531656124E-1    1.014987340577035E-1

 2.825000000000000E9     5.027538333675143E-1    1.214480888694374E-1    3.331322537123733E-6    1.877894304999545E-5    1.668505587187069E-5   -3.729499953761695E-5    1.841505860519557E-6   -3.723469101117010E-6
                         2.066540847055274E-5    1.491955623323034E-6    5.512506844881511E-1    9.942823561292743E-2   -4.874198327951827E-5    2.567023084110530E-5   -8.652039659362399E-6   -1.466213628565825E-5
                        -1.188599431681999E-6   -3.476216604930108E-6   -1.525229642725157E-5    6.471989207750353E-6    4.759566983295842E-1    1.052643660830194E-1    1.912340468902114E-5   -2.291095585556307E-6
                        -2.888141879027608E-6    3.340430460078561E-6    1.346611695062320E-5   -1.196806991550241E-5   -6.773710567572859E-6    2.189789035402821E-5    5.540700716268381E-1    9.245389881228802E-2

 2.837500000000000E9     5.089457630872732E-1    1.147473114982183E-1   -2.035248313398668E-5    2.147480841026772E-5   -1.953104514223593E-5   -2.053970565904007E-5    7.686735863125975E-6    1.521610540058061E-5
                         3.429868593080281E-5   -1.900812384297105E-5    5.561440710515871E-1    9.105371318537321E-2    1.536128508560313E-5   -9.871108235579442E-6    3.139166681830449E-5    9.664296010751461E-6
                        -1.580871376569500E-6   -7.891844530655674E-7   -9.582742594086562E-6    1.006361079885796E-6    4.809200873305893E-1    9.867086052915808E-2    1.643595876397090E-5    4.113662328953839E-6
                         2.004944858337506E-6   -1.335939765583092E-5    1.441900664659757E-5    7.139718084681230E-7    4.245122462313347E-5    1.706372177027097E-5    5.587653266596435E-1    8.362795057714537E-2

 2.850000000000000E9     5.147587262926657E-1    1.083296237377188E-1    3.463222822912566E-5   -6.450465130113934E-6   -1.368942597055149E-7   -9.592036944577747E-6   -1.140618059620024E-5    2.354567256661755E-5
                         7.555269611948159E-6   -5.503789581011808E-6    5.610797634305308E-1    8.245784670052474E-2   -2.197191667149569E-5    1.098248072616314E-5   -2.178909457369329E-5    1.168438793425110E-5
                         2.338745045120317E-6    1.797052691512344E-5    1.575832844400620E-5   -5.033842173513196E-6    4.858497590404559E-1    9.190794814189807E-2    8.085528692818611E-6    8.857764277449799E-6
                         3.544994921470867E-7   -2.190728423355233E-5    9.054177941706246E-7    1.735355274386948E-5    1.813410418538193E-5    1.410316458181977E-5    5.633301196969740E-1    7.503973673503925E-2

 2.862500000000000E9     5.198165345563415E-1    1.018466826388744E-1    6.626983648443434E-6   -1.826208758743174E-5    1.815630673763683E-5    4.229716617528183E-5    2.307882652623151E-5   -1.396853469584154E-5
                         4.814433859147501E-6   -1.625259977391764E-5    5.656570891509796E-1    7.380090181857496E-2    1.019875510761122E-5   -3.597871136315573E-7   -3.146193836247197E-5   -8.738744037105720E-6
                         2.337835990335262E-5   -8.961748822516758E-6   -2.300789378214842E-6    1.668765241547345E-5    4.905491378222825E-1    8.517643866646485E-2    1.135050481587135E-5   -1.805281902538972E-5
                        -1.217362519748083E-6    2.985936161598683E-6    1.252701460411133E-5    1.436923692171185E-5    2.179470502329988E-5   -4.068964494559716E-6    5.673869867470230E-1    6.627436276185755E-2

 2.875000000000000E9     5.245036545933507E-1    9.466501463268710E-2    3.758451847473959E-6   -1.990990379712268E-5    9.615978361915497E-6   -1.031664234269803E-6   -8.988240060323700E-7    4.925005957737023E-6
                        -7.670499208709699E-6   -2.200882308511342E-6    5.697422238621123E-1    6.483383050458409E-2    2.780292576006024E-5    2.416185524591816E-5    4.597077826606073E-6   -1.225047461498099E-5
                        -2.782281037124661E-5   -7.767609434959588E-6   -1.055244701705190E-6   -9.474409845456961E-6    4.950809666619304E-1    7.784916419813512E-2    1.215978230983953E-5   -1.540074961236900E-5
                         5.728272353743477E-6   -7.629812557427494E-6    2.279652159001711E-5    2.802727581323547E-8    9.278399842459425E-6    7.616978276174236E-6    5.710625007046753E-1    5.711330557164970E-2

 2.887500000000000E9     5.288406032872830E-1    8.665526859745108E-2   -4.048003102052848E-6   -2.911026566015618E-6   -2.416273516049026E-5    2.131362969307594E-5   -9.071079717769484E-7    2.656622417773314E-5
                        -2.487976250850052E-6    3.454352732228586E-5    5.739789136883161E-1    5.568649390681538E-2    1.391101562549262E-5    1.340103475500076E-5   -8.176662737480810E-6   -2.351928142818597E-5
                        -1.419757428399225E-5    1.538055038429914E-5    3.965305721591167E-5   -1.415520733706970E-5    4.996519490778379E-1    7.040530012037416E-2    2.118284109134658E-5   -1.022181385335799E-5
                        -2.099338955338736E-5    2.085507245262251E-5   -5.625715304715131E-6    3.814674811272623E-5   -5.501844422270447E-6   -4.431327299485302E-6    5.747364713921246E-1    4.768010142807770E-2

 2.900000000000000E9     5.328774189359573E-1    7.801331490788686E-2    4.962739122216466E-6    2.308757632092008E-5    5.577019089541340E-6    1.866094701278135E-6   -2.089316848555381E-5    1.223816524616574E-5
                         3.695031008327859E-6   -2.923053442205675E-5    5.779373756622077E-1    4.605945458980285E-2    1.492304049467951E-5    5.706084025525971E-6   -2.806883436807660E-5   -9.056545289061669E-6
                        -3.344060181640229E-5   -2.116059087051295E-5    6.058248862604883E-6    1.566698128129545E-5    5.042103525570726E-1    6.223356109856025E-2    2.304799143466308E-5   -2.753445560897452E-6
                        -1.348857432897500E-5   -1.624061928401301E-5    1.515944894558855E-5   -1.510188893089605E-6   -5.117322228438178E-6   -2.034518757438521E-5    5.783264348293401E-1    3.753985786937371E-2

 2.912500000000000E9     5.375125076680256E-1    6.805671333984165E-2    3.990054883749692E-6    1.041005117527891E-5    1.915666855309920E-5   -1.345970949884790E-6    1.927100232176340E-6    1.748335468719933E-6
                        -2.796773623295006E-5    4.578048570664605E-6    5.820334971117128E-1    3.606890628317384E-2   -8.960491979371830E-6   -1.589454527301748E-5   -1.547365528137731E-5    1.238901572252160E-5
                         2.832467872848904E-5    1.140303739187843E-7    4.360072407988895E-6   -4.319737395076751E-5    5.090237315833189E-1    5.392576620873717E-2   -4.725183157847271E-5   -1.357838525647789E-5
                        -3.750280668356220E-6    7.625210274892664E-6    7.456780929126781E-6   -7.035108847260349E-6   -1.672353395194583E-5   -1.476576489909388E-5    5.821481895823113E-1    2.729260198364170E-2

 2.925000000000000E9     5.425003149130431E-1    5.819745819750028E-2   -8.346669058526490E-8    1.250430441118644E-5   -1.827419341704936E-5    9.198002426048839E-6    1.415535855481096E-5    4.964598172820512E-7
                        -1.033820205713282E-7   -3.395839806053522E-5    5.860557392847456E-1    2.599811354912280E-2    6.410224608793332E-6   -2.278555674124140E-5    2.988041690061759E-6   -3.081938604904026E-6
                         5.129910602753712E-6    1.445175775826393E-5    1.190812949136013E-5   -8.085427809244683E-6    5.136972509919506E-1    4.583025434852409E-2   -2.059611584036650E-5   -2.407533217308963E-5
                         5.497629561906507E-6   -6.159435211858481E-7    8.552655731100480E-6    1.158423796657452E-5   -1.616961354142654E-5   -3.161479177518489E-5    5.860306479652021E-1    1.714980695154871E-2

 2.937500000000000E9     5.475658438393209E-1    4.842165323091088E-2   -3.914829588631585E-6   -2.506801632481470E-5    8.915241376005770E-7    8.961204858479377E-6   -1.112621116244673E-5    1.365646719832047E-5
                        -2.022156313884195E-5   -9.669228069154493E-6    5.898279652722960E-1    1.618274835062974E-2   -1.355837002384646E-5   -4.142511801496749E-5   -1.579249725787100E-6   -2.337226725599248E-5
                         1.100617049480826E-5   -2.370535145815584E-6    1.395716912520414E-5   -1.219600902615450E-5    5.183831156958674E-1    3.747780436563367E-2    1.024907220617169E-5    1.587824711844795E-5
                        -1.261529559245396E-5   -1.190566891959232E-6   -1.290464771475031E-5    1.388050084875779E-5   -2.072955782496868E-5    1.339174406871707E-5    5.896418565815853E-1    6.864597412650012E-3

 2.950000000000000E9     5.530550758406163E-1    3.944580156710988E-2   -4.467865978191361E-6   -2.353492046373782E-5   -2.578771184989748E-5   -1.297155558576424E-5    5.001210509164421E-6   -1.486753237310172E-5
                        -7.203614597339319E-6    7.276904437549408E-6    5.934799902408638E-1    6.026421206942055E-3    3.366683087045938E-5    6.038285001083059E-6    2.696221364757474E-5   -2.610943641653999E-6
                         9.040230934663262E-6    2.535808997520708E-5    2.403352109189162E-5    8.983179067832470E-6    5.228111268682062E-1    2.896276436816231E-2   -3.926902853719116E-7    8.204124130036189E-6
                        -3.975803374338665E-5    7.087880003584813E-6    5.238309397736812E-6   -1.664920733985782E-5   -5.982632322824595E-6    1.121651051153483E-5    5.931580699169453E-1   -3.318201025434926E-3

 2.962500000000000E9     5.583274675396761E-1    3.063874654733321E-2   -8.869151096584158E-7   -5.034215737516773E-5    1.829877847903360E-5    7.615297560366080E-6    1.302946817149741E-5   -1.244116353515153E-5
                         1.417310361928910E-5    1.950436574307515E-6    5.969744180427831E-1   -4.019543054066229E-3   -9.625166751821588E-7   -9.186802518360261E-6    1.549790679473554E-5    1.816450299312695E-5
                         2.892567192075248E-5    1.216237498426784E-5    2.066371451604316E-6   -2.156304957486971E-5    5.270757238509426E-1    2.036836321429044E-2   -1.480486917402405E-5    1.627169136476666E-5
                        -2.958246317868717E-5   -1.260965618737180E-5    2.322432585688499E-5    1.156290107779148E-5   -1.585714182262921E-5    4.575293496506195E-5    5.961965638121421E-1   -1.339006200218849E-2

 2.975000000000000E9     5.629636163304762E-1    2.180389958239793E-2    2.293290437001713E-5   -3.477596249831002E-6   -1.963995205085132E-5    2.417527603383654E-5   -1.107708144998120E-5   -3.423856632870066E-6
                        -1.311260904430608E-5    1.021274015041278E-5    6.002472580676748E-1   -1.435011372113322E-2   -1.022548658837750E-5    1.705767854423372E-5   -1.441252340192476E-5   -2.229193414839659E-5
                        -9.337481194978941E-6   -7.221379473854884E-6   -1.182007687922803E-6   -3.311584821218725E-6    5.313773625118311E-1    1.163892957960525E-2    3.616487110065577E-5   -2.585224292018200E-5
                        -1.848966132972481E-5   -3.399411576778817E-6    4.965611876784271E-6   -1.913383852959247E-5   -2.805523576031440E-5    2.085068658958691E-5    5.991481404580947E-1   -2.379179979794496E-2

 2.987500000000000E9     5.669516358685275E-1    1.326086219592688E-2   -5.962795307937227E-6    5.660162254707485E-6    2.485327554954839E-5   -2.838398632354331E-5   -2.374577831821344E-5    1.768096682908492E-5
                        -2.040211820903115E-5    3.177601534745396E-5    6.030147890066112E-1   -2.511074547849307E-2   -7.490235702740240E-6    2.201726357501450E-5    2.699525175603228E-5   -2.094084090184722E-5
                        -8.389293085614474E-6   -1.470390949977677E-5   -1.445219402642093E-5    1.021957612362385E-5    5.351448948946259E-1    2.657079883374745E-3   -2.195128344074314E-5    1.188464899079172E-5
                        -4.832201874620581E-6   -6.258517519760992E-6   -3.135762422961151E-5    8.654591218995170E-6   -9.185984968692091E-7    1.751717156563337E-5    6.013721034613833E-1   -3.447437244668246E-2

 3.000000000000000E9     5.699723198078331E-1    4.063555257322744E-3   -1.265985910540706E-5    2.562425805597440E-5   -3.789966684843895E-5    2.882310500534865E-5    2.202147819635988E-5   -4.050999810078692E-5
                         1.748472055470192E-5    2.745143136991796E-5    6.051674724930780E-1   -3.616114690265341E-2   -7.717654174799387E-6   -1.435115761968594E-5   -1.927180651237962E-7   -2.858645752488585E-5
                         1.179079966817591E-5   -1.664451925308717E-5   -1.662734586564255E-5    3.401702776793582E-6    5.384996780158945E-1   -6.602021672890796E-3   -3.291864796199214E-7    1.473141601844113E-5
                        -8.127966208204310E-6   -4.581496687293543E-6    2.628039950454125E-5    2.852365193824533E-5    3.988535827993275E-6   -3.359629025578777E-5    6.034142876648890E-1   -4.552500908875368E-2
