# Supplementary material for: Microwave Imaging for Parkinson’s Disease Detection: A Phantom-Based Feasibility Study Using Temperature-Controlled Dielectric Variations
Source: Sensors (Basel). 2025 Dec 12;25(24):7562. doi: 10.3390/s25247562 (PMC12736638; doi:10.3390/s25247562)
Supplement: Supplementary file 1 [file sensors-25-07562-s001.zip › 37.9.s4p]

#  HZ   S   RI   R     50.00 
! Rohde & Schwarz Vector Network Analyzer 
! Rohde-Schwarz,ZNA26-4Port,1332450024101213,1.95
! Created: UTC 8/28/2025, 1:46:59 PM
! freq[Hz]                re:S11                  im:S11                  re:S12                  im:S12                  re:S13                  im:S13                  re:S14                  im:S14
!                         re:S21                  im:S21                  re:S22                  im:S22                  re:S23                  im:S23                  re:S24                  im:S24
!                         re:S31                  im:S31                  re:S32                  im:S32                  re:S33                  im:S33                  re:S34                  im:S34
!                         re:S41                  im:S41                  re:S42                  im:S42                  re:S43                  im:S43                  re:S44                  im:S44
! 
 5.000000000000000E8    -2.261475750806031E-1    3.471165111281959E-1   -1.530207477393893E-2    1.788644814451219E-2   -4.033581350338364E-2   -1.126129493277971E-2    5.219977065323212E-2    1.572441481448510E-2
                        -1.528386898733434E-2    1.788238699743071E-2   -2.408097034741231E-1    3.256506698143487E-1    1.149987831606927E-2    2.515121563292112E-2   -4.056927243044051E-2   -6.748351910970347E-3
                        -4.030775714200476E-2   -1.128061214819057E-2    1.148935065662267E-2    2.509549272704466E-2   -2.562991568748406E-1    3.438797103629350E-1   -8.381494080656552E-3    1.893017437532057E-2
                         5.220109060052271E-2    1.578099616090831E-2   -4.061994927391650E-2   -6.742756160432622E-3   -8.383809434348253E-3    1.895433103603162E-2   -2.673529473515837E-1    3.376189909277223E-1

 5.125000000000000E8    -2.484794881038251E-1    3.361693585883349E-1    1.206497434633221E-3    9.893785605577115E-3   -3.108844291175164E-2    2.484378069829712E-2    4.494503497398512E-2   -2.932369270898953E-2
                         1.227545021750129E-3    9.889627600488638E-3   -2.757067292910190E-1    3.242377949531541E-1    2.734804139992587E-2    3.838900844926016E-3   -2.856530658111405E-2    2.828926872790396E-2
                        -3.102488140847188E-2    2.488175907394087E-2    2.732827278380646E-2    3.817916573896830E-3   -2.805721924741097E-1    3.446735716889745E-1    6.211062480630641E-3    5.326306189313957E-3
                         4.498878712100782E-2   -2.941260745108208E-2   -2.851946485667078E-2    2.828147626854183E-2    6.210254223810994E-3    5.320069742461969E-3   -2.927761709725265E-1    3.362865135203454E-1

 5.250000000000000E8    -2.986004661598471E-1    3.711574097072624E-1   -6.621378342932091E-3   -1.318084572214091E-3   -1.322190512358347E-3    3.364547874928320E-2    6.033803683166755E-3   -5.048457777617983E-2
                        -6.603746616889439E-3   -1.329013955461191E-3   -3.170466501136017E-1    3.765924654875809E-1    1.515700606593431E-2   -1.496085994876050E-2    2.868251609800784E-3    3.441620986743892E-2
                        -1.362224125071227E-3    3.365046505175823E-2    1.513917102295575E-2   -1.494849505612309E-2   -3.179443583653576E-1    3.949737803971172E-1   -5.671680374669338E-3   -5.172275819419425E-3
                         6.016944426209189E-3   -5.048577926930445E-2    2.882968119565414E-3    3.436226150118932E-2   -5.688049068446437E-3   -5.144780070461650E-3   -3.327718326410486E-1    3.876877662512923E-1

 5.375000000000000E8    -3.001785776369161E-1    4.422180050357847E-1   -1.684223370615347E-2    8.868297955689313E-3    1.865397546209090E-2    1.993944283283454E-2   -2.994772324640815E-2   -3.408534688369492E-2
                        -1.680293096756597E-2    8.849147633990806E-3   -3.013841729780638E-1    4.418674995557982E-1    1.204320358276099E-3   -1.471874654306178E-2    2.158241335322696E-2    1.837404103025172E-2
                         1.864836274638738E-2    1.995536119533499E-2    1.148003331821820E-3   -1.465514672599341E-2   -2.997538107943572E-1    4.617599286118180E-1   -1.531715151513205E-2    5.855510557874696E-3
                        -2.996657993921095E-2   -3.399514632473376E-2    2.155033724674211E-2    1.834630236313689E-2   -1.530048691103866E-2    5.833322053875087E-3   -3.154770723692871E-1    4.612076586695991E-1

 5.500000000000000E8    -2.540841844822649E-1    4.851984605771021E-1   -9.845831415770934E-3    2.653520656854003E-2    1.997855517041678E-2    1.876926281235379E-3   -3.948021435934667E-2   -2.488937540669508E-3
                        -9.851651359038909E-3    2.653172666602420E-2   -2.610383392939570E-1    4.702092139106561E-1   -5.779715853754275E-3   -7.747315658780565E-3    2.230518814484657E-2   -9.403833822566921E-4
                         2.003132306174398E-2    1.919390790683477E-3   -5.788371391889365E-3   -7.723674446798470E-3   -2.531460620557582E-1    4.906490825225980E-1   -8.447289989208882E-3    2.137291217415415E-2
                        -3.946022273818257E-2   -2.454146760051265E-3    2.232986782782354E-2   -9.558096129193441E-4   -8.500919392041065E-3    2.134274543137316E-2   -2.561338885305485E-1    4.945006269076868E-1

 5.625000000000000E8    -2.153079510063372E-1    4.793250132118488E-1    1.593932186338184E-2    3.078288724389365E-2    1.154207680997281E-2   -5.018186885816688E-3   -2.578636546056217E-2    2.122503044309295E-2
                         1.596552019860176E-2    3.077346558242120E-2   -2.334457604587971E-1    4.736427143742292E-1   -2.551965523971182E-3   -7.855349416847458E-4    1.080114229852054E-2   -9.579740845955718E-3
                         1.156993059226018E-2   -5.062500742051605E-3   -2.513122872735894E-3   -7.813968532146838E-4   -2.194973699191861E-1    4.866449957731559E-1    1.358352613010738E-2    2.216451785825703E-2
                        -2.577090024828595E-2    2.122461340189020E-2    1.078715376036900E-2   -9.580707120765504E-3    1.351549332249851E-2    2.216916929006472E-2   -2.154047631352781E-1    4.776933677313389E-1

 5.750000000000000E8    -2.160933001332355E-1    4.740916751575256E-1    3.180609411261340E-2    5.663174636918663E-3    9.805303736783701E-3   -4.299125826116493E-3   -5.622624562823000E-3    2.665589768210382E-2
                         3.182660831340255E-2    5.693115140012440E-3   -2.226589063811261E-1    4.799728121369916E-1    1.946349722490074E-3   -3.926131849998732E-3    5.996444586854588E-3   -5.864433979413711E-3
                         9.736196504651351E-3   -4.367683304660825E-3    1.927600663782164E-3   -3.975536437388300E-3   -2.138366495296822E-1    4.841070429179035E-1    2.083197487600038E-2    4.106741376807749E-4
                        -5.624844531592853E-3    2.663376489554330E-2    6.005530231084639E-3   -5.914095675634440E-3    2.086699338465949E-2    4.569775284432052E-4   -2.185892972440080E-1    4.706118380912150E-1

 5.875000000000000E8    -2.145363590687552E-1    5.011887344457225E-1    1.710675498102487E-2   -1.490276349286561E-2    1.145649487938403E-2   -9.706019253421504E-3    6.940903589265876E-3    2.054667177673270E-2
                         1.716171586628781E-2   -1.488587850391880E-2   -2.063129027858178E-1    5.005484755060623E-1   -8.970755190896125E-4   -9.126231878940887E-3    9.121620764409458E-3   -8.637430071044186E-3
                         1.143307320971659E-2   -9.729544304648112E-3   -9.256267680293588E-4   -9.105898555416011E-3   -2.051691735267488E-1    5.042372872814208E-1    5.486383357868325E-3   -9.644948511327999E-3
                         6.900073114156982E-3    2.056809907174786E-2    9.096595593753590E-3   -8.673387576636542E-3    5.462834811714032E-3   -9.623803075746928E-3   -2.116368405398293E-1    4.993693874439808E-1

 6.000000000000000E8    -1.837169077825815E-1    5.305919261239010E-1   -1.641510144401279E-3   -9.609777776613537E-3    5.848496547305334E-3   -1.958866877401174E-2    1.343826870318176E-2    1.666843134751352E-2
                        -1.661458272366802E-3   -9.642333701252873E-3   -1.729558946281456E-1    5.160372502001633E-1   -1.031575659393836E-2   -1.139588814624366E-2    5.149686313810537E-3   -1.895431702304062E-2
                         5.845089334222515E-3   -1.957291770324376E-2   -1.031593398251494E-2   -1.133503554500429E-2   -1.741793973440946E-1    5.238731630775035E-1   -5.204398374261442E-3    1.351979844749731E-3
                         1.342576326797223E-2    1.666851567880901E-2    5.151984978161399E-3   -1.891088627841225E-2   -5.172016370195343E-3    1.373085289702416E-3   -1.706058572794318E-1    5.227508648842523E-1

 6.125000000000000E8    -1.369205703192473E-1    5.380934506014077E-1    1.797414848880719E-3    6.022542890170493E-3   -1.018767534520771E-2   -2.348991275405706E-2    2.514658081207933E-2    9.614935591816233E-3
                         1.777185950697025E-3    6.009135325873469E-3   -1.353676399856419E-1    5.177003521538719E-1   -2.134765770268648E-2    1.165384481129939E-3   -1.217029139860124E-2   -2.372733359000535E-2
                        -1.022574168029976E-2   -2.348800942284450E-2   -2.133956286481202E-2    1.115494041980454E-3   -1.331477027594371E-1    5.248457657582078E-1    6.384325731709181E-3    1.412812385125654E-2
                         2.522804550851025E-2    9.609326984137554E-3   -1.220821878811722E-2   -2.365564689235987E-2    6.351936040145488E-3    1.408043573139161E-2   -1.206964957903340E-1    5.135007832749684E-1

 6.250000000000000E8    -9.641754780571736E-2    5.210464043055005E-1    1.867924816373358E-2    1.010351452836767E-3   -2.675167711810278E-2   -1.078450046716734E-2    2.965170432128722E-2   -1.183134810682392E-2
                         1.869960021894733E-2    1.051117226037301E-3   -9.750804855878398E-2    5.047530290895388E-1   -1.232824647221333E-2    1.955311542912011E-2   -2.984215089770534E-2   -8.118630531457519E-3
                        -2.679049638028241E-2   -1.077761108911961E-2   -1.235620231257811E-2    1.957522120407970E-2   -9.838287805418862E-2    5.061004878813955E-1    2.473205599172921E-2    2.349317413140315E-3
                         2.962607470104737E-2   -1.186555582446910E-2   -2.984936864902930E-2   -8.077749908655415E-3    2.473934231406839E-2    2.362882487392825E-3   -9.389403900655292E-2    4.809592233926295E-1

 6.375000000000000E8    -7.876521313527869E-2    4.964000780496032E-1    1.668683211000922E-2   -2.053808811996897E-2   -2.694477052423890E-2    1.071440168132748E-2    1.314279673939642E-2   -2.925771853764153E-2
                         1.666243685205949E-2   -2.050185135763827E-2   -7.784490306929395E-2    4.774870884965772E-1    8.550685906550906E-3    1.909071455192434E-2   -2.676392587541639E-2    1.651796654267992E-2
                        -2.700417831639858E-2    1.075133100522914E-2    8.577214237959369E-3    1.908373252186344E-2   -8.689538402834604E-2    4.822858092118335E-1    1.823494630640228E-2   -2.178900468294525E-2
                         1.310383502886812E-2   -2.929609461104657E-2   -2.671560035896727E-2    1.652999927437565E-2    1.820152088875671E-2   -2.173320676305669E-2   -9.645633817279586E-2    4.582434307559298E-1

 6.500000000000000E8    -7.303173179756095E-2    4.902479648457336E-1   -6.591126488216179E-3   -2.631909784257102E-2   -1.309656852392055E-2    2.495901648756379E-2   -6.397383602691310E-3   -3.010122878365945E-2
                        -6.640389539591858E-3   -2.631252881416416E-2   -7.497992323467052E-2    4.658871086971113E-1    1.526089653445998E-2    1.123681178721101E-3   -7.439306190945129E-3    2.884003516925516E-2
                        -1.304531478202570E-2    2.498483753049468E-2    1.527339392104238E-2    1.107878542885460E-3   -8.275176149928257E-2    4.780985878035909E-1   -5.957557093065088E-3   -2.409309900510250E-2
                        -6.454259759991591E-3   -3.009124058309088E-2   -7.483594346590986E-3    2.882030202023904E-2   -5.918627688299919E-3   -2.408411133061650E-2   -9.645094948449669E-2    4.638209664511582E-1

 6.625000000000000E8    -5.064424764573424E-2    4.932985751574820E-1   -1.899212177330809E-2   -8.579961698004086E-3    6.058689234674229E-3    2.640031586481644E-2   -2.435577592017207E-2   -2.332608014758774E-2
                        -1.897569654763213E-2   -8.594257807850442E-3   -5.962858581195155E-2    4.665428853630383E-1    2.061622703973444E-3   -7.635699518982098E-3    1.294383148935719E-2    2.464088117667029E-2
                         6.071844152173588E-3    2.639754074528080E-2    2.101219060898408E-3   -7.626806451573380E-3   -6.584512632875904E-2    4.799284018734860E-1   -1.432655259324365E-2   -6.594118843881189E-3
                        -2.429969521054952E-2   -2.331636693745243E-2    1.293072917544580E-2    2.463924265126215E-2   -1.431971696784233E-2   -6.621127899436571E-3   -7.175428735614088E-2    4.702541506157558E-1

 6.750000000000000E8    -1.846199036486295E-2    4.825593784177588E-1   -1.051202893607065E-2    4.399057843862718E-3    1.944018845630235E-2    1.440811801414785E-2   -3.848821319186057E-2   -2.086371374141112E-3
                        -1.048891136376340E-2    4.375826662589018E-3   -3.045406375291567E-2    4.581423985762517E-1   -5.266096348858015E-3    2.197001954990977E-3    2.293601773739365E-2    8.081484188980331E-3
                         1.946858503216751E-2    1.442511814350838E-2   -5.288313043606780E-3    2.176224258056479E-3   -4.022774547555480E-2    4.746389612699959E-1   -4.408284847114335E-3    2.128940693255823E-3
                        -3.850481981837154E-2   -2.115126910194318E-3    2.292599044346261E-2    8.070310173224036E-3   -4.431761772542825E-3    2.104177310805071E-3   -4.007741961384759E-2    4.587360244941187E-1

 6.875000000000000E8     9.242266152839173E-3    4.561575555955975E-1   -7.307870641508949E-4    2.140720270946892E-3    2.026399571959231E-2    8.914586904151496E-4   -3.112637494932322E-2    2.754507251686465E-2
                        -6.916003303079234E-4    2.138525116523990E-3   -4.143520939371989E-3    4.296120686205155E-1    2.833530295501797E-3    9.709290219255108E-3    1.827232295401376E-2   -5.877731404200867E-3
                         2.024649230256171E-2    8.702656939315817E-4    2.783868428304686E-3    9.718586500559161E-3   -1.499095315912704E-2    4.553045376242386E-1    2.350193241512505E-3   -4.808677642365121E-3
                        -3.112821385605681E-2    2.751978677177304E-2    1.826855633736547E-2   -5.904461768838088E-3    2.326327423602399E-3   -4.791942482147416E-3   -1.690230786981323E-2    4.326450210461925E-1

 7.000000000000000E8     2.054627752116716E-2    4.199527133666093E-1   -1.060935936206153E-3   -5.742897599462513E-3    1.717810942004812E-2   -8.113603829981933E-3   -2.214043104245428E-3    4.154438812540099E-2
                        -1.064391883884016E-3   -5.722925481393731E-3    1.373723574861539E-3    3.938156556940348E-1    1.325791556817145E-2    3.894008573853179E-3    1.102997608276610E-2   -1.150735059620018E-2
                         1.719308444400377E-2   -8.171679234014961E-3    1.325808126911359E-2    3.883251348713969E-3   -2.886330358415201E-3    4.278935240257705E-1   -5.452624192805051E-3   -1.286824065584544E-2
                        -2.230105466166346E-3    4.157812837089248E-2    1.102554605758543E-2   -1.150194168873370E-2   -5.452824560842256E-3   -1.287102719405064E-2   -9.318269896271226E-3    4.040271129491848E-1

 7.125000000000000E8     1.269463248355843E-2    3.930352706738338E-1   -1.049557864861404E-2   -6.916620217466898E-3    1.041131298158221E-2   -1.655728645603839E-2    2.513025850163087E-2    2.937449586398297E-2
                        -1.052117452029631E-2   -6.918563716737680E-3   -7.941139817702159E-3    3.726861118121132E-1    1.307720476691491E-2   -9.213252363261286E-3    3.941144168846828E-3   -1.447793433832503E-2
                         1.043429490737478E-2   -1.653203838632489E-2    1.309954810956242E-2   -9.240769597127330E-3   -3.244131779883364E-3    4.080255311825516E-1   -1.752430353168819E-2   -6.163427818675221E-3
                         2.519196445757793E-2    2.943551179076594E-2    3.930694244581461E-3   -1.444383820685144E-2   -1.751616183830317E-2   -6.177683121574494E-3   -1.097557508250770E-2    3.860895484620568E-1

 7.250000000000000E8     8.494436012930403E-3    3.848606069519847E-1   -1.541034763485839E-2    3.509101158910378E-3   -1.093414281179793E-3   -1.886960962109253E-2    3.463729377993508E-2    6.600020133760228E-3
                        -1.545430917674185E-2    3.547218853529609E-3   -8.616396516972234E-3    3.670755929065290E-1    6.013080941379578E-4   -1.634196824591097E-2   -3.507566628983650E-3   -1.330325613138318E-2
                        -1.093541836412560E-3   -1.888185799065144E-2    5.814867908795073E-4   -1.632989509840373E-2    1.638786692075406E-3    4.004523783012821E-1   -1.682733029448529E-2    7.715637264993868E-3
                         3.465182717915700E-2    6.576068468860444E-3   -3.528939524678676E-3   -1.333015597877026E-2   -1.680998722814804E-2    7.709253369631074E-3   -5.141937275293878E-3    3.766886356732420E-1

 7.375000000000000E8     1.923977117107750E-2    3.760229832749164E-1   -8.413315383326713E-3    1.238414803569174E-2   -1.044995853442964E-2   -1.489846071062104E-2    3.096980649878064E-2   -1.425367892799634E-2
                        -8.445438746590702E-3    1.242247841484860E-2    5.435161363507079E-3    3.540911902648997E-1   -1.178161238605904E-2   -8.583700557786272E-3   -8.824804871012924E-3   -1.007100190399121E-2
                        -1.049109588110048E-2   -1.485676052056363E-2   -1.180553180451227E-2   -8.589058390339258E-3    2.003244376028962E-2    3.863970292131302E-1   -6.648566678098362E-3    1.383178016095952E-2
                         3.098291635798949E-2   -1.427844822858398E-2   -8.819686513815395E-3   -1.002194893531024E-2   -6.600960022173141E-3    1.382187467618282E-2    1.004972507826115E-2    3.601167232111729E-1

 7.500000000000000E8     3.489429357703309E-2    3.522040809318153E-1    5.308893983919469E-4    1.141021638721583E-2   -1.712816459520694E-2   -7.134458969000854E-3    1.620576542856687E-2   -3.057561517450796E-2
                         5.431991890654502E-4    1.141980762793499E-2    1.446511683155647E-2    3.234056510999980E-1   -9.726729787914584E-3    5.072878318068977E-3   -1.353345808600289E-2   -5.030049831203229E-3
                        -1.717119519971283E-2   -7.155421820615717E-3   -9.763594648657576E-3    5.121434402265936E-3    3.523485778168364E-2    3.540959116741446E-1    1.479549644298444E-3    1.009786476868367E-2
                         1.618239366257022E-2   -3.055689836801540E-2   -1.353652833440055E-2   -5.012015694841551E-3    1.461704865696020E-3    1.010370470814259E-2    2.230521935981437E-2    3.276680812219125E-1

 7.625000000000000E8     3.504827299030513E-2    3.140831933572122E-1    3.486608042896236E-3    6.083949269436540E-3   -1.903962279774117E-2    4.318636924802187E-3   -6.353972422244055E-3   -3.423680599099229E-2
                         3.457926547939750E-3    6.081607874562980E-3    2.123622433482255E-3    2.898346593053996E-1    2.520492569537269E-3    6.646656842913688E-3   -1.562190278422061E-2    4.129199479090274E-3
                        -1.900620909778766E-2    4.303590497228765E-3    2.510742775298125E-3    6.643073575972828E-3    2.892586309225127E-2    3.154471237089451E-1    1.584171088387508E-3    4.877041190205709E-3
                        -6.307088706702375E-3   -3.419732950737182E-2   -1.562051923923912E-2    4.142963897895837E-3    1.555287889238200E-3    4.902190690082462E-3    1.392285982480342E-2    2.867579023061675E-1

 7.750000000000000E8     1.129653141593807E-2    2.879113548644875E-1    9.623048482215551E-4    3.412369322825082E-3   -1.247183543870789E-2    1.582829151729766E-2   -2.671112784347523E-2   -2.309988256030238E-2
                         9.263286835455912E-4    3.347261408115789E-3   -2.127183169440850E-2    2.753150040206992E-1    5.476388215628695E-3   -3.596658617752554E-3   -9.695909334779981E-3    1.405747094257690E-2
                        -1.245615128223941E-2    1.584802243109524E-2    5.435635825866375E-3   -3.608520063903206E-3    7.571819639061387E-3    2.943454617018896E-1   -1.049310953217216E-3    5.556044712909471E-3
                        -2.667970605581873E-2   -2.310893773429117E-2   -9.701331094759933E-3    1.406373282630686E-2   -1.050625150186571E-3    5.529772081813927E-3   -1.420719894121924E-2    2.632086616709694E-1

 7.875000000000000E8    -7.102704874198126E-3    2.864795382181504E-1   -5.556607748860044E-4    6.420011065309142E-3    8.589691276844886E-4    1.975178604061094E-2   -3.573868858283487E-2   -5.398952983907716E-4
                        -5.439888475157013E-4    6.418079344958681E-3   -3.283026460484045E-2    2.727570420652622E-1   -3.249770837543370E-3   -8.342495154822827E-3    2.212268044671090E-3    1.675932062863347E-2
                         8.971808682609949E-4    1.972418414276930E-2   -3.276891694453354E-3   -8.324224083416626E-3   -4.466056254408884E-3    2.874592664962471E-1    1.129682798765424E-3    8.910231472339632E-3
                        -3.573168609228217E-2   -5.440574714495800E-4    2.208284221417629E-3    1.676319910082466E-2    1.107856491619653E-3    8.886913461761433E-3   -3.420270937007121E-2    2.609049929317578E-1

 8.000000000000000E8    -6.367893789175119E-3    2.835495428319347E-1    3.299327137896095E-3    9.584098969771488E-3    1.316630460838326E-2    1.343432669881203E-2   -2.694032426777566E-2    2.263454583287767E-2
                         3.328727987762443E-3    9.584215478651049E-3   -3.675751756071784E-2    2.630254337842004E-1   -1.083308441040256E-2   -1.468231538045051E-3    1.272552951174832E-2    9.891325512090099E-3
                         1.317659827091768E-2    1.342171617039919E-2   -1.084623902104679E-2   -1.477030782445475E-3   -9.433896133155284E-3    2.744210554509219E-1    5.750603867215038E-3    8.804104719960343E-3
                        -2.693333734746895E-2    2.258853088583416E-2    1.274211230648022E-2    9.878519189665586E-3    5.773443137314576E-3    8.780047835522616E-3   -3.926866973627664E-2    2.564612461710618E-1

 8.125000000000000E8    -6.407390230443529E-3    2.634108721315473E-1    1.065630496373177E-2    8.899141987479537E-3    1.692708634983007E-2    4.292261696100388E-4   -5.953008485033128E-3    3.319681376489614E-2
                         1.066870994601087E-2    8.914962400549113E-3   -4.819320917241857E-2    2.465642277022591E-1   -7.999447182835483E-3    8.064779370325379E-3    1.372545843176946E-2   -2.652943821433165E-3
                         1.693385114552543E-2    4.230104699953214E-4   -7.980859207386349E-3    8.107674849873119E-3   -2.247370587834861E-2    2.557275049069345E-1    1.057371718284002E-2    6.523018974555558E-3
                        -5.942095568996265E-3    3.321259213908572E-2    1.372284816576549E-2   -2.663496119838909E-3    1.059482974391551E-2    6.511206032781292E-3   -4.660457626730669E-2    2.387339543507620E-1

 8.250000000000000E8    -2.529673536999548E-2    2.389207737928977E-1    1.658404518655420E-2   -2.622350894810163E-4    1.008758573687298E-2   -9.489878484274253E-3    1.559658119995690E-2    2.845242099323058E-2
                         1.659036708112982E-2   -2.407691136514943E-4   -6.970899016557557E-2    2.362130341080763E-1    1.187810283731057E-3    1.073751200836821E-2    4.798028307033970E-3   -9.053092563205438E-3
                         1.003908442890378E-2   -9.478044025600775E-3    1.203800067773503E-3    1.075775481990108E-2   -4.599027217779142E-2    2.431623874111017E-1    1.400072844876889E-2   -1.136917580530127E-3
                         1.556851119946370E-2    2.845594068327408E-2    4.789789108268687E-3   -9.066578867540377E-3    1.400076058762474E-2   -1.107778423151047E-3   -7.182904416245485E-2    2.210389399935808E-1

 8.375000000000000E8    -5.743281660206256E-2    2.301847465249365E-1    1.062015185962568E-2   -1.123160081725484E-2    7.506183538024255E-4   -9.903021911434547E-3    2.860500913063293E-2    1.201403000537499E-2
                         1.063007487742247E-2   -1.123805973399370E-2   -9.130758344281252E-2    2.367717036052245E-1    7.941710664868120E-3    4.364354507368516E-3   -2.547552421549608E-3   -5.270490834226056E-3
                         7.017149917307063E-4   -9.899764711706316E-3    7.945327296573530E-3    4.371328805815759E-3   -7.179404980102660E-2    2.433309610131232E-1    8.192529969189094E-3   -8.932383132400148E-3
                         2.860486960386876E-2    1.202249116572573E-2   -2.501425040945378E-3   -5.262994638594010E-3    8.221736586246781E-3   -8.931976029973724E-3   -1.053517096327019E-1    2.231156681542292E-1

 8.500000000000000E8    -8.285420537841820E-2    2.399087957719012E-1    6.030535805808988E-5   -1.070959650860962E-2   -3.154552383041164E-3   -5.470543810059133E-3    2.888770685145515E-2   -7.379825968170467E-3
                         5.033112261231526E-5   -1.074184451546692E-2   -1.072182700215212E-1    2.430511633089072E-1    4.932998659668892E-3   -3.530743588446681E-3   -1.507255674420009E-3    3.926025586988266E-5
                        -3.136142887403221E-3   -5.484885468989007E-3    4.905974704852886E-3   -3.500570704982965E-3   -8.965718175487732E-2    2.531695716273901E-1    9.468501544728316E-4   -6.853232023378712E-3
                         2.887657308154048E-2   -7.389281778582929E-3   -1.525961621522818E-3    4.017498293202139E-5    9.626170712311559E-4   -6.850029860435107E-3   -1.248590995879611E-1    2.416172527749012E-1

 8.625000000000000E8    -9.226462072093951E-2    2.515475818809316E-1   -2.361942660520529E-3   -4.432631994992288E-3   -3.300305843520654E-3   -2.654448153255262E-3    1.852616149524077E-2   -2.335396567052035E-2
                        -2.400471559449178E-3   -4.428964168378395E-3   -1.174339570228227E-1    2.497646922145098E-1   -2.084235956789447E-3   -2.530582387001463E-3    1.919354887067293E-3   -5.829728175769086E-4
                        -3.311696787776116E-3   -2.665096670954296E-3   -2.068081544071450E-3   -2.501886565762566E-3   -9.771272077121630E-2    2.630256650512287E-1    1.564290431139741E-3   -2.955561967309770E-3
                         1.854564161702424E-2   -2.331987307228998E-2    1.952463590300627E-3   -6.211460144836868E-4    1.567218640694412E-3   -2.952525672707453E-3   -1.265960629875281E-1    2.548127318131604E-1

 8.750000000000000E8    -9.768351865499772E-2    2.533194198180163E-1    6.894669265203905E-4   -2.464131640320000E-3   -3.030399478101788E-3   -1.074766001529251E-3   -5.629349931296518E-4   -2.976497177197783E-2
                         6.695224064746980E-4   -2.464662593508566E-3   -1.257869041399849E-1    2.540992124510265E-1   -1.729451865002392E-3    3.562975641897918E-3    1.287031622515518E-3   -3.657581351258678E-3
                        -3.030663297066810E-3   -1.086575178913784E-3   -1.719973504085060E-3    3.518600546155361E-3   -1.017055986925146E-1    2.673917214728412E-1    4.013221072045158E-3   -4.579993566218033E-3
                        -5.997146632378849E-4   -2.975903884712957E-2    1.301060121470458E-3   -3.651935312828282E-3    4.029116386978027E-3   -4.563370585338757E-3   -1.291902199025508E-1    2.544157577081252E-1

 8.875000000000000E8    -1.111481147886893E-1    2.534077552098038E-1    2.039295767837297E-3   -5.811826054759308E-3   -2.356690207718372E-3   -2.361972912289250E-4   -1.897674749299252E-2   -2.168110293367441E-2
                         2.027126004217406E-3   -5.794899304600696E-3   -1.364048041471454E-1    2.576823234654413E-1    3.867896143898315E-3    4.059933037589307E-3   -1.642050384050137E-3   -4.319608473448372E-3
                        -2.345132938038637E-3   -2.172774278979341E-4    3.906454230967908E-3    4.053380599267301E-3   -1.091883580800563E-1    2.678680195190029E-1    2.412621309178502E-3   -9.136364708402421E-3
                        -1.895728012133437E-2   -2.170737253250464E-2   -1.617634671263758E-3   -4.328144757165648E-3    2.426341026698686E-3   -9.084274044925707E-3   -1.434005918247267E-1    2.549961423998698E-1

 9.000000000000000E8    -1.278167913779291E-1    2.633005496823650E-1   -2.513763838611593E-3   -8.845169113536132E-3   -2.186888010490220E-3   -2.333460543418528E-4   -2.738494345405965E-2   -4.687465100372755E-3
                        -2.500961950384399E-3   -8.842758745110904E-3   -1.503268689026255E-1    2.657676486950354E-1    6.259658657251436E-3   -7.640885339006760E-4   -3.961680181340455E-3   -2.906605424462011E-3
                        -2.226179865020475E-3   -2.318517543998684E-4    6.242916717256718E-3   -7.885988979838139E-4   -1.224100480409461E-1    2.730968250751624E-1   -4.104508548648189E-3   -1.060686313866439E-2
                        -2.736295177644434E-2   -4.673314993970014E-3   -3.954268643123401E-3   -2.918432463267487E-3   -4.101607982339548E-3   -1.063611153365239E-2   -1.586789073922263E-1    2.681793780494603E-1

 9.125000000000000E8    -1.371362952742010E-1    2.817517458834063E-1   -8.271545825146437E-3   -5.890011966133775E-3   -3.095213652650311E-3    3.157190250918444E-4   -2.337166816373655E-2    1.345364576752135E-2
                        -8.279851614310952E-3   -5.863481369167558E-3   -1.607040162628768E-1    2.820839640080600E-1    3.324963055312007E-3   -4.712480666828655E-3   -5.504370661295398E-3   -5.584063040362209E-4
                        -3.101093906030754E-3    3.653814818554562E-4    3.307628436932420E-3   -4.758847356906835E-3   -1.323342901024741E-1    2.879179771007078E-1   -9.503649482436418E-3   -6.003701435007083E-3
                        -2.337210434527455E-2    1.344933925930219E-2   -5.483962700927391E-3   -5.624953762039826E-4   -9.513854715777930E-3   -6.006545371262335E-3   -1.628534999703684E-1    2.877630763998380E-1

 9.250000000000000E8    -1.363992211346099E-1    2.994485834819851E-1   -9.630915811386890E-3    3.943288043573557E-4   -3.312177547548666E-3    2.687925440800129E-3   -8.520826952253115E-3    2.453326188524383E-2
                        -9.629877195512391E-3    4.126727216487105E-4   -1.613194445820681E-1    2.997276271985773E-1   -3.504592303934740E-4   -4.363981297293994E-3   -5.463097775278870E-3    3.081968223775165E-3
                        -3.333580937398139E-3    2.665628622199130E-3   -3.475725658848487E-4   -4.348224934400190E-3   -1.316188104410024E-1    3.043016570043692E-1   -1.007187547261326E-2    2.223996442702688E-4
                        -8.541229383802727E-3    2.452621489055059E-2   -5.431381800810514E-3    3.075276933113452E-3   -1.005412428845927E-2    2.121373031013904E-4   -1.576848153530312E-1    3.014891806136696E-1

 9.375000000000000E8    -1.308537827769320E-1    3.104803558633047E-1   -6.215049052665182E-3    5.437400388100071E-3   -8.916726624828202E-4    4.991212348181795E-3    9.402186889380680E-3    2.236755590541576E-2
                        -6.219872164713749E-3    5.474122881271472E-3   -1.562969349080680E-1    3.112031458716460E-1   -1.448040569551871E-3   -2.593616983341082E-3   -2.367157904948699E-3    6.148922823915015E-3
                        -8.709796477302678E-4    5.008342166744525E-3   -1.445090096861687E-3   -2.600431599446277E-3   -1.254653061752008E-1    3.129754040944631E-1   -6.818539857021400E-3    4.999260586856474E-3
                         9.406678185410003E-3    2.240712801655183E-2   -2.362649856094480E-3    6.126320794121278E-3   -6.830826020147904E-3    5.006794622028975E-3   -1.527301928982324E-1    3.069637253542810E-1

 9.500000000000000E8    -1.273724854578203E-1    3.152225680378887E-1   -4.630222495613633E-4    5.883085105452884E-3    3.083267357585034E-3    4.325896970192354E-3    1.957489453631657E-2    9.207054041292287E-3
                        -4.629554631280573E-4    5.899371153241318E-3   -1.527751820613230E-1    3.166321118481965E-1   -1.637925378909901E-3   -1.732588387453285E-3    2.129314159672875E-3    6.019525065647657E-3
                         3.102608298500460E-3    4.305275859330011E-3   -1.660028679733442E-3   -1.726149705869730E-3   -1.230859864644473E-1    3.149987150926080E-1   -1.467096096341788E-3    5.595685451903109E-3
                         1.957128999262292E-2    9.208664652555220E-3    2.128437875501913E-3    6.034926391294483E-3   -1.484175983606199E-3    5.590281851694901E-3   -1.530730084883402E-1    3.098168244307132E-1

 9.625000000000000E8    -1.290278678233552E-1    3.197518512019658E-1    2.233638105875044E-3    1.656537989375668E-3    4.786251964732630E-3    2.969721325316729E-4    1.759461348039081E-2   -4.633025539787757E-3
                         2.264476923179577E-3    1.659966591300278E-3   -1.532366993658235E-1    3.220433071594495E-1   -1.719282754290307E-3   -1.003679073588581E-3    4.852370214396754E-3    2.716627460382053E-3
                         4.794362501945926E-3    3.036416954745682E-4   -1.678624363045251E-3   -1.016265211005296E-3   -1.267212192076245E-1    3.190317217852494E-1    8.550306594670287E-4    1.919029286196348E-3
                         1.760213990575589E-2   -4.648855436070705E-3    4.848359453273330E-3    2.732567349184628E-3    8.434839282721210E-4    1.922755382286196E-3   -1.566981262259977E-1    3.163318622245916E-1

 9.750000000000000E8    -1.311678836246496E-1    3.288296519290316E-1   -6.472591443390384E-4   -1.646991959752163E-3    2.160255561046505E-3   -2.835125100363975E-3    9.549301453800374E-3   -1.138953500634425E-2
                        -6.475737171261659E-4   -1.652885351192539E-3   -1.533306492773432E-1    3.312670466084727E-1   -1.296623271025161E-3   -6.556625816808852E-4    3.980036121092639E-3   -6.850443589172575E-4
                         2.139510453265448E-3   -2.829423172384362E-3   -1.268591528425687E-3   -6.701074774008044E-4   -1.290381440193859E-1    3.292444248815099E-1   -1.663048295353202E-3   -3.215525770565145E-4
                         9.575981076812090E-3   -1.140735834155194E-2    3.990669545031670E-3   -6.888766679105774E-4   -1.664354521274242E-3   -3.493810142737216E-4   -1.569922111698895E-1    3.272862484212828E-1

 9.875000000000000E8    -1.278809460318140E-1    3.405431632804293E-1   -4.322568803919880E-3    7.179692510783877E-4   -1.131392883925971E-3   -1.550236924823785E-3    2.127561075744872E-3   -1.273266447611080E-2
                        -4.310078172068199E-3    7.396046009885726E-4   -1.486158283156043E-1    3.414368943727130E-1   -1.311734780196536E-3   -1.449547703966530E-3    1.898201364769910E-3   -1.125447619191936E-3
                        -1.128544316629769E-3   -1.548462047839189E-3   -1.302029808695125E-3   -1.463639039131071E-3   -1.240823745760507E-1    3.404768868704917E-1   -4.128129395427507E-3    2.122967962555857E-3
                         2.122650193489239E-3   -1.274182231640193E-2    1.882242381747065E-3   -1.121087818331291E-3   -4.132158761150745E-3    2.138347921541506E-3   -1.512512603733356E-1    3.376997083715585E-1

 1.000000000000000E9    -1.188570156958138E-1    3.484587349611827E-1   -2.841323032680363E-3    5.191774046610237E-3   -3.645213416405135E-4    1.429710825813436E-3   -4.414945266779197E-3   -1.131784598739379E-2
                        -2.849454965282999E-3    5.190570261744940E-3   -1.404237990631302E-1    3.474716307083593E-1   -3.586502911748315E-3   -1.756247201609905E-3    2.241904483629689E-3   -2.233965778228347E-4
                        -3.840217731860239E-4    1.429332809990397E-3   -3.574969221774129E-3   -1.766347673102881E-3   -1.147758605401404E-1    3.456038203988471E-1   -2.297024429179263E-3    5.794683364427239E-3
                        -4.400510836765468E-3   -1.133963848554290E-2    2.220912460264950E-3   -2.183695536505021E-4   -2.313275333948539E-3    5.788071971751314E-3   -1.426528925738459E-1    3.425559548593210E-1

 1.012500000000000E9    -1.096533803744032E-1    3.501112153554670E-1    1.786642909752210E-3    5.558107746079611E-3    2.688096981303310E-3    8.952633481844672E-4   -9.490767173508363E-3   -6.727228185825664E-3
                         1.786160038442239E-3    5.549409521941573E-3   -1.343522587067119E-1    3.484078388826101E-1   -5.724517054597215E-3    1.674601713285959E-3    3.683997892358975E-3   -2.051900453814717E-3
                         2.710041919611644E-3    8.930749384448014E-4   -5.693749706411772E-3    1.676994865612221E-3   -1.082419056546965E-1    3.447980965165342E-1    1.991900579655918E-3    5.856689704350224E-3
                        -9.477264941800822E-3   -6.753716282632429E-3    3.699283923075263E-3   -2.049241867118332E-3    1.955369722999955E-3    5.854175504556415E-3   -1.369672602332215E-1    3.423210429252209E-1

 1.025000000000000E9    -1.051432761186379E-1    3.486974208424024E-1    3.811493570083944E-3    2.138468836812086E-3    3.116342425610614E-3   -2.503917737904525E-3   -1.102733905280547E-2   -4.639121218384280E-4
                         3.835113329487890E-3    2.123392359955199E-3   -1.334579499082810E-1    3.485452493772280E-1   -3.064485079450763E-3    6.076453176969854E-3    1.958808971746274E-3   -5.416376815972852E-3
                         3.103910581865406E-3   -2.520279148261863E-3   -3.061007677969194E-3    6.055676761867430E-3   -1.075127401882029E-1    3.435147818453012E-1    3.888228779031778E-3    2.730699358147069E-3
                        -1.101671271768646E-2   -4.953133111181726E-4    1.957824499996280E-3   -5.416001914446699E-3    3.893987663463200E-3    2.734427398940878E-3   -1.373441441894655E-1    3.420212377496077E-1

 1.037500000000000E9    -1.047657462400804E-1    3.501550097751831E-1    2.167732358661872E-3   -2.667031608373948E-4    7.240729857059716E-5   -4.610946106673784E-3   -9.359138963557433E-3    5.353703818302016E-3
                         2.138023553103143E-3   -2.310255453362254E-4   -1.352980489388057E-1    3.525601281254409E-1    2.028005248425392E-3    5.981544907215361E-3   -2.568117208993257E-3   -6.009687561555937E-3
                         6.216337142627955E-5   -4.608088385427910E-3    2.061428704395557E-3    5.959977199193383E-3   -1.091205580982572E-1    3.469393263126747E-1    2.610928228438655E-3    6.564936354469915E-4
                        -9.346510718621763E-3    5.333116550369128E-3   -2.563898408416120E-3   -6.008264907328182E-3    2.592414168873370E-3    7.002734186044475E-4   -1.397807376475979E-1    3.466270900545023E-1

 1.050000000000000E9    -1.030174142091945E-1    3.550623998194437E-1    3.874014840678569E-4    4.358055969041979E-4   -3.381600397496408E-3   -3.298586140782181E-3   -4.917043181850088E-3    9.727805335933310E-3
                         3.831421215303653E-4    4.029461906192192E-4   -1.345294043441486E-1    3.593526396826672E-1    4.293906452637452E-3    2.442660979827377E-3   -6.063505383549280E-3   -2.742571601535986E-3
                        -3.413389834053942E-3   -3.316367730883442E-3    4.296328643994440E-3    2.399233564896814E-3   -1.075588135524579E-1    3.530340978389481E-1    1.612081774892164E-3    1.199931465345270E-3
                        -4.944606395691080E-3    9.719282009070825E-3   -6.049625362905744E-3   -2.787310371247160E-3    1.577970524700641E-3    1.219890060728262E-3   -1.386890160023961E-1    3.536983196222854E-1

 1.062500000000000E9    -9.853315975546646E-2    3.586656657950509E-1    7.613637450516949E-4    1.905825918582792E-3   -4.450190058333858E-3   -4.282020966901227E-6    1.857495809669493E-3    1.103926747075166E-2
                         7.658251631325166E-4    1.899811770101397E-3   -1.308356386276034E-1    3.643489714860217E-1    3.169955315055385E-3   -2.642512487630332E-4   -6.030865398035823E-3    1.829660713142407E-3
                        -4.466713977643522E-3   -3.994120339838583E-7    3.168423819244287E-3   -2.416910411287482E-4   -1.035012743381477E-1    3.568243188195069E-1    2.466291420140134E-3    1.884104651108887E-3
                         1.835419463900962E-3    1.102906243470984E-2   -6.043774196994953E-3    1.820997715191522E-3    2.470619376394072E-3    1.896413076858200E-3   -1.351190399707853E-1    3.581583164879827E-1

 1.075000000000000E9    -9.507990413188273E-2    3.588352574333286E-1    2.485014643904310E-3    2.309915489961747E-3   -2.918715084987273E-3    2.624324159997759E-3    8.328455342800219E-3    7.431538320458033E-3
                         2.478885302396368E-3    2.297942238252724E-3   -1.282141246751404E-1    3.663784325183345E-1    1.616980689862437E-3   -4.409738056512935E-4   -3.116516394031013E-3    4.650675132463067E-3
                        -2.908055817437189E-3    2.656478817377209E-3    1.602328416026727E-3   -3.989801709509226E-4   -1.012438009433590E-1    3.579209339982645E-1    3.982632088875199E-3    1.235051669192003E-3
                         8.353457610190273E-3    7.439439619410204E-3   -3.132175712901731E-3    4.674738049792537E-3    3.983910107777409E-3    1.194367706665134E-3   -1.332737150337864E-1    3.599812898581678E-1

 1.087500000000000E9    -9.531372907240848E-2    3.576978949276851E-1    4.358628066005186E-3    1.064153030240189E-3   -3.685235665070983E-4    3.236121383711962E-3    1.069223834145471E-2    4.173421475112354E-4
                         4.392427206094474E-3    1.012126037539705E-3   -1.285058483142332E-1    3.689038705908770E-1    1.751988215197800E-3    3.529807560683539E-4    2.878847475402025E-4    4.775434532112755E-3
                        -3.797945731644456E-4    3.238070947088811E-3    1.755957258642377E-3    3.456428155974839E-4   -1.020168025530371E-1    3.593675130839578E-1    4.984142993070298E-3   -7.487653719733194E-4
                         1.068552170247386E-2    4.102556219839370E-4    2.585563632640169E-4    4.792234879590458E-3    4.996131317545523E-3   -7.713324225287579E-4   -1.342993630502983E-1    3.625358518134396E-1

 1.100000000000000E9    -9.892833168563456E-2    3.586935827192076E-1    4.918225277405777E-3   -1.768366812873900E-3    1.377660005824883E-3    1.910966827670268E-3    7.945248381478134E-3   -5.910537784129014E-3
                         4.919148033700294E-3   -1.787154794942215E-3   -1.296118647175316E-1    3.742798575043422E-1    3.028867211812416E-3   -3.438953258444590E-4    2.484312021481272E-3    2.941047673645603E-3
                         1.399679705446854E-3    1.927660146629817E-3    3.022466394055723E-3   -3.564989513578378E-4   -1.040143916823864E-1    3.636021531536261E-1    4.331589948444805E-3   -3.412899162286595E-3
                         7.936442167142206E-3   -5.917310863922967E-3    2.477252791275369E-3    2.966882581045095E-3    4.342274557132320E-3   -3.395031577497417E-3   -1.363086533887263E-1    3.680294090783421E-1

 1.112500000000000E9    -1.025129824048608E-1    3.637115414129838E-1    3.032851366643000E-3   -4.246968598283003E-3    1.145320828353670E-3    2.310040488856688E-4    2.406349350787765E-3   -8.672988113515689E-3
                         3.052411892659808E-3   -4.252293027238695E-3   -1.289772319204757E-1    3.818064481725602E-1    3.012946573574191E-3   -2.603224275112314E-3    2.533133516022568E-3    7.789268490738218E-4
                         1.147501760675460E-3    2.272496879468171E-4    3.019782151450587E-3   -2.613025309136801E-3   -1.042760201647287E-1    3.699679351754387E-1    2.021063200515717E-3   -5.001139769176634E-3
                         2.409591479192455E-3   -8.666320649877384E-3    2.573632121944503E-3    7.898410887113101E-4    1.997657424835932E-3   -5.035390395180186E-3   -1.363259313392065E-1    3.762237726012935E-1

 1.125000000000000E9    -1.032845508531166E-1    3.707980669983331E-1    2.720629234619950E-4   -4.479267992900529E-3   -1.122465451203089E-4    3.345829714965444E-4   -2.849010814233627E-3   -7.510836592465648E-3
                         2.567811565824736E-4   -4.479839013703591E-3   -1.269046197628652E-1    3.890629007850552E-1    9.572601835527904E-4   -4.306524491146850E-3    1.573885764739670E-3    1.814263197202334E-4
                        -1.194621470551474E-4    3.372596502644383E-4    9.472847891444460E-4   -4.305750117961121E-3   -1.027050257257698E-1    3.761630572383131E-1   -5.143402842302314E-4   -4.756773295688551E-3
                        -2.843190949356016E-3   -7.496439557321376E-3    1.575515444152420E-3    1.891791500866116E-4   -4.915846318950763E-4   -4.767975933217175E-3   -1.342136216649168E-1    3.841751692521037E-1

 1.137500000000000E9    -1.021711587609718E-1    3.772192195148479E-1   -1.144856875119071E-3   -3.082265467967387E-3    3.073223781013814E-4    1.757014745834019E-3   -5.953440573140744E-3   -4.069269517475626E-3
                        -1.146548032742024E-3   -3.061359259626169E-3   -1.251147545629100E-1    3.956840854478998E-1   -1.812441649110544E-3   -4.055502604009836E-3    1.842878657662575E-3    6.373529843502465E-4
                         3.208238504402163E-4    1.761662281078807E-3   -1.795119306614927E-3   -4.059283417174113E-3   -1.009485942788714E-1    3.814406626358907E-1   -1.924714874197255E-3   -3.347304527805949E-3
                        -5.937542701550111E-3   -4.069360744743224E-3    1.852172352303186E-3    6.295865977747983E-4   -1.929924268144790E-3   -3.339194042335434E-3   -1.322439907069390E-1    3.908594651387390E-1

 1.150000000000000E9    -1.014056263232461E-1    3.830436397259756E-1   -9.437239121417835E-4   -2.133622236209164E-3    2.472287634501244E-3    1.600569000077102E-3   -6.553043703296612E-3   -1.300600898601268E-5
                        -9.372827563172152E-4   -2.162067898350798E-3   -1.241099634335720E-1    4.025102526234454E-1   -3.572203389416919E-3   -1.933597482268979E-3    3.192407529805198E-3   -3.772982682440522E-4
                         2.474468341124103E-3    1.617513430024261E-3   -3.593888131764911E-3   -1.944384344843839E-3   -1.000996651568246E-1    3.869696795451925E-1   -2.025818978063186E-3   -2.113352725779572E-3
                        -6.542535467620424E-3   -3.743288833571914E-5    3.173870944792865E-3   -3.794242517413946E-4   -2.021546838399633E-3   -2.122629946063402E-3   -1.315633429228216E-1    3.977685352505640E-1

 1.162500000000000E9    -1.018647035545949E-1    3.901245903903340E-1   -9.130191231709169E-4   -2.587323021421131E-3    3.553993129856728E-3   -8.931873144621483E-4   -4.966678828840157E-3    3.310207486611223E-3
                        -9.420369447228832E-4   -2.599375682190688E-3   -1.235095195209672E-1    4.105100184642654E-1   -3.243496681372059E-3    5.476649419585692E-4    2.860542947008732E-3   -3.064919860375553E-3
                         3.524714743456355E-3   -9.008323664977364E-4   -3.257921520333696E-3    5.779197155931706E-4   -9.991727436658310E-2    3.937897769662702E-1   -1.864518559780586E-3   -1.923064732395495E-3
                        -4.959167895888875E-3    3.300355045048820E-3    2.825391721715384E-3   -3.039604671452393E-3   -1.839339704662116E-3   -1.918740721579070E-3   -1.315423360199104E-1    4.064020032191127E-1

 1.175000000000000E9    -1.024953316413551E-1    3.998371506164731E-1   -2.295248728016852E-3   -3.003728947638304E-3    1.965452914966318E-3   -3.294694483997896E-3   -2.192370297088366E-3    4.950883535615098E-3
                        -2.294960988093663E-3   -3.015461007454387E-3   -1.224175209336473E-1    4.199410173477886E-1   -1.522248117848724E-3    1.539236389911752E-3   -8.560676996354795E-6   -4.563690771000551E-3
                         1.945311130082913E-3   -3.258265279743265E-3   -1.513055209461597E-3    1.514095112090730E-3   -9.952766896101228E-2    4.025568338132375E-1   -2.576850628559987E-3   -2.080128191393561E-3
                        -2.174540988090729E-3    4.947066603261673E-3    3.543062595014819E-5   -4.554823118022966E-3   -2.607643254248711E-3   -2.070523892283696E-3   -1.301754000472691E-1    4.173113098531575E-1

 1.187500000000000E9    -1.011397699014942E-1    4.117796334148257E-1   -4.094887514282951E-3   -1.884878392705313E-3   -7.251242166678320E-4   -3.541808220594685E-3    6.409420899559195E-4    4.935205494933517E-3
                        -4.091239928526576E-3   -1.856277898272326E-3   -1.199886516038983E-1    4.308556833300173E-1   -4.538660356869149E-4    7.460350729481752E-4   -2.944798148602191E-3   -3.324733786382508E-3
                        -7.129224703733956E-4   -3.558993019042542E-3   -4.304299705520898E-4    7.608081040846902E-4   -9.767354613819408E-2    4.130611293449198E-1   -3.936024361503308E-3   -1.176716839623062E-3
                         6.221211697375372E-4    4.953800062020595E-3   -2.972577728823938E-3   -3.349396552585154E-3   -3.940053643548064E-3   -1.189014730486757E-3   -1.262679793554997E-1    4.292270003526613E-1

 1.200000000000000E9    -9.702079876934695E-2    4.239615934323900E-1   -4.620423890649823E-3    4.453674912956230E-4   -2.531737052871832E-3   -2.068657451726328E-3    3.034556967577784E-3    3.815893712764385E-3
                        -4.628308322736672E-3    4.955434757328939E-4   -1.148984811680834E-1    4.424465292207631E-1   -1.057514045953442E-3    8.064703195111138E-5   -3.990000559382157E-3   -6.395469991298331E-4
                        -2.520749247171640E-3   -2.035026076144010E-3   -1.055586284715889E-3    9.149505247847236E-5   -9.377662293698225E-2    4.239252004763868E-1   -4.429884716849218E-3    8.414399915432925E-4
                         3.008713600107386E-3    3.786953311190857E-3   -3.984843353763002E-3   -6.620627090267283E-4   -4.434105008547482E-3    8.637941395996519E-4   -1.200251962688119E-1    4.405599158164549E-1

 1.212500000000000E9    -9.149263662544839E-2    4.348239095500295E-1   -3.558060823312261E-3    2.419326928334631E-3   -2.772592027783242E-3   -1.229438735723338E-4    4.583355430295806E-3    1.537559735499674E-3
                        -3.567760162346647E-3    2.476549703022982E-3   -1.077797146366632E-1    4.534178729459701E-1   -1.921248548393411E-3    1.032756650072408E-3   -3.113529337897301E-3    1.599862559168155E-3
                        -2.757292257144737E-3   -1.047073267058702E-4   -1.950465198603885E-3    1.040212068011844E-3   -8.837032130719752E-2    4.339044481421812E-1   -3.447385059402319E-3    2.780875174264676E-3
                         4.584608171334380E-3    1.552407121066593E-3   -3.068625545529765E-3    1.620742766478150E-3   -3.428610115360136E-3    2.768151639638118E-3   -1.127797984557374E-1    4.509508858737901E-1

 1.225000000000000E9    -8.565112121874960E-2    4.451715355751380E-1   -1.876110027070797E-3    3.196011534739592E-3   -1.896334950276746E-3    1.121650267598088E-3    4.524026825976402E-3   -1.309939639868195E-3
                        -1.882300602144285E-3    3.179053004406409E-3   -1.001717812629968E-1    4.639273320218618E-1   -1.220282651926891E-3    2.707830598967356E-3   -1.378877739431672E-3    2.552410222016924E-3
                        -1.920039102014456E-3    1.129632879832518E-3   -1.210970695782711E-3    2.726576835228056E-3   -8.278049717962570E-2    4.435606467208871E-1   -1.665850083246444E-3    3.612350390804230E-3
                         4.518984525667160E-3   -1.333688384325299E-3   -1.379647242385884E-3    2.577871198598451E-3   -1.647851072871314E-3    3.581557890976977E-3   -1.052742268347144E-1    4.613568356473076E-1

 1.237500000000000E9    -7.896041070551874E-2    4.563862449862711E-1   -6.938532365131938E-4    2.967260038898667E-3   -9.336230285112015E-4    1.379882282073760E-3    2.813051991606840E-3   -3.455126237934937E-3
                        -7.153937868470937E-4    2.985430372635733E-3   -9.219031509371906E-2    4.752162496643079E-1    8.762906828590403E-4    3.127073859175095E-3    3.225891985247330E-5    2.322446453111135E-3
                        -9.454033932734428E-4    1.386580598457108E-3    8.941204418281689E-4    3.133951309069901E-3   -7.647636156421911E-2    4.540072648562581E-1   -2.539638309621527E-4    3.288777575064103E-3
                         2.802829308667037E-3   -3.466245085243117E-3    4.097535383100273E-5    2.317399854020960E-3   -2.673424608226866E-4    3.287672791072346E-3   -9.689643021809946E-2    4.725135899295360E-1

 1.250000000000000E9    -7.001661460069740E-2    4.684115073610828E-1   -1.334076331294052E-4    2.788611837301910E-3   -4.917969044083639E-4    1.329235486344199E-3    4.329714333390175E-4   -4.167007742602092E-3
                        -1.449045021182752E-4    2.781512289056731E-3   -8.245921298846794E-2    4.872574978962554E-1    2.464095927944153E-3    1.807237862862583E-3    7.367978580661658E-4    1.725699519374799E-3
                        -5.182078427459775E-4    1.319812250067189E-3    2.476837425528929E-3    1.776018480873359E-3   -6.808925946889201E-2    4.653739798724089E-1    3.143540646034870E-4    2.934551925780560E-3
                         4.467829212883621E-4   -4.215115377237084E-3    7.505595854691597E-4    1.741509686168714E-3    3.232775895662137E-4    2.937054547023333E-3   -8.661355490396544E-2    4.838290977626689E-1

 1.262500000000000E9    -5.780318775739498E-2    4.799711258064702E-1    4.627559631963924E-4    3.033437418116351E-3   -2.388387660465720E-4    1.537723675926122E-3   -1.854650176429262E-3   -3.697313786288623E-3
                         4.857683276839293E-4    3.049963278348293E-3   -6.993760503469788E-2    4.981157698538750E-1    2.471021671128079E-3    3.123629835566046E-5    1.090338502637790E-3    1.329168245482557E-3
                        -2.311058651721555E-4    1.544927610322222E-3    2.502618726076094E-3    6.274721789263114E-5   -5.673427059427603E-2    4.759912900830213E-1    9.990820056692599E-4    3.021598934190517E-3
                        -1.828372102067280E-3   -3.701676205549428E-3    1.111403027799886E-3    1.336090685659990E-3    9.764044489095892E-4    3.006054196465520E-3   -7.412353306859265E-2    4.936379923388293E-1

 1.275000000000000E9    -4.328478461960373E-2    4.893655414125406E-1    1.786030664169489E-3    3.039659364166053E-3    5.221636013472111E-4    1.942228589938544E-3   -3.627586145581574E-3   -2.036639216055153E-3
                         1.779855744727394E-3    3.052823459156021E-3   -5.602761165937693E-2    5.065910964321317E-1    1.651404952401097E-3   -7.706193748251893E-4    1.661745165159214E-3    1.007645445615354E-3
                         5.168497581818700E-4    1.929248487027481E-3    1.635725330941759E-3   -7.618412257982913E-4   -4.388813010091801E-2    4.844709274198084E-1    2.219113187176053E-3    2.837587375728503E-3
                        -3.611629910014751E-3   -2.076072974115820E-3    1.649053979524194E-3    1.015251501906758E-3    2.188993128608868E-3    2.819289582165619E-3   -6.061005048109493E-2    5.011289006218016E-1

 1.287500000000000E9    -2.822640305006419E-2    4.966877879293542E-1    3.141224671903864E-3    2.099798601861192E-3    1.771639848928567E-3    1.621325150299994E-3   -4.146371096728741E-3    4.200201496640698E-4
                         3.129883819729709E-3    2.117753869188263E-3   -4.202614731612415E-2    5.129955897722187E-1    1.087140524452132E-3   -7.907585884659251E-4    2.258271770718443E-3    1.371773821071400E-4
                         1.775753034506346E-3    1.627652986099130E-3    1.107422400508465E-3   -8.029825989853634E-4   -3.094165494142364E-2    4.912339535368572E-1    3.450468667062773E-3    1.732384789874750E-3
                        -4.131858975912507E-3    4.271644401002811E-4    2.250169707629105E-3    1.352721323039808E-4    3.416575873237931E-3    1.735528397866543E-3   -4.706536300784860E-2    5.070320461842006E-1

 1.300000000000000E9    -1.324241159760340E-2    5.027672437706261E-1    3.716892851957760E-3    3.698814985965407E-4    2.670821465498378E-3    2.509784688814220E-4   -3.019206412303373E-3    2.770697259264409E-3
                         3.704053826148729E-3    3.790180301185867E-4   -2.790094207988698E-2    5.185391683958025E-1    1.065225267239098E-3   -9.205113099753205E-4    2.208910898804314E-3   -1.289432336892208E-3
                         2.668602829966862E-3    2.420505237653159E-4    1.094284022727325E-3   -9.212621082315074E-4   -1.808354191392995E-2    4.975022940925875E-1    3.833498958368147E-3   -5.193256926008626E-5
                        -3.026697861314775E-3    2.794924652140299E-3    2.193504362127742E-3   -1.293058356010850E-3    3.821423428613460E-3   -6.925228423433841E-5   -3.353084281273405E-2    5.122222646816821E-1

 1.312500000000000E9     1.797669904516172E-3    5.078098668428928E-1    3.176612238283445E-3   -1.251439171855944E-3    2.309904972840804E-3   -1.480291650033872E-3   -7.424492117251972E-4    3.869043195613184E-3
                         3.133618462961783E-3   -1.267233702652556E-3   -1.279269912194780E-2    5.234792715285717E-1    9.006746256220447E-4   -1.474975117390810E-3    1.029499573083665E-3   -2.457686091700931E-3
                         2.324549543785170E-3   -1.496288202171599E-3    9.048034402230376E-4   -1.485658252225202E-3   -4.482358221682701E-3    5.035461845705875E-1    3.132938444708136E-3   -1.658399381595653E-3
                        -7.135314321530465E-4    3.884279823442491E-3    1.052734238959635E-3   -2.447036607180166E-3    3.099638041917108E-3   -1.646542042296151E-3   -1.921579512821156E-2    5.173019700387743E-1

 1.325000000000000E9     1.711961806605777E-2    5.115760443148680E-1    1.958862168993274E-3   -2.096369742794176E-3    9.045659626250258E-4   -2.484722945212595E-3    1.669381347671729E-3    3.364271900318967E-3
                         1.978253913673379E-3   -2.092834092350104E-3    3.333715614870671E-3    5.272432498137122E-1    1.334716751182356E-4   -2.004846543282663E-3   -6.129730713796149E-4   -2.542599619560683E-3
                         9.109213748493787E-4   -2.526777627742316E-3    1.505325244541264E-4   -1.995353343693342E-3    1.026730237618604E-2    5.085521370860525E-1    1.836080388253791E-3   -2.440854628799509E-3
                         1.678938345594746E-3    3.340341519133412E-3   -6.197567358741562E-4   -2.501926915207489E-3    1.826779153711599E-3   -2.438969026682288E-3   -3.771840011402649E-3    5.211758142459240E-1

 1.337500000000000E9     3.267484297919568E-2    5.132468882226213E-1    9.389702538055709E-4   -2.140349365111246E-3   -6.573328583813439E-4   -2.354114317446540E-3    3.091447071062954E-3    1.597128879757576E-3
                         9.139884497997119E-4   -2.144493688897622E-3    1.973018835471313E-2    5.292022303713018E-1   -9.453482432509490E-4   -1.924990580101325E-3   -1.871356514042439E-3   -1.511817596770799E-3
                        -6.798519980311068E-4   -2.400340742260879E-3   -9.839752707820808E-4   -1.914918452298931E-3    2.572947935141629E-2    5.117706414051951E-1    7.319889585621879E-4   -2.433574242103348E-3
                         3.100671692496882E-3    1.624473845992374E-3   -1.856590969010190E-3   -1.520814097394602E-3    7.507532012091337E-4   -2.442893986005722E-3    1.217072499884971E-2    5.231593727138613E-1

 1.350000000000000E9     4.788274090521857E-2    5.128319678751319E-1    3.931557290514090E-4   -1.959676366278421E-3   -1.683428441280872E-3   -1.469704614855157E-3    3.232782566851878E-3   -4.275964358995490E-4
                         4.156448693245797E-4   -1.958945864989427E-3    3.544769056317042E-2    5.294929399171296E-1   -1.804069294895452E-3   -1.114283227319596E-3   -2.154324648412929E-3   -1.834682232184051E-4
                        -1.705645556571812E-3   -1.473496102121219E-3   -1.808717723641046E-3   -1.105401185602647E-3    4.103319394672185E-2    5.129076212902274E-1    1.110246369113467E-4   -2.211094561712375E-3
                         3.215765867666723E-3   -4.632743455237105E-4   -2.141051526895496E-3   -1.894140425661222E-4    1.197626649392126E-4   -2.209169190584887E-3    2.733614404429988E-2    5.232536271859296E-1

 1.362500000000000E9     6.203981859864432E-2    5.107812313644736E-1    4.688589654170716E-5   -2.039466028872364E-3   -2.001261688670049E-3   -3.379343844208192E-4    2.220892873300191E-3   -2.062540673330469E-3
                         3.575973316296336E-5   -2.053407177060353E-3    5.015420363349794E-2    5.284191788493472E-1   -1.961762690953909E-3    1.839437979607363E-5   -1.704035694400890E-3    8.433536075369275E-4
                        -1.996253249660430E-3   -3.196847033450048E-4   -1.957164832599695E-3    4.084763075346190E-5    5.564152820878691E-2    5.126137867537492E-1   -3.859483768073367E-4   -2.154229775671872E-3
                         2.207720810933008E-3   -2.059579330692360E-3   -1.666747336706503E-3    8.214233311416862E-4   -3.849731599917156E-4   -2.131023775548004E-3    4.127255183170823E-2    5.220487324451416E-1

 1.375000000000000E9     7.499587713711001E-2    5.082089605199488E-1   -6.711389349810207E-4   -2.168124088651631E-3   -1.743885518256823E-3    6.406588973850787E-4    6.119842243188867E-4   -2.779847739427795E-3
                        -6.512636985262780E-4   -2.180350476994223E-3    6.374294313008143E-2    5.266404603201204E-1   -1.423548260818096E-3    8.285844078375702E-4   -9.049321045481802E-4    1.409362637943811E-3
                        -1.732320885622383E-3    6.315229224907580E-4   -1.396139623750704E-3    8.464285479237810E-4    6.945802661028984E-2    5.115143499146856E-1   -1.071806360592357E-3   -2.044780269251501E-3
                         5.882036048669379E-4   -2.768233696361357E-3   -9.205182186662083E-4    1.405766351321863E-3   -1.088877841431568E-3   -2.038534940661491E-3    5.421562855138326E-2    5.202871609963896E-1

 1.387500000000000E9     8.738658073168513E-2    5.053857107261194E-1   -1.630524807926048E-3   -1.803288762095187E-3   -1.125502917108466E-3    1.285107631430712E-3   -1.001849694800865E-3   -2.450941774467893E-3
                        -1.646662088024501E-3   -1.834335088169593E-3    7.646220070097032E-2    5.242867575668100E-1   -7.043259494405534E-4    1.070610084848916E-3   -1.285762802323118E-4    1.497208076282067E-3
                        -1.145451009471827E-3    1.291297505153569E-3   -6.998607751309918E-4    1.089957713111336E-3    8.289991506204732E-2    5.098784980706852E-1   -1.907024811611140E-3   -1.501684880338702E-3
                        -9.966458819176381E-4   -2.481324770953048E-3   -1.486463344607443E-4    1.491504448534467E-3   -1.903721156718141E-3   -1.495529946475278E-3    6.707314142593247E-2    5.180365231008760E-1

 1.400000000000000E9     9.943413438507137E-2    5.023944699874886E-1   -2.265118477819052E-3   -8.230537202876840E-4   -3.729517955891733E-4    1.594818069114314E-3   -2.102360834244229E-3   -1.407512005184897E-3
                        -2.299472929484329E-3   -8.084076155249058E-4    8.866563460719559E-2    5.213825156534240E-1   -3.243591573821000E-4    9.604025907343119E-4    5.307364118769235E-4    1.308592925617524E-3
                        -3.609022574528487E-4    1.574504761092954E-3   -3.069898128369246E-4    9.433800033890388E-4    9.620963623008909E-2    5.074858718774738E-1   -2.324258667123498E-3   -4.625183361426924E-4
                        -2.097734774684489E-3   -1.391742136753100E-3    5.133078387659477E-4    1.281808347735382E-3   -2.311621685904815E-3   -4.491504959371014E-4    7.979400492561822E-2    5.151716773624695E-1

 1.412500000000000E9     1.109029399025706E-1    4.989321669509834E-1   -2.153393329669208E-3    3.466804241882212E-4    4.319223641281266E-4    1.533635401838274E-3   -2.398044618844048E-3    3.780611782788824E-5
                        -2.177164286074807E-3    3.287398700617984E-4    1.005669703651989E-1    5.180353412851558E-1   -1.993211006907160E-4    9.470386021576766E-4    9.802911536142976E-4    8.302131826185896E-4
                         4.109189677210553E-4    1.545594156870842E-3   -1.579291171912168E-4    9.421691572434011E-4    1.091930472240088E-1    5.041458922705588E-1   -2.023793232680056E-3    6.132981888580083E-4
                        -2.414246970894110E-3    2.147944043259169E-6    1.027440389222512E-3    8.439606173143679E-4   -2.045487246120560E-3    6.088343637158376E-4    9.180963738006943E-2    5.115178114953391E-1

 1.425000000000000E9     1.212182940800574E-1    4.953157732965575E-1   -1.453815216416983E-3    1.033630363460568E-3    1.105674256935890E-3    1.122756546276445E-3   -1.902784143243474E-3    1.317297994163558E-3
                        -1.466153139145042E-3    1.049969824498078E-3    1.118294801399283E-1    5.145559220050192E-1    8.046773397178080E-5    1.101551196123601E-3    1.261096415789756E-3    2.854310860346949E-4
                         1.119967540651842E-3    1.129567763769839E-3    7.107970402463625E-5    1.104299142407341E-3    1.210297398664518E-1    5.003070754545642E-1   -1.304470765115371E-3    1.196376292909687E-3
                        -1.912900533650495E-3    1.311878261119411E-3    1.244971804229925E-3    2.783844831099536E-4   -1.308714142007718E-3    1.179649416324391E-3    1.027001057284782E-1    5.079214389560734E-1

 1.437500000000000E9     1.304255901448647E-1    4.921510197765707E-1   -7.930351945157358E-4    1.151180607501360E-3    1.546939923842698E-3    3.966544169515962E-4   -7.884313860897405E-4    2.141519141369696E-3
                        -8.154648371318142E-4    1.134975531495183E-3    1.223560052157951E-1    5.113378475096866E-1    6.410418475066748E-4    1.115147418469402E-3    1.223300501465171E-3   -3.528758838855910E-4
                         1.548712017063417E-3    3.925206104097631E-4    6.576000604060625E-4    1.121296671962066E-3    1.318270558062930E-1    4.966791128735850E-1   -6.430926211004124E-4    1.228035287007400E-3
                        -7.801479100126303E-4    2.113036285780888E-3    1.217960008076124E-3   -3.692375497879632E-4   -6.376583577671753E-4    1.217793015054130E-3    1.126651642816502E-1    5.049627574724566E-1

 1.450000000000000E9     1.392648721679861E-1    4.898009197086824E-1   -4.361815746394011E-4    1.060752225503686E-3    1.500113562275008E-3   -5.010284346225671E-4    6.278117535511893E-4    2.096026854979417E-3
                        -4.469204181366766E-4    1.080287595683104E-3    1.325841627011980E-1    5.087900048168259E-1    1.214673916609114E-3    6.763521253498877E-4    8.123591211971729E-4   -9.317991670014385E-4
                         1.509154931487905E-3   -5.403798848840094E-4    1.198577398778644E-3    6.590426289308285E-4    1.418670184671318E-1    4.937203398695851E-1   -2.748807110569360E-4    1.072927428788375E-3
                         6.129466930835381E-4    2.086444275924421E-3    8.180569100872714E-4   -9.267041584648559E-4   -2.823624141716663E-4    1.068287673541210E-3    1.224256285115240E-1    5.026748239502234E-1

 1.462500000000000E9     1.482963607896837E-1    4.880724332766395E-1   -1.931163149934020E-4    1.099311509880183E-3    9.222229247676909E-4   -1.215054289858901E-3    1.672457728026008E-3    1.207955669555605E-3
                        -1.766779248260153E-4    1.088242717372901E-3    1.427453004374665E-1    5.065502873681844E-1    1.331654835449093E-3   -7.768194785782756E-5    1.660766090999059E-4   -1.213066949639663E-3
                         9.212595541850598E-4   -1.265878622899668E-3    1.323615950614626E-3   -8.410339391630351E-5    1.518430293926258E-1    4.912107688450318E-1   -9.054963726630956E-5    1.014321364315226E-3
                         1.696836482840697E-3    1.251921290855908E-3    1.722230893586231E-4   -1.201667830056943E-3   -9.558793682270221E-5    1.024590374001469E-3    1.322348324858704E-1    5.006028914471534E-1

 1.475000000000000E9     1.575657757490429E-1    4.864100815227961E-1    1.265966367106821E-4    1.117834813597184E-3    3.236610792271006E-5   -1.447530204950555E-3    1.928500487517714E-3   -8.695216536127670E-5
                         1.400130751912636E-4    1.148319410947371E-3    1.529779511768039E-1    5.045367547175333E-1    9.859517938406162E-4   -6.873392646197817E-4   -4.932585064944630E-4   -1.003382961373434E-3
                         4.881178372968137E-5   -1.413226229981308E-3    9.749247580730351E-4   -6.893031289991763E-4    1.618013776429031E-1    4.888438031274491E-1    1.748565657096576E-4    1.057225889652834E-3
                         1.946939950306375E-3   -5.184783447464240E-5   -4.982363822585238E-4   -1.027591590069459E-3    1.667856599393529E-4    1.085288830358714E-3    1.420479179680852E-1    4.982595920637729E-1

 1.487500000000000E9     1.669666135276194E-1    4.846934322775314E-1    5.450080490418568E-4    1.011421135211315E-3   -6.762711459059509E-4   -1.103249954116414E-3    1.393102022011660E-3   -1.101590741122992E-3
                         5.868073001436530E-4    1.016766539279144E-3    1.630893844570534E-1    5.023309716930239E-1    4.394738133321740E-4   -9.176182407425959E-4   -8.759341805995116E-4   -5.234322943775057E-4
                        -6.740384020313521E-4   -1.095859123940187E-3    4.364382118570612E-4   -9.156344356723266E-4    1.716375439489827E-1    4.863990668357555E-1    5.491345655136933E-4    9.576698799738124E-4
                         1.368617662106328E-3   -1.147373054959863E-3   -8.675223690333979E-4   -5.150201761084261E-4    5.505616737164108E-4    9.832957256871175E-4    1.516690733203561E-1    4.957387763669750E-1

 1.500000000000000E9     1.766045446913344E-1    4.830991993970487E-1    9.008571249001266E-4    6.354724196300992E-4   -9.971906086992421E-4   -4.938398513447881E-4    4.055109428409769E-4   -1.579841882591744E-3
                         8.975346495062110E-4    6.326287899958882E-4    1.731029974420021E-1    5.001617366250133E-1    1.321375391734352E-5   -8.009259366265648E-4   -8.950849284108540E-4    5.571361638132046E-6
                        -1.018511747803315E-3   -4.794692261737085E-4    8.059124245156146E-6   -8.014863556916255E-4    1.813510009106690E-1    4.841488381614283E-1    8.704761977244385E-4    5.909061546382421E-4
                         4.062600204596693E-4   -1.567489249623642E-3   -8.725638262665410E-4    3.242498020018123E-5    8.563805242271493E-4    6.011916618620999E-4    1.612792794331742E-1    4.935115370125739E-1

 1.512500000000000E9     1.869369643126824E-1    4.817106342482353E-1    9.353379201049044E-4    1.161103962346884E-4   -9.783304257480916E-4    8.502172688166518E-5   -5.454424175985374E-4   -1.324477694131574E-3
                         9.305562130536817E-4    1.520648998389046E-4    1.836254043045368E-1    4.982181345269018E-1   -2.204188189033225E-4   -5.929749703150110E-4   -6.468536663010548E-4    3.925655867097936E-4
                        -9.591913958851429E-4    6.148643538418727E-5   -1.959501849072097E-4   -6.002688677526832E-4    1.912660689499349E-1    4.821611129753186E-1    8.958535409364861E-4    1.560887472252522E-4
                        -5.429161842307010E-4   -1.331477164939592E-3   -6.174975583696908E-4    3.922284927172231E-4    8.962784395724788E-4    1.625845175669878E-4    1.714373232766665E-1    4.916745233780226E-1

 1.525000000000000E9     1.980631870510589E-1    4.805097277627496E-1    7.154894660542577E-4   -1.850331381801354E-4   -6.990321290857159E-4    4.406845917291841E-4   -1.057935220417038E-3   -6.876404349067876E-4
                         7.126558455285346E-4   -2.114034710996222E-4    1.947333694026399E-1    4.962589894897678E-1   -2.534990784872223E-4   -4.979032941415493E-4   -3.496899559404622E-4    5.715500065658862E-4
                        -6.922675318657799E-4    4.409061320213364E-4   -2.830670762495982E-4   -5.064191259111406E-4    2.018823884111450E-1    4.802991603490601E-1    7.316783584021233E-4   -1.061500458281934E-4
                        -1.078707758458425E-3   -6.827885297880881E-4   -3.257236142162551E-4    5.524446803201894E-4    7.314708342335903E-4   -1.370760190639562E-4    1.824066351952590E-1    4.901241723507765E-1

 1.537500000000000E9     2.099813452227182E-1    4.790627407697227E-1    4.690137891003632E-4   -2.586792493868922E-4   -4.168247917268149E-4    6.382470596194518E-4   -1.132285960521315E-3    3.308277496426900E-5
                         4.901783716062748E-4   -2.728183075314484E-4    2.066561645308057E-1    4.941058150063834E-1   -4.414964449536070E-4   -4.286827834562822E-4   -3.854066970433276E-5    5.692675137316615E-4
                        -3.819226319052755E-4    6.419970328000164E-4   -4.281139333334536E-4   -4.254862780650762E-4    2.131072766250732E-1    4.783043848855091E-1    5.584539943824656E-4   -2.019324618592267E-4
                        -1.126219240751090E-3    3.233819754098184E-5   -4.375428317638360E-5    5.817021674460470E-4    5.562209481940981E-4   -2.092763744466579E-4    1.940192815229873E-1    4.883916804771921E-1

 1.550000000000000E9     2.224798697959592E-1    4.769425724561036E-1    3.728667914514643E-4   -2.477975040537589E-4   -8.969552731047892E-5    6.915504744775009E-4   -8.171741284365545E-4    5.465703567170667E-4
                         3.672013369476994E-4   -2.467390642694611E-4    2.192382100871543E-1    4.913358590429689E-1   -6.192491072203646E-4   -2.512719892733826E-4    1.821321487302459E-4    4.946707626582003E-4
                        -8.051723180114515E-5    6.988534883194783E-4   -6.200541235800436E-4   -2.483766030224504E-4    2.251851086247549E-1    4.757014727337269E-1    5.129097841236748E-4   -2.422351553723298E-4
                        -7.851361199041668E-4    5.501653534400902E-4    1.703127210226854E-4    5.035103625490451E-4    5.050516551650651E-4   -2.529767822509972E-4    2.060861023060238E-1    4.862755551564010E-1

 1.562500000000000E9     2.353348277801033E-1    4.742369537555700E-1    3.825989344564367E-4   -3.123971036239074E-4    2.651575718201712E-4    6.544289607742423E-4   -3.460892053324286E-4    7.485571666049098E-4
                         4.025784791204717E-4   -3.218618846663669E-4    2.321824608388857E-1    4.880736071325490E-1   -6.955899608748664E-4    8.621926383954660E-5    3.620601438075547E-4    3.353949227955713E-4
                         2.416052686888385E-4    6.385320325643662E-4   -6.605243268386949E-4    8.514322045540769E-5    2.377764478073468E-1    4.726911081517954E-1    4.721546480798579E-4   -4.211331790502428E-4
                        -3.370623829672861E-4    7.524186756130191E-4    3.637425918696569E-4    3.529264159494074E-4    4.817590352432131E-4   -4.195196984278133E-4    2.184013434749705E-1    4.835646044249972E-1

 1.575000000000000E9     2.485400307327444E-1    4.710780297575232E-1    3.032836079084556E-4   -4.855374154721291E-4    4.835594840790199E-4    4.457263758067129E-4    8.020256849121694E-5    7.541321932463323E-4
                         3.070631223680607E-4   -5.016339495978371E-4    2.455678165365933E-1    4.843449423376328E-1   -5.162497486308638E-4    4.049707007089747E-4    4.688949375980446E-4    1.339736109162289E-4
                         4.974818078087358E-4    4.576965065819118E-4   -4.987828148170256E-4    4.097412649635388E-4    2.508998969512848E-1    4.693530103019795E-1    3.223771974122170E-4   -6.257829103935445E-4
                         8.622322421653248E-5    7.650657325527888E-4    4.639143312872358E-4    1.190035621161728E-4    3.037190357853121E-4   -6.195006624341700E-4    2.311254128290020E-1    4.803993147365151E-1

 1.587500000000000E9     2.620059493890641E-1    4.672663950582205E-1    8.949956263653231E-5   -5.955843136457291E-4    6.438022073182546E-4    1.375288620608635E-4    4.242009950593866E-4    5.764968983900512E-4
                         7.910437368994094E-5   -5.994457948934526E-4    2.592513956781169E-1    4.799240279984210E-1   -1.783462575101290E-4    5.378873817401677E-4    4.482462132335010E-4   -1.293046905007461E-4
                         6.128826395739737E-4    1.265938290261296E-4   -2.176211792704197E-4    5.385572110597536E-4    2.645907324851586E-1    4.655296407772799E-1    2.140135359114106E-5   -6.882852605390910E-4
                         4.210170246145833E-4    5.862124549562262E-4    4.419293437724675E-4   -1.197836070272556E-4    7.706249433052518E-6   -6.826080168135807E-4    2.443084955280394E-1    4.764209418899203E-1

 1.600000000000000E9     2.759731829010572E-1    4.624521145530769E-1   -2.134446541682925E-4   -5.334804659076292E-4    5.838677888434210E-4   -2.133313053476323E-4    6.254984096353835E-4    2.649975203331877E-4
                        -2.141649545370795E-4   -5.518563514637181E-4    2.733130457363561E-1    4.744406720671769E-1    3.141340049343885E-5    4.453753822719488E-4    2.940420333255489E-4   -3.124536497882368E-4
                         5.791180147698798E-4   -1.960631898760729E-4    4.577210959611794E-5    4.336754276896519E-4    2.787484580953777E-1    4.610408725784040E-1   -2.765168663816789E-4   -5.684398290332260E-4
                         6.126316753707693E-4    2.755934318514492E-4    3.054513528947730E-4   -2.995981880993221E-4   -2.657249399554006E-4   -5.889273531104052E-4    2.580726703476547E-1    4.712824257981857E-1

 1.612500000000000E9     2.903653416167706E-1    4.566703284253536E-1   -3.900429851557646E-4   -3.328884938332573E-4    3.419418519153891E-4   -4.410297364558721E-4    6.706346320148764E-4   -9.528626171793737E-5
                        -3.923066457961600E-4   -3.408989013764210E-4    2.877259929219282E-1    4.678296074431254E-1    1.362424381616119E-4    3.190478401099477E-4    8.558344094685703E-5   -3.695560427947753E-4
                         3.486750091205074E-4   -4.653079168650000E-4    1.368692610488901E-4    3.195064346426099E-4    2.931675981282791E-1    4.555739195071065E-1   -4.286379242034720E-4   -3.491840576817671E-4
                         6.604633236096635E-4   -8.704739539494890E-5    1.182465100936069E-4   -3.918430883729578E-4   -4.189866433838207E-4   -3.319022810717597E-4    2.722298361806367E-1    4.650030473000641E-1

 1.625000000000000E9     3.050347270378206E-1    4.493581191053184E-1   -3.950080826665992E-4   -1.521907323429282E-4    6.021839429846703E-5   -5.136451151902326E-4    4.981512702402375E-4   -4.300054539231166E-4
                        -4.032947267616971E-4   -1.410346784180442E-4    3.023047198854450E-1    4.600581010234684E-1    1.591974303313887E-4    2.101355917601194E-4   -8.260322485066780E-5   -3.419541335036693E-4
                         5.837355506153065E-5   -5.271715796992060E-4    1.669635451227846E-4    2.213543890974685E-4    3.077523378632997E-1    4.489172210061664E-1   -4.136411021722353E-4   -1.399422835913548E-4
                         5.127223661864510E-4   -4.048839969902678E-4   -9.931472677911816E-5   -3.286753693378554E-4   -4.107288009081102E-4   -1.369895364560675E-4    2.866270186122435E-1    4.576008212839047E-1

 1.637500000000000E9     3.196291545996794E-1    4.406589521797589E-1   -3.387136867919231E-4   -2.669666970076887E-5   -1.792758245962125E-4   -4.218894542515899E-4    1.984275720867261E-4   -6.125709921496374E-4
                        -3.183329797708541E-4   -4.206728636571017E-6    3.168428214568144E-1    4.510173102082401E-1    2.098220778032779E-4    2.113785176826103E-4   -2.004332039813061E-4   -2.168328986411626E-4
                        -1.885592274890786E-4   -4.263633898406087E-4    2.116576193740159E-4    1.788952625310080E-4    3.221764463175790E-1    4.411279417179515E-1   -3.542683244873061E-4   -1.158322042573776E-5
                         1.763728349108303E-4   -6.330152037671801E-4   -2.014258013440414E-4   -2.110874089411863E-4   -3.603536211505978E-4   -1.662987887537347E-5    3.009995463000288E-1    4.492819723925535E-1

 1.650000000000000E9     3.340768309377325E-1    4.307995908668995E-1   -2.883804760778662E-4    3.102632372185166E-5   -3.468331776839799E-4   -2.439397232638792E-4   -2.074103087760247E-4   -5.854966813759794E-4
                        -3.111183209451682E-4    3.812845106856577E-5    3.313499518688712E-1    4.408570699069640E-1    2.791265378451039E-4    1.140094133646272E-4   -2.312837719406902E-4   -8.268375643635544E-5
                        -3.272399786914556E-4   -2.186459914403369E-4    2.741828490853633E-4    1.148486311964613E-4    3.366173750679607E-1    4.320659712938912E-1   -3.198687976218544E-4    4.655172086177229E-5
                        -1.700185042620792E-4   -5.855199897986298E-4   -2.384618302752416E-4   -8.097361000583638E-5   -3.228365502008230E-4    3.858718374718021E-5    3.152330694977562E-1    4.400386172015843E-1

 1.662500000000000E9     3.482998713282446E-1    4.198718854806684E-1   -2.854566410152796E-4    1.108291540352759E-4   -3.526950395295608E-4   -3.281175495367757E-5   -4.765751120480529E-4   -3.404232674815346E-4
                        -2.715657741215708E-4    1.165218025641421E-4    3.455628594403439E-1    4.293927369793594E-1    3.351006898145938E-4   -9.955861371162750E-6   -2.041042395232589E-4    2.746856746015944E-6
                        -3.379149962257890E-4   -5.020673479162042E-5    3.137235278244005E-4   -7.311985830045343E-6    3.510696130532454E-1    4.215094064829857E-1   -3.015429494972818E-4    1.412728660348859E-4
                        -4.606203729770291E-4   -3.410903898175603E-4   -2.139366736800325E-4    2.422762926485154E-5   -2.910450694529926E-4    1.451695523984670E-4    3.291241535686313E-1    4.295849003802673E-1

 1.675000000000000E9     3.621700817209001E-1    4.077634433422995E-1   -2.620981311448079E-4    2.016013723869186E-4   -2.983608884540687E-4    1.059372257807570E-4   -5.381236911104285E-4   -3.736487052862091E-7
                        -2.409983656093645E-4    1.776964401424406E-4    3.590695606433698E-1    4.165528820518636E-1    2.485241654411231E-4   -1.715606303157039E-4   -1.664899480070240E-4    6.748616886102793E-5
                        -2.949663596095951E-4    1.088538252376860E-4    2.560203093226608E-4   -1.695703849513574E-4    3.651381980558704E-1    4.095204744020818E-1   -2.516872352188726E-4    2.496712416480745E-4
                        -5.420648743388344E-4   -2.935631057546475E-5   -1.669176908687315E-4    7.222407320678299E-5   -2.598733134447679E-4    2.869409451589270E-4    3.422284583014302E-1    4.176810125341395E-1

 1.687500000000000E9     3.752844917438925E-1    3.944274310374042E-1   -1.185626613163144E-4    2.817666153278314E-4   -1.951874232866674E-4    1.888514734061017E-4   -4.134829742395973E-4    2.500475479300684E-4
                        -1.180997078737557E-4    2.723531533943797E-4    3.718526546113604E-1    4.025187208441579E-1    1.133339767150774E-4   -2.178331473115277E-4   -1.100396199170186E-4    9.877731662397385E-5
                        -1.874286214799935E-4    1.866995078275634E-4    1.016267261764669E-4   -2.570855277734582E-4    3.789302407223307E-1    3.961099959748324E-1   -9.903089445971939E-5    3.263886810591663E-4
                        -4.416966454433246E-4    2.638107587788884E-4   -1.204529065046598E-4    1.158740919885366E-4   -9.163879447242858E-5    3.326142792047816E-4    3.545185852380325E-1    4.044307431817606E-1

 1.700000000000000E9     3.875855874233611E-1    3.799951185537501E-1   -6.374823932877323E-7    2.849532549212062E-4   -9.499363549125408E-5    2.506018505058292E-4   -2.056506768015856E-4    4.278588412186645E-4
                         2.454324837040560E-5    2.786781529263836E-4    3.837230366726114E-1    3.871605623759461E-1   -2.746581529755192E-5   -1.901209043486615E-4   -8.936387780525713E-5    1.642914669805655E-4
                        -1.131576452448266E-4    2.579991514365129E-4    5.001660248590721E-6   -2.104226379486164E-4    3.920874242420404E-1    3.813812645074468E-1    6.081397244776328E-5    3.105178957098981E-4
                        -2.062459564618498E-4    4.358499324882403E-4   -8.428323999511596E-5    1.335450477088423E-4    5.470589551804334E-5    3.069025694709109E-4    3.660161048832944E-1    3.898857220203493E-1

 1.712500000000000E9     3.989175769030183E-1    3.646894291050538E-1    1.245185996818994E-4    2.471655770013673E-4    6.405127794027566E-7    2.418093138416163E-4    7.517917598201057E-5    4.329307344299425E-4
                         1.479370641304665E-4    2.045949397893871E-4    3.944609306209453E-1    3.707946977792188E-1   -5.882824418432720E-5   -1.552194011551126E-4   -1.905215569856470E-5    1.778579323755049E-4
                         8.198469743359740E-6    2.489839050790512E-4   -5.122154331617732E-5   -1.182445319840759E-4    4.043438250305386E-1    3.656593830381316E-1    1.542217035744491E-4    2.017972667285259E-4
                         8.487600938176131E-5    4.302956196466548E-4    5.362924000845066E-7    1.711841167550193E-4    1.772197142237780E-4    2.183090361013322E-4    3.766662354277782E-1    3.742258060165239E-1

 1.725000000000000E9     4.090975617592668E-1    3.483710375342280E-1    1.759814458575192E-4    1.276873186904456E-4    8.874919490925247E-5    2.021934684738300E-4    2.566505796173609E-4    2.924465496820539E-4
                         1.588491395581006E-4    9.446563506637977E-5    4.041114683044167E-1    3.533892048922274E-1   -3.536271247001948E-5   -8.105528771667238E-5    7.209465134672098E-5    1.712890832230948E-4
                         1.213087371000507E-4    1.954856483146304E-4   -3.774468126133686E-5   -1.032282057150898E-4    4.155442744299201E-1    3.490548222940265E-1    1.952140142334790E-4    1.111862972112607E-4
                         2.716438821835867E-4    2.787831442025929E-4    5.663043924451468E-5    1.677208465025915E-4    1.992866104039106E-4    8.323973548303794E-5    3.864285076687375E-1    3.576530460604205E-1

 1.737500000000000E9     4.182942702480409E-1    3.310023902069871E-1    1.628018831364607E-4    2.318331089225009E-5    2.103213843231152E-4    1.307450705511056E-4    3.398388036941859E-4    1.029182517215029E-4
                         1.728152624103209E-4    3.956190081644822E-5    4.126662063677737E-1    3.350619614931731E-1   -2.216541976387418E-5   -1.192694352023945E-4    1.221114858232637E-4    1.367902215952230E-4
                         1.777223493196272E-4    1.183084600684276E-4   -2.594611881132607E-5   -9.666642779192067E-5    4.255547987011381E-1    3.314630102980280E-1    1.549327906087253E-4    2.663314434398468E-5
                         3.438256264256527E-4    7.806448626438855E-5    1.282341249150433E-4    1.402129439925623E-4    1.734091067136272E-4    1.899082417765237E-5    3.951283288986903E-1    3.402280817480561E-1

 1.750000000000000E9     4.263395209055146E-1    3.125208293633076E-1    1.592917399871460E-4   -2.473587583117372E-5    2.199716084354356E-4    7.137306999989760E-6    3.135523202235767E-4   -9.690474948031636E-5
                         1.844531531808179E-4   -4.871737476201950E-6    4.198952755865600E-1    3.158307879414611E-1   -9.110497499796134E-5   -1.033890457452348E-4    1.671734755554297E-4    8.774263344928562E-5
                         2.037220863021764E-4    3.969072326225123E-5   -6.741192489734023E-5   -1.336034103682510E-4    4.342370237105703E-1    3.130430533486706E-1    1.527737505625954E-4   -2.900026138881700E-5
                         2.994988092167812E-4   -1.020156914941755E-4    1.731191514282624E-4    5.035544507844192E-5    1.362045141310152E-4   -2.565495777484796E-5    4.025463053524519E-1    3.220848213913270E-1

 1.762500000000000E9     4.330910430440290E-1    2.931018253136535E-1    1.651557303666210E-4   -7.189162158164845E-5    1.672024255774469E-4   -6.507668303759018E-5    2.076163213989718E-4   -2.446554453634873E-4
                         1.365845949801608E-4   -9.684025380940650E-5    4.255921700197273E-1    2.959119409260350E-1   -1.299572079520266E-4   -9.492866135593376E-5    2.134450895971852E-4   -3.246332257306228E-5
                         1.649205859604544E-4   -6.158447398301066E-5   -1.326075399144321E-4   -8.787420501808091E-5    4.413996215254459E-1    2.937826373541316E-1    8.042424786476639E-5   -7.543483550594019E-5
                         2.017822759127680E-4   -2.249828558909495E-4    2.021274614386920E-4   -2.192470889914558E-5    1.149814252961031E-4   -8.881711886391466E-5    4.084886679071650E-1    3.035430717095617E-1

 1.775000000000000E9     4.383726093937035E-1    2.731309579057466E-1    9.351153653812798E-5   -1.363285227028784E-4    1.368513978893887E-4   -8.858494794549954E-5    5.490056614983657E-5   -2.908584242392785E-4
                         8.801001105983967E-5   -1.596157490830431E-4    4.296096379900932E-1    2.755004621441498E-1   -1.536361831452752E-4   -1.830376814533374E-5    1.802133687656639E-4   -1.362453733719294E-4
                         1.170725155610939E-4   -1.220148090615436E-4   -1.593033269850576E-4   -2.354380639955041E-5    4.469884624182908E-1    2.737516543681427E-1    3.975970012080077E-5   -1.194134399613707E-4
                         5.794583615434814E-5   -2.847580537598580E-4    1.783343978955244E-4   -1.218721823764224E-4    5.119755864181577E-5   -1.074055406769409E-4    4.128245591984778E-1    2.846996199860615E-1

 1.787500000000000E9     4.422739998553174E-1    2.527832519227645E-1    1.023210967764282E-5   -1.385455264210258E-4    8.980083000338959E-5   -1.442455647581480E-4   -9.185407189353661E-5   -2.567342487829209E-4
                        -1.087500844488083E-5   -1.602728740684571E-4    4.318319805021875E-1    2.545331450167079E-1   -1.480882303624762E-4    5.781138765347869E-5    8.998543792541726E-5   -1.852891113142762E-4
                         5.947006021967530E-5   -1.371082648665835E-4   -1.337359646408924E-4    6.257331999763257E-5    4.508185793435280E-1    2.531785573171214E-1   -1.049531242149001E-5   -1.086061581580244E-4
                        -1.058403871792289E-4   -2.623973271747162E-4    9.203855040078088E-5   -2.084721419144339E-4   -3.776496233108702E-5   -1.068482954770587E-4    4.154840576836863E-1    2.653940005660600E-1

 1.800000000000000E9     4.448397682894251E-1    2.321369630339209E-1   -1.005757182326207E-4   -1.496994299645012E-4   -6.299840419984054E-6   -1.447309959447698E-4   -2.374318681315631E-4   -1.649142658325237E-4
                        -9.068343173563444E-5   -1.298860789349734E-4    4.321970596907133E-1    2.332834943101151E-1   -1.494452900773684E-4    7.039912380187073E-5   -2.099405826555976E-6   -2.222323600842281E-4
                         3.270916643598044E-5   -1.508561980175368E-4   -1.409033066724257E-4    7.799916003163902E-5    4.533661561903716E-1    2.320635669895907E-1   -9.839885028583248E-5   -5.859250142984588E-5
                        -1.850666687369465E-4   -1.658763441616798E-4   -1.239098159398005E-5   -2.184082084645667E-4   -9.739244980012079E-5   -4.869528762395903E-5    4.163817438782726E-1    2.458387199748631E-1

 1.812500000000000E9     4.457220343016670E-1    2.113382566352854E-1   -1.845525535903643E-4   -3.318281952398864E-5   -3.963815596513196E-5   -1.532595532606559E-4   -2.636065698303617E-4   -6.572632713602002E-5
                        -1.359676578567698E-4   -2.698896272934649E-5    4.307721796517809E-1    2.118415665575809E-1   -1.013553985484154E-4    1.380468646853034E-4   -1.154469948910397E-4   -2.072773761901890E-4
                        -3.359080762468843E-5   -1.632946387040548E-4   -1.021705948722012E-4    1.294620034123985E-4    4.543421037348161E-1    2.105018884642660E-1   -9.472960915216861E-5    3.206341118488926E-5
                        -2.962620277598075E-4   -4.571349468133870E-5   -1.068521605445256E-4   -2.229779419190463E-4   -9.201809574713856E-5    3.636520409952887E-5    4.158154373913976E-1    2.258759740562870E-1

 1.825000000000000E9     4.449845583519559E-1    1.905518758226396E-1   -1.412767533060001E-4    6.220960137417866E-5   -1.230954940189265E-4   -1.291376991346053E-4   -2.407737143614740E-4    1.223446512331904E-4
                        -1.406437043263549E-4    7.928495125593961E-5    4.274437445012112E-1    1.906118946454243E-1   -7.735979921196480E-5    1.400408239720245E-4   -1.951954318622962E-4   -1.444889498665111E-4
                        -1.175011974354938E-4   -1.192863436831832E-4   -6.745984909188299E-5    1.456187046043115E-4    4.537743856630140E-1    1.888818966476688E-1   -6.586896264785314E-5    1.001741928129677E-4
                        -2.125961594224836E-4    1.185299378129106E-4   -1.978706452040928E-4   -1.163987720968621E-4   -4.828241518011226E-5    8.010071131576799E-5    4.138027407677236E-1    2.057215857234060E-1

 1.837500000000000E9     4.423338624755724E-1    1.697274188568486E-1   -7.299336555949635E-5    9.107009283794738E-5   -2.147148003264588E-4   -7.794415218308120E-5   -1.314486674617096E-4    2.296196811537381E-4
                        -6.672917854503756E-5    1.199922831787629E-4    4.222506856383491E-1    1.697613414392810E-1    3.354147797179283E-6    1.920878042370501E-4   -2.384506894122709E-4   -2.781241280251009E-5
                        -1.694770357241126E-4   -9.497543133067774E-5    7.092054796221887E-7    1.705607579027850E-4    4.516596529453418E-1    1.674238995048925E-1   -1.195728365869651E-5    1.240537618322727E-4
                        -1.329930194929134E-4    2.201962879337514E-4   -2.625695711625962E-4    2.209332277995349E-5    1.151033239835887E-5    8.232694347773359E-5    4.103433731759519E-1    1.857995048839995E-1

 1.850000000000000E9     4.378349893659657E-1    1.492658459138147E-1    8.753598057024541E-6    1.291684174897475E-4   -2.078228527601668E-4    8.322088603343571E-6    1.194826438281272E-5    2.456908376570380E-4
                        -2.942590780111188E-6    1.111537045105606E-4    4.151591713892553E-1    1.496611492395183E-1    8.072649742902309E-5    1.672560675383670E-4   -2.380653185130902E-4    1.321497902360149E-4
                        -1.890515653995573E-4   -6.575972997963762E-8    8.753262768522628E-5    1.656211455808341E-4    4.478867495190557E-1    1.464034441275957E-1    8.082098745244313E-5    9.195277317132014E-5
                         9.910923150603861E-6    2.576949060579057E-4   -2.113853230658267E-4    1.295970934619241E-4    7.415765948740604E-5    1.034529696819435E-4    4.053711935248497E-1    1.663557292682321E-1

 1.862500000000000E9     4.315302936265665E-1    1.288700160458071E-1    8.585594868854585E-5    1.121278661261397E-4   -2.097734398117377E-4    1.635478472747043E-4    1.269129693062230E-4    2.265809417189430E-4
                         6.026584448777254E-5    1.207612518897928E-4    4.062855889364718E-1    1.304063985468650E-1    1.759386655202818E-4    1.041887983737452E-4   -1.034763416943291E-4    2.422483561054086E-4
                        -2.031532730820746E-4    1.311980490863351E-4    1.479788754891777E-4    1.150298982873982E-4    4.424434373974374E-1    1.259985498633753E-1    1.172302997935125E-4    3.058478906061288E-5
                         1.420672304458043E-4    1.913905229998501E-4   -1.181208338199410E-4    2.226898623412129E-4    1.143972314723077E-4    5.461218525884654E-5    3.987674013466325E-1    1.476284059099655E-1

 1.875000000000000E9     4.233410320357310E-1    1.089327724646012E-1    1.109839035273536E-4    6.766807726187889E-5   -9.083282816066487E-5    2.120757450794702E-4    2.020753032517271E-4    9.133619544590791E-5
                         1.171402787395065E-4    5.931488435898402E-5    3.956800363155944E-1    1.122910597169591E-1    1.981022338314339E-4    5.239912282863906E-5    2.042997760572525E-5    2.570606724452201E-4
                        -1.051315328895847E-4    2.411825072808935E-4    1.797017160811671E-4    2.210058114256676E-5    4.351898969594374E-1    1.060626098554760E-1    1.385706899968094E-4   -1.333560490506259E-6
                         2.648305404695865E-4    8.738627160065266E-5    2.770477681871487E-5    2.756627928082526E-4    1.530261484182176E-4   -2.773692857539029E-6    3.903184058617749E-1    1.298211876051215E-1

 1.887500000000000E9     4.133207352853132E-1    8.957963363696028E-2    1.755390487732743E-4    6.645235159838345E-6    2.391844281234412E-5    2.558250336968051E-4    2.313367398652126E-4   -3.668829328285174E-5
                         1.609356283257413E-4    1.558326725415141E-5    3.832776187583543E-1    9.513691336992083E-2    1.775229093073887E-4   -4.809876216053108E-5    1.799094290408190E-4    1.952128602986379E-4
                         6.643366333535101E-5    2.673646199643071E-4    1.781740000029478E-4   -5.441762109466331E-5    4.260050933176633E-1    8.695807968661810E-2    1.158619375886392E-4   -5.934747064331742E-5
                         2.459081543881317E-4   -6.047268605994404E-5    1.866267028207142E-4    1.842500215728252E-4    1.431048408555307E-4   -5.128722886704406E-5    3.799784339348193E-1    1.128554828831234E-1

 1.900000000000000E9     4.018131517087030E-1    7.117006926616291E-2    1.428339815463103E-4   -7.196909394865985E-5    1.754284931620776E-4    1.733362182101267E-4    1.158586146646024E-4   -2.194142230313163E-4
                         1.367383957636521E-4   -6.942635370569124E-5    3.690819971184132E-1    7.935454547408297E-2    1.657026597747696E-4   -1.334757912802007E-4    2.510102331726219E-4    9.891344623809173E-5
                         1.769045247677431E-4    1.909833194725043E-4    1.619755188504615E-4   -1.316717550749711E-4    4.150313178284442E-1    6.862838097194805E-2    9.267714737158631E-5   -1.111033728583551E-4
                         1.899616029051545E-4   -1.657633224640188E-4    2.263565368481484E-4    6.906939157849084E-5    1.116092058906638E-4   -1.303999213708247E-4    3.678642148662318E-1    9.687394025321436E-2

 1.912500000000000E9     3.886670680936394E-1    5.387775623041834E-2    7.401037383109182E-5   -1.740396959932267E-4    2.715540007635762E-4    8.834482193275812E-5    2.989803311193929E-5   -2.271101899802900E-4
                         8.366027137250096E-5   -8.592424974821908E-5    3.533985482096115E-1    6.501327681667214E-2    8.704238823397204E-5   -1.581029996073269E-4    2.429395745502093E-4   -9.870445674855056E-5
                         2.554906963409860E-4    7.738924814192544E-5    8.356153583101611E-5   -1.527719389150786E-4    4.023592636178766E-1    5.108788254746185E-2    2.788354869118974E-5   -1.887793390769864E-4
                        -5.285179224164525E-6   -2.334313694881124E-4    2.725127963581404E-4   -4.932353711167834E-5    2.272151643943099E-5   -1.706768211856719E-4    3.541235390907794E-1    8.182649208708757E-2

 1.925000000000000E9     3.740199435053726E-1    3.819935200286408E-2   -2.258212553212957E-6   -1.490529893115854E-4    2.497731350034807E-4   -8.879534125902186E-5   -1.161579687639688E-4   -1.861289770058243E-4
                         1.457141702707347E-5   -1.493772619745666E-4    3.365003059036915E-1    5.235442540538091E-2    1.181523930453980E-5   -1.714729741889442E-4    1.967529486913986E-4   -1.710248881041071E-4
                         2.597643380899242E-4   -8.248856590179027E-5    2.711767363418393E-5   -1.665271757463822E-4    3.882695276640059E-1    3.460897017764889E-2   -3.908335550881522E-5   -1.551618656637060E-4
                        -1.070781799682205E-4   -1.845588751583616E-4    1.559583126328746E-4   -1.733552056376532E-4   -3.204619648783333E-5   -1.792853186380614E-4    3.390146239411476E-1    6.811990228616534E-2

 1.937500000000000E9     3.580157247223728E-1    2.413000712414847E-2   -4.114346744125386E-5   -1.701606063144474E-4    1.776051668097685E-4   -2.386220304777512E-4   -1.904112709749708E-4   -6.061637797814067E-5
                        -7.091578990834751E-5   -1.476320990163747E-4    3.185412854545712E-1    4.148639418977913E-2   -5.314371874225370E-5   -1.595372431870168E-4    4.857522880983325E-5   -2.496605400752260E-4
                         1.727664465678456E-4   -1.925095074266391E-4   -6.428004325456952E-5   -1.769814053710906E-4    3.728270056050054E-1    1.947822738724046E-2   -1.149890971792298E-4   -1.569655472348646E-4
                        -1.833243587864538E-4   -7.919767476722474E-5    4.876385724600780E-5   -2.535521816111429E-4   -1.046827931366630E-4   -1.356604199864988E-4    3.227399311645427E-1    5.590297370667078E-2

 1.950000000000000E9     3.407020019855635E-1    1.197412917079496E-2   -7.739448603064695E-5   -9.585338529334803E-5    3.518654057205024E-5   -2.628863559705969E-4   -1.939523945979186E-4    4.916727506785333E-5
                        -1.397420984277940E-4   -8.816065339073285E-5    2.996411259766767E-1    3.273385795050372E-2   -1.340875285993089E-4   -1.306992541828628E-4   -8.862628326396978E-5   -2.213415988375556E-4
                         1.542304052828386E-5   -2.864346540587825E-4   -1.238125324830024E-4   -1.397830988458703E-4    3.561849338745596E-1    5.827731637720750E-3   -1.589823578146767E-4   -1.004597614010790E-4
                        -1.789758594242947E-4    2.811531201724602E-5   -8.541128052495873E-5   -2.321061138168740E-4   -1.582590580372601E-4   -1.017429160462599E-4    3.054903219335261E-1    4.554898680634543E-2

 1.962500000000000E9     3.223523229748297E-1    1.824314337742845E-3   -1.530686983811809E-4   -5.262483164716206E-5   -1.240597546819745E-4   -2.489056430687528E-4   -1.363196983040742E-4    1.043617062428851E-4
                        -1.608055576333727E-4   -7.079362571429181E-5    2.801392028985621E-1    2.629068238581335E-2   -1.890281186189281E-4   -9.936495738802132E-5   -1.727291642235347E-4   -1.498245886374150E-4
                        -1.252793003474851E-4   -2.400206201701450E-4   -1.830221891259873E-4   -1.056728004254725E-4    3.385291601871315E-1   -6.030997474714642E-3   -1.744494971566981E-4   -2.419027314700473E-5
                        -1.401273622920604E-4    1.293137663309960E-4   -2.037678204183236E-4   -1.234755123550752E-4   -1.802909196276411E-4   -1.931045287993755E-5    2.873359493911009E-1    3.729152643310231E-2

 1.975000000000000E9     3.028338060600604E-1   -6.304031600109199E-3   -1.400661973080438E-4   -2.795443877479697E-6   -2.264229789466927E-4   -1.232381492244563E-4   -3.273227207766332E-5    1.558647774781043E-4
                        -1.790171967949144E-4    1.687384704029953E-5    2.601561800530177E-1    2.235438361336605E-2   -2.112350675394569E-4    5.885815176876198E-6   -2.339555873688565E-4   -7.780396342966041E-6
                        -2.300806176695371E-4   -1.254284027383254E-4   -2.004440648811549E-4   -7.043652888731455E-6    3.200071238685363E-1   -1.578008134911218E-2   -1.833680555845359E-4    5.755377685024483E-5
                        -4.562826823889949E-5    1.642856781770431E-4   -2.240305595762132E-4   -2.138741750569201E-6   -1.986588648695931E-4    4.047933944810548E-5    2.684422141910945E-1    3.143852241284496E-2

 1.987500000000000E9     2.825291574653462E-1   -1.228393448891913E-2   -1.469872655454305E-4    9.069813349170625E-5   -2.366716888979441E-4    3.818636184406489E-5    4.353903967961199E-5    1.627872481250988E-4
                        -1.263678853503811E-4    6.991853510116411E-5    2.398790798543788E-1    2.099819538597739E-2   -1.830276942249027E-4    9.460232924877959E-5   -1.977345709863586E-4    1.408903049198903E-4
                        -2.522292012092735E-4    3.030069208430840E-5   -1.801934854333716E-4    9.941018216910117E-5    3.006387886732231E-1   -2.321868014626874E-2   -1.594234467148036E-4    1.198674064954255E-4
                         8.581032692917501E-5    1.458617635921077E-4   -1.841327615863788E-4    9.953720184871418E-5   -1.697465658494673E-4    1.110655878696004E-4    2.489272155098531E-1    2.803318142465805E-2

 2.000000000000000E9     2.617589560180331E-1   -1.612556646061401E-2   -1.290488781252739E-4    1.203288197836778E-4   -1.989613559884234E-4    1.691974514853099E-4    1.258594338507899E-4    7.249432786751555E-5
                        -1.076663299831519E-4    1.461751202716551E-4    2.195268234316632E-1    2.212255524717224E-2   -1.316069480899461E-4    1.852828158640225E-4   -8.985327423384628E-5    1.816478604827374E-4
                        -1.830346623787043E-4    1.662137372960059E-4   -1.395434449265933E-4    1.882725839444907E-4    2.806338920895051E-1   -2.841730680309731E-2   -9.366457218019247E-5    1.954802878173879E-4
                         1.344362753707720E-4    6.022696601955262E-5   -1.176962460573859E-4    2.087676330492726E-4   -8.964657499906204E-5    1.783375818391215E-4    2.290213456218626E-1    2.710947883064070E-2

 2.012500000000000E9     2.407134857053651E-1   -1.823796167122354E-2   -4.955644653858503E-5    1.505946901889861E-4   -1.055775823615219E-4    2.257116596836775E-4    1.290274158900380E-4   -1.652883605677760E-5
                        -5.332282538189794E-5    1.633413442831656E-4    1.997227860507359E-1    2.521556503668406E-2   -4.443554507014773E-5    2.157811976877521E-4   -1.112337737741424E-6    2.154992853987338E-4
                        -8.392888542791729E-5    2.231273679708322E-4   -2.884963522414056E-5    2.271756146504595E-4    2.603037700097054E-1   -3.167047346205332E-2   -1.754515900783998E-5    2.156414633567899E-4
                         1.342611195631208E-4   -2.859459009207398E-5    2.448483962420235E-5    2.273076489170789E-4   -2.370690618550048E-5    2.122946996817447E-4    2.091929967294410E-1    2.810464205101760E-2

 2.025000000000000E9     2.200241381593656E-1   -1.775993499992738E-2    1.148320314709652E-5    1.456430953636371E-4    8.051356961692399E-5    2.147195468097322E-4    9.855327762451684E-5   -9.047637907635720E-5
                         2.784239196654812E-5    1.683581213581145E-4    1.805645410924250E-1    3.070000125212975E-2    5.299407202072713E-5    2.173624233960147E-4    1.037465374514975E-4    1.314640071976627E-4
                         4.568397030409497E-5    2.154942618777156E-4    9.425588071357196E-5    2.071838554910200E-4    2.397234460042597E-1   -3.261765508151815E-2    6.032143807593858E-5    2.115265570376849E-4
                         1.109882599717803E-4   -9.332638771402071E-5    1.315115720565405E-4    1.537519924528106E-4    8.017886618341422E-5    2.012071704119802E-4    1.896906434064559E-1    3.149762528001412E-2

 2.037500000000000E9     1.999392224258339E-1   -1.488290281658413E-2    9.806676806741316E-5    1.386488600775015E-4    1.533848031575020E-4    1.582433378448960E-4    1.269326982464788E-5   -1.373068983840643E-4
                         9.116251876668589E-5    1.474454423815331E-4    1.625885333578675E-1    3.855872378339856E-2    1.795851899486032E-4    1.453375066686830E-4    1.827069229091724E-4    4.124986154984603E-5
                         1.550189209924956E-4    1.368747828775960E-4    1.765801995088498E-4    1.623034471500328E-4    2.192564092062288E-1   -3.119357610900636E-2    1.667854741174873E-4    1.392314946911492E-4
                         3.907103373947536E-6   -1.195257851519616E-4    1.566492577051581E-4    6.104359713537315E-5    1.902338953661015E-4    1.378365078046369E-4    1.710329410442572E-1    3.737855383967817E-2

 2.050000000000000E9     1.809930864707902E-1   -9.508498698240707E-3    1.564763780920898E-4    9.977124988836149E-5    1.808567425959283E-4    3.293944735668592E-5   -3.632105403847719E-5   -1.001306740515578E-4
                         1.454440429750562E-4    9.246143530068917E-5    1.461161873215143E-1    4.837574557793613E-2    2.099070438203104E-4    4.882534847610978E-5    1.647328100936492E-4   -5.869874290568030E-5
                         2.056189981006859E-4    3.083245581448017E-5    2.081896635117190E-4    5.892852041109205E-5    1.995104280975356E-1   -2.772610692540213E-2    2.038584210880569E-4    4.504307051596221E-5
                        -4.376348315411136E-5   -9.319208526639992E-5    1.444788390749383E-4   -6.793307219034971E-5    2.146031977733985E-4    6.080709978144842E-5    1.536587534973843E-1    4.541169325513029E-2

 2.062500000000000E9     1.632205095032143E-1   -1.925730269899870E-3    1.307560028197351E-4    1.205831529486878E-5    1.583456176471457E-4   -7.660334548946307E-5   -8.514547123599005E-5   -6.141567194688708E-5
                         1.756911014112278E-4    3.781077650697729E-5    1.314636711073969E-1    6.014703863578891E-2    2.125240478746839E-4   -6.812668258115385E-5    9.510969879499054E-5   -1.205241430914182E-4
                         1.688843787814003E-4   -8.301966463147788E-5    2.134585379407176E-4   -4.673493760436021E-5    1.807137734509809E-1   -2.215207241930407E-2    2.187908887813137E-4   -4.113054239751142E-5
                        -8.760863413528486E-5   -6.555512998087328E-5    8.550065379685881E-5   -1.277181548126147E-4    2.411989736214810E-4   -4.529783974881319E-5    1.378564315143461E-1    5.561990317199858E-2

 2.075000000000000E9     1.468337584464289E-1    7.835065444528246E-3    1.819985154574279E-4   -7.206091445404683E-5    1.033669731427785E-4   -1.449918851929615E-4   -1.118187415250786E-4   -1.205926022111762E-5
                         1.683235342060971E-4   -3.843550148063272E-5    1.188922814444252E-1    7.363820399543740E-2    1.701147303290124E-4   -1.327979169273017E-4    5.239935489441199E-6   -1.719401904922269E-4
                         7.254010560432687E-5   -1.518463256374968E-4    1.376735557696229E-4   -1.231068371349152E-4    1.632208265337539E-1   -1.454644661496987E-2    1.775001371448931E-4   -1.191860839393699E-4
                        -9.468726758726738E-5   -6.503946063924889E-6    1.541886688359791E-5   -1.588432077513674E-4    1.772187125904664E-4   -1.073889222581662E-4    1.238522065895441E-1    6.777036758429884E-2

 2.087500000000000E9     1.318946707595792E-1    1.949078372661069E-2    1.035751630859727E-4   -1.140982611544945E-4   -5.366045340096127E-6   -1.670997158719056E-4   -7.101446405772659E-5    5.525074783182524E-5
                         1.163052547365077E-4   -9.585742438309973E-5    1.082480395943708E-1    8.867088684485545E-2    4.751260003487777E-5   -1.857966386882546E-4   -7.350696523574638E-5   -7.708690602558061E-5
                        -1.789077709462532E-5   -1.662138135101654E-4    6.508614603787448E-5   -1.893393313001412E-4    1.472657547811042E-1   -5.050366395447118E-3    9.870305274861371E-5   -1.746363630541263E-4
                        -7.288120962428251E-5    5.510169654350156E-5   -9.280447266223372E-5   -1.152982916614897E-4    8.894870678932160E-5   -1.451987993416408E-4    1.115990478851086E-1    8.173741971740939E-2

 2.100000000000000E9     1.185560113937940E-1    3.266768815324657E-2    4.531973455366849E-5   -1.463685128064988E-4   -9.561987217100902E-5   -1.226046913632077E-4   -1.916284531067049E-5    8.449544422003615E-5
                         7.109038104214602E-5   -1.418926357609512E-4    9.967138094743759E-2    1.047550591676171E-1   -2.263256486167642E-5   -1.660219065836026E-4   -1.314028987364054E-4   -6.644891094213039E-5
                        -8.704212364152537E-5   -1.225863429265030E-4   -2.219613665097363E-5   -1.842456970589459E-4    1.329780943429237E-1    6.219578924392609E-3    4.770669762426397E-6   -1.833962240075758E-4
                        -2.659456873720334E-5    8.197153551529573E-5   -1.211360559506979E-4   -6.244765073966966E-5    1.015263870763637E-5   -1.798007597974120E-4    1.013079739546132E-1    9.702427975963229E-2

 2.112500000000000E9     1.068742913434018E-1    4.685787737707359E-2   -7.982404273030785E-6   -1.563955463142333E-4   -1.538209928089759E-4   -3.007034279880001E-5    2.787332852769646E-5    1.032908045130869E-4
                        -2.290135050500647E-5   -1.564076591795332E-4    9.312254322263064E-2    1.213212128491608E-1   -1.237317189752205E-4   -1.105361777445148E-4   -1.248587337891626E-4    2.893313124896142E-5
                        -1.455973462135085E-4   -5.796883381778922E-5   -1.001110597683699E-4   -1.274144794103871E-4    1.204444478453210E-1    1.891818015919198E-2   -7.604225241525077E-5   -1.738940083432779E-4
                         1.582979581268019E-5    1.003170389386894E-4   -8.841741906856036E-5    2.348419151198954E-5   -5.939532331891038E-5   -1.627124037601693E-4    9.302855659767661E-2    1.131268237262987E-1

 2.125000000000000E9     9.701090111669187E-2    6.174068070999843E-2   -6.396244663741672E-5   -1.262732531229811E-4   -1.243236848682053E-4    3.661321288304082E-5    7.654576381795996E-5    5.403127804957213E-5
                        -6.672400508393747E-5   -1.085005666881321E-4    8.864637822669276E-2    1.381908270391138E-1   -1.395015247948553E-4   -4.921156536482544E-5   -9.397581642691568E-5    6.046727450501098E-5
                        -1.206237030960861E-4    2.018526205775169E-5   -1.468857000353961E-4   -4.817943808565822E-5    1.096127380721957E-1    3.285667251997312E-2   -1.082726635320797E-4   -1.101919607690099E-4
                         5.216626890414832E-5    3.204790085441131E-5   -6.661999282357782E-5    8.996726597268329E-5   -1.063365391071707E-4   -1.039984553593200E-4    8.680947900244400E-2    1.296719957677431E-1

 2.137500000000000E9     8.909415055800052E-2    7.708491444493694E-2   -1.120141960513309E-4   -9.155548551312469E-5   -7.087359887574545E-5    8.917448879739733E-5    1.097716775640838E-4    7.285536734435116E-6
                        -1.225491107236458E-4   -6.099765287044694E-5    8.611318493199534E-2    1.547962487663306E-1   -1.677666096768190E-4    1.372872287131926E-5   -4.110194017410206E-5    8.549403532615489E-5
                        -9.103300618221866E-5    6.935706202708340E-5   -1.539846971029540E-4    7.175340793156403E-6    1.004854569657611E-1    4.759525957254735E-2   -1.496507367960533E-4   -4.563606071888785E-5
                         6.846599986099515E-5   -1.240794747944713E-5   -2.785068774712132E-5    8.886043274638133E-5   -1.483762388081907E-4   -8.113539253162205E-5    8.270493407537997E-2    1.463583910341631E-1

 2.150000000000000E9     8.324986543933567E-2    9.259429222600075E-2   -1.145668199390396E-4   -3.707751569039937E-5   -4.153546976597744E-5    8.544245904946512E-5    7.320332829249148E-5   -6.161393312466552E-5
                        -1.204051214519983E-4   -3.492038010338519E-5    8.567838230351005E-2    1.710972052282673E-1   -1.528175340351806E-4    6.777984523142587E-5    4.805316163939627E-5    6.309620385239522E-5
                        -1.391718504012387E-5    1.039429972443581E-4   -1.045790636482717E-4    8.121707569701126E-5    9.318785757814479E-2    6.287897925953193E-2   -1.525328001208270E-4    3.287963267951987E-6
                         5.849528801278920E-5   -3.017743012012199E-5    2.006044978202720E-5    6.926568919582531E-5   -1.491166904506820E-4   -3.906847614976420E-6    8.090525525935506E-2    1.629948741714905E-1

 2.162500000000000E9     7.954020901560846E-2    1.081376406544610E-1   -1.210285911648316E-4    2.217754971010295E-5    3.871550735174088E-5    8.309702325339950E-5    1.701010031102230E-5   -6.114851303393778E-5
                        -1.304295717204360E-4    1.260981915040557E-5    8.727715625588997E-2    1.868397794663518E-1   -3.437084780464708E-5    1.409528928103370E-4    8.666182694547553E-5    5.625678721621393E-5
                         2.835936427056787E-5    1.028855943758413E-4   -4.815870999526888E-5    1.353759828080431E-4    8.765680656719968E-2    7.818133989020773E-2   -1.255040792424142E-4    7.727298736091128E-5
                         1.536727257117547E-5   -5.962549266708092E-5    4.834140884596928E-5    4.011517320239316E-5   -1.005236821422756E-4    5.940197997748478E-5    8.119466158307025E-2    1.794157977148608E-1

 2.175000000000000E9     7.772912956049059E-2    1.236460323932506E-1   -7.420023057286461E-5    6.212413579758428E-5    9.427038573490058E-5    8.563794085195762E-5    1.157713755058689E-5   -4.370639041482940E-5
                        -1.038833378338256E-4    5.243324994801022E-5    9.064273577015128E-2    2.020238227076827E-1    3.791809738556934E-6    1.234317273247630E-4    6.634940831648388E-5    1.124643995222658E-5
                         9.245720052469516E-5    5.325663069441625E-5   -1.525929835139068E-6    1.151167161763272E-4    8.391304799313244E-2    9.342172801447859E-2   -9.277257524048914E-5    8.568344844389565E-5
                        -3.160266792371218E-5   -6.086365598692714E-5    5.409227915105690E-5   -1.317164866127016E-5   -4.495830030955482E-5    1.095337012039470E-4    8.338157091278241E-2    1.955735310060689E-1

 2.187500000000000E9     7.777270851939788E-2    1.390357819325647E-1   -4.499638262372584E-5    7.854186788941213E-5    9.426905812481369E-5   -9.086808705190310E-6   -1.821516026774373E-5   -4.965714295011244E-5
                        -3.679551999462118E-5    1.015970728305122E-4    9.559137373538852E-2    2.167173718032153E-1    8.606897069222512E-5    1.113862401885941E-4    4.530179587609137E-5   -4.502447136422673E-5
                         9.774867573627996E-5   -8.489830091255027E-6    9.074450837760950E-5    1.122348164895940E-4    8.185416768785067E-2    1.083671100076607E-1   -3.287980897426009E-5    9.880282299462805E-5
                        -4.759459929857390E-5   -4.412596122648807E-5    5.974497159220821E-5   -3.116717582388890E-5   -2.894379190167850E-5    1.197536580709021E-4    8.723020902708668E-2    2.112143592334582E-1

 2.200000000000000E9     7.944375779187805E-2    1.543205235949223E-1    8.882938853127715E-6    7.540255605884734E-5    8.193092514551103E-5   -9.223421372922662E-6   -4.121937072249650E-5   -1.453598476285856E-6
                        -3.000462353300297E-6    7.095497142447704E-5    1.017788749129326E-1    2.308003381752854E-1    9.586971134995396E-5    4.192564503896873E-5    5.559615955680722E-5   -4.653052126522498E-5
                         6.876405099675186E-5   -3.351639344411866E-5    7.559103147309643E-5    4.037288308486621E-5    8.169053739831317E-2    1.230553432083257E-1    2.666667281548511E-5    1.292260506240955E-4
                        -4.274984561229655E-5   -1.972882891224513E-5    4.563795784867133E-5   -6.061735929356693E-5    2.314183647912427E-5    1.126304422971809E-4    9.251895450825974E-2    2.263522720828477E-1

 2.212500000000000E9     8.241907058717954E-2    1.693614544088503E-1    3.438937395392879E-5    8.112668772012962E-5    1.418557995911802E-5   -7.413846015896876E-5   -1.569094564642740E-5    3.317884399640436E-5
                         5.598132595942128E-5    9.173363686476691E-5    1.089195073434254E-1    2.442540072540698E-1    1.119793396327044E-4   -4.619206375980435E-6   -1.369683488561526E-5   -4.466268208163338E-5
                         4.792003106930472E-5   -7.007983759041569E-5    1.103855834375549E-4    1.795074465500227E-5    8.314174187123625E-2    1.373079304773320E-1    2.474392838174409E-5    8.258217714761072E-5
                        -3.034265778424969E-5    8.030558138374581E-6   -7.237725067993990E-6   -5.170100794241199E-5    6.058459667221865E-5    9.324288357298298E-5    9.902268610162067E-2    2.406669873350937E-1

 2.225000000000000E9     8.637403880498380E-2    1.839412513587239E-1    9.125363454054937E-5    3.380315275783703E-5   -5.874762138598149E-6   -5.587598452101254E-5   -1.235500543283044E-5    3.287820407552939E-5
                         5.350530978200626E-5    4.930515678650821E-5    1.169134567829593E-1    2.566980897234595E-1    6.839228723528875E-5   -4.116232715365121E-5   -1.988984868764053E-5   -3.475706777463221E-5
                         2.656767258077471E-6   -7.560899430175441E-5    7.549002653921718E-5   -5.969051508259634E-5    8.610375003272812E-2    1.513007117333920E-1    7.575757876098769E-5    3.633052255332152E-5
                        -2.473452804285478E-5    3.943362534205165E-5   -2.579029097480565E-5   -4.813546745758212E-5    7.102455654498381E-5    4.693708291256191E-5    1.065658327429624E-1    2.540612288527811E-1

 2.237500000000000E9     9.134719471249191E-2    1.978683977633580E-1    8.477195799693992E-5    9.363524583136145E-6   -5.056927638567910E-5   -4.805373253223385E-5   -6.712284703924479E-7    6.196778257815641E-5
                         7.159198843642356E-5    5.597362061849490E-6    1.256009484800424E-1    2.680399477289930E-1    3.705327790443530E-5   -1.045311828189069E-4   -4.116551253784930E-5   -1.428891875957193E-5
                        -2.669333298840983E-5   -4.976667697953161E-5    3.597344748674926E-5   -7.401757739850887E-5    9.027114492421608E-2    1.649346566816340E-1    7.628526546329459E-5   -4.549813015761679E-6
                        -2.710637845662099E-6    5.626292108239640E-5   -4.118567390380367E-5   -2.044427574966782E-5    7.312220200345687E-5    3.773070473838113E-5    1.151314209071314E-1    2.663660412134982E-1

 2.250000000000000E9     9.727161733887497E-2    2.109223303942433E-1    8.354108958279362E-5   -2.435404199472757E-5   -5.611606322458726E-5   -5.128826103446636E-6    5.187513524350268E-5    1.847226900936116E-5
                         4.297452931427018E-5   -1.714215518413879E-5    1.351429083450736E-1    2.782548071497353E-1   -7.341553661060919E-7   -7.250399539129452E-5   -2.490195671060798E-5   -1.037423985043791E-5
                        -5.459429186288270E-5   -1.679867967297032E-5    1.111096072791791E-5   -6.119917074180268E-5    9.547289579600779E-2    1.780338142178507E-1    6.086914549329060E-5   -1.745251129418752E-5
                         1.931656264575554E-5    9.916188966698742E-6   -3.086389784631432E-5    1.886935647748142E-6    7.624591385725495E-5   -3.513985310611317E-5    1.249010162028198E-1    2.775002341398621E-1

 2.262500000000000E9     1.041138074125007E-1    2.230029535796171E-1    2.362527259723224E-5   -4.449547430318646E-5   -6.590694024443483E-5   -7.323796276204863E-6    3.290313585678171E-5    7.007867840349237E-6
                         3.608391589859492E-5   -3.083355964892466E-5    1.456018329207819E-1    2.873050232195348E-1   -4.079413542569171E-5   -8.954565399969599E-5   -4.853093459194372E-5    1.790842531369842E-5
                        -5.314977039018965E-5    3.950193730719145E-6   -3.663345598244383E-5   -7.422653526268079E-5    1.015746318572524E-1    1.905278266484611E-1    5.789889421402666E-5   -3.573487181003222E-5
                         4.150605426072971E-6   -3.228699348050979E-6   -2.158627497551800E-5    2.735587611233878E-5    3.620792142861308E-5   -5.073148902394067E-5    1.356871979289301E-1    2.876755490546118E-1

 2.275000000000000E9     1.118714667554747E-1    2.339253868968948E-1    3.030362583296745E-5   -2.047367508056743E-5   -3.463254990301161E-5    5.607696099294905E-5    4.210504353598975E-5   -8.603726519935847E-7
                         2.163997844083534E-5   -5.056736094406628E-5    1.568436702525338E-1    2.954786544441363E-1   -2.230792832208672E-5   -4.715600477878675E-5    8.519552912201259E-6    1.540146642313375E-5
                        -4.902922772619413E-5    4.695677074480527E-5   -4.790137710762216E-5   -2.915024119427376E-5    1.084001510247002E-1    2.022589087073858E-1    1.158063461435791E-5   -6.669744524789179E-5
                         6.702139821789761E-6   -2.463702794585312E-5    5.657396525798299E-6    3.141005636502944E-5   -6.777008225151928E-6   -4.691958603815211E-5    1.471737324211465E-1    2.969689189562014E-1

 2.287500000000000E9     1.208555663190377E-1    2.438280731929440E-1   -3.792971136657120E-5   -6.612052378144284E-5   -2.442654943251222E-6    2.435647792876886E-5    2.592939683215947E-5   -5.362278401883829E-6
                         3.837925276096596E-6   -5.301316341673471E-5    1.688503264938900E-1    3.028098356325983E-1   -8.047388892930293E-5   -1.263794680255570E-5    2.668541114254311E-5    3.885467499550649E-5
                        -1.905168715745532E-5    2.760992634964743E-5   -6.750998534375935E-5   -1.439512696818932E-5    1.160355887570251E-1    2.130623732071599E-1   -2.928395246950307E-5   -4.702356408936063E-5
                         1.269372804264886E-5   -2.513666557079415E-5   -4.208599396165896E-6    3.672924979013033E-5    1.640359944533703E-6   -5.582468412534155E-5    1.593407316344218E-1    3.054068451237122E-1

 2.300000000000000E9     1.308412242165067E-1    2.529713646442485E-1   -4.592962801481370E-5   -3.981804118739198E-5    4.422507625265975E-5    5.807108515321681E-5   -1.736660330343681E-5   -4.770596796852998E-5
                        -3.243405440676955E-5   -3.668153319754513E-5    1.813855796219087E-1    3.094100525369454E-1   -4.367732050844817E-5    1.106016563555690E-5   -1.907214927609681E-5    3.192418597887038E-5
                        -5.043214814502110E-6    3.706310283579809E-5   -6.233528528421455E-5    2.806227104500944E-5    1.244775138007141E-1    2.228934472468220E-1   -2.247301028077710E-5   -4.032137522001124E-5
                         3.659436060068500E-6   -3.231971459722314E-5    4.247831790427779E-5    4.563127034134968E-6   -3.680114531974205E-5   -3.305216563182951E-5    1.720431276158985E-1    3.129320339763911E-1

 2.312500000000000E9     1.417950265991626E-1    2.611584647822201E-1   -5.441857141141193E-6   -2.340724097066387E-5    3.766369156327754E-5    5.037228691924321E-6   -2.027330572080806E-5   -1.745601250591543E-5
                        -4.121220583599907E-5   -1.064980570245425E-5    1.940895713227377E-1    3.151908749466126E-1   -6.300504609741587E-5    4.233911418835008E-5    1.024106482476226E-5   -1.161102572463603E-5
                         3.239019790539333E-5    8.786714298671688E-6   -4.539172265100604E-5    6.737008323919211E-5    1.337347644620012E-1    2.316144408590618E-1   -2.699951382670245E-5   -2.459972794186646E-5
                        -2.817485744803352E-5   -3.641285876605930E-5    2.496182042357316E-5   -1.461654926213535E-5   -2.915571543384352E-5   -2.332333910606037E-5    1.850973472874820E-1    3.193006597979887E-1

 2.325000000000000E9     1.534118229836527E-1    2.688029918425964E-1   -2.448749726280742E-5    9.505107168682235E-6    2.404609123304951E-5    9.306587694771896E-6    1.697818949344377E-6   -2.375774033841167E-5
                        -2.512346424094065E-5    3.668928799516350E-6    2.071025192218509E-1    3.201397944961264E-1   -1.798343487664026E-5    4.247083614524548E-5    2.867131333910897E-5    2.688690022168504E-5
                         2.532983442344958E-5    1.082275544629802E-5   -2.155844741506284E-5    5.654301657918895E-5    1.438227621769957E-1    2.393863898468242E-1   -5.069636053310892E-6   -3.141854118603733E-5
                        -2.448063732754983E-5    6.241136970706505E-6    2.768974560369669E-5   -6.001693223621528E-6   -3.738287095254396E-5   -1.180295428782233E-5    1.983547102550121E-1    3.246246243345186E-1

 2.337500000000000E9     1.653957549984386E-1    2.759565448562868E-1   -2.341651604804966E-6    2.762146301613032E-5    3.632876559887919E-5   -3.471471399963179E-5    2.514442905004568E-5   -2.553039394511196E-5
                        -6.381153230440240E-6    4.523428323363242E-5    2.200960569853891E-1    3.241150959486307E-1    1.409319859181070E-5    6.461606252578897E-5   -1.220894581558581E-5   -1.462187141864881E-6
                         3.696089045052707E-5    1.070251193236863E-5    2.479776166706242E-5    4.883135297612861E-5    1.547059696982446E-1    2.463378056137408E-1   -3.710863774145461E-5    3.167573155428009E-6
                        -1.851866669534186E-5    6.774994820125843E-6    3.703057273677410E-5   -1.335099638458166E-5   -5.272031476157059E-5    1.122699419628105E-5    2.119099220756323E-1    3.288762601665088E-1

 2.350000000000000E9     1.774919576261905E-1    2.822672275341693E-1   -9.047213100614921E-6    2.271943559952507E-5   -1.862699635715498E-5   -5.073688646622415E-5   -2.183329885873577E-5   -3.275623130970659E-6
                        -6.522488819204462E-7    8.725042407138236E-6    2.332411140883823E-1    3.270637650017647E-1    5.580934859405680E-5    7.407214401834852E-6   -4.193428774540998E-6   -3.042077214900215E-5
                        -8.224769777876198E-6   -1.567134794001027E-5    3.245405248617575E-5    6.333114513530249E-5    1.662274024231718E-1    2.524903391228278E-1    4.203413241638168E-6    3.093178169285134E-5
                         1.058772115956599E-5    1.140022855340159E-5   -1.672830362478504E-6   -9.977221248685100E-6   -3.498927401452697E-5    2.436926205865256E-5    2.256925269735769E-1    3.319552439022000E-1

 2.362500000000000E9     1.895333669892378E-1    2.876285796858646E-1    5.750207248473820E-6   -9.459714530738778E-6   -1.884978979925393E-6   -3.530603155484874E-5   -8.258159220495076E-6    2.114368395727133E-5
                         7.172893099462235E-6    4.257133347662042E-5    2.463543657157453E-1    3.288024558243933E-1    1.552492475377505E-5    3.184327594689398E-5    2.104567262907584E-5   -1.498209203842670E-5
                        -3.826599339172069E-5   -2.291579790032347E-5    3.504455036079563E-5    1.592166627225595E-5    1.780628608312245E-1    2.578423177608661E-1   -2.386880111571371E-5    2.186064457394809E-5
                        -1.368943841954311E-5    2.521952360125450E-5   -7.112286302563604E-6   -1.417557838851397E-5   -1.156336799830008E-6    1.656529416311374E-5    2.397756987359835E-1    3.337943992015330E-1

 2.375000000000000E9     2.015492309987444E-1    2.918875748242769E-1    2.026087307595308E-5    1.840211093433972E-5   -1.618888469630548E-5   -4.522076709837224E-5    2.038617647777459E-6    3.667817062961471E-5
                        -2.920341764371192E-6    1.667238727012948E-5    2.596925562179968E-1    3.295686431116427E-1    4.110747468989556E-5    4.327343512594807E-6   -3.288241721744313E-6   -2.387143392688993E-5
                        -1.091233627972166E-5   -1.056388797769547E-5    4.328458994196935E-5   -1.727639422660103E-5    1.901047668524395E-1    2.623952849050808E-1    2.376452093265382E-5    3.552250984458752E-5
                         9.970463438478897E-6    4.638704553873557E-6    5.350021842782482E-6   -5.141984306515588E-6    3.680352941358064E-5    2.113551105356207E-5    2.539309851524806E-1    3.346221480928856E-1

 2.387500000000000E9     2.135992401573785E-1    2.948336111802790E-1    3.515516037981094E-5    3.988939936050966E-5   -3.229262575638709E-5   -1.750520336268629E-5    4.900293016902664E-5   -1.115855278726355E-5
                         3.191870623853720E-5   -1.210158908972837E-5    2.732008913812875E-1    3.293105104597986E-1    9.361413760220327E-6   -9.372489359685361E-7   -2.488865963725670E-5   -3.194631752120763E-5
                        -5.061330670660885E-5    5.677687781368433E-6    3.820545957691532E-5   -2.967875873046001E-5    2.021782189978287E-1    2.661170039279522E-1    1.233663243949978E-5    3.192004558602919E-5
                         3.721010726611758E-5    7.248237792081153E-7   -2.719371353865450E-6    4.124214010703771E-6    1.542238220866231E-5    1.864577997193718E-5    2.682387444859130E-1    3.347156733994553E-1

 2.400000000000000E9     2.259505372975636E-1    2.964404534564871E-1    2.077908580227044E-5    1.801203154283985E-5   -1.299582345220335E-5    2.705956175660049E-5   -2.953471509906416E-5    2.852034431341470E-5
                         5.745287073473687E-5   -4.220223435017121E-5    2.868239947702572E-1    3.284081243496877E-1    4.483424523330933E-5   -2.057715432489257E-5    6.442885625496881E-5   -5.620572483273652E-6
                        -4.193066017860964E-5    1.813424743457886E-5   -4.172294434380677E-6   -6.083275127619279E-5    2.141789506340820E-1    2.687727947119805E-1    5.143959957074401E-5    1.745047420801321E-5
                         1.775856243773730E-5    1.367272269522539E-5   -1.281343409264290E-5    2.927993535191833E-5    3.355603081817633E-5    3.394562919092937E-5    2.824035053265461E-1    3.341189602500048E-1

 2.412500000000000E9     2.385450528768694E-1    2.967973071369055E-1    2.711005695787744E-5   -3.003107750106984E-5    3.138277567840803E-6    2.175848691242689E-5    4.716764779199628E-6    1.549359886798852E-5
                         6.587376588970457E-5   -5.751966940617196E-6    3.003552041705271E-1    3.268912453398528E-1    1.730589162936016E-5   -2.427608798644650E-5    6.134970487137616E-6   -4.102905848875560E-6
                         4.435180992374095E-6    1.448280027077806E-5    3.455891575851041E-6   -5.584897028647797E-5    2.261330869424701E-1    2.704954278033918E-1    7.777693059749576E-6   -5.251254333756876E-6
                         2.885003641456263E-6   -2.675484255667136E-5   -6.433439761934491E-6    3.199194552588478E-5    2.287370259414643E-5   -1.846921125308425E-5    2.962030259449029E-1    3.327806526921637E-1

 2.425000000000000E9     2.513792972518585E-1    2.963738922210573E-1    2.876679371896498E-5   -3.618929694471335E-5    2.773970178754550E-6    7.796008600307467E-6   -5.052064566886158E-6   -1.441187395252302E-5
                         2.688610893330942E-5   -2.642388985836498E-5    3.135265767855324E-1    3.247989996272493E-1   -3.337440515519620E-5   -5.083268401656004E-5    2.149516441446436E-5    8.843762276024499E-6
                         1.292508845400592E-5    1.901151009610203E-5   -2.004496957118604E-5   -3.466436951804896E-5    2.379451101717755E-1    2.711501136548761E-1    2.205353357755083E-5   -1.756334227490947E-5
                         4.422839420981006E-6   -1.333320707780338E-5    2.214727084589363E-5    1.291417892036896E-5    4.643514312278429E-5   -7.918404520158782E-6    3.095775064082535E-1    3.306069179377952E-1

 2.437500000000000E9     2.643125710538317E-1    2.953043780931704E-1    2.126304321860397E-5   -1.280115184397393E-5   -7.362366645286882E-6    1.907311673436275E-5    1.799772743662237E-6   -1.741644798674308E-5
                         4.894224666144002E-6   -1.554023536126610E-5    3.261329791932610E-1    3.219218074106499E-1   -1.963155720689008E-5   -1.477458201898549E-5    2.995669184409911E-5   -1.544036186033111E-5
                         1.261321714563719E-5    9.540321956010966E-6   -9.324206402553741E-6   -2.711594641545388E-5    2.497309477291819E-1    2.708304173135187E-1   -1.008604712840886E-5   -2.679132712108047E-5
                         4.501980464347573E-7   -3.312610726515042E-5    4.213306694758976E-6   -6.193784787342841E-6    9.466699556926857E-6   -1.526557540507719E-5    3.223048681128767E-1    3.274978530634707E-1

 2.450000000000000E9     2.770630156506009E-1    2.939111877669333E-1   -3.190706825747617E-6   -3.383466762069226E-5    1.350883383223457E-5    2.077927313259964E-5   -2.329989967220491E-5    9.987741692150506E-6
                         1.361979896529406E-6   -4.539773515731663E-5    3.381027964566721E-1    3.184801169467147E-1    4.039102888562712E-6   -1.698895781749704E-5    1.234732417011532E-5   -9.267295290490293E-6
                         1.771041922522513E-5   -2.098680978203861E-5   -4.669928211046653E-5    2.407889293569685E-5    2.613854520776394E-1    2.696442598807760E-1   -2.391686180446941E-5   -3.191333747144685E-5
                        -2.292889965871365E-5   -2.083310487867267E-6    7.090081988015333E-6    4.965660931892260E-6   -1.062646974557120E-5   -4.677759738657191E-5    3.346579972988902E-1    3.235991557640482E-1

 2.462500000000000E9     2.893387439350313E-1    2.922576543054616E-1    2.729637783638904E-5   -7.784171844283143E-8    3.580696493443244E-5    1.597605002171019E-5   -3.456094229586953E-5   -2.033755818675935E-5
                        -2.739171569585909E-5   -3.929834407213264E-5    3.496137301907107E-1    3.140337432610148E-1   -1.944629363618855E-5    3.840145157578688E-5    3.825840424098847E-5    2.443056273681766E-6
                         1.500452560195994E-5   -3.226050838749394E-5   -4.019394015546655E-5    5.596109508790156E-7    2.729272503958322E-1    2.677578528161612E-1   -2.151006069883409E-5   -5.304902532235933E-5
                        -1.820579898552026E-5   -1.569239861129285E-5   -2.612017275780373E-5    1.599615657685036E-5   -3.529011787235982E-5    5.347284063917646E-7    3.467523157319876E-1    3.187666500357238E-1

 2.475000000000000E9     3.008280276692546E-1    2.902605454854608E-1   -3.182780488812081E-5    2.603122066953423E-5   -1.212586913083740E-5    7.172178941576231E-6   -1.820143323811132E-5   -1.562907270309333E-5
                         1.189482051643199E-5   -2.261526321309449E-5    3.608813566916768E-1    3.089685881761873E-1   -3.676532394418989E-5   -9.513343741365660E-6    1.863646193784432E-5   -7.859467177189092E-6
                         1.688232393092316E-5   -3.042595028560991E-6   -1.297237240297633E-5    2.281846326099397E-5    2.842794111458308E-1    2.651505168251814E-1   -3.875905787775901E-5   -2.117398315701893E-5
                         3.955162323977381E-5    2.283962679085697E-5   -1.599609089416252E-5    6.552197232357952E-6   -4.981054556164871E-5   -2.283204002952423E-5    3.586571065013273E-1    3.134505680557227E-1

 2.487500000000000E9     3.117817648295590E-1    2.877409120856760E-1   -5.236316725699339E-5   -9.319597273913565E-6    1.974344806770774E-5   -4.103939535131519E-5    2.375388279119359E-6    6.147102585933642E-6
                        -2.710686038802415E-5   -1.445506054318180E-5    3.717247654616255E-1    3.032364506272023E-1    1.546731616196382E-5    3.209972591418035E-5    8.146915174558714E-7   -8.021912320305128E-6
                         2.083025495834550E-6   -1.276069099726420E-5    4.352783789410308E-8    2.618078084503906E-5    2.953254439206220E-1    2.621193686594130E-1   -1.105095352433975E-5    4.714023497862803E-6
                        -1.578866422816389E-5    3.008019872414112E-5   -6.059807537913419E-6   -2.400340542600722E-5   -2.143031676754223E-5    3.032587428419494E-5    3.702270221299599E-1    3.075155461137450E-1

 2.500000000000000E9     3.220455019561608E-1    2.844257743487408E-1   -1.608654737250546E-5    9.043549426427395E-6   -1.112289798098705E-5   -8.529605630249324E-6   -5.697287851647607E-6   -5.732323500091274E-7
                        -1.040053680822961E-7    2.173523188397930E-5    3.823645794525082E-1    2.971377902186063E-1    7.773209824821279E-6    1.540434147379170E-6    4.653942447149924E-6    3.006984202186337E-5
                         6.208956670961931E-6   -1.458459032108866E-5    1.724586628404565E-6    3.085493738177257E-5    3.059463747027843E-1    2.586499503343587E-1   -4.673355366966318E-5    1.532615001746159E-5
                         2.762128396681975E-5   -1.830842359058663E-6    2.581618073332353E-5    3.634787812508417E-6   -5.769480900810607E-5    1.358607066437949E-5    3.813347814261986E-1    3.014709391516653E-1

 2.512500000000000E9     3.316176860561828E-1    2.802236418085961E-1   -2.486832648420980E-5    1.008048938678191E-6   -2.990440563097266E-5    1.540903795854215E-5   -2.331534553259511E-5    5.593737812354453E-6
                        -1.303025491893799E-5    2.021150481565658E-5    3.927762239508962E-1    2.906496650160015E-1   -7.366047221027976E-6    3.525528871845004E-5    2.684149096298165E-6    2.908030356921535E-6
                         1.299855797279089E-5    1.929664369821241E-5    4.262913575772073E-5    3.737181523230223E-5    3.161471762181468E-1    2.547434664951915E-1   -3.928394347999783E-5    1.446530456207843E-5
                         1.516390047142806E-5    1.646664936971961E-5    1.068100988134235E-5    1.707991535118597E-5   -2.783606956134836E-5    2.924184893563494E-5    3.921497579942685E-1    2.952029072046525E-1

 2.525000000000000E9     3.409913424132704E-1    2.751668278312641E-1   -2.430758719277725E-5   -7.252869791525263E-7   -1.765188402827620E-5    1.532220285409769E-5    8.412396902526189E-7    1.857068299764782E-6
                        -2.513030355487871E-5    2.581249586919265E-5    4.027299132010295E-1    2.841897590915638E-1   -2.257263478973953E-5    1.484950172637070E-5    9.693765974739078E-6    1.829619089630792E-5
                         1.488779731372220E-5    1.909837357543088E-5    2.573657100401003E-5   -7.102488049918769E-6    3.258259762318685E-1    2.505456969460027E-1   -1.082686045020051E-5    2.248439793292475E-5
                         1.416822867630842E-5   -2.452393656487825E-5    2.521053198298609E-5    1.560905464137671E-5   -1.539269516997181E-5    2.002571813330281E-5    4.021787075793407E-1    2.889023441276850E-1

 2.537500000000000E9     3.504735355566279E-1    2.694099903454961E-1   -3.631533542033967E-5    9.435510187314557E-7    6.064451615796735E-6   -2.208062672915081E-5   -2.415228497172140E-5   -9.235698566314848E-6
                        -3.565861342631936E-5    4.100522119953731E-5    4.120702810486053E-1    2.777667006249597E-1    1.887102543675477E-5   -1.182239637873704E-5   -1.018058432699853E-5    1.161635339840972E-5
                        -1.249357669974713E-5    2.954013335735127E-6    1.076294796877452E-5   -1.369750570260830E-5    3.348089539734184E-1    2.459816001296228E-1   -6.581992339510418E-6    2.147488287208511E-5
                         4.528043028665169E-6   -5.322069277815131E-6   -8.787021110530210E-6    2.059597373468227E-6    1.380257151646583E-5    3.518466763638420E-5    4.114603672739019E-1    2.822782310166753E-1

 2.550000000000000E9     3.597990215241316E-1    2.634547592951973E-1    2.094170269265908E-5    2.496274492168833E-5   -2.051193676224707E-5   -1.580116500428307E-5    3.968834194024686E-5   -2.993034249681860E-6
                         2.907372071027877E-6   -2.663698344867026E-5    4.208436136907572E-1    2.710978517883145E-1    1.526756208189727E-5   -1.774728389357620E-5    1.426431968534319E-5   -6.916311955297793E-6
                         1.426943890667028E-5    1.432880955052940E-5   -2.877268273532314E-7   -1.719201779911668E-5    3.434416599845397E-1    2.411170623342297E-1   -7.911102232620973E-6    1.891329705777567E-5
                         9.027501739111316E-6   -2.086714529385538E-5    3.741633539616032E-6   -1.557585369392823E-5    2.529557938987306E-5    1.821190662842116E-5    4.201925677400303E-1    2.751544600492808E-1

 2.562500000000000E9     3.690795659305379E-1    2.574593308808633E-1   -6.655750834951757E-6    1.165711344305273E-5   -2.172464341334184E-5    2.437578900013446E-5   -2.912900508603010E-5   -4.505868097960499E-5
                         1.558771947583205E-6    5.254158256832400E-5    4.290195563263394E-1    2.641214082921730E-1    8.528615555495910E-6   -1.579700072420416E-5   -1.094388327071251E-5    7.879670099036088E-6
                        -1.777200659544996E-5    1.113566095989113E-5    2.170429801102375E-5   -2.156446622377393E-5    3.517509883327922E-1    2.358926354932327E-1    3.325070440270113E-6    5.282435101071808E-6
                         3.169947378705779E-5   -4.793326147233067E-6    1.233786488468688E-5   -6.275496525175087E-6    3.282225587018584E-5    1.344689653014797E-5    4.285952260834810E-1    2.674974299950432E-1

 2.575000000000000E9     3.782749363414530E-1    2.517473533431240E-1   -2.480005213445855E-5    1.753761185637624E-5    1.775924125548095E-5   -2.333792619179071E-6    3.422182196412390E-5    2.423280965660858E-5
                         3.699217537881631E-5    3.192928962790318E-5    4.369759304580698E-1    2.568768391722985E-1   -1.932155573905433E-5   -9.449599577140163E-6    1.013808964039945E-5    1.892353807339531E-5
                         6.614380229914002E-6   -5.838647112229040E-7   -2.021642540140212E-5   -1.195128577844610E-5    3.597754891427403E-1    2.305352975985380E-1    3.563286521187803E-5    1.007688217880051E-5
                        -1.497179758035260E-5   -2.737861775398011E-5    1.938538716768679E-5    2.334484497929645E-5    2.666629902533369E-5   -1.287026600883680E-6    4.368536734339055E-1    2.596397818182545E-1

 2.587500000000000E9     3.869519570802413E-1    2.464565340661413E-1    7.718711582692304E-6    8.100769317681712E-6    2.671453171141893E-5    1.278413459478617E-6    3.703563387609366E-5   -1.049190775572635E-5
                        -3.116286722758845E-6    3.050650606586654E-5    4.444850500424308E-1    2.492608879446349E-1    5.797359402802433E-6   -2.826440279957082E-5   -1.778883571345755E-5   -1.257278995624418E-5
                         2.307846768944606E-5   -2.002252220542651E-6   -1.209849130917885E-5    1.198811783246145E-5    3.674641293430994E-1    2.249646731595319E-1    3.094115404201878E-5    1.318595218713539E-5
                        -5.345420783807587E-6   -2.182405399385238E-5   -2.242144852590021E-5   -2.883017817304621E-5    2.730688574893667E-5    2.161506050674131E-5    4.449936149857455E-1    2.515837670027987E-1

 2.600000000000000E9     3.949985388181579E-1    2.413721948368635E-1    3.454958341052275E-5    2.752688080949100E-7    1.513857530485500E-6    2.276247775224255E-5   -2.776557338549117E-5    2.727797696849676E-5
                         1.569169697064410E-5    3.837316247798158E-5    4.518286576243410E-1    2.414935234673182E-1    8.519891791210337E-6    1.138380075080889E-6   -2.028640040456143E-6   -5.465135571292563E-6
                         2.340790654346446E-5    4.429921706701184E-5   -8.395970707242037E-6   -1.313119778832972E-5    3.749424877034688E-1    2.191727029996474E-1    3.297187364527779E-5    2.034803811094765E-5
                         7.902424185975164E-6   -4.703482787158000E-6   -1.469198772756465E-5    1.123222741678742E-5    2.430870919748293E-5   -1.538122024141840E-5    4.529535765163341E-1    2.436018591227774E-1

 2.612500000000000E9     4.023089848101462E-1    2.362471601843125E-1    3.556530059495613E-5    7.087205075565140E-6    1.118373272680861E-5   -2.218117536271406E-5    1.387851882855434E-5    1.029074121148147E-5
                         2.808265109176641E-5    1.798380263867326E-5    4.590144985747132E-1    2.339147478163821E-1   -4.533544219275257E-5   -2.081976222108565E-5    1.643793758137429E-5    1.594528764045189E-5
                        -2.136409546136063E-5   -2.339208371866269E-6   -1.947378382189730E-5    1.690093864120681E-5    3.821117006925179E-1    2.131829343989903E-1    1.291882451014761E-5   -5.440323494999108E-5
                         2.135934166897207E-5    7.477545295148181E-6    9.260355449775493E-6    8.209021346270069E-6    3.088961348953780E-5   -7.393647514402752E-7    4.609491065737650E-1    2.358190300435917E-1

 2.625000000000000E9     4.090667281538442E-1    2.307083190870050E-1    6.414709571588941E-6   -3.519796240112355E-5   -9.281015739901583E-6    6.337644571998902E-6   -2.030247616199047E-5    2.397586672972545E-5
                         1.014157290993901E-5    1.745030527881649E-5    4.661872052584669E-1    2.262217677837703E-1    1.922991656723442E-5    1.758554229922194E-5    3.046203477779300E-5    2.747282343665947E-5
                        -2.723051227858940E-5    2.844515013869627E-5   -1.594376058497454E-5   -2.678417249373304E-5    3.890130886944212E-1    2.070003072639372E-1    3.270523440203232E-5   -6.130486742443326E-5
                        -1.102544197894399E-5    4.401223840910927E-6    2.169006868196697E-5    6.908587441181378E-6    2.657965749678699E-5   -7.017939439751394E-5    4.683039758480397E-1    2.281095439380786E-1

 2.637500000000000E9     4.151802656213290E-1    2.244649383801766E-1    2.745406328587833E-5   -1.677463007333288E-5   -5.913382163667941E-6   -2.470428762832425E-5   -1.684829548322792E-5   -1.670382340768479E-5
                         1.626945892355417E-5   -3.715773671413736E-5    4.726782464254410E-1    2.184417065594865E-1   -1.424489902374492E-5    5.602699501128083E-5    2.599642576306760E-5   -3.396383016546855E-5
                        -7.535365381760229E-6   -1.427049481502843E-5   -2.027380801338526E-6    6.443375015398412E-6    3.955165283177045E-1    2.007176579992722E-1    4.807496541118092E-5   -3.957702949225039E-5
                        -8.408071267340634E-6   -2.417851499781768E-5   -5.908613234472764E-6   -1.315500110936120E-5   -2.426586119142007E-6   -3.238783626489921E-5    4.751269813592290E-1    2.202689969371488E-1

 2.650000000000000E9     4.213714526616059E-1    2.175072770353225E-1   -2.219776797064295E-7   -1.408019918046865E-5   -9.849547214568878E-6    2.050988876049555E-6   -2.139044401519654E-6   -5.814687549512660E-7
                        -1.241760261145679E-5   -5.737611201239812E-7    4.790962818209769E-1    2.107661750471087E-1   -3.583451090716871E-5    2.842410793700188E-5   -1.468903296407007E-5    1.146342046336539E-5
                         1.242141598190711E-5    6.296052314130545E-6   -5.657357839792609E-5   -1.665848474127004E-5    4.018532451017458E-1    1.945530667413616E-1   -3.286696327512952E-5   -1.382540986459604E-5
                         1.480517004007608E-5    1.609503486178905E-5    3.176312166133693E-6   -1.376166210062033E-5   -9.608752675425452E-6   -5.547070395090560E-5    4.814369649978269E-1    2.123353787081032E-1

 2.662500000000000E9     4.276827926856764E-1    2.101364762700315E-1   -8.880361777000665E-6   -9.129178303826371E-5   -7.135457588236954E-6   -1.714803200776965E-6    1.394134892381058E-5    6.578258474078745E-6
                         2.376682668291341E-5    1.604780592218291E-5    4.851374556170319E-1    2.031966846274627E-1    1.479864717550235E-5    2.145011761939815E-5   -7.144594925115669E-6   -1.485290565465557E-5
                        -2.497050503152101E-5   -3.545100225351367E-5    2.916020484033055E-5   -3.962618554127098E-6    4.080707955787541E-1    1.884664536855453E-1    4.439676755495827E-6   -1.941386463685339E-5
                         4.800503192572475E-6   -1.845784298896263E-5   -3.952768425456794E-6    2.349342382943464E-5   -3.400365656427141E-6   -4.262078015214077E-5    4.873644076314448E-1    2.041981517009775E-1

 2.675000000000000E9     4.341032921510435E-1    2.025854115413709E-1    2.385568702614639E-5   -2.011741524505877E-5    2.182349054460795E-5    2.898522889884485E-5    1.171628597510962E-6    2.300522140415680E-5
                         1.224001208860841E-6   -4.649831338121312E-5    4.907444330505800E-1    1.955360166629899E-1   -9.718052639163247E-6    1.015397136133613E-5   -2.249880660705007E-6   -1.291577090329523E-5
                         7.824369876468748E-6    7.016785590493638E-6    1.204905138025512E-5   -9.579166733047314E-6    4.140606159236391E-1    1.821896613111623E-1   -3.477822127045934E-6   -1.291019865453224E-5
                        -5.818374284347296E-6   -1.244144997359231E-5   -3.205104487096158E-5    2.485599223374503E-5   -2.246140641581208E-5   -1.404122253420140E-5    4.930900632439202E-1    1.955470297895386E-1

 2.687500000000000E9     4.407231771441133E-1    1.954004749477865E-1   -1.763511000796195E-5   -1.328334711714489E-5    9.222134179606248E-7   -2.123963616473537E-5    2.479716520329917E-5    1.526605716077060E-5
                         3.512818079218228E-6   -3.532580073610906E-5    4.961263026626828E-1    1.875164830294569E-1   -2.136582255997176E-5   -2.428949053637266E-5   -5.215021379999059E-6    1.623656072469445E-5
                         2.952107230995066E-6    7.660895901320799E-6    1.919696089974293E-5   -2.420675500292537E-6    4.197648484702025E-1    1.760237927616081E-1   -3.940224819302546E-5   -1.081265377675034E-5
                        -3.798406677911041E-6   -1.482737294019254E-5    6.627533208752933E-6   -1.827967811462886E-5   -3.837070133097095E-5   -1.014468989050470E-5    4.988816831505755E-1    1.867412363532739E-1

 2.700000000000000E9     4.472887446754579E-1    1.889789836876417E-1   -6.056090239041260E-6    1.370172628957438E-5   -8.186980172506354E-6   -1.291198276516406E-5   -3.495058863639658E-5   -1.378244421085097E-5
                        -6.875413467334436E-6   -8.579224657081187E-7    5.013648999347983E-1    1.795572673249259E-1    4.314190048604601E-5    4.085307590160893E-6   -4.232652459992333E-5   -7.443321492470296E-6
                        -1.559337490754845E-5   -1.036547016329797E-5    1.926172748864465E-5    3.135108188439346E-5    4.253136159377000E-1    1.699069838021063E-1   -5.692801745656819E-5   -7.869765186652766E-6
                        -2.039448143762147E-5    4.422458775699154E-6    3.748422367285832E-5    4.466363369737185E-6   -5.037387277726822E-6   -3.343481428515792E-5    5.046351228588094E-1    1.780477834015450E-1

 2.712500000000000E9     4.539137669110936E-1    1.831318246356593E-1   -2.699262445796890E-5    6.435334832326514E-6    1.433935466172777E-5   -1.818981058366973E-5    1.097903661982065E-5   -2.289933492630276E-7
                         2.330853569524703E-5   -9.947181937043137E-6    5.068942692225502E-1    1.716165151236484E-1   -1.073356943721983E-6   -7.686352404458747E-6    2.617488070302614E-5   -2.310362541757798E-6
                        -1.800010297333663E-5    3.561139044244610E-6   -9.515779668717235E-6   -1.543118042083470E-5    4.307856411220424E-1    1.638635609313800E-1   -7.015342000855129E-5   -2.989442645627397E-5
                         1.299184145830147E-5    2.757296921491706E-5    1.535661255954626E-6    1.696998657307001E-5   -4.810132408297643E-5    7.730814941486227E-6    5.106368425540291E-1    1.696400564570172E-1

 2.725000000000000E9     4.600324479175129E-1    1.775546205360814E-1   -3.420555547194790E-5    1.320521593883448E-5   -2.595016686876137E-5    1.145524272622681E-5   -6.519727955323104E-6    1.445076813645755E-5
                        -1.317823141263161E-5   -2.435602380103423E-5    5.123723984978480E-1    1.638430038828716E-1    1.029497249412316E-5   -1.270772866681025E-5    1.310017009994553E-6    4.807116492591748E-6
                         6.212630510451213E-6   -7.637240237757599E-6    3.188282097077756E-5    3.210811738008789E-7    4.361149752897010E-1    1.577259011613385E-1   -1.437947468114697E-5    8.776875881732669E-6
                         3.663324334602972E-5   -8.845842990190263E-6    5.804319742069849E-6    4.194579037024570E-6   -1.567925379822751E-5    2.660072374479888E-5    5.164124027897786E-1    1.615181916252055E-1

 2.737500000000000E9     4.655841325514983E-1    1.721530549715619E-1   -1.813226176665808E-5    1.436762062337275E-8   -2.771365179151193E-5    7.652244719499670E-6    2.859802081486573E-5    4.924398910578107E-5
                        -2.188650094562711E-5    6.213947314910478E-6    5.177792455217047E-1    1.559848895083610E-1    7.337327930720465E-6   -1.591316150969893E-5   -1.081917143978407E-5    3.550342894270517E-6
                         5.915054620285222E-6    7.384248479741602E-6    7.030205180180918E-6   -1.542875739318708E-5    4.411913218873710E-1    1.514600381448912E-1   -1.191569671553772E-5    3.146560774937702E-5
                        -6.629579330041337E-6   -1.841277572860475E-5   -8.623321141383743E-6    6.106060227631101E-7   -2.666117285770088E-5    3.031679920397622E-5    5.217871284041334E-1    1.535989657112356E-1

 2.750000000000000E9     4.706920836456548E-1    1.663357994947907E-1    8.999393398332649E-6    3.111722505971090E-5    3.843306099797740E-5   -7.547846742122984E-6   -5.270756594414670E-6    8.465549467339235E-6
                        -1.330229601469734E-5    2.058411803792140E-5    5.229667501338253E-1    1.482394817481423E-1    5.626091022235100E-6   -2.492493331204775E-5    9.136680049237746E-6    1.463176762113754E-6
                         6.763333902660490E-6    1.734575573431282E-5    2.057863234921535E-5   -2.314001063816696E-5    4.461221841971243E-1    1.449823712735149E-1   -3.066032410016008E-5    1.388434452937744E-5
                         1.916580726670302E-5    3.185923894340469E-6   -1.013054832053832E-5    1.663124008921074E-5    1.086486387108091E-6    1.005346640522425E-5    5.267997194379367E-1    1.454431214844653E-1

 2.762500000000000E9     4.753695818220161E-1    1.597608633079142E-1    5.928913536131172E-6    1.778377594398446E-5    1.203677456269222E-5    9.380000827162921E-6   -3.879534467593694E-6   -1.260448047839872E-5
                        -6.279279103567666E-6    4.639159361856970E-5    5.278918570259700E-1    1.404296917944836E-1    1.439947341862216E-5   -1.252669941569262E-5   -5.576476237786328E-6    2.653555456471509E-5
                        -1.523387707964889E-5    9.712280172395961E-6    2.368557971943305E-6   -1.993145100820688E-5    4.510607233065015E-1    1.383612456883304E-1   -3.235677694128224E-5    4.291620987801030E-5
                        -2.244328708601266E-5   -1.169133003279743E-6   -4.590268055688479E-7    1.574922465631358E-5   -1.285312577946606E-5    3.475068532526241E-5    5.314283859428122E-1    1.370949010571176E-1

 2.775000000000000E9     4.798988798000974E-1    1.521694712131286E-1    7.978979901315169E-6    5.912033013273471E-6   -5.777466044481729E-6   -2.484738094771163E-5   -2.917524585835474E-5    4.822357167564239E-5
                        -5.613286420356023E-6    2.589177572531762E-5    5.325409915601131E-1    1.324899742656980E-1    4.493838200132734E-6   -1.502131181108871E-5    7.952360532230073E-6    2.599236508320295E-5
                         1.211043776139718E-5   -1.036108292085701E-5    3.243010358566346E-5   -5.948078561654429E-6    4.558367112919234E-1    1.317214637018297E-1   -1.943311375762679E-5   -4.587141018721052E-7
                         6.253991806154732E-6   -2.003079521075734E-5   -8.979106457499239E-6    1.469492842776739E-5    2.464237517969728E-5    1.338129194755764E-5    5.356845044239841E-1    1.286517176795992E-1

 2.787500000000000E9     4.850245284592596E-1    1.443157646470467E-1   -2.393488106468025E-6    7.319334453398098E-6   -3.757307677584068E-6   -2.825758310737038E-5   -8.403161675611296E-6    3.249548898642926E-6
                         3.202724822078414E-6    3.072705995755853E-5    5.371309567026427E-1    1.244454042021470E-1    3.934450440564209E-6    2.773334070588282E-5    1.178132070476847E-5   -2.844931256480382E-6
                        -1.015669245035184E-6    2.087635141481595E-5    2.610454393187614E-5    1.389870344182628E-5    4.607792473816182E-1    1.251046520353170E-1    2.978442838289304E-6    3.135857155548045E-5
                        -8.644932369556346E-7   -3.173225425384027E-6    7.946479285044686E-6   -2.228161480146629E-6    1.325052739015942E-5    2.395850574279969E-6    5.400999638791222E-1    1.198308001573218E-1

 2.800000000000000E9     4.904581107206993E-1    1.364231544610598E-1    1.529098763902438E-6   -9.172851758377889E-6    1.682767488192330E-5    3.043615622974780E-6    1.440798368621339E-5    1.293019211490470E-5
                        -3.221947753702162E-5    4.564634963790816E-5    5.417604660237275E-1    1.162054372287759E-1   -2.093042886863815E-5    1.572683100324698E-5   -1.524739398985057E-5    1.613974877978107E-5
                         8.687145240043354E-6   -8.254901977241821E-6   -1.572018727948753E-5    5.444191561996680E-6    4.658085094222202E-1    1.184173820368124E-1    4.035317764789769E-5    1.406924223386706E-5
                         1.160292596934969E-5    6.537053994878784E-6   -2.701579214022170E-5    3.563167624431914E-6    1.941277231453148E-5    1.263377647413713E-5    5.446128229140639E-1    1.106817586717221E-1

 2.812500000000000E9     4.964324170832463E-1    1.287094513176104E-1    3.558004286777019E-5    5.839099173152190E-6   -2.369442853891388E-5    2.282746741397888E-5   -2.703923755327752E-5   -4.031407669963390E-5
                         1.013682729210174E-5    1.253904296241645E-5    5.465554340052360E-1    1.078976793268874E-1    5.247321810350792E-6   -1.373298147421048E-5   -1.000493061039282E-6    3.501450984255452E-6
                        -1.168583765552414E-5   -6.528642882375618E-6   -1.261290018102205E-5   -1.501108070932948E-5    4.708614836400591E-1    1.118270957367613E-1    5.515875948581463E-6    3.884445045776103E-5
                         9.818864173520083E-6   -8.140089205757058E-6   -2.787803804172529E-5   -5.374205276849676E-6    5.027904500401631E-6   -9.107312761050151E-6    5.492473536524840E-1    1.015170843912627E-1

 2.825000000000000E9     5.027604140044440E-1    1.214934845932308E-1    4.319212119931860E-5    2.495411378986339E-5   -9.614689264412464E-6   -3.975712098732512E-5    7.885076235675433E-6   -2.081339266589430E-5
                        -6.342645709866918E-6   -4.439854834479689E-6    5.513431773158867E-1    9.942174016040253E-2    3.019739360728552E-7    2.955857400914843E-5    5.587947491406453E-6    1.413363763692528E-5
                        -7.201084278401348E-6   -2.689154615998827E-6    6.655298198309857E-6   -7.045284801070545E-6    4.759619445467631E-1    1.052669886729762E-1    2.755550038693035E-5    1.374728759559666E-5
                        -7.597691364022959E-6    1.277389758002206E-5    3.501632679473000E-6   -4.080903639302228E-7    2.694869956054627E-5   -2.026517173980965E-6    5.540327218159909E-1    9.248633408795352E-2

 2.837500000000000E9     5.088880922330958E-1    1.147413846983983E-1    4.796779380187693E-6    1.438676238229653E-5   -1.261563262930708E-5    9.705394889976051E-6    9.411727824888779E-6    1.978860856382507E-5
                         1.459262398533583E-5    8.034024716438134E-7    5.561635258667044E-1    9.103496157015317E-2    9.464455394602529E-6    1.584706891682676E-5    1.629392358803205E-5    2.591915352095565E-6
                         3.384197752953760E-6    7.383905856425149E-6    1.132138850373153E-5   -1.994845251025846E-5    4.808928287601859E-1    9.866841184873791E-2    5.375369690602034E-6   -2.253483789478256E-6
                         1.805413849231057E-5   -1.217551053599731E-5   -8.928658447140876E-6   -2.710442907209734E-6    4.067452586526891E-5    1.649065688671556E-5    5.587753891076860E-1    8.365360252736775E-2

 2.850000000000000E9     5.146894730800708E-1    1.083392427397424E-1   -1.119144183232609E-5   -1.113382419906952E-5   -2.201330980901598E-6   -1.270044203427987E-5    1.279365797707228E-6   -4.474551893149256E-5
                        -1.625823758894105E-6   -3.721157629449689E-5    5.609917277391253E-1    8.241872771425962E-2    2.020386236300546E-5    2.551160808817430E-5   -4.284619461119386E-6   -2.321103359608258E-5
                         8.853894708641220E-6   -6.940365063785663E-6   -4.347517289382797E-6    1.064635148962372E-5    4.859299828860086E-1    9.196763771884714E-2    3.096799405574786E-5    6.244240958866339E-6
                        -1.975705744156852E-6    1.032048072085888E-5   -3.104941570157775E-6   -2.872651429972014E-6    1.431244116893128E-5    4.308041743870030E-6    5.633262229632098E-1    7.499882217342728E-2

 2.862500000000000E9     5.198096683191408E-1    1.017823758146733E-1    7.913315916906962E-7    2.993902608859765E-5    5.365551082754668E-7    1.441981867591693E-6    5.853330682892593E-6    2.184650231936168E-5
                         2.694310391478655E-5   -1.732817722685377E-5    5.656580086617461E-1    7.378125679953418E-2   -4.623258810984703E-6   -2.578395243773824E-7   -8.844965614504694E-6   -3.105942103034842E-5
                         8.371110205449248E-6    7.621796933761018E-6   -1.741994552107015E-5   -1.211061890838731E-5    4.905469757420015E-1    8.516870981319277E-2    7.371272202002854E-6   -5.900032076930609E-6
                         1.288928956857717E-5   -8.310406769786372E-6   -6.898096592736518E-6   -1.440420209555912E-6    1.184716724751788E-5    1.837122758227962E-5    5.673589324423596E-1    6.626507939114354E-2

 2.875000000000000E9     5.244956664176149E-1    9.471071940793628E-2    2.681853951723200E-5    1.020627706969315E-5   -2.483775835935986E-5    2.396842999733306E-6    1.504153873254641E-5    2.720635297691336E-5
                         2.751497033738366E-5   -4.988171813019219E-5    5.698211540754812E-1    6.481056442355844E-2   -1.331103525753740E-7    2.862033968072504E-5   -2.149433058995417E-5    1.612809962529806E-5
                        -1.433017864735437E-5    2.351829102685100E-5   -5.376990319621433E-6   -1.685101934144983E-5    4.950279701229530E-1    7.785173358256434E-2    9.006543682538187E-6    4.146928456993571E-7
                        -1.325227630746982E-5    4.171754488188010E-6   -2.404994460337264E-5   -8.319622056982271E-6    3.371054654346390E-5    4.142862735755850E-6    5.710742956534768E-1    5.709150001267210E-2

 2.887500000000000E9     5.287869043838540E-1    8.671308002434933E-2   -4.415424289387504E-5   -2.268783073290587E-5    1.327534551824927E-5    3.492296080254529E-5    4.127409189938400E-6    7.600796974689431E-6
                        -2.261641082430370E-6   -2.206742421400130E-5    5.740034810653399E-1    5.567155676750205E-2   -9.527074691100298E-6    2.986003443368072E-6    2.252776834501389E-5    1.746565583621873E-5
                         5.314628486637376E-6    1.991134353657013E-5    9.596913614571396E-6    1.565647776673686E-5    4.996152218583133E-1    7.040834580490031E-2    2.339610873615925E-5    8.866566040364777E-6
                        -2.269595853532797E-5    4.691854956395130E-7   -1.817887556785706E-7   -1.387756817225834E-5   -4.139820599482180E-5    3.272853268249491E-5    5.747114954631052E-1    4.764317032772052E-2

 2.900000000000000E9     5.328846514206209E-1    7.798274174257042E-2    1.924913655117100E-6   -2.981454793481791E-7   -1.935897401033197E-5   -9.516278881146532E-6    1.139383727615684E-5    3.374226807482553E-5
                         1.941124347518659E-5   -1.469804168225542E-5    5.779852254829208E-1    4.602013914563058E-2    2.366190516466813E-5    8.443685364925952E-6    1.773059191836800E-6    1.061071157351127E-5
                         1.789448719640034E-5    1.599375938132502E-5   -4.161758333303473E-7    5.126838833050420E-7    5.042592178253340E-1    6.226697994499754E-2   -1.725332235997160E-5   -3.627885297679999E-5
                        -1.937581972970610E-7    6.423629152669377E-6   -1.317890671215762E-5   -5.628816066162823E-6   -1.193591927738187E-5   -4.096546151498194E-5    5.783206413213448E-1    3.748549805806037E-2

 2.912500000000000E9     5.374757849597352E-1    6.812227106768663E-2   -7.007789078495728E-6   -3.202929336760021E-5   -3.336225367456071E-6    7.596701064628020E-6    2.855532177283993E-5   -1.852999357841551E-6
                        -2.704783869926946E-5   -1.918587405495122E-5    5.820046610640798E-1    3.609996304486671E-2   -1.355884024070230E-5   -1.438049555731546E-5    8.024090224994049E-6   -1.258540367256350E-6
                         2.634793312474984E-5   -1.606227983426430E-5    2.051177715009978E-6    7.624042475187498E-6    5.090791554471820E-1    5.393585176278078E-2    6.326798118783912E-6   -2.261474196093672E-5
                         4.881791388734528E-6   -1.955328420080481E-5    1.922568079445892E-5    9.619525860813591E-6   -8.408469109247807E-6   -2.023725498208373E-5    5.821406672937145E-1    2.730492421077933E-2

 2.925000000000000E9     5.424781175467168E-1    5.815704526236384E-2   -6.922537624626143E-6    4.280204548563794E-6   -2.443365533390061E-5    1.429034456687090E-5    1.585592518370640E-5   -3.001052297940202E-5
                        -2.295593294052931E-8   -3.996389878750889E-6    5.860986687982669E-1    2.595756974008216E-2    1.469431528966724E-5   -3.176834482380431E-5   -8.750723690685523E-7    1.278215449534322E-5
                        -1.452626013743625E-5   -4.842400494709428E-6    4.064194757881406E-5    3.933183624897035E-6    5.137562163462052E-1    4.586949611109528E-2   -8.946836747382804E-7   -1.268932503851843E-5
                        -3.148860530473396E-6   -2.905961079846057E-5   -5.664938635670910E-6   -1.545999014934500E-5    3.006150702060240E-6   -1.569146571967012E-6    5.859477445038802E-1    1.714185067379614E-2

 2.937500000000000E9     5.475830808193920E-1    4.840826496998201E-2   -2.262549393675326E-5   -4.009197504708236E-6   -9.203200554120889E-6    2.658134856292177E-5   -1.642065335522333E-5    2.125888754400638E-5
                        -5.970142330027603E-6    1.039449969662214E-5    5.898490379941379E-1    1.622644697817333E-2   -1.322844545496157E-5   -1.740695337749982E-5   -4.419799468861320E-6   -9.369400902975510E-6
                         6.083574520041497E-6   -2.745617223406359E-6   -4.205391839993303E-6   -9.195141499071467E-6    5.183205716197736E-1    3.745055234904630E-2   -2.044013447392164E-5   -1.730495684467781E-6
                         2.987172481899909E-6    1.132714126952407E-5    3.091685801592398E-6    3.369962139449664E-7   -1.097839504883289E-5    2.213007524928684E-5    5.896725457829467E-1    6.892491226232738E-3

 2.950000000000000E9     5.530620620704079E-1    3.943430732555656E-2   -1.852339735037311E-5   -1.166828796144777E-5    1.048113774651771E-6    2.038292598089612E-5   -7.568720355786514E-6    2.006900353541656E-5
                        -1.205169914937815E-6   -2.655633174847159E-6    5.935125161833140E-1    6.086551576774225E-3    2.756579208062083E-5    1.207815835391277E-5   -1.705848756846677E-5   -1.438674625801624E-5
                        -5.211421257418353E-6   -5.555018737156594E-5   -4.396300796356097E-6    2.432274358857185E-5    5.228325705049415E-1    2.897648899439444E-2   -1.098459672009353E-5   -1.320235846317102E-5
                        -2.181792454106204E-5    1.170994390077770E-5    1.584116391175138E-5   -6.723710030810615E-6    1.812625065421601E-5    3.625914999814305E-5    5.930178659084907E-1   -3.281546642586806E-3

 2.962500000000000E9     5.583164394235418E-1    3.060860118604538E-2    3.114973260248310E-5    2.190500783747695E-5    1.847994887036587E-5   -8.697100227634907E-6   -5.096609187281239E-5   -2.032450365216032E-7
                         2.443504925209173E-5    2.777531313969015E-5    5.969437390997633E-1   -4.054936990052019E-3    4.784971858217040E-6   -1.076535289287785E-5    3.143671815266729E-5    2.763638663094154E-5
                         2.322595034844138E-5   -1.170471144533729E-5    7.491846719106569E-6   -2.102744247560127E-5    5.271556748275830E-1    2.045173565305452E-2   -2.772071486954454E-5    1.487901353482533E-5
                         6.373782475042624E-6   -3.795050443599752E-6    2.283528786315739E-5    6.884505926072033E-6   -2.626248881035036E-5   -8.309280690798689E-7    5.962029640581389E-1   -1.339854795793637E-2

 2.975000000000000E9     5.629762247956323E-1    2.186826761575280E-2   -2.757444472678079E-5   -9.826246195408661E-6   -4.809351550360234E-5   -4.289717476886091E-5    5.724076214331913E-6    8.248238422077753E-6
                        -3.465600066128208E-5    2.905519120192121E-5    6.002473986263416E-1   -1.443831537257920E-2    8.084328655998621E-7   -6.871691777506473E-7    9.742516412454507E-6    9.316265977281361E-7
                         2.147971863604259E-5    4.346850838074126E-6    3.633876305373204E-6    8.442524932693923E-6    5.313454666579792E-1    1.161541648670319E-2   -4.430213829879526E-5    1.104984255941309E-5
                         1.012392861588021E-6   -6.988651323845344E-6   -6.634588660231608E-6    1.366929172070215E-5   -1.170058665848368E-5   -1.678429376142375E-5    5.991337789931326E-1   -2.374181616821022E-2

 2.987500000000000E9     5.669488353660024E-1    1.325154162803538E-2    8.355661037783701E-7    2.337225460677579E-5   -1.362011686542995E-5   -3.023744865723283E-6    2.977076102530541E-5   -1.349207295296982E-5
                        -4.621566010845209E-6   -1.431064178217497E-5    6.030280804953569E-1   -2.513091050931326E-2    3.066006169485070E-6   -4.212881386358939E-6   -1.633830063419705E-5    1.004649405213110E-5
                         2.132813637170604E-5   -8.628481044790406E-6   -8.974130872834887E-6   -1.782993843964895E-5    5.351683287349271E-1    2.687328277879393E-3    2.370767778649870E-5    9.760842581541068E-6
                        -1.788296395332765E-5   -1.172772145533554E-5   -8.252915239292411E-6   -6.317939541743217E-6   -2.284772726863368E-6    7.379194088037454E-6    6.014289283374685E-1   -3.448911508655184E-2

 3.000000000000000E9     5.700053155527472E-1    4.027860658444164E-3   -8.143504791643327E-6   -2.449659814830435E-7    2.408411159874220E-5   -1.320175009743943E-5    1.035659008174256E-5    4.905186798787772E-6
                        -3.043683126529930E-6    1.564952704688989E-5    6.052249152797622E-1   -3.615259841526389E-2    2.592204317084257E-5   -2.168170427167335E-5   -1.917160960699225E-8    2.076792168332342E-5
                        -6.965684397408091E-6    5.321833202732160E-6   -1.775916834164115E-5   -1.812819509512782E-6    5.385136741533250E-1   -6.569549647116361E-3   -4.440773388703753E-5    8.500514498037966E-6
                        -1.136443688056565E-5   -1.520322058963342E-6    4.060650760559459E-6   -2.003380885919059E-6   -6.582132861340982E-6   -1.939270024901949E-6    6.033796815385698E-1   -4.558261855897789E-2
