# Supplementary material for: Microwave Imaging for Parkinson’s Disease Detection: A Phantom-Based Feasibility Study Using Temperature-Controlled Dielectric Variations
Source: Sensors (Basel). 2025 Dec 12;25(24):7562. doi: 10.3390/s25247562 (PMC12736638; doi:10.3390/s25247562)
Supplement: Supplementary file 1 [file sensors-25-07562-s001.zip › 38.0.s4p]

#  HZ   S   RI   R     50.00 
! Rohde & Schwarz Vector Network Analyzer 
! Rohde-Schwarz,ZNA26-4Port,1332450024101213,1.95
! Created: UTC 8/28/2025, 1:46:52 PM
! freq[Hz]                re:S11                  im:S11                  re:S12                  im:S12                  re:S13                  im:S13                  re:S14                  im:S14
!                         re:S21                  im:S21                  re:S22                  im:S22                  re:S23                  im:S23                  re:S24                  im:S24
!                         re:S31                  im:S31                  re:S32                  im:S32                  re:S33                  im:S33                  re:S34                  im:S34
!                         re:S41                  im:S41                  re:S42                  im:S42                  re:S43                  im:S43                  re:S44                  im:S44
! 
 5.000000000000000E8    -2.262275446257790E-1    3.471431436411868E-1   -1.533468526938633E-2    1.785283885296355E-2   -4.031869957050908E-2   -1.126460465877501E-2    5.216032259305855E-2    1.572961999561522E-2
                        -1.532466782511659E-2    1.786661776788424E-2   -2.408298119369763E-1    3.256629307991220E-1    1.152336454071983E-2    2.517525254962471E-2   -4.057806485285310E-2   -6.741599308437632E-3
                        -4.035812693130323E-2   -1.126510518842598E-2    1.144572743567094E-2    2.513864093539114E-2   -2.563343941053084E-1    3.439058587904217E-1   -8.360034992043235E-3    1.895122738103782E-2
                         5.224024212751698E-2    1.575404533222783E-2   -4.060578664062308E-2   -6.779209545784870E-3   -8.371286173494027E-3    1.900261330172919E-2   -2.673355342087863E-1    3.376105407127670E-1

 5.125000000000000E8    -2.484261432175373E-1    3.361609482971028E-1    1.172974160992881E-3    9.931038139919491E-3   -3.108609390523767E-2    2.481712910775704E-2    4.500431966085189E-2   -2.939596160909259E-2
                         1.189272245587538E-3    9.967157717583188E-3   -2.757578551469161E-1    3.242614357386422E-1    2.732597519698832E-2    3.861933831217796E-3   -2.853143132416539E-2    2.823608030937444E-2
                        -3.104023114265239E-2    2.489035995389708E-2    2.730658749862583E-2    3.847806617305070E-3   -2.805510596226948E-1    3.446651211075549E-1    6.219135659725036E-3    5.331036753465491E-3
                         4.499954613532405E-2   -2.935329932570954E-2   -2.853412232852556E-2    2.828105750621094E-2    6.204725143444832E-3    5.315973788395696E-3   -2.927917654132616E-1    3.362952717427563E-1

 5.250000000000000E8    -2.985375298623604E-1    3.711850470167234E-1   -6.548501058337871E-3   -1.302774048406649E-3   -1.300350349239911E-3    3.366270104076391E-2    5.987690403577117E-3   -5.052640360918443E-2
                        -6.528595610145112E-3   -1.282277334706111E-3   -3.170885693631685E-1    3.765668356425583E-1    1.517276768548430E-2   -1.492946322295338E-2    2.863201630988833E-3    3.442280495740493E-2
                        -1.333196441045180E-3    3.372361530448832E-2    1.521423302054041E-2   -1.492387802438754E-2   -3.179371146131199E-1    3.949383591930802E-1   -5.722581746758372E-3   -5.205824650731197E-3
                         6.050432048657760E-3   -5.046854032011824E-2    2.891012055321673E-3    3.439859715973419E-2   -5.680083018700666E-3   -5.219531088197364E-3   -3.328310235190577E-1    3.876775051768646E-1

 5.375000000000000E8    -3.001252495574389E-1    4.421226817671184E-1   -1.671730707194253E-2    8.856395170572335E-3    1.865980706538702E-2    1.997377356053298E-2   -2.998410553491018E-2   -3.407213736640088E-2
                        -1.680050774787483E-2    8.871952314286783E-3   -3.013934063106974E-1    4.418889859101385E-1    1.229806631508454E-3   -1.470777636575677E-2    2.154288201792779E-2    1.836443829048011E-2
                         1.869924608302109E-2    1.994212218718943E-2    1.188057227356877E-3   -1.472331307477360E-2   -2.997517371021897E-1    4.617266551820532E-1   -1.531021750364811E-2    5.875044500404072E-3
                        -2.993132985395457E-2   -3.405359370767636E-2    2.156946286923552E-2    1.837044800024331E-2   -1.536192305303840E-2    5.863961634751223E-3   -3.154793131131031E-1    4.611585181204430E-1

 5.500000000000000E8    -2.541998449578989E-1    4.851671707887840E-1   -9.939079627244182E-3    2.650361578677717E-2    1.999156989316901E-2    1.909330346820261E-3   -3.946066369914396E-2   -2.435490406527412E-3
                        -9.915318705154250E-3    2.651601162809137E-2   -2.610629274118793E-1    4.702020346671662E-1   -5.752478583492457E-3   -7.743711638274862E-3    2.237581073886296E-2   -9.607060115950746E-4
                         1.999814896168780E-2    1.894255759319106E-3   -5.804850532642600E-3   -7.803013050570515E-3   -2.531329826139074E-1    4.906167038592299E-1   -8.462170452400903E-3    2.136172680657574E-2
                        -3.945705237119940E-2   -2.468033230669381E-3    2.233140201742486E-2   -9.917657844002383E-4   -8.457858208192998E-3    2.131493197250148E-2   -2.560882218603712E-1    4.945332804831583E-1

 5.625000000000000E8    -2.153156907390200E-1    4.793873364653474E-1    1.591094998934212E-2    3.077241401413490E-2    1.156862780688559E-2   -5.050743522910732E-3   -2.578971209747833E-2    2.124673326204819E-2
                         1.594237687272395E-2    3.080853954051478E-2   -2.335328530849822E-1    4.736322178554785E-1   -2.516819572535243E-3   -7.630658823856364E-4    1.084876874018064E-2   -9.556183769686718E-3
                         1.155184350389040E-2   -4.990820364993378E-3   -2.578383268935300E-3   -7.632057091829601E-4   -2.194937396682899E-1    4.866585750208208E-1    1.355882214572233E-2    2.216862251539395E-2
                        -2.583280842701680E-2    2.124495311925860E-2    1.079140358517000E-2   -9.549383460921029E-3    1.355174644236173E-2    2.218032084228233E-2   -2.153775689741708E-1    4.777187438027336E-1

 5.750000000000000E8    -2.161870428576388E-1    4.741132767019255E-1    3.184235612747388E-2    5.694688524484143E-3    9.755599691426142E-3   -4.311681635412908E-3   -5.623240448516005E-3    2.667148470686758E-2
                         3.184886944078730E-2    5.677091227866721E-3   -2.226480489424598E-1    4.800406012337218E-1    1.985983296786982E-3   -4.001213733527832E-3    5.997979950655600E-3   -5.876723391461984E-3
                         9.769924434398279E-3   -4.306674552463740E-3    1.920218167719901E-3   -3.937922919235711E-3   -2.138764371321530E-1    4.840763774460640E-1    2.084172209991007E-2    3.760158046224248E-4
                        -5.639550599312117E-3    2.665821422510462E-2    5.994740419224365E-3   -5.896420758370641E-3    2.080244224384605E-2    4.152024733950691E-4   -2.185834077179099E-1    4.705811449862447E-1

 5.875000000000000E8    -2.145496441543096E-1    5.011526314022775E-1    1.717664879959755E-2   -1.491522965358873E-2    1.148359627674211E-2   -9.699571321413558E-3    6.917257511127145E-3    2.058182123631799E-2
                         1.716212389969791E-2   -1.494103373408325E-2   -2.062659766448176E-1    5.005491711053365E-1   -9.603280755343470E-4   -9.127357821745756E-3    9.028181278096554E-3   -8.685759556865225E-3
                         1.149100960216095E-2   -9.751469755637270E-3   -9.474967028870218E-4   -9.137945197805036E-3   -2.052468069057379E-1    5.042440882231987E-1    5.470117088060714E-3   -9.639823304374946E-3
                         6.932443668988849E-3    2.054201309369569E-2    9.120689828236380E-3   -8.685891884988358E-3    5.503740583065186E-3   -9.634233713057574E-3   -2.115841530037624E-1    4.993682370719564E-1

 6.000000000000000E8    -1.837844952255975E-1    5.305595434227266E-1   -1.667220501482312E-3   -9.632893884049972E-3    5.857652110041762E-3   -1.954425600471654E-2    1.344682676465120E-2    1.666243613717914E-2
                        -1.641772817163873E-3   -9.655836559986903E-3   -1.729776683467024E-1    5.160685416803117E-1   -1.033883635848391E-2   -1.138578291019106E-2    5.161122617632772E-3   -1.888378506541048E-2
                         5.830981496573791E-3   -1.957768347171122E-2   -1.033043807833767E-2   -1.137864428934572E-2   -1.741885685310488E-1    5.238135786496869E-1   -5.156992038699628E-3    1.322359211800594E-3
                         1.342947190901483E-2    1.667751190157893E-2    5.164456332646400E-3   -1.893654041969649E-2   -5.171552779110594E-3    1.381220442757432E-3   -1.706031787247472E-1    5.227416483272839E-1

 6.125000000000000E8    -1.369563505365848E-1    5.380507827848222E-1    1.796878578637806E-3    6.018766123150513E-3   -1.017956198963733E-2   -2.346945701617128E-2    2.518172212150381E-2    9.609310903632491E-3
                         1.811924746863058E-3    5.991395507331057E-3   -1.353382585928666E-1    5.177346481802260E-1   -2.135949916790642E-2    1.091654612975529E-3   -1.223740606113329E-2   -2.373819338665973E-2
                        -1.022357918784746E-2   -2.345832248633748E-2   -2.135610357869131E-2    1.142129722680119E-3   -1.331821769060712E-1    5.248419285151085E-1    6.356434193697799E-3    1.415542844089917E-2
                         2.520069817459087E-2    9.610951818244430E-3   -1.216896631127781E-2   -2.367225446305969E-2    6.323269214704459E-3    1.412666574606247E-2   -1.207210833064721E-1    5.134938249643114E-1

 6.250000000000000E8    -9.637386347635299E-2    5.210699694454849E-1    1.870612104779006E-2    1.014373130128273E-3   -2.677497952132299E-2   -1.076365073362615E-2    2.962430492170668E-2   -1.182826685537977E-2
                         1.871221770716594E-2    1.045135251662441E-3   -9.747563852042274E-2    5.047550607185224E-1   -1.237641916890735E-2    1.953280452437845E-2   -2.990753483802309E-2   -8.103487823575485E-3
                        -2.677226337964897E-2   -1.077945260571596E-2   -1.232513914816372E-2    1.961616805584727E-2   -9.833688060469388E-2    5.061048476367016E-1    2.473533694936395E-2    2.358649068240170E-3
                         2.965117881397262E-2   -1.187373814056793E-2   -2.983337265698443E-2   -8.094612350877183E-3    2.471599110284258E-2    2.338822368584592E-3   -9.392065275363752E-2    4.809752126550316E-1

 6.375000000000000E8    -7.881385240804316E-2    4.963952035560130E-1    1.673251362423958E-2   -2.052963525994403E-2   -2.699095264771821E-2    1.073196921865195E-2    1.310582410682941E-2   -2.928473636092328E-2
                         1.667244851413492E-2   -2.050270626832625E-2   -7.782482998179510E-2    4.774727033592581E-1    8.585138559848894E-3    1.903935417962510E-2   -2.678670122932930E-2    1.654354112935420E-2
                        -2.699789103178173E-2    1.078278116468484E-2    8.617206315191877E-3    1.906295183788832E-2   -8.685270141037599E-2    4.823031113219925E-1    1.820857801006405E-2   -2.177883936884478E-2
                         1.311963120357159E-2   -2.926701369322345E-2   -2.674121303873402E-2    1.649545212401903E-2    1.822285071651740E-2   -2.176450496868360E-2   -9.644337933230321E-2    4.582554553624107E-1

 6.500000000000000E8    -7.302558462804326E-2    4.902444537633612E-1   -6.643710637277161E-3   -2.631987852509922E-2   -1.306882477280564E-2    2.496090791001053E-2   -6.402700043304955E-3   -3.009555766019668E-2
                        -6.623465357072927E-3   -2.633819170650468E-2   -7.499369455045582E-2    4.658873755416165E-1    1.530256371369119E-2    1.139552700909983E-3   -7.482551715099330E-3    2.882718211731019E-2
                        -1.307610847869443E-2    2.497732129217911E-2    1.527256092720227E-2    1.128031879810678E-3   -8.269868158360268E-2    4.781440710818767E-1   -5.905593670350001E-3   -2.409065154427492E-2
                        -6.400718022145056E-3   -3.009319442181633E-2   -7.437488859293917E-3    2.883556627623114E-2   -5.910618069868920E-3   -2.409310246902590E-2   -9.646033629108440E-2    4.637831146435309E-1

 6.625000000000000E8    -5.067879803253063E-2    4.933187901563575E-1   -1.895724656710936E-2   -8.560605102102322E-3    6.063069730796594E-3    2.637107478029228E-2   -2.431674105523116E-2   -2.329738749457025E-2
                        -1.899499393502984E-2   -8.546081992824878E-3   -5.969759323319686E-2    4.665561143099505E-1    2.057572583910778E-3   -7.625184699921250E-3    1.296900745270939E-2    2.467374239560249E-2
                         6.081144769176872E-3    2.637149515752449E-2    2.052711271495906E-3   -7.606356590375262E-3   -6.585471171678066E-2    4.799068450221144E-1   -1.432028228881683E-2   -6.600148829657748E-3
                        -2.435418119638588E-2   -2.329650140537606E-2    1.292421871237471E-2    2.466160775311886E-2   -1.429963476000765E-2   -6.606998159369694E-3   -7.179639494585638E-2    4.701868772835405E-1

 6.750000000000000E8    -1.851963631913572E-2    4.825409650625191E-1   -1.048916626140181E-2    4.405339764662126E-3    1.943611911415649E-2    1.438467682261006E-2   -3.850426776534303E-2   -2.084442663917948E-3
                        -1.048290638559411E-2    4.401741282126582E-3   -3.047447179262708E-2    4.581186233478478E-1   -5.300968546116553E-3    2.216056003851696E-3    2.293487629528914E-2    8.127483638209242E-3
                         1.945498067504763E-2    1.440146667976205E-2   -5.276402884909733E-3    2.169036309464735E-3   -4.021587015470531E-2    4.745838105239526E-1   -4.466243984606991E-3    2.125115212195101E-3
                        -3.848857811847998E-2   -2.084448224805892E-3    2.293702284862609E-2    8.078217633172841E-3   -4.423290424614828E-3    2.085561517521616E-3   -4.011984879820699E-2    4.587575232115416E-1

 6.875000000000000E8     9.228544648617117E-3    4.561748445806688E-1   -7.021318659906192E-4    2.169694516491486E-3    2.023626222474903E-2    8.962920919551962E-4   -3.113056046068086E-2    2.750615493869463E-2
                        -7.030324254157121E-4    2.147526955532843E-3   -4.162415615104159E-3    4.296034056941308E-1    2.791687283245177E-3    9.734220789570716E-3    1.825146853632740E-2   -5.870309319844131E-3
                         2.025474647603400E-2    8.855374523032447E-4    2.803937831262999E-3    9.710498423830798E-3   -1.500566902890910E-2    4.552673773003342E-1    2.309666578848136E-3   -4.778575593934193E-3
                        -3.113401185110966E-2    2.751262912085195E-2    1.826869522148965E-2   -5.898454079477176E-3    2.289982937232351E-3   -4.779804467468609E-3   -1.688101860661924E-2    4.326863884859957E-1

 7.000000000000000E8     2.052221702717388E-2    4.199318859955326E-1   -1.024559728889986E-3   -5.704027522905464E-3    1.717420534906455E-2   -8.141778884488833E-3   -2.212953346180226E-3    4.156304099831262E-2
                        -1.021664756445452E-3   -5.729760231332112E-3    1.426112029252580E-3    3.937832349614644E-1    1.324944292208318E-2    3.884594780994260E-3    1.103654095645018E-2   -1.150794676182843E-2
                         1.719641719492315E-2   -8.157627539140379E-3    1.324768142124499E-2    3.877394443980393E-3   -2.917124260713518E-3    4.278803214701897E-1   -5.476989701579802E-3   -1.284894404837253E-2
                        -2.222547460094626E-3    4.155101582524704E-2    1.104064755154637E-2   -1.151344107959889E-2   -5.476463190676645E-3   -1.286528702067324E-2   -9.299405187962843E-3    4.040650006430359E-1

 7.125000000000000E8     1.270855490111643E-2    3.929613095803064E-1   -1.049502421492308E-2   -6.917584182081201E-3    1.041917196138589E-2   -1.655073032329540E-2    2.519196579028748E-2    2.941758843358786E-2
                        -1.049025605977627E-2   -6.912515594211459E-3   -7.995914310130768E-3    3.726774859762477E-1    1.307225177609440E-2   -9.235973348962768E-3    3.925638874253616E-3   -1.446176521384949E-2
                         1.039294416724014E-2   -1.654175621499270E-2    1.305259850466184E-2   -9.232526375727548E-3   -3.245023990942186E-3    4.080209097164751E-1   -1.749793245749655E-2   -6.108148669544617E-3
                         2.516965680497669E-2    2.939978586176703E-2    3.859148156619516E-3   -1.444951861328496E-2   -1.751407425797805E-2   -6.133167416028459E-3   -1.097860170986905E-2    3.861159053473299E-1

 7.250000000000000E8     8.498892509855091E-3    3.848756868305363E-1   -1.544044494901060E-2    3.516255979779040E-3   -1.020960099584712E-3   -1.884791877513373E-2    3.461474313966140E-2    6.576204275644917E-3
                        -1.547794087866502E-2    3.494109784233446E-3   -8.604873910621542E-3    3.670948908107060E-1    6.086417679346506E-4   -1.634226906770276E-2   -3.538640193429839E-3   -1.335106860478866E-2
                        -1.082507337848934E-3   -1.885684807480905E-2    5.524173160873335E-4   -1.632937206559957E-2    1.703406456759415E-3    4.004319391133722E-1   -1.680018264053205E-2    7.719017872835858E-3
                         3.464455215399423E-2    6.579554278802804E-3   -3.546270389874407E-3   -1.329690240446065E-2   -1.681003088239579E-2    7.725826916579636E-3   -5.110402758041211E-3    3.766428027105881E-1

 7.375000000000000E8     1.931254299053073E-2    3.759698815181384E-1   -8.435797782406142E-3    1.240383195247595E-2   -1.048411800933903E-2   -1.487759598584179E-2    3.095614635505881E-2   -1.426280646628802E-2
                        -8.426140585878324E-3    1.240962559038431E-2    5.423162163890731E-3    3.541057701023689E-1   -1.179609612704957E-2   -8.586015460244473E-3   -8.799091076643032E-3   -1.004337954773602E-2
                        -1.048964937055445E-2   -1.486504414286477E-2   -1.179822112612186E-2   -8.607101440467925E-3    2.004672241352193E-2    3.863500279357270E-1   -6.602255066276987E-3    1.383577101962889E-2
                         3.095028750768070E-2   -1.427237344436907E-2   -8.787455523891805E-3   -1.001623616165401E-2   -6.611509207064331E-3    1.381026275856885E-2    1.004592880593430E-2    3.601392406032546E-1

 7.500000000000000E8     3.484125969894480E-2    3.521691843755566E-1    5.371733556365324E-4    1.140870109257147E-2   -1.716696919997890E-2   -7.170338419027349E-3    1.618363631093417E-2   -3.057460443789883E-2
                         5.514381395945051E-4    1.140589158514227E-2    1.449539365996739E-2    3.234213393940911E-1   -9.763451396783996E-3    5.099336308442454E-3   -1.354520840829726E-2   -5.036107492324562E-3
                        -1.714961769354026E-2   -7.134723754008535E-3   -9.777266222651395E-3    5.116992784658878E-3    3.525620117104653E-2    3.541158713470374E-1    1.454338580993325E-3    1.010720542563940E-2
                         1.622040078986694E-2   -3.056143373826603E-2   -1.352469346049967E-2   -5.015603231126900E-3    1.454828467969346E-3    1.005833700846885E-2    2.230867247574953E-2    3.277195668995317E-1

 7.625000000000000E8     3.500559085902970E-2    3.141086520900907E-1    3.465895213917730E-3    6.091391953128808E-3   -1.902499590029157E-2    4.300609025928052E-3   -6.303922179760981E-3   -3.421691316525970E-2
                         3.478460820862988E-3    6.102890685816058E-3    2.170401409218000E-3    2.898671247130246E-1    2.516797255372415E-3    6.636193352776863E-3   -1.560659247666264E-2    4.114211852077642E-3
                        -1.904665105647506E-2    4.319828476308491E-3    2.516606358601332E-3    6.624181275208019E-3    2.893170131937341E-2    3.154931523905550E-1    1.572130698796457E-3    4.926706020947131E-3
                        -6.318036225971158E-3   -3.424263785593237E-2   -1.559954115101149E-2    4.155181381779374E-3    1.568749928002175E-3    4.907457457546686E-3    1.393939751237255E-2    2.867575427161531E-1

 7.750000000000000E8     1.134912806566883E-2    2.878710785510574E-1    9.203335604375254E-4    3.384925436476000E-3   -1.247332817538171E-2    1.582106854537420E-2   -2.667949342706582E-2   -2.309772073994676E-2
                         9.688998385275923E-4    3.403837404399517E-3   -2.126456541489039E-2    2.753139502076991E-1    5.451461277061894E-3   -3.631406892443801E-3   -9.679139105075729E-3    1.404430966864890E-2
                        -1.245016324907550E-2    1.581026592521902E-2    5.444143843966982E-3   -3.621066534988270E-3    7.543086574030166E-3    2.943633245049307E-1   -1.062817416627369E-3    5.520651761426605E-3
                        -2.669184845642429E-2   -2.310815322169426E-2   -9.675113804539264E-3    1.403810468192861E-2   -1.061541413477913E-3    5.531043547316201E-3   -1.422323868684268E-2    2.632445371529769E-1

 7.875000000000000E8    -7.065202408567536E-3    2.865022324741338E-1   -5.418759690136680E-4    6.421130692205072E-3    9.042809150763076E-4    1.974614339852310E-2   -3.572660780458019E-2   -5.106049135267931E-4
                        -5.511908209022559E-4    6.415078992682279E-3   -3.285831718147531E-2    2.727396827801183E-1   -3.311890292359458E-3   -8.337935938700462E-3    2.195985162757035E-3    1.674188990254356E-2
                         8.976168216016605E-4    1.974348827790010E-2   -3.281900131981842E-3   -8.326892357031981E-3   -4.454848621213328E-3    2.874636929867598E-1    1.120201689083021E-3    8.904650083956593E-3
                        -3.574039540016221E-2   -5.489790091035333E-4    2.226088182899249E-3    1.677500192837286E-2    1.087747509590271E-3    8.897044442521908E-3   -3.419226689220401E-2    2.609352039046189E-1

 8.000000000000000E8    -6.372877183244688E-3    2.835338710784288E-1    3.290870212895385E-3    9.587459826961273E-3    1.316074521764225E-2    1.342765912062070E-2   -2.690401299202145E-2    2.261651371020644E-2
                         3.299057172872258E-3    9.593424429447541E-3   -3.676511854523617E-2    2.630116347050714E-1   -1.083617644231065E-2   -1.518701947609200E-3    1.274035302064750E-2    9.904893196663935E-3
                         1.319020231061510E-2    1.343538130926792E-2   -1.083939348333458E-2   -1.497774059584049E-3   -9.440149728949366E-3    2.744186876883582E-1    5.731688467536475E-3    8.780994439584579E-3
                        -2.693382394079189E-2    2.260725178646116E-2    1.270535634896494E-2    9.884028912801070E-3    5.738052472455193E-3    8.811234408168384E-3   -3.924215814823578E-2    2.564248444227437E-1

 8.125000000000000E8    -6.417278057492417E-3    2.634700259686301E-1    1.068078470966984E-2    8.953127642479110E-3    1.693674913357836E-2    4.510628454179337E-4   -5.957978170289926E-3    3.318926796042509E-2
                         1.067389449923261E-2    8.920355993722586E-3   -4.822580511071903E-2    2.466304070943898E-1   -7.996832485397612E-3    8.115552664385899E-3    1.371821684370545E-2   -2.655079029294353E-3
                         1.693155259492832E-2    4.226239863329715E-4   -7.997438524859376E-3    8.094899541118037E-3   -2.244160724825644E-2    2.557523568979299E-1    1.060739541809565E-2    6.509585431812061E-3
                        -5.940057083376880E-3    3.321335653056552E-2    1.372464616013155E-2   -2.641471649006198E-3    1.056282663888393E-2    6.522058735556034E-3   -4.662014715913976E-2    2.387288414119131E-1

 8.250000000000000E8    -2.524302629559217E-2    2.389096338367367E-1    1.658565248382461E-2   -2.526835597074138E-4    1.004960434067143E-2   -9.483606278435931E-3    1.557545833760195E-2    2.847054796550203E-2
                         1.660762125060179E-2   -2.313449724542659E-4   -6.971510985287192E-2    2.362459413406779E-1    1.176025261628883E-3    1.073991233747800E-2    4.833407551385230E-3   -9.088586527424102E-3
                         1.003708715975021E-2   -9.486475045886471E-3    1.204089247539746E-3    1.075555332942464E-2   -4.599737841658486E-2    2.431245130272833E-1    1.398584778332277E-2   -1.154016476800830E-3
                         1.555885225953882E-2    2.844932327528970E-2    4.800628918762456E-3   -9.064388014177105E-3    1.399294224641028E-2   -1.136435363000460E-3   -7.182284750807567E-2    2.210457069971488E-1

 8.375000000000000E8    -5.740916658973223E-2    2.302205299823244E-1    1.062907767587225E-2   -1.124705416870393E-2    7.399593562246989E-4   -9.889099338298303E-3    2.862980662637255E-2    1.202848511275396E-2
                         1.063320355424546E-2   -1.126724601529146E-2   -9.131061084603737E-2    2.367380333688059E-1    7.929279915448529E-3    4.359367886105507E-3   -2.530066473656369E-3   -5.283022022055916E-3
                         7.084738985408914E-4   -9.896631134672897E-3    7.952553366879823E-3    4.385938285005998E-3   -7.180122875907699E-2    2.433375864743315E-1    8.208349283220917E-3   -8.925686294064861E-3
                         2.862192647451968E-2    1.202134637883527E-2   -2.518141197401207E-3   -5.263655430458894E-3    8.218489929620232E-3   -8.927016274446175E-3   -1.053438790527256E-1    2.230828068106104E-1

 8.500000000000000E8    -8.284800490068199E-2    2.399107518393180E-1    9.228920924345764E-5   -1.074091746562310E-2   -3.153046637911609E-3   -5.487710527484168E-3    2.889997628060781E-2   -7.357847972452066E-3
                         6.274284078534208E-5   -1.074543458693387E-2   -1.072162179412110E-1    2.430682265864568E-1    4.972280690606390E-3   -3.526110178811344E-3   -1.512104109012598E-3    6.803293884938569E-5
                        -3.147139636122053E-3   -5.469477198694063E-3    4.927515590144136E-3   -3.542361353846695E-3   -8.964148121607329E-2    2.531608083706102E-1    9.491604173625074E-4   -6.843597265202368E-3
                         2.889281016544507E-2   -7.366870914729260E-3   -1.509132110256940E-3    6.353881785321571E-5    9.279141176128256E-4   -6.857582920544791E-3   -1.248569901400916E-1    2.416256840006087E-1

 8.625000000000000E8    -9.230043350569685E-2    2.515804743186550E-1   -2.392746556709523E-3   -4.401481819422428E-3   -3.319676677426546E-3   -2.671664307030822E-3    1.853907969613213E-2   -2.328739406480729E-2
                        -2.386726503349075E-3   -4.419891379908345E-3   -1.174436888028895E-1    2.497724679394948E-1   -2.084490426692053E-3   -2.510338569917182E-3    1.932423934336531E-3   -6.003616943276181E-4
                        -3.309011487938717E-3   -2.667775735938111E-3   -2.082287153203882E-3   -2.522281721289005E-3   -9.770710542480292E-2    2.630135380109438E-1    1.580791011943619E-3   -2.988176829303550E-3
                         1.853353005497629E-2   -2.333521246190109E-2    1.918238694334986E-3   -5.945369135512044E-4    1.579596887031750E-3   -2.996732303233242E-3   -1.266077812830566E-1    2.548308927059896E-1

 8.750000000000000E8    -9.769604512682689E-2    2.533358288022949E-1    7.418252042008403E-4   -2.440973611151952E-3   -3.008115329794110E-3   -1.067505070428158E-3   -5.871137942891718E-4   -2.975917376043223E-2
                         6.988108004058725E-4   -2.446590668126654E-3   -1.257527694423671E-1    2.541064739913527E-1   -1.724816532939890E-3    3.535525956717119E-3    1.310884168297584E-3   -3.665298140068666E-3
                        -3.028604359432838E-3   -1.056479145980603E-3   -1.739330483070579E-3    3.535605170453602E-3   -1.016842817121448E-1    2.673808851897596E-1    4.046162295931740E-3   -4.575435291612586E-3
                        -5.909727053857673E-4   -2.974240550699421E-2    1.312196237875386E-3   -3.645240239442793E-3    4.023660618232787E-3   -4.562489976554082E-3   -1.291774079472909E-1    2.544193294711743E-1

 8.875000000000000E8    -1.111789814900477E-1    2.534364238300225E-1    2.056136991636334E-3   -5.789214054942902E-3   -2.350658595175475E-3   -2.675886192540056E-4   -1.896495130922188E-2   -2.169041948258480E-2
                         2.025916029517207E-3   -5.784432667613565E-3   -1.363675227999847E-1    2.576926930384242E-1    3.900472756499605E-3    4.053390890862810E-3   -1.628477626446677E-3   -4.302794494001975E-3
                        -2.338825217021800E-3   -2.389958154448013E-4    3.883059232955116E-3    4.052139200524697E-3   -1.092046157959310E-1    2.678784276921604E-1    2.424912583010903E-3   -9.084440333327422E-3
                        -1.896701104897473E-2   -2.169425085358428E-2   -1.606810680650659E-3   -4.316917175239118E-3    2.451797244573203E-3   -9.076571895526360E-3   -1.434079743994330E-1    2.550078826127611E-1

 9.000000000000000E8    -1.278505001371311E-1    2.633077847074808E-1   -2.484607360193633E-3   -8.826659395035867E-3   -2.180068166814032E-3   -2.097181320251905E-4   -2.738419511180747E-2   -4.715206307904592E-3
                        -2.516161697635810E-3   -8.848687972946726E-3   -1.503400615758697E-1    2.658005720006618E-1    6.236296964126849E-3   -7.916698676656629E-4   -3.966255394636648E-3   -2.941635439939944E-3
                        -2.210782318679272E-3   -2.404579555773857E-4    6.248834635597762E-3   -8.000634953687311E-4   -1.224127417412347E-1    2.730403507677401E-1   -4.092214979966364E-3   -1.065041524523780E-2
                        -2.735199378479768E-2   -4.709252666706432E-3   -3.973856756077759E-3   -2.913820558324341E-3   -4.073298892686882E-3   -1.062481947976728E-2   -1.586802967611533E-1    2.681996946348318E-1

 9.125000000000000E8    -1.371509058118742E-1    2.817511841059506E-1   -8.285621301375851E-3   -5.886278117315365E-3   -3.093682933270533E-3    3.322952273232203E-4   -2.339357505566118E-2    1.345530319227437E-2
                        -8.281775642688683E-3   -5.866284616695176E-3   -1.607040335737918E-1    2.820605307047541E-1    3.358922738856090E-3   -4.771009588277619E-3   -5.468957139879769E-3   -5.525059743656106E-4
                        -3.099565746459484E-3    3.656389292794563E-4    3.325134487137203E-3   -4.768927631403189E-3   -1.323303803075001E-1    2.879443061046614E-1   -9.501871197379476E-3   -5.997513726495728E-3
                        -2.339594330187553E-2    1.343974082383964E-2   -5.474860527960777E-3   -5.862800553075013E-4   -9.525204249867011E-3   -5.994046850679829E-3   -1.628068034581360E-1    2.877299039199099E-1

 9.250000000000000E8    -1.363997500381049E-1    2.994887189318533E-1   -9.644758127945182E-3    3.779460037213483E-4   -3.342816031612609E-3    2.656921158181327E-3   -8.531581304875867E-3    2.453142305879500E-2
                        -9.645889090212684E-3    4.326496580265244E-4   -1.613408662970601E-1    2.997253123429918E-1   -4.012904642632179E-4   -4.343228576355322E-3   -5.459621156681376E-3    3.080522707469039E-3
                        -3.337598499159510E-3    2.661911011778900E-3   -3.561550842617829E-4   -4.342779675978276E-3   -1.316174810065644E-1    3.042776603711949E-1   -1.006971135977393E-2    2.126825486148936E-4
                        -8.567121460775658E-3    2.452691576121521E-2   -5.446525131059502E-3    3.083065344021722E-3   -1.006490872208928E-2    2.300001183128305E-4   -1.576862867651594E-1    3.014738823450169E-1

 9.375000000000000E8    -1.308507242753997E-1    3.104506895758417E-1   -6.235760319910881E-3    5.466791994290170E-3   -8.828052705676077E-4    4.975533134400935E-3    9.421590410675655E-3    2.243026665973558E-2
                        -6.201415283657712E-3    5.460997219482087E-3   -1.562990531840802E-1    3.111938596981120E-1   -1.426389858574843E-3   -2.614100291663264E-3   -2.383685350009870E-3    6.124217580742634E-3
                        -8.947132371125329E-4    4.989217444643039E-3   -1.459630769462649E-3   -2.598797042628356E-3   -1.254640119597041E-1    3.129425034241218E-1   -6.845417955845889E-3    5.013474967560164E-3
                         9.392633071511888E-3    2.242766771625106E-2   -2.373261202881796E-3    6.134765237677130E-3   -6.852790967079985E-3    5.012233901724823E-3   -1.527390026630401E-1    3.069858950231683E-1

 9.500000000000000E8    -1.273970339475628E-1    3.152302888402561E-1   -4.589869897082712E-4    5.885532766985329E-3    3.092165049049274E-3    4.308585130820866E-3    1.958080661749558E-2    9.208528317128588E-3
                        -4.520492543290163E-4    5.891890187500097E-3   -1.527843652364097E-1    3.166406096495313E-1   -1.643642643519955E-3   -1.732155711042267E-3    2.124936146354931E-3    6.032561507756782E-3
                         3.104636413266605E-3    4.307721890341445E-3   -1.657760959297925E-3   -1.704920995433395E-3   -1.231118176258489E-1    3.150387727727040E-1   -1.475714832090420E-3    5.597681250248501E-3
                         1.956465712409612E-2    9.178796745695477E-3    2.136758622329621E-3    6.023534131374996E-3   -1.480338043948314E-3    5.593651817260683E-3   -1.530810465856538E-1    3.098107197056890E-1

 9.625000000000000E8    -1.290226050993466E-1    3.197851523837777E-1    2.251474604235970E-3    1.657280092311440E-3    4.784493195073679E-3    3.017514579657806E-4    1.758019239764811E-2   -4.632977780822289E-3
                         2.292625759651520E-3    1.649755690137772E-3   -1.532270711857682E-1    3.220341108466057E-1   -1.678051983995171E-3   -9.934728878608565E-4    4.837561828585685E-3    2.721267841132749E-3
                         4.763097186244111E-3    2.957891509617230E-4   -1.685439758582026E-3   -9.963111070707517E-4   -1.266986382580510E-1    3.190587530892686E-1    8.350289988366354E-4    1.929763895626602E-3
                         1.757956652259366E-2   -4.649777909534714E-3    4.849065359693718E-3    2.732019719982415E-3    8.578808400705269E-4    1.916461725971048E-3   -1.567108605814161E-1    3.163333452326126E-1

 9.750000000000000E8    -1.311850603093321E-1    3.288578509595375E-1   -6.489414908909015E-4   -1.663278897797134E-3    2.159071338811930E-3   -2.812346051405230E-3    9.581588975719318E-3   -1.143476698721920E-2
                        -6.424780366119948E-4   -1.669917957920468E-3   -1.533617448844209E-1    3.312472839640378E-1   -1.292800242168813E-3   -6.812124132148286E-4    4.018398805149028E-3   -6.696327672931912E-4
                         2.163744180934841E-3   -2.834635230911579E-3   -1.298864237034463E-3   -6.548096406426619E-4   -1.290292829872141E-1    3.292680474308097E-1   -1.657141228659449E-3   -3.275239980037338E-4
                         9.557439715090139E-3   -1.141485740453462E-2    3.999336403336387E-3   -6.817677545549295E-4   -1.649782564081797E-3   -3.354564353722929E-4   -1.570150418566549E-1    3.273337543717196E-1

 9.875000000000000E8    -1.278580206341995E-1    3.405249530753349E-1   -4.311341221186968E-3    7.226442845694271E-4   -1.124815482115152E-3   -1.531257200526404E-3    2.127884106701053E-3   -1.274968333996849E-2
                        -4.355576045539098E-3    7.286796850575271E-4   -1.485919688560592E-1    3.414341287569525E-1   -1.316918806637290E-3   -1.463536394381556E-3    1.880259662036121E-3   -1.125260039163559E-3
                        -1.158230485366013E-3   -1.544057013629755E-3   -1.269917273182799E-3   -1.474434049113627E-3   -1.240937939239992E-1    3.404723217326241E-1   -4.143112415005435E-3    2.127916183141429E-3
                         2.119104803048340E-3   -1.270972826061168E-2    1.881750839001071E-3   -1.143270578754346E-3   -4.130410141710909E-3    2.111464460980073E-3   -1.512436245429470E-1    3.376869651297777E-1

 1.000000000000000E9    -1.188635848821207E-1    3.484397015019642E-1   -2.838178787716077E-3    5.203594121544128E-3   -3.785722132059144E-4    1.452854748359172E-3   -4.398254896623628E-3   -1.129667378336088E-2
                        -2.856751961891804E-3    5.205026531097532E-3   -1.404193279437956E-1    3.474351024283963E-1   -3.557901082059447E-3   -1.778126026899163E-3    2.209169774864059E-3   -2.120974779687108E-4
                        -3.767391496669242E-4    1.434845754942595E-3   -3.579172718762666E-3   -1.767460077387931E-3   -1.148078283422221E-1    3.455973310258454E-1   -2.299833246522540E-3    5.784375241557483E-3
                        -4.404321852982066E-3   -1.134753985547155E-2    2.245039671377767E-3   -2.047655867540521E-4   -2.275150073582154E-3    5.798373447262555E-3   -1.426460218425808E-1    3.425800656519487E-1

 1.012500000000000E9    -1.096390653868861E-1    3.501136182800104E-1    1.776148671613972E-3    5.568085679904731E-3    2.696638687305432E-3    9.365602327006683E-4   -9.457144101940851E-3   -6.750492302319885E-3
                         1.775259227701907E-3    5.533890995408755E-3   -1.343515370427806E-1    3.483995855244927E-1   -5.698837762498076E-3    1.674533487785299E-3    3.676576255256147E-3   -2.047915985980678E-3
                         2.695080487736666E-3    9.005767623269846E-4   -5.699314932291736E-3    1.669140686238339E-3   -1.082597771716453E-1    3.448132452644741E-1    1.995246749239423E-3    5.847701062576567E-3
                        -9.467106820870076E-3   -6.767148475758517E-3    3.681241687187700E-3   -2.039269431390806E-3    1.972850764975599E-3    5.858883412213046E-3   -1.369610171176926E-1    3.423003982479513E-1

 1.025000000000000E9    -1.051275253057711E-1    3.487432095233464E-1    3.806273504808215E-3    2.148142851677779E-3    3.078838576305133E-3   -2.521196108931176E-3   -1.100682178823049E-2   -4.703662410545373E-4
                         3.821226480868555E-3    2.155457095737858E-3   -1.334804436446935E-1    3.485407903094352E-1   -3.073361898439279E-3    6.067753264396018E-3    1.953869366465325E-3   -5.429250696820576E-3
                         3.094167867358472E-3   -2.524171024508614E-3   -3.066969204540929E-3    6.068899436326701E-3   -1.074924815161236E-1    3.434909318031099E-1    3.841951242868738E-3    2.728855234064077E-3
                        -1.100646209119864E-2   -4.713606955755582E-4    1.936874570847755E-3   -5.428806477118813E-3    3.892578403354812E-3    2.736437411428819E-3   -1.373243158770205E-1    3.420037192045939E-1

 1.037500000000000E9    -1.047699488216143E-1    3.501027970179664E-1    2.153938853025163E-3   -2.411952778455900E-4    6.612737681270554E-5   -4.593012120995887E-3   -9.337090310361652E-3    5.350492497739677E-3
                         2.158886469172761E-3   -2.427151828204563E-4   -1.352768986987265E-1    3.525132282803695E-1    2.054392068763609E-3    5.988217505784366E-3   -2.532814133218983E-3   -5.993247097202583E-3
                         6.640319953156916E-5   -4.607941762675027E-3    2.056417860029945E-3    5.963159641093504E-3   -1.090908837544364E-1    3.469438489411857E-1    2.610166089635006E-3    6.490302382540710E-4
                        -9.342636434806270E-3    5.341225660703708E-3   -2.564899477395058E-3   -6.016278855511074E-3    2.592154200842803E-3    6.972662434779514E-4   -1.397231068423671E-1    3.466289547598994E-1

 1.050000000000000E9    -1.030358454853522E-1    3.551141661988480E-1    3.769450125976640E-4    3.913687807119011E-4   -3.407785287204027E-3   -3.318179016400724E-3   -4.914679727842711E-3    9.720289853243200E-3
                         4.045825971534858E-4    3.895152554462135E-4   -1.345459431721522E-1    3.593544364697580E-1    4.270283793536465E-3    2.414671644038596E-3   -6.051321672594020E-3   -2.786521316375155E-3
                        -3.387510612420008E-3   -3.297897101830515E-3    4.271323990242377E-3    2.419113895911225E-3   -1.075821981844969E-1    3.530551977860137E-1    1.580502242581074E-3    1.184721433179081E-3
                        -4.949583448823690E-3    9.720006062788018E-3   -6.054319050482625E-3   -2.758958370241606E-3    1.551637011685927E-3    1.191371266076668E-3   -1.387040182081102E-1    3.537203897582845E-1

 1.062500000000000E9    -9.855124733101533E-2    3.586857069289947E-1    7.646586087024835E-4    1.906348830929361E-3   -4.467743384876506E-3   -1.257249659254015E-5    1.842610897059987E-3    1.104686472049349E-2
                         7.752230175390732E-4    1.943448636928686E-3   -1.308630267508362E-1    3.643703330894930E-1    3.155797966755149E-3   -2.429480890596393E-4   -6.041012127088767E-3    1.811828391931008E-3
                        -4.478147632435005E-3   -2.490047095946550E-6    3.159554024286783E-3   -2.254978443747541E-4   -1.035094926285762E-1    3.568064525106234E-1    2.473148442364443E-3    1.880991221960701E-3
                         1.836993526708037E-3    1.102276072847199E-2   -6.030780564477547E-3    1.794507144371774E-3    2.457349829434687E-3    1.874377042990966E-3   -1.350882570299123E-1    3.581608074986010E-1

 1.075000000000000E9    -9.507913092549028E-2    3.588414565779945E-1    2.484230355511527E-3    2.292948363403435E-3   -2.908457493910168E-3    2.640613870687821E-3    8.339446722210384E-3    7.450631836987206E-3
                         2.499059684135219E-3    2.295650645137206E-3   -1.282265807603962E-1    3.664184373868996E-1    1.603051801016865E-3   -4.158429157908397E-4   -3.138138915892297E-3    4.679912315757022E-3
                        -2.902764978969200E-3    2.648734867944633E-3    1.608755891163060E-3   -4.004244791775061E-4   -1.012579496855339E-1    3.579576743968573E-1    3.970987825765768E-3    1.250915460587740E-3
                         8.332700549809981E-3    7.438717292752154E-3   -3.130893744400746E-3    4.676577315664368E-3    3.997790184920013E-3    1.227264732284640E-3   -1.333126688296151E-1    3.599899449951090E-1

 1.087500000000000E9    -9.531229554717723E-2    3.576649829613102E-1    4.375345559527967E-3    1.048247466713249E-3   -3.758375570688932E-4    3.248703237453533E-3    1.070995943673363E-2    4.357497932604550E-4
                         4.368454450322669E-3    1.050622186665444E-3   -1.285397404546465E-1    3.689292289054455E-1    1.727020884365089E-3    3.674531552130448E-4    3.013954153743982E-4    4.766797680996657E-3
                        -3.807796623517570E-4    3.241264607527781E-3    1.758310105005572E-3    3.471970027886742E-4   -1.020508073264447E-1    3.593129359679179E-1    4.994883133745008E-3   -7.627585465690648E-4
                         1.069405978413303E-2    4.189720581092488E-4    2.663051468039367E-4    4.765313396326363E-3    4.999284629788502E-3   -7.772056957739170E-4   -1.342511020568473E-1    3.625221726511116E-1

 1.100000000000000E9    -9.892898608154312E-2    3.586756660262455E-1    4.897579781773905E-3   -1.744449220859619E-3    1.374487125644472E-3    1.926653958561794E-3    7.953353391560196E-3   -5.895921606933247E-3
                         4.920832247794478E-3   -1.793723199530167E-3   -1.296006757630604E-1    3.743749999953188E-1    3.035179583598170E-3   -3.486559871912164E-4    2.495949461313397E-3    2.964485860172935E-3
                         1.388400295916853E-3    1.910955530009831E-3    3.020689565815173E-3   -3.661033470759830E-4   -1.040255011833561E-1    3.635847208503329E-1    4.322163334570250E-3   -3.414061007947012E-3
                         7.934684332847587E-3   -5.917215270334210E-3    2.486495705616400E-3    2.945574817076437E-3    4.355552316869701E-3   -3.398560812652913E-3   -1.362619263851317E-1    3.680437346159089E-1

 1.112500000000000E9    -1.024961030871466E-1    3.637333280591781E-1    3.074011666037969E-3   -4.238475414428927E-3    1.132488996962587E-3    2.492898174118860E-4    2.413122785682150E-3   -8.633273746418403E-3
                         3.037762460310269E-3   -4.265409371657979E-3   -1.289192924737084E-1    3.818307815485186E-1    3.023076408551758E-3   -2.597698314484300E-3    2.581860047937248E-3    8.073832010873049E-4
                         1.126607784562792E-3    2.374319113343412E-4    3.032824649325015E-3   -2.596175497293817E-3   -1.043314412825752E-1    3.700020657697400E-1    2.003736747765072E-3   -5.018975864973785E-3
                         2.382708333599221E-3   -8.631815993808122E-3    2.572657683281258E-3    8.041287776243979E-4    2.032545429454337E-3   -5.006333219993359E-3   -1.363350466190373E-1    3.762387276250117E-1

 1.125000000000000E9    -1.032495609350669E-1    3.708075372936969E-1    3.015033553824862E-4   -4.458331431727245E-3   -1.049583252906757E-4    3.372683875863444E-4   -2.848479359344185E-3   -7.497650912239137E-3
                         2.708354103150707E-4   -4.485490484166002E-3   -1.268958312201294E-1    3.890521573443195E-1    9.815282258197661E-4   -4.328247666162514E-3    1.587035869006922E-3    2.182818780195526E-4
                        -1.119205443430376E-4    3.582495961133899E-4    9.873463245470935E-4   -4.318704209625972E-3   -1.027023217302805E-1    3.761908114151261E-1   -5.159992769504245E-4   -4.745146861167047E-3
                        -2.848398165701075E-3   -7.510628003142902E-3    1.561530951423360E-3    1.828978532190718E-4   -5.090221348676310E-4   -4.742756275195905E-3   -1.341972216499658E-1    3.841741560547824E-1

 1.137500000000000E9    -1.021821976036355E-1    3.772229960151687E-1   -1.160136246341340E-3   -3.075069436731881E-3    2.902129260737568E-4    1.744341892267094E-3   -5.945207436260244E-3   -4.083170195426994E-3
                        -1.145075959504999E-3   -3.058986294227911E-3   -1.251162055498856E-1    3.956523313671789E-1   -1.806581593682239E-3   -4.026194159862285E-3    1.854133660649807E-3    6.523577199001297E-4
                         3.119774366159681E-4    1.751561471117416E-3   -1.801428227905585E-3   -4.061837788561528E-3   -1.009571670703810E-1    3.814626416085076E-1   -1.929174131282436E-3   -3.337316302114359E-3
                        -5.938715526079080E-3   -4.076571904255726E-3    1.823036022292802E-3    6.272069885511247E-4   -1.920535823854516E-3   -3.349125933278990E-3   -1.322457828747958E-1    3.908545205929111E-1

 1.150000000000000E9    -1.014201291960241E-1    3.830676708865696E-1   -9.615639005926174E-4   -2.129398680722276E-3    2.497278168759378E-3    1.625076712683203E-3   -6.550655298322192E-3   -5.006694805414028E-5
                        -9.686653200889852E-4   -2.160979969095709E-3   -1.241133558549519E-1    4.025975850812620E-1   -3.618946483995173E-3   -1.949579565623949E-3    3.192645383760429E-3   -3.794053359749099E-4
                         2.463383843388873E-3    1.608934511732821E-3   -3.581230020005614E-3   -1.956715301739467E-3   -1.000844487773553E-1    3.869754878808717E-1   -2.038960406537680E-3   -2.115426278909907E-3
                        -6.546417280885657E-3   -3.393900522324054E-5    3.194802852219571E-3   -3.811069286375704E-4   -2.012997981603027E-3   -2.112836738938812E-3   -1.315401997842967E-1    3.977296147703140E-1

 1.162500000000000E9    -1.018493021958550E-1    3.900831059869903E-1   -9.454108268249651E-4   -2.601786235931422E-3    3.543556458423902E-3   -8.766224624425002E-4   -4.952122736940161E-3    3.290476111210380E-3
                        -9.247168743172111E-4   -2.593116469686331E-3   -1.234857398707890E-1    4.105558446466175E-1   -3.249006568428059E-3    5.512944499745387E-4    2.863964421605512E-3   -3.066679497073291E-3
                         3.531217976195976E-3   -8.880942015790517E-4   -3.249213987856334E-3    5.480793191183017E-4   -9.989892906975874E-2    3.937485752132716E-1   -1.829316899917736E-3   -1.923733117302062E-3
                        -4.976547769674925E-3    3.313379392454797E-3    2.850233646673851E-3   -3.064076340199720E-3   -1.846778741146963E-3   -1.946229228116238E-3   -1.315343242195626E-1    4.063910848202915E-1

 1.175000000000000E9    -1.025290005947091E-1    3.998183571869471E-1   -2.269950425394953E-3   -3.019761703597063E-3    1.971491468961085E-3   -3.299394325444775E-3   -2.161680406878402E-3    4.946681882611588E-3
                        -2.316332563759621E-3   -2.974283450570504E-3   -1.224583091727874E-1    4.199034017948919E-1   -1.498976219623958E-3    1.519986729786019E-3    1.538655436487404E-7   -4.584236703759956E-3
                         1.933957881051724E-3   -3.246315884126140E-3   -1.510346449693307E-3    1.523118552476945E-3   -9.952169949692760E-2    4.025527762856815E-1   -2.589185058572493E-3   -2.065871541378687E-3
                        -2.154772352538658E-3    4.963857622537655E-3    1.148351810544581E-5   -4.566026977781453E-3   -2.609747909888783E-3   -2.064679687776227E-3   -1.301526014781751E-1    4.173229767261615E-1

 1.187500000000000E9    -1.011591115204378E-1    4.117772907094889E-1   -4.085655874303496E-3   -1.888437539699340E-3   -6.948568885201173E-4   -3.513610314066504E-3    6.289095147304554E-4    4.966329179702303E-3
                        -4.125675412172165E-3   -1.889372610798795E-3   -1.200088205323738E-1    4.308283233381271E-1   -4.314660860520238E-4    7.342389361894852E-4   -2.935198877225996E-3   -3.341839344957299E-3
                        -7.043966650171320E-4   -3.571002394286016E-3   -4.636017763464832E-4    7.236670348772294E-4   -9.771930955627114E-2    4.130728000376248E-1   -3.935563152589698E-3   -1.177725080791844E-3
                         6.288340621501342E-4    4.958708772261109E-3   -2.954137595974213E-3   -3.347655310094601E-3   -3.929922145751059E-3   -1.175706953908293E-3   -1.262901980579403E-1    4.292413165886260E-1

 1.200000000000000E9    -9.707438084725273E-2    4.239099748882634E-1   -4.621041088510212E-3    4.636447951382247E-4   -2.505263656602528E-3   -2.061552142107014E-3    3.003963881499240E-3    3.813216442327504E-3
                        -4.657627449998160E-3    4.587855910363869E-4   -1.148838457927469E-1    4.424674087474175E-1   -1.057544629184659E-3    1.082911493765768E-4   -3.998752079036327E-3   -6.531987429737069E-4
                        -2.514985913286161E-3   -2.052018647805830E-3   -1.039330249658554E-3    8.558042886369578E-5   -9.375383274971159E-2    4.239430902680980E-1   -4.408684443267772E-3    8.565780325015762E-4
                         3.002738678728418E-3    3.822744634710147E-3   -3.985051345702281E-3   -6.376218417010411E-4   -4.415241675718136E-3    8.347093310685516E-4   -1.200425936543781E-1    4.405791427582906E-1

 1.212500000000000E9    -9.151633973102739E-2    4.348218159128222E-1   -3.542073388124473E-3    2.429762068461891E-3   -2.766983107434414E-3   -1.425508113074256E-4    4.598642162862935E-3    1.520340176386711E-3
                        -3.572027239886174E-3    2.417396795379226E-3   -1.077682273889153E-1    4.534051539723361E-1   -1.920966454684450E-3    1.079132533920845E-3   -3.111041299702836E-3    1.607359637353788E-3
                        -2.747708479092746E-3   -1.168332542726839E-4   -1.915943993499189E-3    1.043693164728316E-3   -8.832437769721661E-2    4.338482102841993E-1   -3.473098671761727E-3    2.769254607532707E-3
                         4.567645996124340E-3    1.535884893691415E-3   -3.097853597604478E-3    1.598964139466487E-3   -3.476897220949255E-3    2.784644282352785E-3   -1.127739052945437E-1    4.509462911432470E-1

 1.225000000000000E9    -8.561862735579939E-2    4.452650370021019E-1   -1.886403859305220E-3    3.175404689276400E-3   -1.898115324861474E-3    1.116403580908635E-3    4.510792541328605E-3   -1.336236646334905E-3
                        -1.880122878853318E-3    3.186246043506580E-3   -1.001808167809915E-1    4.638935043813288E-1   -1.184218579032235E-3    2.691127431138032E-3   -1.394980273013113E-3    2.549515407629563E-3
                        -1.892496384785035E-3    1.105195599272042E-3   -1.192449309735592E-3    2.710015974790913E-3   -8.277940500136756E-2    4.435463460314106E-1   -1.676229846340446E-3    3.611302477384383E-3
                         4.499287926740913E-3   -1.334229579316473E-3   -1.400346615942528E-3    2.552095866291037E-3   -1.662881455153145E-3    3.605425930606665E-3   -1.052555754020309E-1    4.613491104212529E-1

 1.237500000000000E9    -7.896880045422233E-2    4.564096067129295E-1   -6.647684618972158E-4    2.979890028068806E-3   -9.493566509014392E-4    1.394191381183587E-3    2.826598181027194E-3   -3.457630136878243E-3
                        -6.899649690337812E-4    2.975936701172137E-3   -9.222942740973500E-2    4.752528208151761E-1    8.804045117978833E-4    3.123999062042778E-3    6.100115005192272E-5    2.343187866731101E-3
                        -9.526009479338053E-4    1.366004601392843E-3    8.754440750460348E-4    3.115678377138030E-3   -7.650012368895423E-2    4.540278577307824E-1   -2.687896465702187E-4    3.288272080739416E-3
                         2.789842884176041E-3   -3.492814985669568E-3    3.457677418872061E-5    2.325089787412158E-3   -2.620769997644431E-4    3.287078914376160E-3   -9.688115517108076E-2    4.725293478347355E-1

 1.250000000000000E9    -7.000811055864088E-2    4.684504912080446E-1   -1.564810170333895E-4    2.792255916454415E-3   -4.902967138826307E-4    1.307603895159075E-3    4.532950395497050E-4   -4.211513332817833E-3
                        -1.732091449299944E-4    2.788127433824220E-3   -8.247407956592462E-2    4.872953658961249E-1    2.467747872426635E-3    1.788149258301799E-3    7.360351710060358E-4    1.738994438319002E-3
                        -4.924188663606310E-4    1.311591188386353E-3    2.449670475028448E-3    1.773864035971842E-3   -6.809055069691981E-2    4.653199337506409E-1    3.462816324716070E-4    2.932502549961853E-3
                         4.679854158219098E-4   -4.205832644039152E-3    7.481793211287802E-4    1.717879161804432E-3    3.352100186100744E-4    2.913803422942901E-3   -8.661736264525763E-2    4.837666480432091E-1

 1.262500000000000E9    -5.783274612096102E-2    4.799767431055750E-1    4.424119765980180E-4    3.054121528757052E-3   -2.697549260548979E-4    1.549509958799534E-3   -1.866173227194492E-3   -3.696408697713045E-3
                         4.889832003191231E-4    3.029453346753299E-3   -6.994710986692693E-2    4.981170044966107E-1    2.466951640025783E-3    4.622073783699226E-5    1.080531127906600E-3    1.375224846680372E-3
                        -2.449180629399456E-4    1.533828582186140E-3    2.501955614146496E-3    5.935366268432535E-5   -5.675657455986603E-2    4.759944216391696E-1    1.002805878439698E-3    2.989092741691845E-3
                        -1.843922777824948E-3   -3.706965262954565E-3    1.099664244451025E-3    1.336843069244437E-3    9.846095362744250E-4    2.996080195096523E-3   -7.411797324999839E-2    4.936120021292409E-1

 1.275000000000000E9    -4.330092740548312E-2    4.894711180576954E-1    1.743333907403244E-3    3.063949208388521E-3    4.913630796438018E-4    1.930053921320554E-3   -3.601020372135277E-3   -2.045400973305901E-3
                         1.760761523187039E-3    3.063544219366463E-3   -5.601170662683082E-2    5.065610883023317E-1    1.632056037006249E-3   -7.803274791424687E-4    1.623525255744270E-3    1.031099756207761E-3
                         5.046243759067775E-4    1.922080662176019E-3    1.631849177597197E-3   -7.898586760554465E-4   -4.387399911628449E-2    4.844372264457554E-1    2.204438792822574E-3    2.829272715479364E-3
                        -3.614617130494183E-3   -2.043220929417252E-3    1.635232464886095E-3    9.942328814656731E-4    2.195543768142385E-3    2.824017557624801E-3   -6.062498539764613E-2    5.011277823035585E-1

 1.287500000000000E9    -2.827875118847282E-2    4.967503424790958E-1    3.136915194229285E-3    2.090202283728017E-3    1.778316473675915E-3    1.606849057710747E-3   -4.139716956065261E-3    4.209213507777028E-4
                         3.130157848652109E-3    2.055167862417353E-3   -4.195173132531998E-2    5.130061284771585E-1    1.083374384975864E-3   -7.892707076505745E-4    2.248140911849708E-3    1.351510421564539E-4
                         1.757299444986511E-3    1.604445143701871E-3    1.103345463384111E-3   -7.819636261797236E-4   -3.095335262979274E-2    4.912533087468659E-1    3.443862390791553E-3    1.722894528981617E-3
                        -4.137663608495612E-3    4.485945409378914E-4    2.269550188981900E-3    1.557928867470608E-4    3.415422372981395E-3    1.727532136119874E-3   -4.702217360768346E-2    5.069630561117169E-1

 1.300000000000000E9    -1.325836531480374E-2    5.027805923970342E-1    3.710983151312868E-3    4.164305552422043E-4    2.688690528080872E-3    2.419882167409445E-4   -3.029689225308124E-3    2.759955135819621E-3
                         3.698620382705430E-3    4.119757914513346E-4   -2.789915987191307E-2    5.185109266934225E-1    1.071267805935858E-3   -9.388601098329380E-4    2.226738673244093E-3   -1.301688621860351E-3
                         2.672174479526771E-3    2.426753749603351E-4    1.079475365479514E-3   -9.105189067994535E-4   -1.809921890683115E-2    4.975291661783834E-1    3.793994432335934E-3   -8.483849213863725E-5
                        -3.011896180911201E-3    2.786239833924525E-3    2.195218803225548E-3   -1.282466104021694E-3    3.822331164500881E-3   -6.450893249197135E-5   -3.355150803804562E-2    5.122935352364170E-1

 1.312500000000000E9     1.766113525848239E-3    5.078555542135325E-1    3.153445790259510E-3   -1.236576808139464E-3    2.331595550271688E-3   -1.507358486626481E-3   -7.021313243380598E-4    3.906200381675193E-3
                         3.143158904596391E-3   -1.263599776452705E-3   -1.281208888427938E-2    5.234751135931779E-1    9.094899845446257E-4   -1.491159135679775E-3    1.020827321767212E-3   -2.442997673547018E-3
                         2.353658624858918E-3   -1.529681231243795E-3    8.977516226593703E-4   -1.499430649317537E-3   -4.490800199606754E-3    5.036010852411426E-1    3.113256767240545E-3   -1.657597164046117E-3
                        -7.265895288786617E-4    3.893023089515262E-3    1.020742014126647E-3   -2.456124747189534E-3    3.115742854433929E-3   -1.649255170885159E-3   -1.918801095007737E-2    5.172814869733984E-1

 1.325000000000000E9     1.712943552816945E-2    5.115437021790836E-1    1.979181955053080E-3   -2.121618824300737E-3    9.231883500063332E-4   -2.497500783242020E-3    1.642727929724601E-3    3.323758546734840E-3
                         1.975126828971322E-3   -2.107374633691020E-3    3.341086478938417E-3    5.272299858146583E-1    1.402533326277501E-4   -2.021137202486284E-3   -6.385807196410773E-4   -2.517681492720364E-3
                         9.031851453293981E-4   -2.505969999238220E-3    1.282253559530653E-4   -1.994196210491616E-3    1.024425446535085E-2    5.086051119284142E-1    1.822518998683872E-3   -2.430911106493959E-3
                         1.689227223333166E-3    3.351338588175557E-3   -6.548150516949530E-4   -2.511480250146928E-3    1.794995785225892E-3   -2.438239104778260E-3   -3.760163633779984E-3    5.212107105950876E-1

 1.337500000000000E9     3.273631188349885E-2    5.133083803615511E-1    9.597090739680102E-4   -2.142693228203285E-3   -6.893457062314115E-4   -2.376188207160874E-3    3.108810890848994E-3    1.616713651535785E-3
                         9.626339436742705E-4   -2.157718023165266E-3    1.969493313860690E-2    5.292333599558393E-1   -9.398151384703737E-4   -1.906907526820701E-3   -1.851451573249520E-3   -1.513489070601740E-3
                        -6.953996645565476E-4   -2.371346074470920E-3   -9.628790095608227E-4   -1.915087963939529E-3    2.568151814805251E-2    5.117813941783201E-1    7.403278387252927E-4   -2.428670052885241E-3
                         3.118071122811449E-3    1.603877004499293E-3   -1.846372201210052E-3   -1.526393772477568E-3    7.362349942120754E-4   -2.430263150358398E-3    1.215953989938337E-2    5.232353957697237E-1

 1.350000000000000E9     4.787344462258774E-2    5.128288490917429E-1    4.585370213505898E-4   -1.957042840854287E-3   -1.696524826659584E-3   -1.428252238047570E-3    3.198510295954758E-3   -4.569510219432312E-4
                         4.135733252897779E-4   -1.961332518845540E-3    3.546418347064752E-2    5.294616010589587E-1   -1.796619252622154E-3   -1.113645041218262E-3   -2.137317524927327E-3   -1.724859598265178E-4
                        -1.692545274794253E-3   -1.475330583628604E-3   -1.806426574813184E-3   -1.106342822274889E-3    4.101784389781041E-2    5.129643954133168E-1    1.171813749820168E-4   -2.202984561477527E-3
                         3.208884190112382E-3   -4.798484710549175E-4   -2.140150767604533E-3   -2.026551502008529E-4    1.235207215422604E-4   -2.205754165389923E-3    2.731309334432787E-2    5.232750256186744E-1

 1.362500000000000E9     6.203934744875193E-2    5.107488352575071E-1    5.978102168047729E-5   -2.072543770313856E-3   -2.017823893127854E-3   -3.417854879168898E-4    2.209721169903058E-3   -2.081608739725429E-3
                         4.359711594096436E-5   -2.048269825254403E-3    5.013076731748967E-2    5.284299846297702E-1   -1.952951865710735E-3    2.506234756994583E-5   -1.685683260526687E-3    8.374847780445490E-4
                        -1.993874606737328E-3   -3.178625133825673E-4   -1.950104061831821E-3    2.627050456113006E-5    5.565541029402232E-2    5.126502266657723E-1   -3.669269026742491E-4   -2.154349352302125E-3
                         2.224798875897863E-3   -2.074227624927128E-3   -1.685007909873418E-3    8.453073621459404E-4   -3.606663809878789E-4   -2.133917650254826E-3    4.127173369687875E-2    5.220950278824830E-1

 1.375000000000000E9     7.502747337976873E-2    5.081828670485377E-1   -6.522133612494558E-4   -2.195688912075231E-3   -1.730463637727082E-3    6.315862195057210E-4    6.082471147378145E-4   -2.789268390790751E-3
                        -6.840707545661610E-4   -2.163821046358338E-3    6.373285655149713E-2    5.265727160605679E-1   -1.408459143858870E-3    8.383234486535558E-4   -9.478564353244456E-4    1.367305054640473E-3
                        -1.717155771025744E-3    6.501423069964476E-4   -1.418057297806945E-3    8.489070197041090E-4    6.946328054568877E-2    5.115001879093547E-1   -1.078261573671798E-3   -2.047924764585540E-3
                         6.213887054963215E-4   -2.783179147839658E-3   -9.191145024489213E-4    1.400363037443126E-3   -1.082375619942262E-3   -2.040298733807296E-3    5.423064169861205E-2    5.202953183104349E-1

 1.387500000000000E9     8.734071139596213E-2    5.054332447051485E-1   -1.636258560655190E-3   -1.831083158744255E-3   -1.120659092771441E-3    1.305028032492380E-3   -9.941052974050011E-4   -2.456888243707061E-3
                        -1.646662458061611E-3   -1.823724887991063E-3    7.645724317169493E-2    5.242899876725999E-1   -6.913549007474663E-4    1.086432870571659E-3   -1.452443158617812E-4    1.503970762361552E-3
                        -1.129607754367032E-3    1.273556339110966E-3   -6.960509833451907E-4    1.068480786735964E-3    8.289691418515499E-2    5.098611210821340E-1   -1.910173461844998E-3   -1.490012698237646E-3
                        -1.001781315634208E-3   -2.463367827443753E-3   -1.299801158513913E-4    1.500523486336278E-3   -1.915999421742470E-3   -1.485422585272483E-3    6.710239478463804E-2    5.180587455909784E-1

 1.400000000000000E9     9.942985139627879E-2    5.024477768280512E-1   -2.291714249185952E-3   -7.925828360590087E-4   -3.547220391213489E-4    1.615207972749735E-3   -2.071943357546713E-3   -1.403651057517730E-3
                        -2.296423351649176E-3   -8.124207044052347E-4    8.865956535317114E-2    5.214069658814141E-1   -3.196593597496506E-4    9.473212336585950E-4    5.299791023277208E-4    1.306265578303666E-3
                        -3.605681399185728E-4    1.581644224882040E-3   -3.263057788448132E-4    9.325745405987310E-4    9.617170078423011E-2    5.074457445936759E-1   -2.336225126824634E-3   -4.560365626470861E-4
                        -2.095624812141301E-3   -1.393525460144223E-3    5.197042906909766E-4    1.278836687370262E-3   -2.313502140566259E-3   -4.523418915035022E-4    7.985106033419709E-2    5.151446903069509E-1

 1.412500000000000E9     1.109523684319326E-1    4.989609911370411E-1   -2.145352482764192E-3    3.518030894997453E-4    4.162075970572129E-4    1.568709345485539E-3   -2.370792011265477E-3    5.728788714136519E-6
                        -2.129834493226588E-3    3.409949300082044E-4    1.005745243134388E-1    5.180246238704915E-1   -1.793683261434403E-4    9.345849494531618E-4    1.028381956670878E-3    8.746436221525310E-4
                         4.324408150031819E-4    1.544311784096508E-3   -1.777268164437526E-4    9.281792572594141E-4    1.091719889719740E-1    5.041289208913471E-1   -2.042814165939885E-3    6.001222065370972E-4
                        -2.386669265365530E-3   -9.628571302992576E-6    9.896066931159844E-4    8.298400556896222E-4   -2.041996461453219E-3    6.014724204446226E-4    9.183608546477429E-2    5.115134327614359E-1

 1.425000000000000E9     1.212382835960937E-1    4.953471663980868E-1   -1.455608296978360E-3    1.016221702957812E-3    1.131565358105246E-3    1.141736472903143E-3   -1.894316984550412E-3    1.324356615816320E-3
                        -1.447446286843253E-3    1.039743079359632E-3    1.118518115441016E-1    5.144960463347014E-1    7.681404680444015E-5    1.117515748228180E-3    1.238230041827631E-3    2.716799146504946E-4
                         1.121915277667952E-3    1.124379982488834E-3    9.491530879905711E-5    1.107089686662596E-3    1.210617537051045E-1    5.002896375613237E-1   -1.298809785617281E-3    1.177964971811185E-3
                        -1.904581266074594E-3    1.317373743523163E-3    1.238268190015353E-3    2.886534454852156E-4   -1.305012357703811E-3    1.192312993114008E-3    1.026991888577914E-1    5.079100282992810E-1

 1.437500000000000E9     1.304498190275362E-1    4.921296672163408E-1   -7.849861966161405E-4    1.139749483546933E-3    1.576791589912904E-3    3.834628338575952E-4   -7.627142869068425E-4    2.124036809345980E-3
                        -7.810807424792135E-4    1.180818418322916E-3    1.224277830780273E-1    5.113086960773807E-1    6.717275249018282E-4    1.113090935540942E-3    1.202789870965187E-3   -3.755947826331186E-4
                         1.570355477946847E-3    4.024269341107668E-4    6.756378837350991E-4    1.108736275539927E-3    1.317856617985073E-1    4.966953227553673E-1   -6.359701766001330E-4    1.225579331532025E-3
                        -7.708111531926297E-4    2.122035261438157E-3    1.211390558039736E-3   -3.526662342732308E-4   -6.372063446145803E-4    1.209206602104980E-3    1.126708110655791E-1    5.049565393942621E-1

 1.450000000000000E9     1.393315052088840E-1    4.898747354157827E-1   -4.264664874671361E-4    1.077918687154690E-3    1.509570857969259E-3   -5.125828867644538E-4    5.994274137293501E-4    2.092843861311525E-3
                        -4.189742954596267E-4    1.069324486979404E-3    1.325879913625175E-1    5.087310156057178E-1    1.198281822765347E-3    6.686501358516224E-4    8.234831457136377E-4   -9.686386613794045E-4
                         1.495584280664175E-3   -5.145854080328509E-4    1.203437120554574E-3    6.588452454765581E-4    1.418759876897230E-1    4.937206824328871E-1   -2.927924865119913E-4    1.046979694509639E-3
                         6.185338733081390E-4    2.087049014028187E-3    8.384766715648260E-4   -9.373077801029125E-4   -2.816610498983191E-4    1.072014744802106E-3    1.224353724031357E-1    5.026665804762402E-1

 1.462500000000000E9     1.482202542621501E-1    4.881260581074341E-1   -2.303807736649261E-4    1.112703275652031E-3    9.218646088968892E-4   -1.203221072864423E-3    1.673750413524245E-3    1.246917091222889E-3
                        -1.889856145313752E-4    1.078335150133175E-3    1.427613580749342E-1    5.065623576700877E-1    1.331382765237506E-3   -8.690108059276304E-5    1.669829275514710E-4   -1.211270269622336E-3
                         8.967266754982190E-4   -1.224194387238732E-3    1.348238449228754E-3   -8.310048675405458E-5    1.518753251283391E-1    4.911931659680384E-1   -1.223395103243258E-4    1.008807570426658E-3
                         1.688656220061618E-3    1.231335656113722E-3    1.752267912194453E-4   -1.187515353862706E-3   -9.957195090583140E-5    1.009270153808341E-3    1.322190437061195E-1    5.005736365380880E-1

 1.475000000000000E9     1.575431428649653E-1    4.864381214562369E-1    1.165039073481897E-4    1.134226120232455E-3    5.188540638539063E-5   -1.418534011526841E-3    1.935509508240076E-3   -5.798462828991103E-5
                         1.185297854262041E-4    1.121467760287490E-3    1.529853548361684E-1    5.045183231705896E-1    9.963269997931025E-4   -6.961084439472050E-4   -4.919028448292826E-4   -1.022665508915239E-3
                         6.418679510752427E-5   -1.421088708893106E-3    9.836933198073975E-4   -7.058468213850039E-4    1.618334567967591E-1    4.888382107603627E-1    1.551650777982566E-4    1.052093818528123E-3
                         1.952139462540871E-3   -6.540451191876779E-5   -5.031855620054916E-4   -1.017447878617891E-3    1.527251010069332E-4    1.042558172238607E-3    1.420748003106539E-1    4.982167844624282E-1

 1.487500000000000E9     1.669309043127142E-1    4.846852526478397E-1    5.636756839180774E-4    1.007290051510503E-3   -6.639534051310197E-4   -1.099256584443299E-3    1.376656895523864E-3   -1.132736808745719E-3
                         5.718496905182865E-4    1.003185368641187E-3    1.630573922874775E-1    5.022739314545985E-1    4.183123903749027E-4   -9.270709468536278E-4   -8.622179381385116E-4   -5.310176723106379E-4
                        -6.724950168226611E-4   -1.092125248166447E-3    4.310450670087165E-4   -8.990837312645811E-4    1.716214756391217E-1    4.864407055463658E-1    5.369723610743781E-4    9.660945396766254E-4
                         1.397961923398460E-3   -1.127580602918023E-3   -8.880084452537709E-4   -5.127083343467228E-4    5.520687018229045E-4    9.545152676946687E-4    1.516282668368139E-1    4.957026383850661E-1

 1.500000000000000E9     1.766089904526491E-1    4.830787380616151E-1    9.220205998049573E-4    6.212194011284169E-4   -1.007979060526391E-3   -4.869940385270135E-4    3.919537933057591E-4   -1.555878275630966E-3
                         9.154545147198100E-4    6.250180070365902E-4    1.730314428036616E-1    5.001936289833687E-1    6.431943442205056E-6   -7.766173681680792E-4   -9.001569388466663E-4    3.484153720614007E-5
                        -1.024691789554049E-3   -4.975135557225386E-4    4.434250469694799E-6   -8.013059586032829E-4    1.813474205510196E-1    4.841236273608211E-1    8.542905362649477E-4    5.839914527657008E-4
                         3.940250462659688E-4   -1.558407599445944E-3   -8.836152707425978E-4   -9.272406856793727E-6    8.698207631387244E-4    6.036300355233967E-4    1.612670877970432E-1    4.934972975240117E-1

 1.512500000000000E9     1.869153247834868E-1    4.817663662698644E-1    9.580860315221788E-4    1.347160515073519E-4   -9.665025326795107E-4    6.170204496979415E-5   -5.344435736722626E-4   -1.317396941062970E-3
                         9.427097909721524E-4    1.385663029636575E-4    1.836304198882496E-1    4.981830253817627E-1   -1.822508397788966E-4   -6.089057829515475E-4   -6.812663745683936E-4    3.865920956588860E-4
                        -9.616559112276975E-4    5.953401358698453E-5   -1.877767776240534E-4   -6.194518934389610E-4    1.912531284811155E-1    4.821414461168535E-1    8.746234656887738E-4    1.811294956672232E-4
                        -5.298047368978845E-4   -1.318383321992443E-3   -6.465281828128124E-4    4.064339207342820E-4    8.888968899607669E-4    1.750431065230976E-4    1.714942316289595E-1    4.916723833314334E-1

 1.525000000000000E9     1.980307546012731E-1    4.805124492855723E-1    7.004189676713406E-4   -2.102750151820880E-4   -6.923685582042021E-4    4.397490812286381E-4   -1.065899991517359E-3   -6.901527777219411E-4
                         7.142790896743795E-4   -1.954032833621650E-4    1.947539244178070E-1    4.962221164966489E-1   -2.485260328413088E-4   -5.299071357070103E-4   -3.438761098191768E-4    5.512309522411600E-4
                        -7.255840328172010E-4    4.515286951509355E-4   -2.758786823931565E-4   -4.788003665162364E-4    2.018501839370165E-1    4.803563778819944E-1    7.176557042540348E-4   -1.144844524099358E-4
                        -1.071323439378276E-3   -6.783736180007277E-4   -3.259588793250924E-4    5.415056143033278E-4    7.191758460701897E-4   -1.148979795102151E-4    1.824023827436358E-1    4.901292794504402E-1

 1.537500000000000E9     2.099784185932455E-1    4.790590522570985E-1    4.844023471207403E-4   -2.490045466865382E-4   -3.814808445284754E-4    6.252836319311875E-4   -1.102037377653792E-3    3.059355103750617E-5
                         4.655681581749635E-4   -2.848904144357839E-4    2.066149306555458E-1    4.940402470067354E-1   -4.275002799182108E-4   -4.385549935208384E-4   -5.398223221119407E-5    5.764428101251524E-4
                        -3.859301308836780E-4    6.435649085531874E-4   -4.252204881409041E-4   -4.298866860356137E-4    2.131206159419289E-1    4.783243737010144E-1    5.375553036168391E-4   -2.016236142028261E-4
                        -1.087324733632273E-3    3.940086527411960E-5   -4.517128087744142E-5    5.729022531434912E-4    5.572727666887656E-4   -2.038520746430782E-4    1.940278459832860E-1    4.884193662045176E-1

 1.550000000000000E9     2.224987641449145E-1    4.769607408187654E-1    3.717730830374844E-4   -2.507412431638458E-4   -7.137851942426312E-5    6.830983817320363E-4   -7.818851970541449E-4    5.535363193018781E-4
                         3.718002109481319E-4   -2.559799165736821E-4    2.192008938587606E-1    4.913562621311000E-1   -6.219560929667739E-4   -2.508958436732541E-4    1.841435469655410E-4    5.023866997298994E-4
                        -9.250580991604951E-5    6.889801121261807E-4   -6.165057919255942E-4   -2.320220536076724E-4    2.251629372743130E-1    4.756702180331624E-1    4.958955428055247E-4   -2.494065948603503E-4
                        -8.079915596301851E-4    5.528510545746302E-4    1.822063716732770E-4    5.043914197263483E-4    4.956395380960681E-4   -2.583395285270591E-4    2.060980855804773E-1    4.862734750484538E-1

 1.562500000000000E9     2.353828902142883E-1    4.742051763397229E-1    4.048332938518643E-4   -2.946165444307829E-4    2.334892977162459E-4    6.235785904134554E-4   -3.391073335620051E-4    7.627884093767722E-4
                         3.784986587535041E-4   -3.188468816873264E-4    2.321747936386991E-1    4.880837840570268E-1   -6.854245138556227E-4    7.893669345301869E-5    3.898780977112752E-4    3.433780324329426E-4
                         2.267386488204765E-4    6.348672373976062E-4   -6.876491558208526E-4    8.503150357637658E-5    2.377412176409745E-1    4.727174056216166E-1    4.865025342918684E-4   -4.036813806673381E-4
                        -3.506783275266902E-4    7.690520786393086E-4    3.643562868775810E-4    3.396553372381787E-4    4.825878732162042E-4   -3.959857675324331E-4    2.184200025822750E-1    4.835672720293079E-1

 1.575000000000000E9     2.485287130637840E-1    4.710494319760485E-1    3.091786046946630E-4   -4.804726071394707E-4    5.081954464749510E-4    4.418170897695444E-4    6.277430869811971E-5    7.479755757987025E-4
                         2.870414479594287E-4   -4.848948291893156E-4    2.455613361434595E-1    4.843377811552838E-1   -5.231919097136272E-4    4.022892698300429E-4    4.782992898783249E-4    1.346732238098853E-4
                         4.951597461903340E-4    4.523810413013770E-4   -5.133014149123600E-4    4.125553494110627E-4    2.508819035282101E-1    4.693822427689691E-1    2.972700149795707E-4   -6.193527630822472E-4
                         5.469518755833029E-5    7.581294500771576E-4    4.812735737260403E-4    1.298991659194199E-4    3.037711057232244E-4   -5.928992658095925E-4    2.311312062537438E-1    4.803652863254775E-1

 1.587500000000000E9     2.620391146620409E-1    4.672920632622252E-1    9.852524346250976E-5   -6.198157057656817E-4    6.239430805917002E-4    1.169260340793215E-4    4.097152209190691E-4    5.544170760560232E-4
                         5.798312133306883E-5   -5.817275987052012E-4    2.592835425771962E-1    4.798938508970934E-1   -1.904853817304406E-4    5.177502638415723E-4    4.591601737708608E-4   -1.205283584529524E-4
                         6.520339986971992E-4    1.080290923563206E-4   -2.165615705569913E-4    5.203301696143361E-4    2.645535583536605E-1    4.655635910854530E-1    1.072032102690802E-5   -6.941282503846570E-4
                         4.242587635305679E-4    5.874864363523505E-4    4.561233717059837E-4   -1.029195733845312E-4   -1.943941616365413E-5   -6.854676941254678E-4    2.443464057407770E-1    4.764132772765995E-1

 1.600000000000000E9     2.759755601276894E-1    4.625177681855394E-1   -2.016588449303086E-4   -5.450799372814155E-4    5.739476481154397E-4   -2.112162230465637E-4    6.065095857369804E-4    2.620324911312249E-4
                        -1.938588174115086E-4   -5.381482871259916E-4    2.733029577938211E-1    4.744027546081031E-1    4.931088259457348E-5    4.189681798633419E-4    3.053714679257676E-4   -3.179766732755706E-4
                         5.829557248400640E-4   -2.136633231313212E-4    5.161255619792654E-5    4.463396244505396E-4    2.787189740142076E-1    4.610562729545051E-1   -2.821609761449382E-4   -5.600607153678237E-4
                         6.469250463040815E-4    2.893507281128228E-4    3.191737947878595E-4   -3.015022941657338E-4   -2.825934918051970E-4   -5.927099593293138E-4    2.580789297576165E-1    4.712556510810032E-1

 1.612500000000000E9     2.903562731490246E-1    4.566506382769842E-1   -3.767789878236566E-4   -3.307388061809962E-4    3.497083035517311E-4   -4.556222102082999E-4    6.549211190495305E-4   -7.461460769434039E-5
                        -3.749748419296118E-4   -3.551331001345025E-4    2.876974069727641E-1    4.678817469962607E-1    1.507020100082016E-4    2.967557114935085E-4    9.709198717465250E-5   -3.898776011497873E-4
                         3.550179745811744E-4   -4.517446161421472E-4    1.398924144383952E-4    2.987283223759037E-4    2.931729532198907E-1    4.555802692167417E-1   -4.265376170047919E-4   -3.286204628395899E-4
                         6.476781792599429E-4   -7.789693244773300E-5    8.730152515987053E-5   -4.123333843147271E-4   -4.210459481566940E-4   -3.509503551319667E-4    2.722536754126625E-1    4.649858910572523E-1

 1.625000000000000E9     3.049757126925812E-1    4.493298653943599E-1   -4.123836701766252E-4   -1.446513214571353E-4    6.507257482209787E-5   -5.315676734751070E-4    4.915436424467780E-4   -4.074698568825978E-4
                        -3.960530466381751E-4   -1.349504641422643E-4    3.022817162897321E-1    4.600999900458628E-1    1.566915692694893E-4    2.360124653042853E-4   -1.143220062163757E-4   -3.404287930802789E-4
                         5.454391329684558E-5   -5.244594199198200E-4    1.702757290389637E-4    2.221910226382529E-4    3.077390798135697E-1    4.489315112229049E-1   -4.084681256199492E-4   -1.467304236755521E-4
                         5.009075106892916E-4   -4.285166673574326E-4   -9.311720188474889E-5   -3.231806404429785E-4   -4.253215237406960E-4   -1.278076251338073E-4    2.866186438961499E-1    4.576250555572937E-1

 1.637500000000000E9     3.196010272139175E-1    4.406564307444485E-1   -3.604645939317015E-4   -1.276852421380348E-5   -2.042018729185752E-4   -4.340931627350737E-4    1.685343680620468E-4   -5.928021566869878E-4
                        -3.228199676275462E-4   -4.658531624267649E-6    3.167972496715175E-1    4.510126019200499E-1    2.083647414528088E-4    2.049222215199122E-4   -2.141138475783499E-4   -2.034836622023678E-4
                        -2.081347583142888E-4   -4.385329239520200E-4    1.980375848052483E-4    2.062787713613468E-4    3.222003121077127E-1    4.411117745015663E-1   -3.639528938561037E-4   -1.911830511055783E-5
                         1.838710442984296E-4   -5.995340461470080E-4   -2.415910134581904E-4   -2.018707845577115E-4   -3.684484287751170E-4   -1.953810969031836E-5    3.009885614085736E-1    4.491999717859112E-1

 1.650000000000000E9     3.341106157608126E-1    4.308055365208372E-1   -2.874981037772993E-4    4.858618697466663E-5   -3.432675902521648E-4   -2.363232138432698E-4   -1.833538042949295E-4   -5.860782501108499E-4
                        -2.870731184382017E-4    3.656894342788041E-5    3.313356720992002E-1    4.408920209314274E-1    2.907694236589470E-4    1.113460673932379E-4   -2.433187661012069E-4   -5.929897072522237E-5
                        -3.346948012017881E-4   -2.184433074558579E-4    2.921108686499840E-4    1.329231714532113E-4    3.366482732764414E-1    4.320430836112962E-1   -3.115290792655635E-4    4.001308148057201E-5
                        -2.034105028001185E-4   -5.691607112079404E-4   -2.143574484120079E-4   -9.809578506680600E-5   -3.181831802777649E-4    3.831923990394290E-5    3.152247087782428E-1    4.400247035889421E-1

 1.662500000000000E9     3.483671539563943E-1    4.198712186974290E-1   -2.617800966197986E-4    1.036703198593126E-4   -3.474751196969411E-4   -4.408278406141702E-5   -4.630605976820772E-4   -3.398025142957493E-4
                        -2.651603864826253E-4    1.100395182219100E-4    3.455268846981116E-1    4.293786042047975E-1    3.226210739453866E-4   -3.196859880059816E-5   -2.163261232790042E-4    2.210491925529336E-5
                        -3.419734435932711E-4   -5.319493178598806E-5    3.129037389429094E-4   -3.799378882230368E-5    3.510601985502961E-1    4.215507750508871E-1   -3.102134764117600E-4    1.356493234594928E-4
                        -4.520518929768146E-4   -3.413855012278191E-4   -1.905607821948403E-4    2.550114104586102E-5   -3.042418162414010E-4    1.330330442276939E-4    3.291297323487407E-1    4.295609302346471E-1

 1.675000000000000E9     3.621177156872996E-1    4.077373570981310E-1   -2.318769516092296E-4    1.979660789462616E-4   -2.814950137908315E-4    9.879099124629850E-5   -5.168588841038921E-4   -1.891232780667965E-5
                        -2.285381798661605E-4    2.331496958477465E-4    3.590693754120169E-1    4.165940694247566E-1    2.373639211118728E-4   -1.781593106510577E-4   -1.592167621122334E-4    8.195462845035582E-5
                        -2.863687123647599E-4    1.000476113010804E-4    2.585384920401132E-4   -1.960796913024942E-4    3.651814387038889E-1    4.095582738059034E-1   -2.370039107416836E-4    2.559117660577301E-4
                        -5.484467564336303E-4   -2.302700936481911E-5   -1.485679566237276E-4    4.264749723970637E-5   -2.569088232397626E-4    2.526101082814106E-4    3.421892416301857E-1    4.176517609239790E-1

 1.687500000000000E9     3.753163457485565E-1    3.944587466039668E-1   -1.235362777283835E-4    3.051203725864805E-4   -1.938115442163162E-4    1.831478345767641E-4   -4.516491013243345E-4    2.746405561292803E-4
                        -1.161363074803737E-4    2.643149748592469E-4    3.718406859449149E-1    4.024782638754708E-1    1.124152457318186E-4   -2.479779549808703E-4   -1.233261584538206E-4    1.109913313867921E-4
                        -2.297391000617116E-4    1.870651203722000E-4    1.267256505372471E-4   -2.365631909119564E-4    3.789407698875149E-1    3.961132110609800E-1   -9.130005775328299E-5    3.067419551190273E-4
                        -4.106966271624845E-4    2.582598070816381E-4   -1.393328551652174E-4    9.818788362815430E-5   -1.069439697879894E-4    3.541715687320706E-4    3.545386740654277E-1    4.044113553106008E-1

 1.700000000000000E9     3.875905245739532E-1    3.800213848199281E-1    9.428714619808848E-6    3.048307626154963E-4   -8.188434447378724E-5    2.371889889347554E-4   -1.993053685827955E-4    4.210047103806727E-4
                         3.639662934903826E-5    3.097933185446307E-4    3.836964696496590E-1    3.871900465964656E-1   -4.999757758550730E-6   -2.164005563855672E-4   -8.830594912214733E-5    1.203531410911287E-4
                        -1.079301844257425E-4    2.383696603657910E-4    2.145269535915950E-6   -2.067446650659981E-4    3.920807379812496E-1    3.813508580883974E-1    6.576429231206847E-5    2.991963776400806E-4
                        -2.067173536710812E-4    4.401453661474795E-4   -6.880518363237473E-5    1.395016576169497E-4    6.032053023579348E-5    3.201953751550558E-4    3.660334328756031E-1    3.898827730111854E-1

 1.712500000000000E9     3.989078698143562E-1    3.647518077346448E-1    1.201666851797722E-4    2.105049875735593E-4   -2.081446821036183E-5    2.499279388139684E-4    5.533840632942120E-5    4.230524432189415E-4
                         1.446835572829553E-4    1.959445721208850E-4    3.944595764574224E-1    3.707878081209690E-1   -3.027482023862331E-5   -1.511820488935506E-4   -1.856515285311473E-6    1.761719707692804E-4
                         8.751302375067149E-6    2.580606810895196E-4   -6.570552947233697E-5   -1.339588072003960E-4    4.043356423792405E-1    3.656839601322178E-1    1.784460024432748E-4    2.076681043088672E-4
                         7.627815608584807E-5    4.178613158911664E-4   -1.929130542052016E-5    1.661473380291023E-4    1.736415488931514E-4    2.038095070697801E-4    3.766474034044652E-1    3.742520677861392E-1

 1.725000000000000E9     4.090768705105371E-1    3.483347335032909E-1    1.594249577137950E-4    1.186098268356807E-4    1.083860888862443E-4    2.262127856926099E-4    2.572222029739141E-4    2.804383404098673E-4
                         1.562221461631206E-4    1.266918461551238E-4    4.041089636691771E-1    3.534511889724994E-1   -4.963232536405546E-5   -9.530005668596195E-5    4.894449188577107E-5    1.699806715952061E-4
                         1.039047973921103E-4    2.010150172157878E-4   -3.990416082591135E-5   -9.782194137655543E-5    4.154693488506520E-1    3.491119836254961E-1    1.859622631817567E-4    1.051636536513128E-4
                         2.734105213636983E-4    2.846384148343935E-4    6.227044321445850E-5    1.704546387903613E-4    1.928107493098347E-4    1.022551495918588E-4    3.864157107509720E-1    3.576566877036639E-1

 1.737500000000000E9     4.182793129968236E-1    3.310234399420874E-1    1.814832413842270E-4    3.847555194288749E-5    1.864187563411279E-4    1.188057176825630E-4    3.374512083634847E-4    1.033816204752989E-4
                         1.896242783044863E-4    4.410700925963115E-5    4.126243595978220E-1    3.350565307864523E-1   -5.554204965970474E-5   -9.462167185100888E-5    1.379574465080110E-4    1.475794178440259E-4
                         1.953722716264747E-4    1.256703003097391E-4   -3.975352298960000E-5   -1.047790096978009E-4    4.255774320507137E-1    3.315313768154604E-1    1.670508137777887E-4    8.782926657715815E-6
                         3.434091200349391E-4    9.051138465756973E-5    1.494047265685244E-4    1.469369091541782E-4    1.594068842512861E-4   -5.470404594063330E-6    3.951256872665551E-1    3.401853075995143E-1

 1.750000000000000E9     4.263318924244834E-1    3.125408608646303E-1    1.778561932035520E-4   -2.683793886800123E-5    2.119231255254028E-4    1.220448843925092E-5    3.034782128803039E-4   -8.666400601722582E-5
                         1.719746187072452E-4   -1.503333868714216E-5    4.198554260237632E-1    3.158143541305529E-1   -7.488572301982158E-5   -1.060516409243872E-4    1.821609038925999E-4    3.972309936743647E-5
                         2.057400170869620E-4    5.493086878368625E-6   -7.857062560200893E-5   -1.138851937976236E-4    4.342640278894411E-1    3.130443598692975E-1    1.620156405627768E-4   -4.064793109092579E-5
                         3.169224463711281E-4   -9.386034864999920E-5    1.987216275132758E-4    6.893712759314729E-5    1.325413361686465E-4   -3.708542841384481E-5    4.025156370344616E-1    3.220920051933832E-1

 1.762500000000000E9     4.330866476152905E-1    2.931320175770962E-1    1.477152126786194E-4   -8.744242626263086E-5    1.860023285413514E-4   -5.255526007782271E-5    2.086590215100905E-4   -2.354274365008989E-4
                         1.453666881148858E-4   -9.625447214624965E-5    4.255795780408856E-1    2.958893421152391E-1   -1.418448727974480E-4   -9.354213323555659E-5    1.940945864144622E-4   -3.849024957749407E-5
                         1.675364683436677E-4   -5.804359466553947E-5   -1.427938734867208E-4   -8.991278573397054E-5    4.414111280174272E-1    2.937427426162303E-1    1.144374100808307E-4   -5.931530269441181E-5
                         2.232939690795613E-4   -2.337969251461445E-4    2.100883749927748E-4   -3.110710585861256E-5    1.075157970446018E-4   -8.226351342503681E-5    4.084717622720213E-1    3.035391092636223E-1

 1.775000000000000E9     4.383767984941551E-1    2.731164176318694E-1    9.974582232378544E-5   -1.455837313016707E-4    9.752806612345750E-5   -1.141226863177754E-4    6.049171235348161E-5   -2.972561463945393E-4
                         8.739386920405953E-5   -1.216967738826700E-4    4.296192502982696E-1    2.754997360418571E-1   -1.562113931212837E-4   -9.912653124711619E-6    1.593248689964663E-4   -1.055609541611495E-4
                         1.136855794829014E-4   -9.614180978303079E-5   -1.536264642321987E-4   -2.905218824043940E-5    4.469545889257018E-1    2.738319670688023E-1    5.506623030395693E-5   -1.129659607794758E-4
                         4.869899403897295E-5   -2.995623783336643E-4    1.656598558252660E-4   -1.127938132431962E-4    4.640225165844261E-5   -1.179369000359233E-4    4.128012390765478E-1    2.846917410962760E-1

 1.787500000000000E9     4.422640553056352E-1    2.527567167054475E-1    8.323627653968473E-6   -1.882639540329891E-4    5.600969005537409E-5   -1.404563001559803E-4   -7.464949818984300E-5   -2.415604712741327E-4
                         1.956198595234660E-5   -1.724328549434884E-4    4.318643581048482E-1    2.545306977243386E-1   -1.490827274087631E-4    3.812666293976888E-5    8.351149967077078E-5   -1.983310338891232E-4
                         6.659564672433628E-5   -1.209790484852466E-4   -1.612732046644532E-4    4.514055917253087E-5    4.508482941525269E-1    2.531913162196099E-1   -2.950948045421073E-5   -1.072720226797153E-4
                        -9.343604419495829E-5   -2.643682094692385E-4    1.057861979023126E-4   -2.089945325416506E-4   -2.111485583193530E-5   -1.175953153342227E-4    4.154167422811083E-1    2.653857015690927E-1

 1.800000000000000E9     4.447931619487422E-1    2.321364928014201E-1   -8.297650462465767E-5   -1.580101336712541E-4   -1.809060640767846E-7   -1.661529578453792E-4   -2.096033301344893E-4   -1.579013302041188E-4
                        -8.470051013882779E-5   -1.251567239147929E-4    4.322187789594078E-1    2.332565565912046E-1   -1.003139296575107E-4    5.396281934915795E-5   -8.120399722036002E-6   -2.244780304980706E-4
                         3.235970691982403E-5   -1.512830867992046E-4   -1.265876140713952E-4    9.437793989267422E-5    4.533647938692719E-1    2.321141337678387E-1   -1.013225575580835E-4   -3.612955780035984E-5
                        -2.328081424672986E-4   -1.745632246727991E-4   -1.540323516752295E-5   -2.495622430053441E-4   -9.381243165155493E-5   -5.727521802558830E-5    4.163833876081506E-1    2.458818505065983E-1

 1.812500000000000E9     4.457178092281721E-1    2.113634046951056E-1   -1.316482716172106E-4   -9.215810630690138E-6   -2.799539865319382E-5   -1.430185252265203E-4   -2.476499952194631E-4   -2.392892721611088E-5
                        -1.685314253348184E-4   -1.845396499284877E-5    4.307616139024338E-1    2.118713421728276E-1   -8.645515723002494E-5    1.046334259466258E-4   -1.208182836698832E-4   -2.095814318373938E-4
                        -4.880185319627045E-5   -1.296220732009373E-4   -1.106989534994326E-4    1.017182808484037E-4    4.543519635051900E-1    2.105071862042913E-1   -1.042098907720378E-4    6.493367097467621E-6
                        -2.668275846734208E-4   -4.372806703220888E-5   -1.034945767321854E-4   -1.975615291012787E-4   -1.088529320944825E-4    3.504099628126423E-5    4.158528500152232E-1    2.258692250098914E-1

 1.825000000000000E9     4.449987135267572E-1    1.905970213869817E-1   -1.301056571733380E-4    5.810189389314096E-5   -9.000223389110802E-5   -1.318589234752326E-4   -2.343435238197782E-4    9.875793336904570E-5
                        -1.289882879541400E-4    7.934489007321810E-5    4.274685669294384E-1    1.905931290928843E-1   -5.095926116840692E-5    1.635677956063178E-4   -1.888445507253952E-4   -1.273372996879335E-4
                        -1.028537196516736E-4   -1.349663469950459E-4   -6.460922195413971E-5    1.582195747225130E-4    4.538093833831776E-1    1.888990501958035E-1   -3.280732121374655E-5    8.171499360894775E-5
                        -2.342398071565126E-4    1.230145912897707E-4   -2.059409788428317E-4   -1.163327789143943E-4   -6.458357581251277E-5    7.956657639996638E-5    4.137816309657543E-1    2.057458209374750E-1

 1.837500000000000E9     4.423577166478631E-1    1.698047672683224E-1   -6.486904835593470E-5    1.436541334484357E-4   -1.851651516868535E-4   -8.035192130762176E-5   -1.477309392638926E-4    1.985946636981314E-4
                        -6.674384189053159E-5    1.091184427749543E-4    4.221890179569901E-1    1.697730763404879E-1    1.153592562587906E-5    1.819791817856626E-4   -2.470145695296131E-4   -1.189762560230313E-5
                        -1.919566191717517E-4   -9.945603790484881E-5    7.929332570418446E-6    1.764486887589214E-4    4.516391342732874E-1    1.673975035249658E-1    6.432315912351960E-6    1.161585139942281E-4
                        -1.493102275389367E-4    2.071460743850378E-4   -2.615793073834871E-4    6.417419870263919E-6    1.501473510003449E-5    1.336672222212396E-4    4.103119779400666E-1    1.858015756149997E-1

 1.850000000000000E9     4.378534337547622E-1    1.493041832649275E-1   -1.323026878157126E-5    1.351402641783140E-4   -2.248163820392557E-4    1.076081279576633E-5    2.022591930143074E-5    2.768723033275266E-4
                         2.435657066872243E-5    1.380884136100616E-4    4.151708023939866E-1    1.497111443978267E-1    8.797662955876977E-5    1.792228027151039E-4   -2.527583003981534E-4    1.341968251050133E-4
                        -2.223587764989540E-4    2.461309129776748E-7    8.517646828816306E-5    1.670683300057657E-4    4.478824952563544E-1    1.464650964585363E-1    7.957422226326702E-5    9.284144355155769E-5
                         9.701239461906175E-6    2.666156658744697E-4   -2.284520802765277E-4    1.047200875432203E-4    7.315407871171692E-5    1.011308225096102E-4    4.053144686762175E-1    1.663612703759648E-1

 1.862500000000000E9     4.315265434925584E-1    1.288502272224575E-1    7.638455322634179E-5    1.057508382732955E-4   -1.754041887917023E-4    1.537177756987380E-4    1.580291156727519E-4    1.850390975228261E-4
                         6.455288465356830E-5    1.207228432999500E-4    4.062990854648014E-1    1.304822113715979E-1    1.473787107665497E-4    1.064261790256739E-4   -1.424612196231114E-4    2.465012229600615E-4
                        -2.023632716105228E-4    1.315810409352170E-4    1.512416763849425E-4    1.179639341098246E-4    4.424135473156056E-1    1.259931604928020E-1    1.001265256327196E-4    5.611975092158124E-5
                         1.388299286367693E-4    1.889330901356105E-4   -1.000827372350639E-4    2.601736945892751E-4    1.004937184968081E-4    6.472596766772750E-5    3.987599301374227E-1    1.476425784610823E-1

 1.875000000000000E9     4.233611355396722E-1    1.089580894036332E-1    1.172446266704632E-4    6.960131245518323E-5   -7.794221049108135E-5    2.097619491098148E-4    2.107192707622916E-4    7.486044913706926E-5
                         1.079655791707118E-4    6.863326515522133E-5    3.957001277013216E-1    1.123101646797578E-1    2.257685265143438E-4    1.204112126054661E-5    4.391775884145991E-6    2.730409784860160E-4
                        -1.058569592632356E-4    2.299530354637410E-4    2.054830175145239E-4    2.799091280386011E-5    4.352133821155367E-1    1.061057540963522E-1    1.502989045872770E-4    1.405107523742676E-5
                         2.083990652135466E-4    6.157684679437207E-5    2.578777773625737E-5    2.627518673060003E-4    1.493938908412379E-4    4.305448448443256E-7    3.903302193143532E-1    1.298254888364915E-1

 1.887500000000000E9     4.133578207437231E-1    8.961025027552548E-2    1.664803039274339E-4    4.018935201523568E-5    4.891433944165808E-5    2.680481984906098E-4    2.170716287770795E-4   -5.764779086328088E-5
                         1.212619333920100E-4   -2.468630254594548E-5    3.832590620934230E-1    9.516262310702446E-2    1.853277823480861E-4   -5.235871675563073E-5    1.605474896400963E-4    2.097066259402509E-4
                         4.064747851427552E-5    2.745825703756466E-4    1.810664571094875E-4   -7.671966204765324E-5    4.260341936740285E-1    8.699608743987997E-2    1.429597653021256E-4   -6.621544634281663E-5
                         2.462361736406982E-4   -4.565359881409247E-5    1.745956205195063E-4    2.198602235702838E-4    1.256147856168094E-4   -3.927603654293883E-5    3.799881686814095E-1    1.128299106326418E-1

 1.900000000000000E9     4.017727849809377E-1    7.114215262620111E-2    1.556439080378077E-4   -1.043996168216039E-4    2.055845355344217E-4    1.812833660269309E-4    1.369633043511241E-4   -1.784195749454502E-4
                         1.266032921393532E-4   -6.947937259729036E-5    3.690696008212979E-1    7.937191630578930E-2    1.607722834593655E-4   -1.184976268838874E-4    2.386655608499351E-4    8.002447030455212E-5
                         1.746415611691524E-4    2.069228514792007E-4    1.359400779294951E-4   -1.328219143068495E-4    4.150189471649104E-1    6.862174641649564E-2    8.413146661767801E-5   -1.126519492043733E-4
                         1.202246999788163E-4   -1.727956351758000E-4    2.543567022632041E-4    7.815832753005900E-5    1.008996301174173E-4   -1.176956526074509E-4    3.678767103256773E-1    9.684741503486140E-2

 1.912500000000000E9     3.886523510334198E-1    5.390280444808130E-2    7.742936810625362E-5   -1.653889095026961E-4    2.796617350383190E-4    7.726618169956889E-5    1.349383051721576E-5   -2.268885579535817E-4
                         8.887756306658294E-5   -1.665688438523948E-4    3.534154450526215E-1    6.500876842404496E-2    5.918363914052997E-5   -1.432188376773681E-4    2.889578057262864E-4   -5.750139610124178E-5
                         2.515067394778149E-4    8.281636555680728E-5    8.701432334494360E-5   -1.608777524429190E-4    4.024384550998287E-1    5.110153080135956E-2    4.093526035676898E-5   -1.636684649554229E-4
                         1.275207942492596E-5   -2.309444002984221E-4    2.717395227063155E-4   -7.322121975877072E-5    2.195596234984581E-5   -1.530031428610568E-4    3.541458899803703E-1    8.181356453816442E-2

 1.925000000000000E9     3.740431110665178E-1    3.821571849340680E-2    2.366489688405296E-7   -1.733701586756995E-4    2.912979780827625E-4   -8.403369587151234E-5   -8.198092176177942E-5   -2.020011261587219E-4
                         9.564301536116585E-6   -1.711234984161804E-4    3.365131340618780E-1    5.233824355205331E-2    4.092317429713926E-5   -1.672185287625335E-4    1.808952933423855E-4   -1.912540362280472E-4
                         2.758790449840429E-4   -9.240476632833883E-5   -1.371025823730196E-7   -1.744810284369808E-4    3.882917648019898E-1    3.462326816587855E-2   -2.063423111567225E-5   -1.812829067406415E-4
                        -1.146474542003620E-4   -1.850589949085952E-4    1.581665450119309E-4   -1.836198402111436E-4   -2.012993839531965E-5   -1.731470259894092E-4    3.390292150156439E-1    6.812448435700694E-2

 1.937500000000000E9     3.580419942679460E-1    2.413113218791213E-2   -6.612225641762994E-5   -1.523353181348629E-4    1.562805229339591E-4   -2.086599799790685E-4   -1.701430579570874E-4   -9.238173312300589E-5
                        -7.702017440400994E-5   -1.657068380274970E-4    3.185273249719932E-1    4.151440778864380E-2   -4.179768635364455E-5   -1.581268195626649E-4    3.866498075260426E-5   -2.336757969123055E-4
                         1.589457624971530E-4   -2.058950853758591E-4   -5.448549916623767E-5   -1.845413344758828E-4    3.728284148086096E-1    1.948413208740478E-2   -1.191908517563479E-4   -1.535298209946217E-4
                        -1.842062625748252E-4   -1.084362965881554E-4    4.251072348905268E-5   -2.341664302533455E-4   -1.013391335649136E-4   -1.614355319258247E-4    3.227461712966018E-1    5.589154766289690E-2

 1.950000000000000E9     3.407296742910200E-1    1.201022594105520E-2   -1.012428427320945E-4   -1.408474057627782E-4    1.678104027368199E-5   -2.626779340513740E-4   -2.024570150067687E-4    2.999442969846230E-5
                        -1.204194513633983E-4   -8.833188206744988E-5    2.996816411171866E-1    3.277201566012973E-2   -1.253084620448715E-4   -1.571142207003180E-4   -9.024165029904299E-5   -2.369630451312496E-4
                         2.883932710037968E-5   -2.768727586188688E-4   -1.011931641634750E-4   -1.223336283378185E-4    3.561996692557082E-1    5.850801378426582E-3   -1.561041425850403E-4   -1.111682228733076E-4
                        -1.798704849074048E-4    2.811642274719869E-5   -9.152343799300292E-5   -2.158658083451960E-4   -1.636368538068040E-4   -9.409797528579961E-5    3.054669636781780E-1    4.557792934807634E-2

 1.962500000000000E9     3.223545120779957E-1    1.815807166412564E-3   -1.419620513106521E-4   -6.609472152147898E-5   -1.214124526228986E-4   -2.510738744047134E-4   -1.172328233971746E-4    1.334920745430812E-4
                        -1.393798645606225E-4   -6.131297137967404E-5    2.801619880669542E-1    2.631469224473019E-2   -1.767167068751288E-4   -9.117299119308911E-5   -1.779001248451910E-4   -1.207960834406858E-4
                        -1.299833654880782E-4   -2.284865799954911E-4   -1.833887769367309E-4   -7.540960024388804E-5    3.385480674647747E-1   -6.047539204375007E-3   -1.933116410019538E-4   -7.356998462847932E-6
                        -1.292865687885125E-4    1.476582422589430E-4   -2.089670275762076E-4   -1.427501734647325E-4   -1.842413838546794E-4   -2.978717771944774E-5    2.873310042556879E-1    3.730156268541764E-2

 1.975000000000000E9     3.028387039675349E-1   -6.288415325854003E-3   -1.475878213912415E-4    2.013457753022664E-5   -2.248045673719043E-4   -1.273462414115020E-4   -2.337109309424283E-5    1.705065604576370E-4
                        -1.672250880103290E-4   -1.995362207454877E-5    2.601347133242770E-1    2.234569466169748E-2   -2.238776065865455E-4    1.695643788877524E-6   -2.160956999233334E-4   -1.827484041777719E-5
                        -2.343415820858447E-4   -1.129599048142760E-4   -2.090979114819635E-4   -9.003207692933857E-6    3.200204312956910E-1   -1.578272353336119E-2   -1.779162687493712E-4    5.165828018537914E-5
                        -3.253661373190877E-5    1.822654332723497E-4   -2.161485124725194E-4   -4.781190322546921E-6   -1.897000922557668E-4    8.330436656742827E-5    2.684445626395067E-1    3.145635005234180E-2

 1.987500000000000E9     2.825634257252142E-1   -1.228242915651740E-2   -1.572971584475967E-4    6.850324277610185E-5   -2.811381316135023E-4    3.036480056252857E-5    8.132944986948430E-5    1.448077185519418E-4
                        -1.312794221236327E-4    5.142790743646140E-5    2.398600656698519E-1    2.101073995989754E-2   -1.793190453702430E-4    8.528611691238155E-5   -1.997269634076066E-4    1.131517465389513E-4
                        -2.624402443646960E-4    9.950634439430394E-6   -2.131950767860505E-4    9.366174117312236E-5    3.006403681333956E-1   -2.325782925214751E-2   -1.561617287542304E-4    1.381951333181302E-4
                         7.723736734398853E-5    1.648758275660126E-4   -1.966420842139841E-4    1.427437637047645E-4   -1.421747013084859E-4    1.215053155881739E-4    2.489196574156081E-1    2.804377032047377E-2

 2.000000000000000E9     2.617897125205618E-1   -1.610519633630909E-2   -1.152271478485101E-4    1.179800931866654E-4   -2.096754447995145E-4    1.508157763410586E-4    1.479167475953693E-4    8.546952082775338E-5
                        -1.013402850471551E-4    1.356129000509344E-4    2.195437034668347E-1    2.214181829779626E-2   -1.344884125954340E-4    1.739113184990255E-4   -9.780618873081382E-5    2.008002035619838E-4
                        -2.046460868013145E-4    1.462510719521781E-4   -1.334941866300140E-4    1.814755485130237E-4    2.806355667501122E-1   -2.839354099195169E-2   -1.081274862901698E-4    1.994214806756554E-4
                         1.126283544980059E-4    7.844950726352241E-5   -1.240821879691129E-4    1.878845254457642E-4   -9.042109767763999E-5    1.806216473461743E-4    2.290123483131813E-1    2.708789765229226E-2

 2.012500000000000E9     2.407223489674118E-1   -1.818934307971905E-2   -8.165411247314132E-5    1.798211055296881E-4   -9.464340233412272E-5    2.304803875991193E-4    1.544117373849743E-4   -2.843895450703948E-5
                        -1.994091695875962E-5    1.589619205231209E-4    1.997247074916630E-1    2.523192408835570E-2   -3.979348327634033E-5    2.117787351668352E-4    1.525287468774097E-5    2.166348725182336E-4
                        -8.667723211597179E-5    2.402725597746804E-4   -3.971118183754262E-5    2.250550668920926E-4    2.602894431450049E-1   -3.165926034738354E-2    1.208586765451803E-5    2.185928292470758E-4
                         1.517160821682519E-4   -8.138233294024075E-6    4.050520244379088E-5    2.103658137643898E-4   -4.259323268575853E-6    2.074126668561096E-4    2.091658942879925E-1    2.810186347364093E-2

 2.025000000000000E9     2.200109329384623E-1   -1.776939142858589E-2    5.044398236046055E-6    1.729041331579049E-4    6.736966140883474E-5    2.093004039122829E-4    7.973143246413281E-5   -8.288582867900446E-5
                         4.512005671906456E-5    1.822894898303954E-4    1.805620461369627E-1    3.070136806981097E-2    6.752656167834648E-5    2.257846583799596E-4    1.119562213488838E-4    1.272975462273724E-4
                         6.158408799632076E-5    2.169859227444965E-4    8.302293940490822E-5    1.925538054971089E-4    2.397067854019287E-1   -3.263444026550950E-2    7.851118407237385E-5    2.309350712066207E-4
                         1.215608179518466E-4   -7.821567955125012E-5    1.260882643711993E-4    1.473557556720074E-4    9.886139203905571E-5    2.117571075846081E-4    1.897118540934860E-1    3.150641816944989E-2

 2.037500000000000E9     1.999463466568439E-1   -1.487842573448886E-2    1.038742232342362E-4    1.513227312840674E-4    1.480717204781868E-4    1.273525153922981E-4    1.063859185719069E-5   -1.114318043990277E-4
                         9.154589572783266E-5    1.463145460608042E-4    1.626229246990725E-1    3.855039854863097E-2    1.597299251846037E-4    1.588091851281250E-4    1.786933908359756E-4    7.791605479209524E-5
                         1.538412227934604E-4    1.576148237227810E-4    1.711791692218482E-4    1.477242402648024E-4    2.192864185559187E-1   -3.123424232674633E-2    1.633361669569917E-4    1.533752279222748E-4
                         5.371830624082968E-5   -1.247087158532484E-4    1.590940969620902E-4    5.859087539094293E-5    1.679419621004857E-4    1.490989072881598E-4    1.710337573345113E-1    3.737480042929833E-2

 2.050000000000000E9     1.809939957687329E-1   -9.531611558428181E-3    1.435524201697055E-4    1.097922224504451E-4    2.051214379757036E-4    3.794577257596729E-5   -8.094108515868220E-5   -1.349074039944221E-4
                         1.836823175835076E-4    7.433274329623690E-5    1.461443002879093E-1    4.837691019050241E-2    2.127833402427138E-4    6.702194563218113E-5    1.692148468650314E-4   -5.781150028872600E-5
                         2.100197876989975E-4    9.268000695406914E-6    2.065886558468744E-4    3.591138914413664E-5    1.994883185611997E-1   -2.769955420491594E-2    2.091858152349654E-4    6.111425311365354E-5
                        -4.640829509989960E-5   -1.143482835749160E-4    1.827276134998554E-4   -6.264344550963731E-5    2.124035219979419E-4    7.255008629216971E-5    1.536554611196871E-1    4.542449556210487E-2

 2.062500000000000E9     1.632474766490918E-1   -1.899007804493177E-3    1.477552352952656E-4    2.905457348154587E-5    2.085679446456107E-4   -8.677442458208673E-5   -9.735852614366799E-5   -4.874097631923258E-5
                         1.746995422676004E-4    1.518256224419695E-5    1.314729697730250E-1    6.015077533256920E-2    2.095930820247977E-4   -3.971036042149100E-5    8.859305588911016E-5   -1.160069009965845E-4
                         1.760533991764102E-4   -6.922672847408352E-5    2.098535867947283E-4   -7.797000558762081E-5    1.807061770711505E-1   -2.216748593676900E-2    2.097539398072782E-4   -3.480220362988333E-5
                        -8.054722639968382E-5   -7.774841007541209E-5    8.220812718862203E-5   -1.185640864020057E-4    2.061382011545155E-4   -3.361246792876373E-5    1.378692979387926E-1    5.561710374773148E-2

 2.075000000000000E9     1.468470941233408E-1    7.883129536648738E-3    1.482689143283384E-4   -5.743428223274676E-5    7.746885810865324E-5   -1.790061906102109E-4   -8.495891937206480E-5    2.054421413501589E-5
                         1.838348820685821E-4   -3.712707756261784E-5    1.188823497425090E-1    7.363114222705419E-2    1.779377836228314E-4   -1.294806592556199E-4    3.994693924889971E-5   -1.468290836881436E-4
                         8.135009959882673E-5   -1.676296134709854E-4    1.484792782702194E-4   -1.377760693411268E-4    1.632204058255596E-1   -1.456091238899762E-2    1.772845159996035E-4   -1.239575664672610E-4
                        -9.866753353669919E-5    3.013246292539125E-6    9.743123555280913E-7   -1.598658310789130E-4    1.601366393378181E-4   -1.170623044663185E-4    1.238264203622230E-1    6.779922259617147E-2

 2.087500000000000E9     1.319623576169401E-1    1.949800765864890E-2    1.122145878057502E-4   -1.225276001091096E-4   -1.695948682260996E-5   -1.611483514625258E-4   -7.531236726612688E-5    4.456478554317008E-5
                         1.195454216726370E-4   -1.121048558002418E-4    1.082171755895121E-1    8.867612579042074E-2    5.630297586540771E-5   -2.110843649953343E-4   -5.809758004343347E-5   -1.388092828677853E-4
                        -1.592121785425209E-5   -1.724043087099282E-4    8.134332319901181E-5   -2.021277952000777E-4    1.472656835741191E-1   -5.041551307560940E-3    9.842883838128386E-5   -1.449414499169154E-4
                        -6.997912470366717E-5    5.409005970755146E-5   -6.314250493757327E-5   -1.127485090690775E-4    8.247350434000563E-5   -1.753682908939113E-4    1.116239468110174E-1    8.176196484467044E-2

 2.100000000000000E9     1.185508406692106E-1    3.269097093682419E-2    6.742917823253334E-5   -1.837824668323077E-4   -9.070886918075134E-5   -1.308136942971059E-4   -4.002781401319841E-5    5.893438377588064E-5
                         7.146981741847463E-5   -1.639441767575327E-4    9.967489661565025E-2    1.047552825990993E-1   -5.773193623785144E-5   -1.849530873350724E-4   -1.270026216800358E-4   -3.933340365698900E-5
                        -8.456228789906941E-5   -9.406771771168277E-5   -3.022842786026651E-5   -1.756380669334811E-4    1.329653097705857E-1    6.242571186694844E-3    1.195716389857074E-5   -1.891182322257549E-4
                        -2.949132436027052E-5    9.646872467161683E-5   -1.157661271779876E-4   -3.252022021246897E-5    3.710703122812020E-5   -1.851882744354888E-4    1.012902104747919E-1    9.704826380824218E-2

 2.112500000000000E9     1.068721956737785E-1    4.684506368235178E-2   -8.511537075009525E-6   -1.844504613618028E-4   -1.411106020164734E-4   -5.534109746602399E-5    2.654618399946189E-5    7.090973569663261E-5
                         7.962306176419775E-6   -1.541143340357261E-4    9.315517421781458E-2    1.213170760143206E-1   -1.055515423304395E-4   -1.480551814008431E-4   -1.238520510773374E-4    1.836201227957394E-5
                        -1.506777803463864E-4   -4.375478751801875E-5   -1.165134516549683E-4   -1.490620726917512E-4    1.204438637172561E-1    1.894763737335313E-2   -4.478490056041756E-5   -1.748010162913398E-4
                         1.341184463390186E-5    6.033264966507997E-5   -1.368696025868471E-4    3.389881647515422E-5   -6.873981102835649E-5   -1.676066286639992E-4    9.303205108794803E-2    1.131080837047438E-1

 2.125000000000000E9     9.700988169753080E-2    6.173219532496033E-2   -6.143565230493228E-5   -1.165661262553127E-4   -1.283078153275377E-4    2.046879853459638E-5    5.102495566580821E-5    3.973441142536178E-5
                        -5.265434281957578E-5   -1.244720095229421E-4    8.863421948033912E-2    1.381827189494263E-1   -1.723007870207182E-4   -7.461196135417467E-5   -8.371331294852514E-5    6.964711256137456E-5
                        -1.398174411962124E-4    3.233940652679769E-5   -1.490112863516173E-4   -7.316423808290810E-5    1.095872699333797E-1    3.284614396702865E-2   -1.222241799773024E-4   -1.148306150325628E-4
                         5.149754788966273E-5    5.975814997188960E-5   -8.216116123426033E-5    6.402609382853657E-5   -1.247051944477181E-4   -1.137254108826954E-4    8.680363738939398E-2    1.296680929237741E-1

 2.137500000000000E9     8.909193140514109E-2    7.704815494926932E-2   -1.123103616936743E-4   -7.876907030338419E-5   -7.778350707616401E-5    7.869158662311828E-5    8.519247647545106E-5    1.205719957139768E-5
                        -1.104858077642364E-4   -4.519314079738932E-5    8.610311425248428E-2    1.547973103070618E-1   -1.522471669408761E-4    1.130140158111722E-5   -2.164827226479130E-5    8.641680371388011E-5
                        -7.255973285027978E-5    6.778400073903678E-5   -1.510319879868779E-4    1.084107404473770E-5    1.005198706122811E-1    4.762443565577038E-2   -1.316909939241715E-4   -4.787592269322831E-5
                         5.177966160088147E-5   -1.211994257747035E-5   -1.443277673068037E-5    8.286186193441625E-5   -1.171282521702690E-4   -4.556496924118487E-5    8.270209572951083E-2    1.463678158158189E-1

 2.150000000000000E9     8.325405972429971E-2    9.255018873530073E-2   -9.351012928345120E-5   -2.617583289401523E-5   -4.512921820585443E-5    1.177063299968317E-4    3.870179032881983E-5   -2.069582087752215E-5
                        -1.229270306924978E-4   -3.932687785957763E-5    8.569900328234922E-2    1.710782427919970E-1   -1.352157189894133E-4    9.999811320247780E-5    8.635427949922406E-6    5.692075169567804E-5
                        -2.983015251731567E-5    1.035429920240698E-4   -1.441931525042844E-4    9.553581224665787E-5    9.318190866840681E-2    6.286414562679911E-2   -1.592095729554648E-4   -1.973878027712815E-6
                         6.249511526784337E-5   -4.147190772419347E-5    1.298545628032732E-5    8.410566990421619E-5   -1.450714102251852E-4    7.461852337453728E-6    8.088767486036405E-2    1.629639402908905E-1

 2.162500000000000E9     7.955331028891298E-2    1.081531517444437E-1   -1.293736977623913E-4    3.085614146749283E-5    3.039905863902966E-5    1.057646708451448E-4    1.007337857481377E-5   -6.729179794122127E-5
                        -9.773398387789250E-5    1.879219805344552E-5    8.727398025145709E-2    1.868832520702264E-1   -6.429171231875662E-5    1.534641716047332E-4    6.848617620168999E-5    3.357098841885866E-5
                         4.235954207718576E-5    1.120187212473937E-4   -6.261359692272585E-5    1.365739310424342E-4    8.766157912615141E-2    7.820692226419254E-2   -1.269462486340412E-4    4.931093475577358E-5
                         1.133608680729453E-5   -4.631321157166816E-5    6.044510999110720E-5    4.994225677337908E-5   -1.426504381832992E-4    6.572614505144144E-5    8.119619504651823E-2    1.794216421318877E-1

 2.175000000000000E9     7.778021668367473E-2    1.236345155830862E-1   -8.890375784518775E-5    8.129455826627301E-5    1.033543746911457E-4    4.791987835963845E-5   -2.481973597368749E-5   -6.963334072432469E-5
                        -9.355055895620154E-5    6.730264671326867E-5    9.066882499703853E-2    2.020491615197733E-1    4.857463475725874E-5    1.469306882584939E-4    8.642924366618044E-5    8.533039748316015E-6
                         7.451118886030385E-5    5.310030260482116E-5    1.511162130088967E-5    1.223602441621153E-4    8.390499202315238E-2    9.345753773444405E-2   -7.600776001613516E-5    8.355488639587691E-5
                        -5.275457504083786E-6   -5.234577027388388E-5    5.739218932700905E-5    7.032759590921766E-6   -7.740699537695798E-5    8.779640060476329E-5    8.335711343412368E-2    1.955606265747125E-1

 2.187500000000000E9     7.781489108219904E-2    1.390341590513307E-1   -5.955346997878099E-5    1.058885886762570E-4    9.002634771729202E-5    3.107012998771121E-6   -4.295238788592242E-5   -1.237158952766979E-5
                        -4.538315439933384E-5    1.364341252607971E-4    9.560224882477210E-2    2.167511285346041E-1    7.639052037158567E-5    1.075602507090806E-4    8.674204018555366E-5    4.108921471996329E-6
                         9.968746049708682E-5    2.574097814211822E-5    6.346267143783376E-5    1.030135507371925E-4    8.186309048824024E-2    1.083697794852992E-1   -4.002551761137888E-5    8.308192542759786E-5
                        -3.491856653705276E-5   -5.375711130800701E-5    5.339376757829484E-5   -3.870472965711945E-5   -6.511688096771454E-6    9.977266156401424E-5    8.724278912486763E-2    2.112140700569602E-1

 2.200000000000000E9     7.943748264342650E-2    1.543408323847119E-1   -1.320669207710141E-6    8.918207194862860E-5    7.637606821533625E-5   -3.555905297555411E-5   -5.136532237772916E-5    1.646233511251295E-6
                        -1.187432350273535E-5    5.540761226016874E-5    1.017602900140982E-1    2.307951714598899E-1    1.039466609710158E-4    8.988483048887002E-5    2.854212921624554E-5   -4.007377083504379E-5
                         6.260395918484690E-5   -4.595018839865025E-5    9.848668360278146E-5    7.581885198710220E-5    8.166563794775346E-2    1.230604185929440E-1    1.561522591433168E-5    1.002513559397278E-4
                        -7.721075355921661E-5   -1.299054869557406E-5    3.706119610462469E-5   -4.179071626037441E-5    3.021293712938567E-5    8.007207406899118E-5    9.253826292636855E-2    2.263352557125608E-1

 2.212500000000000E9     8.239826647468247E-2    1.693816998097342E-1    3.522256293443038E-5    8.940250505461916E-5    3.283925308918403E-5   -5.831193797769265E-5   -3.311019835013242E-5    4.483185224409468E-5
                         6.609300925203542E-5    7.842975502098005E-5    1.089267389761091E-1    2.442413397712976E-1    9.704302677329208E-5    1.605754559917876E-5   -8.365478162219660E-6   -2.869868170696782E-5
                         3.895435677728054E-5   -5.760712490483754E-5    8.697291696341276E-5    6.776282545836849E-6    8.312875879209491E-2    1.373160238654742E-1    5.646934595650038E-5    8.778523980409958E-5
                        -2.926535000601605E-5    4.397585771954748E-5   -4.097330248260299E-6   -5.015903613559632E-5    3.172162990705060E-5    7.065603064901170E-5    9.902070761508258E-2    2.406636300383275E-1

 2.225000000000000E9     8.639110361455701E-2    1.839312325180955E-1    7.196671028369149E-5    1.833458325973999E-5    8.375448337013372E-6   -6.917705932170108E-5   -8.897522192429373E-6    5.592283475710163E-5
                         4.849544306410680E-5    3.968121274375142E-5    1.168934979756353E-1    2.566897481825597E-1    1.077125792758821E-4   -5.592182473054419E-5   -2.891729158114071E-5   -3.560982590718118E-5
                         6.482719168104204E-6   -5.902349547379586E-5    7.406281015972515E-5   -5.646745364348702E-5    8.608548409388565E-2    1.513130169548214E-1    7.142734686740041E-5    2.424687515945363E-5
                        -3.837576393794774E-5    4.476660434577917E-5   -2.299069360499112E-5   -1.485517945750613E-5    6.254043160983719E-5    3.174561363628665E-5    1.065711695532551E-1    2.540713970060746E-1

 2.237500000000000E9     9.132543569290559E-2    1.978960225613147E-1    5.437759277949029E-5    5.052605598237704E-6   -4.455207121251649E-5   -7.473086303902329E-5    3.099635735024119E-5    1.984205511652062E-5
                         6.076274577059603E-5   -4.627969095378627E-6    1.255629784268849E-1    2.679912288653019E-1    6.749483761563515E-5   -6.713919678652547E-5   -2.305986081104013E-5   -3.384623502048375E-5
                        -6.128019799179347E-5   -3.118415658385315E-5    5.354069481949889E-5   -9.182755147195750E-5    9.025957256974051E-2    1.649356359387459E-1    8.370570030325580E-5    1.116345989279240E-5
                        -3.037497284809242E-5    3.053291189543851E-5   -6.607958413143963E-5   -1.507227656306722E-5    6.128484950758273E-5    5.740659638170601E-6    1.151496102015796E-1    2.663472869908664E-1

 2.250000000000000E9     9.729842252028327E-2    2.109434916024628E-1    4.995520825760113E-5   -3.455400348451950E-6   -6.742631532319206E-5   -2.499858256726061E-5    2.891830259863038E-5    6.700265300339903E-6
                         5.348637259679957E-5   -4.047095442122909E-5    1.351109208597372E-1    2.781779020713568E-1    1.245834064956876E-5   -8.933886029594374E-5   -1.026665147932972E-5    1.307998648569905E-5
                        -7.203207456326902E-5   -2.737124033755151E-6    9.329552403112820E-6   -1.180848349505963E-4    9.547860263864091E-2    1.780239897283265E-1    5.892444799490134E-5    4.289172956348327E-6
                        -3.959441744364309E-6    4.558189625420493E-6   -1.392900146282141E-5   -1.778987802165800E-5    7.985202903647672E-5   -9.913546865541573E-6    1.249105419056868E-1    2.775038326258361E-1

 2.262500000000000E9     1.041365263119459E-1    2.230131717419989E-1    4.255431519245308E-5   -1.526154817672466E-5   -6.153185616723957E-5    2.011871741602650E-5    2.022590897410635E-5    3.221460751924630E-5
                         3.110996656627013E-5   -4.328456559625293E-5    1.456309047468224E-1    2.872935182070503E-1   -4.739201583255235E-5   -6.954574292496375E-5   -3.127977743915272E-5    1.130983064362651E-5
                        -5.614630139163992E-5    3.023094090559748E-5   -6.634419296084758E-6   -5.454582743432704E-5    1.015568152126424E-1    1.904904888675800E-1    5.355992970032122E-5   -4.755304160296033E-5
                         3.522448966480472E-5   -1.070619815850257E-5   -2.784199494337616E-5    4.641010713688091E-5    3.666992712977143E-5   -4.061759124333751E-5    1.356719523643702E-1    2.876863164273905E-1

 2.275000000000000E9     1.119353805139240E-1    2.339007249836567E-1    3.881587657657070E-6   -3.500580682669373E-5   -3.423563015376967E-5   -8.670822446900484E-6    1.727662826193933E-5   -5.921380619914298E-6
                         2.233693280131836E-5   -4.224165097389784E-5    1.568327622885465E-1    2.955037911548451E-1   -6.685418099553085E-5   -3.432199452864687E-5   -2.927257843921386E-5    2.570735009126921E-5
                        -3.563841712719043E-5    3.480348301125989E-5   -6.664154526196821E-5   -5.149220972346551E-5    1.083606895124718E-1    2.022529487343380E-1    2.131894849463856E-5   -4.225300630923325E-5
                         2.820775056558590E-5   -5.885738715983997E-6   -1.092007264481792E-5    3.856585832305173E-5    1.415784645992670E-5   -5.316096413934017E-5    1.471597645010576E-1    2.969945162441271E-1

 2.287500000000000E9     1.208807930161942E-1    2.438759562268422E-1   -2.414278229734396E-5   -4.336184953157171E-5   -2.320650819817714E-5    1.987016187954784E-5    1.384005594836370E-5    1.958751674799977E-7
                         1.812259887634595E-5   -5.799483266782458E-5    1.688557218670081E-1    3.028054434900839E-1   -7.179728988878506E-5   -3.547263712591356E-6   -2.201094055515399E-6    1.035643243999523E-5
                         4.554273084203384E-6    3.412893471825078E-5   -6.146659032941138E-5   -6.335305313564010E-6    1.160258136331990E-1    2.130669244703689E-1   -9.002091428940359E-7   -4.834215583915933E-5
                         3.212357034251848E-6   -3.201822605863433E-6   -8.866883638841687E-7    4.137713049885775E-5   -6.665442842496328E-6   -5.666222665255069E-5    1.593554177379268E-1    3.054214342487105E-1

 2.300000000000000E9     1.308543761184518E-1    2.529016643819434E-1   -1.570802752780643E-5   -3.130049150145752E-5    2.737005893649008E-5    3.437520570577259E-5   -2.667071413782728E-5   -1.758304401996921E-5
                        -4.868408002169423E-5   -3.429272154191949E-6    1.814089960460228E-1    3.093854505838758E-1   -7.161174339978379E-5    3.670428943976401E-5    2.410925157517389E-7    1.578677350890119E-5
                         1.852111498979539E-5    4.824739333570610E-5   -6.769098235750712E-5    4.027757610895326E-5    1.244910148930964E-1    2.229074367239360E-1   -1.740193930416840E-5   -3.536024258121591E-5
                         6.001921754270076E-6   -2.716166269751988E-5    5.982479210761217E-7    3.010304080552248E-5   -2.751274113894142E-5   -3.577471675667838E-5    1.720274264169151E-1    3.128995930729936E-1

 2.312500000000000E9     1.417875989190047E-1    2.611824784307039E-1   -7.629205113794091E-5   -5.597018357216649E-6    4.210610242958156E-5    4.219412972037453E-5   -1.871427808567428E-5   -7.784992402067133E-6
                        -3.062706560174658E-5    6.715492394516570E-6    1.941377128082920E-1    3.152021810985761E-1   -3.248479504276084E-5    3.678799814712642E-5    3.074007806622979E-6    3.997018853933718E-6
                         3.770953450873906E-5    2.498047749977905E-5   -5.812028039686623E-5    4.508390858727337E-5    1.337342120183717E-1    2.316428508472901E-1   -5.485543355622967E-5   -3.387970992788182E-5
                        -1.465818519684604E-5   -2.589051933785994E-5    7.418576760522054E-6    4.640038027143444E-6   -3.507553597050736E-5   -3.643444920521738E-5    1.850915546039887E-1    3.193102089589015E-1

 2.325000000000000E9     1.534136576465273E-1    2.687829064436723E-1   -6.328538671753973E-5    1.963868262635774E-5    3.005687306071978E-5    2.356018556741958E-5   -6.369540412157714E-6   -2.706384057759777E-5
                        -2.863519970367805E-5   -7.976659764341675E-7    2.071275667497582E-1    3.200787577402613E-1   -1.382061310686402E-5    7.781774347404568E-5    2.737433162305510E-6   -2.140010047156122E-6
                         5.032792708865774E-5    3.862803362617522E-6    3.182018645829651E-6    7.633482548424885E-5    1.438550382440591E-1    2.394140744198696E-1   -2.003559523687386E-5   -2.746940640607421E-6
                        -1.122196117265647E-5    1.751050092376086E-5    1.237520829573465E-5    4.635618623475285E-6   -4.188616167661289E-5   -1.929146545533133E-5    1.983474554069579E-1    3.245827616591899E-1

 2.337500000000000E9     1.653705298354647E-1    2.759442200530604E-1   -2.371883041563805E-5    6.284052317720908E-5    1.843690429557187E-5   -4.407720820622562E-5   -2.477886744474674E-5    2.297432092695709E-5
                        -2.035878995000796E-5    1.373295670507427E-5    2.201088959493441E-1    3.241197289228341E-1    2.502513674336610E-5    4.733042019808969E-5    2.353665321317239E-5   -4.543187053972417E-5
                         7.668715481276683E-6   -2.034374705565233E-5    2.819088055272920E-5    8.079637380770205E-5    1.547425516643724E-1    2.463621724140514E-1   -1.737801575258253E-5    2.927273654027167E-5
                        -7.869505572942693E-6    1.144972849552955E-5   -2.157874773854229E-6   -1.575261537582483E-5   -3.686504776297773E-5    1.679976982632878E-5    2.119111023512944E-1    3.289554461340084E-1

 2.350000000000000E9     1.774803160684720E-1    2.822610956102325E-1   -2.801622004127143E-5    1.553710096303481E-5   -3.774383032256352E-7   -2.584531563997716E-5    8.100752171250805E-6    1.792523731207366E-5
                        -2.165764656577028E-5    3.263259587352229E-5    2.332046598864461E-1    3.270470809203927E-1    2.205191841895742E-5    4.076991592520800E-5   -8.789084798482112E-7   -3.032387278104392E-5
                         3.255681219713616E-5   -2.908057366456775E-5    3.046272667790359E-5    3.325598428234348E-5    1.662154194248276E-1    2.525228119595475E-1   -1.151879277605628E-5    1.713223377099507E-5
                        -7.539680359725762E-6    2.678978393576002E-5   -7.314033983508310E-6    5.807553985915495E-6   -3.148699975272966E-5    3.086322842619950E-5    2.257116098088758E-1    3.319311882856106E-1

 2.362500000000000E9     1.895138860362547E-1    2.876199143822114E-1   -9.376566642445496E-6    3.740049285146948E-5    2.086433079345007E-5   -3.524497502999165E-5   -1.437509276121857E-5   -3.073512873707602E-7
                        -4.623737186412541E-6    3.274280304169787E-5    2.463504403991812E-1    3.288954845740306E-1    5.719532020635524E-5    8.157894410441787E-6   -1.683642880681523E-6   -1.046089573893107E-5
                         5.236016880218679E-6   -2.106866952887042E-5    1.106895555882050E-5   -8.691522316671838E-6    1.780812367666934E-1    2.578718404940545E-1    2.006028044981580E-5    4.241198499436514E-5
                        -2.892425001466664E-5    1.988889696223783E-5   -1.241633119297321E-5   -1.494708833159239E-5    2.183217122730596E-5    3.848968933819393E-5    2.397822899730939E-1    3.337848425387179E-1

 2.375000000000000E9     2.015153075147802E-1    2.918726980426658E-1    2.697860535831881E-5    2.174693296509599E-5   -2.659268058914970E-5   -1.688002900286600E-5   -1.852698709435042E-5    4.538929930451166E-6
                         1.484075235823447E-5    2.709967503674698E-5    2.596715589395664E-1    3.295684292656367E-1    2.151774579532612E-5    1.011111500402846E-5   -2.097328627094333E-5    8.057045246828658E-6
                        -5.321150736526701E-7   -1.354685937193877E-5    4.277970798341811E-5   -4.105080143662919E-6    1.901572466132795E-1    2.624033126574177E-1    1.337840808558121E-5    2.741705534285506E-5
                         5.660056885558206E-6    2.431119223030669E-5   -1.737193445029885E-6    2.374866631114719E-7   -1.600495996128270E-5    2.365151388560492E-5    2.539211505006031E-1    3.346403498117936E-1

 2.387500000000000E9     2.136724425851204E-1    2.948266021107608E-1    1.399049989676460E-5    1.620742540011493E-5   -2.366829077301124E-5   -7.776337042738938E-6    1.624257398375827E-5    2.142727632228058E-5
                         2.319171864936584E-5    1.527517164175982E-5    2.731919308342341E-1    3.293455370169688E-1    4.525852113929038E-5   -3.431157369307215E-5    1.296496538271646E-5   -2.033423313322423E-5
                        -1.376921491568905E-5   -2.172859912478771E-5    3.372112945308110E-5   -7.695226563001386E-8    2.021802266237218E-1    2.660929613340555E-1    3.642980497099502E-5    2.259162895862013E-5
                         2.078879042939981E-5    2.031840517853679E-5   -2.415065041393357E-5    2.912798833311160E-7    3.989993722749293E-5   -1.346168824377028E-5    2.682733092974944E-1    3.346959722235427E-1

 2.400000000000000E9     2.258918568240280E-1    2.964534517834638E-1    1.005560807121260E-5    3.002978216009502E-5   -1.859159201431529E-5    4.363249637155498E-7    3.882519338925611E-5   -1.010464123646168E-5
                         1.778218343587760E-5   -1.658412150904697E-6    2.868660609142720E-1    3.284872078704603E-1   -7.855548253580574E-6   -5.822655890757562E-5   -1.706513365547086E-5    8.849830174726828E-7
                        -1.232190624550223E-5    3.881124009120422E-5    4.560388274341826E-5   -3.329447601107129E-5    2.141290024547630E-1    2.688156397284028E-1    4.595715179097109E-5   -1.592898653753517E-5
                         7.024446804362425E-6   -9.628912717892676E-6   -4.504601202390086E-6    6.683723761609901E-6    3.183635904511932E-5    2.203254063591957E-5    2.824036502229338E-1    3.340969570351425E-1

 2.412500000000000E9     2.385328687598974E-1    2.967978898467068E-1    3.583699291527799E-5   -6.006766209772461E-5   -5.654858243365990E-6    2.667724299469967E-5    2.933923202518004E-5   -1.811059688338183E-5
                         1.483514345723535E-5   -4.864343912265661E-5    3.003395112049852E-1    3.268679087231561E-1   -2.234667572558473E-5   -1.200584446012502E-5    2.478190595713798E-6    9.282381879238076E-6
                         1.066636188281221E-5    1.484543018076060E-5   -5.428093159897190E-5   -2.266419665679975E-5    2.261411248460054E-1    2.704853378301252E-1    1.429516526890774E-5   -3.698435969273438E-5
                        -1.774555175194116E-5   -1.549156257243379E-5    1.516063764100354E-5    1.277591528481700E-5    1.098295063171595E-5   -1.932034871120894E-5    2.961897951153745E-1    3.327810494362471E-1

 2.425000000000000E9     2.513524879015378E-1    2.963413612247082E-1   -9.260585909649309E-7   -3.535368268310175E-5    2.424583622258503E-5    1.004233394701070E-6    1.974537841781491E-5   -1.776651643420108E-6
                         1.981291623217990E-5   -2.655232783970535E-5    3.134917891236546E-1    3.247300515121813E-1    3.274115689011063E-6   -2.949240442756290E-5    2.188948857399287E-5    2.115411921906645E-5
                        -2.979822424826392E-5   -1.757423896101840E-6   -2.346112299058509E-5   -3.476433536615541E-5    2.379626725483094E-1    2.711690048265087E-1    1.231206875291877E-5   -3.372000463199238E-5
                        -1.292944336786356E-5    8.729926221337234E-7    6.638144991432266E-6   -3.327996693125208E-6    1.369700528070852E-5   -2.831925642088649E-5    3.095349796026163E-1    3.305949815829979E-1

 2.437500000000000E9     2.642977033771127E-1    2.952872341706885E-1   -4.152717138537772E-5   -8.085038836666616E-6   -5.635423635400540E-6    3.378647658011817E-5    1.182770727277192E-5   -2.562259430127620E-6
                         8.714694314239488E-6   -2.087850456284610E-6    3.261012227631006E-1    3.219253191046242E-1    1.059247786728220E-6   -2.751779779076242E-5   -2.193934977381391E-5    7.539776977096984E-6
                         1.214190806009352E-5    6.300620793767337E-6   -3.007968210249299E-5   -2.357542140743259E-5    2.497865258642842E-1    2.708034916010273E-1    1.117457147339865E-5   -1.039688552752368E-5
                        -1.666519164241685E-5   -7.804286187043404E-6   -1.595122074125838E-6    2.272903340869629E-5   -2.297691087495817E-6   -1.840398551477432E-5    3.222784606461935E-1    3.275018784971730E-1

 2.450000000000000E9     2.770503406460587E-1    2.938950922465991E-1   -2.834437611835788E-5   -4.289259300385173E-5    2.970952532985419E-6   -5.797116172524678E-6   -2.088945502693984E-5   -7.151367965353948E-6
                         1.869920874466350E-5   -2.578726107673696E-5    3.380790814120053E-1    3.185514237498784E-1   -3.690320781411366E-5   -2.462891020100059E-5    3.943360314604538E-6    2.830107425929855E-6
                         9.081353848130396E-6   -1.305779770394302E-6   -3.538025367705578E-5   -1.206312182807936E-5    2.614131110509655E-1    2.696426580470905E-1    1.370683721730973E-5   -2.390857421278434E-5
                        -9.082233986072295E-6    1.087411768630975E-5   -1.608450453884212E-6   -1.421915777292629E-6   -1.115231919118428E-5   -2.392863307142051E-5    3.346561333585403E-1    3.235516401574595E-1

 2.462500000000000E9     2.892684723424256E-1    2.922794645651790E-1    1.675131999943467E-5   -4.848825771854422E-5    2.270689602567329E-6   -3.641897272620222E-6   -1.311900059026311E-5   -2.900673112612945E-5
                        -1.899838899520870E-6   -1.237869011776299E-5    3.496572713851155E-1    3.139912596632643E-1   -4.786063984302816E-5    1.142533841799725E-5    1.416867592725032E-5    8.805577507507989E-6
                         1.580782510507717E-7   -2.644092122836747E-6   -2.526717522059954E-5    1.813595256596440E-5    2.729523116472894E-1    2.677239576659180E-1   -5.591191399764314E-6   -1.205391164252688E-5
                        -9.889329698804922E-6   -1.105795939163311E-5    3.511779982642393E-5    1.071630826622168E-5   -1.323800588730391E-5    2.755132399548194E-6    3.467242645872565E-1    3.188246233791956E-1

 2.475000000000000E9     3.008326015342087E-1    2.902904516323077E-1    8.463727916096679E-6   -1.062424062218734E-5    1.198798759380640E-5    3.875141068613850E-6   -1.033120272779215E-5    2.617285936485702E-5
                        -3.554248745424198E-5    1.043107946147644E-6    3.608732889338326E-1    3.089332325830256E-1   -2.263367053990848E-5    3.848449024903584E-5    2.447672082781949E-5   -1.525149374859885E-5
                        -1.300206877200804E-5   -2.126308307983888E-6   -1.916040903387932E-6   -2.948307782416327E-6    2.843067638786488E-1    2.651927554526822E-1   -9.660368124448649E-6   -9.078465279660947E-6
                         9.309310970599049E-6    5.439317351747168E-6    8.932027841881492E-6   -7.297234797993504E-6   -3.508033882630890E-5   -2.670227078592017E-5    3.586434513487349E-1    3.134095822931221E-1

 2.487500000000000E9     3.117749336057020E-1    2.877341859510359E-1   -4.775072689626357E-6   -3.872007851859458E-6   -1.151779833264004E-5   -5.302889697304504E-6   -1.794174299092443E-5   -2.199003718954076E-5
                        -7.844933518084187E-6   -1.907448787020900E-5    3.717109380627944E-1    3.032849059076489E-1   -7.452989200030418E-6   -1.196179341242754E-5   -6.684185516522665E-6   -9.374360008129995E-6
                         5.463008059756656E-6   -2.149958117971040E-5   -2.136623613246933E-5   -1.667968966877029E-5    2.953186211042110E-1    2.621269171957640E-1   -3.078369992272684E-5    5.337632527230582E-6
                        -2.126160835087472E-5   -1.663617740525636E-6    7.791382755531580E-6   -6.534548520621596E-6   -2.795744440978499E-5    1.596426169588857E-5    3.701964039025378E-1    3.075451519517158E-1

 2.500000000000000E9     3.220096819862105E-1    2.843927266613474E-1   -6.534699289019681E-6    1.586951254847273E-5    1.833164412123903E-6   -1.673726701712478E-5   -2.078964362198314E-5    2.025161905728006E-5
                        -4.576732370267801E-6    4.484195084357263E-5    3.823992012616000E-1    2.970543021000682E-1   -9.966682780456445E-6    3.370614299694693E-6    1.112580112652921E-5    1.900376914621446E-6
                         1.712426107623636E-5   -2.517335864214230E-5   -1.819657045401978E-5    2.754529881582123E-5    3.059426484299226E-1    2.586244515925520E-1   -4.019366758536654E-5    3.504935138668275E-5
                        -1.388000365196338E-5    1.465326692104684E-5   -6.724234660343406E-6   -7.998048494079221E-6   -4.316393554907113E-5    2.983017616664270E-5    3.813313399034466E-1    3.014249877658174E-1

 2.512500000000000E9     3.316150858487298E-1    2.802628252931416E-1   -2.823562301676142E-5    9.629465789692650E-6   -9.406172644783872E-6   -1.271438623016082E-5    1.796791337692894E-5    2.495917807934154E-5
                        -4.256852025756638E-6    3.726493311256452E-5    3.927496584821484E-1    2.906553043948047E-1    3.318745457263201E-5    1.893174399374483E-5    1.319729714192902E-5    6.709038186478488E-6
                        -1.704524410584224E-5    4.186876643661319E-7    1.082212414326796E-5    3.135177834922562E-5    3.161399579340618E-1    2.547198350166459E-1   -1.946061162419713E-5    2.974689412573961E-5
                        -8.443468207624783E-7    5.663778896361193E-6    1.023263926071047E-6    1.757243576833979E-5   -2.073295962651293E-5    3.454941205262996E-5    3.921276628960979E-1    2.952598892058908E-1

 2.525000000000000E9     3.409993097710181E-1    2.751279513180464E-1    6.939423327294592E-8    1.247462523813393E-5   -1.385441094898126E-5   -1.781486921470270E-5    3.257198854882435E-8   -1.315650484934361E-5
                        -2.858723046236711E-5    1.839672254110351E-5    4.027519001393816E-1    2.841966180537015E-1    2.673318788627244E-5    5.546549645307112E-6    7.503749573586445E-6   -1.548327916984534E-5
                        -2.679356509625692E-5    9.598264341493410E-6    1.917157239162367E-5    3.295058251259434E-6    3.257754631348821E-1    2.505101138698343E-1   -8.217964548744633E-6    3.506626634064383E-5
                         1.459182974202874E-6   -3.454571274681845E-8   -4.500819896116586E-5    2.937256595594136E-5   -2.764147439208894E-5    5.444054791350515E-5    4.022244929771530E-1    2.888695209013049E-1

 2.537500000000000E9     3.504128053554635E-1    2.694247703090508E-1   -5.711586569407901E-6    7.454464492414475E-6    4.124670839927614E-6    6.468483094934733E-6    1.578259044106085E-5   -1.966174480437582E-5
                         3.355125394087114E-6   -4.253053858505213E-5    4.120130383097861E-1    2.778161285055548E-1   -5.427759473376027E-7   -6.627181279066476E-6    1.902143151566607E-6    1.090120529301691E-5
                        -2.794257072240775E-5   -2.374607619972895E-5   -8.647899951691672E-6   -4.271271445100857E-7    3.347642734011090E-1    2.459957872547219E-1    2.528623728593082E-6    3.650112243592598E-5
                         1.796119789083720E-6    2.034039332126099E-5    3.294555042775335E-6    2.393209582039694E-5   -1.963456809158316E-6    1.928617982209372E-5    4.114226929650196E-1    2.822979250189115E-1

 2.550000000000000E9     3.598167064762032E-1    2.634211152386522E-1    2.295795902793840E-5    3.385823627423800E-5   -1.414497292956332E-5    2.263859080916063E-5    5.912872182510832E-7    6.263676048314574E-6
                        -3.787840417171085E-5    1.658025727756574E-5    4.208619666920450E-1    2.711268382682788E-1    1.708437086153270E-5    6.330940868076833E-6   -7.659329664098907E-6    7.074860728900520E-6
                        -3.250768678200100E-6    1.035866348034511E-5    3.709435614235439E-5    7.347956843244991E-6    3.434201769148966E-1    2.410891657617760E-1   -6.886907911004536E-6    2.653199856054313E-5
                        -8.475639795727827E-6   -6.072109115880364E-6   -2.067652829506773E-6    3.608104522343896E-6    2.714531825536264E-5    4.623742531599635E-5    4.202075949750374E-1    2.750706515448139E-1

 2.562500000000000E9     3.690859932299067E-1    2.574776400059688E-1   -4.180245078266799E-6    1.527647326246421E-5   -1.105427178641374E-5    2.661151025293527E-5   -2.683969837482211E-6    8.775688644638889E-6
                        -2.307974170055745E-5    3.041983597265249E-5    4.290484394298105E-1    2.640775543302524E-1    2.017267080240748E-6   -9.174055322193123E-6    3.989171505883143E-6    1.603984126035546E-5
                         3.630468988883150E-6    1.126211561110883E-5    3.583409579697325E-5   -2.352777478352808E-5    3.517966476206965E-1    2.359262654192968E-1    1.291296163054435E-5    1.583049605952436E-5
                        -1.342611427232932E-6   -1.607639187042918E-6   -1.554378115448762E-5    1.123985433899837E-5    2.038782068887855E-5    3.265743280618845E-5    4.286092353662464E-1    2.675116738637370E-1

 2.575000000000000E9     3.782710418939677E-1    2.517235331902739E-1    3.039192472283514E-5    3.410905082306703E-5   -1.839082235198597E-6    2.849722943550349E-8    1.210761223308690E-6    5.932711672387024E-6
                        -1.683898275904647E-5    3.223104359849835E-5    4.369869034343697E-1    2.568903246033587E-1    3.992278880292982E-5   -2.814050045390438E-5    2.041993729489182E-5   -2.235137303977991E-6
                         9.340583332787305E-6    1.351444790403541E-5    3.880881339969299E-5   -3.999792857158879E-5    3.597660122851982E-1    2.305888774038918E-1    3.598263738848259E-5    2.818620216693208E-5
                        -5.644532719152358E-6   -1.172110310027243E-5    4.261142071279481E-6   -9.016049027439313E-6    1.498225478079000E-5    2.972476805696379E-5    4.368921667845782E-1    2.596437984146204E-1

 2.587500000000000E9     3.869679779921083E-1    2.465128181032752E-1   -4.252008034523766E-6    1.594435406810143E-5   -6.816834167921294E-6   -4.154296236010739E-5   -1.827358373373993E-5    2.748504888661519E-5
                        -3.139378095806837E-6    9.558049381283626E-6    4.445229762248042E-1    2.492720098846705E-1    3.048234466192987E-5    8.606487256471999E-6   -9.464845815198372E-6    1.163618493478140E-5
                        -2.094651298409338E-5    7.285864810163619E-6    2.018112239009666E-5   -2.327314717754070E-5    3.674814793107546E-1    2.249547125863411E-1    1.811988562596991E-5    1.808424104859816E-5
                        -9.184145971746718E-6   -8.916073613582124E-7    1.021878812645573E-5    2.613085879075174E-5    3.600445397973991E-5    2.414687776767194E-5    4.450119269312394E-1    2.516450012599874E-1

 2.600000000000000E9     3.949750790780227E-1    2.414084840294567E-1    3.441854742743388E-5    1.468315487006067E-5   -1.127827822794633E-5   -1.750636289759202E-5    2.905765397379865E-6   -4.642189497383659E-6
                         4.783303704902224E-5   -1.523344280893413E-5    4.518000502973006E-1    2.414966519713606E-1    1.852008392372566E-5    6.779214114979903E-6    1.974055195053721E-6   -6.075694625817588E-6
                        -6.235445989368445E-6   -1.438811567290064E-5    2.123138855388413E-5    1.130739903847594E-5    3.748902782817056E-1    2.191384454127155E-1    3.474985180687225E-5   -8.104047852870523E-6
                         4.165514198019875E-5    3.912201598996473E-7    4.680258656996225E-6   -1.666487804605225E-6    3.778586280967898E-5    4.930701450397550E-6    4.529562381361095E-1    2.436086255749991E-1

 2.612500000000000E9     4.023176317272539E-1    2.362577148551221E-1    2.914773992578566E-5    2.709803324303190E-5    8.309760331615728E-6   -2.070659973316084E-5    2.726491414772458E-5    9.394937397874559E-7
                         1.669074683045811E-5    8.976696242485857E-6    4.590377119647500E-1    2.339255252755407E-1    2.908080060651864E-6   -4.500459614425899E-5    3.873349096110414E-5    2.303642291843839E-6
                         2.404778968674832E-5   -1.875689317635557E-5   -2.088537305556057E-5    1.558030005052942E-6    3.821216151541141E-1    2.132029664961602E-1    6.423879031091502E-6   -7.824666255748851E-6
                        -1.356171280460107E-5   -3.212906733091379E-5    3.726646212067440E-5    1.628569301448634E-5    1.010945977270493E-5   -9.457622305988981E-6    4.608610739005644E-1    2.358513553514172E-1

 2.625000000000000E9     4.089887046770013E-1    2.306982024311228E-1    3.965222936103736E-5   -2.149550659487536E-5    2.169401326500544E-5    7.834288506383983E-6   -1.519047642045236E-5    3.433753862640670E-5
                         1.676296902073402E-5    1.936153277237974E-5    4.661231446289273E-1    2.262178228450877E-1   -3.397101244770293E-5   -3.140780346840866E-5   -1.649709065735338E-5    6.267243524529166E-6
                         9.469389277000104E-7   -1.493312717005538E-5    1.112066668885093E-5    8.954422079997432E-6    3.889902195973837E-1    2.070436160960503E-1    3.991872454319125E-5   -3.104840861707923E-6
                        -3.298917777173386E-5    1.135675598256001E-5   -1.420624367331073E-5   -1.738388509913897E-5    2.788657095437764E-5    1.868565660258904E-5    4.683751278545996E-1    2.280391301776096E-1

 2.637500000000000E9     4.151220630664902E-1    2.244472662465219E-1   -4.812631009106399E-6   -1.249845394209400E-5   -2.244824012968926E-5    4.161530641603730E-5    2.201390771615510E-5    2.711298927930596E-5
                         2.231684833455239E-5    2.127404452471026E-5    4.727200778443166E-1    2.183910153903592E-1   -2.295936321940031E-5    2.417066456869906E-7    4.306620217743405E-5    2.039633272249582E-5
                        -1.181243658412695E-5    2.021230083245726E-6    4.044507332261336E-5    5.199589876547419E-6    3.955261174225161E-1    2.007606134570395E-1    9.107503510661195E-6   -2.307295051444310E-5
                         2.715837212733617E-5    3.064842745753095E-5   -1.038788649791392E-5   -1.340004343053328E-5   -1.234512035966335E-5   -3.141505487563889E-5    4.751584636878117E-1    2.201821983925595E-1

 2.650000000000000E9     4.213638602027422E-1    2.175130356586486E-1    7.771694037658369E-6    8.852063299603060E-6   -5.224777972711124E-6    2.124333160787138E-5    1.684498273243054E-5   -9.782158139737569E-6
                         1.104082232589950E-5   -9.635592406811794E-6    4.790634726553266E-1    2.107626641411184E-1   -1.476521570028363E-5    1.514167830070524E-5   -3.474664899641742E-6   -8.483366404321592E-6
                        -4.808357814350622E-5   -1.298474141710459E-6    2.930691315249314E-5   -1.178681233190979E-5    4.018514822879342E-1    1.945941872638063E-1    1.734134214158839E-5   -3.491927876417182E-5
                        -1.746921534748180E-5   -7.187238120320094E-6    6.692303693505452E-6   -2.604207878816048E-5    7.059877493818321E-6   -4.202279293350008E-5    4.814357521900468E-1    2.123358211208839E-1

 2.662500000000000E9     4.276929134363107E-1    2.101815185948336E-1    3.513327607384638E-5   -2.943649088576699E-5    1.653448026975102E-5    2.874035742769244E-6   -6.375903463726871E-6    1.512186990176796E-5
                        -7.618073061798330E-6   -6.417182824115625E-6    4.851571188149401E-1    2.032027508400515E-1   -8.525796443336190E-6    2.797785350538727E-5    9.883538765469656E-6    2.612732813350930E-5
                        -5.138210876499217E-6    2.557869438477509E-5    9.737913001614641E-6    1.263113594588817E-6    4.080737161559309E-1    1.884570722506128E-1   -5.719216005020792E-7   -4.722122827028497E-5
                         7.039406485105661E-7   -1.158745644236293E-5    3.604521671948957E-5   -2.665919132023520E-5   -7.332541500492019E-7   -1.517760344991967E-5    4.873854788021701E-1    2.041228742323296E-1

 2.675000000000000E9     4.341295788054281E-1    2.026021294115692E-1   -7.798057438053590E-6   -2.492092327370042E-5   -2.391682882064038E-5    1.900471198193008E-6    7.611837833022930E-6   -3.599073596145718E-5
                         2.047029194611215E-6   -1.681254700773553E-6    4.907936977841559E-1    1.955404879685955E-1    2.494027604960841E-5    9.360259501119256E-6    1.637655842404788E-5   -6.083137129877572E-6
                        -1.116034646371459E-5   -1.171269497026857E-5    2.189722378871031E-5   -9.704633952766265E-6    4.140790697294723E-1    1.821989152465529E-1   -1.128645003135646E-5   -4.285199441420972E-5
                        -1.083773658476061E-6    1.124203083914423E-5    1.135065353939144E-5   -3.308852280308574E-5   -2.142615225928268E-5   -3.959597408059596E-5    4.931243833059314E-1    1.955499976396892E-1

 2.687500000000000E9     4.407412148671569E-1    1.954081864087213E-1    5.422482499539489E-6   -1.071262821622157E-5   -8.908390146230034E-6   -2.937789816378786E-5    1.918430406737602E-5    4.995024918768819E-7
                         1.322173538204690E-5   -4.391896205741725E-5    4.960926195730129E-1    1.875115408376223E-1    4.880459477203935E-6   -1.061141238517719E-5    2.299948356133577E-5   -1.811224838849916E-6
                         1.503029563418231E-6    1.243945690182874E-5   -5.493231347798327E-7    2.508951409183344E-5    4.197892556589850E-1    1.760138434056708E-1   -3.124601593432585E-5   -1.656286757653911E-5
                        -9.774099491620490E-7   -4.958416613225703E-6   -1.137286904401137E-5   -1.463673401667470E-5   -3.006206602826465E-5   -1.235381794455056E-5    4.988500465858161E-1    1.867642989637747E-1

 2.700000000000000E9     4.473294010269764E-1    1.889548879693255E-1   -1.475100659386228E-5    1.032791777605110E-5    1.774629072872325E-5    9.610815646085730E-6   -3.437462729691627E-5   -7.568235218375575E-7
                        -7.367010922181561E-6    1.378767045495949E-6    5.013444823975710E-1    1.795568018742539E-1    1.492216617782025E-5   -1.571992476730273E-6    1.568976009733483E-6   -3.287850445710660E-6
                         5.494852348512171E-7    1.464310072477029E-5    2.035834583095333E-5    3.246474239946077E-6    4.253397577894025E-1    1.699105120861878E-1   -5.004690277343931E-5   -2.117794135199224E-5
                        -1.245286177636778E-5    1.057344250227846E-5    1.533762320572786E-6   -1.922831013165051E-5   -1.575164908027308E-5    4.085763879149631E-5    5.046195956978488E-1    1.780208143824317E-1

 2.712500000000000E9     4.539307520069107E-1    1.831436707433640E-1   -1.000984451793037E-5   -4.123090431866144E-6   -1.098501748361885E-5    4.378674109601275E-6   -1.639145372854887E-6   -9.720636156741964E-6
                        -3.366973393922269E-5   -1.561764434958120E-6    5.068808553609834E-1    1.716592324267163E-1   -1.539805577617922E-5    2.197157051342888E-5   -6.285589160877543E-6   -4.576909034555069E-5
                         1.903497767363408E-6   -3.214229363133399E-5    1.463342598506346E-5   -1.505107898165512E-5    4.307832457277661E-1    1.638547290557754E-1   -1.626866265404386E-5   -1.293201354611551E-6
                        -7.754997710584215E-6   -3.511803629048778E-6   -6.829400697203189E-6   -1.425119734179741E-5   -3.502679314433016E-5   -1.653237630623211E-5    5.106399177325338E-1    1.696070280655787E-1

 2.725000000000000E9     4.600741230577854E-1    1.776314226788394E-1   -6.520564109206645E-6   -1.852448687298743E-5    4.689413073811221E-6    6.757477969966845E-6    1.683566310275272E-5    3.183398715249915E-5
                        -2.987469830231056E-5    2.386804900427740E-6    5.123939900394318E-1    1.637921979648171E-1   -9.962549086686435E-6   -1.787287965414950E-5   -1.647958156182150E-6    3.660711095430263E-6
                        -2.659824068052988E-6   -6.319849982441806E-6    7.345086291270558E-6    4.799591093326135E-6    4.361395095794025E-1    1.577805921691562E-1   -2.764662873560700E-5    1.179642202860024E-5
                         1.308753273619440E-5   -1.119142014930728E-5    1.950523340993450E-5   -9.043213700635566E-6   -1.403936470666143E-5   -4.983585948454712E-6    5.164086391275923E-1    1.615337500088634E-1

 2.737500000000000E9     4.656059996737800E-1    1.721810871646453E-1   -4.028632716258493E-5    3.589814854103605E-5    1.465273545756839E-5   -6.874231948021679E-6   -4.194659714775255E-6   -5.124777928201977E-6
                        -5.923605759762539E-5   -1.925996240784838E-5    5.177855219478005E-1    1.560813092231292E-1    1.985377160873758E-5    3.517784490599520E-6    3.774590999214689E-6    5.443248214496677E-6
                        -1.353689717829053E-5    2.831220759489713E-5    1.164604455596866E-6    1.846453140730380E-5    4.412005674270538E-1    1.515031836322179E-1   -1.253457624480999E-5    3.384532251488013E-5
                        -9.005289233869923E-6   -7.496345307971691E-6    1.147831609267321E-5    1.975264221878956E-5   -2.620771558996789E-5    1.302238714922823E-5    5.217529890941177E-1    1.535750931408128E-1

 2.750000000000000E9     4.706501029225161E-1    1.664007966379337E-1    2.945663893690701E-5    2.732989381992807E-5    8.574798501952813E-6   -7.341935574237329E-6    9.920945586504225E-6    1.119391252754870E-5
                        -2.534319226679675E-5    3.668359707631522E-5    5.229771064099638E-1    1.482269942942996E-1   -5.705667306496555E-6    1.844514583743549E-5    9.851078636675118E-6    1.165107327481844E-5
                         3.033715784304167E-5    1.776440382383965E-5   -4.467461241020697E-7   -4.348489394232514E-5    4.461511956348559E-1    1.449976949214114E-1   -2.415378392024219E-5    1.154689960670952E-5
                         1.219882380152298E-5    1.106650935158262E-5   -1.689719133857472E-5    1.786068510428660E-5   -1.054134480369457E-6    2.934026534978892E-5    5.267624207746429E-1    1.454673232884588E-1

 2.762500000000000E9     4.752694451300927E-1    1.597520484760689E-1    9.808630234834062E-6   -2.439578425856258E-5   -9.776961928876675E-6   -4.272107985262697E-5    1.861939993871452E-5    2.775542860299946E-5
                        -2.481160137973708E-5    8.629338601071469E-6    5.278357174969457E-1    1.403614501986690E-1    1.252564557660535E-5   -3.779308154078066E-6    5.192748357341553E-6   -1.530367110446441E-5
                         1.799568458945575E-5   -1.291043190128265E-5    1.754670670073074E-5   -3.559953442184865E-5    4.510289300863661E-1    1.383230002528396E-1   -2.564792416085778E-5    1.777922425670785E-5
                        -5.666894052260890E-6    1.392123660463554E-5   -1.343612733744123E-5    1.549115926071027E-5   -1.096105535268522E-5    4.065164501270771E-6    5.314045958738449E-1    1.371445773139232E-1

 2.775000000000000E9     4.799940500119557E-1    1.521755615238103E-1    1.541651998275471E-5    1.118473679422884E-5    6.716884083408958E-6    2.089522011450191E-5    2.410708249304489E-5    1.857827464148162E-5
                        -2.656668248071416E-5   -1.008651354936169E-5    5.325673011540870E-1    1.325068639517424E-1   -1.712204952285373E-5   -1.828079210631635E-6   -1.352525346840828E-7    1.846088666866234E-6
                        -3.630378604994042E-6    8.237607886807776E-6   -9.243258644137288E-6    1.326627900433222E-5    4.558248431942571E-1    1.317351425112133E-1    1.544655932280615E-5    1.639601772194198E-5
                         4.406943546299603E-6    5.715310834526591E-6   -1.400244381719098E-5   -1.865564632826866E-5    1.405084259284230E-5    1.607752092060956E-5    5.356432413014636E-1    1.286207372626322E-1

 2.787500000000000E9     4.850487183278019E-1    1.442990283459918E-1    5.888245345875894E-6    9.170829071586280E-7   -2.510233666299227E-5   -4.802542133569972E-6    5.206472043597985E-6   -4.026806749671904E-6
                        -3.863716401537323E-5   -8.812496173375291E-6    5.371580032657690E-1    1.244703831267811E-1   -1.638127694809105E-5   -8.445551589279634E-6   -1.301197344274288E-6   -1.401791235258182E-5
                        -1.377986088366778E-5   -4.708301529324550E-5   -2.490064717246756E-6    3.203960365067043E-6    4.607754033478481E-1    1.250856789706800E-1    2.012445309885824E-5    3.660576090421998E-5
                        -1.918950693641629E-5    1.076042899374259E-6    1.226138814328897E-5   -1.072287338724141E-5    5.058315514098894E-6    9.823229273889373E-6    5.400128214884733E-1    1.198128269946705E-1

 2.800000000000000E9     4.904373232134028E-1    1.364685271556890E-1   -7.315742659829747E-6    1.633543854257478E-5   -4.605889839985657E-6   -2.341678747153406E-5   -4.909740179691064E-5    1.920360802805647E-5
                         2.623008065208147E-5    5.669713765111835E-6    5.417826215780336E-1    1.161799263516991E-1   -6.893414040215073E-6   -9.077224102715709E-6   -2.244463795732303E-5    1.714501447922268E-5
                         4.790215369605449E-6    3.308152481952138E-7    8.723247664756185E-6   -4.262760759524658E-6    4.658035791316242E-1    1.183896606199072E-1   -1.820009041107455E-6    6.233240386511516E-6
                        -1.442121550733308E-6   -2.156048548182279E-6    1.496912515774771E-5    2.430269502564850E-6    2.129806810338459E-6    8.300018059721919E-6    5.446469349648662E-1    1.106720931667661E-1

 2.812500000000000E9     4.964930737000405E-1    1.286945120049358E-1    3.193946054557435E-5    4.971270057897051E-6   -9.772428857964966E-6    5.630554682556896E-6    3.650662306350646E-5    1.051990949814170E-5
                         9.675584295774231E-6    1.395967323570385E-5    5.465169079217405E-1    1.079009050943081E-1    1.573418263511937E-5    4.008627824669525E-7   -3.041988578736267E-6    1.823602283373998E-5
                        -2.268165584450906E-5   -3.218320176536069E-6   -8.091920193758889E-6    1.946421114088622E-6    4.709212588380897E-1    1.118354113985576E-1    9.519537492892880E-6    8.546643344370198E-6
                         9.357983222395571E-6    5.399523156625826E-6    9.643750873876606E-6    1.175768151564242E-5   -8.932040083406116E-6    7.914800506277946E-6    5.492502473009804E-1    1.015113623931563E-1

 2.825000000000000E9     5.027422657298858E-1    1.215303084593707E-1    3.942458909799891E-6    1.614116062816563E-5    1.013652926913301E-5   -1.912613436655219E-5   -1.918097581680351E-5    1.249215115540326E-5
                         1.021909609334931E-6    2.260016842863681E-5    5.513374166642965E-1    9.938848174329876E-2    1.754361785929777E-5    9.253101348739948E-6    1.844260939778899E-5    7.291509209623459E-6
                        -2.447380601527178E-6    1.165018743829437E-5    3.089412824412581E-6   -1.224598191529885E-5    4.759837983477689E-1    1.052847528999779E-1    2.291240926462564E-5    9.284449247111631E-6
                        -9.008120769721640E-6   -4.246527902386603E-7   -1.874357731012054E-5    3.322448503874233E-5    2.844445828883440E-5    2.398842990991322E-5    5.540480605189950E-1    9.247249702387450E-2

 2.837500000000000E9     5.089386824955400E-1    1.147881605510350E-1    8.329210305899382E-6    1.381573822593391E-5    1.758285597579046E-5    1.116158978063930E-5   -1.782847111906924E-5   -9.823465182450274E-6
                         1.306609018789588E-5    9.696662736399618E-6    5.561475168991815E-1    9.101907708817651E-2    8.380693678846509E-6    2.140072520136726E-5   -2.105838423071383E-5    1.961127808112126E-5
                         7.622699415522405E-6   -2.159718749984612E-5   -2.939740139541621E-5    1.158498545425590E-6    4.809052415739909E-1    9.870873061021811E-2    5.911955827931494E-6    5.518343636386449E-6
                        -3.600940498681131E-6   -1.451122452700684E-5    1.867620252560789E-5    2.714937187160652E-5    2.100444400303384E-5    1.668898958020778E-5    5.587629621052136E-1    8.366353425536177E-2

 2.850000000000000E9     5.147088365893097E-1    1.083482915574010E-1   -1.601840020151704E-7   -3.327583058890138E-7    2.718438804506317E-5    2.859561261326577E-5   -1.671756986701382E-5    1.668104863918412E-5
                         1.358060425588979E-5    2.815596987575815E-6    5.611266869536458E-1    8.239282434368982E-2   -2.276534553141983E-6    1.366408542859572E-6   -8.479881844608274E-6    5.509068579377471E-6
                        -5.992905569789772E-6    2.302889967431959E-5   -7.061089133569472E-6    2.474369607541074E-6    4.858849626995678E-1    9.198423531781716E-2    1.183774723381759E-5   -1.496954482392955E-5
                        -4.706627838028490E-6    8.258730153099870E-7   -8.409158619256839E-6   -4.717705286036634E-6    2.666539713384980E-5    3.539640233601159E-7    5.632782931964343E-1    7.500794013770808E-2

 2.862500000000000E9     5.198455262976304E-1    1.019019069927406E-1    4.923752145995565E-5   -3.600957978955443E-5   -6.748178297233424E-7    5.307984870053856E-6    1.060069186644417E-5   -2.723359224619371E-5
                        -6.681495296130879E-6    3.350518914590333E-5    5.656146578182965E-1    7.383965608618898E-2   -1.366686051702691E-5    4.656732380706964E-7   -1.760839892619193E-5    9.999095870571617E-6
                         1.727634008318106E-5    3.291026650370973E-5    1.609425740382904E-5    1.355650304614656E-5    4.905999892208439E-1    8.516208328025848E-2    2.287417119695318E-5   -1.106627266772261E-5
                         4.049406069124318E-6   -1.797422942893979E-5   -4.224261697415556E-5    3.291669740524325E-6    3.269830072111953E-5   -6.388846389010611E-6    5.673838608984296E-1    6.630108376241033E-2

 2.875000000000000E9     5.245075937177395E-1    9.470897413464067E-2    3.068295187029665E-5   -8.460254778278585E-6    6.479739949607917E-6    1.612604140796811E-5    1.927067202250736E-5    4.858387339590996E-6
                        -1.950526298333656E-5   -5.649177627399636E-6    5.697501612232539E-1    6.485343302568922E-2    1.427996585443181E-5    1.483030990678411E-5    3.421806058521088E-5    2.287605394969927E-5
                         9.638022529187449E-6    1.070545584084222E-5   -2.995967455526564E-6    9.284080902065577E-6    4.950426406067965E-1    7.782801907016440E-2    4.272640938357139E-6   -3.003866967332097E-5
                        -7.807296057107122E-7    8.831551827104394E-6    1.374791191829198E-5   -1.926404689152636E-5    1.718802536601314E-5   -2.351284673993051E-5    5.710166076076103E-1    5.710020614378043E-2

 2.887500000000000E9     5.288113240888321E-1    8.669486588160980E-2    4.650993395181406E-5    1.784752581532972E-5    4.934940132800821E-6   -1.049214581206373E-5    2.964617995909547E-6    5.653119266037057E-7
                        -3.735905630813212E-5   -6.266389646159199E-6    5.739860144524471E-1    5.572214613834668E-2   -7.727213815439547E-7   -1.975557355710282E-5    9.597528262014823E-6    4.878981169192355E-6
                         4.905833992425489E-6    6.480447343226732E-6    2.402568020345795E-5   -1.351538214890356E-5    4.996330377573314E-1    7.039951495191128E-2    3.334249166017587E-6   -6.084529954703838E-6
                         1.411107095836956E-5    1.636736200778998E-5    3.459366966220793E-5   -2.337226175301659E-5    1.906940731485542E-5   -3.026811037742601E-5    5.747031616654574E-1    4.763171448992330E-2

 2.900000000000000E9     5.328816507561465E-1    7.798964113308433E-2   -6.036682492321483E-6   -2.340397269773589E-5   -4.618156699460733E-6   -1.366887134041916E-5   -5.169153934801623E-7    1.917414768772529E-5
                        -1.750432038223182E-6    2.329152000412330E-5    5.779861374603034E-1    4.600537732414284E-2    1.894691287832345E-5   -3.058780636599354E-6   -1.622211339803942E-5   -1.419656791120311E-5
                        -6.038492653556278E-6   -3.372583758675230E-5   -4.509846407955545E-6   -1.134631140142769E-6    5.042563822551822E-1    6.228183861012743E-2   -1.519325622242222E-5   -2.107845679356313E-5
                         9.847418924919345E-6    7.848047050648169E-6   -2.513547071436379E-5   -2.826675440561189E-5    2.559811064254879E-5   -6.403783752532413E-6    5.782692866490476E-1    3.751357083595365E-2

 2.912500000000000E9     5.375073226425260E-1    6.813166005111661E-2   -1.375220808753046E-5   -1.905233935687657E-5   -1.758224532627935E-5    1.243961191725520E-5    1.010293266134711E-5    8.082647810116690E-6
                        -1.503192322041298E-5    3.040192574458750E-5    5.820207586348085E-1    3.607303186620823E-2   -1.406643759489617E-5   -3.296601150915623E-6    2.472879673378709E-6   -5.124236793071686E-6
                         1.926475275798946E-5   -2.488445175223715E-5   -7.043742100818171E-6    1.162787917217241E-5    5.090806962113348E-1    5.398858306360169E-2    1.476564782550578E-6   -1.233777520922888E-5
                         1.921413534844189E-6   -9.593012365744831E-6   -1.708470477583414E-6    6.902295059637625E-6   -1.165230519116599E-6   -1.160233892254346E-5    5.821241226638968E-1    2.735139586923488E-2

 2.925000000000000E9     5.424648988766606E-1    5.812287482500625E-2   -2.318926081566887E-5   -2.895823786369813E-5    1.106605472608858E-5    1.002429837046932E-5   -1.066750017248573E-5   -2.752404519582184E-6
                        -3.871145715967707E-5   -3.115170839780755E-5    5.860897669473102E-1    2.599938777416359E-2    1.839516983535785E-5   -5.905917197953099E-6   -3.377745153018465E-6    6.431961952740897E-6
                        -8.502162845222022E-6   -3.032605121206790E-6    7.599948619243127E-6   -2.969348147863858E-6    5.137350357421155E-1    4.579821521484157E-2    1.143419497268287E-5   -1.183223746125937E-6
                         1.871676141181170E-5   -1.097152863313276E-5    1.689203071093194E-5    2.479700775348842E-5   -1.354368153492179E-5   -3.165271274257878E-6    5.859639058091093E-1    1.717396230053629E-2

 2.937500000000000E9     5.475754615332024E-1    4.843197418840416E-2   -9.566495923542184E-6   -3.203807026293841E-6   -8.428596381136159E-6   -8.849980340055274E-7    7.372925825039199E-6   -1.051289772158288E-5
                        -1.039489551540976E-5    5.792236698019785E-7    5.898564864277092E-1    1.615945058163171E-2   -2.103323023923816E-5   -7.060642702254464E-6    7.137854472237851E-6   -9.896681330925540E-6
                        -6.211770379833821E-6   -1.161733337836752E-5    1.785600122859935E-5   -1.695763448297128E-5    5.183982930680565E-1    3.743593997829327E-2   -1.652083656805585E-5    5.074575736827693E-7
                         1.331126440702638E-5    7.515167984724932E-6   -1.607139297860886E-5   -1.784772269178982E-5    8.931128580515260E-6    9.045137916594932E-6    5.896868635360915E-1    6.900726276293483E-3

 2.950000000000000E9     5.530647599700791E-1    3.943393357521949E-2   -1.616975582198832E-5   -1.768757359855186E-6    2.741657780646834E-5    2.467750587367520E-6   -1.809607518044775E-6   -7.562643219284498E-6
                        -1.062409826835318E-5   -5.188313709204409E-6    5.935184433574050E-1    6.022655924199190E-3    2.147809649971228E-5   -2.251270774109688E-6    4.635067280409047E-7   -1.166436908157208E-6
                         7.334604787701275E-6    1.102138668792937E-5    2.876610465401628E-5    1.737713700403015E-5    5.228692176894302E-1    2.897512533123407E-2   -2.278158741978324E-6   -1.445914152868206E-5
                        -3.124610710844974E-6   -3.013025990990039E-5   -3.294978685074247E-5   -6.500591075430799E-6   -3.269550394872246E-5   -2.227143670202285E-5    5.930973886281283E-1   -3.314475790494088E-3

 2.962500000000000E9     5.583021373945889E-1    3.067805326869654E-2    3.142765195896222E-5   -1.732208638452610E-5    8.432259143565088E-6    3.623023150603779E-5    1.621901294256494E-5   -1.711124385955712E-5
                        -3.174844671227703E-5   -2.039405773129623E-5    5.969876837408364E-1   -4.096992527560339E-3   -7.771115238689817E-6   -2.794664786268959E-5   -4.798391027998412E-6    3.274829011971623E-5
                         4.039815524038139E-6   -2.579503046802954E-5    2.911779118109801E-6    3.725371420653977E-5    5.271110686195670E-1    2.043207955326528E-2   -2.395024408431398E-5    3.956417490197460E-5
                        -6.217344157172234E-6    5.892483990232178E-6   -4.177641029868609E-6   -1.658289108505975E-5   -8.255412376306979E-6    1.176452761958468E-5    5.962186168548228E-1   -1.338033793443343E-2

 2.975000000000000E9     5.629823743302771E-1    2.190894419514520E-2    1.442122139404897E-5   -1.808424364311220E-6   -8.309506780931337E-6    1.122110010509819E-5   -1.522089336888912E-5   -3.567956700942432E-6
                         5.557722981167647E-6   -2.404931523281557E-6    6.002199695742273E-1   -1.451788284882484E-2   -2.478707318698551E-5    4.867326385666587E-6    3.312619961825615E-5   -4.357466710062610E-6
                         1.200616703389603E-5    1.954052256384274E-6   -2.973678723105683E-6   -2.065483641736638E-5    5.313784369763810E-1    1.161263675843737E-2   -1.689868287143346E-5    8.638587967637462E-6
                         2.972443226107284E-5   -7.207866621707976E-6   -2.349202341693853E-6    1.564363920427150E-5   -1.034244350595526E-5    1.201386267865438E-5    5.990938260688327E-1   -2.378318135765359E-2

 2.987500000000000E9     5.669237627592550E-1    1.334225618142179E-2    4.266089907261343E-6    2.131737433256436E-5    4.667057089442576E-7   -8.919122238528003E-6    1.292187460707035E-5    1.453086541760647E-5
                        -8.049668177390056E-6    3.986523551784859E-6    6.030142772332426E-1   -2.516691902868211E-2   -3.502448477228527E-5   -2.581811448338392E-6    2.162711987997830E-5   -1.190446690038562E-5
                         6.962173571394028E-7   -3.946642747945023E-6   -6.811061154770668E-7   -2.481531285861902E-6    5.352086569139968E-1    2.713816865562237E-3    8.549133991048515E-7    4.772036277132131E-6
                        -2.364888139422099E-5   -4.063748452252469E-5    3.490113045907272E-6   -1.679263103833803E-5   -1.382936908167309E-5    1.451852635581319E-5    6.013631220095327E-1   -3.445823800010801E-2

 3.000000000000000E9     5.700414851366230E-1    4.018797790614871E-3    1.337757820024184E-5    9.026892569216029E-6    1.622247416826673E-5    3.355032101964359E-6    1.072012833497288E-5   -5.078006775453958E-6
                         3.100048250884653E-5    2.666446673737730E-5    6.051903417577208E-1   -3.619692711161639E-2    2.341416069957799E-6    2.163581404260925E-5   -9.206144793035171E-6    9.395570718184206E-6
                         6.906714032568568E-6    4.634414865145073E-6   -1.632251083934717E-5    3.880293304320445E-6    5.385186342046715E-1   -6.539876219593409E-3   -1.896566837576525E-6    8.686748789734400E-8
                        -1.312516897964580E-5   -1.655378344827640E-5    1.228770657163130E-5    7.112023723497436E-6    4.017761392553322E-6    1.315861243802682E-5    6.034108747021598E-1   -4.549966664250772E-2
