# Supplementary material for: Microwave Imaging for Parkinson’s Disease Detection: A Phantom-Based Feasibility Study Using Temperature-Controlled Dielectric Variations
Source: Sensors (Basel). 2025 Dec 12;25(24):7562. doi: 10.3390/s25247562 (PMC12736638; doi:10.3390/s25247562)
Supplement: Supplementary file 1 [file sensors-25-07562-s001.zip › 38.1.s4p]

#  HZ   S   RI   R     50.00 
! Rohde & Schwarz Vector Network Analyzer 
! Rohde-Schwarz,ZNA26-4Port,1332450024101213,1.95
! Created: UTC 8/28/2025, 1:46:47 PM
! freq[Hz]                re:S11                  im:S11                  re:S12                  im:S12                  re:S13                  im:S13                  re:S14                  im:S14
!                         re:S21                  im:S21                  re:S22                  im:S22                  re:S23                  im:S23                  re:S24                  im:S24
!                         re:S31                  im:S31                  re:S32                  im:S32                  re:S33                  im:S33                  re:S34                  im:S34
!                         re:S41                  im:S41                  re:S42                  im:S42                  re:S43                  im:S43                  re:S44                  im:S44
! 
 5.000000000000000E8    -2.262560780730367E-1    3.471242280013378E-1   -1.528841332552191E-2    1.786331442223272E-2   -4.033762343891735E-2   -1.126839588466195E-2    5.220491519581924E-2    1.577039265485021E-2
                        -1.532724332533604E-2    1.784266617213166E-2   -2.408792221588273E-1    3.257005231117968E-1    1.151882572023665E-2    2.516160257595511E-2   -4.061443032020234E-2   -6.719874180747489E-3
                        -4.031181794639678E-2   -1.131850081039521E-2    1.146660343586970E-2    2.515055521252611E-2   -2.562823434752009E-1    3.438359285038025E-1   -8.348814027795158E-3    1.892818938940096E-2
                         5.222635926639284E-2    1.576479661790712E-2   -4.057686728853028E-2   -6.734121058191901E-3   -8.370520497463606E-3    1.897295799971966E-2   -2.673423426236076E-1    3.375956718904879E-1

 5.125000000000000E8    -2.484679762035421E-1    3.361630702832732E-1    1.233853062583522E-3    9.874787929545279E-3   -3.106643768823576E-2    2.481239517117300E-2    4.495878895240680E-2   -2.937178223716939E-2
                         1.224812569238748E-3    9.899627964934326E-3   -2.757364644597002E-1    3.241853273517407E-1    2.735455578617981E-2    3.807817632376093E-3   -2.850804424873285E-2    2.825682135903227E-2
                        -3.104392065879555E-2    2.489973233696312E-2    2.733108601601169E-2    3.822070718940319E-3   -2.805926097921270E-1    3.446777901465274E-1    6.220194114166933E-3    5.324232013678602E-3
                         4.497303968746642E-2   -2.941944662264163E-2   -2.852449191509846E-2    2.827838680890831E-2    6.219116035004609E-3    5.260647648045060E-3   -2.928630909590085E-1    3.362941098844018E-1

 5.250000000000000E8    -2.985377684285884E-1    3.711050434636047E-1   -6.613418462556865E-3   -1.303091362820038E-3   -1.324376357485534E-3    3.367350992996455E-2    5.960681812589666E-3   -5.048194598447002E-2
                        -6.545759731689894E-3   -1.311815942176965E-3   -3.171157881887344E-1    3.766037138512566E-1    1.517753928695212E-2   -1.494501972382091E-2    2.871710379666463E-3    3.443338934558447E-2
                        -1.326158684941018E-3    3.366395315141604E-2    1.514668923055172E-2   -1.496268516687616E-2   -3.180387072166783E-1    3.949508252408967E-1   -5.743643807537594E-3   -5.203192536958653E-3
                         6.037160035472347E-3   -5.049493948146130E-2    2.891157794609185E-3    3.439549657814201E-2   -5.734001552768219E-3   -5.177931472912773E-3   -3.328803672888099E-1    3.877234199818176E-1

 5.375000000000000E8    -3.000969073662759E-1    4.421183378891018E-1   -1.677443311838415E-2    8.865690763981101E-3    1.863543302320058E-2    1.994267602251120E-2   -3.000500382644668E-2   -3.405139204693095E-2
                        -1.677240180157407E-2    8.829456022382713E-3   -3.013955537427273E-1    4.418311869623283E-1    1.232110825390845E-3   -1.467982962491908E-2    2.152766045245945E-2    1.843450666223275E-2
                         1.871411406960849E-2    1.995000810708497E-2    1.200455989567191E-3   -1.467264852789939E-2   -2.998205340764610E-1    4.617011958552938E-1   -1.535482344011638E-2    5.877464678864160E-3
                        -2.997059234749648E-2   -3.407213141983297E-2    2.155290531599600E-2    1.837901283715302E-2   -1.539080825763309E-2    5.840570203058109E-3   -3.155272421529199E-1    4.611979050693057E-1

 5.500000000000000E8    -2.541773698982104E-1    4.852134271319508E-1   -9.875199908287443E-3    2.650575379394628E-2    2.001089306870260E-2    1.907601632756478E-3   -3.946485865218222E-2   -2.454792730160199E-3
                        -9.966239210201533E-3    2.654452769145891E-2   -2.610733289949062E-1    4.702701688178140E-1   -5.773935090765989E-3   -7.723723253914864E-3    2.233681708033913E-2   -9.108598213691687E-4
                         1.997006030390542E-2    1.903162941361051E-3   -5.800850345515715E-3   -7.740139856184739E-3   -2.531811643482674E-1    4.906748336517759E-1   -8.440535051787023E-3    2.139683783997921E-2
                        -3.947248168144173E-2   -2.465958949819785E-3    2.234756939380412E-2   -9.651810005590373E-4   -8.460593687894502E-3    2.134408263631642E-2   -2.561108906185718E-1    4.945179052291974E-1

 5.625000000000000E8    -2.153403430071956E-1    4.793649574562664E-1    1.596663920838525E-2    3.076356015200317E-2    1.159774864070487E-2   -5.058667740083784E-3   -2.574586242741959E-2    2.120196439911221E-2
                         1.595855992320393E-2    3.081550891458851E-2   -2.335234273029426E-1    4.736853487589032E-1   -2.559416486070857E-3   -8.142757269108938E-4    1.085827381862810E-2   -9.600267901929150E-3
                         1.157538390099529E-2   -5.038612736189723E-3   -2.522237955907069E-3   -7.373503718092698E-4   -2.194343070837302E-1    4.866188308338748E-1    1.357164411924710E-2    2.219411940427479E-2
                        -2.580320945087903E-2    2.124814072084946E-2    1.079411018575969E-2   -9.566614862236334E-3    1.352592726764694E-2    2.217705642813985E-2   -2.153683467348200E-1    4.776542701469647E-1

 5.750000000000000E8    -2.161580449691436E-1    4.741247332569223E-1    3.178487501520495E-2    5.673948405194870E-3    9.755270481547900E-3   -4.312656515662670E-3   -5.644379335532312E-3    2.665093796985569E-2
                         3.182657356603335E-2    5.773166915551690E-3   -2.226465653949998E-1    4.799457260080748E-1    1.933398028170678E-3   -3.959909767656458E-3    6.002199657349716E-3   -5.892844275357518E-3
                         9.757658964154443E-3   -4.326807050021620E-3    1.944571986968651E-3   -3.985950715768760E-3   -2.139006258597085E-1    4.840482938766265E-1    2.083222486315603E-2    3.888886058386443E-4
                        -5.611400127186282E-3    2.663073896305766E-2    6.000262987530961E-3   -5.909906899959775E-3    2.079877792048353E-2    4.143920592849135E-4   -2.185800841485579E-1    4.706297410490539E-1

 5.875000000000000E8    -2.145275469447913E-1    5.011590711918644E-1    1.713323803166647E-2   -1.491672386549551E-2    1.146727147442559E-2   -9.777058907862369E-3    6.914430524662747E-3    2.055888687195339E-2
                         1.716670296925485E-2   -1.495034574983668E-2   -2.062751883081298E-1    5.005689486644807E-1   -9.501481232372294E-4   -9.146342485011135E-3    9.106060018158654E-3   -8.659867742258204E-3
                         1.147644668518928E-2   -9.741066799244705E-3   -9.444956797176355E-4   -9.114428776958212E-3   -2.052198295473565E-1    5.042535128696038E-1    5.479512706131028E-3   -9.621780411620089E-3
                         6.902537204004106E-3    2.059675774736466E-2    9.103413273257812E-3   -8.683379278568871E-3    5.494399833907690E-3   -9.616192909780977E-3   -2.116324988568162E-1    4.993697379658902E-1

 6.000000000000000E8    -1.837235514478205E-1    5.305701567370885E-1   -1.661049272395697E-3   -9.630361281242936E-3    5.843126732353199E-3   -1.957179564395232E-2    1.343872760638380E-2    1.670321309647891E-2
                        -1.701921129712022E-3   -9.674022889718163E-3   -1.728927854061322E-1    5.160485918587606E-1   -1.034752008016743E-2   -1.139987887786480E-2    5.155275758167510E-3   -1.891568356562248E-2
                         5.837820185538177E-3   -1.957108633978648E-2   -1.034555115742388E-2   -1.137029864204956E-2   -1.742087276844757E-1    5.238765156153515E-1   -5.174390275134373E-3    1.338356001833541E-3
                         1.345753106698725E-2    1.664968271045819E-2    5.182836006871321E-3   -1.889133258379501E-2   -5.163146047129844E-3    1.328835255360076E-3   -1.706026510808219E-1    5.227217734028231E-1

 6.125000000000000E8    -1.369621260932348E-1    5.380898689844525E-1    1.778499006901240E-3    6.000512211142861E-3   -1.021859212895691E-2   -2.347141190366847E-2    2.520098408442900E-2    9.644872808981103E-3
                         1.803048886150325E-3    6.010276745808532E-3   -1.353678507852339E-1    5.176624716041378E-1   -2.135611083542017E-2    1.110230419689668E-3   -1.217244861913951E-2   -2.370457780074981E-2
                        -1.023046001876531E-2   -2.347237943420306E-2   -2.136091648846120E-2    1.118282897480960E-3   -1.331522921736906E-1    5.248665801422631E-1    6.375804654213177E-3    1.412348941612813E-2
                         2.517324963885632E-2    9.563423555534242E-3   -1.221295527631782E-2   -2.369035579185522E-2    6.376788565494643E-3    1.413917654920286E-2   -1.206959220590842E-1    5.134535995503583E-1

 6.250000000000000E8    -9.641685789217169E-2    5.210208481485669E-1    1.867290358442971E-2    1.030649870430516E-3   -2.676046695604604E-2   -1.076373270770917E-2    2.965776236899401E-2   -1.182352700598410E-2
                         1.870002097307727E-2    1.042133559381328E-3   -9.753756361081237E-2    5.047200940346606E-1   -1.233501377038970E-2    1.955780367599542E-2   -2.986260829501061E-2   -8.121782774330564E-3
                        -2.676011767185852E-2   -1.075562049774015E-2   -1.235316138588893E-2    1.955403943938868E-2   -9.833460630931937E-2    5.060843310185773E-1    2.473377006035892E-2    2.365885985085932E-3
                         2.965744806043321E-2   -1.185438348996817E-2   -2.984572174286951E-2   -8.053564437343209E-3    2.472465603980661E-2    2.344192932405449E-3   -9.392086105288314E-2    4.809943646674750E-1

 6.375000000000000E8    -7.876147080390329E-2    4.963413793596076E-1    1.668045302926659E-2   -2.051377793024714E-2   -2.693612788919694E-2    1.075982309969158E-2    1.312508293690454E-2   -2.924587361756719E-2
                         1.672395011484491E-2   -2.050541657361145E-2   -7.783027870803315E-2    4.774920408389182E-1    8.541660868192099E-3    1.905896357800654E-2   -2.677446834810288E-2    1.654280019710601E-2
                        -2.696864531488866E-2    1.075648525980753E-2    8.582198925844024E-3    1.904118059442519E-2   -8.688005404996998E-2    4.823326243549576E-1    1.821965678877191E-2   -2.178196912039634E-2
                         1.310671435265593E-2   -2.926658011212757E-2   -2.675945432471418E-2    1.653536119886995E-2    1.822648865121120E-2   -2.173627052779413E-2   -9.646357574303425E-2    4.582625253327194E-1

 6.500000000000000E8    -7.304899558109275E-2    4.902330520175117E-1   -6.600445973961614E-3   -2.630227235514052E-2   -1.304117359771532E-2    2.497648941536786E-2   -6.424549422463810E-3   -3.007472684763889E-2
                        -6.625769236703405E-3   -2.635547979707406E-2   -7.501509154871019E-2    4.658382067997755E-1    1.525852471097236E-2    1.132994206550355E-3   -7.457472355781317E-3    2.882006289112106E-2
                        -1.306112540048786E-2    2.500809744080425E-2    1.532878860223775E-2    1.116376514606826E-3   -8.275360633701812E-2    4.781196868945970E-1   -5.913955678743768E-3   -2.406443920218735E-2
                        -6.435858956321542E-3   -3.008715366241392E-2   -7.455771430575558E-3    2.881503683622261E-2   -5.920745164961482E-3   -2.411420241002676E-2   -9.643856133575268E-2    4.637576112502104E-1

 6.625000000000000E8    -5.067577653202988E-2    4.933119287429376E-1   -1.895919531621391E-2   -8.550046061251053E-3    6.024741056664408E-3    2.635269999367953E-2   -2.433664183674164E-2   -2.331040998001653E-2
                        -1.900998079237676E-2   -8.599795741525038E-3   -5.967029904672155E-2    4.665092483066731E-1    2.082698841160044E-3   -7.607680643060995E-3    1.296042809412559E-2    2.467189768417628E-2
                         6.093477905079255E-3    2.639008037366988E-2    2.061710266851394E-3   -7.593456912892550E-3   -6.585020559292894E-2    4.798856322673477E-1   -1.434309774928164E-2   -6.606241340837758E-3
                        -2.433170316482349E-2   -2.330201582730406E-2    1.295866561197046E-2    2.465517919043464E-2   -1.430664590396210E-2   -6.610537613712374E-3   -7.181331658920836E-2    4.702370917786493E-1

 6.750000000000000E8    -1.852363664801297E-2    4.826069438219560E-1   -1.054137080240449E-2    4.363850146251923E-3    1.945814191123190E-2    1.439579237521319E-2   -3.849588946831341E-2   -2.114160486349680E-3
                        -1.049149560307221E-2    4.362479902606086E-3   -3.044545040068801E-2    4.581174339516109E-1   -5.302004789457217E-3    2.169858196655806E-3    2.293867706461284E-2    8.090651263747178E-3
                         1.944186041351521E-2    1.440994269439891E-2   -5.317660979844367E-3    2.194925480955407E-3   -4.024188387734950E-2    4.746005939351937E-1   -4.435694061208949E-3    2.103875387840283E-3
                        -3.849134186096754E-2   -2.081678193557995E-3    2.291785121093686E-2    8.055750464188762E-3   -4.403326537015563E-3    2.094832351959636E-3   -4.009354174820728E-2    4.587493195026869E-1

 6.875000000000000E8     9.262379060546442E-3    4.560977094554645E-1   -6.722976954967945E-4    2.177218601123577E-3    2.023697054947315E-2    8.902651866742865E-4   -3.115865988526796E-2    2.750425898418926E-2
                        -7.031487655446447E-4    2.175314399521228E-3   -4.108392799700669E-3    4.295968001509941E-1    2.781187067997206E-3    9.743582887091946E-3    1.828032155114898E-2   -5.900761763255129E-3
                         2.026695142915009E-2    8.633067093581674E-4    2.791628642470695E-3    9.695831779013332E-3   -1.504627464053674E-2    4.552716046384772E-1    2.329418966871706E-3   -4.831029397899978E-3
                        -3.115449760043396E-2    2.751500375126381E-2    1.827114435785554E-2   -5.919848098808852E-3    2.282561013436974E-3   -4.809259086819429E-3   -1.688168933902276E-2    4.326676888622520E-1

 7.000000000000000E8     2.050524646295176E-2    4.199011242722867E-1   -1.046543839834216E-3   -5.676884923816301E-3    1.716997712149918E-2   -8.145929123135789E-3   -2.189147409233125E-3    4.153149825785192E-2
                        -1.028597115963007E-3   -5.738799057897705E-3    1.415270845195170E-3    3.938272501056620E-1    1.326057010008541E-2    3.930943511080111E-3    1.102102932585059E-2   -1.153529754900103E-2
                         1.720293630032014E-2   -8.164502938900460E-3    1.326965779971418E-2    3.869322789182327E-3   -2.906153095099041E-3    4.279006704641830E-1   -5.480920981704109E-3   -1.287546470149211E-2
                        -2.236527537204059E-3    4.155513020766879E-2    1.102421483199070E-2   -1.152799377887229E-2   -5.449221653206529E-3   -1.282370176871065E-2   -9.306451791739593E-3    4.040349542290172E-1

 7.125000000000000E8     1.270759023548153E-2    3.929570454018824E-1   -1.046518093564752E-2   -6.919025176138963E-3    1.043091055009198E-2   -1.651219621585259E-2    2.515870504198664E-2    2.943314598771900E-2
                        -1.053067303156173E-2   -6.901182478589560E-3   -7.962328207790189E-3    3.726384387795461E-1    1.305135389402681E-2   -9.228930949981493E-3    3.883128434025592E-3   -1.446411221124635E-2
                         1.038310321578912E-2   -1.656420326887420E-2    1.306272779305064E-2   -9.245252425845833E-3   -3.278503123850043E-3    4.080989523200716E-1   -1.753127853064674E-2   -6.164134516782962E-3
                         2.517498111347265E-2    2.944289166838479E-2    3.935548620705612E-3   -1.441033717801838E-2   -1.749902700905876E-2   -6.142890334820167E-3   -1.098107057119656E-2    3.860908935794871E-1

 7.250000000000000E8     8.492307542512538E-3    3.848585716929473E-1   -1.541147606929867E-2    3.502170717876833E-3   -1.062849279932204E-3   -1.889051436567275E-2    3.463968047766208E-2    6.599094246918535E-3
                        -1.546420471980212E-2    3.553997813408129E-3   -8.607469581495214E-3    3.671264876355898E-1    5.802536715440289E-4   -1.634875061412376E-2   -3.520951706567946E-3   -1.333581509626865E-2
                        -1.095873934928305E-3   -1.885525511841044E-2    5.711764474749446E-4   -1.633242451787465E-2    1.726596154660089E-3    4.004455664837701E-1   -1.680090138904950E-2    7.754105093366774E-3
                         3.463707693955388E-2    6.579609411873897E-3   -3.550169999949040E-3   -1.331736033741104E-2   -1.682432851950431E-2    7.717254772554005E-3   -5.127396634825009E-3    3.766889955692318E-1

 7.375000000000000E8     1.927658700453835E-2    3.759915144705935E-1   -8.414646804431979E-3    1.240539620902246E-2   -1.045976901484517E-2   -1.487396819551306E-2    3.096642097726935E-2   -1.425111087377051E-2
                        -8.428633391976947E-3    1.239258533142767E-2    5.457102784374537E-3    3.540564926924177E-1   -1.175836888776958E-2   -8.574476209778449E-3   -8.794018002871898E-3   -1.000139671621827E-2
                        -1.047580539550072E-2   -1.485562465623464E-2   -1.180307009927305E-2   -8.596899965830261E-3    2.001800606822695E-2    3.863430528819247E-1   -6.625666854273787E-3    1.385359504791970E-2
                         3.097064465382247E-2   -1.428201261728683E-2   -8.780452289144404E-3   -1.004078611531354E-2   -6.607692178917064E-3    1.382493991972978E-2    1.003131537624958E-2    3.601364382056049E-1

 7.500000000000000E8     3.485694572398911E-2    3.521419553084888E-1    4.593159238531925E-4    1.141906853742374E-2   -1.716428949895565E-2   -7.115370316436137E-3    1.622976892474546E-2   -3.056856526598474E-2
                         5.165086406070512E-4    1.140051877458202E-2    1.443715386348184E-2    3.234381231646813E-1   -9.791872434265507E-3    5.096014141642329E-3   -1.352172864471815E-2   -5.064915620734621E-3
                        -1.717235497665812E-2   -7.136545471426906E-3   -9.773400490326187E-3    5.089332684185701E-3    3.525138450786372E-2    3.540962817419169E-1    1.484350985921073E-3    1.008731961791498E-2
                         1.619136196149744E-2   -3.052945544920311E-2   -1.353010881316058E-2   -4.987001893983291E-3    1.466836904594344E-3    1.011479746023192E-2    2.229809270377476E-2    3.277099341355043E-1

 7.625000000000000E8     3.498346792086417E-2    3.140629951478139E-1    3.488272556689045E-3    6.115578306072416E-3   -1.900779763622670E-2    4.308361676803744E-3   -6.301470145438382E-3   -3.425825878765013E-2
                         3.441603465908966E-3    6.074641535693611E-3    2.133585861536221E-3    2.898250816827030E-1    2.531211249562285E-3    6.665691505196611E-3   -1.564432334677321E-2    4.152527730666744E-3
                        -1.904032019040855E-2    4.298430373708991E-3    2.502456244773620E-3    6.656606332670533E-3    2.894224419974154E-2    3.154539334903688E-1    1.539030872108933E-3    4.898060693284609E-3
                        -6.304791049156457E-3   -3.425565923179547E-2   -1.556738497899937E-2    4.136939501750948E-3    1.587420714175923E-3    4.917923607536346E-3    1.394845350582826E-2    2.867829154122280E-1

 7.750000000000000E8     1.128884932201041E-2    2.878805585868228E-1    9.629937557976562E-4    3.361404615271956E-3   -1.250721107759251E-2    1.579003963029586E-2   -2.666244616640686E-2   -2.311411419269386E-2
                         9.649717537109278E-4    3.412557317286631E-3   -2.129224689205629E-2    2.752936878810359E-1    5.434313907903400E-3   -3.623390709478847E-3   -9.705862527012624E-3    1.406050514510389E-2
                        -1.243351994350287E-2    1.583070969406681E-2    5.451255717679786E-3   -3.608051139651164E-3    7.557708307710650E-3    2.943648152320028E-1   -1.048171635593130E-3    5.555130209487498E-3
                        -2.668363366891730E-2   -2.313760170302882E-2   -9.708310019692915E-3    1.403396871381697E-2   -1.050761509346163E-3    5.540783340296842E-3   -1.418844026411703E-2    2.632722846348595E-1

 7.875000000000000E8    -7.117087086797313E-3    2.865353762295353E-1   -5.775343164212695E-4    6.429156294322482E-3    8.694170714340004E-4    1.974249467734526E-2   -3.573511866151757E-2   -5.094539600257232E-4
                        -5.466291790603569E-4    6.447031121668664E-3   -3.288848879243705E-2    2.727622829935821E-1   -3.291981723500260E-3   -8.298660355096828E-3    2.216323867476211E-3    1.678807576684566E-2
                         8.917548651683455E-4    1.974889411957716E-2   -3.290295205383595E-3   -8.330536931761490E-3   -4.474313391192623E-3    2.874599816155706E-1    1.120062835723353E-3    8.878642734507681E-3
                        -3.575843793952223E-2   -5.657366217667959E-4    2.229669578556555E-3    1.678801783599022E-2    1.095361176018163E-3    8.881023922016262E-3   -3.421339399497397E-2    2.609306824975010E-1

 8.000000000000000E8    -6.389038141763499E-3    2.835251892822910E-1    3.301709384366146E-3    9.640421520004976E-3    1.317444555831105E-2    1.342540938148483E-2   -2.692193465905758E-2    2.260165303457981E-2
                         3.329982733994858E-3    9.603350503744173E-3   -3.674008546060188E-2    2.630535249602414E-1   -1.082871754685275E-2   -1.507031831759069E-3    1.272756052409144E-2    9.884325687369105E-3
                         1.319394056337119E-2    1.342254634076610E-2   -1.083489229326151E-2   -1.520116215737712E-3   -9.431565756477930E-3    2.744205453501804E-1    5.757709729083730E-3    8.826545297578215E-3
                        -2.696028522205474E-2    2.259908225685037E-2    1.270038639831740E-2    9.858223055914364E-3    5.748065960284901E-3    8.799020436438217E-3   -3.926336540956388E-2    2.564347054251006E-1

 8.125000000000000E8    -6.436722983656561E-3    2.633938665579550E-1    1.066059627015276E-2    8.909840241882972E-3    1.693238234013996E-2    4.535335558264853E-4   -5.961218886002512E-3    3.319968587880443E-2
                         1.066008036933946E-2    8.927470904262859E-3   -4.824095091075267E-2    2.466350151329935E-1   -7.997482268281926E-3    8.099397192191693E-3    1.373774320923342E-2   -2.689956606329092E-3
                         1.693462504443887E-2    4.235838688188937E-4   -7.999954983274054E-3    8.091657283792927E-3   -2.246457003266143E-2    2.557330183331317E-1    1.058150669450580E-2    6.511562195355275E-3
                        -5.951001652712297E-3    3.319017531319301E-2    1.373251665932999E-2   -2.655880039626957E-3    1.057415088178113E-2    6.499942142574867E-3   -4.660970808665023E-2    2.387432137937341E-1

 8.250000000000000E8    -2.528176573435403E-2    2.389203503669852E-1    1.657560540248973E-2   -2.767389366164581E-4    1.006100715804866E-2   -9.471641554213739E-3    1.556534376135671E-2    2.843820244924703E-2
                         1.657275310705107E-2   -2.633987073129997E-4   -6.973286663685246E-2    2.362697658562671E-1    1.194148952469652E-3    1.074595655083126E-2    4.834444445647004E-3   -9.087131312863057E-3
                         1.005222666777156E-2   -9.497303414496948E-3    1.221824603816472E-3    1.072878082821731E-2   -4.596414834451298E-2    2.431352805751264E-1    1.400448516990138E-2   -1.127015361066230E-3
                         1.554099725752022E-2    2.847834511618437E-2    4.794307497944421E-3   -9.083254335968490E-3    1.400485953855450E-2   -1.104283154084064E-3   -7.184216624522968E-2    2.210324902349841E-1

 8.375000000000000E8    -5.743726825424827E-2    2.301942319896400E-1    1.062195492101521E-2   -1.121229754653060E-2    7.394682508807495E-4   -9.900673369798125E-3    2.858317621190396E-2    1.201093341775027E-2
                         1.065376307075962E-2   -1.121026231936997E-2   -9.130182786026428E-2    2.367811478773560E-1    7.921757821309112E-3    4.341988348327779E-3   -2.536161112826539E-3   -5.274028452407792E-3
                         7.096956458798238E-4   -9.903731753179544E-3    7.967032991166464E-3    4.341066328336881E-3   -7.180642425679176E-2    2.433506673593929E-1    8.227860227979149E-3   -8.938034755402410E-3
                         2.861313034124731E-2    1.204242483110956E-2   -2.534251624029797E-3   -5.249588874837495E-3    8.224662869695951E-3   -8.945606594224158E-3   -1.053360972515600E-1    2.231173602062154E-1

 8.500000000000000E8    -8.283674839634357E-2    2.398824244607754E-1    7.796968133097021E-5   -1.073417829037552E-2   -3.135335931983110E-3   -5.462903842765668E-3    2.890948983003942E-2   -7.366137322422120E-3
                         6.457416800704686E-5   -1.076113546967973E-2   -1.072163133301547E-1    2.430686836888532E-1    4.929696230068032E-3   -3.520811995376106E-3   -1.498952377143296E-3    5.576795068138368E-5
                        -3.150492167694867E-3   -5.482349571441156E-3    4.924831275589919E-3   -3.531997208441598E-3   -8.965282559303775E-2    2.531580400170448E-1    9.307975243037622E-4   -6.866931594634881E-3
                         2.889342113272377E-2   -7.367438877748275E-3   -1.521393857184495E-3    9.587508166688480E-5    9.279920859298012E-4   -6.847827707847336E-3   -1.248599027704950E-1    2.416192543781479E-1

 8.625000000000000E8    -9.229269430990618E-2    2.515462520862292E-1   -2.353553276831953E-3   -4.435905849363521E-3   -3.290535485902802E-3   -2.645004156833870E-3    1.849314457678661E-2   -2.331728408355722E-2
                        -2.386600267604428E-3   -4.460688814809450E-3   -1.173919021455365E-1    2.497803659344257E-1   -2.062648874440038E-3   -2.505596489096157E-3    1.932491876644761E-3   -6.217445024751130E-4
                        -3.318299510834869E-3   -2.661418419150853E-3   -2.095223551342691E-3   -2.508179444705055E-3   -9.771233097140926E-2    2.630218667625427E-1    1.555476921993875E-3   -2.960843091853350E-3
                         1.853280403873499E-2   -2.332001694252915E-2    1.920393521866269E-3   -5.875163253826469E-4    1.572731503343445E-3   -2.968987616435948E-3   -1.265895210592455E-1    2.548027625920807E-1

 8.750000000000000E8    -9.770474203250457E-2    2.533471645558740E-1    7.038606352105204E-4   -2.446783078354699E-3   -3.006472570670086E-3   -1.073852109162461E-3   -6.024625120379488E-4   -2.974869045914928E-2
                         7.038397347162847E-4   -2.459000903774155E-3   -1.257640284815398E-1    2.541858241172250E-1   -1.712155217233318E-3    3.527052206612085E-3    1.312975637772326E-3   -3.643342973558512E-3
                        -3.013000617378715E-3   -1.063159589537473E-3   -1.732674089478370E-3    3.534343715603417E-3   -1.016646677901169E-1    2.673593376172527E-1    4.030664584666796E-3   -4.589006165107443E-3
                        -5.829399643728745E-4   -2.974723821825199E-2    1.309259931495168E-3   -3.682395004104239E-3    4.046515424506323E-3   -4.572399689329892E-3   -1.291983457850089E-1    2.544337937764816E-1

 8.875000000000000E8    -1.111292166488595E-1    2.534233497496943E-1    2.028843491135310E-3   -5.791603322416326E-3   -2.353201914132903E-3   -2.351412385682027E-4   -1.897499938740214E-2   -2.168644161908482E-2
                         2.030271893253342E-3   -5.820586400582824E-3   -1.363774547913706E-1    2.576834726890230E-1    3.907144858865960E-3    4.056589596782122E-3   -1.641684257697495E-3   -4.302968308619188E-3
                        -2.328419710107030E-3   -2.476649359675335E-4    3.906470059071829E-3    4.060283087472665E-3   -1.092087470174862E-1    2.678930945078320E-1    2.426391618795935E-3   -9.125753822349578E-3
                        -1.896555472973800E-2   -2.171963557092809E-2   -1.636421909315033E-3   -4.300461437508161E-3    2.415364874115757E-3   -9.113548714769848E-3   -1.434232226472716E-1    2.550002521987011E-1

 9.000000000000000E8    -1.278432580674937E-1    2.633187817521403E-1   -2.485098956349603E-3   -8.814171690074851E-3   -2.221001582792237E-3   -2.527317592511834E-4   -2.735995208426421E-2   -4.664301447929150E-3
                        -2.505760379205036E-3   -8.845552165837973E-3   -1.502910378298089E-1    2.658067813055045E-1    6.231724296222556E-3   -8.084146167320204E-4   -3.962586961414718E-3   -2.951700946720180E-3
                        -2.216898992006989E-3   -2.625095261626405E-4    6.232232820460524E-3   -7.925625939507308E-4   -1.224347203643853E-1    2.730835605781977E-1   -4.102495596219671E-3   -1.063582169014719E-2
                        -2.734218222226065E-2   -4.666221010174836E-3   -3.943286256539778E-3   -2.913436001931380E-3   -4.070358903934035E-3   -1.063199856637196E-2   -1.587027551996066E-1    2.682286245910611E-1

 9.125000000000000E8    -1.371730027061144E-1    2.817002805684988E-1   -8.296020429998496E-3   -5.858917536472596E-3   -3.076762642574999E-3    3.562120266956504E-4   -2.335515959269285E-2    1.346298294057862E-2
                        -8.285151463581563E-3   -5.839135848639084E-3   -1.607089749333317E-1    2.820711982995406E-1    3.322091414398729E-3   -4.727196163508131E-3   -5.452569861387163E-3   -5.639659146694953E-4
                        -3.110168687626807E-3    3.454594915498614E-4    3.369251407949687E-3   -4.739795348675434E-3   -1.323618864575590E-1    2.879601249350677E-1   -9.509662033205626E-3   -6.008940318413724E-3
                        -2.339243499934556E-2    1.346491572774822E-2   -5.477403943845855E-3   -5.853316808751682E-4   -9.496229223838320E-3   -6.007486722229670E-3   -1.628171395759508E-1    2.877296146713088E-1

 9.250000000000000E8    -1.363866583424733E-1    2.994643141780736E-1   -9.629257416024346E-3    4.100099099963485E-4   -3.343395551166765E-3    2.632928137395738E-3   -8.531100256165264E-3    2.454340441568544E-2
                        -9.640650624844527E-3    4.003620423199294E-4   -1.613284109803594E-1    2.997455688414150E-1   -3.608636891102111E-4   -4.354057603549449E-3   -5.446394715819544E-3    3.096785823526375E-3
                        -3.337681228408051E-3    2.681509322031255E-3   -3.629391857006410E-4   -4.356669233835572E-3   -1.316375375242343E-1    3.043068799737556E-1   -1.007406521275078E-2    2.059784765809189E-4
                        -8.550378624999544E-3    2.453636940784213E-2   -5.460070650619267E-3    3.070551591961381E-3   -1.003998167899222E-2    2.035625618723569E-4   -1.576933000313975E-1    3.015021928949973E-1

 9.375000000000000E8    -1.308163203665171E-1    3.104404446161789E-1   -6.239768077841817E-3    5.467986454863089E-3   -9.088918888715216E-4    4.957898361314875E-3    9.426302148117892E-3    2.238306620829328E-2
                        -6.242250457698959E-3    5.464152061456352E-3   -1.562448193535130E-1    3.111927569906293E-1   -1.448484060613467E-3   -2.585281391484544E-3   -2.405040447765858E-3    6.141473555185038E-3
                        -8.653631745261130E-4    4.994186473481877E-3   -1.434403615198683E-3   -2.606733665236951E-3   -1.254625943917758E-1    3.129302501179330E-1   -6.815698086194516E-3    4.989177257753446E-3
                         9.409185335665701E-3    2.240247590911912E-2   -2.390842996147037E-3    6.106385111436299E-3   -6.824016808346376E-3    5.001362887376215E-3   -1.527508712895644E-1    3.069834419549015E-1

 9.500000000000000E8    -1.273900751012387E-1    3.152078702169006E-1   -4.732797445461013E-4    5.917282400303796E-3    3.088236085062126E-3    4.274618318730621E-3    1.956081274375476E-2    9.202897045055128E-3
                        -4.656543520908793E-4    5.902456317104187E-3   -1.527642047710809E-1    3.166631852430333E-1   -1.647941048579556E-3   -1.706821165261107E-3    2.102926083038521E-3    6.016508337983124E-3
                         3.115152431055767E-3    4.304945303270472E-3   -1.655324535598336E-3   -1.687993416571124E-3   -1.230536146871561E-1    3.150447447182715E-1   -1.488261684163829E-3    5.595175732698186E-3
                         1.956682395981390E-2    9.192535303704214E-3    2.118726352114859E-3    6.013015599743836E-3   -1.466442832042842E-3    5.599442845952496E-3   -1.530779501797066E-1    3.098175921440040E-1

 9.625000000000000E8    -1.290277054097315E-1    3.197512669785650E-1    2.260445150747218E-3    1.674655186266972E-3    4.777206588277010E-3    3.093817832704043E-4    1.756615454742227E-2   -4.647170445694426E-3
                         2.261936341189152E-3    1.647392182355656E-3   -1.532510674847448E-1    3.220740540809383E-1   -1.690330817984533E-3   -1.004363377365290E-3    4.830015911662930E-3    2.726472807601287E-3
                         4.802496308154526E-3    2.995537992340874E-4   -1.678238232086224E-3   -9.991859094739999E-4   -1.267190555874814E-1    3.190259383087115E-1    8.540837137800206E-4    1.930734635901657E-3
                         1.759015173036174E-2   -4.655659446230589E-3    4.833208548007424E-3    2.721352148587264E-3    8.479402856731618E-4    1.918068674658591E-3   -1.567213465173986E-1    3.163555354700512E-1

 9.750000000000000E8    -1.311890590761909E-1    3.288568322478469E-1   -6.518925457277985E-4   -1.634302912335572E-3    2.140042430310704E-3   -2.818335618711523E-3    9.575418076002543E-3   -1.139017447267025E-2
                        -6.412431949492375E-4   -1.622519076463438E-3   -1.533537629847085E-1    3.312370160204347E-1   -1.302538412831908E-3   -6.827368993238754E-4    3.983036518374413E-3   -6.507407654597938E-4
                         2.138303600817881E-3   -2.848279022735581E-3   -1.291964823918858E-3   -6.720759451298146E-4   -1.290456909136098E-1    3.292100048150510E-1   -1.672901393491954E-3   -3.474469188933754E-4
                         9.560604329259875E-3   -1.143090441420986E-2    3.994846755968276E-3   -6.563696362126191E-4   -1.665704520438299E-3   -3.406356576704277E-4   -1.569721218845675E-1    3.273223823470682E-1

 9.875000000000000E8    -1.278686095492693E-1    3.405242200775474E-1   -4.331221987390043E-3    6.904764656029160E-4   -1.140668363684519E-3   -1.539104286427298E-3    2.113668516803789E-3   -1.273643013075465E-2
                        -4.335500016497121E-3    7.595816302559889E-4   -1.485971488686045E-1    3.415018719164704E-1   -1.279729617388326E-3   -1.454555922306156E-3    1.894587218257800E-3   -1.118057502120575E-3
                        -1.137619172121980E-3   -1.540112234121207E-3   -1.313460405428869E-3   -1.461796152591921E-3   -1.241169188719855E-1    3.404522096177446E-1   -4.135957766456864E-3    2.124046299657221E-3
                         2.123360704345743E-3   -1.275488013448475E-2    1.871566272618182E-3   -1.129478490276315E-3   -4.143934555407088E-3    2.128518704200888E-3   -1.512312750460773E-1    3.377132500496511E-1

 1.000000000000000E9    -1.188965268591786E-1    3.484470983572417E-1   -2.862399200799428E-3    5.186359068435641E-3   -3.549484138762612E-4    1.446253209103551E-3   -4.402809254164151E-3   -1.133530115327239E-2
                        -2.841035789208485E-3    5.193592767270282E-3   -1.404549185970344E-1    3.474884375622672E-1   -3.533079405777324E-3   -1.758093727869347E-3    2.213150330458303E-3   -2.212312327898767E-4
                        -3.590338917612184E-4    1.431166577601328E-3   -3.569707955584663E-3   -1.759895856370123E-3   -1.147951409717362E-1    3.456044436233555E-1   -2.316092393920936E-3    5.781144990544222E-3
                        -4.407479969716476E-3   -1.132068283079813E-2    2.234560518427080E-3   -2.088460043420874E-4   -2.325458015801291E-3    5.796093905180651E-3   -1.426447638740220E-1    3.425712814906779E-1

 1.012500000000000E9    -1.096423501929381E-1    3.501040611457060E-1    1.747799735400749E-3    5.551872155629993E-3    2.681520403254637E-3    9.078849861472788E-4   -9.476517100583384E-3   -6.751705798008863E-3
                         1.806039166400688E-3    5.543766482223471E-3   -1.343541921964512E-1    3.483777109455293E-1   -5.704237774100587E-3    1.667372208085828E-3    3.692404352160316E-3   -2.036035844693093E-3
                         2.694244129258253E-3    9.342339208717669E-4   -5.706335450261667E-3    1.676705553951705E-3   -1.082639290809350E-1    3.448142981009992E-1    2.000979063426212E-3    5.870303898650003E-3
                        -9.475733431510329E-3   -6.758575193168319E-3    3.685938918360183E-3   -2.036312002502302E-3    1.967230704175206E-3    5.869352314565559E-3   -1.369667715161158E-1    3.422875628452447E-1

 1.025000000000000E9    -1.051299632719507E-1    3.487113201332533E-1    3.818884978611113E-3    2.151414342069681E-3    3.121045902033433E-3   -2.522514003449292E-3   -1.100408655265087E-2   -4.635691896189184E-4
                         3.818204958392506E-3    2.165856213116731E-3   -1.334537212777346E-1    3.485893244767088E-1   -3.073401900709525E-3    6.062600216669116E-3    1.969741602174118E-3   -5.411898792549280E-3
                         3.097439928445451E-3   -2.531154901543377E-3   -3.073916245412202E-3    6.060599501978585E-3   -1.075119821057554E-1    3.435142695107034E-1    3.876345369159916E-3    2.735022725447503E-3
                        -1.102678490249944E-2   -4.746963122820468E-4    1.968684600804946E-3   -5.416541754763559E-3    3.863053685652781E-3    2.733593813461342E-3   -1.373392910172316E-1    3.420460758175825E-1

 1.037500000000000E9    -1.047621085781982E-1    3.500981604804372E-1    2.161776813873201E-3   -2.136762076959848E-4    4.685674167063168E-5   -4.603727149369321E-3   -9.340483727760533E-3    5.337446111315568E-3
                         2.173985748322796E-3   -2.314873276246192E-4   -1.352745137578849E-1    3.525496985752432E-1    2.060467701866334E-3    5.986324656551060E-3   -2.563216002221751E-3   -6.029126463960753E-3
                         5.902688986867361E-5   -4.617721191278296E-3    2.051042306956082E-3    5.949914927316294E-3   -1.091138350525385E-1    3.469759272225243E-1    2.601061272456572E-3    6.919241812231174E-4
                        -9.352875026205966E-3    5.318598468185854E-3   -2.551335384677729E-3   -5.984023361747144E-3    2.629493597130852E-3    6.747882882800166E-4   -1.397609639131724E-1    3.466442100297630E-1

 1.050000000000000E9    -1.030010914016605E-1    3.550651580154131E-1    3.881639780273059E-4    4.025380889950262E-4   -3.402741606874585E-3   -3.307353776739292E-3   -4.912754490487481E-3    9.701335344210124E-3
                         3.869027308811868E-4    4.105227168255870E-4   -1.344975000909484E-1    3.593358072933299E-1    4.256339692347190E-3    2.412440001840017E-3   -6.060806684252544E-3   -2.739558312250541E-3
                        -3.415634518457400E-3   -3.309128560758468E-3    4.281140135149060E-3    2.401352610278151E-3   -1.075645496192072E-1    3.530422166269221E-1    1.580490843447737E-3    1.200835980192936E-3
                        -4.914624840420843E-3    9.741832257001532E-3   -6.048229149211193E-3   -2.772785492700889E-3    1.577356826346769E-3    1.205435960188932E-3   -1.387060833100058E-1    3.537053182528377E-1

 1.062500000000000E9    -9.855033146781775E-2    3.586710401832768E-1    7.459482494816582E-4    1.900300597590402E-3   -4.472872343874499E-3    8.296530434279081E-6    1.823106713117213E-3    1.103469053835163E-2
                         7.585633620280828E-4    1.943567350700244E-3   -1.308366038275586E-1    3.643507180014739E-1    3.141949306943878E-3   -2.476369371072106E-4   -6.048626405127254E-3    1.829435893441886E-3
                        -4.464142973275857E-3   -1.754051448303159E-5    3.173334626150955E-3   -2.354623143220359E-4   -1.035422936862165E-1    3.568568346923791E-1    2.473760707603292E-3    1.872821907470489E-3
                         1.838901986508159E-3    1.104411168109174E-2   -6.049956413183256E-3    1.818693866116230E-3    2.482488533002938E-3    1.883258709260187E-3   -1.351135963185250E-1    3.581671986627110E-1

 1.075000000000000E9    -9.506699875431644E-2    3.588304477573970E-1    2.468226399893979E-3    2.290620541755471E-3   -2.906867180465744E-3    2.624811604200638E-3    8.333033108554773E-3    7.449950410835199E-3
                         2.474894986320262E-3    2.285580161982619E-3   -1.282411672571697E-1    3.663784879158483E-1    1.597276282567406E-3   -4.034415214563660E-4   -3.128810311747390E-3    4.649340710056479E-3
                        -2.911635067463374E-3    2.631549451618460E-3    1.606402973211561E-3   -4.005377368622302E-4   -1.012476956896087E-1    3.579342774083663E-1    3.987519332359865E-3    1.216374958277209E-3
                         8.348469506949494E-3    7.443507890450576E-3   -3.122463419128038E-3    4.647214736795624E-3    3.954479369892800E-3    1.226312509715407E-3   -1.332847968112410E-1    3.599824536280159E-1

 1.087500000000000E9    -9.533391300615969E-2    3.576634613889206E-1    4.359244832352562E-3    1.041971617339971E-3   -3.508751829455235E-4    3.238305370976137E-3    1.069473678484485E-2    4.370636131385640E-4
                         4.374824026997581E-3    1.049322287502491E-3   -1.285009241872188E-1    3.688875471335292E-1    1.749250234759534E-3    3.418213083085360E-4    2.710264282275366E-4    4.781480944269857E-3
                        -3.610806346572655E-4    3.243211740187824E-3    1.748190272215789E-3    3.415314687613327E-4   -1.020279772093297E-1    3.594061769462039E-1    4.999729217574377E-3   -7.378814347276223E-4
                         1.073292612440513E-2    4.145700981149604E-4    2.871015168378224E-4    4.799586745758975E-3    5.014619663603126E-3   -7.585836945699190E-4   -1.342518769897478E-1    3.625134697800838E-1

 1.100000000000000E9    -9.888181735819730E-2    3.586331324023635E-1    4.911228168495155E-3   -1.787156349155417E-3    1.405541928132115E-3    1.929834089105534E-3    7.953001943098194E-3   -5.940654729156219E-3
                         4.943483298098721E-3   -1.771451432909814E-3   -1.295958590241571E-1    3.743080916759243E-1    3.014092365332793E-3   -3.530274927917403E-4    2.442964376821140E-3    2.976047194721906E-3
                         1.382732931644538E-3    1.899980409827100E-3    3.025155334083996E-3   -3.449950795503811E-4   -1.040124020905950E-1    3.635761315738919E-1    4.345034606696040E-3   -3.395333544022670E-3
                         7.951324831468889E-3   -5.914829768426988E-3    2.460345283591639E-3    2.980762155265310E-3    4.338600908654929E-3   -3.413554373208227E-3   -1.362742705452744E-1    3.680590775614236E-1

 1.112500000000000E9    -1.025149001589802E-1    3.637480564880796E-1    3.064832304853621E-3   -4.251081394899033E-3    1.124997291301603E-3    2.044287861018164E-4    2.441972422607376E-3   -8.644189001131558E-3
                         3.055037364935682E-3   -4.265550088751463E-3   -1.289349550643953E-1    3.817990663914561E-1    3.011117853498570E-3   -2.613979477363654E-3    2.565450423420640E-3    7.747750196660422E-4
                         1.131133830352208E-3    2.256726095059296E-4    3.037126122309480E-3   -2.614012625552061E-3   -1.042772582920177E-1    3.699754881017638E-1    2.009471216618468E-3   -5.009247286953176E-3
                         2.420474344293344E-3   -8.661373571055463E-3    2.584142071657055E-3    7.865448392524201E-4    2.003611969076881E-3   -5.008133305180728E-3   -1.362914868961472E-1    3.762134244633001E-1

 1.125000000000000E9    -1.033072539129827E-1    3.707856225929114E-1    3.066955566800675E-4   -4.494282358194309E-3   -1.143137658050956E-4    3.713555696891966E-4   -2.856770685169183E-3   -7.508955082474346E-3
                         2.726253544224601E-4   -4.500205698579126E-3   -1.268983547635791E-1    3.890282631477134E-1    9.706448382295104E-4   -4.317511668062369E-3    1.573527672777974E-3    2.080639952550231E-4
                        -1.054177211243576E-4    3.417326001821560E-4    9.703586945223045E-4   -4.307524377200588E-3   -1.027020987805669E-1    3.761966323949769E-1   -4.998018458992018E-4   -4.775122214245877E-3
                        -2.850215962487011E-3   -7.507283093930972E-3    1.576973426248210E-3    1.958382778751506E-4   -5.433154357382167E-4   -4.755787319380382E-3   -1.342433256108645E-1    3.841651419434164E-1

 1.137500000000000E9    -1.021863917919246E-1    3.771966903196591E-1   -1.147328127940794E-3   -3.070794325382820E-3    3.304257969779630E-4    1.773191096874290E-3   -5.952176477417324E-3   -4.077870518945194E-3
                        -1.126294539347402E-3   -3.060153952720181E-3   -1.251166478523924E-1    3.956441045001869E-1   -1.803004385442562E-3   -4.063759231411348E-3    1.863854745643871E-3    6.414129072174368E-4
                         3.138165483975118E-4    1.781539603621416E-3   -1.781807133750604E-3   -4.065852733610403E-3   -1.009609929162752E-1    3.814544444955788E-1   -1.946142864612372E-3   -3.350969176722791E-3
                        -5.946779470789384E-3   -4.076809765477266E-3    1.852887342383709E-3    6.458558891603107E-4   -1.929027863667005E-3   -3.361160136895049E-3   -1.322359653154275E-1    3.908706823007209E-1

 1.150000000000000E9    -1.014305838718721E-1    3.830701534953518E-1   -9.349892497293845E-4   -2.166703629471235E-3    2.473620806835686E-3    1.620236774740184E-3   -6.564031363444647E-3   -3.781965991967895E-5
                        -9.448609039234650E-4   -2.140989500959391E-3   -1.241546674494507E-1    4.025801276698190E-1   -3.568675323597859E-3   -1.949676571365389E-3    3.170048362646738E-3   -3.975893422269111E-4
                         2.472516979136484E-3    1.621428322988151E-3   -3.586820392462341E-3   -1.947652877547813E-3   -1.000672445003423E-1    3.869807710905910E-1   -2.012809308567805E-3   -2.107522299947453E-3
                        -6.588813015525982E-3   -4.126863622027271E-5    3.176174557912050E-3   -3.631778218204176E-4   -2.023890820834463E-3   -2.096735073140391E-3   -1.315440647729768E-1    3.977455742021371E-1

 1.162500000000000E9    -1.018817252952839E-1    3.900621768732105E-1   -9.022838200945182E-4   -2.595635815115686E-3    3.535280151598173E-3   -8.950482011750819E-4   -4.969056044032048E-3    3.295649251755752E-3
                        -9.246710876378420E-4   -2.597132163590534E-3   -1.234575261976542E-1    4.104919881605669E-1   -3.291383818813464E-3    5.474697328220216E-4    2.827970846512129E-3   -3.053922110221056E-3
                         3.516790570371661E-3   -9.092034777608472E-4   -3.252293844185386E-3    5.397513711793258E-4   -9.991666811421593E-2    3.937994226750854E-1   -1.831148483271261E-3   -1.925402158271558E-3
                        -4.983677438035941E-3    3.307920131003527E-3    2.840956313112324E-3   -3.073064293895685E-3   -1.828560807096220E-3   -1.924339428238133E-3   -1.315552920998516E-1    4.064141038749313E-1

 1.175000000000000E9    -1.025199816799175E-1    3.998030977659171E-1   -2.297832957242142E-3   -3.037372129069382E-3    1.975973733249730E-3   -3.277007936896068E-3   -2.189261750942200E-3    4.971326960410987E-3
                        -2.275976427372271E-3   -3.000484905718042E-3   -1.224360580708807E-1    4.198981657812046E-1   -1.499763882101558E-3    1.543978643234163E-3    1.176573131918827E-5   -4.598481686641030E-3
                         1.940061022649626E-3   -3.299012715364240E-3   -1.527970767512008E-3    1.528525572109790E-3   -9.954833494044896E-2    4.025457170469752E-1   -2.601079875861547E-3   -2.065526025665302E-3
                        -2.164925988551363E-3    4.965061817673848E-3    1.394524117289886E-5   -4.557019183911306E-3   -2.596915551905652E-3   -2.061092930709591E-3   -1.301543418779554E-1    4.173101994125242E-1

 1.187500000000000E9    -1.011825374207278E-1    4.117476834293511E-1   -4.088008010215589E-3   -1.888982337401948E-3   -7.299011283128613E-4   -3.548023821108532E-3    6.241311700129443E-4    4.979572256439181E-3
                        -4.111844209010024E-3   -1.895861929625588E-3   -1.199647141527774E-1    4.308674617138785E-1   -4.528234472498670E-4    7.292698573427072E-4   -2.965326374354941E-3   -3.336305032284163E-3
                        -7.158158923429124E-4   -3.556291403721579E-3   -4.369012131298223E-4    7.498299610313022E-4   -9.769182762767410E-2    4.130702059898673E-1   -3.958714801098196E-3   -1.179846145427877E-3
                         6.331605705507447E-4    4.942106620657295E-3   -2.948396882089338E-3   -3.345653638512765E-3   -3.933359510214465E-3   -1.161812800389270E-3   -1.262905185184078E-1    4.292345888852423E-1

 1.200000000000000E9    -9.705848671807582E-2    4.239156162204091E-1   -4.634802470032590E-3    4.891824324212663E-4   -2.485760997141500E-3   -2.028433847298192E-3    3.008942907482091E-3    3.813154736337300E-3
                        -4.635200703034127E-3    5.248042945229276E-4   -1.149167087575439E-1    4.425166257629814E-1   -1.069389907423123E-3    1.181127033399341E-4   -4.002942850364758E-3   -6.420915965794677E-4
                        -2.527627146533003E-3   -2.056956602952746E-3   -1.072487630866051E-3    9.071370184636799E-5   -9.377708962222750E-2    4.239530182766041E-1   -4.432329742084042E-3    8.532897964453649E-4
                         3.021892072117983E-3    3.790688058614611E-3   -4.000837488671118E-3   -6.486397126300859E-4   -4.388018760749652E-3    8.172490502588901E-4   -1.200345116833590E-1    4.405744156330158E-1

 1.212500000000000E9    -9.154886954180400E-2    4.347949413083422E-1   -3.550394111439130E-3    2.443525115011823E-3   -2.762126274504486E-3   -1.775107700008684E-4    4.552312237244964E-3    1.528412388012177E-3
                        -3.583262622412138E-3    2.432246424493363E-3   -1.077829090798752E-1    4.534321428635925E-1   -1.912830603447503E-3    1.037388132040998E-3   -3.091579789062360E-3    1.649719499026719E-3
                        -2.777603188745557E-3   -1.257345086110269E-4   -1.924179292183647E-3    1.016456881882035E-3   -8.835552891118867E-2    4.339047300424523E-1   -3.436182828969659E-3    2.799796164685500E-3
                         4.579031662702372E-3    1.522988682433560E-3   -3.119661140958377E-3    1.608320220355740E-3   -3.459091172544127E-3    2.774735987527284E-3   -1.128012647032476E-1    4.509389267511160E-1

 1.225000000000000E9    -8.566237897671973E-2    4.451918113958496E-1   -1.859924447786517E-3    3.170554835959506E-3   -1.929185152726840E-3    1.109463031153203E-3    4.516183163471471E-3   -1.303863369684407E-3
                        -1.892288457074558E-3    3.177550106694911E-3   -1.001667928095514E-1    4.638963708372734E-1   -1.197314479644289E-3    2.676194382230901E-3   -1.371079756631390E-3    2.568125985708433E-3
                        -1.897580721565290E-3    1.110695973988993E-3   -1.206147781990720E-3    2.693523017198964E-3   -8.278117882043377E-2    4.435497002583975E-1   -1.673636309273105E-3    3.593057787062285E-3
                         4.527309911465600E-3   -1.315545739864948E-3   -1.389192529702324E-3    2.541377462095453E-3   -1.661927260920527E-3    3.612798682245945E-3   -1.052601346885261E-1    4.613761765651170E-1

 1.237500000000000E9    -7.893288158362299E-2    4.563519133612798E-1   -7.056088125706976E-4    2.970181602399127E-3   -9.513590553586021E-4    1.385551465102978E-3    2.811182304283251E-3   -3.475336388966113E-3
                        -6.893231662028410E-4    2.963069277910539E-3   -9.222781778390163E-2    4.752301446975201E-1    8.785229516094220E-4    3.116271719103846E-3    6.107591163441323E-5    2.327903313032099E-3
                        -9.733337333627322E-4    1.393091312641659E-3    8.602349758535280E-4    3.129408958643963E-3   -7.648236740497724E-2    4.539956994041717E-1   -2.865950761575208E-4    3.294840263988304E-3
                         2.799837118252877E-3   -3.497255301377380E-3    3.472933230190480E-5    2.336621354065391E-3   -2.636618283159434E-4    3.292526307960327E-3   -9.686446682495597E-2    4.725178653821750E-1

 1.250000000000000E9    -7.003089165801434E-2    4.684682546940295E-1   -1.622947163235270E-4    2.789968162190000E-3   -5.216946305309306E-4    1.326877818395867E-3    4.230792059499951E-4   -4.207838251425267E-3
                        -1.624903191395210E-4    2.796814964938079E-3   -8.247647740967994E-2    4.873206133262468E-1    2.471585689752703E-3    1.757334695113714E-3    7.353457489793986E-4    1.729648289146964E-3
                        -5.122143333891419E-4    1.302823383161937E-3    2.436436242887248E-3    1.776670724106895E-3   -6.808374728008620E-2    4.653750469408534E-1    3.127152223017737E-4    2.912600092048895E-3
                         4.331964615997433E-4   -4.200893352375519E-3    7.456936682876478E-4    1.744778440791549E-3    3.274754503200901E-4    2.931946691537575E-3   -8.663963965896353E-2    4.837964124890210E-1

 1.262500000000000E9    -5.784357240581577E-2    4.799867605204194E-1    4.606138256073201E-4    3.026777440603728E-3   -2.465730063496507E-4    1.516809374523098E-3   -1.843573893574606E-3   -3.717334117375640E-3
                         4.623369923333050E-4    3.034499315515842E-3   -6.994468331413987E-2    4.981462947570379E-1    2.516320703766193E-3    5.961561401369605E-5    1.091201913884914E-3    1.330021773313049E-3
                        -2.502567065194549E-4    1.546501954622010E-3    2.487805941953432E-3    6.652192630152697E-5   -5.676200302366800E-2    4.760040955391345E-1    9.843620697697049E-4    3.006957589351919E-3
                        -1.850646812853906E-3   -3.702617239188857E-3    1.097751443650752E-3    1.344946296344958E-3    9.740629238597377E-4    3.013209239158447E-3   -7.415494942348953E-2    4.936500569513689E-1

 1.275000000000000E9    -4.329366758778345E-2    4.893854780534191E-1    1.762415796017171E-3    3.054058368392749E-3    5.001475985984471E-4    1.911380162644955E-3   -3.606396130834136E-3   -2.038630443573249E-3
                         1.742684973143709E-3    3.056700416293576E-3   -5.600270845398251E-2    5.065712887919840E-1    1.651431596973082E-3   -7.720851606118149E-4    1.667142451064826E-3    1.024129665415216E-3
                         5.273166250067482E-4    1.918282175919083E-3    1.621703875359334E-3   -7.680570656219412E-4   -4.389008213192767E-2    4.844423729136542E-1    2.211885988302367E-3    2.817821855806768E-3
                        -3.630249591444398E-3   -2.063676876598617E-3    1.660628951019169E-3    1.000233806972943E-3    2.193111076090850E-3    2.814100721173511E-3   -6.063993565639652E-2    5.011070061364142E-1

 1.287500000000000E9    -2.825082131296531E-2    4.966972724974995E-1    3.097695758994430E-3    2.089833810118124E-3    1.783070322813924E-3    1.625664795840130E-3   -4.142752116685398E-3    4.071557599366591E-4
                         3.109380361034375E-3    2.116874085802984E-3   -4.200347854026831E-2    5.130317212312970E-1    1.091030394354298E-3   -7.855304584202663E-4    2.246123241140905E-3    1.331296036907369E-4
                         1.794812361322022E-3    1.612702101737303E-3    1.113952806272311E-3   -7.872057274023206E-4   -3.091675729611568E-2    4.912588637117630E-1    3.423190841855595E-3    1.721241207322779E-3
                        -4.159759357817843E-3    4.173656236605565E-4    2.255809104281940E-3    1.630153293456334E-4    3.426175087366968E-3    1.712102699511603E-3   -4.702025289815322E-2    5.070033944153477E-1

 1.300000000000000E9    -1.330413531591921E-2    5.027837366507818E-1    3.713271534018006E-3    3.646924972728776E-4    2.674120527100038E-3    2.449863628165690E-4   -3.042291583618064E-3    2.760725572297028E-3
                         3.698266407649739E-3    4.023057840762918E-4   -2.791030150654447E-2    5.185220386353980E-1    1.086723530788278E-3   -9.288239961897547E-4    2.217896841341054E-3   -1.303241864198294E-3
                         2.675363341735112E-3    2.478072921721915E-4    1.073878169921865E-3   -9.149964292802879E-4   -1.809634151147255E-2    4.975375295607975E-1    3.818830568316371E-3   -7.353694168360788E-5
                        -3.004048716369169E-3    2.762021163323185E-3    2.188352953740484E-3   -1.293487601454793E-3    3.804295981089337E-3   -4.254118482994039E-5   -3.351137291779245E-2    5.122707475543350E-1

 1.312500000000000E9     1.766968382209958E-3    5.078467108934497E-1    3.161321482927745E-3   -1.238471120920492E-3    2.347088319055467E-3   -1.474582082016066E-3   -7.145187953849690E-4    3.895572588608513E-3
                         3.151397361182160E-3   -1.259945546212519E-3   -1.282107309531101E-2    5.234804902437843E-1    9.056019400614429E-4   -1.468862717013621E-3    1.022212512243521E-3   -2.444975150417645E-3
                         2.325726949649343E-3   -1.509816126280171E-3    9.046516512721192E-4   -1.503675102333543E-3   -4.518084884386465E-3    5.035749182053447E-1    3.113768628186161E-3   -1.666709432556869E-3
                        -7.207988529734933E-4    3.885320562577068E-3    1.013102878872822E-3   -2.440996662787958E-3    3.123722540294716E-3   -1.666803185620538E-3   -1.922041067667894E-2    5.172948767093007E-1

 1.325000000000000E9     1.712174082806933E-2    5.115751517360609E-1    1.978514872470885E-3   -2.140846422235745E-3    9.079920214434244E-4   -2.505771508035085E-3    1.686583407514820E-3    3.336939499437760E-3
                         1.969726827439743E-3   -2.105435908667701E-3    3.339057432256255E-3    5.272047586534895E-1    1.474810396080228E-4   -2.010909583957604E-3   -6.407823002267169E-4   -2.513088030093305E-3
                         8.909395093525558E-4   -2.510275900655105E-3    1.503033906699245E-4   -2.012489182880745E-3    1.025770923327307E-2    5.085867775449731E-1    1.824025399577917E-3   -2.440576567941812E-3
                         1.669807097894162E-3    3.376560897488663E-3   -6.544218568886631E-4   -2.509452339244699E-3    1.852781210534780E-3   -2.442608180133476E-3   -3.788834133602527E-3    5.212110441239155E-1

 1.337500000000000E9     3.271732200542443E-2    5.133571336660716E-1    9.185367225569312E-4   -2.183751466617303E-3   -6.553154987411021E-4   -2.361476164085712E-3    3.096994964282202E-3    1.612025331905724E-3
                         9.607921289931205E-4   -2.148827449706422E-3    1.965799227530797E-2    5.292061494512015E-1   -9.509298285058072E-4   -1.923324168399884E-3   -1.856418381883492E-3   -1.502312362119115E-3
                        -6.869250730746632E-4   -2.381577155666178E-3   -9.710632443397084E-4   -1.907120883680903E-3    2.570041185059834E-2    5.117348593158151E-1    7.555653620546610E-4   -2.428356096938555E-3
                         3.110699733139479E-3    1.581614929545352E-3   -1.860146931990854E-3   -1.516787821687596E-3    7.435655589050687E-4   -2.412598216294502E-3    1.216429343131445E-2    5.232078832791451E-1

 1.350000000000000E9     4.788341687252278E-2    5.128349523186142E-1    4.379432352528599E-4   -1.974304787406063E-3   -1.684486034402801E-3   -1.488341454832615E-3    3.213776467009291E-3   -4.379373856490771E-4
                         4.291909904274536E-4   -1.950118075691058E-3    3.543626740114244E-2    5.294741088883570E-1   -1.818459901052797E-3   -1.116405604356632E-3   -2.115002093702201E-3   -1.978241762055176E-4
                        -1.681661479839042E-3   -1.459660414146223E-3   -1.805496892961008E-3   -1.114874340945895E-3    4.101205786446600E-2    5.129268467834631E-1    1.037326649857340E-4   -2.196475155587966E-3
                         3.224976820607767E-3   -4.516262449023644E-4   -2.128819744449135E-3   -1.914635571301742E-4    1.140410189989646E-4   -2.217390276201795E-3    2.735510552868910E-2    5.233167752577990E-1

 1.362500000000000E9     6.201217580167179E-2    5.107866250571652E-1    4.938552631319042E-5   -2.061625938151640E-3   -1.986255258665044E-3   -3.133837926605086E-4    2.197455364945955E-3   -2.043433109929173E-3
                         4.681557121928074E-5   -2.044408131743012E-3    5.013593263130407E-2    5.284175150451497E-1   -1.923959675957441E-3    1.367698782936081E-5   -1.689190529518150E-3    8.383709802813696E-4
                        -1.994776430442150E-3   -3.313138173029516E-4   -1.954559114558236E-3    3.963721565145810E-5    5.563858142123355E-2    5.126154465863734E-1   -3.918212122748064E-4   -2.109661504457621E-3
                         2.211259001004970E-3   -2.067727883933962E-3   -1.680033247388399E-3    8.356377767564992E-4   -3.746335867725851E-4   -2.138744426434400E-3    4.124040014750624E-2    5.221497597638243E-1

 1.375000000000000E9     7.501041826586489E-2    5.081570592113206E-1   -6.771380974353144E-4   -2.154570696177905E-3   -1.727303477178695E-3    6.266332203737802E-4    6.146215336464565E-4   -2.730428171525665E-3
                        -6.958143113096393E-4   -2.206762184213813E-3    6.369376902311767E-2    5.265856258724079E-1   -1.406115353616160E-3    8.479527590309382E-4   -9.051086114003279E-4    1.376798471539178E-3
                        -1.748619020793716E-3    6.356870693569151E-4   -1.421151915423935E-3    8.555357246246851E-4    6.946005622269442E-2    5.115069280058918E-1   -1.087390186286405E-3   -2.029467141099217E-3
                         6.133970612416213E-4   -2.780315427440603E-3   -9.143473471826365E-4    1.394591614167916E-3   -1.085685639181033E-3   -2.038786361837578E-3    5.419166449910080E-2    5.203041461126618E-1

 1.387500000000000E9     8.735598637611980E-2    5.054814369024097E-1   -1.650166081330150E-3   -1.809726032937697E-3   -1.143950575334706E-3    1.300552521022120E-3   -9.784075521490536E-4   -2.490553439248086E-3
                        -1.656828474092193E-3   -1.823123578926708E-3    7.647961263564591E-2    5.243072175208622E-1   -7.056179313129774E-4    1.043916083473402E-3   -1.336537658820822E-4    1.502640057021729E-3
                        -1.130525515339305E-3    1.307917174668131E-3   -7.097227619062761E-4    1.085485184877496E-3    8.291160616338196E-2    5.098630539456822E-1   -1.912689876882144E-3   -1.497414602127730E-3
                        -9.944666492098478E-4   -2.454101574290774E-3   -1.344733906252070E-4    1.497614573066643E-3   -1.899935198863716E-3   -1.513305199091675E-3    6.707477256456462E-2    5.180478198898235E-1

 1.400000000000000E9     9.940159539032221E-2    5.023557815146398E-1   -2.294551564090144E-3   -8.010171709586995E-4   -3.798404808934717E-4    1.592339836993749E-3   -2.081218116605570E-3   -1.392901149698418E-3
                        -2.286273051035790E-3   -7.994944174094473E-4    8.865780430910852E-2    5.214478735104580E-1   -3.291749136146744E-4    9.358257904988138E-4    5.741581958083300E-4    1.286040799928066E-3
                        -3.889967937492383E-4    1.588238691506665E-3   -2.996657848309620E-4    9.568490373357562E-4    9.619724839484592E-2    5.074269734510114E-1   -2.325643363130293E-3   -4.718624915512210E-4
                        -2.099024479583692E-3   -1.385921170224609E-3    5.301883686152434E-4    1.274864162973171E-3   -2.321353102261159E-3   -4.682095305877779E-4    7.983973807781861E-2    5.151748325193836E-1

 1.412500000000000E9     1.109189666154383E-1    4.989711429332860E-1   -2.148914088231597E-3    3.803318529185464E-4    4.306020381970202E-4    1.535995738913484E-3   -2.408222970475654E-3    2.833997899526602E-5
                        -2.162693254563326E-3    3.562950183875790E-4    1.005582394440691E-1    5.180494539302463E-1   -1.587827584524891E-4    9.486203531243210E-4    1.003020901210911E-3    8.592475805657729E-4
                         4.200036405287855E-4    1.552321596038010E-3   -1.759140890861921E-4    9.416760527404907E-4    1.091481543953955E-1    5.041313406293200E-1   -2.041213734876359E-3    6.034184873811370E-4
                        -2.395401251434135E-3    1.049407833975167E-5    1.005161668979863E-3    8.456584343662925E-4   -2.036564613783839E-3    6.086564823671516E-4    9.186444065705590E-2    5.114865426791421E-1

 1.425000000000000E9     1.211897886667218E-1    4.952962677525576E-1   -1.441499814175806E-3    1.053392683505514E-3    1.123531488097018E-3    1.141246684431175E-3   -1.891985645662722E-3    1.323582467986501E-3
                        -1.460240903960887E-3    1.026616401112809E-3    1.118253936783348E-1    5.145400996229893E-1    1.058130865034840E-4    1.118938451001423E-3    1.232992121378879E-3    2.899334386670229E-4
                         1.115648183717952E-3    1.125449255833351E-3    1.058570467056015E-4    1.121369314450829E-3    1.210566882652131E-1    5.002955078126853E-1   -1.317793268741658E-3    1.199580560986344E-3
                        -1.914989267487595E-3    1.305649439236429E-3    1.242845975403142E-3    2.818661775983230E-4   -1.302369000288423E-3    1.192372686674852E-3    1.026737220026564E-1    5.078954845662839E-1

 1.437500000000000E9     1.304158944921123E-1    4.921529286614810E-1   -7.715230930135671E-4    1.166007217251647E-3    1.564867489701424E-3    4.096863542752534E-4   -7.520163531482453E-4    2.137732906670508E-3
                        -8.037668107045725E-4    1.137544393027310E-3    1.223687356490912E-1    5.113881066286168E-1    6.445634216589358E-4    1.112462896880719E-3    1.210202507777617E-3   -3.746316727536382E-4
                         1.567986247807060E-3    3.858153982366122E-4    6.455176747549213E-4    1.118789271608976E-3    1.318094072427483E-1    4.966707398349128E-1   -6.247690314941471E-4    1.230240874463504E-3
                        -7.791778810995717E-4    2.112976487622355E-3    1.209638954723855E-3   -3.814704146013081E-4   -6.222593446585005E-4    1.209882838625333E-3    1.126712993208635E-1    5.049620811261373E-1

 1.450000000000000E9     1.392844084959265E-1    4.898307273955932E-1   -3.891656728737078E-4    1.061343106816309E-3    1.507502954997565E-3   -5.294527077642246E-4    6.009885443826663E-4    2.092562006205071E-3
                        -4.239652694323211E-4    1.087047797347319E-3    1.325755369309257E-1    5.087908783658937E-1    1.218675740738017E-3    6.336412830555427E-4    8.503701871844852E-4   -9.413148474178763E-4
                         1.496870922751564E-3   -5.248526284204779E-4    1.210276559483396E-3    6.400401646156526E-4    1.418611734301180E-1    4.937259097066392E-1   -2.858594433882835E-4    1.047691978080893E-3
                         6.195662888106506E-4    2.100737268496375E-3    8.101017852481863E-4   -9.336580649648257E-4   -2.989583050248790E-4    1.065903611239421E-3    1.224279371695493E-1    5.026882976077253E-1

 1.462500000000000E9     1.482272222989361E-1    4.881109739177969E-1   -1.958629039097094E-4    1.062676002244685E-3    9.169168568672434E-4   -1.248552996003428E-3    1.688689465169729E-3    1.225596617400418E-3
                        -2.008530440417668E-4    1.066886560623954E-3    1.427660169252540E-1    5.065633853651612E-1    1.337135303949669E-3   -9.092005745291019E-5    1.815600043746319E-4   -1.218006503569304E-3
                         9.068651090616491E-4   -1.249133788047845E-3    1.349009851765725E-3   -8.579633377483065E-5    1.518290130344720E-1    4.912386562126388E-1   -9.329931740247337E-5    1.012953083537566E-3
                         1.700094599265599E-3    1.217289051162213E-3    1.667837718215758E-4   -1.219537993343615E-3   -1.028517202573979E-4    1.022073083999674E-3    1.322742009127049E-1    5.005127060778933E-1

 1.475000000000000E9     1.575299588501379E-1    4.864477376133517E-1    1.177054048068909E-4    1.143123207737305E-3    5.372363930126568E-5   -1.429540793030582E-3    1.952038337091218E-3   -7.611446975489770E-5
                         1.337082720181663E-4    1.128081454173309E-3    1.529657171034698E-1    5.045069990323054E-1    9.828134714960971E-4   -6.876548620564956E-4   -4.915175716853250E-4   -1.012606203877913E-3
                         5.702937555684047E-5   -1.435353411637999E-3    1.004834360310901E-3   -7.004059045441903E-4    1.618704384795074E-1    4.887938038033327E-1    1.653447853820462E-4    1.074886022820390E-3
                         1.931214096318987E-3   -4.081103404618898E-5   -5.038583192027993E-4   -1.022811768623236E-3    1.447473408591191E-4    1.066304974327234E-3    1.420167665531280E-1    4.982277114464048E-1

 1.487500000000000E9     1.669694161053100E-1    4.846868372924555E-1    5.883014606878560E-4    1.021177353573271E-3   -6.658054085720497E-4   -1.098699081782933E-3    1.386009070133321E-3   -1.107637415415581E-3
                         5.767030654350629E-4    1.012813787025588E-3    1.630762976045999E-1    5.022977455977325E-1    4.000145731950827E-4   -8.845939304603539E-4   -9.014872830301970E-4   -5.139821053122694E-4
                        -6.726154908483229E-4   -1.099522124665079E-3    4.126424138375107E-4   -9.189330545850586E-4    1.716824931649519E-1    4.864269218669293E-1    5.543937358680107E-4    9.717320564774797E-4
                         1.395264806954531E-3   -1.127278356629788E-3   -8.794198442456149E-4   -5.016348892817859E-4    5.406689190948185E-4    9.666703573977396E-4    1.516552495231804E-1    4.957644042745501E-1

 1.500000000000000E9     1.766148506256329E-1    4.831118945605882E-1    9.031776458249921E-4    6.199949892222571E-4   -1.011684039333484E-3   -4.932628856393327E-4    3.717393547583129E-4   -1.535788069797452E-3
                         9.107375793122272E-4    6.289882056275535E-4    1.730479480899619E-1    5.001815540957851E-1    3.235645427144529E-6   -7.765018810349882E-4   -8.758556508382555E-4    4.266711325749532E-5
                        -1.014982611787085E-3   -4.911428989989632E-4    1.377876662564862E-5   -7.978864685899156E-4    1.813391114360162E-1    4.841165053937253E-1    8.698137170774020E-4    6.090935560419712E-4
                         3.867855564223634E-4   -1.565265112776531E-3   -8.951608644177512E-4    4.824828934426458E-5    8.503804744414822E-4    6.209331919250835E-4    1.612838220871641E-1    4.934924304323422E-1

 1.512500000000000E9     1.869264265976054E-1    4.817772534301534E-1    9.286188957801370E-4    1.454359576224650E-4   -9.798042659210117E-4    7.825256486095358E-5   -5.501701653564863E-4   -1.337833269398650E-3
                         9.444843718309510E-4    1.427516534274768E-4    1.835569318565744E-1    4.981917787325020E-1   -1.905047315618189E-4   -6.055976090928203E-4   -6.611044386126890E-4    3.784105321882731E-4
                        -9.847427949668853E-4    6.460126502399792E-5   -1.830810266596476E-4   -6.023787188884859E-4    1.912478091185762E-1    4.821694204531730E-1    8.872008830886149E-4    1.694967277674269E-4
                        -5.185441099484438E-4   -1.318413818443990E-3   -6.367001370074677E-4    3.932391261979121E-4    8.878342678982685E-4    1.900818217720882E-4    1.714560184548893E-1    4.916610949375465E-1

 1.525000000000000E9     1.980100260827218E-1    4.804972817374253E-1    7.226283123785108E-4   -1.812576749731528E-4   -7.197312154530481E-4    4.266215045435397E-4   -1.094469370231949E-3   -6.739945114536232E-4
                         7.250648965064299E-4   -2.097448809680505E-4    1.947320465898385E-1    4.962322403698267E-1   -2.707470980332630E-4   -5.001950906573488E-4   -3.286778552810175E-4    5.552466995084846E-4
                        -7.125065423390690E-4    4.441382184972926E-4   -2.516589716780302E-4   -4.913408392058743E-4    2.018485162643612E-1    4.802811762444805E-1    7.291986169418079E-4   -1.367254934987276E-4
                        -1.067648985410782E-3   -6.762684762979295E-4   -3.388331410335788E-4    5.484509812935630E-4    7.198507748987038E-4   -1.150597153106219E-4    1.824057849519007E-1    4.900953243212385E-1

 1.537500000000000E9     2.099881017729086E-1    4.790663972970342E-1    4.905270619857113E-4   -2.578280689078592E-4   -3.892741324679254E-4    6.234446992306246E-4   -1.089460792869612E-3    3.985896776823491E-5
                         4.692988088100053E-4   -2.665932207008139E-4    2.066339422433900E-1    4.940586350650344E-1   -4.478770284617537E-4   -4.486285560305850E-4   -5.390655730495980E-5    5.668699636236132E-4
                        -4.069329400673414E-4    6.395174278908541E-4   -4.249925645136695E-4   -4.290077057537801E-4    2.130873297628778E-1    4.782394767211125E-1    5.381851191001111E-4   -2.077234102251926E-4
                        -1.098354097628055E-3    4.344757297993060E-5   -4.870379283434163E-5    5.728423887368028E-4    5.640394618355150E-4   -1.845562974685768E-4    1.940297578693552E-1    4.884209704658890E-1

 1.550000000000000E9     2.225229930229473E-1    4.769231627118972E-1    3.806543656280183E-4   -2.311741139602993E-4   -6.729683900313323E-5    6.821575959120673E-4   -8.108720545475483E-4    5.592931941330048E-4
                         3.967994178821755E-4   -2.456100159461980E-4    2.192058319464384E-1    4.913739006069079E-1   -6.230809115157816E-4   -2.684632756174018E-4    1.893056326719838E-4    5.066980921302791E-4
                        -5.918385942176739E-5    7.079166448284803E-4   -6.241606582690252E-4   -2.740128733583131E-4    2.251455199934462E-1    4.756712173019266E-1    5.105970471923106E-4   -2.547893521898661E-4
                        -7.811715529746221E-4    5.504120910816686E-4    1.901397135091585E-4    4.895285845139944E-4    5.145609399526688E-4   -2.463794267447121E-4    2.061036783169221E-1    4.862812306680493E-1

 1.562500000000000E9     2.353731080484304E-1    4.742066043532926E-1    3.887932102103251E-4   -3.019701241144932E-4    2.347865384731554E-4    6.522715805252060E-4   -3.243730728928525E-4    7.877181893039812E-4
                         3.770915395794585E-4   -3.082457703918724E-4    2.321497204134899E-1    4.881245823351233E-1   -7.052376261093585E-4    8.340487361155533E-5    3.581297573930022E-4    3.477734514975558E-4
                         2.323546786508838E-4    6.222649216978751E-4   -6.751476012593413E-4    9.728383695163962E-5    2.377616374300252E-1    4.726802802342543E-1    4.760340089109473E-4   -4.237561478555757E-4
                        -3.438153028953700E-4    7.768719920988672E-4    3.618746676592818E-4    3.401594909052069E-4    4.538703753975027E-4   -4.072985225300671E-4    2.184341898639649E-1    4.835774268481149E-1

 1.575000000000000E9     2.485151319332450E-1    4.711270207439388E-1    2.951902962767157E-4   -4.871473385817565E-4    5.059704303461014E-4    4.199053225876898E-4    6.691714512000275E-5    7.547737409634876E-4
                         3.201129999151038E-4   -4.716719425065812E-4    2.455523898522957E-1    4.843649686924936E-1   -5.242640094341627E-4    4.161206662547397E-4    4.802700424614153E-4    1.411024354493186E-4
                         4.895666135822331E-4    4.470748525110817E-4   -5.323427568521672E-4    3.797199388351799E-4    2.508701402534873E-1    4.693237522747652E-1    3.203736216703889E-4   -6.134355850086140E-4
                         7.169917843360363E-5    7.634373638887720E-4    4.782461265374761E-4    1.525681837872069E-4    3.172430984594758E-4   -6.209461557824794E-4    2.311507173094834E-1    4.804077328652255E-1

 1.587500000000000E9     2.620126757325589E-1    4.673002391373633E-1    5.375764986921237E-5   -5.946070884216268E-4    6.417821104873060E-4    1.136076744471783E-4    3.792118921452570E-4    6.087423600305887E-4
                         5.881571340202249E-5   -6.098991987210937E-4    2.591936047089008E-1    4.799136174722571E-1   -1.872454625210700E-4    5.328501157638347E-4    4.599739077875970E-4   -1.197696548680591E-4
                         6.356762208990663E-4    1.271562928545208E-4   -2.190635706067735E-4    5.222397780007200E-4    2.645389351184146E-1    4.655188050377455E-1    1.696691924066397E-5   -6.874381199131128E-4
                         4.025384700664591E-4    5.740333113817235E-4    4.365913664828837E-4   -1.091492619939910E-4    2.492363440622992E-5   -6.867916139426008E-4    2.443421663198057E-1    4.764130690806144E-1

 1.600000000000000E9     2.759394141890491E-1    4.625033410563775E-1   -2.148236213055365E-4   -5.358217140474484E-4    5.699736612567462E-4   -2.132928172713874E-4    6.275695679599783E-4    2.660352620634395E-4
                        -2.132503199216097E-4   -5.408177042394522E-4    2.732830378827523E-1    4.744785007740472E-1    5.406427084649798E-5    4.484154412071811E-4    3.189739715590979E-4   -3.029236173775425E-4
                         5.891864441926262E-4   -2.161592852017795E-4    4.636393531006414E-5    4.352043922907533E-4    2.787057756637509E-1    4.610298505135453E-1   -2.659050725337222E-4   -5.732868283369689E-4
                         6.118971500716519E-4    2.834991715287338E-4    3.211451802963603E-4   -3.083075002499614E-4   -2.580110570153842E-4   -5.744891598303625E-4    2.580590968827642E-1    4.712855688519090E-1

 1.612500000000000E9     2.903482040265136E-1    4.566566069848204E-1   -3.707947544634735E-4   -3.402220302293361E-4    3.558522467547014E-4   -4.571443026318091E-4    6.377476665647784E-4   -5.492329328759885E-5
                        -3.920866186433435E-4   -3.368191743389221E-4    2.876566859562407E-1    4.678322615862950E-1    1.534306066909493E-4    3.005961249469824E-4    8.525306608901347E-5   -3.684311842865650E-4
                         3.479212163192514E-4   -4.535700456518767E-4    1.516623073263447E-4    3.085473186538325E-4    2.931568478251659E-1    4.556072376094850E-1   -4.378036817349201E-4   -3.323037365234427E-4
                         6.587319913154819E-4   -6.216830421427234E-5    8.637993620939472E-5   -3.709987381972079E-4   -4.356184231907087E-4   -3.414314445351578E-4    2.722439466397151E-1    4.650111269631123E-1

 1.625000000000000E9     3.050230289467519E-1    4.493405553484033E-1   -3.945457482371714E-4   -1.303478816733799E-4    4.300201481675898E-5   -5.162861905773691E-4    4.918948823226020E-4   -3.978024320647795E-4
                        -4.052635657995681E-4   -1.341591558521218E-4    3.022965937598772E-1    4.600782588296787E-1    1.572068741757499E-4    2.167059928145194E-4   -9.306368102896938E-5   -3.366130966191481E-4
                         4.135455102100906E-5   -5.314409392034098E-4    1.687750805355995E-4    2.273308625438185E-4    3.076999323876734E-1    4.489404033633957E-1   -4.288140097903406E-4   -1.411052273712672E-4
                         5.043986641337505E-4   -4.250219406569459E-4   -9.181067330848577E-5   -3.281217638465417E-4   -4.224192963692992E-4   -1.240238153829855E-4    2.865915492174103E-1    4.575727270932627E-1

 1.637500000000000E9     3.196139498347182E-1    4.406312340828484E-1   -3.244621888705974E-4   -2.515666918985251E-5   -1.818521502797697E-4   -4.143169863284391E-4    1.707433670550899E-4   -5.899049109416748E-4
                        -3.344744169393729E-4   -2.524815084270069E-5    3.168569195269180E-1    4.509763946722050E-1    2.049602868491830E-4    1.870930766569710E-4   -2.321051985924297E-4   -2.027323255420243E-4
                        -2.128743037240929E-4   -4.364986546745497E-4    2.143236604250628E-4    2.047170562852107E-4    3.221227668284162E-1    4.410529062616661E-1   -3.675316248091995E-4   -2.906461486844425E-5
                         1.607726113591256E-4   -5.878755731730018E-4   -2.413426736758618E-4   -2.070169014813108E-4   -3.462287936755558E-4   -2.311160212065411E-5    3.009580275589445E-1    4.492359272911512E-1

 1.650000000000000E9     3.340850212094151E-1    4.307838473719945E-1   -2.869981946343775E-4    4.729394944911192E-5   -3.209648144499730E-4   -2.322541548432846E-4   -2.032339753884313E-4   -5.592462331977470E-4
                        -2.987246896402808E-4    3.905898243471818E-5    3.312804411030643E-1    4.408317033043506E-1    2.814214643053385E-4    1.444688218651378E-4   -2.174645913441627E-4   -5.162820606448444E-5
                        -3.201643250504079E-4   -2.492908947146612E-4    2.940476547277295E-4    1.255371339665430E-4    3.365789976418815E-1    4.320585151933681E-1   -3.319198243398728E-4    5.397041742915899E-5
                        -1.856346296850461E-4   -5.688389576426283E-4   -2.294299514460743E-4   -7.681950861227699E-5   -3.179396404735544E-4    5.384705696822015E-5    3.152405341418552E-1    4.400271789725497E-1

 1.662500000000000E9     3.483112841842571E-1    4.199549958497928E-1   -2.775436167957343E-4    1.012142161154220E-4   -3.593856339758723E-4   -4.407423458486843E-5   -4.575488778772431E-4   -3.455891154501743E-4
                        -2.745562163184422E-4    1.166377262991236E-4    3.454953569195917E-1    4.293672124931425E-1    3.277568781457955E-4   -8.057727698739059E-6   -1.909906895815446E-4    1.329260570549095E-5
                        -3.513783230564364E-4   -4.376972613916431E-5    3.334117608695991E-4   -3.093078374644293E-5    3.509515876932967E-1    4.215512241058890E-1   -3.105059382200418E-4    1.611235498481735E-4
                        -4.490078471944146E-4   -3.433662773098585E-4   -2.094021364117201E-4    2.113112210202970E-5   -3.021351331190208E-4    1.284426457237662E-4    3.291369440836702E-1    4.295747900576546E-1

 1.675000000000000E9     3.621453093883642E-1    4.077114893337031E-1   -2.138972956263573E-4    1.996948433619232E-4   -2.907082328105564E-4    9.904747323542970E-5   -5.378861568608744E-4   -3.528544456996213E-5
                        -2.353021781940275E-4    2.148927960390751E-4    3.590382069819020E-1    4.165572228899589E-1    2.623456573527668E-4   -1.825035855881838E-4   -1.683017262477767E-4    8.736476133891967E-5
                        -3.040678189933023E-4    9.275330103223009E-5    2.582528709703416E-4   -1.725305848669514E-4    3.651561150623989E-1    4.095567691807998E-1   -2.625504385757618E-4    2.577879481834421E-4
                        -5.365024718202225E-4   -5.862372228367963E-6   -1.628351623364872E-4    5.385887233486163E-5   -2.373478625371513E-4    2.559433161244876E-4    3.422139955275602E-1    4.176874297569329E-1

 1.687500000000000E9     3.752750656771062E-1    3.944611489341183E-1   -1.186362817396282E-4    2.835495108285930E-4   -1.941693308709476E-4    2.006835190360337E-4   -4.216732778104063E-4    2.643252099960386E-4
                        -1.199667341065062E-4    2.833446574394816E-4    3.718680365985148E-1    4.024695289141266E-1    1.171051546868461E-4   -2.372640816780420E-4   -1.264812631954733E-4    1.215690171248693E-4
                        -2.262281887708517E-4    1.913637593388640E-4    1.333248024898021E-4   -2.285788691491098E-4    3.789218362072953E-1    3.961005207262991E-1   -1.048946843649535E-4    3.332841125321342E-4
                        -4.100065297513645E-4    2.617458547745326E-4   -1.315542670052608E-4    9.880159443334325E-5   -1.153193533894478E-4    3.270611426538864E-4    3.545629818545003E-1    4.044498546055689E-1

 1.700000000000000E9     3.875679359434429E-1    3.800075026574026E-1    1.197453584959409E-5    2.833750722092271E-4   -9.639233232312585E-5    2.183017487227194E-4   -1.987697137116726E-4    4.307028468224456E-4
                         3.893640865764056E-5    2.973306120176996E-4    3.836916669096207E-1    3.871717379205538E-1    4.593306382506251E-6   -2.004444288509950E-4   -1.183574385406893E-4    1.538650989137369E-4
                        -1.028531123637344E-4    2.323371166819926E-4   -1.998430689221396E-5   -1.917842411840644E-4    3.920733983900623E-1    3.813637547331100E-1    6.202020798148705E-5    3.119976305887831E-4
                        -1.821152999482694E-4    4.367497256150272E-4   -9.354795598963249E-5    1.546101167954498E-4    5.378044680368123E-5    3.003025469139121E-4    3.660434984385533E-1    3.898858721129322E-1

 1.712500000000000E9     3.988773813141256E-1    3.647233573061058E-1    1.335156246886274E-4    2.189942389462490E-4    1.401727069301759E-5    2.481655339994370E-4    6.017474637897811E-5    4.233538259252914E-4
                         1.343205769764634E-4    2.032953994449086E-4    3.944721558514724E-1    3.707439704693606E-1   -4.588126537446474E-5   -1.355642911837020E-4   -4.748582875013245E-6    1.782327857429842E-4
                         4.361142893099679E-6    2.550305739409256E-4   -3.147540912175340E-5   -1.241435955134532E-4    4.042628725987947E-1    3.657087205754556E-1    1.576268470618970E-4    2.108815110511237E-4
                         6.678253217824876E-5    4.190050201174583E-4   -1.647435705320288E-5    1.688715813047261E-4    1.528987929319316E-4    1.954284839062080E-4    3.766350036758352E-1    3.742491469297770E-1

 1.725000000000000E9     4.091041127611153E-1    3.483723459095478E-1    1.525224210431290E-4    1.126845454862749E-4    1.178736310135541E-4    2.131176489631109E-4    2.658766533309862E-4    2.831096053450592E-4
                         1.636140443453100E-4    1.401375855396856E-4    4.041239653036519E-1    3.533940155286566E-1   -3.568644514000452E-5   -1.116825002776089E-4    2.138469991991638E-5    2.051046392030670E-4
                         1.167168143745505E-4    1.989863020032055E-4   -3.077059852673020E-5   -1.065056551443357E-4    4.154909030025602E-1    3.491147856241117E-1    1.815800892076636E-4    1.106292730790483E-4
                         2.542215016993920E-4    2.964513158969056E-4    4.348560386545894E-5    1.683390969435771E-4    2.004461788893074E-4    8.517680257497825E-5    3.863632815420603E-1    3.576448854604022E-1

 1.737500000000000E9     4.182737663333111E-1    3.310264715533268E-1    1.741625738708603E-4    4.294096791698971E-5    1.892599954946680E-4    1.384920728094387E-4    3.509166174602764E-4    9.534334700867448E-5
                         1.624894384440998E-4    5.338021820829093E-5    4.126291175245564E-1    3.350685272150329E-1   -3.245977960268273E-5   -1.065499164069177E-4    1.385777073134485E-4    1.343100204018447E-4
                         2.001362471866193E-4    1.155931671621286E-4   -4.995197294483434E-5   -1.286239343313150E-4    4.255138905249212E-1    3.314392065095691E-1    1.524143876907360E-4   -1.080338414540458E-5
                         3.349823174642901E-4    9.669170678645563E-5    1.477673142184047E-4    1.513334094498460E-4    1.634982161975093E-4    1.880666113018157E-5    3.951027925946273E-1    3.402338750187769E-1

 1.750000000000000E9     4.263411580227622E-1    3.125642638324491E-1    1.603934821671171E-4    7.733054234556849E-7    1.961943598381430E-4    1.270970461965350E-5    2.992949254918484E-4   -1.046524650582855E-4
                         1.541270643291506E-4   -1.724671425941224E-5    4.198936294009241E-1    3.158168980552498E-1   -6.086007313868778E-5   -9.705900678424783E-5    1.983693033542771E-4    5.326445562445036E-5
                         2.147119564909689E-4    2.133203125826059E-5   -8.319954671722736E-5   -1.168072880113012E-4    4.342480661354228E-1    3.130549950655770E-1    1.256620940278343E-4   -1.807589333119863E-5
                         3.301369229425527E-4   -7.913544072945884E-5    1.914182728115714E-4    5.938835160498088E-5    1.317625836802296E-4   -4.149221693454250E-5    4.025472148582702E-1    3.220885624838322E-1

 1.762500000000000E9     4.330637413294952E-1    2.931198696642529E-1    1.876063069485293E-4   -6.978314753080832E-5    1.797798138890990E-4   -7.067852321333284E-5    2.128769387272250E-4   -2.478353378743867E-4
                         1.512804093277380E-4   -6.025531566948948E-5    4.255812982975509E-1    2.959384764454161E-1   -1.416937223210716E-4   -8.145304251593218E-5    1.837045798009420E-4   -2.693882751714961E-5
                         1.584825762748889E-4   -6.094159606603552E-5   -1.373000632729108E-4   -9.372387067457672E-5    4.414161456472953E-1    2.937621156562071E-1    1.022061974738000E-4   -7.223924230340867E-5
                         2.045045373008687E-4   -2.191304122136079E-4    2.119859607790164E-4   -3.674981670103546E-5    1.101106931970124E-4   -9.670354481979950E-5    4.084814183251984E-1    3.035436562090794E-1

 1.775000000000000E9     4.383438065193835E-1    2.731616966791965E-1    6.523344345319345E-5   -1.467548223270057E-4    1.152140703544049E-4   -8.861897726893601E-5    6.219056987832906E-5   -2.836531630537084E-4
                         8.598083019993794E-5   -1.101243518782238E-4    4.296215451058988E-1    2.755036693100544E-1   -1.634529821221565E-4   -3.590026758651779E-5    1.897051737029297E-4   -1.224350179143010E-4
                         1.101876859155697E-4   -1.022292057505999E-4   -1.604504023931072E-4   -1.779895675667364E-5    4.469765467052198E-1    2.737765265314616E-1    4.275767452960728E-5   -1.295612831695610E-4
                         3.227611128807581E-5   -2.714504557748009E-4    1.666039764055468E-4   -1.349196574674188E-4    5.661341799246601E-5   -1.248081167026447E-4    4.127997757997119E-1    2.847031525614627E-1

 1.787500000000000E9     4.423126552960385E-1    2.527398833853172E-1   -1.818083263101875E-5   -1.530299315598230E-4    6.046717993335264E-5   -1.348258295001528E-4   -9.404063587657754E-5   -2.582911899321119E-4
                        -1.088599166346974E-5   -1.563720919477268E-4    4.318619528602695E-1    2.545362662752233E-1   -1.782959671500017E-4    5.586867351936914E-5    9.810593106682329E-5   -2.007459426491356E-4
                         6.095977643244507E-5   -1.164392925294823E-4   -1.352410871618368E-4    3.419248823021742E-5    4.508223519081490E-1    2.532230516141846E-1   -2.847104719351216E-5   -9.945703930120588E-5
                        -8.412895244174278E-5   -2.726991830927014E-4    1.079486867781635E-4   -1.757806213733572E-4   -2.940740499747395E-5   -1.253645524630149E-4    4.154490044635223E-1    2.654420916352149E-1

 1.800000000000000E9     4.448170739663153E-1    2.320792539878959E-1   -1.109795305838419E-4   -1.264028017486555E-4   -1.609212029935727E-8   -1.239721238182459E-4   -2.251829794063246E-4   -1.711315789803643E-4
                        -8.706637082664196E-5   -1.454126090894563E-4    4.322190707632934E-1    2.332452884066896E-1   -1.514192688588005E-4    7.168491645417955E-5   -1.238940858230309E-5   -2.195597071670447E-4
                         3.258164563420837E-5   -1.331439554842904E-4   -1.461210455547797E-4    8.173235799995323E-5    4.533207852898163E-1    2.320815499660903E-1   -1.018665424157440E-4   -7.915687132673286E-5
                        -2.189947304886588E-4   -1.649607596974235E-4    4.016167066950047E-6   -2.219494592788247E-4   -8.738213846310422E-5   -5.845979269194041E-5    4.164230946155096E-1    2.458779487319566E-1

 1.812500000000000E9     4.457257694240319E-1    2.113075620839404E-1   -1.140947985673064E-4   -3.418806174313949E-5   -2.016651655831662E-5   -1.504311190630973E-4   -2.631056670914272E-4   -4.722153090949871E-5
                        -1.498062145551416E-4   -3.613550588749806E-5    4.307474020952144E-1    2.118698029716806E-1   -9.414507537949419E-5    1.226332961789791E-4   -1.329439861164446E-4   -1.875920633235446E-4
                        -4.644459665174547E-5   -1.607881142465232E-4   -9.996623168150347E-5    1.345954514674949E-4    4.543310709991981E-1    2.105168264941641E-1   -9.302666395922023E-5    2.783595387401143E-5
                        -2.601138562538753E-4   -2.999538059324441E-5   -1.425981069055249E-4   -1.862241648617857E-4   -8.540215660964189E-5    1.685179615615472E-5    4.158756013547680E-1    2.258772794054563E-1

 1.825000000000000E9     4.449850653995708E-1    1.906068357311829E-1   -1.302267838286137E-4    7.899126859547524E-5   -8.907656415911222E-5   -1.345540869781241E-4   -2.307711226268804E-4    9.760887569981817E-5
                        -1.166780692669720E-4    5.275357260757453E-5    4.274563219813141E-1    1.906125871134476E-1   -8.023433574151513E-5    1.353768419049735E-4   -2.317590785294593E-4   -1.238186348070356E-4
                        -1.101871829897102E-4   -1.265527814404302E-4   -4.047999035911522E-5    1.649292240507610E-4    4.537794707356483E-1    1.888707662983418E-1   -4.894856639611000E-5    9.299223965864663E-5
                        -2.199958495493011E-4    1.183837129918501E-4   -1.921322356690512E-4   -1.190419293691643E-4   -5.896069778164894E-5    8.170253734423597E-5    4.138132481633170E-1    2.057662237918737E-1

 1.837500000000000E9     4.423180918543415E-1    1.698128492908069E-1   -6.525533006025727E-5    1.291540324568142E-4   -1.744587017085452E-4   -7.382897115354879E-5   -1.195931762358660E-4    2.092492974915256E-4
                        -7.773241009245904E-5    1.112157122356462E-4    4.221695685516357E-1    1.697792838384322E-1    1.965289703248254E-5    1.929334394074395E-4   -2.445851434917561E-4   -1.724703831077676E-5
                        -1.797880015750468E-4   -7.289298110796751E-5   -5.550068734771843E-6    1.996001432876745E-4    4.516529902144817E-1    1.674338866954338E-1    1.145305113940222E-5    1.130145806067684E-4
                        -1.548959456486291E-4    2.383812624710691E-4   -2.492581065119295E-4    1.231879050267885E-5    1.180175871149316E-5    1.060361488034755E-4    4.103283312488838E-1    1.858384237271874E-1

 1.850000000000000E9     4.378205074102756E-1    1.492770530623597E-1   -9.612702141034720E-6    1.519478354725740E-4   -2.302100862698468E-4    1.595730245151661E-5   -1.462647404273930E-5    2.488358502115944E-4
                         2.575831606616858E-5    1.384688101105511E-4    4.151313336920646E-1    1.497441095761639E-1    1.304539325207547E-4    1.763377320191468E-4   -2.447606916098397E-4    1.216557797419618E-4
                        -2.114558532888848E-4    2.434923334957766E-5    9.331114999092021E-5    1.540521030997937E-4    4.478479325477288E-1    1.464314473988307E-1    7.747025389998577E-5    9.414724429684371E-5
                         6.787846279179512E-7    2.445299245695411E-4   -2.407529724654928E-4    1.411718148762032E-4    7.070801389800659E-5    1.050581800940003E-4    4.053649742857018E-1    1.663644313394544E-1

 1.862500000000000E9     4.315429053791401E-1    1.288867542881594E-1    6.518407795194526E-5    1.127794394458023E-4   -1.775583176424455E-4    1.259156450353271E-4    1.324882291511860E-4    1.986960040055103E-4
                         7.181857482832280E-5    1.214701845324097E-4    4.063185240265988E-1    1.304806018489479E-1    1.550041940118975E-4    1.173657564343817E-4   -1.233780832717577E-4    2.442686895458982E-4
                        -2.028497749193415E-4    1.329338349007683E-4    1.716098363935650E-4    1.145331011487960E-4    4.424233748017156E-1    1.259860895180204E-1    1.163326412104391E-4    4.407071787226388E-5
                         1.516006905401367E-4    1.949365052176862E-4   -1.129755268800622E-4    2.462123406830148E-4    1.186868523428674E-4    5.748239233664706E-5    3.987475016438681E-1    1.476778366014053E-1

 1.875000000000000E9     4.233298299958298E-1    1.089257963800785E-1    1.515593839694400E-4    8.182432216276228E-5   -9.337611594638567E-5    2.263813181657439E-4    2.304467954408580E-4    8.946006266338274E-5
                         1.133810783008266E-4    2.807154746918818E-5    3.957195498525445E-1    1.123099321418385E-1    1.962295097145071E-4    2.487900537162102E-5    3.086443935146691E-5    2.669531177623667E-4
                        -1.088765270318341E-4    2.221158403026123E-4    1.911945773746779E-4    4.959933870055514E-5    4.351793800038126E-1    1.061241032640998E-1    1.123046603526668E-4    7.671885665360122E-6
                         2.334121177012397E-4    8.372464785281549E-5    3.783574053642732E-5    2.546474575022022E-4    1.555337707894403E-4   -1.730386572721333E-5    3.903242832402063E-1    1.297903005692841E-1

 1.887500000000000E9     4.133286340292333E-1    8.962133788813056E-2    1.497292676472519E-4   -2.268104032215155E-5    7.690675852389497E-5    2.611395135818416E-4    2.430235846770878E-4   -5.254830635593028E-5
                         1.478405784736144E-4   -8.783051092352202E-6    3.832869675301608E-1    9.517262735990011E-2    2.022667717635407E-4   -6.343127733807564E-5    1.454670526804440E-4    2.102300295146626E-4
                         4.125469779188797E-5    2.694759111011675E-4    1.952234505307636E-4   -7.334832207761447E-5    4.260023897796927E-1    8.696147196981172E-2    1.490014970344059E-4   -6.891926509009961E-5
                         2.225837278080262E-4   -4.688200197265160E-5    1.703758355714804E-4    2.267283571993350E-4    1.183736839781320E-4   -6.078929593354875E-5    3.799803220084195E-1    1.128523772170271E-1

 1.900000000000000E9     4.017377006832637E-1    7.110978313215309E-2    1.563050059313387E-4   -6.752666078186113E-5    1.406192766769532E-4    1.755649162227039E-4    1.919542547438542E-4   -1.714619282223233E-4
                         7.949588547770647E-5   -7.832233015864442E-5    3.690960687434413E-1    7.942330377517598E-2    1.494286564226225E-4   -1.294056140436214E-4    2.598961778344638E-4    8.855142971174745E-5
                         1.942639439928574E-4    2.072814284665387E-4    1.410971383169152E-4   -1.009983418114877E-4    4.149898455242660E-1    6.864334793139114E-2    1.011835629210678E-4   -1.166749713321865E-4
                         1.274663175129274E-4   -1.842304733460394E-4    2.630863565131097E-4    7.531058875331114E-5    1.094643469330408E-4   -1.084681991764210E-4    3.678649473168757E-1    9.685444116376188E-2

 1.912500000000000E9     3.886443094082797E-1    5.389851920149398E-2    8.285720114829879E-5   -1.424342785612219E-4    2.644553254286106E-4    7.028519587911991E-5   -5.819364013873419E-7   -2.290750153727140E-4
                         6.142644885673633E-5   -1.650365347965815E-4    3.533915697813201E-1    6.505892927529437E-2    1.204332642038301E-4   -1.578603558508870E-4    2.557661167130951E-4   -6.618470031182469E-5
                         2.780521155557439E-4    7.233691329056399E-5    8.434607210293534E-5   -1.598808047790652E-4    4.023454834159784E-1    5.111573116379062E-2    4.370802711530284E-5   -1.922398185133032E-4
                         6.071945548635247E-6   -2.241336391475785E-4    2.781495175577693E-4   -7.331881265021363E-5    3.739812752793473E-5   -1.560439129791208E-4    3.541199788763773E-1    8.183756970632684E-2

 1.925000000000000E9     3.740255140591157E-1    3.825783337148655E-2    1.355094370453093E-5   -1.671842700204087E-4    2.544486214057746E-4   -8.217557334172512E-5   -1.057867971689477E-4   -1.776285423576165E-4
                         3.403839527074637E-5   -1.461173270825679E-4    3.365010700550364E-1    5.234079282866032E-2   -3.576901339748882E-6   -1.969043257379935E-4    1.684531389706110E-4   -1.859888731885539E-4
                         2.574327447763566E-4   -8.857482965998212E-5    2.047258389854147E-5   -1.928484440884894E-4    3.882324410433574E-1    3.465208369981820E-2   -1.595154843087383E-5   -1.737331248398261E-4
                        -9.922028787751653E-5   -1.810674742702861E-4    1.632098520737876E-4   -1.925148110513169E-4   -4.216193540324312E-5   -1.944536984621595E-4    3.390387097636134E-1    6.810814152209876E-2

 1.937500000000000E9     3.580123213555690E-1    2.416359028322813E-2   -3.110593630640471E-5   -1.573609355715018E-4    1.714533179170289E-4   -2.249457699759436E-4   -1.626176918695974E-4   -7.640802426520067E-5
                        -5.478275619552637E-5   -1.297707717896288E-4    3.185185650300053E-1    4.153343835200150E-2   -3.591287079269102E-5   -1.689435130256474E-4    3.269225188048428E-5   -2.349362738338567E-4
                         1.685488277129984E-4   -2.209541533988388E-4   -3.974324448416646E-5   -1.868785854803540E-4    3.728314502573469E-1    1.951035109237686E-2   -1.141522826002584E-4   -1.547570923266005E-4
                        -1.951735362899572E-4   -9.420266161863822E-5    5.230897568713725E-5   -2.360057650714096E-4   -1.129310474409232E-4   -1.460335489833964E-4    3.227905600740582E-1    5.589819280655164E-2

 1.950000000000000E9     3.407114032553713E-1    1.203198985446685E-2   -1.094321167268276E-4   -1.181664154352338E-4    2.394412341017594E-5   -2.962272123708268E-4   -1.919561954676585E-4    1.465376344498894E-5
                        -1.220478713854277E-4   -1.132155623118090E-4    2.996990191296764E-1    3.275821906812781E-2   -1.229762940101872E-4   -1.583313441024910E-4   -7.372978815947642E-5   -2.316652839079164E-4
                         2.924178737951743E-5   -2.720507497045423E-4   -1.287619011151184E-4   -1.545541670960222E-4    3.562062286619561E-1    5.858773610695859E-3   -1.709669377371073E-4   -1.024795012584934E-4
                        -1.802953934920575E-4    2.322103252381239E-5   -1.014012541622344E-4   -2.240254418232744E-4   -1.621347876851887E-4   -7.737107968249595E-5    3.054950329913994E-1    4.556058974977165E-2

 1.962500000000000E9     3.222911896861744E-1    1.854388143601641E-3   -1.470882637939036E-4   -6.376539905607238E-5   -1.177882338238722E-4   -2.241579771548420E-4   -9.974781310673100E-5    1.014514368715353E-4
                        -1.254565200713648E-4   -5.112180890046965E-5    2.801548731927163E-1    2.635802799789011E-2   -1.653922937704833E-4   -1.056176165451630E-4   -1.946423837534129E-4   -1.159159505681923E-4
                        -1.063940343236111E-4   -2.521921886463314E-4   -1.854657607203811E-4   -7.162954176571946E-5    3.385546167291308E-1   -6.006149848613976E-3   -1.941748476062266E-4   -6.963403200504087E-6
                        -1.146457860456268E-4    1.218007576046907E-4   -1.983455211778279E-4   -1.441201069445058E-4   -2.068595483669816E-4   -1.214717015208445E-5    2.873531907952082E-1    3.732548148077851E-2

 1.975000000000000E9     3.028199814235370E-1   -6.280687340482396E-3   -1.572303209926991E-4    1.965429115668421E-5   -2.149245838563203E-4   -1.385489476290415E-4   -1.794829568328075E-5    1.686633054485883E-4
                        -1.519066673688646E-4    1.608854131104445E-5    2.601805796379036E-1    2.235016035865007E-2   -2.044283643352116E-4   -1.077325854758271E-5   -2.172202020737833E-4   -9.093269318548958E-6
                        -2.331036996775445E-4   -1.261789229819367E-4   -1.881832691705953E-4    2.144704857764799E-5    3.200378335375625E-1   -1.581104623117829E-2   -1.810607350402293E-4    4.418057608333001E-5
                        -2.705426834154791E-5    1.435382954567119E-4   -2.311261089491752E-4   -1.355088754466110E-5   -2.001052916363067E-4    5.991955183327823E-5    2.684641536474378E-1    3.142276591306005E-2

 1.987500000000000E9     2.825113293164498E-1   -1.229490630938462E-2   -1.313601083892327E-4    6.859390801783448E-5   -2.616643788471385E-4    9.687190288624797E-6    8.804266640294840E-5    1.515599540825974E-4
                        -1.408717425197743E-4    6.535201755221837E-5    2.398667068725868E-1    2.100148541012122E-2   -1.698161786521710E-4    9.085808229444088E-5   -2.076801597420201E-4    1.138993936354680E-4
                        -2.596546468080484E-4    1.488093363617068E-5   -1.832008459504470E-4    9.396910812716328E-5    3.006637283926145E-1   -2.324542178690875E-2   -1.606442863986522E-4    1.530655071850261E-4
                         6.522571987279977E-5    1.297299578489654E-4   -1.969143816386005E-4    1.073456873814633E-4   -1.581328389749114E-4    1.408169127185964E-4    2.489275068595087E-1    2.804646762249815E-2

 2.000000000000000E9     2.617726220142988E-1   -1.610887958911784E-2   -1.016921228448503E-4    9.154630025652394E-5   -1.819576439104812E-4    1.311584282013213E-4    1.482931881120135E-4    5.683601531701282E-5
                        -9.807391210871696E-5    1.304868574508390E-4    2.195489980907196E-1    2.215546371930407E-2   -1.562758460411144E-4    1.849842892583582E-4   -8.813705588808100E-5    2.157907227117587E-4
                        -1.907546073578849E-4    1.451782658613704E-4   -1.218638486719528E-4    1.783957794039809E-4    2.806120536589874E-1   -2.836248299440541E-2   -9.482338139358186E-5    1.840736718912538E-4
                         1.163165749868218E-4    7.320341850713061E-5   -1.026824919575472E-4    1.839740038344583E-4   -8.516236054506637E-5    1.922394767994671E-4    2.290385969453075E-1    2.710721422156676E-2

 2.012500000000000E9     2.406811036599902E-1   -1.815151427490962E-2   -3.396590757371522E-5    1.389746432404514E-4   -4.211236636408569E-5    1.791374470222071E-4    1.511349854228136E-4    5.707159797924113E-6
                        -3.485856815510434E-5    1.300859719367982E-4    1.997265773531870E-1    2.522770184284351E-2   -3.109018706081710E-5    2.307804848011443E-4    3.472530561941819E-5    2.179206711981159E-4
                        -6.473999508876360E-5    2.142477637178735E-4   -3.899089924224851E-5    1.915876384396328E-4    2.602742826160089E-1   -3.168606135398961E-2   -9.542362293806617E-6    2.157554264896308E-4
                         1.434593470247650E-4   -1.550313451060521E-5    2.052422161701772E-5    2.056792856608904E-4   -2.826915060485683E-5    2.115753209597249E-4    2.091751445224649E-1    2.812165667459066E-2

 2.025000000000000E9     2.199997054408166E-1   -1.773492818268304E-2    2.574308972027024E-5    1.714572321984659E-4    5.738103001085955E-5    2.205434311253378E-4    6.362411162672009E-5   -6.729859511700618E-5
                         2.270602256662598E-6    1.615084601743170E-4    1.805543918065533E-1    3.068990567853987E-2    6.262887399628756E-5    2.154186062216410E-4    1.298100907520254E-4    1.416469374966461E-4
                         4.786928921163470E-5    2.226333355266074E-4    9.223476104457495E-5    1.987409870645044E-4    2.397184553023036E-1   -3.258339821354279E-2    8.032604631928028E-5    1.991603445352591E-4
                         1.238756540008089E-4   -8.848138765338725E-5    1.367859256286894E-4    1.574917051924849E-4    8.026104937064696E-5    2.130258120978804E-4    1.897185488624747E-1    3.149686846649563E-2

 2.037500000000000E9     1.999430989254118E-1   -1.485877152428180E-2    8.212142718361461E-5    1.369240096413901E-4    1.797079481988729E-4    1.492980795130113E-4    4.368691218539949E-5   -1.201429993780820E-4
                         8.891115278577942E-5    1.496965277559136E-4    1.625979798345688E-1    3.856331741207306E-2    1.402052376098871E-4    1.618403300894645E-4    1.739978434523429E-4    4.403163217284153E-5
                         1.677473857253085E-4    1.340537216009843E-4    1.528717565167097E-4    1.623761439321142E-4    2.192732789474456E-1   -3.122531712834007E-2    1.599506609740240E-4    1.279456048107952E-4
                         4.322242699558830E-5   -1.278402286217535E-4    1.716184896990186E-4    5.492550852901898E-5    1.713243448088885E-4    1.379900190045589E-4    1.710326786775240E-1    3.738316174214537E-2

 2.050000000000000E9     1.810215909288499E-1   -9.523275843808724E-3    1.278689771953987E-4    1.085906747597386E-4    1.986320763664194E-4    4.200068922784806E-5   -5.237806522857784E-5   -1.319847825772004E-4
                         1.598885942810619E-4    1.025649774145995E-4    1.461448070633538E-1    4.837858201112567E-2    2.135463436080327E-4    2.493501621017056E-5    1.622505616163205E-4   -5.090955768709292E-5
                         2.016407441001258E-4    8.989711204062324E-6    2.332330957508661E-4    5.062729426402650E-5    1.995087077642423E-1   -2.773109081676823E-2    2.105404031915984E-4    5.195368628211386E-5
                        -3.349044582252741E-5   -1.147568313726930E-4    1.860941543970652E-4   -6.915964983909938E-5    2.055571970686287E-4    4.298257076993775E-5    1.536737997330973E-1    4.542118334861529E-2

 2.062500000000000E9     1.632518521322710E-1   -1.930025184858232E-3    1.736027692321100E-4    2.671079161511194E-5    1.682736596497240E-4   -8.473118875750497E-5   -9.627850393869995E-5   -7.837155771041493E-5
                         1.821829137104487E-4    4.825137782862332E-6    1.314984299586366E-1    6.011179745511323E-2    2.007803382931652E-4   -6.849988281005864E-5    9.979272698436422E-5   -1.464840153330091E-4
                         1.759048187015126E-4   -8.832588333232649E-5    1.847804409721466E-4   -4.885921014158763E-5    1.807469724253638E-1   -2.214610336155045E-2    2.197959909025154E-4   -4.907668590842668E-5
                        -1.009126556103250E-4   -5.380682761468632E-5    1.055892171144013E-4   -1.102212223692845E-4    1.892251366125993E-4   -3.613735576648783E-5    1.378707532343050E-1    5.563735017978015E-2

 2.075000000000000E9     1.468581192906037E-1    7.866184063134914E-3    1.488964981061224E-4   -4.388495668844927E-5    9.483844281633171E-5   -1.654334142414336E-4   -1.212198636646547E-4    1.026902998232927E-5
                         1.672569274856206E-4   -2.720189172253579E-5    1.188787712098945E-1    7.360917559278737E-2    1.555648510412218E-4   -1.355127086176227E-4    1.757677815729375E-5   -1.694667580784072E-4
                         9.826474469484418E-5   -1.559565464144216E-4    1.276840653672179E-4   -1.265413601469043E-4    1.632220548672651E-1   -1.456939521596855E-2    1.788915603552603E-4   -1.346516156468173E-4
                        -1.210862697090661E-4   -5.993547409582534E-6   -1.401378386063225E-5   -1.444741885441088E-4    1.771682793020081E-4   -1.211086948461012E-4    1.238531220895681E-1    6.781990999695107E-2

 2.087500000000000E9     1.319363080361906E-1    1.949491509593890E-2    1.141553160646701E-4   -8.942516311146188E-5   -1.070685791643423E-5   -1.671320412595000E-4   -9.279586219013647E-5    5.823262595446558E-5
                         1.255064305270479E-4   -1.021606045713712E-4    1.082222056195832E-1    8.865667553038124E-2    4.806849300656814E-5   -1.820607464494852E-4   -8.059106144196773E-5   -1.318777613103172E-4
                         1.657275086429191E-6   -1.694314643307944E-4    5.674312864954662E-5   -1.825534004038108E-4    1.472770036453365E-1   -5.026193243287062E-3    1.102060195874952E-4   -1.619459449634508E-4
                        -7.414749761321449E-5    4.677762193809154E-5   -6.638422096860619E-5   -1.404431166276544E-4    1.062542093390629E-4   -1.804547661515147E-4    1.116157993974595E-1    8.173596232686799E-2

 2.100000000000000E9     1.185925686395211E-1    3.272160236408636E-2    5.825972404539300E-5   -1.371800663911869E-4   -8.185732140486029E-5   -9.856396985258150E-5   -3.616881007218628E-5    9.056432831667494E-5
                         7.791025206610505E-5   -1.277881788514818E-4    9.969121630889428E-2    1.047376790798190E-1   -3.951903198389993E-5   -1.757418030443079E-4   -1.064226117951290E-4   -7.044322314397316E-5
                        -8.052937540880955E-5   -1.073459448244026E-4   -2.346412863089527E-5   -1.779964560958242E-4    1.329652539242377E-1    6.250085251544170E-3    2.415990864156533E-5   -1.983466459225396E-4
                        -3.289746767209394E-5    8.218848956573732E-5   -1.030550182730305E-4   -5.015572496030449E-5    2.927777404758573E-5   -1.710536213028381E-4    1.013023345557358E-1    9.702008157450608E-2

 2.112500000000000E9     1.068993495742840E-1    4.682839746397242E-2   -1.221732039680765E-5   -1.512088454034045E-4   -1.178792645834573E-4   -5.544891233117826E-5    2.305869517290814E-5    8.394579295750337E-5
                        -2.735754221261969E-5   -1.502665630814353E-4    9.317685830613040E-2    1.213111676880002E-1   -1.290859292685442E-4   -1.335803762234655E-4   -7.647160597618592E-5    2.765573651419920E-6
                        -1.209662276636301E-4   -6.311730426896580E-5   -1.210057651436300E-4   -1.512240393576648E-4    1.204315180032603E-1    1.895868590358249E-2   -4.986519451405134E-5   -1.577225252542939E-4
                         3.272882182256897E-5    8.968469927516657E-5   -1.435265063584999E-4    1.648086230609275E-5   -7.155643886239929E-5   -1.742250837968232E-4    9.302646397182579E-2    1.131179582952564E-1

 2.125000000000000E9     9.700279624915856E-2    6.171903312842232E-2   -6.489956831306873E-5   -1.255105618247526E-4   -1.424862401849705E-4    1.702999346956206E-5    4.293906182721264E-5    1.249666018511038E-5
                        -6.421117523702640E-5   -1.144849362979755E-4    8.861950730632212E-2    1.381273595321307E-1   -1.313901296256226E-4   -6.841980970400100E-5   -5.869026736302600E-5    5.923486198241635E-5
                        -1.322047721422741E-4    2.481292797715605E-5   -1.464301405060578E-4   -6.380107924771703E-5    1.096110296166782E-1    3.287445920003518E-2   -1.180293948914056E-4   -1.151733592790170E-4
                         6.005256443960182E-5    4.930166896071121E-5   -5.983068392531111E-5    7.635620219703448E-5   -1.156672912125738E-4   -9.395697593906152E-5    8.680933320240343E-2    1.296471970641149E-1

 2.137500000000000E9     8.909463162363399E-2    7.709224548306362E-2   -9.782136932350743E-5   -1.000472138610527E-4   -1.030524292626840E-4    7.934856479695358E-5    6.995290017659940E-5   -5.078298561071649E-6
                        -1.048348187465531E-4   -6.410047767270028E-5    8.607086507116608E-2    1.547758927731077E-1   -1.388854154573031E-4    1.764103211456833E-5   -3.225478552917906E-5    1.086351575385062E-4
                        -6.379639149128214E-5    8.587936660956361E-5   -1.533948569317738E-4    2.534348887509796E-5    1.005076376195514E-1    4.762179356505262E-2   -1.567698864824223E-4   -5.664433284539629E-5
                         6.581139182712680E-5   -1.994350450855027E-6   -2.738593158239159E-5    9.608595615127351E-5   -1.485190572055608E-4   -5.391565527853392E-5    8.269285231563138E-2    1.463495075221345E-1

 2.150000000000000E9     8.326058576089354E-2    9.258113398851414E-2   -1.360234806062993E-4   -2.846989396183466E-5   -3.737221670280972E-5    1.367542424042521E-4    4.016380575022697E-5   -4.864964284972172E-5
                        -1.333208712821408E-4   -1.007194573645658E-5    8.566854920980105E-2    1.710797549471138E-1   -1.234681664513698E-4    8.927794059144285E-5    2.098600899835943E-5    7.891867561900138E-5
                        -7.012355552409621E-6    1.146477687199531E-4   -1.269183513874328E-4    1.047118614889062E-4    9.320609378287407E-2    6.286422797767212E-2   -1.210356581774336E-4    1.316398933456630E-5
                         4.730269588692748E-5   -2.910546092178955E-5    4.918416424907877E-5    9.857595887528994E-5   -1.357607814255126E-4    1.675662369441112E-5    8.090436084940973E-2    1.629899861124262E-1

 2.162500000000000E9     7.955889730552627E-2    1.081036262481005E-1   -1.259315689226704E-4    1.796594725557863E-5    2.698814424093264E-5    1.140266977858401E-4    1.631263889337822E-5   -2.360550400244180E-5
                        -1.053573347082787E-4    3.051749201519520E-5    8.730676883532364E-2    1.868545725633097E-1   -5.571348352191198E-5    1.351045603401409E-4    5.902038625048812E-5    4.287421676226881E-5
                         1.201983358939409E-5    1.168993944774941E-4   -5.677627531622860E-5    1.427928222968442E-4    8.766636858023985E-2    7.821542860327566E-2   -1.150902890686570E-4    4.043379052016428E-5
                         1.617212676950842E-5   -7.396269226246580E-5    4.605467109158403E-5    5.720381697546702E-5   -1.087937843199964E-4    5.810774078183020E-5    8.120663191101773E-2    1.794314825960684E-1

 2.175000000000000E9     7.774777039784891E-2    1.236361624815267E-1   -1.274586258149661E-4    6.559678713913549E-5    4.835762569161154E-5    8.328106946612379E-5   -2.794404840326271E-5   -5.239526288897402E-5
                        -1.062850651557810E-4    8.556530065341702E-5    9.066654416018405E-2    2.020561712052339E-1    2.425270653401005E-5    1.325494902141909E-4    4.361897324994180E-5    2.753707517893974E-5
                         1.019535673952171E-4    6.023554141163676E-5    2.977655880175138E-5    1.231306334512138E-4    8.388703358137602E-2    9.342723854207277E-2   -6.041465518701031E-5    9.450178371378699E-5
                        -1.266778492087664E-5   -5.346421955876986E-5    6.339390799721261E-5    1.870042603072230E-5   -9.766276133701870E-5    6.852006125694392E-5    8.338645470098476E-2    1.955654224449163E-1

 2.187500000000000E9     7.783547867429069E-2    1.390215068843168E-1   -3.221400530385818E-5    7.967561145185295E-5    9.296039823451500E-5    1.260561250199811E-5   -3.967689102607214E-5   -4.467904417875395E-5
                        -2.303663710872680E-5    8.811799105796837E-5    9.559016357545599E-2    2.167350192657292E-1    5.794886306836134E-5    1.191359889880897E-4    3.468630625272855E-5   -3.334864260592535E-5
                         7.568921660042482E-5    4.356765018447596E-6    8.304014190883747E-5    1.121179574102776E-4    8.190038338935698E-2    1.083883072794189E-1   -9.123263308852079E-6    1.106272169112972E-4
                        -2.977861481625527E-5   -3.261231038791735E-5    6.129257671252362E-5   -1.617261546751547E-5   -4.507504601070287E-5    1.254496369787749E-4    8.722861597050192E-2    2.112216548253912E-1

 2.200000000000000E9     7.944613442807409E-2    1.543152100406142E-1    1.123000600906168E-5    8.952766391053501E-5    8.233621021508744E-5   -1.140666354131367E-5   -4.415706408345154E-5   -8.055927723538433E-6
                         3.752348133157272E-6    9.402320662120593E-5    1.017786492637743E-1    2.307929204674537E-1    1.091550392570088E-4    5.120662363523851E-5    4.576119580575363E-5   -1.762329704859721E-5
                         6.551689456257941E-5   -4.911336965376534E-5    1.019302643337141E-4    7.940026265280941E-5    8.166229551286354E-2    1.230448354616240E-1    2.814008430628699E-5    9.759882313838347E-5
                        -4.042140522501867E-5   -7.950916525821082E-6    2.329280876486170E-5   -3.757777620478063E-5    8.353570447960237E-6    8.107597875009859E-5    9.253152559749106E-2    2.263327107221368E-1

 2.212500000000000E9     8.240067554041412E-2    1.693498573057356E-1    3.100232098568857E-5    7.108170023541014E-5    4.009969473609153E-5   -5.007881059690719E-5   -5.464823846662986E-5    3.225225512106025E-5
                         5.921767397366351E-5    7.374851578654874E-5    1.089083047041312E-1    2.442378530566393E-1    1.032010566078810E-4   -4.306235315583356E-6   -2.284136206511795E-6   -4.398828346325433E-5
                         2.312787574915019E-5   -5.996755287967698E-5    1.270263657232120E-4    1.624014801192905E-5    8.312102022949949E-2    1.373353180872723E-1    5.555131502222817E-5    7.733290667808245E-5
                        -3.788579483590764E-5    2.170974165299176E-5    2.503421640007211E-5   -4.755628036391427E-5    3.488865306976065E-5    7.325633061721783E-5    9.904191485640497E-2    2.406871338669249E-1

 2.225000000000000E9     8.636119338247496E-2    1.839421922411854E-1    6.329062250524914E-5    4.818158934385467E-5   -8.308234857669071E-6   -6.576758776229867E-5    4.982383953189300E-6    4.975515919913784E-5
                         6.665731714897739E-5    7.426532738069575E-5    1.168914917287942E-1    2.566966324915460E-1    9.896047962550798E-5   -5.818994560929786E-5   -1.628525157797929E-5   -6.282075577910903E-5
                        -5.562118823060822E-6   -6.174175805032561E-5    1.009665690453131E-4   -4.110514118314170E-5    8.609095121878980E-2    1.513101603502825E-1    6.144239508486867E-5    5.568063043997289E-5
                        -1.472482894550047E-5    4.230212912632381E-5   -3.483027476108806E-5   -3.504623571179199E-5    6.293401962230984E-5    3.785119377099574E-5    1.065639443133426E-1    2.540127647229224E-1

 2.237500000000000E9     9.137278383716617E-2    1.978639333057709E-1    8.646842589252425E-5   -4.712448252430475E-7   -3.082171528865269E-5   -4.905329350995424E-5   -8.815386113616279E-6    2.995820660640276E-5
                         5.302736821957444E-5    2.146011507683533E-6    1.255751274891786E-1    2.679781374214492E-1    4.414908119523215E-5   -5.980956798491807E-5   -3.002746418515235E-5   -1.373927865064571E-5
                        -4.265068988536412E-5   -6.574990773713444E-5    4.324787957444853E-5   -8.209292020368320E-5    9.023409436951288E-2    1.649403060609202E-1    8.292864919796211E-5   -8.722735496719086E-6
                         2.441059675657505E-5    4.762856496608347E-5   -2.492475852309464E-5   -2.772095726585461E-5    7.540833229141225E-5    9.768139807096474E-6    1.151379891569833E-1    2.663231104845308E-1

 2.250000000000000E9     9.727763353025910E-2    2.109411204896972E-1    7.470241874858243E-5   -3.577975876442749E-5   -7.128528136213677E-5   -1.880789148518194E-5    3.690869104908625E-5    2.952251928816475E-5
                         2.688238515787646E-5   -6.100503456520089E-6    1.351768092332476E-1    2.781930269692398E-1    1.504965427410660E-5   -6.167558585969433E-5   -3.849948073899362E-5    5.850396115173972E-6
                        -5.602604358111324E-5   -2.671684608750099E-5    1.558921171883889E-5   -8.484932958543528E-5    9.546497833168253E-2    1.780174003687872E-1    5.729174400519266E-5   -5.591861357276322E-6
                         3.510903122350106E-5    2.178880651740512E-5   -4.816449719089690E-5   -3.953747815240856E-6    7.058647368285620E-5   -1.716549140694059E-5    1.248810802256603E-1    2.774773194127130E-1

 2.262500000000000E9     1.040980121332348E-1    2.229661528968774E-1    3.392252347366348E-5   -6.376971963079601E-5   -3.362330200837438E-5    7.238771093140960E-6    1.791138961714880E-5    3.740616358372067E-6
                         3.404155560882689E-5   -4.209105579375521E-5    1.456111637727865E-1    2.872981710490743E-1   -4.146942212397212E-5   -6.871494228209645E-5   -1.792244837277484E-5    2.710540597131741E-5
                        -3.923194739362745E-5   -5.113381008660688E-6   -3.757435424792927E-5   -7.263538934561834E-5    1.015294543195906E-1    1.905060315115831E-1    4.310762354203811E-5   -5.071948400074171E-5
                         2.718054640803788E-5   -4.494744063702526E-6   -1.994262511951572E-5    1.734524452143646E-5    5.214805989881040E-5   -4.416074343880468E-5    1.356676221898293E-1    2.876724850910551E-1

 2.275000000000000E9     1.119464900164308E-1    2.338908639824721E-1   -2.589659659370323E-5   -4.934522907570924E-5   -2.621664660943734E-5    4.283727952965122E-5    2.489798434702062E-5   -3.381646809554639E-5
                        -2.630548906764562E-5   -4.186861934085453E-5    1.568633632050979E-1    2.954432325964149E-1   -5.090817305894191E-5   -5.074409333554350E-5   -2.079830292420819E-5    2.272179265170071E-5
                        -3.748515235604335E-5    4.294960384735448E-5   -7.125877610114623E-5   -5.476200080049859E-5    1.083675216064414E-1    2.022306607349616E-1    2.530431325224932E-5   -2.303105096209148E-5
                         2.020510594477920E-5    1.368730626004122E-7    1.973415736819950E-6    2.077350730713253E-5    2.459447839582487E-5   -4.000112504162109E-5    1.471589858813101E-1    2.969815925835917E-1

 2.287500000000000E9     1.208477756954623E-1    2.438523715133508E-1   -4.168537423650781E-7   -1.865226270036450E-5   -1.600077511235455E-5    3.548762098346398E-5   -7.881509216226448E-6   -4.949364219718959E-6
                         1.457946071613427E-5   -3.188117126568076E-5    1.688785644725854E-1    3.028052537285272E-1   -8.054021347610187E-5    2.149266724197025E-5    2.616442894419165E-5    1.292800203162854E-5
                        -2.569189665275717E-5    4.673785607853300E-5   -8.093079468288731E-5   -9.102185866838297E-6    1.160139798651622E-1    2.130581187610408E-1    2.511597963811943E-6   -4.629870930369758E-5
                         2.069105396116445E-5   -3.030365673121045E-5   -4.466532156025613E-6    1.944772909673536E-5    1.006620541700820E-5   -8.049008598087692E-5    1.593443321382445E-1    3.054012853685653E-1

 2.300000000000000E9     1.308827060587250E-1    2.529549898694955E-1   -8.241125885659987E-6   -4.162318150611817E-5    1.924693181538538E-5    6.099357719289880E-5    5.474813708298255E-6   -2.273528748744925E-5
                        -2.557773084849053E-5   -1.637989579795330E-5    1.813911996086627E-1    3.093706929902531E-1   -5.129324604357131E-5    5.054600734976529E-5    9.194186838536798E-6    1.670324714542702E-5
                         2.105342587150664E-5    5.497752991126272E-5   -6.137138997269478E-5    3.694069559127823E-6    1.244791854510056E-1    2.228767624153655E-1   -4.022075986724294E-6   -2.263372465723082E-5
                        -7.538280865370696E-6   -3.353587621561653E-5    1.565698471457467E-5    3.082761834395890E-5   -2.634123341413320E-5   -4.053862090818952E-5    1.720040830156719E-1    3.129213369580592E-1

 2.312500000000000E9     1.417735467967825E-1    2.612143006599734E-1   -1.697963268292942E-5   -5.375655410579501E-6    1.840978791660512E-5    2.496717278047478E-5    8.463892205163872E-6   -2.812268671132502E-5
                        -4.055986012904019E-5   -1.745035202249867E-5    1.940954258925504E-1    3.151941732637109E-1   -7.968143744206890E-6    1.916001410144980E-5    3.143540713232353E-5   -3.379775367813626E-6
                         3.457353092759798E-5    2.559540236314799E-5   -5.192027468983245E-5    5.088965978308278E-5    1.336864665795839E-1    2.316224979411201E-1   -2.400704602874349E-5   -3.763025634865268E-5
                         1.119581614611352E-5    3.192737306761947E-6    3.088720757911981E-5    7.503101841239761E-6   -3.016013788468668E-5   -1.749930302215177E-5    1.850610522910771E-1    3.193401294362337E-1

 2.325000000000000E9     1.533833374827836E-1    2.688487370502687E-1   -3.341887282952768E-5   -7.942792801469896E-6    2.180959682352905E-5    6.276880962739108E-6   -3.958968520024712E-5   -8.130247311173029E-6
                        -3.529143126206844E-5    9.849949860300642E-6    2.071197242304437E-1    3.200636544851692E-1   -2.394485052137271E-5    4.401857279329089E-5    5.098459265464256E-5   -2.698681235744360E-5
                         2.952345632600215E-5   -1.447598514115673E-5   -1.117672434162593E-5    3.146546295661338E-5    1.438422180335104E-1    2.394096893849945E-1   -3.667672683792561E-5    1.607922551643683E-5
                        -2.305140637445980E-5   -3.193985445236166E-6    7.640048456949704E-6   -2.021621173433521E-5   -4.009538401007768E-5   -5.991735694341409E-6    1.983494598836072E-1    3.246499694326351E-1

 2.337500000000000E9     1.654002627977199E-1    2.759120172950514E-1   -1.711637319515626E-5    1.446242253211023E-5    2.661488878718911E-5   -3.352474710256571E-5   -1.520107629155296E-5    3.589903955211156E-5
                        -4.553416305781787E-5   -8.506382575152142E-6    2.201065346314054E-1    3.241380753240283E-1   -1.408242606120036E-6    3.553161235440320E-5    1.581734665891956E-5   -2.197203970859604E-5
                         2.872841340183422E-5   -3.273827431455697E-5    4.516220045428955E-7    5.950874568197186E-5    1.547099869527932E-1    2.463466691038950E-1   -2.539026632440293E-5    2.078198758038231E-5
                        -1.537434661805008E-5    3.979838105590781E-6   -1.088132478791780E-6   -1.245804415015637E-5   -3.657288817557438E-5    8.032611739147230E-6    2.118907464023654E-1    3.289316163747352E-1

 2.350000000000000E9     1.774371681381670E-1    2.822277415796495E-1   -2.355824165362270E-5    5.055111316143296E-5   -1.569496045502903E-5   -3.027529279533368E-5   -1.140665703600965E-5    1.236921562547925E-5
                         4.638635861181100E-6    3.697244750810328E-5    2.331735394970602E-1    3.270951848243742E-1    4.589230300714971E-5    4.441581305207705E-5   -5.159773187548409E-6   -4.287786171583395E-6
                         1.689551704601581E-5   -2.005230542245933E-5    6.748703232090515E-5    5.979344644418802E-5    1.662105385261239E-1    2.525022147681451E-1   -3.357555919089150E-5    2.936514029289650E-5
                         2.349060566853350E-6    1.538696627931177E-5   -1.124178072432334E-5   -1.940970341661378E-5   -1.720552600176272E-5    4.825708275013503E-5    2.256644536379114E-1    3.319395839839415E-1

 2.362500000000000E9     1.895475821194768E-1    2.876285549674655E-1   -3.255372960403350E-5    4.694109698166681E-6    1.469775765812046E-5   -2.746077135437676E-5    9.910411175354617E-6    1.831998887340803E-5
                        -2.993958617822442E-5    4.160599342296956E-5    2.463583234582478E-1    3.288885760167909E-1    3.851728317035146E-5    1.449279256107590E-5    3.286306014250185E-6   -1.654262144765530E-5
                         1.576283161679776E-5   -2.928249990246708E-5    3.312763352987712E-5   -2.073182563033609E-6    1.780494203415898E-1    2.578519939767895E-1   -3.364754035172395E-5    2.931879229009771E-5
                        -2.384518509927744E-5    2.778011994898199E-6   -5.325341514662538E-6   -1.427988833965195E-5   -1.356067841192940E-5    4.380047207372623E-5    2.397786305340739E-1    3.337829070377098E-1

 2.375000000000000E9     2.015267297615340E-1    2.918874235692107E-1    4.650885450674896E-5    3.447108734038392E-5    2.606496979902527E-7   -9.529774797845834E-6   -9.478378124214284E-6   -4.298141301698558E-6
                         3.953847722367790E-5    1.753945912997768E-5    2.596659540236940E-1    3.295936816025665E-1   -1.334762428063249E-5    7.914168264354553E-6   -4.225158596001852E-5    3.025870165801951E-6
                         4.790397533139746E-8   -1.858822281865665E-5    4.338867501270930E-5   -8.205645944086654E-6    1.901400409609568E-1    2.623720717167273E-1    1.690468271082723E-5    4.460703759726395E-5
                        -1.290696137404506E-5    2.032122555465677E-6   -1.438383733207701E-5    5.791061655854718E-6   -4.203295762908786E-6    2.582638001082143E-5    2.539241560636504E-1    3.346456096828264E-1

 2.387500000000000E9     2.136092532529741E-1    2.948122276100003E-1    5.509950729328702E-5    4.386555290395907E-6   -4.357299864037215E-5   -1.676570839294040E-5    6.446449593000408E-6   -7.054316125182425E-8
                         2.815192396914112E-5    1.228717578635861E-5    2.732062737682782E-1    3.293124566966438E-1    3.063944789328149E-5    5.985791345321847E-6   -3.673802776278832E-5   -1.786032123661475E-5
                        -2.873263594918966E-5   -2.449566143691259E-5    3.883105445192677E-6   -7.572650646815178E-6    2.021881238706657E-1    2.661165341102782E-1    2.454016952063687E-5    4.673354554099597E-5
                         7.121933898947200E-7    1.601574407675828E-5    7.114152219244302E-6    7.281250483212155E-6    2.207393247653168E-5    4.323994861179011E-5    2.682401795194374E-1    3.347238556901972E-1

 2.400000000000000E9     2.258896132406654E-1    2.964731691207180E-1    2.965708713130127E-5   -6.070310091945083E-6   -1.349672554115328E-5    1.718593256144261E-5    2.565509420888943E-5    1.608475777871484E-6
                         3.840879978162595E-5   -1.499697163602700E-5    2.868664749347941E-1    3.284078985672616E-1    4.519059395555061E-6   -1.643469124314649E-5   -1.319535131741651E-5    2.501982584194622E-5
                        -2.505297644145449E-5    1.468357965558125E-6    6.609993154063182E-6   -3.530737153855501E-5    2.141549109140597E-1    2.687941640056040E-1    2.218644539723817E-5   -9.177048725741575E-6
                         3.259598228841277E-5   -1.353780357770495E-5   -1.071353142821203E-5   -6.623518754760204E-8    3.385607830672964E-5    3.270774036074788E-5    2.823900211252393E-1    3.340952697618786E-1

 2.412500000000000E9     2.385464069519928E-1    2.968449800242835E-1    4.066582074813871E-5   -3.945256969503939E-5   -5.510401797231409E-5    3.519594174146139E-5   -4.442571658937405E-6   -1.389301548803174E-5
                         1.654059117712345E-5   -5.677232226238823E-6    3.003388972297741E-1    3.269178989552960E-1   -3.513053980072646E-6   -2.039019022801244E-5   -1.064027338103726E-5    2.586039307144144E-5
                        -3.962478183759364E-5    1.888761321406675E-5    2.405504343966774E-5   -4.494374484684148E-5    2.261112994711384E-1    2.704660060383777E-1    2.202120670142408E-5   -1.974809377412135E-5
                         4.618502872091362E-6   -2.960838763872711E-5   -1.085065196096039E-5    7.619836651829122E-6    3.180996313070531E-5   -1.855454414797271E-5    2.961875036008976E-1    3.328058840735635E-1

 2.425000000000000E9     2.513849710956012E-1    2.963522058822771E-1    1.773817820195919E-5   -1.716439446568400E-5   -4.392617976858533E-5   -1.127700060347704E-5    1.672051923233001E-5   -1.155859604042156E-5
                         5.551650713088259E-5   -1.049493101362514E-5    3.134727052062323E-1    3.247836099500608E-1   -6.783190168652506E-6    1.075675816972343E-5   -7.348119325648189E-6   -2.202709472273320E-5
                        -1.880338928733115E-5   -1.589928864622726E-5   -1.098660052086977E-5   -3.046330174826568E-5    2.379097495866291E-1    2.711545751450738E-1    4.349530118846480E-5   -2.288013320941118E-5
                         1.765819918378889E-5   -4.217354178437307E-5   -9.253442224975891E-6    3.080401849974916E-6    1.250850073475502E-5   -1.207422787639208E-5    3.095346301840919E-1    3.306108274016224E-1

 2.437500000000000E9     2.642955639277949E-1    2.952751106145567E-1    1.406803087093522E-5   -3.989903637018987E-5    2.557235160203360E-5    1.829532360706949E-5    6.457735316231260E-6   -6.418634365606712E-6
                         5.486715597958883E-7   -3.122224815556479E-5    3.261507628104163E-1    3.219287046790175E-1   -8.615549804415262E-6   -1.618224399626417E-6    1.122537165815081E-5    9.931181093805631E-6
                         2.772279335632665E-5    6.230780114017048E-6   -1.498388339919984E-5   -5.901476490150962E-6    2.497673391111063E-1    2.708074186308966E-1   -3.048413665568339E-6   -2.410831750211755E-5
                        -9.134297738388014E-7    1.373189642524582E-5   -1.612985612568160E-5    1.320174573913368E-5    2.181500739622323E-5   -4.786318869238667E-5    3.223222007380557E-1    3.275295368730310E-1

 2.450000000000000E9     2.770509165426995E-1    2.939279044973237E-1    1.683378160783676E-5   -2.045297467306867E-5   -2.123112179098788E-5   -5.889727316185076E-6   -2.481926624737012E-5   -5.604931245657779E-6
                        -9.765936857450501E-6   -1.358452821597486E-5    3.380775947484662E-1    3.184620562546209E-1   -3.933772736429587E-5   -7.322385633116277E-6    2.850472334443479E-5   -1.813918020811509E-5
                        -2.924718245261851E-6    1.399387614163582E-5   -2.436580207575622E-7   -5.731787483620648E-6    2.613928215529245E-1    2.696415765500622E-1    7.896694106004263E-6   -4.419896467026399E-6
                        -1.157095873307617E-5   -4.545417252568640E-6   -3.183800651301916E-5   -1.810378281187555E-5   -3.373088990848366E-6   -3.385344298534861E-5    3.346563506593118E-1    3.235691282120940E-1

 2.462500000000000E9     2.893400577565789E-1    2.923239345384705E-1   -5.451530890059955E-6   -2.966886680343949E-5    1.846387902966108E-7   -1.772984398146965E-5   -3.303868330002574E-5   -7.049746969756844E-6
                        -1.877762731891112E-5   -5.272682408352343E-5    3.496238305916480E-1    3.140434340765890E-1   -3.548889495041651E-5    1.958785316503163E-6    1.929758317625040E-5    2.793220798647010E-5
                         1.424073445935637E-5   -2.627270805441535E-5   -2.156631849952050E-5   -1.089705384322665E-5    2.729650618209384E-1    2.677250925944156E-1    4.864330604172900E-6   -3.743509785107410E-5
                        -5.263109670033070E-6   -2.784739037955496E-6    1.338455370692742E-5   -3.738126106749128E-5    5.115589245287319E-7   -3.924842116232799E-5    3.466840694252604E-1    3.188051229680088E-1

 2.475000000000000E9     3.008414555110724E-1    2.902850183407850E-1    7.024131883927969E-6   -4.389946382029652E-5   -1.149408659926476E-5    2.193367818882834E-6   -1.952730683775855E-5   -1.394755287689241E-5
                        -1.195261539472602E-6   -4.417531644634617E-5    3.608244698319554E-1    3.089073349747388E-1    1.461848243298006E-7    3.557345788314562E-5    1.991577660237668E-5    1.661131304569033E-5
                         2.289046982835186E-5   -2.684798261037457E-5   -8.963522087356039E-6    6.469886225834375E-6    2.843121062870559E-1    2.651744096290327E-1   -3.382616912971026E-5   -7.205114247327549E-6
                         4.157104636536688E-6   -1.549216408597364E-5   -1.939999981884672E-5   -1.351243545142987E-5   -2.627458115710677E-5   -7.348519798724548E-6    3.586528407910631E-1    3.134150316072542E-1

 2.487500000000000E9     3.117762728032140E-1    2.877334313869959E-1   -3.726562670594848E-5    8.030554948214712E-6   -9.018800125996094E-6   -3.953091651670128E-5    1.755628927519809E-5    3.144087733011703E-5
                        -9.988751084374889E-6   -1.155166829276810E-5    3.717100809643332E-1    3.032882456421777E-1   -4.742496538940541E-6    2.892852182654433E-5   -2.326043446988583E-5    2.709816674570809E-5
                         2.830224169805639E-6    1.602991289016014E-5    1.819780866788681E-5    2.925887022766092E-5    2.953057697547735E-1    2.621388541735045E-1   -2.113108895295554E-5    2.752997840726069E-5
                         3.502363244774925E-6   -1.876173826561898E-5   -3.163586499553298E-5    2.236530892793001E-5   -2.931126348333360E-5    5.216833274560222E-6    3.702075779354812E-1    3.075102064173572E-1

 2.500000000000000E9     3.220263946657236E-1    2.843663762749301E-1    3.287424759207757E-6    1.120687104117830E-5    4.584638503537484E-6   -3.563625370185444E-6    3.875547838392752E-6   -1.214273421072014E-5
                        -4.529232177026803E-5   -7.248188927608088E-6    3.823073928437334E-1    2.970510859825223E-1    9.640987162435328E-7    1.457274670553842E-5    2.305443077320712E-5   -2.834015965579008E-5
                         1.535078913949821E-5   -2.276710698032672E-5    1.521126934324963E-5    3.047878087153874E-5    3.059316803702072E-1    2.586204889154779E-1   -2.129823543079660E-5    2.750929772877067E-5
                         3.687058806163897E-6   -1.508281930822790E-5    1.277692274647058E-5   -1.527950026977670E-5   -1.809639681339749E-5    4.011541245480613E-5    3.813223256300853E-1    3.014703340438338E-1

 2.512500000000000E9     3.316429346769846E-1    2.802485023371001E-1   -2.599791104256588E-5   -1.497663090622088E-5    2.113786118322963E-5   -2.873280153492957E-5    3.731975392122429E-6   -8.964016741214164E-6
                        -4.342305540378346E-5   -7.391709032401182E-6    3.927221736659737E-1    2.906477846407113E-1   -5.280998369168333E-6    1.717416081940352E-5   -4.755831958397576E-6   -2.237715815962409E-5
                         9.131053833616314E-6    1.276946223653452E-5    1.185371989523262E-5    4.744066448272671E-5    3.161422904562169E-1    2.547466736094663E-1   -3.060836487179658E-5    2.789743027695189E-5
                        -1.409437016715506E-5    3.043710855800074E-5   -6.573193134772408E-6   -1.332646795650095E-5   -1.490218403369027E-5    1.582800480431621E-5    3.920850929149715E-1    2.952414710951475E-1

 2.525000000000000E9     3.410150717744431E-1    2.751703540582334E-1   -2.505555296902598E-5    1.441321650945759E-5   -1.937995473709955E-5   -1.068200190420427E-5    1.196326773865788E-5    7.623893364650604E-6
                        -2.129062434365004E-5    2.752636352631331E-6    4.027364235070149E-1    2.841576648794077E-1    2.241506183351351E-5    2.912014424300235E-5    3.084980981910737E-5   -4.441724827568175E-6
                         2.719690763788216E-6    1.074366459433398E-5   -5.133593191725089E-6    4.741654246345998E-5    3.257737122396864E-1    2.504503604887424E-1   -2.144590694309072E-5    4.011571789715693E-5
                         2.068921790042208E-5    1.771002807395781E-5   -4.919788389749239E-6   -1.852824961854070E-5   -2.757882879472408E-7    2.258003425046398E-5    4.022177803699775E-1    2.889195578793315E-1

 2.537500000000000E9     3.504206585594154E-1    2.694745283825418E-1    1.994976306848847E-5    1.321773848135169E-5    9.879115057748002E-6   -2.236143367071744E-5    1.659625390790436E-5    4.966111853659493E-6
                        -1.564059489591106E-5    3.952527158358055E-5    4.120505458862394E-1    2.777633921881532E-1   -4.420467470805644E-6   -3.107429260642497E-5   -7.690312186158551E-6    2.983727358178663E-5
                         2.751038422975031E-5   -1.595202399357928E-6    2.087352041083056E-6   -1.857851749717724E-5    3.347819772023099E-1    2.459763281531493E-1   -3.996734114519342E-6    2.089668152003716E-5
                        -8.198105037497317E-6   -3.534881640591215E-5   -2.267650218319954E-5   -1.074941532255369E-5   -2.374415578012232E-5    6.296857512977806E-5    4.114194524205289E-1    2.823282528896261E-1

 2.550000000000000E9     3.598224368991672E-1    2.634543292847821E-1   -3.610985385037444E-5   -1.964006833992048E-6   -5.232553053083907E-6    3.484128518089105E-5    9.108517707020177E-6    2.784740656871564E-5
                        -2.840958361615101E-5    1.049639132688947E-5    4.208145438552756E-1    2.710931310257167E-1   -2.079286991667527E-5   -1.666343889622283E-5    2.159434708413829E-5   -1.298783546073352E-5
                        -1.249453695818430E-5    2.104591711642931E-5    2.057920676300269E-5    7.686363783144691E-7    3.434736391789079E-1    2.411173245216891E-1    1.067382991983635E-5    1.414661792831347E-5
                         7.642175958782691E-6   -4.352689917621164E-6    1.600719031928108E-5    2.036745389213036E-5   -1.568708063667790E-5    5.950268140395086E-5    4.202878019221190E-1    2.751690774568102E-1

 2.562500000000000E9     3.691192251130152E-1    2.575377901020153E-1   -1.820233921831356E-5   -1.992007168624342E-5    4.805038601544848E-6    1.564414292901224E-5    1.251105619507791E-5   -9.046473534197266E-6
                         2.433628426821090E-5    4.595925093318748E-5    4.290625620168974E-1    2.641190143972124E-1   -1.602831420160729E-5   -6.518040766124549E-6    1.773314754403734E-6    3.727044307470792E-6
                        -2.347194670432893E-5    6.954914563218700E-6    5.887709621512764E-6    1.013183075976351E-5    3.517611928603954E-1    2.359111338100805E-1    1.530566940715371E-5    2.570758121329622E-5
                         1.497283333753042E-5   -1.351969030452925E-5    3.683937416078341E-5    1.162388761826700E-5    2.515863595175757E-5    3.641152905633929E-5    4.285968302185988E-1    2.674982550644879E-1

 2.575000000000000E9     3.782862654874039E-1    2.517965170117967E-1    2.083935664832689E-5    2.436254335789388E-5    1.481625976444501E-5   -1.518916531098646E-5   -1.983891032845012E-5   -6.930804865369241E-6
                         1.962133577256071E-6   -2.094243010122898E-7    4.369751437404148E-1    2.568911542795437E-1   -3.919402298047207E-6   -8.363655327710321E-6    3.288183478641686E-5   -1.187672828405447E-5
                        -3.613266096942287E-6    1.097534708671513E-5    8.149470638043411E-6   -3.086790069217643E-5    3.597821878196594E-1    2.305569303312371E-1    3.449472555581367E-5    4.096862175143733E-5
                        -1.843339246663540E-5    6.936291779726024E-6    3.354455100266361E-7    1.128207114967375E-5    2.388720760523131E-5    1.409532911580323E-5    4.368941232361706E-1    2.596159627368190E-1

 2.587500000000000E9     3.869267566277608E-1    2.464936205750947E-1   -5.173323649046047E-7    8.512867081289109E-6   -3.651402807339150E-7   -3.278688472823495E-5   -1.178671527627574E-6   -1.355796890685988E-5
                         3.248807499974998E-5    3.897651151766960E-6    4.444689062862032E-1    2.492834576301233E-1    4.783728906268928E-7   -8.973667611165684E-7   -2.396104567806030E-6   -2.904262534457684E-5
                         7.642628162007745E-6   -3.550982063085623E-6    2.169451369717359E-6    1.933371671228522E-5    3.674397167741534E-1    2.249596633161500E-1    3.352474888610943E-5   -1.693003311049286E-5
                        -1.445352215952891E-6   -7.064294271396341E-6   -1.969440118703079E-5    1.231736769331294E-5    1.331252468121244E-5    1.172544296073457E-5    4.450238680257587E-1    2.516080268120737E-1

 2.600000000000000E9     3.949641278616795E-1    2.413622242045873E-1    3.972205090201680E-5    4.194379581006929E-5    1.631766032071367E-5   -1.754275703592789E-5    2.112960225910012E-5    2.871233642138363E-5
                         5.981797628686510E-6    1.629444667217035E-5    4.518364222104276E-1    2.415132100591697E-1    2.531257331650349E-5   -2.276550874146598E-5   -2.344120676429987E-5    2.003708896027259E-5
                        -1.585617775377220E-5    3.135885727217415E-5    3.850207475491978E-5   -1.942904823986861E-5    3.748957957696045E-1    2.191701317445393E-1    2.136930234839060E-5   -2.180300400530735E-5
                         1.001795485370492E-5    1.587724819972540E-5   -2.872851593022875E-6    2.465973465429127E-5    1.135937167777613E-5    2.981574662980782E-6    4.529632355929631E-1    2.436359596276090E-1

 2.612500000000000E9     4.022999340252132E-1    2.362587173044818E-1    2.495097459221406E-5    1.320170406322715E-5   -1.406586201936685E-5   -9.651615130894460E-6    7.199775299184603E-6    1.078056007971341E-5
                         3.918426286330972E-5    4.561786525295807E-6    4.590778283678160E-1    2.339308440082630E-1    3.298326679480424E-5   -2.414875858074999E-5    3.540836986317399E-5    3.486776972364282E-5
                        -2.078222627526305E-5    2.576183897596874E-5   -2.099408064730052E-6   -2.160188194208381E-5    3.821074759202386E-1    2.131734863413700E-1    5.363176741562499E-5   -2.913759927141050E-5
                        -7.394228468054072E-6   -4.743300095278634E-6   -6.556690221264676E-6   -1.040675471734069E-5    4.362884591191474E-5   -1.465230635427809E-7    4.609216257485699E-1    2.358381737690603E-1

 2.625000000000000E9     4.090539303983050E-1    2.307193001184223E-1    3.110849410579888E-5   -2.719764159577225E-5   -5.266821691678933E-6   -1.766099545689034E-7    1.694299663605598E-5    1.753492534319477E-5
                         1.489547751971484E-5   -3.162285329481858E-7    4.661219311510458E-1    2.262047894228067E-1   -2.506296963081842E-6   -4.383520206359744E-5   -1.272520872579792E-5    8.414063837185828E-6
                        -1.302125356652661E-5    1.169979184225206E-5   -1.478297536336607E-5   -2.602941580470618E-5    3.889753355688975E-1    2.069949778599958E-1    1.129796410106886E-5    5.711540953353889E-6
                        -1.665977824059252E-5    2.613763999862797E-6   -3.520314947961009E-5    6.589609543945357E-6    1.839489841904741E-5   -1.450206608611620E-5    4.683261938718644E-1    2.280603089942551E-1

 2.637500000000000E9     4.150997724978516E-1    2.244921963582245E-1    6.082817487905587E-5   -7.414229655027256E-6   -2.165587952830055E-6   -6.247740133213322E-6    5.949795151377222E-5    1.975729276704601E-5
                        -2.383396771489313E-5   -1.759674677096524E-6    4.727421992708464E-1    2.183562348907309E-1   -2.445432269886043E-5   -7.415495403412436E-6   -4.291314373500098E-5   -2.095015938267821E-5
                         3.352436917610941E-5    3.671935275230055E-5    2.826661565499587E-6    1.503857457125398E-5    3.955326513366866E-1    2.007545807593758E-1   -9.698476770890304E-7   -7.585655648668209E-5
                        -2.145403789773853E-5    2.564554145874431E-5    1.313857128816140E-5   -1.684209698936215E-5    2.714568730856084E-5   -4.441304237394128E-5    4.751421931335421E-1    2.202414351188106E-1

 2.650000000000000E9     4.213484606714257E-1    2.175056456125578E-1    2.729940905403221E-5   -4.387781870248625E-7    2.002128913190513E-5    7.707032005978408E-6   -6.252812323958357E-6    7.874956739458829E-6
                        -1.566620755814198E-6   -6.589343511505620E-5    4.790586648051429E-1    2.108070186211821E-1   -3.036555851154423E-5   -1.063825452387855E-5   -6.674499472175579E-6    2.495155136930405E-5
                         2.129251143119728E-5   -1.709365210237960E-5    1.406888569517422E-6   -1.078258172327150E-5    4.018106684465182E-1    1.945691022288772E-1    8.871307020004021E-6   -2.141008849512141E-5
                        -2.594278299445069E-5   -1.015370374967996E-5   -5.712724957764607E-6    6.199238350041993E-6    2.187409042751959E-5   -1.707970256257684E-5    4.814543992315560E-1    2.124031129547559E-1

 2.662500000000000E9     4.276347951426148E-1    2.101238593648045E-1   -2.118176329025309E-5   -1.099001109091438E-5    2.230265401425164E-5   -1.506392493786926E-5   -1.422803204082824E-5   -2.675439478540923E-5
                        -1.494492323351583E-5   -3.230566384243698E-5    4.850947022621295E-1    2.032118969387209E-1   -1.396903535239563E-5    2.022635002155917E-5    1.490493942404396E-5    4.974411929744119E-5
                        -3.100774489564915E-6    1.757885560900173E-6    2.430185327768651E-5    4.802554816717113E-5    4.080760463348983E-1    1.884245085565270E-1   -1.042636032285680E-5   -2.797051492310249E-5
                         1.773781954678034E-6    4.114327088147363E-6    3.102973466915813E-6   -2.775566198394409E-5    8.857890035386985E-6   -5.775798743671360E-5    4.873731182822727E-1    2.041567099153470E-1

 2.675000000000000E9     4.341016156038362E-1    2.026045618333392E-1    4.328449568972794E-5   -8.070271094351630E-5   -1.003149525654133E-5   -7.599810162312408E-6   -7.323317691173027E-6   -1.274161822899523E-5
                         2.120053936028169E-5   -3.633153583528471E-5    4.907173999457186E-1    1.955332959725929E-1   -1.824515782125833E-5    1.178404527782779E-5    3.511532710201390E-5   -3.586675263724810E-5
                         4.457465580757835E-7    1.582986874224119E-5   -8.490846384306518E-6    1.834630660787754E-5    4.140430764799985E-1    1.821881930007792E-1   -2.410483402625294E-5   -2.404111519238042E-5
                        -5.543391438271875E-7    1.239149075805001E-5    8.193818235753986E-6    3.343208999026904E-5   -5.539199389038950E-5   -1.114876609752009E-6    4.930645029607691E-1    1.955099775563277E-1

 2.687500000000000E9     4.407209872655138E-1    1.954516794443002E-1   -2.407695167434392E-5   -5.053876791347818E-5   -2.130748325377936E-5   -8.583640795613144E-6   -1.238782382236878E-6    1.130286481252876E-5
                        -5.317815407353520E-6   -3.759122366510032E-5    4.960912782647722E-1    1.874998366059920E-1    2.148171065952232E-5    2.419657709902402E-5    4.273202905323970E-6   -2.762588690985487E-6
                         2.176075543011862E-5   -2.110898825203904E-5    2.070571814198696E-5   -4.621025503518552E-6    4.198485073900252E-1    1.760096214343262E-1   -1.200428234084706E-5   -1.412248334936344E-5
                         3.814212027835074E-5   -2.424267556430124E-5    1.821854306989480E-5   -1.446054466236033E-5   -3.191828624673544E-5    1.230558251219180E-6    4.988091914007732E-1    1.867329611974704E-1

 2.700000000000000E9     4.473482924841559E-1    1.890038696824917E-1    3.709952994136505E-6   -3.273691386248514E-5   -1.736053950375972E-6    1.099354816050041E-6   -1.562402246158805E-5   -2.734670787475470E-5
                        -1.693937227159830E-5   -1.459756160214049E-5    5.014044395240432E-1    1.795941745866958E-1    5.948157483716094E-6    2.812926584666830E-5   -1.157941575262967E-5   -4.620525058459320E-6
                        -3.413425825611421E-6   -4.163866537982978E-6    1.538827405170587E-5   -3.912332165088382E-6    4.252944564276923E-1    1.699075320553853E-1   -4.646414591077120E-5   -1.210544871747502E-5
                        -1.361458842460849E-5    3.302959236627497E-7   -2.060719306900048E-5    4.369647334416866E-6    5.029898528865023E-6   -2.400304110573340E-5    5.045959303824260E-1    1.780262906478982E-1

 2.712500000000000E9     4.539324613458092E-1    1.832223018701913E-1   -3.435734585749854E-5    2.824735672427215E-5   -2.805932264966739E-5    1.293477339764776E-5    1.435984953844583E-5    1.384110867327382E-6
                         1.648729170428070E-5   -2.337949644249610E-5    5.068903544378898E-1    1.715644008422714E-1    3.784828652320876E-5    1.557898678060942E-6   -2.824874509806109E-5   -2.145880044600798E-5
                        -8.262130855811929E-6    1.868426430454149E-5   -1.226785200691140E-5   -1.532486100477177E-5    4.308212042947525E-1    1.638884375669599E-1   -2.284554218149075E-5   -3.712689378277502E-6
                        -7.959934705102197E-7   -2.589217007857647E-5   -6.596728830842604E-6   -3.815731077063049E-5   -3.480947139750510E-5   -3.243395391105313E-5    5.106276029269319E-1    1.696533956295196E-1

 2.725000000000000E9     4.600341506481470E-1    1.776076303720003E-1   -1.099375237237566E-5    2.517802945491878E-5    2.463303267961709E-5   -2.177584752748824E-5   -2.272451235912300E-5    1.786511796423105E-6
                        -1.255812346042943E-5    3.411643149228802E-7    5.123735141882956E-1    1.638074803889073E-1    1.431330328796513E-5   -2.220461199970072E-5    9.046513228536456E-7   -6.320440192069401E-6
                         9.150857590040624E-7   -1.811845883185361E-5   -4.726092421734124E-6    1.154425783800012E-5    4.361177597753314E-1    1.577358729536210E-1   -2.350683144914768E-5   -1.074029559087382E-6
                         7.154210024820782E-6    2.399380169376644E-5    1.493708797521101E-5    6.438537709812378E-6   -4.299430976819670E-5    2.764584297769892E-5    5.164167658446828E-1    1.615095084585567E-1

 2.737500000000000E9     4.656012778907423E-1    1.721641353253059E-1   -1.007795488081125E-5   -2.407194284203272E-5   -9.067025396292447E-6    5.924910796179964E-6   -6.682985453936831E-6    1.248464565650256E-6
                        -9.423686764963858E-6    4.552637549685143E-6    5.177361733101371E-1    1.560538203291490E-1    3.280498104514903E-5   -3.294598699040506E-6    1.437365750681291E-5   -8.751676190857245E-6
                        -4.389171257447017E-6   -1.561847592897901E-6   -1.897953562083634E-5    2.341413208239469E-6    4.411435063871225E-1    1.514554739980703E-1   -1.703696206349179E-5    2.654895728447106E-5
                         8.659607473043976E-6   -5.525732155597166E-6    1.755141395999464E-6   -1.453402511833783E-5   -2.418371134660352E-5    8.148948806059775E-6    5.216749670839225E-1    1.535397909679450E-1

 2.750000000000000E9     4.705905470201225E-1    1.663666020566718E-1   -3.858615349556594E-5    1.721944075057883E-5   -5.291423875944904E-6    3.013506860173463E-7   -1.579556668871138E-5   -1.466412609470380E-5
                         1.269837081530263E-7    2.081925976087129E-5    5.230227878919450E-1    1.482403610884953E-1    3.699865444758570E-5   -1.262875325659203E-5    1.170431241903706E-5   -8.741377743040733E-6
                         1.311572770464386E-5   -5.456540683961241E-6    2.411244193980064E-6   -3.346866832388707E-6    4.460908634929925E-1    1.449698279242817E-1   -1.514812661250148E-5    2.029039398558548E-5
                        -7.384609561190199E-6   -9.119709654362674E-6    3.684140408670707E-6    2.667148695476568E-5   -3.702983460778126E-6    2.833112190846362E-5    5.267774740605322E-1    1.454290240882151E-1

 2.762500000000000E9     4.752639296420979E-1    1.597276884239429E-1   -3.702804560022811E-5    8.452839694294716E-6    2.336645204710270E-6    2.354687773612367E-5    1.054715818098977E-5    7.895044012678276E-6
                         1.947430655906302E-5    4.736711928529002E-7    5.278857713046357E-1    1.404012648834161E-1    1.498219860069353E-5    1.055091411874469E-6    6.971700612004387E-6   -3.608116310325461E-5
                        -7.110770662220646E-6   -2.212665316882134E-6   -3.005784066743782E-5    3.723413771996459E-5    4.510862097103135E-1    1.383649983087407E-1    3.233823492042427E-6    1.126981099575383E-5
                        -3.086879155829497E-6   -4.784377883489704E-6    4.843063986305825E-6    1.412124042368527E-5   -5.519703027737557E-6    2.694957924310053E-5    5.313569588702433E-1    1.371191465212045E-1

 2.775000000000000E9     4.799379189606338E-1    1.521721163088641E-1    1.240723374743179E-5    4.213056014292264E-5    6.598594731621608E-6    2.010478216180510E-5    2.600902126379712E-5    1.714657716618380E-5
                         5.940321413238216E-6   -3.767397717723468E-6    5.325977676916285E-1    1.324954644700529E-1    5.231895482682705E-6    7.606881219078914E-6   -3.514784956402184E-6   -2.483242959616869E-5
                        -2.661680947078204E-5   -8.292988886736863E-6   -2.839612256066877E-5   -4.246541006351169E-6    4.557792247066910E-1    1.317583280479471E-1    1.017009688345301E-5   -1.354624737277963E-6
                         5.964891432747502E-6    3.266235942815499E-6   -1.481296449219303E-5    5.712580372906943E-6   -9.656466873657978E-6    4.202345869515359E-7    5.356460830903531E-1    1.286481134641493E-1

 2.787500000000000E9     4.850159263472835E-1    1.443111809244598E-1    3.386918907325214E-5   -7.606812134084860E-6    5.860367870749185E-6   -3.967569382170236E-5   -9.941595796123754E-6   -1.259813573689699E-5
                         6.365676112177884E-7    1.097596940796804E-5    5.371286585617377E-1    1.244329836887235E-1    1.155596382889145E-5   -9.377974734035020E-6    1.017816614012439E-5   -1.611318349113287E-5
                         1.952784531947746E-5    5.217781020556354E-6   -2.716157687356626E-6    1.046505521669578E-5    4.607242923546155E-1    1.250882303972209E-1    9.563237136761299E-6    4.250709379307329E-5
                        -6.129624935348962E-7    9.822065708506123E-6   -1.257145105379125E-5    2.386469516429352E-7    6.897324251141111E-6    3.405749513813770E-6    5.400649202870059E-1    1.198257218320852E-1

 2.800000000000000E9     4.904507912520208E-1    1.364189395007470E-1    3.097172927767143E-5    3.833637429791362E-6    1.173666714342773E-5    2.225108213288799E-6    3.117357903642386E-5    2.479077060765097E-5
                         1.643240004125346E-5    1.862023491122015E-5    5.417887630485957E-1    1.162157926591510E-1   -1.330970582000546E-6   -2.275660500158728E-5   -2.017125089466732E-5    2.310813323676414E-5
                         1.171553463818575E-5   -4.765834067589189E-6   -2.570570722359840E-5    7.120947623383197E-6    4.658148416527383E-1    1.184047344886659E-1   -7.325839185668625E-6   -5.497798486731421E-7
                         8.248195896385738E-6   -4.516317758688244E-6    1.785082289374827E-5   -4.655686973847764E-6    2.127836226407254E-5   -2.127066450096367E-5    5.445907537262389E-1    1.106330560235937E-1

 2.812500000000000E9     4.964737084715562E-1    1.286797584940056E-1    1.478049759146709E-5   -6.035573328301897E-6    1.507317837400225E-5   -6.269836724009470E-6    1.963853954517445E-5    1.637707676845844E-5
                         8.644130152852436E-6    4.069715718396817E-5    5.465243507831182E-1    1.079315509103591E-1   -2.554295976187086E-5    7.458472679631700E-6    2.240969197893748E-5    2.416136525581617E-6
                         1.695554534445042E-5   -2.047532141122127E-5   -3.907390419507946E-5   -2.973405123182068E-7    4.708924101578125E-1    1.118529013282958E-1    7.431427827070410E-6    1.606948513926423E-5
                        -2.873844104852158E-6    8.450012083548038E-6    1.071910495500852E-5    8.551434212349446E-6    3.564313506506650E-5    1.225549751842987E-5    5.492648158095456E-1    1.015476170576314E-1

 2.825000000000000E9     5.027492761963582E-1    1.214535770542385E-1    9.437644242992753E-6    1.004432919621308E-5    1.335712628952164E-5   -7.580112766707003E-6    3.541874624498287E-5    1.693503077020969E-5
                         7.067063178880011E-6    1.071115456063173E-5    5.513092932861030E-1    9.938519995229994E-2    1.339302338841543E-5   -3.360396080224115E-5    2.905747637725334E-5    1.973288145483039E-6
                        -3.438508152924907E-6    6.362222717155370E-6   -1.532912837573370E-5    8.346072057511499E-6    4.759622247387164E-1    1.052912359813850E-1    7.174212767962832E-6    1.093883194568679E-6
                        -6.063193211700228E-6    1.531528098406964E-5    6.957395337995249E-6   -3.823371823966397E-6    5.104523267645582E-6    9.006709623358410E-6    5.540425679903896E-1    9.251972896404857E-2

 2.837500000000000E9     5.089063981507174E-1    1.147451320973116E-1    1.672844305674904E-5    2.860675164078809E-5   -4.419151841250126E-6   -7.707959998318499E-7    1.107658028485614E-5   -3.129961635633463E-6
                        -6.659243435317829E-6    1.612612308951336E-6    5.561203727331260E-1    9.100607222500927E-2    3.380628557136932E-6    2.571408996586168E-5   -2.276630130564136E-5   -1.693459753408579E-6
                        -1.465173630721472E-5    1.155534879149362E-6   -1.011587277265961E-5   -1.000962961566901E-5    4.809181271768769E-1    9.874148622657779E-2    5.635798924943092E-5   -1.170717268746643E-5
                         9.832605694084731E-6    7.591286670437123E-6   -1.861080281235041E-8   -1.889291631583069E-5    1.206894618420928E-5    1.884405456837275E-5    5.587604611131974E-1    8.366911154311356E-2

 2.850000000000000E9     5.147058183259657E-1    1.083434221896051E-1    3.513880122436404E-5    3.366750876915527E-6    2.049586707221296E-6   -4.225555292284591E-7   -6.700985989639878E-6   -5.610250076644270E-6
                         4.340801916453932E-6    2.154254308579309E-5    5.609911964491365E-1    8.244423534929463E-2    1.913490445242227E-5   -1.656013920765970E-5    1.345020555521815E-6    2.102482366343965E-5
                         1.084350565243573E-5   -2.592293804382498E-6   -8.201213277406163E-6   -1.550298476644331E-5    4.858756294310514E-1    9.199339113743631E-2    1.869269215227425E-5    4.059639002568180E-6
                         4.580326509098863E-6   -1.964176579510516E-5   -9.088646479328434E-6   -4.456695337980654E-6    4.296767690290601E-5   -6.750031693190159E-6    5.633321565823370E-1    7.507684950404588E-2

 2.862500000000000E9     5.198357912453870E-1    1.018432456450320E-1   -1.114099369642800E-6    1.495803446971414E-5   -3.123851728998242E-6   -1.386130294349166E-5    8.491888457577725E-6   -1.711218806947446E-5
                         2.739009035429241E-5   -7.381267296282287E-6    5.655445712362451E-1    7.383623814844197E-2    9.255444029477458E-7   -1.270508261283833E-5   -7.204047746157570E-6    8.386271565177678E-6
                         5.537164952321670E-10  -9.070748825666550E-6    2.649198472931179E-5    4.294176130144416E-7    4.905083942817101E-1    8.515028521536229E-2   -1.451461623816692E-5   -1.734089586581660E-5
                        -5.114372011593654E-7   -1.994451728789715E-5    1.852559840389231E-7    4.692436821908133E-6   -1.667595935441624E-5   -1.473042866684769E-5    5.673757528153308E-1    6.627861537141372E-2

 2.875000000000000E9     5.244520459547606E-1    9.473822261580221E-2    4.889837771415484E-6    1.320610664352127E-5   -2.078092482819362E-5   -8.705594153585302E-7   -1.022550389077677E-5    2.021105252798749E-5
                         8.489974070477223E-6   -4.667118943135387E-6    5.696692336498694E-1    6.481930438071933E-2   -4.134944626561102E-5    1.087528326005201E-5    1.651356622009550E-6   -3.536562527081865E-6
                        -5.665853558452835E-6   -1.213957157816015E-5   -3.264141996614449E-5    2.948812766530046E-6    4.950233061931106E-1    7.786466094123644E-2   -6.898728793587036E-7   -2.620265629163259E-5
                        -3.902944493148861E-5   -1.414452523494000E-5   -1.306109865481513E-5    5.514933913635467E-6   -1.054882747330093E-5   -2.781764431525791E-5    5.710797436796352E-1    5.711691344342450E-2

 2.887500000000000E9     5.287780132471788E-1    8.672944180552766E-2   -2.112563624746834E-5   -2.842281330145863E-6    2.032056269586317E-5   -1.741805134888899E-5    1.355199167364040E-5    5.771548871788483E-6
                         2.029830924158284E-5   -1.093257823780903E-5    5.739424319044771E-1    5.567041753200359E-2    1.729780571803850E-6    6.344917508154834E-6   -4.640920460470459E-6    2.231305359795269E-5
                         1.278003398962306E-5   -2.001299607037490E-5    1.045388809810575E-5   -1.970170330434825E-5    4.995951819577485E-1    7.039857140032955E-2   -2.289757065813917E-6    1.634240559671735E-5
                         8.427772318111727E-6    1.701973740755295E-5   -3.255896543057761E-5   -6.229577083374712E-6   -1.267576101005833E-5   -1.040938559484774E-5    5.746988419916117E-1    4.768094720919752E-2

 2.900000000000000E9     5.328582780232983E-1    7.803202557004946E-2   -2.023075128465546E-6    2.780141963275167E-5   -5.204512305067962E-6    1.626002343070354E-5    2.899234891458086E-5    1.694048897357071E-5
                        -4.759982925564452E-6   -1.028978625960074E-5    5.778992193417052E-1    4.605182756713573E-2    3.374512998003322E-6    1.794571624649008E-5   -2.448250385450054E-6   -1.953475327856904E-5
                         1.864751314798225E-6    3.311623132174657E-6    1.351704369125144E-5   -3.510889694197348E-5    5.042557269901791E-1    6.223538095215374E-2    1.996357577520661E-5   -1.933444901097278E-5
                         1.485817635672173E-5    1.662668561138257E-5   -1.557517597617503E-5    6.149016362023552E-6   -2.277510223761400E-5   -2.269184282838357E-6    5.782655845795182E-1    3.754254231161753E-2

 2.912500000000000E9     5.374825274265839E-1    6.812209509046799E-2   -1.615858601259193E-5   -4.045408226776745E-6   -7.193260260589297E-6    2.391144025572639E-5    1.336191177962412E-5    1.172148193021193E-9
                        -8.462004250679038E-7   -2.664284270607649E-5    5.820052573603383E-1    3.608176718024531E-2   -9.756359148683832E-6   -1.261220687379774E-5    1.320635224000802E-6   -3.183834231089990E-6
                         8.114924852233759E-7    1.915735818295383E-5    4.649285392548850E-5   -2.126248185966563E-5    5.090264418311546E-1    5.395434378223815E-2   -2.509691824031250E-5   -1.442097922343808E-5
                         3.081780629000151E-6   -9.527590612128464E-6   -9.152353265306600E-6   -1.218889394390880E-5    2.183528930214844E-6   -1.472854987008679E-5    5.821561765584949E-1    2.733708130429781E-2

 2.925000000000000E9     5.425136949147146E-1    5.816201228018618E-2    5.487163808161175E-6    3.094965877409251E-6   -2.304924347069249E-5    7.438498680443409E-6   -5.398754541108020E-6   -1.445404205370604E-5
                         3.680918982239430E-6   -1.253597242294783E-5    5.860203403040555E-1    2.597623879736386E-2   -1.443983196571244E-5   -3.742826692429288E-5   -3.130755023716316E-6   -1.168175352262673E-5
                         9.440633741313467E-6   -3.969968693604687E-7    1.448384494942581E-5   -5.101681754149397E-7    5.136949666510876E-1    4.584627538766533E-2   -7.677497833971392E-6   -2.573210717646279E-5
                        -1.452637460037109E-5   -1.165014801909916E-5    1.968588603016705E-5    4.095333695840993E-5   -1.993312590172102E-5   -2.005622761739158E-5    5.859690075726655E-1    1.719356667147081E-2

 2.937500000000000E9     5.475865102387917E-1    4.838349176982727E-2    6.369716281875226E-6   -7.451500118990210E-6    8.872430163109554E-6    1.991451395713991E-5   -2.211800588223719E-5   -1.516848919026907E-5
                        -3.824170849114646E-5   -2.979627681073959E-5    5.898383627921967E-1    1.619662813804368E-2    1.936293579308386E-5    1.885402429130987E-5   -2.728474914422374E-5    2.200324592023354E-6
                         1.790444622040756E-5   -1.565496389137798E-5    2.369522650006197E-6   -9.519764691353739E-6    5.183123191903838E-1    3.746261668268795E-2   -2.491844958169770E-5   -1.662421315584284E-5
                        -2.599880020980045E-5    1.552437240175127E-5   -1.801022325150951E-5    4.290482562706288E-6   -1.603609558964631E-5    7.266403854447376E-6    5.896776206517640E-1    6.906517442533931E-3

 2.950000000000000E9     5.530523008582305E-1    3.943387209236700E-2   -5.669090298075224E-8   -2.230250823176722E-5    1.325882643013803E-5   -2.792330155749135E-5    3.664077798537178E-5    1.725009554447203E-5
                        -2.243944227657496E-5   -1.027924368993910E-5    5.935020712320319E-1    6.064645616872560E-3   -6.169337069539422E-6   -1.147448776577119E-5    3.386097298592770E-6   -4.446020175134343E-7
                         4.793598406594875E-6   -9.159807657341414E-6    9.308014697366525E-6    6.149297259417389E-6    5.227911054187919E-1    2.897991430318692E-2   -2.179719686119446E-5   -2.283836099635428E-5
                         8.812508366482041E-6   -1.506061997265132E-5    1.070301089132768E-5    3.577544457200331E-5   -3.258862974177857E-6    1.610893916793114E-5    5.930751876038045E-1   -3.242710995714845E-3

 2.962500000000000E9     5.583267821974761E-1    3.065211638366694E-2   -3.379380893202931E-5   -4.551655264646156E-6    2.376619729797764E-5   -2.115924276044105E-5    9.739108121499885E-6    1.219047956291620E-5
                        -1.368910620853519E-5    1.193666770458786E-5    5.969179766850436E-1   -4.143293027697005E-3    4.466753348638804E-5   -3.168983421373253E-5    1.695373154714061E-5   -2.058024434802423E-5
                        -6.360889342830069E-6    3.900764299614972E-6   -3.757022362102933E-6    8.570791965075418E-8    5.270770238621890E-1    2.041857598536738E-2   -3.319581883399807E-5   -1.893026486479416E-5
                         1.089407639603676E-6   -8.894639164202361E-6   -1.664939710958240E-5   -2.648074502282769E-5   -2.164010111574442E-5   -1.113481357494374E-5    5.961883265009078E-1   -1.337059812473806E-2

 2.975000000000000E9     5.629910211863319E-1    2.189275734502445E-2   -1.121941621107078E-5    2.414141799204679E-5    2.150360130998112E-5    2.078774859092048E-5   -1.537979744692323E-5   -2.812449751734366E-5
                        -2.852084693099501E-5   -1.778774680077024E-5    6.002199615128286E-1   -1.439784722307453E-2    1.497812166911853E-5   -1.288383538709124E-5    1.166758664363052E-5    1.311028973800910E-5
                        -2.427494639294896E-5    1.135403274131019E-5   -3.578499542019955E-6   -3.525057461479317E-6    5.312888055534296E-1    1.166507166347564E-2   -1.130841181938308E-5    7.765944560991684E-6
                        -7.289693281725116E-6    4.214870051001203E-6    2.258895790805536E-5   -9.712289029693402E-6    2.423401789915806E-6    7.023041595179022E-6    5.991234816041717E-1   -2.375239599288439E-2

 2.987500000000000E9     5.668962341748577E-1    1.328546099889757E-2   -2.777034237464854E-6    1.810920965900823E-5   -1.575961591550822E-5   -6.224070251876886E-6   -2.965662411887092E-5    7.154428796399880E-6
                        -3.792920040380707E-5    4.385290338907383E-6    6.030340061061753E-1   -2.518369826038290E-2   -9.872673447722706E-6   -7.863408636606939E-6   -1.310130898845507E-5   -1.144667642755196E-5
                         1.751259433681105E-5    2.125849226354083E-5    1.378027516185825E-5    3.934051853159363E-6    5.351561871077032E-1    2.719066987653431E-3    1.066636404116002E-5    6.206769075521329E-6
                         1.506595676171224E-5    1.366463052690879E-5    1.640558296523799E-5    1.230119128793173E-5   -1.532688696868452E-5    1.674923674197791E-5    6.014209446880924E-1   -3.451329617885083E-2

 3.000000000000000E9     5.699727144120005E-1    4.117200555562339E-3    1.228907474383233E-5    4.184679820501313E-5    1.577807647541912E-5    3.517259338031586E-7    1.322700924144897E-5   -1.038323119486681E-5
                         1.088923884917491E-5    1.212017117348789E-5    6.052226076335537E-1   -3.617736326142535E-2    9.678351094081850E-6   -2.415820109975223E-8    1.041106397655085E-5    1.761569314979208E-5
                        -3.120811455766750E-6   -5.246904468839150E-6    5.700074308214921E-5   -1.072383509726838E-5    5.385096541726906E-1   -6.528145408374464E-3    8.809689122537871E-8    8.349033280291604E-6
                         2.558717417059225E-5   -2.426295994632336E-6   -4.503320860242520E-6    1.142758884689039E-5   -5.400917642981711E-6    9.282120830919613E-6    6.033705798026050E-1   -4.549399808996967E-2
