# Supplementary material for: Microwave Imaging for Parkinson’s Disease Detection: A Phantom-Based Feasibility Study Using Temperature-Controlled Dielectric Variations
Source: Sensors (Basel). 2025 Dec 12;25(24):7562. doi: 10.3390/s25247562 (PMC12736638; doi:10.3390/s25247562)
Supplement: Supplementary file 1 [file sensors-25-07562-s001.zip › 38.2.s4p]

#  HZ   S   RI   R     50.00 
! Rohde & Schwarz Vector Network Analyzer 
! Rohde-Schwarz,ZNA26-4Port,1332450024101213,1.95
! Created: UTC 8/28/2025, 1:46:42 PM
! freq[Hz]                re:S11                  im:S11                  re:S12                  im:S12                  re:S13                  im:S13                  re:S14                  im:S14
!                         re:S21                  im:S21                  re:S22                  im:S22                  re:S23                  im:S23                  re:S24                  im:S24
!                         re:S31                  im:S31                  re:S32                  im:S32                  re:S33                  im:S33                  re:S34                  im:S34
!                         re:S41                  im:S41                  re:S42                  im:S42                  re:S43                  im:S43                  re:S44                  im:S44
! 
 5.000000000000000E8    -2.261981053204999E-1    3.471466282480987E-1   -1.528000448924136E-2    1.787002682255348E-2   -4.029855933622929E-2   -1.128135038052593E-2    5.218826556764767E-2    1.574079564515327E-2
                        -1.533639732977956E-2    1.786173808104856E-2   -2.408799756995932E-1    3.257024252717033E-1    1.151113593857531E-2    2.515294735898635E-2   -4.060711342470028E-2   -6.739722277854870E-3
                        -4.034331579251588E-2   -1.127316578819457E-2    1.145092145713148E-2    2.511359799663572E-2   -2.563187212116928E-1    3.438194277039415E-1   -8.382802619764833E-3    1.894711582437911E-2
                         5.221419474442123E-2    1.577151478746946E-2   -4.059648963229219E-2   -6.796812505812351E-3   -8.405362888089116E-3    1.897139898294314E-2   -2.673617875017351E-1    3.375909289057876E-1

 5.125000000000000E8    -2.484681146458236E-1    3.361898324634391E-1    1.216640378641219E-3    9.897597139790430E-3   -3.105987890950559E-2    2.482512560277362E-2    4.498603176021718E-2   -2.940880536673641E-2
                         1.187432136476062E-3    9.910495042824053E-3   -2.757863463220713E-1    3.242292288864523E-1    2.734044581997993E-2    3.861786867112625E-3   -2.855921207226370E-2    2.828471688465144E-2
                        -3.106453140114769E-2    2.488681071910577E-2    2.733123229316901E-2    3.787344122342359E-3   -2.804953853067185E-1    3.446790210827900E-1    6.256291608074831E-3    5.295764255627057E-3
                         4.499634529488065E-2   -2.938899399932562E-2   -2.853681245321554E-2    2.827171220893047E-2    6.246672222909221E-3    5.319127278632369E-3   -2.928644622307742E-1    3.362388606733649E-1

 5.250000000000000E8    -2.985291031824595E-1    3.711841215515982E-1   -6.624465160039538E-3   -1.311415369213416E-3   -1.359545576784492E-3    3.364647206056709E-2    6.018170812998820E-3   -5.051819722765545E-2
                        -6.536225874888528E-3   -1.306155280128443E-3   -3.171175989204112E-1    3.765868544776664E-1    1.516908579733445E-2   -1.492927025365957E-2    2.872211443873071E-3    3.446530430328390E-2
                        -1.303894650033392E-3    3.365354815711291E-2    1.519008889874032E-2   -1.497525462717763E-2   -3.179836735921432E-1    3.949164188445015E-1   -5.718819842006060E-3   -5.201264921730806E-3
                         6.023120435968928E-3   -5.048451545311693E-2    2.860743651156548E-3    3.439973569549452E-2   -5.695584079333385E-3   -5.211798077821789E-3   -3.328683652024122E-1    3.876428668436038E-1

 5.375000000000000E8    -3.001508083727193E-1    4.420940454998473E-1   -1.678084720260622E-2    8.880088038038442E-3    1.863160725422087E-2    1.997387335726692E-2   -2.996467082372179E-2   -3.407641885660271E-2
                        -1.678947386980059E-2    8.875972656873876E-3   -3.014120988611227E-1    4.418771419409342E-1    1.189297061881581E-3   -1.467810191277265E-2    2.155004691965288E-2    1.841899749793178E-2
                         1.871427772593200E-2    1.992550375854223E-2    1.181162606479176E-3   -1.468030376818019E-2   -2.998222258090176E-1    4.617208569224203E-1   -1.535299854940268E-2    5.866506968443715E-3
                        -2.993923280866193E-2   -3.403981565919916E-2    2.152301322102818E-2    1.836737074381279E-2   -1.537589595387627E-2    5.844099313556927E-3   -3.155069401923805E-1    4.611720477473840E-1

 5.500000000000000E8    -2.542114545212116E-1    4.851917516418644E-1   -9.890052013924058E-3    2.651424799747631E-2    2.002040610204477E-2    1.900120652998547E-3   -3.942979390667369E-2   -2.448966185531585E-3
                        -9.941998338270662E-3    2.652793996917350E-2   -2.610719105312684E-1    4.701725075883109E-1   -5.817086963053803E-3   -7.748606316897001E-3    2.236791429736625E-2   -9.502825799739594E-4
                         2.001858594432516E-2    1.920154826896649E-3   -5.779115363032312E-3   -7.774460604476574E-3   -2.531643065447953E-1    4.906696433142767E-1   -8.478613763707661E-3    2.138688505263448E-2
                        -3.951279721116149E-2   -2.457279377366077E-3    2.232316408163053E-2   -9.917224151847156E-4   -8.473189764099706E-3    2.137553179056192E-2   -2.561534493279343E-1    4.944892106453632E-1

 5.625000000000000E8    -2.153148168637139E-1    4.793598543593808E-1    1.596402332653658E-2    3.080596056847027E-2    1.156835956630309E-2   -5.076058850523843E-3   -2.577362767256149E-2    2.123146485416350E-2
                         1.590010367785396E-2    3.080679356704822E-2   -2.335368753113643E-1    4.736515205724904E-1   -2.540230343370966E-3   -7.512015118727794E-4    1.086722882495251E-2   -9.575632746216284E-3
                         1.153636701156534E-2   -5.048611368743804E-3   -2.529752060792901E-3   -7.450124903168012E-4   -2.194263122206273E-1    4.866325396168850E-1    1.358021239525621E-2    2.218244426123464E-2
                        -2.579807081909094E-2    2.123435668742476E-2    1.085323368923769E-2   -9.533382158560975E-3    1.353605760832645E-2    2.214659256759345E-2   -2.153951245416188E-1    4.776852560714508E-1

 5.750000000000000E8    -2.161400871991744E-1    4.740652758895357E-1    3.185034911184541E-2    5.637822291314183E-3    9.796581148621166E-3   -4.265441889169876E-3   -5.628970826164387E-3    2.662217066017909E-2
                         3.182454908862307E-2    5.671073694599775E-3   -2.226720336049798E-1    4.800055693165298E-1    1.941571608449059E-3   -3.967232113558422E-3    6.024659916798272E-3   -5.886194663880994E-3
                         9.768879336469772E-3   -4.285231557716978E-3    1.953105810932118E-3   -4.001554171858561E-3   -2.137708374822120E-1    4.840393340306509E-1    2.085484176610766E-2    4.017494610547661E-4
                        -5.627158743870258E-3    2.665945165220343E-2    5.999717872828212E-3   -5.911452542352681E-3    2.080738469337032E-2    4.110135822284487E-4   -2.186012397965170E-1    4.705585199115330E-1

 5.875000000000000E8    -2.145119658806597E-1    5.011537309376715E-1    1.713046296186438E-2   -1.495920235266685E-2    1.145021869332536E-2   -9.746377207268835E-3    6.898622719580504E-3    2.059845242536519E-2
                         1.718966894201601E-2   -1.490883033600108E-2   -2.062912944244295E-1    5.005731324774105E-1   -9.211340229678021E-4   -9.133871470744044E-3    9.083402854416564E-3   -8.649187395351681E-3
                         1.146280907966600E-2   -9.743420794309302E-3   -9.336026649161140E-4   -9.108328020649042E-3   -2.051951740431780E-1    5.042161617479293E-1    5.518795187236099E-3   -9.648280619184435E-3
                         6.952165632478553E-3    2.055291403494872E-2    9.098368351473223E-3   -8.659590018002723E-3    5.491586260554365E-3   -9.604863095127751E-3   -2.116290315217083E-1    4.992923615905081E-1

 6.000000000000000E8    -1.837274791748446E-1    5.305690286696562E-1   -1.669171283209939E-3   -9.615124376438404E-3    5.854616574955327E-3   -1.958183477812539E-2    1.339160120016404E-2    1.666765913930746E-2
                        -1.650761109800479E-3   -9.674267562740280E-3   -1.729149990448366E-1    5.160713476036359E-1   -1.034671168016052E-2   -1.142185715223096E-2    5.198624134749674E-3   -1.889996919891039E-2
                         5.804505252623517E-3   -1.960256530246562E-2   -1.032152078639654E-2   -1.135869437554361E-2   -1.741742768269511E-1    5.238080737804903E-1   -5.176700685998251E-3    1.333577320525027E-3
                         1.343786409573238E-2    1.665720983096936E-2    5.206802773551313E-3   -1.892504989775079E-2   -5.160303882234859E-3    1.331156206996699E-3   -1.706363411454866E-1    5.227570991025050E-1

 6.125000000000000E8    -1.369687169615713E-1    5.381239414800859E-1    1.782621715954595E-3    6.022280533551492E-3   -1.022289600190081E-2   -2.345087021660946E-2    2.519215752007783E-2    9.627146360556501E-3
                         1.770724037918717E-3    6.008554594113347E-3   -1.353876418244335E-1    5.176992586996382E-1   -2.134434001509988E-2    1.125385478512867E-3   -1.223842922855319E-2   -2.367256765638213E-2
                        -1.025593344880152E-2   -2.345674693738422E-2   -2.135536744192637E-2    1.106401755756390E-3   -1.331548501821472E-1    5.248017031129270E-1    6.377043491129407E-3    1.412944038542418E-2
                         2.518664700482850E-2    9.602507208999495E-3   -1.217754160761650E-2   -2.366674558956718E-2    6.370467261806937E-3    1.416365110436168E-2   -1.206994074745313E-1    5.134357489086383E-1

 6.250000000000000E8    -9.638837425228616E-2    5.210895821825074E-1    1.866659948656860E-2    1.035437803564986E-3   -2.672292447119193E-2   -1.079914678022705E-2    2.962262179089755E-2   -1.180676293156512E-2
                         1.867940054756228E-2    1.007243446326258E-3   -9.750312656780831E-2    5.046977726316553E-1   -1.238585456628047E-2    1.953237512791939E-2   -2.987205511777985E-2   -8.128623149832412E-3
                        -2.676932514740177E-2   -1.076339510882484E-2   -1.236631285430143E-2    1.957823740233413E-2   -9.831375837842227E-2    5.060430383059938E-1    2.474138187036797E-2    2.350538744078352E-3
                         2.965088652152094E-2   -1.186111446378258E-2   -2.986448497114277E-2   -8.069335816664655E-3    2.472852566713046E-2    2.363342910285429E-3   -9.390062970413891E-2    4.810537151846349E-1

 6.375000000000000E8    -7.880202819914214E-2    4.963811266359721E-1    1.666939222821816E-2   -2.049405846444024E-2   -2.695030479310186E-2    1.072512236765264E-2    1.312072459154106E-2   -2.929114397794240E-2
                         1.666447144431706E-2   -2.056343956306712E-2   -7.782531018178968E-2    4.774834774613163E-1    8.584987656787474E-3    1.904819490495289E-2   -2.676360409075848E-2    1.653973198037562E-2
                        -2.695899811133399E-2    1.075693686942542E-2    8.586396102145826E-3    1.905811890280397E-2   -8.692894431870338E-2    4.823446420528050E-1    1.825710552162331E-2   -2.178360854411025E-2
                         1.313534674304537E-2   -2.928341746356959E-2   -2.672423365010605E-2    1.650826590793274E-2    1.824826593457997E-2   -2.173489874438476E-2   -9.647668659705382E-2    4.582731097990816E-1

 6.500000000000000E8    -7.306547986308708E-2    4.902844483820006E-1   -6.612951340932057E-3   -2.633558417104669E-2   -1.302924904320855E-2    2.494529675339403E-2   -6.385913242772323E-3   -3.011174212693927E-2
                        -6.628773893648193E-3   -2.632219985045849E-2   -7.495545020617229E-2    4.658763961980068E-1    1.530009333670728E-2    1.113119468273299E-3   -7.497664129953953E-3    2.884048170633004E-2
                        -1.302475711877147E-2    2.500400071305263E-2    1.528229006128492E-2    1.136870697360067E-3   -8.274253679992941E-2    4.781451411125102E-1   -5.915988854601867E-3   -2.407257211453778E-2
                        -6.415159290964714E-3   -3.010116491849467E-2   -7.425865146588033E-3    2.884590338584975E-2   -5.894732180592823E-3   -2.406903418388514E-2   -9.647073738218709E-2    4.637893700637665E-1

 6.625000000000000E8    -5.073540339785552E-2    4.933262193531395E-1   -1.898248664551050E-2   -8.573538196721986E-3    6.092172987405173E-3    2.641132226183121E-2   -2.431011839376948E-2   -2.329537061889670E-2
                        -1.899563744482976E-2   -8.593440424322358E-3   -5.970109715547096E-2    4.665164794453343E-1    2.065163741197472E-3   -7.602382128472567E-3    1.295528654056263E-2    2.466055715249472E-2
                         6.081840570955355E-3    2.638909118064305E-2    2.077797231095447E-3   -7.598159728191357E-3   -6.585620435080544E-2    4.799187719041494E-1   -1.432108221280594E-2   -6.597605346146668E-3
                        -2.432765142728707E-2   -2.330530179996144E-2    1.296783534573454E-2    2.467773196189319E-2   -1.431574075292233E-2   -6.636701695249145E-3   -7.181095427987813E-2    4.702520839096034E-1

 6.750000000000000E8    -1.847896150444308E-2    4.825938219907390E-1   -1.047831813699024E-2    4.381951743104589E-3    1.942568647178534E-2    1.443154759364778E-2   -3.847941906014201E-2   -2.100946509335540E-3
                        -1.050428333003877E-2    4.408444097714720E-3   -3.046490894129309E-2    4.581300878229077E-1   -5.291962010538759E-3    2.177350391945146E-3    2.292425209552089E-2    8.094190643787368E-3
                         1.942737532097610E-2    1.444650090421093E-2   -5.287729540300695E-3    2.179273377913563E-3   -4.026825858319654E-2    4.746349510146619E-1   -4.429690589184305E-3    2.115854529270819E-3
                        -3.849293037954511E-2   -2.131029293957839E-3    2.290408049569459E-2    8.047474449217652E-3   -4.427311669146661E-3    2.110120948258210E-3   -4.010303202752412E-2    4.587544314546315E-1

 6.875000000000000E8     9.205447175783418E-3    4.562046326483579E-1   -7.393428671764232E-4    2.135838733449365E-3    2.022521248842892E-2    8.673264435785027E-4   -3.112585123036379E-2    2.753284057806890E-2
                        -6.988955958001288E-4    2.180222119467171E-3   -4.142879325491242E-3    4.295943563006955E-1    2.861043549650065E-3    9.692216827526773E-3    1.827993613844196E-2   -5.907278189972185E-3
                         2.025766724304785E-2    8.637156578881162E-4    2.802888441120175E-3    9.698071786365245E-3   -1.507140087451298E-2    4.552705438504501E-1    2.316299070175387E-3   -4.785587655187030E-3
                        -3.115601300834165E-2    2.750546687435147E-2    1.826505437203850E-2   -5.904845289966314E-3    2.347529753459519E-3   -4.779636644032164E-3   -1.687761176587341E-2    4.326870461509295E-1

 7.000000000000000E8     2.052066717862520E-2    4.199186892670850E-1   -1.041247328313853E-3   -5.705890508103929E-3    1.719623400076139E-2   -8.114542407577124E-3   -2.217598200647194E-3    4.154173855556871E-2
                        -9.920663940030067E-4   -5.767881531006564E-3    1.383652451369908E-3    3.938163565350219E-1    1.326400183309395E-2    3.911098651320208E-3    1.102910446266957E-2   -1.151237226012807E-2
                         1.720123608587278E-2   -8.147387483340953E-3    1.325238366189930E-2    3.883241914408192E-3   -2.911559010758825E-3    4.278642206869846E-1   -5.440449351691738E-3   -1.289023550203967E-2
                        -2.213161646264015E-3    4.152749298129639E-2    1.103449109488207E-2   -1.150490543805084E-2   -5.478432359615820E-3   -1.283087003139953E-2   -9.320424731493420E-3    4.040195039803266E-1

 7.125000000000000E8     1.267652631961270E-2    3.929804320652132E-1   -1.048363913101057E-2   -6.907515614515886E-3    1.043607773961999E-2   -1.652505170156672E-2    2.516045890347853E-2    2.940576998240657E-2
                        -1.050639913648317E-2   -6.925186719859727E-3   -7.996404055856981E-3    3.726933819746821E-1    1.305595582101375E-2   -9.185263669176574E-3    3.888274569265379E-3   -1.446315816837313E-2
                         1.037689907667970E-2   -1.656024938694142E-2    1.307244507590390E-2   -9.244173797828256E-3   -3.277924844931468E-3    4.080849549978691E-1   -1.754014365611332E-2   -6.179699443685913E-3
                         2.517900743710254E-2    2.943275935437567E-2    3.911629020607136E-3   -1.442129862158598E-2   -1.748458278841628E-2   -6.137030413568393E-3   -1.098066212992877E-2    3.861681955565453E-1

 7.250000000000000E8     8.512258761360461E-3    3.848555707022348E-1   -1.546297539752259E-2    3.518617740038645E-3   -1.029477292244491E-3   -1.889487378984443E-2    3.461481758685490E-2    6.560885455357129E-3
                        -1.547649484691644E-2    3.511538385120011E-3   -8.616234199433274E-3    3.671069842609263E-1    5.969957155096037E-4   -1.635217794360021E-2   -3.526563474787374E-3   -1.331496512989446E-2
                        -1.100902672225622E-3   -1.887532129988342E-2    6.113531371324652E-4   -1.635340172140876E-2    1.708190132172167E-3    4.004182607006375E-1   -1.680900101234130E-2    7.730297712824081E-3
                         3.464306745364626E-2    6.554371348985498E-3   -3.500296247932988E-3   -1.332754893627308E-2   -1.679920170500868E-2    7.685901934698480E-3   -5.095827808937086E-3    3.767106308399339E-1

 7.375000000000000E8     1.924652266375586E-2    3.760145027535103E-1   -8.415482913655960E-3    1.237717758586058E-2   -1.047420308251435E-2   -1.484427172867214E-2    3.095582694946495E-2   -1.425135861011673E-2
                        -8.445697230234875E-3    1.242439242826257E-2    5.429016741989123E-3    3.540703968759525E-1   -1.177681851190659E-2   -8.599907844246357E-3   -8.772303741039097E-3   -1.001895465651920E-2
                        -1.049681050916757E-2   -1.483931055807452E-2   -1.181373829186393E-2   -8.589322165651518E-3    2.000220136081053E-2    3.863559519602096E-1   -6.605067316852426E-3    1.383284800462066E-2
                         3.098898945519434E-2   -1.429853705077603E-2   -8.795996405753442E-3   -1.002372407472529E-2   -6.608294273381660E-3    1.381447315048020E-2    1.003750170097775E-2    3.601430765851326E-1

 7.500000000000000E8     3.489227192947263E-2    3.521763299021543E-1    5.399348083662404E-4    1.141706462343253E-2   -1.716498268168112E-2   -7.138287270744908E-3    1.621085138520656E-2   -3.058196522991751E-2
                         5.631391321982676E-4    1.139940921906979E-2    1.450860304058589E-2    3.234140941477549E-1   -9.754660484257346E-3    5.095633744698214E-3   -1.353390436871560E-2   -5.022116860973987E-3
                        -1.716262519455293E-2   -7.122501226718087E-3   -9.778562460891347E-3    5.109761149325980E-3    3.522966358130921E-2    3.540683805096076E-1    1.470540789978684E-3    1.010232583187664E-2
                         1.617046324260194E-2   -3.056664562786202E-2   -1.350691789499853E-2   -5.028316290076568E-3    1.468905423218246E-3    1.009373420210948E-2    2.230493122034151E-2    3.277547703801845E-1

 7.625000000000000E8     3.503087286407425E-2    3.140519762881827E-1    3.452169930634113E-3    6.116109941002066E-3   -1.902712612215601E-2    4.289784453559444E-3   -6.328905039388305E-3   -3.424944967962953E-2
                         3.480470377566591E-3    6.077006053303431E-3    2.134873480493468E-3    2.898759066053577E-1    2.467914163902948E-3    6.643317184085333E-3   -1.562501683966869E-2    4.128750582243359E-3
                        -1.903848805454948E-2    4.303694214552328E-3    2.516306437206231E-3    6.636280497626097E-3    2.893133510126897E-2    3.154174287881349E-1    1.558156307328708E-3    4.921930182748351E-3
                        -6.314597277676297E-3   -3.423230317916919E-2   -1.557247561043958E-2    4.136056877733522E-3    1.563163729585558E-3    4.897274997457141E-3    1.392459255066057E-2    2.867519265602797E-1

 7.750000000000000E8     1.128567467053588E-2    2.879322428416154E-1    9.603416023140614E-4    3.382930416679914E-3   -1.245723718791887E-2    1.578484371825863E-2   -2.669399571422126E-2   -2.311550020855382E-2
                         9.698161969525632E-4    3.369238920788294E-3   -2.126066890558482E-2    2.753296929984451E-1    5.476132505430656E-3   -3.606317235882590E-3   -9.690016848806814E-3    1.404558344036718E-2
                        -1.248806109130243E-2    1.582299159762379E-2    5.457068470975643E-3   -3.621810721653536E-3    7.580125698622006E-3    2.943411746995595E-1   -1.058562379316161E-3    5.543011246829183E-3
                        -2.665864157677148E-2   -2.314901628194111E-2   -9.690417506584408E-3    1.404814638230733E-2   -1.041342617648079E-3    5.532207370741117E-3   -1.420674717129443E-2    2.632714852664856E-1

 7.875000000000000E8    -7.126617419251981E-3    2.865000412136497E-1   -5.806701259108422E-4    6.422049048396267E-3    8.890449593194125E-4    1.975693470522287E-2   -3.575120506742845E-2   -5.199264784843060E-4
                        -5.712464350232775E-4    6.423818491377042E-3   -3.289576984126265E-2    2.727824739798194E-1   -3.300027040953121E-3   -8.338451368435034E-3    2.237286796871971E-3    1.679025844880129E-2
                         8.907114360427566E-4    1.975680626030914E-2   -3.273944234289682E-3   -8.333757123409091E-3   -4.441954078270144E-3    2.874483092981759E-1    1.106346727593689E-3    8.902924015525887E-3
                        -3.573359538985389E-2   -5.359095926468658E-4    2.227928562003561E-3    1.677815453381660E-2    1.096197987432753E-3    8.889764972312272E-3   -3.421436044116186E-2    2.609395889485179E-1

 8.000000000000000E8    -6.373144275222070E-3    2.835604316162781E-1    3.275477596845864E-3    9.610181924612755E-3    1.317833918611535E-2    1.341820146594924E-2   -2.691334315439024E-2    2.262571998387378E-2
                         3.311193970883759E-3    9.620266929372019E-3   -3.674351512803622E-2    2.630663399179849E-1   -1.082508590993734E-2   -1.537151701919285E-3    1.275269921472454E-2    9.875766663966702E-3
                         1.319856004645588E-2    1.341436536475589E-2   -1.082572547360994E-2   -1.479769628605536E-3   -9.441604154075285E-3    2.744138659992770E-1    5.772389116127807E-3    8.823025830257517E-3
                        -2.692042000381625E-2    2.260122385111814E-2    1.271377687065414E-2    9.887305847572121E-3    5.750032245766324E-3    8.788058428134283E-3   -3.923690506943123E-2    2.564639546070901E-1

 8.125000000000000E8    -6.433549716216892E-3    2.634729387300162E-1    1.066539518378407E-2    8.912382987896423E-3    1.692340077927687E-2    4.419380413946681E-4   -5.993125717129498E-3    3.316736852298734E-2
                         1.069531449987051E-2    8.942817322520205E-3   -4.821572885493918E-2    2.465789789723775E-1   -7.979714691796362E-3    8.088929141106333E-3    1.372802200196180E-2   -2.643910126439566E-3
                         1.692859029856923E-2    4.191153971607518E-4   -7.983911410403978E-3    8.095019179126464E-3   -2.248794880197898E-2    2.556942747899910E-1    1.059533263213264E-2    6.504831068660043E-3
                        -5.961896726750706E-3    3.318825829391366E-2    1.373205933851248E-2   -2.670745298478691E-3    1.056159924412865E-2    6.516641283821929E-3   -4.660089636937526E-2    2.387310734701568E-1

 8.250000000000000E8    -2.525900183441938E-2    2.389516831592487E-1    1.657964200566761E-2   -2.858761914859923E-4    1.007280456846936E-2   -9.473082271691056E-3    1.554072708118149E-2    2.846003001179022E-2
                         1.656944718649919E-2   -2.637775684837766E-4   -6.975866288546202E-2    2.362314058064009E-1    1.182876953194148E-3    1.072224568595547E-2    4.815652537775938E-3   -9.094658124050987E-3
                         1.006781577197200E-2   -9.467163327832786E-3    1.161266875455678E-3    1.075572992700285E-2   -4.599163597559229E-2    2.431180112424587E-1    1.400715827244279E-2   -1.126047050233398E-3
                         1.558116183126455E-2    2.846692337459338E-2    4.822427586091875E-3   -9.092932630408062E-3    1.401488582547596E-2   -1.103385961595730E-3   -7.180258611688164E-2    2.210187693292178E-1

 8.375000000000000E8    -5.745017770392350E-2    2.301943926480360E-1    1.064585246030062E-2   -1.124024281447784E-2    7.282003025545694E-4   -9.878755975486011E-3    2.864240929606731E-2    1.201375293323004E-2
                         1.064010039634283E-2   -1.124280427364817E-2   -9.131357051069375E-2    2.367719831585849E-1    7.926969233185335E-3    4.356660432325380E-3   -2.502625890651373E-3   -5.278737034852256E-3
                         6.945338173506267E-4   -9.924739911711777E-3    7.940249968504698E-3    4.363580496520092E-3   -7.181354689542775E-2    2.433505871489721E-1    8.218322292760106E-3   -8.921023808454977E-3
                         2.859469819447840E-2    1.204276688052183E-2   -2.516575733183802E-3   -5.262441363529318E-3    8.211162873089199E-3   -8.954060611316995E-3   -1.053125690305613E-1    2.231092868111089E-1

 8.500000000000000E8    -8.282574141561427E-2    2.399201348821361E-1    6.776242873328328E-5   -1.074023642887179E-2   -3.154724114738727E-3   -5.484538056084461E-3    2.891868059912408E-2   -7.350301965241520E-3
                         6.631314409635274E-5   -1.075035864297298E-2   -1.072517127545731E-1    2.430580504910789E-1    4.952809017026401E-3   -3.502229204764491E-3   -1.532952698012304E-3    8.155109590895380E-5
                        -3.147749496181590E-3   -5.468015276193949E-3    4.944642636358702E-3   -3.526921869166126E-3   -8.964535158460195E-2    2.531276389476800E-1    9.413478419044512E-4   -6.841519086834806E-3
                         2.888125389481034E-2   -7.365499636858289E-3   -1.555674562012447E-3    6.440926638061578E-5    9.383506365794957E-4   -6.820012076620410E-3   -1.248006248191593E-1    2.416176350307765E-1

 8.625000000000000E8    -9.224750650462471E-2    2.515741636540254E-1   -2.381130133999126E-3   -4.458102836850304E-3   -3.329450361982560E-3   -2.647190944335985E-3    1.853096631324319E-2   -2.329316945367326E-2
                        -2.400225750360167E-3   -4.438373600279961E-3   -1.173984703974595E-1    2.497683211632287E-1   -2.095965178502204E-3   -2.495860700422823E-3    1.903977932052790E-3   -5.991539448907653E-4
                        -3.324990895017184E-3   -2.656068976404760E-3   -2.077919413237892E-3   -2.546055658705053E-3   -9.769720813592013E-2    2.630224964585460E-1    1.548811734561883E-3   -2.984769191868282E-3
                         1.857118306622276E-2   -2.327696011468854E-2    1.924105716337227E-3   -6.021806640933674E-4    1.573552914233740E-3   -2.972385724580078E-3   -1.266039801463579E-1    2.548572565660135E-1

 8.750000000000000E8    -9.771464906812098E-2    2.533529373545967E-1    7.050777050064527E-4   -2.454385320763020E-3   -3.002742578195908E-3   -1.059481718482397E-3   -5.844893533266581E-4   -2.975716575126773E-2
                         7.052841549354927E-4   -2.453706119898386E-3   -1.258119685573258E-1    2.541724369013810E-1   -1.749456828354605E-3    3.566685845002773E-3    1.319988364650610E-3   -3.634146747416394E-3
                        -3.014706487511416E-3   -1.039209950447723E-3   -1.761693615754463E-3    3.544982187450529E-3   -1.016734020475290E-1    2.673779751387551E-1    4.026534225833273E-3   -4.584629923707502E-3
                        -5.801106700733976E-4   -2.975261440162376E-2    1.298425871838108E-3   -3.664869886051602E-3    4.030138456199654E-3   -4.593323691204364E-3   -1.291886084474423E-1    2.544212629650929E-1

 8.875000000000000E8    -1.111407269143894E-1    2.534609582933402E-1    2.005359083422133E-3   -5.789618582334717E-3   -2.314223087658207E-3   -2.528677562405190E-4   -1.894824414542084E-2   -2.168093208974952E-2
                         2.027317751309686E-3   -5.778306189636589E-3   -1.364224838087366E-1    2.576796188183210E-1    3.878750864839810E-3    4.073211748386550E-3   -1.604895920225018E-3   -4.295970952538925E-3
                        -2.327401009197527E-3   -2.381583768341025E-4    3.893710452198013E-3    4.066489180892004E-3   -1.092100094518593E-1    2.678817510976810E-1    2.443935985904436E-3   -9.106339276076850E-3
                        -1.896977387083562E-2   -2.170885354888250E-2   -1.615207152560400E-3   -4.313188978247749E-3    2.427102685035468E-3   -9.070568744749074E-3   -1.434162844274909E-1    2.549994215527418E-1

 9.000000000000000E8    -1.278425999942804E-1    2.633054147514980E-1   -2.508225815713798E-3   -8.810473634766327E-3   -2.211612964998352E-3   -2.495048464837805E-4   -2.733635819466271E-2   -4.697133956721509E-3
                        -2.500399932679107E-3   -8.827593959756720E-3   -1.503130694037215E-1    2.657917254168048E-1    6.231981164293286E-3   -7.727296768246658E-4   -3.941247466289782E-3   -2.942720937742964E-3
                        -2.202483043152354E-3   -2.319633337922115E-4    6.225099042764532E-3   -7.773995138317726E-4   -1.224128380171700E-1    2.730565560887437E-1   -4.076142703645972E-3   -1.064836399355760E-2
                        -2.737024921021979E-2   -4.708991883933857E-3   -3.935183104794279E-3   -2.937409802966314E-3   -4.082104105032613E-3   -1.064055404174170E-2   -1.586876778521702E-1    2.682322180115467E-1

 9.125000000000000E8    -1.371576965922188E-1    2.817426875784736E-1   -8.273915450358764E-3   -5.885080573304519E-3   -3.096222911999525E-3    3.495167572351939E-4   -2.337794325842354E-2    1.345588801083868E-2
                        -8.279327444250528E-3   -5.859398574470724E-3   -1.607099014282250E-1    2.820951669805964E-1    3.306055282793749E-3   -4.767047029544047E-3   -5.461817476935567E-3   -5.855791849641389E-4
                        -3.093530162207956E-3    3.431025007388556E-4    3.334942687042361E-3   -4.734837326788774E-3   -1.323215520927507E-1    2.879351195557689E-1   -9.508669557692124E-3   -6.006591886195232E-3
                        -2.339492334164672E-2    1.343318808941065E-2   -5.485813657039169E-3   -5.706481407764263E-4   -9.492133080707231E-3   -5.984333552411598E-3   -1.628326269918471E-1    2.877150872809446E-1

 9.250000000000000E8    -1.363411933884652E-1    2.994751575425699E-1   -9.620836882075138E-3    3.970784391978656E-4   -3.326699595430420E-3    2.660827143729970E-3   -8.564964946055914E-3    2.453927319623494E-2
                        -9.630851657293011E-3    3.998623026116989E-4   -1.613268612333923E-1    2.997517096252944E-1   -3.669902966824728E-4   -4.330310023754946E-3   -5.465009262816745E-3    3.071888556054008E-3
                        -3.339517218441273E-3    2.679889408066896E-3   -3.591386988443649E-4   -4.359773847600864E-3   -1.316209870363203E-1    3.042724606611291E-1   -1.006085464815549E-2    2.215990097182192E-4
                        -8.554255050295440E-3    2.454678394262479E-2   -5.459164674559972E-3    3.069936393348721E-3   -1.007684411905711E-2    2.164786058314977E-4   -1.577251482323186E-1    3.014765515303051E-1

 9.375000000000000E8    -1.308168996286774E-1    3.104540993063921E-1   -6.258653213923987E-3    5.453835186270801E-3   -9.085803384627969E-4    4.997702167337468E-3    9.423615354753254E-3    2.242607792826957E-2
                        -6.244939496967495E-3    5.458024893359802E-3   -1.562995982615846E-1    3.112182895465124E-1   -1.429395288234960E-3   -2.592418376335700E-3   -2.368690813445121E-3    6.128642819379765E-3
                        -9.005200723733054E-4    4.993188439468985E-3   -1.437728004873969E-3   -2.603524715444524E-3   -1.254497460785298E-1    3.129010214004025E-1   -6.820277220177537E-3    4.994974536814764E-3
                         9.419034772829515E-3    2.241869662214608E-2   -2.389992968150392E-3    6.121377010523121E-3   -6.827546779939337E-3    4.983943168246189E-3   -1.527569940354918E-1    3.069761913489082E-1

 9.500000000000000E8    -1.273868177223374E-1    3.152624529615653E-1   -4.502844991593148E-4    5.893766257871161E-3    3.096073185182387E-3    4.305384168532786E-3    1.957505288049658E-2    9.207090772642607E-3
                        -4.581206560125855E-4    5.890517474036092E-3   -1.527458399603016E-1    3.166647108247528E-1   -1.649893185264097E-3   -1.692605354789070E-3    2.143210418639378E-3    6.027983630578377E-3
                         3.093299807135103E-3    4.298546933973174E-3   -1.646151548540758E-3   -1.707559728276054E-3   -1.231009283827986E-1    3.150442661658378E-1   -1.485381813800052E-3    5.607527030129076E-3
                         1.957836251420200E-2    9.221920307701959E-3    2.110327739300745E-3    6.015824983545007E-3   -1.489608806240293E-3    5.598108198976965E-3   -1.530901179817454E-1    3.098004098620109E-1

 9.625000000000000E8    -1.290017743996986E-1    3.197491929183160E-1    2.253716779089411E-3    1.649368704704701E-3    4.782003108657575E-3    3.237023664870927E-4    1.758951374874852E-2   -4.647792952994556E-3
                         2.251355175516120E-3    1.645681717247493E-3   -1.532319827647055E-1    3.220431415311821E-1   -1.669570551722347E-3   -9.855461015992474E-4    4.839840719224638E-3    2.728946272235079E-3
                         4.762121006047269E-3    3.012718599069723E-4   -1.702023512494405E-3   -1.000127395105631E-3   -1.267471063290751E-1    3.190303688253910E-1    8.607520872237765E-4    1.935620898739021E-3
                         1.760671550715264E-2   -4.647513380399626E-3    4.834715708890349E-3    2.747725823307831E-3    8.670174730745530E-4    1.938833070268470E-3   -1.567089137109378E-1    3.163268353233689E-1

 9.750000000000000E8    -1.311721394537813E-1    3.288098479991719E-1   -6.463063099723021E-4   -1.659019532796618E-3    2.147913655571877E-3   -2.848558659566840E-3    9.569353751583654E-3   -1.141344853436517E-2
                        -6.537710869155357E-4   -1.658663244443415E-3   -1.533386604826724E-1    3.312735743193639E-1   -1.287684803083955E-3   -6.641666737096547E-4    3.992410109129584E-3   -6.786929446902869E-4
                         2.143276181826730E-3   -2.831261079216078E-3   -1.292574596449681E-3   -6.519601619461029E-4   -1.290819216292394E-1    3.292558612914106E-1   -1.675295414674115E-3   -3.461962877013301E-4
                         9.566937222488822E-3   -1.140883288621065E-2    3.989173841655473E-3   -6.612934684438564E-4   -1.683482347061812E-3   -3.243351268205795E-4   -1.570221630561652E-1    3.273214983765207E-1

 9.875000000000000E8    -1.278473780832820E-1    3.405319289269865E-1   -4.338477399574443E-3    7.502532614495294E-4   -1.139919553136977E-3   -1.541083742267255E-3    2.130465600854532E-3   -1.270764228245252E-2
                        -4.346350263132691E-3    7.475968786838041E-4   -1.485885702695173E-1    3.415029975104298E-1   -1.290338280767137E-3   -1.453023340411867E-3    1.873454775057168E-3   -1.134132102731887E-3
                        -1.147058113935882E-3   -1.525239130186560E-3   -1.292899906436407E-3   -1.443745352635529E-3   -1.241217825825580E-1    3.404615343780315E-1   -4.138951129434030E-3    2.117424446899780E-3
                         2.135607675847019E-3   -1.274022818374349E-2    1.868645297770722E-3   -1.132039988292964E-3   -4.144534667216016E-3    2.109602396453707E-3   -1.512434489688001E-1    3.377140343359880E-1

 1.000000000000000E9    -1.188646547601711E-1    3.484619898854825E-1   -2.863521105035455E-3    5.180068595490773E-3   -3.374629978754341E-4    1.429187342537080E-3   -4.413353809845316E-3   -1.132710345773315E-2
                        -2.830810783781109E-3    5.186035117304661E-3   -1.403813739781894E-1    3.474641348714505E-1   -3.572876531358812E-3   -1.748823529307030E-3    2.217682527469349E-3   -2.035695387760072E-4
                        -3.873788870074390E-4    1.424849490299002E-3   -3.546991136646421E-3   -1.767911139920422E-3   -1.148109830125020E-1    3.456009808364409E-1   -2.297669304681432E-3    5.805075831617468E-3
                        -4.378502823728734E-3   -1.132832471063652E-2    2.236933642028067E-3   -2.200236624737319E-4   -2.321548976251190E-3    5.775203196406066E-3   -1.426424194303025E-1    3.425580648735475E-1

 1.012500000000000E9    -1.096253696817089E-1    3.501037842696562E-1    1.775254325492795E-3    5.520879890179227E-3    2.677969658066082E-3    9.247544395175877E-4   -9.473159423839455E-3   -6.773526548195589E-3
                         1.759677297394681E-3    5.561569637408868E-3   -1.343273780296303E-1    3.484193153841206E-1   -5.701005531247949E-3    1.645956401112559E-3    3.692579596153935E-3   -2.038289529058690E-3
                         2.716144826843231E-3    9.131691837524776E-4   -5.705618167628235E-3    1.667830761003120E-3   -1.082817027431320E-1    3.447964618174987E-1    1.965381036787440E-3    5.865534509476584E-3
                        -9.473937991498954E-3   -6.771256032634214E-3    3.696625317835197E-3   -2.036369139114280E-3    1.964661339120029E-3    5.882695439314269E-3   -1.369675396458678E-1    3.422707056476482E-1

 1.025000000000000E9    -1.051442187064085E-1    3.487447353531232E-1    3.783165439505677E-3    2.146841192066571E-3    3.111986916077707E-3   -2.529670250713930E-3   -1.102151296531082E-2   -4.955171328709946E-4
                         3.804791226116768E-3    2.172998600571130E-3   -1.334649831056902E-1    3.485631136057589E-1   -3.059423239486654E-3    6.052728187991003E-3    1.966277827261638E-3   -5.418885169295127E-3
                         3.101529457696215E-3   -2.521637818161893E-3   -3.078966560909947E-3    6.055885656119322E-3   -1.075288141870572E-1    3.435112620056326E-1    3.865006822590150E-3    2.736928769218363E-3
                        -1.101597491290234E-2   -4.981326730242474E-4    1.953399357550705E-3   -5.410097214001557E-3    3.854778119029132E-3    2.725804912896147E-3   -1.373181086716054E-1    3.419876808056562E-1

 1.037500000000000E9    -1.047549577051199E-1    3.501247409224680E-1    2.142092171110503E-3   -2.597710413185078E-4    7.607863645495696E-5   -4.621168529719919E-3   -9.341571637143177E-3    5.332189372348472E-3
                         2.155101871417342E-3   -2.416802853135001E-4   -1.352211507888992E-1    3.525623471330712E-1    2.068780909486799E-3    5.966592477259003E-3   -2.563323363370706E-3   -6.004008758111447E-3
                         5.670444513442364E-5   -4.604597920656896E-3    2.067034268908858E-3    5.976897849939261E-3   -1.091101368918768E-1    3.469612179976074E-1    2.606932098062803E-3    6.652216716945399E-4
                        -9.337951474589818E-3    5.333030523353799E-3   -2.548944597814924E-3   -6.006629762365506E-3    2.601123556603568E-3    6.785265850137607E-4   -1.397582242974987E-1    3.466021901491507E-1

 1.050000000000000E9    -1.030055329417893E-1    3.550724328919667E-1    3.722550563024744E-4    4.121504835482660E-4   -3.404598279765157E-3   -3.314343460773460E-3   -4.909335690753872E-3    9.730447576812523E-3
                         3.779056116609354E-4    3.920952311237142E-4   -1.345344487807892E-1    3.593546000531808E-1    4.290970843325186E-3    2.406897514499842E-3   -6.048867710555989E-3   -2.780250642669151E-3
                        -3.408495843171410E-3   -3.311223512083691E-3    4.267078187583179E-3    2.407654197535066E-3   -1.075715070589045E-1    3.530909071856061E-1    1.575459723371008E-3    1.215241501634962E-3
                        -4.945846451153072E-3    9.731385890655937E-3   -6.056976924693944E-3   -2.758233776127755E-3    1.579226564033744E-3    1.206654569321911E-3   -1.386713012088739E-1    3.536935870274004E-1

 1.062500000000000E9    -9.852255722678689E-2    3.586469472418848E-1    7.472007986283608E-4    1.903614522183960E-3   -4.459156062516774E-3   -3.129140940461164E-5    1.843106692014198E-3    1.106000923797935E-2
                         7.766023708639454E-4    1.919484573614736E-3   -1.308625954002017E-1    3.643397182256504E-1    3.131943729809428E-3   -2.432903567306606E-4   -6.030630913784279E-3    1.839159548925394E-3
                        -4.469941522220735E-3   -9.573614195752046E-6    3.150665219354691E-3   -2.343465009132530E-4   -1.035186357930802E-1    3.568445722595809E-1    2.464618396270473E-3    1.882471153994743E-3
                         1.832439981670050E-3    1.101807270586937E-2   -6.036594685269133E-3    1.803193473314183E-3    2.474165565033040E-3    1.892268357468138E-3   -1.350910133604733E-1    3.581365174829845E-1

 1.075000000000000E9    -9.503447108731990E-2    3.587916660998178E-1    2.474482159090899E-3    2.309980190209171E-3   -2.913716917309569E-3    2.664685706452008E-3    8.334407228293279E-3    7.446904110767876E-3
                         2.481988072998675E-3    2.294239129963217E-3   -1.282519108221404E-1    3.664030564538631E-1    1.599794970357317E-3   -3.928551671952805E-4   -3.148843656965419E-3    4.634348332883813E-3
                        -2.906960671847950E-3    2.629132023322795E-3    1.597837755804121E-3   -4.061228459606255E-4   -1.012342253838884E-1    3.579103128468512E-1    3.999681416087956E-3    1.224542855183865E-3
                         8.329371662026323E-3    7.454273992764575E-3   -3.140032576193975E-3    4.658356987890148E-3    3.979603581117060E-3    1.211512936564823E-3   -1.332569780441583E-1    3.599800379333004E-1

 1.087500000000000E9    -9.531023272366719E-2    3.576295608101723E-1    4.386195364031608E-3    1.051921819500026E-3   -3.969423020287235E-4    3.206238702806020E-3    1.068696132556412E-2    4.383730483744215E-4
                         4.398681917090076E-3    1.033335632903388E-3   -1.284767621973853E-1    3.688973791781223E-1    1.734546045357651E-3    3.623863307922472E-4    2.893620089053617E-4    4.785028628704887E-3
                        -3.527500077418137E-4    3.229497724913088E-3    1.769605044403892E-3    3.441675114585921E-4   -1.020420399624019E-1    3.593717260740799E-1    4.988910632990286E-3   -7.650312251526143E-4
                         1.068838507441571E-2    4.013128218717613E-4    2.991829209682925E-4    4.794782749573252E-3    5.007805068794758E-3   -7.660634192486875E-4   -1.342394582546458E-1    3.624908349625337E-1

 1.100000000000000E9    -9.895353538354211E-2    3.586580723423164E-1    4.904405301223469E-3   -1.766228293983729E-3    1.370252499781855E-3    1.908028628074100E-3    7.944143213547302E-3   -5.898299578534006E-3
                         4.924196135307893E-3   -1.786081583306253E-3   -1.296172689858193E-1    3.742989515822059E-1    3.043813480103793E-3   -3.642210656212826E-4    2.462260377505844E-3    2.968571996865519E-3
                         1.373259297301696E-3    1.910492572312265E-3    3.021290362007485E-3   -3.537433109761228E-4   -1.040329231996364E-1    3.635767673073840E-1    4.360946113735631E-3   -3.417830775993368E-3
                         7.962888733937393E-3   -5.906198832379470E-3    2.483549183459330E-3    2.954711459848481E-3    4.338973899773094E-3   -3.398928535626501E-3   -1.362736106460336E-1    3.680212270997093E-1

 1.112500000000000E9    -1.025108343322733E-1    3.637105617821936E-1    3.064097591243502E-3   -4.232640758167700E-3    1.141475024289332E-3    2.472882428796424E-4    2.410545294485404E-3   -8.645550893220669E-3
                         3.054509755719829E-3   -4.269380187368154E-3   -1.289152565948141E-1    3.818347228982622E-1    3.038140741229688E-3   -2.620324232877655E-3    2.548250408539841E-3    8.041222710726667E-4
                         1.116991329699966E-3    2.241089393560452E-4    3.018012430574201E-3   -2.617789109592301E-3   -1.043240809659370E-1    3.700042549444465E-1    2.034123520073269E-3   -5.020928680063183E-3
                         2.410072089752776E-3   -8.633969194716132E-3    2.559793325410795E-3    7.998481880931380E-4    2.009074485888415E-3   -4.995955148691490E-3   -1.363222298324885E-1    3.762261376931690E-1

 1.125000000000000E9    -1.032672738630893E-1    3.707653757378480E-1    2.727007553780494E-4   -4.465544799989707E-3   -1.120557999896144E-4    3.350210051403563E-4   -2.847307807247479E-3   -7.517431329818742E-3
                         2.904002285640797E-4   -4.470082385894580E-3   -1.269196519442465E-1    3.890385376260520E-1    9.825284864389296E-4   -4.314315698235445E-3    1.584766889151926E-3    1.949647648369363E-4
                        -1.298782578152624E-4    3.546669138642478E-4    9.901643367582582E-4   -4.307822308779048E-3   -1.027269979498435E-1    3.761862644403516E-1   -5.077704482839316E-4   -4.743600840897994E-3
                        -2.855290860307710E-3   -7.519038253126969E-3    1.589374467847220E-3    1.982815054984584E-4   -5.210189402480794E-4   -4.751084511145068E-3   -1.342259144626668E-1    3.841701077884838E-1

 1.137500000000000E9    -1.021653268640481E-1    3.771957277064732E-1   -1.142809060491225E-3   -3.034019937025165E-3    2.980991775137907E-4    1.772726126968809E-3   -5.936390701590302E-3   -4.082152671321574E-3
                        -1.165387239279381E-3   -3.065014289034265E-3   -1.251026474317519E-1    3.956786223987040E-1   -1.806371472629452E-3   -4.062981114595954E-3    1.852481097662854E-3    6.636579253927121E-4
                         3.109018953242760E-4    1.772050826684311E-3   -1.795539095963814E-3   -4.061941425274529E-3   -1.009344155562547E-1    3.814685393358490E-1   -1.947232429811693E-3   -3.373317777374311E-3
                        -5.963328947540755E-3   -4.068584660294456E-3    1.875318058845419E-3    6.466796174674429E-4   -1.945874566401903E-3   -3.351191994084584E-3   -1.322484344774727E-1    3.908536315413171E-1

 1.150000000000000E9    -1.013908090982384E-1    3.830496626510779E-1   -9.383526232461445E-4   -2.147076875588026E-3    2.456158472433308E-3    1.620005643057729E-3   -6.569083444918651E-3   -3.547905475155674E-5
                        -9.283304784181358E-4   -2.150576151006677E-3   -1.241705007494541E-1    4.025798425474572E-1   -3.563159739535869E-3   -1.942059175169927E-3    3.183244146439989E-3   -3.520291218014550E-4
                         2.497245246945492E-3    1.610992128520183E-3   -3.608426316970875E-3   -1.943127881683743E-3   -1.000533140957707E-1    3.870008491046329E-1   -2.025101237523243E-3   -2.109492277204493E-3
                        -6.548295007039824E-3   -3.377061532692241E-5    3.211954748592323E-3   -3.767446525638511E-4   -2.028144842217955E-3   -2.109508047311699E-3   -1.315645324176207E-1    3.977188529221469E-1

 1.162500000000000E9    -1.018750803999124E-1    3.900783520178210E-1   -9.639525709418323E-4   -2.602589422755582E-3    3.537310035872666E-3   -9.001607197798144E-4   -4.974954645325704E-3    3.307567008437760E-3
                        -9.409432409124432E-4   -2.610405606396378E-3   -1.235036641668735E-1    4.105323124836284E-1   -3.246595737087186E-3    5.602717751555472E-4    2.886928083256377E-3   -3.044827341040897E-3
                         3.525229009347714E-3   -8.737661438191996E-4   -3.249134863099416E-3    5.366563923367649E-4   -9.985474689011684E-2    3.937812445352131E-1   -1.852401623400588E-3   -1.907022907900465E-3
                        -4.938183124024582E-3    3.309417962879855E-3    2.829640804872821E-3   -3.057690843212975E-3   -1.854253013274506E-3   -1.919650624544876E-3   -1.315667900373536E-1    4.063698042199050E-1

 1.175000000000000E9    -1.024837859407103E-1    3.997900019151162E-1   -2.287818272878990E-3   -3.025504397541683E-3    1.974001446268742E-3   -3.279267367791616E-3   -2.159533732694267E-3    4.978772507096075E-3
                        -2.294559230219731E-3   -3.041870585834308E-3   -1.224883992330220E-1    4.199118653220168E-1   -1.506706920234466E-3    1.522438805063390E-3    4.236922268390666E-5   -4.562440849809891E-3
                         1.951821557832324E-3   -3.286052321199232E-3   -1.508291023598891E-3    1.553339438098841E-3   -9.948174005112380E-2    4.025373315330856E-1   -2.573897811477257E-3   -2.067574436097797E-3
                        -2.190045129415223E-3    4.965835129180978E-3    9.631739791685149E-6   -4.557904542308400E-3   -2.609639850765967E-3   -2.074703602382904E-3   -1.301276727377683E-1    4.173019874793282E-1

 1.187500000000000E9    -1.011584405101242E-1    4.117340993045514E-1   -4.108880614486814E-3   -1.865916167366722E-3   -7.001706394102422E-4   -3.545395203903322E-3    6.505774999930878E-4    4.943224584913362E-3
                        -4.073653542471059E-3   -1.874242343502351E-3   -1.199509831163481E-1    4.308186102332081E-1   -4.331320068100611E-4    7.210927292100489E-4   -2.928607806147278E-3   -3.325457779199822E-3
                        -6.999274847766016E-4   -3.551569093406863E-3   -4.411417949940541E-4    7.615411699174067E-4   -9.769091307692845E-2    4.130147751623320E-1   -3.931214975721147E-3   -1.164996840354638E-3
                         6.291847857889316E-4    4.946360230167400E-3   -2.953204046897902E-3   -3.350229880667091E-3   -3.959106111442129E-3   -1.187159342371248E-3   -1.262937268236285E-1    4.292257333496798E-1

 1.200000000000000E9    -9.703092273155182E-2    4.238974580583505E-1   -4.633925748704380E-3    4.511977975317763E-4   -2.517980492559178E-3   -2.031254533581797E-3    3.003408740464652E-3    3.840872533617458E-3
                        -4.630424889058549E-3    4.433424267374914E-4   -1.148916139538759E-1    4.424836840692968E-1   -1.068814426149843E-3    8.375129352400013E-5   -3.985608331697553E-3   -6.709629007224240E-4
                        -2.500662613402695E-3   -2.040317611953085E-3   -1.070729460983352E-3    8.697521085730032E-5   -9.377895172734578E-2    4.238964878126922E-1   -4.390350967645352E-3    8.510936602528466E-4
                         3.017559832376781E-3    3.800398205605059E-3   -3.997496715635038E-3   -6.588300611505757E-4   -4.407538355386965E-3    8.282124832640868E-4   -1.200372962989745E-1    4.406053658128993E-1

 1.212500000000000E9    -9.152794336242451E-2    4.348308251342354E-1   -3.569450579293564E-3    2.484663078679136E-3   -2.757098262766237E-3   -1.144318489520817E-4    4.575426404283124E-3    1.510352340784400E-3
                        -3.582436712148294E-3    2.469015199301598E-3   -1.078013434575995E-1    4.534350109019808E-1   -1.929037187663112E-3    1.040194196944996E-3   -3.109549032287104E-3    1.604610726574295E-3
                        -2.731850978685116E-3   -1.101779800978580E-4   -1.944797367073250E-3    1.032410748803710E-3   -8.831394537714346E-2    4.339462580880299E-1   -3.445977369742141E-3    2.809917851171393E-3
                         4.590058116756445E-3    1.539625040801228E-3   -3.121489083741971E-3    1.621047604340660E-3   -3.454545322838501E-3    2.762062365896021E-3   -1.128043431384101E-1    4.509234337496726E-1

 1.225000000000000E9    -8.562770975358321E-2    4.452308820082756E-1   -1.871230885686665E-3    3.183143564112163E-3   -1.890516171506096E-3    1.104032019049473E-3    4.477808525744536E-3   -1.336470570068309E-3
                        -1.913801131162623E-3    3.196309106806480E-3   -1.001924065677655E-1    4.639444431349103E-1   -1.213839625803506E-3    2.730560317536689E-3   -1.415439177501085E-3    2.548064704033863E-3
                        -1.898162897920252E-3    1.122038132018646E-3   -1.224903261631976E-3    2.725794743148954E-3   -8.278586140742476E-2    4.435114271362422E-1   -1.658651326328777E-3    3.602506050742271E-3
                         4.530027641375872E-3   -1.316384661783514E-3   -1.395712438925629E-3    2.526821487806356E-3   -1.646675449585133E-3    3.599231084297998E-3   -1.053026279996823E-1    4.613362347422242E-1

 1.237500000000000E9    -7.895769117738710E-2    4.563304134800037E-1   -6.701422462074520E-4    2.974210433254802E-3   -9.570143677589976E-4    1.397879798627172E-3    2.812600737893579E-3   -3.473195033746033E-3
                        -6.749273136187141E-4    2.981046274130495E-3   -9.224000908260394E-2    4.752774426759239E-1    8.577109027115148E-4    3.122566850396469E-3    6.512318881014609E-5    2.337094663487002E-3
                        -9.119447562013647E-4    1.387120536878153E-3    8.705804675018543E-4    3.127676147371188E-3   -7.648947926672471E-2    4.540403080602448E-1   -2.497673285711414E-4    3.288271655152518E-3
                         2.795651491671344E-3   -3.463023685520153E-3    1.830853237096269E-5    2.341804020600254E-3   -2.641995613117303E-4    3.298122763543741E-3   -9.692390978130565E-2    4.725393289322708E-1

 1.250000000000000E9    -7.003669803716860E-2    4.684528011179151E-1   -1.445770652879503E-4    2.789847197372019E-3   -4.834884334020205E-4    1.298981379351912E-3    4.275153386142032E-4   -4.215590196339204E-3
                        -1.842933810832052E-4    2.774127980541756E-3   -8.242036334565095E-2    4.872853178329563E-1    2.480531504679391E-3    1.787105957433439E-3    7.616293789479476E-4    1.740111567118086E-3
                        -5.009249341348030E-4    1.325595760546837E-3    2.457066532136367E-3    1.777551402692151E-3   -6.809861497450907E-2    4.653249873721785E-1    3.351848435888751E-4    2.933647126332760E-3
                         4.598275854677416E-4   -4.225400204756128E-3    7.442472198460644E-4    1.724502345297696E-3    3.189482396182969E-4    2.931511582073126E-3   -8.658878701210598E-2    4.837657362150531E-1

 1.262500000000000E9    -5.781364071521686E-2    4.799859368359378E-1    4.741114263342064E-4    3.020309541283056E-3   -2.490980710448244E-4    1.541536676722021E-3   -1.839570888611018E-3   -3.704418322179542E-3
                         4.592861957566906E-4    3.054552595535284E-3   -6.996181096528656E-2    4.981256101764704E-1    2.498731296744810E-3    5.461050332516189E-5    1.112930666359765E-3    1.353301350891200E-3
                        -2.255899062831275E-4    1.554847356536624E-3    2.470530381315444E-3    4.868895496085004E-5   -5.677090260511885E-2    4.759761017234497E-1    9.761853248287808E-4    2.999384379429955E-3
                        -1.855604126894929E-3   -3.739686560423030E-3    1.106985840139317E-3    1.337167119924508E-3    9.634138835519561E-4    3.004638586001836E-3   -7.415289395567509E-2    4.936698519191608E-1

 1.275000000000000E9    -4.329829622625511E-2    4.893984828304865E-1    1.745838621816155E-3    3.050070148303023E-3    5.046846917463378E-4    1.917866591557344E-3   -3.607392201050238E-3   -2.086787486615399E-3
                         1.739853635798156E-3    3.066064296460812E-3   -5.599151422143136E-2    5.065751135034605E-1    1.641335224894128E-3   -7.823199610332993E-4    1.669093125659233E-3    1.011923725434630E-3
                         5.125516967699986E-4    1.908365418303090E-3    1.639027010531135E-3   -7.787832932671332E-4   -4.387684390457583E-2    4.844562830681248E-1    2.214519669962773E-3    2.828022875245383E-3
                        -3.602695044287107E-3   -2.063278069545671E-3    1.631686750162193E-3    1.026691687784076E-3    2.201311882530352E-3    2.815527564751302E-3   -6.064004966691579E-2    5.011552732294751E-1

 1.287500000000000E9    -2.821194020038617E-2    4.966910264941709E-1    3.121125732762380E-3    2.096743571326669E-3    1.764612015804562E-3    1.613230053449844E-3   -4.152653281081432E-3    4.032269169231265E-4
                         3.133167068108577E-3    2.092527178986451E-3   -4.200920587486311E-2    5.129953794651277E-1    1.115270470108345E-3   -7.972076476243647E-4    2.281788202034638E-3    1.412576005040986E-4
                         1.774217647507989E-3    1.612950382141345E-3    1.120540660693992E-3   -8.078639357782240E-4   -3.095387513901764E-2    4.912418426250570E-1    3.443732419431021E-3    1.723424000795421E-3
                        -4.143415293435952E-3    4.302498894467871E-4    2.275006765700297E-3    1.513373919028220E-4    3.450385575031192E-3    1.722517493627947E-3   -4.703563613137611E-2    5.070353403648469E-1

 1.300000000000000E9    -1.325215377123304E-2    5.027726772260136E-1    3.691532140243079E-3    3.884622700930185E-4    2.642389371501766E-3    2.417951612950372E-4   -3.050537940279595E-3    2.777757296520964E-3
                         3.715074772274125E-3    3.744076103167042E-4   -2.789191888230209E-2    5.185157536557130E-1    1.079183252539401E-3   -9.131495520977200E-4    2.205564374834603E-3   -1.278627397247362E-3
                         2.648634662224302E-3    2.513510794717388E-4    1.104666260014507E-3   -9.343489207876046E-4   -1.804658413854439E-2    4.975199984146176E-1    3.830279247539673E-3   -5.479650659872119E-5
                        -3.003125271661329E-3    2.774397696252979E-3    2.204790113558185E-3   -1.293959121434527E-3    3.823311327271914E-3   -4.759132684664316E-5   -3.354717340704554E-2    5.122553866032052E-1

 1.312500000000000E9     1.761968385769949E-3    5.078244705551870E-1    3.160086510157790E-3   -1.237976554376695E-3    2.337335386034508E-3   -1.490228309112472E-3   -7.009187573990733E-4    3.888108860651088E-3
                         3.147233030377371E-3   -1.268852939603980E-3   -1.280798894614817E-2    5.234607244732450E-1    8.972795141828575E-4   -1.488760452198323E-3    1.033103200696603E-3   -2.430624166317832E-3
                         2.337490688004846E-3   -1.486709736702716E-3    9.037444747577228E-4   -1.497375489274087E-3   -4.494957664092181E-3    5.035597708248519E-1    3.126147080937584E-3   -1.659091233711097E-3
                        -7.093626153221816E-4    3.903249811218908E-3    1.013106452356277E-3   -2.426032584729480E-3    3.098460037807312E-3   -1.663680579704382E-3   -1.923401820229880E-2    5.173183696117700E-1

 1.325000000000000E9     1.709965561547470E-2    5.115496662377126E-1    1.989739007763852E-3   -2.092491274310977E-3    8.939453646489084E-4   -2.504835271555126E-3    1.651548494237519E-3    3.345671013519721E-3
                         1.983532511043678E-3   -2.049804307850332E-3    3.314291293098257E-3    5.272388399534007E-1    1.760388252151705E-4   -2.016451038730770E-3   -6.297192593001418E-4   -2.518261854354225E-3
                         8.820439703524624E-4   -2.517132581650506E-3    1.452646474900982E-4   -2.010295858443654E-3    1.023248020654588E-2    5.085770286821957E-1    1.823863890337032E-3   -2.441872752449737E-3
                         1.666894226368018E-3    3.343034978125087E-3   -6.294890904299799E-4   -2.508882430002114E-3    1.840386046087052E-3   -2.437065005781457E-3   -3.789439442043615E-3    5.212376209837195E-1

 1.337500000000000E9     3.274927313079288E-2    5.133155276428852E-1    9.498258241551259E-4   -2.145063869737764E-3   -6.865189241537935E-4   -2.398475424764491E-3    3.087502825371848E-3    1.609704404055648E-3
                         9.654349528369064E-4   -2.162263801470001E-3    1.969914429492074E-2    5.292373275867873E-1   -9.418676812004144E-4   -1.920566148161187E-3   -1.856340590463486E-3   -1.522674952858543E-3
                        -6.626472540220164E-4   -2.377118250047372E-3   -9.402460296621972E-4   -1.922228265292634E-3    2.568515120781753E-2    5.117524129179898E-1    7.412177038045580E-4   -2.431183295474193E-3
                         3.129424179974022E-3    1.598243046771631E-3   -1.866958930219179E-3   -1.539230953370820E-3    7.407962766986426E-4   -2.412155745441752E-3    1.215454300137867E-2    5.231875306814017E-1

 1.350000000000000E9     4.789656598100961E-2    5.127917907944483E-1    4.449455364110337E-4   -1.970804158238797E-3   -1.701636295259358E-3   -1.446387117605480E-3    3.195116848523261E-3   -4.561392758821676E-4
                         4.094904768658928E-4   -1.950824865109465E-3    3.544998264485331E-2    5.294810315877395E-1   -1.801645510627772E-3   -1.113803796548898E-3   -2.110168563106746E-3   -1.916868363679663E-4
                        -1.708448471637127E-3   -1.457573282217970E-3   -1.813269339285370E-3   -1.119120089567036E-3    4.102985395113984E-2    5.129205223434667E-1    1.070924667839731E-4   -2.217208745397011E-3
                         3.220967641059060E-3   -4.747466018904490E-4   -2.135324602755658E-3   -2.082424653436941E-4    1.187954120448205E-4   -2.195325570531603E-3    2.732874829849028E-2    5.232721130213657E-1

 1.362500000000000E9     6.201298474384401E-2    5.107862812027173E-1    2.063263524648046E-5   -2.032480366136032E-3   -1.993360913889636E-3   -3.584362241307899E-4    2.202941780774083E-3   -2.045118511959469E-3
                         5.754056342408863E-5   -2.048114582586289E-3    5.014390624686441E-2    5.284334357689732E-1   -1.971785525086240E-3    3.207245608065594E-5   -1.659973813157903E-3    8.544297389102095E-4
                        -1.996086242630601E-3   -3.274017982796985E-4   -1.959676035134183E-3    5.137625979573696E-5    5.563954914582344E-2    5.126293227728653E-1   -3.695516749917699E-4   -2.134245001674674E-3
                         2.201575448442618E-3   -2.073176104850349E-3   -1.665910901194866E-3    8.350074490240954E-4   -3.603667434349588E-4   -2.125731270479908E-3    4.124085625637148E-2    5.221006119790096E-1

 1.375000000000000E9     7.500074811253492E-2    5.081712367634206E-1   -6.872816931091942E-4   -2.172856353129668E-3   -1.729805683555586E-3    6.447481482612728E-4    6.252804521508003E-4   -2.767486521511110E-3
                        -6.586712101337157E-4   -2.184096583668677E-3    6.370691300348982E-2    5.266188535548842E-1   -1.409891986729728E-3    8.524211814062946E-4   -9.288702472835914E-4    1.380337523082535E-3
                        -1.722173761096277E-3    6.438969232488107E-4   -1.417222111864655E-3    8.484199250047704E-4    6.947104154838546E-2    5.114921749032747E-1   -1.074246800568257E-3   -2.050264345373626E-3
                         5.973425316820758E-4   -2.772494528315443E-3   -9.254156641700628E-4    1.395018534284069E-3   -1.086656051943023E-3   -2.048631849270813E-3    5.419168331560540E-2    5.202747232042935E-1

 1.387500000000000E9     8.733009198609405E-2    5.053606634083135E-1   -1.636845757761918E-3   -1.790796141721960E-3   -1.124582348968388E-3    1.279932549924713E-3   -9.493582700859457E-4   -2.489868506674999E-3
                        -1.606146582451510E-3   -1.817696372852093E-3    7.648364479031713E-2    5.242737381826331E-1   -6.966018378777699E-4    1.045506150260041E-3   -1.214378649377368E-4    1.505479765423471E-3
                        -1.147404471100188E-3    1.297975435523833E-3   -6.917280635902859E-4    1.103213001286981E-3    8.290052068191081E-2    5.098615337447131E-1   -1.895367722307924E-3   -1.510863688107238E-3
                        -1.005917755641584E-3   -2.456520691522106E-3   -1.313264934382911E-4    1.514223025422255E-3   -1.905282499818670E-3   -1.493970248918906E-3    6.706545285032120E-2    5.180600874742715E-1

 1.400000000000000E9     9.939208833507271E-2    5.023794082282590E-1   -2.268653774408800E-3   -7.950797180957191E-4   -3.639079333140977E-4    1.628608807003919E-3   -2.111060755345219E-3   -1.377121323824508E-3
                        -2.281384979758971E-3   -8.252061748297749E-4    8.872565555869144E-2    5.213973771365018E-1   -3.126343493256989E-4    9.329797000631698E-4    5.467469931682743E-4    1.263559829801189E-3
                        -3.862768935723540E-4    1.579445280207087E-3   -3.184641227911041E-4    9.415530985969798E-4    9.616461491945663E-2    5.074186751357167E-1   -2.317675103709250E-3   -4.612486301629933E-4
                        -2.076429390810644E-3   -1.392053645554030E-3    5.195195483429946E-4    1.296631852541844E-3   -2.314611141288050E-3   -4.645851402323257E-4    7.980594753390582E-2    5.151585036782168E-1

 1.412500000000000E9     1.109284287286888E-1    4.989348818373238E-1   -2.144208280670833E-3    3.772188833435246E-4    4.161883399727964E-4    1.518349756599285E-3   -2.406831153609908E-3    1.401956139387936E-6
                        -2.168819375546130E-3    3.473566380502613E-4    1.005952753797288E-1    5.180553134684077E-1   -2.064166966785243E-4    9.260152202545587E-4    1.004551517323753E-3    8.437269667489394E-4
                         4.239999530043268E-4    1.550181066430453E-3   -1.681428857153432E-4    9.180146789369051E-4    1.091090118975864E-1    5.040959625860210E-1   -2.042283122821788E-3    6.016082304913160E-4
                        -2.373020107829192E-3   -1.566571931426826E-6    1.016298423299485E-3    8.324697108642073E-4   -2.041008933563068E-3    5.956840298358032E-4    9.184541766902869E-2    5.115244914320460E-1

 1.425000000000000E9     1.212259662016351E-1    4.953313965672728E-1   -1.464080975302527E-3    1.030391386138830E-3    1.107387019834180E-3    1.131107674647268E-3   -1.922777951977630E-3    1.311284757905248E-3
                        -1.479118584541737E-3    1.017615807328787E-3    1.118353747015443E-1    5.145596304236120E-1    9.211322621011007E-5    1.105732126883203E-3    1.240762009745226E-3    2.670281812603988E-4
                         1.125695525809569E-3    1.136877246545079E-3    1.026430536441352E-4    1.103582477759666E-3    1.210145625969866E-1    5.002750143843293E-1   -1.307046179483128E-3    1.186214777849797E-3
                        -1.913452125820335E-3    1.337694599050224E-3    1.248293398889145E-3    2.663907620312773E-4   -1.310737558892696E-3    1.175177956300718E-3    1.027025559943141E-1    5.079039217013612E-1

 1.437500000000000E9     1.304053402554606E-1    4.921269007585309E-1   -8.083302132923189E-4    1.156780844950765E-3    1.552417150093495E-3    3.743689093073537E-4   -7.773656655866536E-4    2.093116055015904E-3
                        -8.025617749842420E-4    1.166793892878126E-3    1.223862801671562E-1    5.113541263336471E-1    6.634028309002925E-4    1.125465883955509E-3    1.209328343656977E-3   -3.764290675751296E-4
                         1.543192024497888E-3    3.870362241968946E-4    6.545603947041554E-4    1.108061110100145E-3    1.318126362454691E-1    4.966847463599601E-1   -6.392122872053611E-4    1.213186552828258E-3
                        -7.812071595206050E-4    2.112789649747922E-3    1.212475305408102E-3   -3.572752821865656E-4   -6.288590799765430E-4    1.205705400043089E-3    1.126476754283066E-1    5.049648795346368E-1

 1.450000000000000E9     1.392284509387455E-1    4.898641211833198E-1   -4.248441670560431E-4    1.077811412158870E-3    1.506824824657333E-3   -5.356609680437186E-4    6.038421393670888E-4    2.073098701188077E-3
                        -4.071147819279796E-4    1.072833303338982E-3    1.325661391535820E-1    5.087743452329399E-1    1.190006446009575E-3    6.389606843392646E-4    8.360753833789273E-4   -9.370919271498754E-4
                         1.507863146064654E-3   -5.369200963287018E-4    1.192468294553831E-3    6.664695860071306E-4    1.418715787835975E-1    4.937011115870067E-1   -2.860223647573317E-4    1.085122281467798E-3
                         6.330903364902976E-4    2.095976501930319E-3    8.292523996563614E-4   -9.541277067072515E-4   -2.711164904063999E-4    1.071434634417608E-3    1.223849124164351E-1    5.027011857715455E-1

 1.462500000000000E9     1.482573675225243E-1    4.880715288794619E-1   -1.924894258021675E-4    1.054153152290145E-3    8.988459513142793E-4   -1.244826243056423E-3    1.655443453280696E-3    1.237816367766682E-3
                        -2.027873329723099E-4    1.094147087504181E-3    1.427792675333986E-1    5.065481499095970E-1    1.338560085834916E-3   -6.996350485293944E-5    1.673625281055311E-4   -1.199279401310988E-3
                         9.137448054855829E-4   -1.258125508329532E-3    1.327592411365592E-3   -1.009889308480564E-4    1.518303599021444E-1    4.911655901645242E-1   -9.468845969143265E-5    1.031179301356016E-3
                         1.688309960942729E-3    1.244312898126429E-3    1.843529687685983E-4   -1.219377069260317E-3   -1.004652549508881E-4    1.001936102619589E-3    1.322789048826077E-1    5.005490225567799E-1

 1.475000000000000E9     1.575423976922971E-1    4.864606506482650E-1    1.210258380688727E-4    1.123659834540855E-3    4.672971918492118E-5   -1.428610455777690E-3    1.949924243520203E-3   -5.605775913055855E-5
                         1.139502657948233E-4    1.137837354716520E-3    1.529637494969531E-1    5.045513057829056E-1    9.800571491044179E-4   -6.872661246084182E-4   -5.156144777637221E-4   -9.885268379068884E-4
                         4.339598095307429E-5   -1.416839293859278E-3    9.583722258192538E-4   -6.799521643502368E-4    1.618236098471224E-1    4.888316100821166E-1    1.510075314578750E-4    1.068925538428164E-3
                         1.943298738795709E-3   -2.904764637299448E-5   -4.932387163709978E-4   -1.028363827101730E-3    1.664581555814183E-4    1.054197585009158E-3    1.420284425351025E-1    4.982391291879732E-1

 1.487500000000000E9     1.669450673502389E-1    4.847529091805954E-1    5.465278808976934E-4    1.005329040436834E-3   -6.477632865281933E-4   -1.099997298312573E-3    1.384308587546123E-3   -1.116139343501678E-3
                         5.658493742351920E-4    1.007847862001265E-3    1.630801381507835E-1    5.022513698635322E-1    4.478332466642406E-4   -8.943533579605837E-4   -8.965930816729346E-4   -5.050703384307826E-4
                        -6.692573277028932E-4   -1.079874261160048E-3    4.455678791435124E-4   -9.119220246445924E-4    1.716593764933515E-1    4.864112927589403E-1    5.334971371456700E-4    9.531185944454371E-4
                         1.375286651816603E-3   -1.125101074981146E-3   -8.863750950519600E-4   -4.938735033012433E-4    5.520851429382705E-4    9.631898349161303E-4    1.516275988964300E-1    4.957499990619716E-1

 1.500000000000000E9     1.765660648240948E-1    4.831202993834560E-1    8.827456061432304E-4    6.204000148981162E-4   -9.978105821609590E-4   -4.858685418143271E-4    3.706663121106750E-4   -1.551421718438747E-3
                         9.046700541562796E-4    6.248090453559208E-4    1.730962125631358E-1    5.001209645058862E-1    1.740597118806025E-5   -7.926809975007788E-4   -8.900558200349237E-4    9.272012088222823E-6
                        -1.029352893978910E-3   -4.849230019147921E-4    1.306995376477878E-5   -7.868921440735126E-4    1.813326074365378E-1    4.841505549427700E-1    8.399296454540214E-4    5.986119558937313E-4
                         3.774504853648735E-4   -1.567746030299993E-3   -8.759373677692392E-4    1.611904916496051E-5    8.455923050337303E-4    6.160588356856125E-4    1.612678016800982E-1    4.934919200581018E-1

 1.512500000000000E9     1.868749624298037E-1    4.817585842994892E-1    9.636426719415702E-4    1.243587541428933E-4   -9.698679719408233E-4    6.396808663526254E-5   -5.143313665353424E-4   -1.341840098103705E-3
                         9.386377514369509E-4    1.358650738707635E-4    1.836122146578133E-1    4.982128864175343E-1   -2.307455487553858E-4   -6.011187860179688E-4   -6.416956105606121E-4    4.196870932022733E-4
                        -9.747371754775822E-4    8.154815134826355E-5   -1.906888480458402E-4   -5.945938486475924E-4    1.912536939939808E-1    4.821499512836704E-1    8.882100344507094E-4    1.605605537807090E-4
                        -5.389493366818003E-4   -1.314293548533111E-3   -6.515952760061105E-4    3.836687311070706E-4    8.970391311298875E-4    1.638276927949759E-4    1.714867562169552E-1    4.917225697584099E-1

 1.525000000000000E9     1.980378643941730E-1    4.805147904448293E-1    7.027556398048106E-4   -2.131612495263590E-4   -7.208048987071813E-4    4.383714001128583E-4   -1.079574431848287E-3   -6.871440503184531E-4
                         7.056941573789381E-4   -2.075096987722262E-4    1.947135130937421E-1    4.962464473488404E-1   -2.882402414200392E-4   -5.060161827538058E-4   -3.617715555002497E-4    5.673757855757859E-4
                        -7.033071528184354E-4    4.377656030556644E-4   -2.902966811049827E-4   -4.784425723623811E-4    2.018416962253557E-1    4.802752512451481E-1    7.139463715813754E-4   -1.306914597788264E-4
                        -1.056128233311132E-3   -6.714078482172545E-4   -3.316687733128453E-4    5.602510514727296E-4    7.220137188912230E-4   -1.206616901256451E-4    1.823826151537911E-1    4.901184008495393E-1

 1.537500000000000E9     2.099728056988287E-1    4.790416533763436E-1    4.446305889101284E-4   -2.654068917908022E-4   -4.078818823319377E-4    6.284900500885477E-4   -1.098021589736115E-3    3.686128993201545E-5
                         4.779657749139070E-4   -2.873243212301195E-4    2.066412661067238E-1    4.940675525230686E-1   -4.353845096258262E-4   -4.355954360697722E-4   -6.009600125253503E-5    5.499614296747797E-4
                        -4.095463461341496E-4    6.477144725443552E-4   -4.078521537333136E-4   -4.388146541189666E-4    2.130936794911901E-1    4.782697863339260E-1    5.491043266866285E-4   -2.205765697700495E-4
                        -1.095904595239780E-3    5.386059978259492E-5   -5.511554068860480E-5    5.678407885297856E-4    5.329984051799482E-4   -2.073427287663945E-4    1.940247524561340E-1    4.884458565697457E-1

 1.550000000000000E9     2.225365476794448E-1    4.768578803786150E-1    3.982298289223476E-4   -2.306480882794886E-4   -1.045560859750115E-4    7.015745046927786E-4   -7.739142041189314E-4    5.690985811848383E-4
                         3.778131901738433E-4   -2.210176811040362E-4    2.192029655871431E-1    4.913357417094074E-1   -6.489554604550374E-4   -2.531166791368113E-4    1.573608021415858E-4    4.992214845843295E-4
                        -6.919256234214141E-5    6.906952599574388E-4   -6.229669290857913E-4   -2.386336493274150E-4    2.251463788145393E-1    4.756795350376554E-1    5.117666417108108E-4   -2.509762290666701E-4
                        -8.132732471458704E-4    5.544533761755683E-4    1.884325853468673E-4    4.953187898499995E-4    5.039498034411467E-4   -2.515069152551399E-4    2.060680751278312E-1    4.863008428985539E-1

 1.562500000000000E9     2.353531028471257E-1    4.741997931779835E-1    3.922667245072986E-4   -3.315602827184777E-4    2.562785328851402E-4    6.367080209555329E-4   -3.558648092413831E-4    7.802950552816588E-4
                         3.785417142343017E-4   -3.150125610455303E-4    2.321584861024274E-1    4.881149872653269E-1   -6.978498689402003E-4    8.321008315555424E-5    3.651184350571746E-4    3.376271945113636E-4
                         2.416224121427878E-4    6.402447663459090E-4   -6.734831072546471E-4    8.292690486444159E-5    2.377343566803921E-1    4.727118371800292E-1    4.658181741039871E-4   -3.959425296312558E-4
                        -3.574512414527625E-4    7.683992390726989E-4    3.749436080028676E-4    3.611574018185409E-4    4.797190334295117E-4   -4.266438725655801E-4    2.183977119224770E-1    4.835855842175610E-1

 1.575000000000000E9     2.485137214656716E-1    4.711150781490377E-1    2.913542383283915E-4   -4.854353536142535E-4    5.221357742317306E-4    4.308959152745577E-4    1.098396863443983E-4    7.717623415819266E-4
                         2.962754599807407E-4   -4.723509164998526E-4    2.455548834355405E-1    4.843930432148603E-1   -5.118612244755707E-4    4.051667763053637E-4    4.635238722579049E-4    1.145681445570688E-4
                         4.990457432849417E-4    4.389467500268345E-4   -4.989815624263562E-4    3.971583778257503E-4    2.508785483533221E-1    4.693573685210932E-1    3.086662315220815E-4   -6.039892368965645E-4
                         7.617499350589824E-5    7.653629675181789E-4    4.531874453214413E-4    1.300606944103221E-4    3.184478334495212E-4   -5.966123335589843E-4    2.311320363525654E-1    4.804006811993147E-1

 1.587500000000000E9     2.620266902691566E-1    4.672682372531867E-1    8.069176708227127E-5   -5.884630158481005E-4    6.244095815081794E-4    1.177420340985814E-4    3.893007412805180E-4    5.710801129427979E-4
                         7.838362509274371E-5   -6.000604489942734E-4    2.592284087165784E-1    4.799203234646610E-1   -2.306145374886446E-4    5.398981482434513E-4    4.594914858387042E-4   -1.134036422902893E-4
                         6.112488604066520E-4    1.395389381111130E-4   -2.185421631766218E-4    5.324033845743952E-4    2.645372897075662E-1    4.655153506349605E-1    1.608847783024187E-5   -6.855671249159924E-4
                         4.190545236950397E-4    5.907168015478297E-4    4.289668877857380E-4   -1.120838599918464E-4    2.754763910412230E-5   -6.937788108582829E-4    2.443636706434587E-1    4.763875333782160E-1

 1.600000000000000E9     2.759707290382860E-1    4.624841341224802E-1   -1.818896101200180E-4   -5.438182966316333E-4    5.853146902713045E-4   -2.186703713252447E-4    6.275837233039696E-4    2.688908511829118E-4
                        -2.205918315533390E-4   -5.381125906979981E-4    2.733200491129834E-1    4.744372996878551E-1    5.127650794578918E-5    4.331486869109217E-4    3.028565202292941E-4   -3.168569623607305E-4
                         5.716622917355101E-4   -2.080466002106760E-4    6.498516586490422E-5    4.286603241711088E-4    2.787133904457137E-1    4.610271615472247E-1   -2.778771453156025E-4   -5.772265996775790E-4
                         6.237361981026249E-4    2.703774734908335E-4    3.046629533325720E-4   -3.026280995328631E-4   -2.675858228479462E-4   -5.813445225629748E-4    2.580816788420298E-1    4.712743576633758E-1

 1.612500000000000E9     2.903893997819277E-1    4.566521953468811E-1   -3.823650897966574E-4   -3.641614100818703E-4    3.454716325754142E-4   -4.491521049368630E-4    6.556889526491081E-4   -8.483750860836936E-5
                        -3.800223621386919E-4   -3.544546353665019E-4    2.877040243664671E-1    4.678875508478175E-1    1.576679989736340E-4    3.079226959231339E-4    8.142124233910839E-5   -3.697942906550524E-4
                         3.577813287708535E-4   -4.753892024749182E-4    1.437560947237268E-4    3.163778102293578E-4    2.931314716157295E-1    4.555266612913651E-1   -4.152596700734146E-4   -3.530881648228644E-4
                         6.562643716959769E-4   -9.021370019416798E-5    9.484174913486538E-5   -3.904913476853961E-4   -4.242705620441746E-4   -3.387741994352310E-4    2.722442768905928E-1    4.650126432052222E-1

 1.625000000000000E9     3.050043729994275E-1    4.492936803659335E-1   -4.058639990183862E-4   -1.339742589999295E-4    6.478229015004650E-5   -5.172595149044869E-4    4.976897413483195E-4   -4.301448877303433E-4
                        -3.876520264018484E-4   -1.613948342104624E-4    3.022957789765388E-1    4.600951435351336E-1    1.696075842256190E-4    2.510249391483649E-4   -1.057075225600411E-4   -3.321126275741588E-4
                         4.756636896096533E-5   -5.398122811116013E-4    1.568100116997569E-4    2.263011991267429E-4    3.077321189939317E-1    4.489043736261260E-1   -4.110507404571389E-4   -1.483791750560848E-4
                         5.009092691556441E-4   -4.258098924069284E-4   -8.968056457303987E-5   -3.347715840288323E-4   -4.249269745305249E-4   -1.449260816318738E-4    2.866021938197177E-1    4.575931960639857E-1

 1.637500000000000E9     3.195940109665357E-1    4.406617403249846E-1   -3.192972950984177E-4   -1.109256980452673E-5   -1.780497778387233E-4   -4.485404414915295E-4    2.127151175045067E-4   -6.041414792445560E-4
                        -3.550564266745897E-4   -1.352407678345214E-5    3.168268863259044E-1    4.510536977694197E-1    1.830981068455339E-4    2.069104981182348E-4   -2.111075986643642E-4   -1.975867098206137E-4
                        -1.753247766290709E-4   -4.288663225614743E-4    2.218006042939180E-4    1.921519433025612E-4    3.221623502551326E-1    4.410755019959061E-1   -3.486050276822589E-4   -3.197621207049539E-5
                         1.881232295778417E-4   -6.082225713310147E-4   -2.019503809415750E-4   -1.992277345607780E-4   -3.578587994016626E-4   -1.625919645902173E-5    3.009770582885343E-1    4.492571167125706E-1

 1.650000000000000E9     3.340900988752332E-1    4.307979703651759E-1   -2.782671068239609E-4    2.800767578315044E-5   -3.240412994585546E-4   -2.307852249880319E-4   -1.829335536751281E-4   -5.686850898296861E-4
                        -3.014138021722663E-4    3.886053277912948E-5    3.313163327383515E-1    4.409144402429794E-1    2.881582642395428E-4    1.394416573894958E-4   -2.408572068234984E-4   -8.220753452424876E-5
                        -3.208059813773546E-4   -2.167660027646585E-4    2.991893037715508E-4    1.238787791024941E-4    3.366053727354521E-1    4.320487382989607E-1   -3.259235942780040E-4    2.402411099897594E-5
                        -1.984163115376971E-4   -5.712497056689126E-4   -2.390816878489612E-4   -7.198425447949143E-5   -3.490457497808013E-4    3.404043873591700E-5    3.152319180210205E-1    4.400279623611424E-1

 1.662500000000000E9     3.483297589554620E-1    4.198418491996779E-1   -2.635217745735094E-4    1.046477987658264E-4   -3.344677234460125E-4   -6.409880066712653E-5   -4.429589447064134E-4   -3.555982153032262E-4
                        -2.839852857780520E-4    1.187975453738026E-4    3.455304450192980E-1    4.294151825616888E-1    3.378132078893726E-4   -1.989577247633999E-5   -2.034091664664039E-4    2.547789313671944E-5
                        -3.478981293723045E-4   -4.856005876481040E-5    3.236394308601944E-4   -3.461482042941052E-5    3.509989656010025E-1    4.215781425112299E-1   -2.988533391789621E-4    1.317688628737788E-4
                        -4.675575941953715E-4   -3.762935462992514E-4   -1.959854967293623E-4    3.175182663028212E-5   -3.145258668283205E-4    1.537418668163588E-4    3.291269994412184E-1    4.295758597948139E-1

 1.675000000000000E9     3.620723322670710E-1    4.077091230612421E-1   -2.307277260732970E-4    1.917882728441485E-4   -2.920388983514855E-4    1.052316115393411E-4   -5.230357939319842E-4   -1.951114327682376E-5
                        -2.484653557907696E-4    2.094462200882822E-4    3.590706589944508E-1    4.165868907410897E-1    2.363963468743124E-4   -1.753708018367281E-4   -1.775994896026400E-4    1.049133012881674E-4
                        -3.046057979560622E-4    8.783562515538390E-5    2.518010284576418E-4   -1.640228844728580E-4    3.651637682700999E-1    4.095531909214026E-1   -2.413193386429335E-4    2.566164760281357E-4
                        -5.516665815976790E-4   -2.337539847952706E-5   -1.678487088802176E-4    9.253047244283980E-5   -2.508888193975262E-4    2.444682026321016E-4    3.421915864126234E-1    4.176807545076583E-1

 1.687500000000000E9     3.752642710356740E-1    3.943913102577489E-1   -1.106257348698153E-4    2.965902265681662E-4   -1.830397046843647E-4    1.731789574408316E-4   -4.404494218342872E-4    2.887519292939622E-4
                        -1.124405760525363E-4    2.870850495626523E-4    3.718643981367288E-1    4.024906422483521E-1    1.142791561705356E-4   -2.474516797305658E-4   -1.253420753197061E-4    1.070733621868948E-4
                        -1.971576963043555E-4    1.859642993662131E-4    1.111306897714058E-4   -2.407238924886377E-4    3.789324949087765E-1    3.961158718631375E-1   -1.037260910050392E-4    3.507057481930187E-4
                        -4.347686727224343E-4    2.557546437284625E-4   -1.315623780461157E-4    8.572302356543001E-5   -9.050639032688577E-5    3.266578761137514E-4    3.545504372600781E-1    4.045022106401546E-1

 1.700000000000000E9     3.875943757471610E-1    3.799797292034278E-1    2.871674534603787E-5    3.031563218847973E-4   -1.059629336047955E-4    2.281528162043241E-4   -1.941628709706291E-4    4.320635026302004E-4
                         5.521818020983696E-5    3.014794023729065E-4    3.836554997363404E-1    3.872351407180008E-1   -6.881750093319402E-6   -2.036527342485326E-4   -6.410910603374265E-5    1.215342371740151E-4
                        -9.342986434584363E-5    2.331798009572924E-4   -1.376632475533702E-6   -2.227513475323503E-4    3.920874130233559E-1    3.813937222254891E-1    4.893248984296638E-5    3.258843701372769E-4
                        -2.074146104889805E-4    4.320914885411514E-4   -8.847469326863254E-5    1.451955965561968E-4    8.377241743597544E-5    3.082579270056582E-4    3.660189555434499E-1    3.898882079639891E-1

 1.712500000000000E9     3.989161714647620E-1    3.646906488353159E-1    1.473297113737828E-4    1.993703203657534E-4    1.719657214735782E-5    2.565485489516095E-4    9.997510409580716E-5    4.421291132844642E-4
                         1.129709737026907E-4    2.294785449892714E-4    3.944526688795786E-1    3.708021365236907E-1   -5.663326710735350E-5   -1.451814765007576E-4   -1.957247455613961E-5    1.942183458008170E-4
                         1.779917025864704E-5    2.506804621342328E-4   -5.104829473424692E-5   -1.312585772934899E-4    4.043009482680219E-1    3.656662460837233E-1    1.664768882133377E-4    2.246395614675191E-4
                         6.927006323296040E-5    4.344715986822189E-4   -5.625760596041834E-6    1.841353971182042E-4    1.804071878447011E-4    2.185597854082131E-4    3.766555321922480E-1    3.742706108149260E-1

 1.725000000000000E9     4.090950185744939E-1    3.483975124163806E-1    1.749131983511060E-4    1.129016822959823E-4    7.775987722674862E-5    1.965288861303201E-4    2.793027614145296E-4    3.105567241436626E-4
                         1.781046687715279E-4    1.423719120172981E-4    4.041188126321134E-1    3.534382574289533E-1   -5.861409829723748E-5   -9.220219237327074E-5    8.542067699015509E-5    1.847722571166546E-4
                         1.181367848712271E-4    2.204187267967469E-4   -2.914414383817372E-5   -7.939776538794977E-5    4.154995178954740E-1    3.490656803808279E-1    1.873966785618115E-4    1.063236684751041E-4
                         2.851731466055522E-4    2.884073721756348E-4    7.564004595821225E-5    2.081425189425234E-4    1.932313660621825E-4    1.209530799517616E-4    3.863976452865386E-1    3.576562461446152E-1

 1.737500000000000E9     4.182123999865683E-1    3.310210569067939E-1    1.872425127713926E-4    4.004441524146404E-5    1.644069083945465E-4    1.175872424106544E-4    3.713607327957434E-4    8.814673808422196E-5
                         1.727700766025826E-4    5.343788359871965E-5    4.126757146953181E-1    3.350501464420756E-1   -3.544086132607422E-5   -1.319618531437235E-4    1.692557732435019E-4    1.269456163397222E-4
                         2.008469512370825E-4    1.412046679674747E-4   -4.743566940286098E-5   -9.481074044135891E-5    4.255380106682522E-1    3.314788237673537E-1    1.802000255951097E-4    2.520948534845621E-5
                         3.449687677389014E-4    7.983393057022067E-5    1.350128661386484E-4    1.306641702094832E-4    1.641786556203687E-4    1.608051588370546E-5    3.951042908223522E-1    3.402406663096090E-1

 1.750000000000000E9     4.263537242195049E-1    3.125825542584594E-1    1.519948545862127E-4   -6.513980998374325E-6    2.081655357043512E-4    4.563830346780819E-6    3.176376239090184E-4   -6.034242974061367E-5
                         1.662465909590766E-4   -1.585446477210760E-5    4.199306979232967E-1    3.158166582160599E-1   -6.259585711956054E-5   -1.353789689351742E-4    1.834255278118300E-4    2.927251785925458E-5
                         2.046067280918113E-4    1.326761585882966E-5   -8.742257454502263E-5   -1.021263771099650E-4    4.341993077348640E-1    3.130433102356960E-1    1.297299911498374E-4   -3.869192263208880E-5
                         3.066971077028921E-4   -8.130527218889636E-5    1.955187832500535E-4    5.642770134187991E-5    1.417627217450587E-4   -4.870330645240651E-5    4.024780824739335E-1    3.220979299950967E-1

 1.762500000000000E9     4.330966326061177E-1    2.931372919603192E-1    1.691630311417164E-4   -9.020938242627666E-5    1.774084988972114E-4   -6.136247097464249E-5    1.953741508128820E-4   -2.272749255538902E-4
                         1.722820645046412E-4   -7.643731573410242E-5    4.255714863498178E-1    2.959421659878486E-1   -1.317415131021080E-4   -1.008117821853067E-4    1.926861963368294E-4   -2.765276024057519E-5
                         1.868252377666788E-4   -6.715703948855486E-5   -1.278283913667974E-4   -9.215716866783357E-5    4.413689029719972E-1    2.937944575128605E-1    1.132212430214849E-4   -6.875994662753585E-5
                         2.239265276292931E-4   -2.150976425626453E-4    1.867541659047845E-4   -3.213877312049426E-5    9.401550309471889E-5   -8.622544059247062E-5    4.084675171740864E-1    3.035577847986177E-1

 1.775000000000000E9     4.384023689787496E-1    2.731324351829887E-1    8.641434833179909E-5   -1.520356917704412E-4    1.034121901678804E-4   -1.266870331908430E-4    6.472047940354567E-5   -2.741023188492854E-4
                         7.687254998491780E-5   -1.354512478621403E-4    4.296083360529428E-1    2.755346957908541E-1   -1.764042781761291E-4   -4.039950592733506E-5    1.876376181401761E-4   -1.307814413811559E-4
                         1.341665778903034E-4   -1.168018947972777E-4   -1.553191094219447E-4   -3.207032941343834E-5    4.469557406629411E-1    2.738114637302982E-1    2.837635979983098E-5   -1.052929840673062E-4
                         5.737742072035549E-5   -3.023923105549233E-4    1.725708779829945E-4   -1.158753341094403E-4    4.923392779445314E-5   -1.033081745845706E-4    4.127971947113011E-1    2.846786689452314E-1

 1.787500000000000E9     4.422535606142384E-1    2.527501820126155E-1    1.242565400695888E-5   -1.800442698656575E-4    5.778942441317946E-5   -1.413196523287236E-4   -1.046352351460859E-4   -2.691650260014640E-4
                         1.203703450342782E-5   -1.554024562225525E-4    4.318796251051284E-1    2.545584432196820E-1   -1.786534861490821E-4    5.611158558099654E-5    9.927387126275847E-5   -1.775827890627385E-4
                         5.008021227939551E-5   -1.373774690494643E-4   -1.617659249421376E-4    2.097293796691796E-5    4.508709328324924E-1    2.532102448613818E-1   -2.082998442442048E-5   -1.151768834657895E-4
                        -9.125131959165166E-5   -2.523013468536506E-4    9.850753999980827E-5   -1.995724068206697E-4   -1.110453607281382E-5   -1.109005239805673E-4    4.154435193155867E-1    2.654500952160555E-1

 1.800000000000000E9     4.448114669102083E-1    2.321180614048044E-1   -9.389145945244370E-5   -1.290438029935648E-4    2.202550587399864E-5   -1.712668363164347E-4   -1.884645484430142E-4   -1.867720012319318E-4
                        -1.070412978770318E-4   -1.027874551001864E-4    4.321937049156700E-1    2.332889993646962E-1   -1.238872650706744E-4    9.027567026533568E-5    1.141462018299975E-5   -2.087970096080784E-4
                         1.149903879160374E-5   -1.407234354672764E-4   -1.190117571454362E-4    7.142602019860825E-5    4.533341657157783E-1    2.320563490373141E-1   -9.370841329343866E-5   -5.438931837052624E-5
                        -2.249425516348251E-4   -1.605334162675923E-4   -1.917147582073987E-5   -1.880181593162606E-4   -9.252211837173932E-5   -3.448958809862994E-5    4.163843181554173E-1    2.458224737091779E-1

 1.812500000000000E9     4.457151221092100E-1    2.113184066353376E-1   -1.671935014610305E-4   -4.036106060187658E-5   -8.047090385182304E-6   -1.540082672429528E-4   -2.662265049711856E-4   -1.565284718397998E-5
                        -1.484638901439508E-4   -3.421701889359155E-5    4.307096035061890E-1    2.118722679374638E-1   -9.591461524878365E-5    1.050405400875507E-4   -1.288338346502196E-4   -2.160689362569904E-4
                        -2.924535958324016E-5   -1.697960929030163E-4   -1.150597537104855E-4    1.015581069136915E-4    4.543284817932269E-1    2.105197340287739E-1   -1.009212539410666E-4    2.611916510369597E-5
                        -2.637384473656698E-4   -3.993247543830636E-5   -1.038373740599033E-4   -2.248135381372078E-4   -1.143226932758253E-4    7.673252272365079E-6    4.158324488502185E-1    2.259153646753623E-1

 1.825000000000000E9     4.449819548426961E-1    1.905801469660432E-1   -1.345873886277101E-4    5.910604386564859E-5   -1.081546481953208E-4   -1.278698861179785E-4   -2.476476950081650E-4    1.094039212958613E-4
                        -1.441696383774575E-4    3.036515614918716E-5    4.274520757789235E-1    1.906208960355676E-1   -7.406124781118178E-5    1.332387159198515E-4   -1.955148991576519E-4   -1.429465589465604E-4
                        -1.105450324678697E-4   -1.336139621868643E-4   -5.188461789644124E-5    1.564756834021334E-4    4.537836376412064E-1    1.888944234941417E-1   -4.747184453204486E-5    8.471457137207256E-5
                        -2.552824591294078E-4    1.195903523078293E-4   -2.132343755688395E-4   -1.239503646557751E-4   -6.027534222622837E-5    8.359251132951116E-5    4.138152508278024E-1    2.057575860253319E-1

 1.837500000000000E9     4.423413643367252E-1    1.697535212719850E-1   -4.275487983201892E-5    1.026723391476308E-4   -1.856385784120174E-4   -1.033037045210954E-4   -1.326192829085731E-4    2.383608356307103E-4
                        -7.732124669447851E-5    1.186182036374684E-4    4.222050504617420E-1    1.698193053405424E-1    3.104918970148056E-5    1.694891946454064E-4   -2.525408213211960E-4    1.352336746388617E-5
                        -1.838721688111962E-4   -8.081615826639781E-5    4.538920473248635E-6    1.851601053212853E-4    4.516253174653098E-1    1.674431211070034E-1    1.000345750577730E-5    1.097461987004321E-4
                        -1.405474644388221E-4    2.276830619318789E-4   -2.425419213037965E-4   -4.471149870139302E-6    1.873080778661300E-5    9.004875656619465E-5    4.103342987277426E-1    1.858523246865630E-1

 1.850000000000000E9     4.378368768384038E-1    1.492870965957636E-1    3.970337512175535E-6    1.441901513128263E-4   -1.863419539108419E-4   -6.218861678864715E-6    3.084658226678074E-5    2.654545938633226E-4
                        -9.327894088530065E-6    1.205994959426803E-4    4.151304816119257E-1    1.497106763755991E-1    1.014510557484610E-4    1.426607500707670E-4   -2.220862669968806E-4    1.358627692483882E-4
                        -2.200125032570965E-4    2.720579287115174E-5    7.821770277736311E-5    1.720471511433055E-4    4.478548209012049E-1    1.464364680732772E-1    6.907624054852151E-5    9.698038293110040E-5
                         8.606582703816429E-6    2.774989124810342E-4   -2.218907847124679E-4    1.361739713690248E-4    8.333219050836857E-5    1.072081877510785E-4    4.053428581731485E-1    1.663693763589240E-1

 1.862500000000000E9     4.315326378061264E-1    1.288966175869156E-1    8.639549056542337E-5    1.122281764887966E-4   -1.957443387133525E-4    1.203773044752135E-4    1.370856542634424E-4    1.911046973498211E-4
                         5.351913722880860E-5    1.140177531114043E-4    4.063127138307202E-1    1.304943133725442E-1    1.528508230011227E-4    1.194275578655556E-4   -1.303665896879027E-4    2.555246926231966E-4
                        -2.041611316969641E-4    1.486563762803495E-4    1.923566249857047E-4    1.238038714013960E-4    4.424349186341115E-1    1.259888907940289E-1    1.075314451145330E-4    5.465656100552436E-5
                         1.183965045795552E-4    2.025062106216962E-4   -1.024682658449681E-4    2.467886191498590E-4    9.975900816533419E-5    4.489357935138949E-5    3.987764743997765E-1    1.476866921126019E-1

 1.875000000000000E9     4.233568810774100E-1    1.089640290557151E-1    1.417185157152513E-4    6.357805374431779E-5   -9.505933873990139E-5    2.084190947205826E-4    2.290302837848058E-4    9.619695553748629E-5
                         1.555943303876655E-4    7.344266676209705E-5    3.956750975927052E-1    1.123074909447878E-1    1.896413231888111E-4    4.602923372785503E-5    3.475435296137725E-5    2.464388363137922E-4
                        -8.675717714830755E-5    2.469959090173020E-4    2.039643374212996E-4    2.596271930793146E-5    4.351789967597018E-1    1.060860320289420E-1    1.212686595900131E-4   -8.257139525969677E-6
                         2.147758140730334E-4    1.128634919987412E-4    2.663641287146244E-5    2.787083792007343E-4    1.432045027647482E-4   -8.784548441583132E-7    3.903419490519878E-1    1.298115546857914E-1

 1.887500000000000E9     4.133907804010448E-1    8.962291509734129E-2    1.568030845250075E-4   -1.218653246570154E-5    4.697134487841974E-5    2.538361718442604E-4    2.232695190359875E-4   -4.833174846394555E-5
                         1.333938711994853E-4   -8.198716112102488E-6    3.832800408908706E-1    9.520594100466817E-2    1.701555698100320E-4   -6.526114325743471E-5    1.877380995556739E-4    1.996642489431315E-4
                         2.401669862105572E-5    2.578309677828460E-4    1.870588420415876E-4   -6.720071363336859E-5    4.260134300168780E-1    8.700658406077358E-2    1.038991942039291E-4   -7.024263552966151E-5
                         2.294882124707884E-4   -6.634668814442567E-5    1.537717842250174E-4    2.069735398549779E-4    1.301131952946793E-4   -5.790825419338263E-5    3.799590908549419E-1    1.128661978949815E-1

 1.900000000000000E9     4.017635351977434E-1    7.116541110518225E-2    1.487594494678086E-4   -7.465027843796511E-5    1.790079232841995E-4    2.164181377372038E-4    1.831394740951956E-4   -1.524555490593581E-4
                         1.342764902285449E-4   -9.578540841528172E-5    3.691036899740328E-1    7.941879986173600E-2    1.727432543365081E-4   -1.028847620298628E-4    2.440352691838735E-4    4.601210154420546E-5
                         1.449795464802436E-4    2.020398739276536E-4    1.439915069959063E-4   -1.377376891435404E-4    4.150232457619111E-1    6.863882465630182E-2    1.076007366177088E-4   -1.314847933842059E-4
                         1.336367039243877E-4   -1.793850535769843E-4    2.702372720994444E-4    1.035299512116500E-4    9.384803298674415E-5   -1.271888736641228E-4    3.678708280049581E-1    9.685940517891251E-2

 1.912500000000000E9     3.886836700293339E-1    5.394277674771669E-2    9.152457806608305E-5   -1.148604194902270E-4    2.757743832337711E-4    6.978026184405154E-5    1.901617690594812E-5   -1.929695723303823E-4
                         7.808182567773444E-5   -1.366843825153384E-4    3.533873416610414E-1    6.503136811630356E-2    7.547003143727839E-5   -1.592134103533180E-4    2.534216325777374E-4   -9.119194037192309E-5
                         2.583560998872377E-4    7.720047341204040E-5    9.471771304618160E-5   -1.537886384903563E-4    4.024032935612323E-1    5.108631254389548E-2    4.016731243454607E-5   -1.536511260617703E-4
                         1.392867991062004E-5   -2.222028587751890E-4    2.596659889557733E-4   -5.914262266300626E-5    3.903991430255569E-5   -1.809637161957007E-4    3.541262660623818E-1    8.182861581368545E-2

 1.925000000000000E9     3.740180755697464E-1    3.823063949346445E-2    1.976948919790950E-5   -1.862422388541504E-4    2.630770064337735E-4   -9.488283690017875E-5   -1.358495477279268E-4   -1.675834007957110E-4
                         2.496620821768834E-5   -1.435058837955371E-4    3.365473810674350E-1    5.232309056275117E-2    3.847082303206019E-6   -1.584731438790774E-4    1.529026418190698E-4   -2.077233504702070E-4
                         2.919814169547029E-4   -8.984482525875935E-5    1.937143675401795E-5   -1.678285605009854E-4    3.882478500898203E-1    3.462138115691278E-2   -3.308826858315869E-5   -2.038646220159823E-4
                        -8.613253234873331E-5   -1.912362294780464E-4    1.702611841136146E-4   -1.936369978637314E-4   -4.035010755744778E-5   -1.764271522282599E-4    3.390212619841280E-1    6.810174637738940E-2

 1.937500000000000E9     3.580568653754102E-1    2.417112546616471E-2   -5.783207408666227E-5   -1.602708775985506E-4    1.714565027354520E-4   -2.264477290631441E-4   -1.899660637621696E-4   -1.020151146807605E-4
                        -4.159645119809169E-5   -1.441463328963699E-4    3.185354350850811E-1    4.153723615195901E-2   -3.753192389164302E-5   -1.524574723026649E-4    4.201159138873402E-5   -2.633539699975849E-4
                         1.929899938322015E-4   -2.201774308290876E-4   -6.782000055415847E-5   -1.655094259203015E-4    3.728329452388068E-1    1.948900423173707E-2   -1.110875391274565E-4   -1.521348185607289E-4
                        -1.920855572345866E-4   -7.198924410730198E-5    3.562892924663580E-5   -2.405930206070404E-4   -1.212869009654989E-4   -1.549591226756874E-4    3.227581356477764E-1    5.592582607476683E-2

 1.950000000000000E9     3.407213089404101E-1    1.201932517627970E-2   -1.591754829140127E-4   -1.109701816713577E-4    6.971917226100282E-6   -2.898690248866512E-4   -1.633869144186591E-4    2.327070172973153E-5
                        -1.341401500557074E-4   -1.165638525679519E-4    2.996728963467282E-1    3.279014930917824E-2   -1.584978771589237E-4   -1.318268144922053E-4   -9.025795126363150E-5   -2.358184817115881E-4
                         4.049111388553033E-5   -2.735493773826932E-4   -1.185599987815811E-4   -1.574588817444678E-4    3.561885805005827E-1    5.838870880301602E-3   -1.566126895950045E-4   -8.179413825850471E-5
                        -1.896396947821328E-4    1.829792266458670E-5   -9.752868972696602E-5   -2.048055386930745E-4   -1.784168720877673E-4   -9.792747305990746E-5    3.055041628942060E-1    4.557369045218491E-2

 1.962500000000000E9     3.223657720348097E-1    1.855647058596684E-3   -1.317421460145152E-4   -5.652834546060332E-5   -1.323927409276600E-4   -2.292482024355090E-4   -1.467642430161949E-4    1.387965065082898E-4
                        -1.630057446669384E-4   -4.656926110722479E-5    2.801790555600495E-1    2.632654551457340E-2   -1.591330453780561E-4   -9.058488328481747E-5   -1.903280608820730E-4   -1.454997624907204E-4
                        -1.316762758067981E-4   -2.306794731267395E-4   -1.850623863213741E-4   -9.741247362522924E-5    3.385446610431966E-1   -6.029683251829366E-3   -1.831306589650955E-4   -2.832885856594462E-5
                        -1.262288824036873E-4    1.210458571530369E-4   -2.103683623654191E-4   -1.244146983627426E-4   -1.924823127423541E-4   -2.762162295442630E-6    2.873867114101759E-1    3.731942858764021E-2

 1.975000000000000E9     3.028374511232765E-1   -6.292475226635364E-3   -1.770345872608311E-4    9.074469211594105E-6   -2.376502297200799E-4   -1.244276861079927E-4    1.092126869582634E-6    1.676668068075921E-4
                        -1.710899535434159E-4    1.611835325197184E-7    2.601593595971202E-1    2.233976083010435E-2   -1.950382338351744E-4    1.790035781481034E-5   -2.473575231686934E-4   -2.510075105039451E-5
                        -2.286256253030978E-4   -1.407534337349510E-4   -2.113948522622422E-4   -1.612946724201317E-5    3.200080726453982E-1   -1.578488309402589E-2   -1.970651249521170E-4    7.081150468451980E-5
                        -4.856659013364176E-5    1.772747740906374E-4   -2.280671082674428E-4   -8.434798694305680E-6   -1.865918424359918E-4    7.017823387593040E-5    2.684541607140588E-1    3.145020598417477E-2

 1.987500000000000E9     2.825518956812230E-1   -1.226590815696262E-2   -1.254803949216375E-4    5.050874956168521E-5   -2.608397252126712E-4    3.578132058160843E-5    7.490194389595296E-5    1.207321101739136E-4
                        -1.391401863711753E-4    9.889648922254419E-5    2.398856449215476E-1    2.102902946252650E-2   -2.026831437149269E-4    9.527174650321476E-5   -2.007107155492981E-4    9.346887007439752E-5
                        -2.443667927180750E-4    2.817654693263649E-5   -1.662840020104430E-4    1.077568340165640E-4    3.006720194101288E-1   -2.323244344530299E-2   -1.677745993187676E-4    1.518015970883720E-4
                         7.298736221292385E-5    1.382956508644553E-4   -2.055276284967370E-4    1.049433999149356E-4   -1.434428485896982E-4    1.280909061830264E-4    2.489476540607394E-1    2.804078295545497E-2

 2.000000000000000E9     2.617751939206906E-1   -1.611573173194491E-2   -1.198661005655046E-4    1.335627402427879E-4   -1.752995516835218E-4    1.806573367337272E-4    1.122151322480940E-4    7.585264434094936E-5
                        -1.217283430572664E-4    1.189580179057418E-4    2.195742556281205E-1    2.216672467696110E-2   -1.160767401355540E-4    1.815953055438753E-4   -1.091604854924013E-4    1.900755645015112E-4
                        -1.790549351698698E-4    1.539714141103446E-4   -1.220475618882005E-4    1.753241832193931E-4    2.806387344431777E-1   -2.837109262458848E-2   -8.648259737059670E-5    1.827392609751793E-4
                         1.430030458895147E-4    8.353927591475516E-5   -1.018586659949812E-4    1.879631506475428E-4   -8.623521092239396E-5    1.894214750807065E-4    2.290222768905937E-1    2.712134488190848E-2

 2.012500000000000E9     2.407084528703903E-1   -1.818520345775201E-2   -3.219905467470665E-5    1.719982710865744E-4   -1.025047984257189E-4    2.392036487855781E-4    1.488895545747737E-4   -1.901843307333174E-6
                        -4.060022320989239E-5    1.510052528006060E-4    1.997734580709088E-1    2.518721559860927E-2   -3.854455818677751E-5    2.012056407935382E-4    2.057665487651038E-5    2.007014662758936E-4
                        -8.765332436702850E-5    2.070345762119329E-4   -2.925396278692396E-5    2.142550542278324E-4    2.603001641535087E-1   -3.166968407024244E-2   -9.405868353844024E-6    2.072361061164704E-4
                         1.374312809022271E-4   -1.072267549059270E-5    3.649819390198997E-5    2.052423143057589E-4   -1.430005162512218E-5    2.121257374570380E-4    2.091746000494336E-1    2.807847595164861E-2

 2.025000000000000E9     2.200102697537108E-1   -1.776323719114620E-2    4.273082658161763E-5    1.512871449028076E-4    6.628866953490846E-5    2.200775542858964E-4    1.245122369429507E-4   -7.048622561174256E-5
                         2.834547693818625E-5    1.762981913450669E-4    1.806007718330301E-1    3.068898974592540E-2    6.552767742170778E-5    2.179518878216981E-4    1.056935152417308E-4    1.572442742097925E-4
                         4.134328004612361E-5    2.269086479192781E-4    7.042248477624666E-5    1.887693989234212E-4    2.397160465890198E-1   -3.260787481840166E-2    7.993333709743164E-5    2.125420614897108E-4
                         9.043443064431858E-5   -8.848938832082707E-5    1.146312403807246E-4    1.575178881256505E-4    9.129353353503429E-5    2.110324230551094E-4    1.896944324240101E-1    3.152280817692456E-2

 2.037500000000000E9     1.999807149823781E-1   -1.487022629550556E-2    8.842786179918843E-5    1.151440103555319E-4    1.859374762422289E-4    1.518092935818418E-4    5.942357112669865E-5   -1.306645924233651E-4
                         8.549119279981619E-5    1.617002386897380E-4    1.626303938184507E-1    3.855164344235958E-2    1.648153222933285E-4    1.545263443632340E-4    1.910389138200640E-4    5.640516005516752E-5
                         1.528962315470150E-4    1.501297046253874E-4    1.505961367712987E-4    1.346183870207585E-4    2.192854361255429E-1   -3.122155814177575E-2    1.434311848382582E-4    1.516353612075982E-4
                         3.212081081616839E-5   -1.342323580161567E-4    1.868834655480789E-4    4.217686518827976E-5    1.612478329946530E-4    1.464353038960261E-4    1.710470216404082E-1    3.732389127595925E-2

 2.050000000000000E9     1.810120056252442E-1   -9.551571630566207E-3    1.351110618857606E-4    1.010092014135552E-4    2.092519161155860E-4   -1.123599491161402E-5   -5.734945837327382E-5   -9.751644267814466E-5
                         1.515094314906711E-4    9.926941831602525E-5    1.461604034324339E-1    4.840522296099518E-2    2.012198091742647E-4    2.245962327263347E-5    1.499636240560510E-4   -6.117946241320016E-5
                         1.980618078598276E-4    7.295702957577306E-6    2.170953411802775E-4    5.393084450060674E-5    1.995030888457838E-1   -2.772215433383339E-2    2.194762026542410E-4    7.216266664836768E-5
                        -4.250295072021053E-5   -1.164922545676844E-4    1.808667912166190E-4   -6.203201117454823E-5    2.063876047899474E-4    6.786347529071053E-5    1.536796077024658E-1    4.544675276542351E-2

 2.062500000000000E9     1.632640534410243E-1   -1.916724055093510E-3    1.862301681461133E-4    2.266141263284284E-5    1.807915716262118E-4   -7.052215080482921E-5   -9.040706365168028E-5   -9.395053558244098E-5
                         1.392745541629144E-4    2.442957461552496E-5    1.315434802997182E-1    6.011247206464818E-2    2.094293205367003E-4   -4.651266175315511E-5    8.647927238773698E-5   -1.497384146809696E-4
                         1.747170813697329E-4   -8.286100376329127E-5    1.881338013429570E-4   -5.772229783232415E-5    1.807065271692584E-1   -2.212938667829929E-2    1.979089088221091E-4   -5.176505923057580E-5
                        -9.591026995374662E-5   -5.257405733015495E-5    9.323502169443977E-5   -1.424610414642294E-4    2.003691632966018E-4   -3.767182495894818E-5    1.378466662861111E-1    5.562389211339532E-2

 2.075000000000000E9     1.468669608100968E-1    7.880918893871791E-3    1.719041039196480E-4   -4.479525238583176E-5    9.052516064394233E-5   -1.537006497064158E-4   -1.174047429366039E-4   -1.572101149983559E-5
                         1.655851281233324E-4   -5.143003749820207E-5    1.188758377390181E-1    7.364932101695479E-2    1.654887005848524E-4   -1.426933168443166E-4    8.776224349793529E-6   -1.515346887645043E-4
                         9.204234450814786E-5   -1.602827090538642E-4    1.512181723405074E-4   -1.319321277896919E-4    1.632517310142569E-1   -1.455384086355389E-2    1.503368121709117E-4   -1.191372021641734E-4
                        -1.170844982747701E-4   -1.969796153791358E-6    1.862483089647807E-5   -1.532086384282063E-4    1.727790742356210E-4   -1.265957680588669E-4    1.238416172338554E-1    6.779134235429236E-2

 2.087500000000000E9     1.319296069554040E-1    1.949993680721395E-2    1.145983482549935E-4   -1.072708150635055E-4   -5.969024371261588E-6   -1.639098350106903E-4   -8.576423846718629E-5    6.959379123201521E-5
                         1.353914435179854E-4   -9.432035840812256E-5    1.082374294116837E-1    8.865334948082573E-2    6.738345547238630E-5   -1.837861510768058E-4   -7.196848318466769E-5   -1.273880423798572E-4
                        -1.651635698209969E-5   -1.653487661309838E-4    5.854571710934965E-5   -1.804667251052935E-4    1.472669742895941E-1   -5.056834320870241E-3    1.131271872502140E-4   -1.734673562985110E-4
                        -9.092666024187624E-5    5.538686215510355E-5   -8.574778008872074E-5   -1.147126723682049E-4    8.411746445418317E-5   -1.700217010264811E-4    1.116119387003379E-1    8.174707726746479E-2

 2.100000000000000E9     1.185628256225985E-1    3.267764415969506E-2    3.557211067324525E-5   -1.411755388786292E-4   -9.861628348594588E-5   -1.486255891548971E-4   -2.586551926061106E-5    1.020970066784485E-4
                         4.328512410488853E-5   -1.592145279075674E-4    9.968288133307376E-2    1.047394153091447E-1   -4.036764872616965E-5   -1.730996248011442E-4   -1.095846856702350E-4   -5.916194844701676E-5
                        -1.004253776607985E-4   -1.138259278825428E-4   -4.577026919053007E-5   -1.684892958740016E-4    1.329552159575014E-1    6.270363732119616E-3    3.193265253021936E-5   -1.876866745012321E-4
                        -3.952531758108224E-5    8.353217959773561E-5   -1.343879536454269E-4   -7.037564153628506E-5    2.763117328232219E-5   -2.164279963814797E-4    1.013064903085807E-1    9.698811660546522E-2

 2.112500000000000E9     1.068874760947820E-1    4.681769063597664E-2   -2.780488356872977E-5   -1.441025391816900E-4   -1.366990523338231E-4   -5.175753175777698E-5    1.213544958294655E-5    9.044913443049788E-5
                        -1.459011744998885E-5   -1.531834292387584E-4    9.316508831815734E-2    1.213123879307811E-1   -1.249986772283100E-4   -1.425841111867263E-4   -1.109015468396472E-4   -6.814854584327580E-6
                        -1.287299109340278E-4   -5.318870152730297E-5   -9.537361018967842E-5   -1.214090582993520E-4    1.204503550436002E-1    1.895084211811890E-2   -6.125595309032489E-5   -1.644962673093568E-4
                         3.711511190451116E-5    8.885033164426502E-5   -9.475736393402056E-5    3.785665131566612E-6   -8.846648675084779E-5   -1.627314124760032E-4    9.300431034934081E-2    1.130945086530263E-1

 2.125000000000000E9     9.699836777759956E-2    6.168625987537418E-2   -8.064779094291760E-5   -1.112946349348287E-4   -1.227386594283015E-4    2.724345599548184E-5    7.364360800059053E-5    3.261355995860572E-5
                        -5.103699991798763E-5   -1.425477766691712E-4    8.865638035271309E-2    1.381571686837850E-1   -1.530472588208938E-4   -7.216994888165820E-5   -6.486542533246666E-5    7.470564682728312E-5
                        -1.221586757478753E-4    3.703015993099961E-5   -1.564218152111387E-4   -6.278576676088921E-5    1.096422899245952E-1    3.286088756399300E-2   -1.238211874437508E-4   -1.196850476328863E-4
                         6.122784647696766E-5    4.416434564579911E-5   -6.572940123734792E-5    8.907869711303829E-5   -1.257676444261380E-4   -1.377765355856698E-4    8.680173025829122E-2    1.296429935473555E-1

 2.137500000000000E9     8.909741681547004E-2    7.709003205829347E-2   -1.012025681811085E-4   -7.230757707048273E-5   -1.101173467208297E-4    8.208951123554723E-5    9.716998658725311E-5   -1.005524700138084E-5
                        -1.016762780033902E-4   -8.607347143661258E-5    8.611697480220762E-2    1.548197368988424E-1   -1.591192854414346E-4    2.646519630391274E-5   -5.511229394704941E-5    7.925318699494101E-5
                        -7.766000441423234E-5    9.082224391170780E-5   -1.482714021679953E-4    4.294677395707586E-5    1.004882864000903E-1    4.762606301540508E-2   -1.611550893562318E-4   -4.305926991235188E-5
                         5.933398038232492E-5    7.613784310094959E-6   -1.679960965225410E-5    7.857345706662180E-5   -1.672002349573389E-4   -7.022429340746474E-5    8.272228102174575E-2    1.463284837416922E-1

 2.150000000000000E9     8.328750025331648E-2    9.255461430773693E-2   -1.039401053391700E-4    4.444399500500721E-6   -1.028039274427946E-6    1.154627311932855E-4    6.464347600771172E-5   -2.477890900284113E-5
                        -1.401353723837479E-4   -6.526468099930039E-6    8.568220607379524E-2    1.710936964079377E-1   -1.099240918867795E-4    9.443991301320581E-5   -6.917036419895228E-6    4.940563643561805E-5
                        -1.706135657085153E-5    9.638451677480478E-5   -1.260550842620459E-4    8.421046470277650E-5    9.319280097401256E-2    6.286209264478193E-2   -1.630698045861975E-4   -6.611662344303610E-6
                         4.778533225679313E-5   -2.521722041874320E-5    1.819313620011744E-5    9.526970148058397E-5   -1.400652105421375E-4    7.712631987068221E-6    8.088450291168017E-2    1.629841501450471E-1

 2.162500000000000E9     7.954725747799579E-2    1.081222026970301E-1   -1.251427971714648E-4    5.220892003192815E-5    2.561428272785306E-5    7.109893450160655E-5    2.752127497850891E-5   -3.511236102885007E-5
                        -8.182648777736018E-5   -3.967411731070933E-6    8.727348912794297E-2    1.868683959824345E-1   -5.194652768688398E-5    1.213331782427483E-4    3.947444622587252E-5    2.143149689681768E-5
                         3.733146265578319E-5    7.326267916958642E-5   -4.908625564405197E-5    1.154507136605258E-4    8.766913572855681E-2    7.822043755267354E-2   -1.324653991676561E-4    7.041948115369473E-5
                         1.696394191665736E-5   -5.107819790258031E-5    4.929349233789695E-5    4.120016150103101E-5   -1.066842326888803E-4    6.901122766882035E-5    8.120468095628840E-2    1.794079440945083E-1

 2.175000000000000E9     7.778128505589472E-2    1.236027578088743E-1   -1.021428777472850E-4    5.937035361744726E-5    9.896753357534531E-5    5.824485162882632E-5   -4.534316922038578E-5   -6.282621417499328E-5
                        -9.521818018030452E-5    5.908671553018165E-5    9.064983834328676E-2    2.020684015110928E-1   -1.176704264308829E-5    1.636508336023394E-4    6.844625472996699E-5    2.027124637013109E-6
                         8.016703430984935E-5    6.388917159479977E-5    6.063437282189102E-6    1.226731535761449E-4    8.389191282327862E-2    9.344902568397578E-2   -1.225144549341289E-4    7.955107727952558E-5
                        -1.048857252588412E-5   -4.590730435555658E-5    7.604568167729448E-5   -3.084353540218940E-6   -7.358883036915134E-5    1.076445341035147E-4    8.338505469271119E-2    1.955392665324143E-1

 2.187500000000000E9     7.784782584404835E-2    1.390067589192921E-1   -6.391981922653997E-5    9.872196582958613E-5    8.305304614893396E-5    3.204125325369293E-5   -6.108795990522125E-5   -5.292688519548224E-5
                        -5.728255909601756E-5    1.097256672973996E-4    9.557927108130271E-2    2.167395204671234E-1    5.975565488295142E-5    1.245433239869021E-4    2.777612786549027E-5   -3.243512891725643E-5
                         1.075767951515142E-4   -1.622760036788064E-5    6.812440811957695E-5    1.174163806174742E-4    8.188384558026034E-2    1.083864684847076E-1   -2.664843789017405E-5    1.345594564380269E-4
                        -3.822227952145980E-5   -4.044518295014629E-5    6.119159857475697E-5   -2.007600355077642E-5   -3.356483328562952E-5    1.117760355748897E-4    8.721430596550535E-2    2.111820065284575E-1

 2.200000000000000E9     7.944445047532153E-2    1.543097163639841E-1    2.644911031472906E-5    7.773250558088406E-5    8.687535602406003E-5   -5.777115026749758E-5   -3.206074095939705E-5   -4.286398641209439E-6
                        -3.198916977678572E-5    1.006965378732445E-4    1.017814798523204E-1    2.307814456908137E-1    9.512394773664715E-5    5.427004506880574E-5    3.247592918152711E-5   -3.853955268166838E-5
                         5.126572199381116E-5   -3.564453912713591E-5    1.112687714950475E-4    5.844476584987900E-5    8.166910229804761E-2    1.230543524812469E-1    1.412733792156605E-5    9.240120287285145E-5
                        -3.768010711312695E-5    8.009430876786496E-6    3.583348830094137E-5   -3.267843459986171E-5    2.528975398432365E-5    1.082967017894089E-4    9.251666767738759E-2    2.263434998471421E-1

 2.212500000000000E9     8.240998267069573E-2    1.693313763410304E-1    4.597721945941472E-5    7.434929820218882E-5    4.990394780822854E-5   -6.134428592013757E-5   -3.613637936697449E-5    5.038723864555668E-5
                         6.348022302998918E-5    9.348670178306980E-5    1.089043048044528E-1    2.442640404776640E-1    8.152949075777938E-5    1.382120778364657E-5   -1.872959448452844E-5   -6.214685692821007E-5
                         3.456676483674938E-5   -5.715683537505295E-5    1.061817393070417E-4    6.174999702765564E-6    8.313098789083105E-2    1.373548433167791E-1    5.917674256855920E-5    7.636622588719851E-5
                        -4.138972599367076E-5    1.015596828878445E-5    1.761431057998526E-5   -5.198374459903153E-5    4.375395323128832E-5    9.416768629889928E-5    9.901244704626572E-2    2.406635987475380E-1

 2.225000000000000E9     8.641406437940462E-2    1.839172753151613E-1    6.509092542943756E-5    5.331767690155412E-5    3.017292755869111E-6   -7.548360953639070E-5   -4.001736141539279E-5    4.928217522830558E-5
                         3.763881488614632E-5    7.104089508119571E-5    1.168826545633663E-1    2.566968257552034E-1    9.022324162548800E-5   -2.131364341993782E-5   -1.913003463043142E-5   -6.133622560651058E-5
                         3.837744533763223E-6   -8.465538004834263E-5    7.643098359290885E-5   -4.132475777621728E-5    8.610238935049409E-2    1.513066003632747E-1    6.852974603153431E-5    4.389973158711566E-5
                        -9.825848425835168E-6    4.604770046025111E-5   -3.821964649405981E-5   -3.749255043799235E-5    7.176064379367513E-5    5.623914903047033E-5    1.065550402821024E-1    2.540377586634558E-1

 2.237500000000000E9     9.135139018793387E-2    1.978364277923676E-1    7.318500917455235E-5    1.342592267075882E-5   -4.530562564711838E-5   -6.192631564422825E-5    1.696646072274249E-6    1.774162211663843E-5
                         7.986744553168819E-5    2.659121832970648E-5    1.255946474443567E-1    2.680400437155526E-1    6.968382898295234E-5   -5.845943430386352E-5   -3.543822900387612E-5   -8.658456726772600E-6
                        -3.594691895687863E-5   -7.912246673298996E-5    3.827303210771684E-5   -7.603793880583173E-5    9.025086372038774E-2    1.649400705438088E-1    8.216444826053312E-5    2.245441658299116E-5
                         3.906860420758306E-6    1.927214683700303E-5   -6.024450520968010E-5   -4.279430925844656E-5    7.759465396411244E-5   -5.296837762960179E-7    1.151164531209803E-1    2.663509451134322E-1

 2.250000000000000E9     9.729922352970086E-2    2.109220457951054E-1    1.023720619415101E-4   -2.784576173581344E-5   -4.437468373726514E-5    1.254320291587933E-6    3.422276628536092E-5    7.610166114955981E-6
                         7.258606910091314E-5   -2.539634849992298E-5    1.351636193205178E-1    2.781988682262670E-1   -2.109248367277017E-5   -8.499813661440020E-5   -4.799785454147145E-5   -1.618770889058672E-5
                        -4.868033288298490E-5   -1.509503002697583E-6   -4.468523130468598E-6   -7.414492015658785E-5    9.546767336380947E-2    1.780551986394273E-1    6.837539852514261E-5   -2.308902880770213E-5
                         3.240719046363829E-5    2.058913754098123E-5   -2.926548669473650E-5    1.683568156707918E-5    7.486224801536698E-5   -2.771528620690358E-5    1.248881502331043E-1    2.775257950572060E-1

 2.262500000000000E9     1.040853703314515E-1    2.229585643086306E-1    5.152502510674830E-5   -6.560562713814935E-5   -5.214355134137303E-5    2.362754620256309E-5    2.320411768838219E-5    1.016142672737379E-5
                         5.201047052514067E-5   -4.782725251797169E-5    1.456326700804802E-1    2.873283679132954E-1   -5.428379286939642E-5   -3.777083238957015E-5   -2.685671627942736E-5    2.133275454295199E-5
                        -5.190187710813696E-5    2.198749036992496E-5   -2.269888711688448E-5   -6.823338086744004E-5    1.015321939315413E-1    1.904977613221337E-1    4.780872991677880E-5   -3.733064223313894E-5
                         2.475973275409290E-6   -6.308083269144882E-7   -4.105428360285545E-5    8.987118097316545E-6    1.928849160486090E-5   -4.909961236943400E-5    1.356811410653850E-1    2.876881485089974E-1

 2.275000000000000E9     1.118970936842031E-1    2.338855941326736E-1    1.027178887973965E-5   -4.502225651514364E-5   -4.635508345324615E-5    4.192559033649490E-5    1.934384447950631E-5    1.579943733971877E-5
                         7.789190820683403E-6   -4.408138411223421E-5    1.568252748542980E-1    2.954712303158524E-1   -7.174624474359608E-5   -5.270296375129020E-5   -3.113550158183691E-5   -1.071814036919215E-5
                        -3.281990916455949E-5    5.966198083063904E-5   -6.728461458961699E-5   -5.544588868702100E-5    1.083463690261384E-1    2.022531570469597E-1    2.516207185521360E-5   -3.593368123792388E-5
                         4.754291442612847E-5   -5.517902590693508E-6    5.183702819322494E-6    2.114955639619470E-5    1.090289441698841E-5   -5.126301064265496E-5    1.471681326764254E-1    2.969762946082761E-1

 2.287500000000000E9     1.208607582883528E-1    2.438292734896505E-1   -2.196678332164982E-5   -1.543653982429874E-5   -4.032757224743615E-5    4.686101144263435E-5    2.818866911630522E-5   -3.565932293226383E-5
                        -2.259826955454173E-5   -8.178520483882127E-5    1.688423753387037E-1    3.028067957766251E-1   -5.867377843932605E-5   -1.545357105919914E-5    2.521300330826188E-5    3.384862948780645E-5
                        -2.325180365584687E-5    3.914885174975584E-5   -7.592953494598234E-5    6.551477884082426E-6    1.160409722427288E-1    2.130741995690538E-1    2.233779868709873E-5   -5.592518996895382E-5
                         1.469734646313145E-5   -4.515078099809042E-5   -6.319023985378380E-6    2.990641705211312E-5   -1.963602251915533E-5   -5.212270252325081E-5    1.593022258137165E-1    3.054159480187212E-1

 2.300000000000000E9     1.308354785038211E-1    2.529963333971562E-1   -3.299145679597028E-5   -2.433121033574105E-5    2.485745912486059E-5    2.976867872321882E-5   -2.296229304151720E-5   -1.047803286381726E-5
                        -4.032251349091923E-5   -1.097463060497653E-5    1.813673401502951E-1    3.093830898067524E-1   -4.283148006007349E-5    1.352303717055834E-5    1.990670213333608E-5    7.541707552319498E-6
                         3.163999968052497E-6    2.892039924665449E-5   -6.419069930092166E-5    3.274724892309644E-5    1.244716266439628E-1    2.228789540149614E-1   -2.895314859388959E-5   -4.648988388520903E-6
                         1.123559987243632E-5   -2.770015895311060E-5    2.192872476216861E-5    2.541464708066902E-5   -9.283498477750245E-6   -4.879476656461269E-5    1.720015055490791E-1    3.128994994831674E-1

 2.312500000000000E9     1.417992487269519E-1    2.611805951444403E-1   -5.432399966866438E-5   -1.324962790833764E-5    3.314662770136943E-5    1.797148308315642E-5   -6.403762216443772E-6    1.065535091034524E-5
                        -1.896150151300818E-5   -1.617871435499422E-6    1.941090402349606E-1    3.151738329626820E-1   -4.737012403270464E-5    5.539653286815555E-5    3.879654437606416E-5   -8.294496121449867E-7
                         1.692388177580081E-5    3.042946509975082E-5   -3.066242063067790E-5    6.258143372946130E-5    1.336976794514106E-1    2.316180775395036E-1   -3.318231878211984E-5   -2.786105156156786E-5
                        -1.146309106562750E-5   -2.544138709656373E-5    2.497443401450248E-5    3.459754498524458E-6   -9.941469180897381E-6   -3.073299609814048E-5    1.850671041592168E-1    3.192935722125381E-1

 2.325000000000000E9     1.534027696957272E-1    2.688244095196796E-1   -3.234015269227041E-5    8.754955679641134E-6    3.464532925994185E-5   -1.434974863004681E-5   -2.750369087110475E-7    5.088464301076315E-6
                        -2.505406909850564E-5   -1.019318575614512E-5    2.070938648297873E-1    3.200669193906259E-1   -4.034927151692981E-5    3.966715207028586E-5    3.117663788882852E-5   -2.470475041141949E-6
                         3.821223127577827E-5    4.417823132086928E-6   -3.491001374444080E-5    4.510361877757304E-5    1.437923744005815E-1    2.394100045130859E-1   -5.331211627789812E-5   -5.845240382235311E-6
                        -3.688648286717069E-5   -4.269100266269934E-6    1.315834573145378E-5   -1.734868985236945E-5   -3.341852456175045E-5    2.199739229691863E-5    1.983548492210782E-1    3.246112173661607E-1

 2.337500000000000E9     1.653916595932214E-1    2.759367095984510E-1   -1.639039507453351E-5    3.918835931713553E-5   -1.131339778097929E-5   -3.752632174082573E-5   -1.346662060462204E-6    6.689663514505882E-6
                        -4.170204759458169E-5    7.567700205109287E-5    2.200850724731887E-1    3.241717503311110E-1    3.196035625165377E-6    5.651866014789704E-5    1.469538321144324E-5   -2.078906347457334E-5
                         4.443038116044702E-6    1.197579029330508E-5    2.491751788096996E-5    4.407267111879600E-5    1.547372040103985E-1    2.463182521896077E-1   -8.342443591394220E-6    5.576423029146671E-6
                        -1.884672277095087E-5    1.570283258054297E-5    2.639546402536282E-5   -2.056806863153346E-5   -1.624281134553630E-5    1.304944524756801E-5    2.118858054618034E-1    3.289428479053137E-1

 2.350000000000000E9     1.774424277488213E-1    2.822293753543073E-1   -1.421990211524707E-5    2.865517554132358E-5    2.246260638072413E-5   -6.977204201212618E-6   -1.814961820880456E-5    5.088272091797681E-7
                        -2.004052990407175E-5    4.304286021288034E-5    2.332095923008113E-1    3.270068211993629E-1    3.274795343545676E-5    4.769302496299355E-5   -1.092783988710526E-6   -1.128158015354975E-5
                         1.042400252455108E-5   -1.244155442940575E-5    4.467762499276659E-5    1.346536148172871E-5    1.662103523544686E-1    2.524803956516657E-1   -3.293629256654689E-5    1.639695414219969E-5
                        -1.368827325805381E-5    1.929882635155525E-6    7.326498989594788E-6   -1.368580698233559E-5   -8.985024229912059E-6    2.378754652197641E-5    2.256603951925381E-1    3.319867682898004E-1

 2.362500000000000E9     1.895081900095167E-1    2.876424842701807E-1   -5.759470982436000E-6    1.814560711024129E-5   -3.591746879012503E-5   -4.636563022247147E-5    1.172730932615853E-5    2.405359557494048E-6
                        -1.119487421989260E-5    2.514590717394854E-5    2.463637887533235E-1    3.288677438938230E-1    3.216299415210442E-5    2.443005316055651E-5   -1.119679103211120E-5   -2.235855522037058E-5
                        -9.518517714920807E-6    7.478792105769570E-6    9.830953672880374E-6    3.488660301808734E-6    1.780978368468790E-1    2.579019546578881E-1   -3.828590433146683E-6    4.695055345986093E-5
                        -1.015235304707954E-5    2.607024708232038E-5   -2.603770927107454E-5   -1.469704273037545E-5    1.297790245991020E-6    4.595440369061070E-5    2.397463413017906E-1    3.337835351317288E-1

 2.375000000000000E9     2.014920561382020E-1    2.918943697308145E-1    1.992783322718252E-5    3.397525715626853E-5   -4.921830666084647E-6   -2.439656373129658E-5    4.147483506743238E-6    1.121538057881597E-5
                         3.027207560939858E-5    2.057152806089024E-5    2.596862632045441E-1    3.296062147275028E-1    6.501206308891627E-5   -2.391592395005738E-5   -3.857556243347167E-7   -1.726812846319991E-5
                         1.937834273785027E-5   -1.333633962966056E-5    1.265329298373568E-5   -1.972807588289918E-6    1.901455301820603E-1    2.624218828782009E-1    2.852298962103208E-6    1.263700182312477E-5
                         1.205536537872270E-5    7.815099420604420E-6    1.107767708423357E-5   -1.488362256924270E-5    1.998386237962540E-5    4.387509188310038E-5    2.539310954337422E-1    3.346439555625609E-1

 2.387500000000000E9     2.135846087545211E-1    2.948063857876837E-1    4.440972420213888E-5    8.643615963419746E-6   -1.981126892576971E-5    7.111054179491902E-6    2.458628033840607E-5    5.584555626607716E-6
                         2.773620072920416E-5    9.925249287280326E-6    2.732478807452053E-1    3.293171662124702E-1    5.753056517116363E-6    6.988996134384362E-6    1.570004736824273E-5   -1.796999565741219E-5
                        -1.011777483087448E-5   -4.758631772836819E-6    3.422926388664716E-5   -1.514081940077245E-5    2.021712680442893E-1    2.661069555196384E-1    3.062023373291964E-5    2.257014556002136E-5
                         1.333751593247287E-6    8.886337621507047E-6   -3.899628554253325E-5   -2.525604693909558E-5    1.676554441289894E-5    3.325643033941359E-5    2.682144531150468E-1    3.347866260709733E-1

 2.400000000000000E9     2.258885304985213E-1    2.964070617475958E-1    1.158568914625887E-5    3.516310547168347E-5   -1.233546861210157E-5    2.521594752967581E-5   -3.529865085401090E-7    2.394761068742898E-6
                         3.612505216412642E-5   -1.607410075823218E-5    2.868454821876432E-1    3.284435396189442E-1    3.121401887960444E-5   -3.454458277341184E-5   -1.423465449290772E-5    1.809450363508298E-5
                        -2.329622858299402E-5    4.109756289623141E-6    6.825864129579629E-6   -3.025406176997144E-5    2.141856787443100E-1    2.687799486666229E-1    1.571040677510911E-5   -9.885166379236004E-6
                         2.229188157494082E-5   -2.432869979015255E-5   -7.358828974435001E-6    3.894591152730015E-5    2.173109357024088E-5   -6.094928281745550E-6    2.823611408683597E-1    3.341262363527014E-1

 2.412500000000000E9     2.385346759007176E-1    2.968335336524321E-1    3.520944826862713E-5    1.209490174435911E-5    5.279407029418784E-6    3.830644894679427E-5   -1.002309907460068E-5    1.881310921969706E-5
                         1.548827620498100E-5   -1.282274600755656E-5    3.003849701617443E-1    3.268601956622463E-1    4.083809831317357E-6   -3.153663822495973E-5    2.883042351784391E-6    1.010065525419534E-6
                        -2.086608874218974E-5    5.646909561116988E-6    2.933334627734887E-5    9.969595933096167E-6    2.261344533043525E-1    2.704668485569492E-1    3.837056336038695E-5    6.098643646460868E-6
                         9.235971964009641E-6    8.173574240564072E-6   -3.564872413339713E-5    3.195838215784021E-5    1.874182891972625E-5    8.929183297094078E-6    2.961961405707353E-1    3.327889485599949E-1

 2.425000000000000E9     2.513804266754492E-1    2.963146940676940E-1   -1.504476810252105E-7   -5.750839682324009E-5   -6.434086292833942E-6    1.988114794095241E-5    4.328492419668100E-6   -1.496647848611151E-5
                         3.045607855129303E-5   -6.501943250798590E-5    3.134583180904555E-1    3.247362577236850E-1   -3.988717467379226E-6   -1.081761355189200E-5    1.346392044896063E-5   -2.361416615501576E-5
                        -8.369187621437711E-6    3.138453694014592E-5   -5.345351624324623E-7   -9.593987290965902E-6    2.379336478361611E-1    2.711366507701574E-1    2.473467228303186E-5   -2.186682849803758E-5
                         2.604838865642103E-5   -3.420892936578171E-5   -1.125352564592269E-5    2.314097160206789E-6    1.212619099282860E-5   -1.465913851453208E-5    3.095364979063213E-1    3.305667743903148E-1

 2.437500000000000E9     2.642995278892107E-1    2.952799649754204E-1    2.534656146205392E-5   -2.493805654769947E-5    1.534651527175617E-5    1.508110349609003E-5   -1.204684863009348E-5   -1.812997797160762E-5
                        -3.199011314996715E-6   -1.121844889626264E-5    3.260722269451360E-1    3.218947078552617E-1   -3.660812439445610E-5   -4.654390073709825E-6   -1.839118853763220E-5    1.282514078357039E-6
                        -2.477166961112520E-5    1.157199274090893E-5   -4.094806891994386E-5   -1.973041973488756E-5    2.497328481111918E-1    2.708058964174177E-1    1.299498769279113E-5   -1.370247481087286E-5
                        -6.619236702867193E-7    4.226162331423101E-6    2.557927658254815E-5    7.138457625467293E-6    9.378106350991111E-6   -1.091315807121816E-5    3.223130811327333E-1    3.275038572347586E-1

 2.450000000000000E9     2.770399734253381E-1    2.939065424131617E-1   -1.161531691509518E-5   -2.562081124500010E-5   -1.008888840536433E-5   -1.234237484481021E-6   -2.081706189359960E-5    1.940952823196055E-5
                        -1.226532656927858E-5   -2.920624716820209E-5    3.380478651402228E-1    3.184372812349284E-1   -5.013731879114980E-6   -2.114093840954498E-5    1.169967286021948E-5   -1.835727360693076E-5
                         6.742392655772284E-6    7.624973153463008E-6   -2.382293853900783E-5   -1.519169080311677E-5    2.614126066182774E-1    2.696476748291540E-1    9.504385465694165E-6   -2.936400820254014E-5
                        -3.737492748811693E-5   -3.300498445181318E-6   -1.042676652624641E-6   -1.693134107721774E-5    3.979077823124694E-6   -2.584728750783188E-5    3.346110666670729E-1    3.235426792215581E-1

 2.462500000000000E9     2.892920606996616E-1    2.922551637038812E-1   -7.262007157261116E-6   -2.050083201704522E-5    3.229082432940913E-6   -8.612419381676627E-6    7.225167248746369E-6   -9.940720159040068E-6
                        -5.867511236438580E-6   -5.280220927434586E-5    3.496704670963922E-1    3.140386316738673E-1   -6.726582965793749E-6   -1.530334336314621E-5    6.694923230048476E-6   -8.907048359653641E-6
                         6.316954976744255E-6    2.257340363876613E-6   -1.223203821894156E-5   -5.246234427717115E-6    2.729413817790226E-1    2.677330537363835E-1    2.162713027756632E-6    3.264027588934119E-6
                        -2.520142831843904E-6    5.870068985438240E-6    2.806512702195019E-5   -1.318670309063473E-6   -1.557069765760528E-5   -3.984460040719677E-5    3.467230459726067E-1    3.188012397296956E-1

 2.475000000000000E9     3.008260333699516E-1    2.902692114222155E-1   -1.797280557601550E-5   -3.940999534548849E-5    2.000210367896681E-5   -3.055154849980677E-5    2.365009725622455E-5   -1.827353843810926E-5
                         1.923916708962004E-5   -3.471314973009301E-5    3.608323832313642E-1    3.089210389098663E-1    3.480058948161260E-5    5.018836605173817E-5    5.300636670781319E-6   -1.038279127431495E-5
                        -8.879317933960850E-6   -3.952257955690588E-6   -1.593848855117509E-5    2.711856168529447E-5    2.843081933377287E-1    2.651614135414638E-1   -1.595835508418254E-5   -2.347315879901004E-5
                        -3.431008545910159E-5   -1.264041677690892E-5   -1.180583143780831E-5   -2.667648097824187E-5   -4.171180397190150E-5    1.698790520838572E-6    3.586264111043428E-1    3.134375711098197E-1

 2.487500000000000E9     3.117466482491821E-1    2.877629830108566E-1    8.765859092719133E-6   -3.022851072443116E-5    3.634860831296974E-6   -3.626525581862180E-5   -2.082714640212407E-5   -7.560091193539166E-6
                        -1.781396300063981E-6   -4.775677752642728E-5    3.717387372106441E-1    3.032543939630574E-1   -1.904204560811515E-5    2.500601185831803E-5   -3.444138131004091E-5   -2.276988774810236E-5
                        -4.831852835632537E-6    1.101327134309556E-5   -1.460946593689510E-5   -8.021451892052813E-7    2.953317232677602E-1    2.621236700195867E-1   -3.265418599172121E-5   -2.959101255163389E-5
                         6.629269731550743E-7   -3.670971558942084E-6    7.898985007116785E-6   -4.798400486029811E-6   -2.226487263662477E-5   -6.070668921298305E-6    3.702233741626459E-1    3.075139565909531E-1

 2.500000000000000E9     3.220212692222690E-1    2.843738874763235E-1   -1.829556116779739E-5   -2.863806605609807E-5   -1.627729613104253E-5   -2.926241528781033E-5   -3.421913356197044E-5    2.330354599534721E-5
                        -1.963990449443407E-5    1.242433940688441E-5    3.823516694867322E-1    2.971164961894954E-1    7.297536135775571E-6    6.776813320241426E-5    3.955936281395021E-5   -8.661403570094808E-6
                         1.162982139430304E-5   -7.862886513825897E-6    1.588891233440643E-5    1.050675591612885E-5    3.059150512849400E-1    2.586489553005464E-1   -5.540848875848042E-5    5.541745071590218E-7
                        -4.473270860189512E-6    2.464802430239103E-6   -5.517921787952644E-6   -2.029344573667809E-5   -4.971967136182650E-5    8.611311571994012E-6    3.813209582654603E-1    3.015054672397795E-1

 2.512500000000000E9     3.315694514764713E-1    2.802172972955873E-1   -2.636974411214830E-5    8.475137504859076E-6   -4.932579745209928E-7   -5.422175180233969E-6    1.115737515192941E-5    2.783731170472469E-6
                        -1.944410018401064E-6    3.937564110848318E-5    3.927545651896732E-1    2.906578562182913E-1   -2.624912155146262E-7   -6.921922081903431E-6    1.876489921280283E-5    1.865986287976706E-6
                        -1.382391658685315E-5    8.276172008324273E-6    1.025990027274998E-5    1.546986956395539E-5    3.161293493446716E-1    2.547675943853704E-1   -1.805916418219528E-5    1.254958900225111E-5
                         1.907803483051103E-5    2.035439318532179E-5   -7.704074565817709E-6    1.422672266198128E-5   -3.159652801615613E-5    1.420071689210416E-5    3.921343602397730E-1    2.952379507746239E-1

 2.525000000000000E9     3.409714568281742E-1    2.751503510886502E-1   -2.401393039426486E-5   -8.621072189813661E-7   -4.239476067912491E-6   -3.476118514641368E-5    9.621760204133684E-6   -6.260785502448592E-6
                        -2.682863742453534E-5    2.302440350579339E-5    4.026991641689139E-1    2.841996648972287E-1    2.389561740739713E-5   -7.663974174312869E-6    2.377921190910100E-5    2.097923369476056E-5
                         7.428598111430106E-6   -1.387834586870697E-6   -1.180473759299336E-5    1.301114535951971E-5    3.258274349084311E-1    2.505118477706264E-1   -1.114723156033881E-5    3.275606239827367E-6
                         1.367324146232490E-5    1.332630582808713E-5    4.326409534029908E-7   -1.842208649885553E-5   -8.226883274548353E-6    2.205504718411663E-5    4.021955538642520E-1    2.889174660735061E-1

 2.537500000000000E9     3.504434080710001E-1    2.693916399206356E-1   -1.461505794964324E-6    5.804357005312350E-6   -3.844042201035492E-6    1.378084657980740E-7    8.346754935900785E-6   -4.018212140451309E-6
                        -1.281811807316447E-5    1.969661255758353E-5    4.120481857137303E-1    2.778318337789218E-1    1.298429217611334E-5    2.163088983337626E-5    7.198368417663312E-6    1.262561427217943E-5
                        -1.544542922291250E-5    1.091041895638802E-5    1.946391425749819E-5    4.478228199785641E-5    3.347783781167671E-1    2.459620618055701E-1   -2.092175234610825E-5    1.229900104368629E-5
                         3.986249831041466E-5    7.535413276490265E-6    1.230313123594423E-5    1.945070637151431E-5   -2.202866983495502E-5    1.016081417504038E-5    4.114239468732119E-1    2.822959854229255E-1

 2.550000000000000E9     3.598135113575722E-1    2.634145281959122E-1    5.513280750529624E-6   -6.597914086572947E-6    3.146223444797831E-7    3.854201950447393E-7    2.545114234799005E-6    1.553770018926589E-5
                        -3.191222927681223E-5   -1.607233658177749E-6    4.208859582959487E-1    2.710938386358076E-1    1.076794742673222E-5   -4.754654089669582E-6   -9.990119771863071E-6    1.571394389110130E-5
                        -1.177645357938093E-5   -7.243243706720897E-6    1.973966596360318E-5   -8.988935455401789E-6    3.434389575703199E-1    2.410970644575483E-1    7.000039823143832E-6    2.844961814916376E-5
                         2.933659343311504E-6   -1.437799982943894E-5    7.447140500980796E-6    1.871783493514993E-5    2.799108245262599E-5    2.595867814711934E-5    4.202028538218155E-1    2.751654401068119E-1

 2.562500000000000E9     3.691453411573575E-1    2.575242505174064E-1   -1.853639227495838E-7    4.053052245205284E-5    7.656947804618968E-6    2.914434429399839E-6   -1.638192486279411E-5   -1.614188438126186E-5
                        -8.894154316301074E-6    4.622447184002627E-5    4.290296899545417E-1    2.641410265195610E-1    6.769908918027911E-6   -9.426009389803939E-6   -2.488284163107115E-5    1.468263486808798E-5
                        -1.767107246147724E-5    3.403927667546421E-5    1.914997597033098E-5   -1.168856440627635E-5    3.517896188884233E-1    2.358962944839199E-1    3.141382204741501E-5    3.379965418192065E-5
                         1.916921023695002E-6   -3.625810673004101E-6    9.198892763143871E-7    3.109115356256786E-5    2.503980410498806E-5    2.720944639964841E-5    4.285487648880711E-1    2.674514347819303E-1

 2.575000000000000E9     3.782479496112971E-1    2.517907663924159E-1   -4.412912519290882E-7    1.982409340816271E-5    2.618654340061461E-5   -8.799525904914645E-7   -7.543092039027084E-6    9.636865675987305E-6
                         1.964962267807832E-5    1.983951373744635E-5    4.369614356498608E-1    2.568880596160612E-1    2.292756934449022E-6   -1.631314632284684E-6    2.803668628887320E-5   -1.263158529289929E-5
                         2.230115179522592E-5    1.570905667173860E-5    2.224706853179524E-5   -4.949170155502908E-5    3.597644686224813E-1    2.305219868760811E-1   -2.140519240201073E-6    1.169709897034193E-5
                        -1.357478359804121E-5    2.863447540956968E-6    1.136051088457866E-5   -1.943236624185237E-5    3.218371383090517E-5    2.039000973560649E-5    4.368672471279093E-1    2.596017581656393E-1

 2.587500000000000E9     3.869174728432102E-1    2.464741713807675E-1   -6.417848885452776E-6    1.202503093776885E-5    9.595426605976607E-6    3.576019200816413E-5   -2.117320665163010E-5    1.915483785976240E-5
                         1.544075886864184E-5    4.959330742964951E-6    4.445163473250475E-1    2.492591553909970E-1    1.359310555836258E-5   -2.744715959711163E-5   -1.363855083762139E-5   -1.085838074985287E-5
                        -6.310285089889631E-6    2.326110359112146E-6    6.493874677868928E-6   -1.982120639845883E-5    3.675087486782110E-1    2.249487833375537E-1    3.116484319186734E-5   -1.285164003242070E-5
                        -2.747725776892372E-6   -1.508187748027501E-6    2.892977892565048E-6    2.730209486740706E-5    4.745852056886907E-5    9.199974778798557E-6    4.450051329537425E-1    2.516210218354585E-1

 2.600000000000000E9     3.949367765621282E-1    2.413622673889000E-1    1.288091621983736E-5    2.101017403796221E-5    9.680082281512162E-6   -8.930295446663968E-6    6.230205755943564E-6   -1.141676336016851E-5
                         2.901976675735871E-5    5.624331924390283E-6    4.518490707366531E-1    2.415143928219820E-1   -1.330023969261455E-5    7.452007581812313E-8    1.448611771461302E-5   -2.125444865497370E-5
                         3.912456202096142E-6   -4.308017349078717E-5   -1.310585131625624E-5   -1.350010792565503E-5    3.749551644759121E-1    2.191461283893283E-1    4.049426015735885E-5    1.786264828454898E-5
                        -2.517604255264328E-5    3.256887338392260E-6   -7.341338960731662E-6    1.011903865866342E-5    3.388573345194999E-5   -1.036764294354021E-5    4.528633383029476E-1    2.436538346152331E-1

 2.612500000000000E9     4.023099449337069E-1    2.362665975280714E-1    1.215829395119870E-5    6.305070199108722E-6    2.078639563783832E-5    4.862583911828362E-5    4.355414009783570E-5    5.861876859192053E-6
                         1.585848804908785E-5    2.261526310003581E-5    4.590111558419067E-1    2.339417430158564E-1   -2.618752623769920E-5   -2.198815137097813E-5   -1.860137568573893E-5    1.886673076034120E-6
                        -4.895513157367098E-6   -1.807802288418350E-5   -2.014106515828345E-5   -2.696968805279268E-6    3.820962811588998E-1    2.131449848327877E-1    2.489028692683369E-5   -7.042031240462470E-6
                         3.058087055927734E-6    4.794085691085159E-6   -1.451764293624787E-5   -5.753692042309803E-6    2.840224602083133E-5   -1.236817444554317E-5    4.608871110846602E-1    2.358498621194457E-1

 2.625000000000000E9     4.089627039277330E-1    2.306907281237027E-1    4.542993773076155E-5   -2.343016831447031E-6    9.041586128739172E-6   -1.649432476580754E-5    2.219057024169671E-5    9.218782981165291E-6
                        -2.869829228528346E-5   -5.201588249434709E-6    4.661298966583385E-1    2.262066824294287E-1   -3.332394524042617E-5   -8.367104237057619E-6    9.804754790245889E-6   -6.576003956013164E-6
                        -2.222601125688345E-5   -5.524181118015790E-6   -5.219051320072917E-5    6.815450810153201E-6    3.889741123863436E-1    2.069905630717769E-1    2.872829777478684E-5   -3.894304727410552E-5
                         8.485164735563067E-6    2.267111098269894E-5   -6.707647003496288E-6    2.583813541209121E-5    1.846017496601949E-5    3.746577280585722E-6    4.682987351679067E-1    2.280773058612724E-1

 2.637500000000000E9     4.150846828865367E-1    2.245053408731054E-1    3.789518426862372E-5    9.575791696939655E-6    2.650949057312532E-5   -1.445482806351817E-6    3.558088576054027E-5    3.447188391964115E-6
                         4.186095674427785E-5   -2.815048445901181E-5    4.726687888487887E-1    2.184303988661362E-1   -4.180248174273626E-5   -2.542388520285441E-5   -1.201268597666253E-5    6.084573335862712E-5
                        -1.191544028832710E-5    4.659305638296638E-7   -2.908032010853078E-5    2.209943765440256E-5    3.955046949077890E-1    2.006761453012005E-1    3.607990638145180E-5   -8.525988051405669E-6
                        -6.137438803440877E-6   -1.996413082555071E-5   -9.674355073137894E-6    2.677556912991169E-5    4.407538759638198E-6   -3.549728766038819E-5    4.751223787162532E-1    2.202755451051861E-1

 2.650000000000000E9     4.213733811426091E-1    2.174828345894290E-1    1.840375746052806E-5   -3.331360721289050E-5   -2.620789989299288E-5   -1.484240204026606E-5    3.989326380830478E-5    3.918166185633326E-6
                         3.296207952972287E-5    1.244313760937068E-5    4.791510856846087E-1    2.108404433769560E-1   -4.428340803292197E-6    4.904651884762725E-5   -9.847693355857880E-6    7.609518118867136E-8
                         1.059721551896230E-5   -9.412894330375355E-6   -6.897048942518214E-6    7.052495051686367E-6    4.017871059520421E-1    1.945724971966419E-1    2.120430338478149E-5   -5.164931622844909E-5
                        -3.205911147775565E-5    3.535767644833126E-8    1.146750822051658E-5    1.089496637356272E-5    3.012500882848642E-5   -1.964554383291361E-5    4.814296254860667E-1    2.123245096858940E-1

 2.662500000000000E9     4.276549583589733E-1    2.101745524038921E-1    1.131624665618643E-5   -4.423711266261877E-5   -7.440807293519219E-6    3.424160864469946E-5   -1.177461987119952E-5    1.841204368579421E-5
                         2.835493189753171E-5   -3.075633017479235E-5    4.851443458079755E-1    2.030982255161833E-1   -1.481875839395336E-5    1.541009045843388E-5   -2.215257209316529E-5   -4.593236037922414E-6
                        -6.224530097373054E-6   -1.305659008466589E-5    1.625360278365896E-6    2.747607908804550E-5    4.080608314707607E-1    1.884173826919549E-1   -1.571455205112057E-5   -6.629148586481013E-5
                         1.097081706623529E-5    2.718182850162935E-5   -8.038443433921709E-6    5.041805330666848E-6   -1.791021536352290E-5   -1.570694238318283E-5    4.873421646400823E-1    2.041299046500964E-1

 2.675000000000000E9     4.340546031330504E-1    2.026379679368122E-1    3.104544583588503E-6   -3.949785095216857E-5    2.763926927328444E-5   -1.877898208146305E-5   -1.332128014515603E-5   -2.184016668391925E-6
                        -1.271051872615075E-5   -7.848891981408166E-6    4.908184721263910E-1    1.955333412710627E-1    2.019291515765443E-5   -3.409395283219716E-6   -8.035031399156003E-6    1.326141973626615E-5
                        -2.016017715893373E-5   -1.747849073505557E-5   -3.378131192369821E-5   -5.398335427566494E-6    4.140984058958371E-1    1.822020341399360E-1   -6.420268418234925E-6   -3.030846892736197E-5
                        -1.628169427756173E-5    1.606151098567354E-5   -4.502545973529129E-6   -7.722629922519062E-7   -3.570629815983635E-5   -5.401000559638354E-5    4.930948803902992E-1    1.955669133247975E-1

 2.687500000000000E9     4.407354385601459E-1    1.954132006203664E-1   -7.945128249332797E-6    1.408987736732631E-5    3.884835127039909E-6   -9.467716890924729E-6   -5.164474119863359E-7    1.129114016950695E-5
                        -2.456834412237848E-8   -7.477441565860922E-6    4.960799715353197E-1    1.875112022397240E-1    5.990580004666617E-7   -2.470667902689900E-5   -1.423310303928244E-6    1.191993255962661E-5
                         2.208373410058166E-5   -3.698457686895459E-6   -7.473332749368939E-7    8.302277478347211E-6    4.197900441563032E-1    1.759999796098691E-1   -8.358664041384126E-6   -3.012700044492633E-6
                         1.399329770189196E-6    1.086549264281625E-5    2.357004508911343E-5    2.519962766867433E-5   -3.067650344297388E-5   -5.958428318639512E-6    4.988417014571861E-1    1.867986696516143E-1

 2.700000000000000E9     4.473029181948586E-1    1.890490222446320E-1   -5.941532427500890E-5   -1.933546957124680E-5   -2.624554550989451E-5    2.378738463972740E-5    1.159230224059223E-5    1.350042962757422E-5
                        -1.160433762359571E-5   -4.807448703341950E-6    5.013689431603716E-1    1.795802440712217E-1   -3.432125574897779E-5    1.425815734545356E-5    1.915020819746521E-5   -2.796398781889765E-5
                         2.556491602369214E-5   -2.051908965988080E-5    8.215718321103439E-6    2.560525947920610E-5    4.252896745744710E-1    1.699063049993904E-1   -2.497551508517954E-5   -3.424196766645528E-5
                         8.743908133672437E-6   -3.024007760568032E-5    1.933982236883783E-5   -5.579644576995028E-6   -2.128231933273435E-5   -8.900845252694961E-7    5.045439142080965E-1    1.780563323010173E-1

 2.712500000000000E9     4.538963333137360E-1    1.831670804676015E-1   -1.760134521782384E-5    4.408177014837464E-6    1.803145656780071E-5    3.089810061055288E-5   -3.003012224384974E-5   -2.500429806948749E-5
                        -3.865812561365107E-5   -1.750106602931586E-5    5.069024539912710E-1    1.716444968323350E-1   -4.220505942624947E-6    3.477508182534335E-6    2.720930621910484E-5   -8.542869603134736E-6
                         7.312402215579975E-7   -1.368201692939006E-6    6.422379299407547E-6   -1.468491218180710E-6    4.308080128396151E-1    1.638204668155497E-1   -1.213134953806194E-5    3.229567990376971E-5
                         1.300672733107298E-5   -1.310093450526119E-5   -1.051727564740352E-6   -9.543365236058060E-6   -4.415716775279211E-5    2.957671308385169E-5    5.105988958184201E-1    1.696487287849711E-1

 2.725000000000000E9     4.600442264232995E-1    1.775798355586249E-1   -5.125613703583208E-5   -3.691126593737273E-6   -2.720419731177648E-5    3.399154366866275E-5   -3.820957250558537E-5   -8.597545862823956E-6
                        -1.493811762825089E-5   -1.408210843684996E-5    5.123629946285065E-1    1.637634431509335E-1    2.365534861035547E-5    7.342206956405947E-6   -1.722016638537859E-5   -1.267697153134539E-5
                         1.056666547003102E-5    1.197043283183412E-5   -1.206981928353183E-6   -1.624608804911607E-5    4.361183806932967E-1    1.577653515356446E-1   -2.544730619240151E-5    1.271457500657055E-5
                         1.595673544293487E-5   -5.073915687014495E-5    5.877513577660820E-7   -3.539551325975056E-6   -3.380218207586542E-5    3.498749311470445E-5    5.163752081002755E-1    1.615140517214098E-1

 2.737500000000000E9     4.656050220721760E-1    1.721091448949065E-1    1.617278877509848E-5    3.566758149527020E-5    2.314246363661418E-6   -6.921012579262586E-6   -2.764897262335272E-5   -1.314052552835415E-5
                        -2.597089147822931E-5   -3.769401606811006E-6    5.177775016202625E-1    1.560262163312452E-1   -7.111491330306926E-6   -1.576687755366761E-5    1.809570621484153E-5    2.219483054817911E-5
                         3.925797441902104E-6    4.485921501047439E-7   -5.102435867885724E-6   -5.182816580310497E-6    4.411959539016171E-1    1.514556491607544E-1   -2.319887332787418E-5    2.128160676457460E-5
                         1.856948838567902E-5    9.265783922904806E-6   -8.349679455040468E-6    7.741253516710267E-6   -2.371161204844249E-5    4.473501135167074E-6    5.217400048276372E-1    1.535441079373978E-1

 2.750000000000000E9     4.706145584993454E-1    1.663417486627550E-1   -1.012526697075990E-5    1.723218893098065E-5   -1.627054427324197E-5    6.627506154363423E-6   -1.116151671120933E-5   -1.950298971718665E-5
                        -1.938275317653893E-5    1.921559481694738E-6    5.230055305617792E-1    1.482692039491357E-1    2.306101524341419E-5   -1.248597029606155E-5    9.995659909379533E-6   -6.640545662664702E-6
                        -1.141265406031354E-5    4.541955012303867E-7    2.098726687710072E-6   -8.275189102427232E-6    4.461209707411303E-1    1.449896056754107E-1   -1.943593083405912E-5    2.419409075351605E-5
                        -3.573577366521163E-6   -4.374694650189343E-6    9.860094341021261E-6   -1.778439641864605E-5   -5.673240351498279E-6    1.664347074313424E-5    5.267310013392256E-1    1.454501213145101E-1

 2.762500000000000E9     4.752803328815698E-1    1.597808872881127E-1   -1.557080794212791E-5    4.765983669997544E-5    1.066916001394108E-5   -7.480665480077232E-7    1.998887170713222E-6   -3.097752132427204E-5
                        -4.279993515920981E-6    2.300758934479427E-5    5.278958236813885E-1    1.403755102347083E-1    6.552114931464596E-6   -9.292354058590768E-6   -3.049271021604240E-6   -6.354970599706261E-6
                         1.343716440394832E-5    2.237132087542090E-5    3.670511177281734E-5    3.508917894125940E-7    4.510790407153571E-1    1.383337234476389E-1    3.103111541823089E-6    7.135150100004386E-5
                        -2.548585030085149E-5   -3.366211700867499E-6   -7.845987738171529E-6   -1.861391103383159E-5   -8.563455204053909E-6   -2.907139711115426E-6    5.313657132652470E-1    1.371673104415180E-1

 2.775000000000000E9     4.799236734256492E-1    1.521740765317937E-1    1.605433499381056E-5    2.294438219621443E-5   -9.504718869507779E-6    1.770260255833734E-5    4.896534619109897E-5    3.023905686911049E-5
                        -2.038719270251918E-6   -3.847314515944398E-6    5.325344462693899E-1    1.324841931169677E-1   -2.745088792679019E-5    9.777811460775708E-6   -1.777553024096383E-5    1.686614600724959E-6
                         2.384186811455057E-5    1.611399671181447E-5    1.318830419237505E-6   -5.823668908204715E-6    4.558865379074242E-1    1.317807016073908E-1   -2.150829358546971E-5    2.402398307605855E-5
                         1.984414559136553E-5    7.460942723296585E-6   -1.555347084480020E-5   -2.018324196048872E-5   -4.047714111318353E-6    2.669681933383517E-5    5.356950964226118E-1    1.286313472339954E-1

 2.787500000000000E9     4.849483338509945E-1    1.442763111697323E-1    3.243684375217512E-5    3.423533966258047E-5    1.711955665893950E-5   -1.549965829312493E-6    3.352362044865511E-6    1.352053130970611E-5
                         3.861568706810222E-5    1.029522060865058E-5    5.371136087603330E-1    1.244385091800572E-1   -1.668450484303095E-5    3.564176981161605E-6   -1.318341152985212E-5    8.534641916482744E-7
                        -2.279421043653613E-6   -7.731137724823358E-6    1.311786768002798E-5    3.647860498506649E-7    4.608082038046455E-1    1.251079735558123E-1    1.858917849006430E-5    1.056869985943593E-5
                         3.089623468041635E-5   -3.728833750835799E-6   -1.062480012243305E-5    1.282264532126517E-5    3.824937693217316E-5    1.504424156374686E-5    5.400570413027752E-1    1.197617997913760E-1

 2.800000000000000E9     4.904195420695999E-1    1.363911896756270E-1    2.137669972129753E-5    1.678471379209291E-5   -1.123560769228711E-5    1.702320105168028E-6   -5.289177747678436E-5    1.579795867528147E-5
                         1.073487208342891E-6    6.285894508583134E-6    5.417436862514604E-1    1.162209372803278E-1    1.834745987011249E-5   -2.882777178226973E-6   -1.014285802073933E-5    1.443197819508538E-5
                         8.814231602836719E-6   -1.693182936797418E-5   -2.045457264312191E-6   -1.884122864978514E-5    4.658192940888865E-1    1.183690705396857E-1    1.933887153746402E-5    8.549168778784050E-6
                         9.798446273944663E-6    7.884503020284689E-6    7.740322476940261E-6    3.328257609593450E-5    1.723473883019316E-5    3.625910674003714E-5    5.446401582676226E-1    1.106467209333311E-1

 2.812500000000000E9     4.964604018901106E-1    1.286421640045859E-1    1.634588307484699E-6    5.438963272048513E-5    3.482800844361246E-5   -1.352181562011097E-5    2.266138788236606E-5    1.515974814021413E-5
                        -3.810989494681735E-6   -1.472737624048278E-6    5.465404311419875E-1    1.078495961444906E-1    1.571698369996418E-5   -1.759463517891091E-6    1.055444839235129E-6    6.856344358581396E-6
                        -1.932222185315024E-5   -5.515009075183970E-6   -2.343208191584509E-5   -1.574187146097780E-5    4.708828031587761E-1    1.118447658095564E-1    3.037765149995018E-5    1.667073962086770E-5
                         6.925401357660247E-6    9.848704536244718E-6    8.388392897276257E-6    2.221372407817104E-5    1.750125106078859E-5    5.829953031151598E-6    5.492600648902577E-1    1.015710541064373E-1

 2.825000000000000E9     5.027143153756194E-1    1.214837082662683E-1    1.779548820421854E-5   -4.274081812996641E-6   -2.883138677046344E-6   -7.804962142752948E-6    1.812686964927644E-5   -4.718627770976373E-5
                         1.396037312616825E-5    3.997335383146309E-6    5.513146436650342E-1    9.936246134727597E-2   -1.644291299039787E-5   -6.065122758702904E-6   -1.698741380929880E-5    5.878973828646789E-7
                         2.490046273242287E-5   -9.611117048831726E-6    8.338876015465141E-6   -6.212556811611337E-6    4.759552938273797E-1    1.052890754808595E-1    4.715807857353823E-5    1.466498985523820E-5
                         8.613204866123318E-6    1.384658194184533E-5    6.073727894915615E-6    4.901857458165713E-6    1.738636456064383E-5    3.347153880695780E-7    5.540017768647902E-1    9.252620853155802E-2

 2.837500000000000E9     5.088948282644509E-1    1.147662767245571E-1   -3.226102967967757E-5    2.047480706017597E-6   -3.960271660079791E-6   -5.101415889536572E-5   -1.425259655719189E-5    5.991767950049828E-7
                         1.669293574356452E-5    1.302932909619331E-5    5.561139833132058E-1    9.104457242398208E-2   -1.805831566156878E-5    5.763692000161313E-6    7.984916188301444E-6    1.528489223566397E-5
                         9.574510784366197E-6   -2.605927218818570E-6   -1.284254081755791E-5    1.287832693378246E-6    4.809230584641639E-1    9.870186978510359E-2    1.439873715756919E-5    7.415738905200634E-6
                         1.020382448540289E-5    6.435739777135753E-6   -1.718269938590509E-5    5.972649411376872E-6    2.463939279647440E-5   -5.786699393196598E-6    5.587575624632790E-1    8.368676602938707E-2

 2.850000000000000E9     5.146631072490756E-1    1.083537076869936E-1   -4.883388623641390E-6    9.804587305644855E-6    2.087251216092093E-5    5.259160565172011E-7   -5.453532666704437E-8    2.635445292875292E-6
                         1.476942406612171E-5    5.924627536329278E-6    5.610723016448893E-1    8.244441774393964E-2   -2.522216300116381E-5    2.314657155864984E-5   -2.938753829179372E-6    2.280108010341524E-6
                        -6.665337548663648E-6    3.042706987056372E-5   -1.860328281292464E-5    1.798835906839821E-5    4.858485042957452E-1    9.193117388389684E-2    5.631576950319563E-6    7.503612081670021E-6
                        -1.542547856693060E-5   -6.482118105925145E-9   -2.140563411585845E-5    2.104853333933420E-5    8.816750052663536E-6   -4.911868943169330E-6    5.633186153896870E-1    7.501542742911935E-2

 2.862500000000000E9     5.198135532248581E-1    1.018486157991726E-1   -1.035605769972659E-5   -1.014328848197308E-5    4.314820939266829E-5    1.001406311166716E-5    2.090638536226934E-5    8.995003990464195E-6
                         3.088348514507043E-5   -1.297211024500006E-5    5.655756670835633E-1    7.385223539168152E-2   -2.460098563762690E-5   -6.603066320826357E-6    7.177457183848036E-6    1.258161556821124E-5
                         7.041827651803654E-6    2.419285947764623E-6    1.859646442163641E-5    7.600949857977080E-6    4.905986726004542E-1    8.511132910230693E-2   -3.232732689548880E-5   -8.195031182631549E-6
                         6.457888015595381E-6   -1.363805360710477E-5   -1.889466397228628E-6    1.126229034665679E-5    1.449261077843418E-5   -1.130238287808508E-5    5.673754322424031E-1    6.634858461862177E-2

 2.875000000000000E9     5.244350615540337E-1    9.469975490146847E-2    4.530858166906498E-6    1.455191418777492E-5   -1.431005108368703E-5   -4.139831402816596E-6   -1.164337146537860E-5    2.075493772189532E-5
                         2.021784531391396E-5    9.179897229237444E-6    5.697643456774257E-1    6.484247813446632E-2    9.900911616147308E-6   -1.328242876443514E-5   -2.803157090330574E-6   -1.797611692057672E-5
                         3.850625084175668E-6   -4.579001293989742E-5   -6.681850435632545E-6    1.271358707803357E-5    4.950435708348945E-1    7.783540185413267E-2   -2.071519398453114E-6   -1.418655635985146E-5
                        -1.263527602595480E-5   -2.015344850369377E-5   -8.627308887514015E-6    1.042545209468671E-5   -1.620387119463754E-6   -1.113941139030261E-6    5.710715465169887E-1    5.713514085718387E-2

 2.887500000000000E9     5.287362571772233E-1    8.667584911102655E-2   -7.563335628264019E-6   -3.518686549023292E-5   -7.370826914660453E-6   -2.559122219901634E-6   -9.366459908504788E-6   -2.608621488566151E-5
                         4.385288554982536E-5    2.533814861233037E-5    5.739333177203197E-1    5.569613817291302E-2    2.448990854273756E-5    4.901260437952514E-6    1.259826394171745E-5    1.047615547422410E-5
                         7.090252785295373E-6   -1.168576999360953E-5    7.298576254651356E-6    4.030894903479018E-5    4.996069256930981E-1    7.038125133630858E-2    7.421534156895998E-6   -7.000831270267646E-6
                        -1.238640159843112E-5    3.547127991458554E-6   -1.005332328857093E-6    1.261281192060834E-5   -5.813267146766233E-6   -2.563085337716463E-5    5.747143934991996E-1    4.768152640320607E-2

 2.900000000000000E9     5.328893035090676E-1    7.797698410886392E-2   -9.016279068890538E-6   -2.477717913917225E-5    2.099700690475338E-5    4.298085871944060E-5    7.930233865742359E-6   -9.780221914711380E-6
                        -2.082230513031596E-5    2.447482922885851E-5    5.779155051446107E-1    4.604481785401488E-2    1.451869387143772E-5    8.128002298213549E-6   -9.325396342893294E-6   -1.006128158584717E-5
                         6.383906590721224E-6   -1.137077448978534E-6    3.422877653157235E-5   -2.590800599689548E-5    5.042481525055773E-1    6.226819239416119E-2   -1.023595809705952E-5   -1.520661968547907E-5
                        -7.512057094533514E-6   -5.658763812466955E-6    2.896455424995519E-5    1.067864938194750E-5   -4.489253719121585E-6   -3.171724221069817E-6    5.782470183566298E-1    3.749000811764963E-2

 2.912500000000000E9     5.374790846266760E-1    6.811276433561009E-2   -8.584458609372122E-6   -2.464556999006829E-5   -1.428667168664367E-5   -8.327470556876057E-6    1.653813962079658E-5    5.008718706471256E-6
                        -1.899975825784435E-6   -9.294994818556770E-6    5.819785237228559E-1    3.607800709409472E-2   -3.882382359546509E-6   -9.143140729746130E-6   -5.649464067093465E-6    1.030121689940537E-5
                         7.765858912631483E-6    5.236086534683264E-6   -6.072073551332821E-6   -1.203996498407311E-5    5.090828993590645E-1    5.394662563509696E-2   -4.100069679679639E-6   -3.831238621758316E-5
                        -1.657211929968412E-7   -3.972461392383476E-6    1.540130283427981E-5   -6.077002944840834E-6    3.231421430962547E-6   -1.058391808935271E-5    5.821769129111966E-1    2.736087433962413E-2

 2.925000000000000E9     5.425412970253157E-1    5.819966420727855E-2    2.320614088371113E-6   -7.290171107800525E-6    1.844118705858850E-5    1.602427452001317E-5    1.064865866895322E-6    1.984477739222583E-5
                        -3.069972581870892E-6   -1.323531516101922E-5    5.860247211850980E-1    2.599244702193841E-2    2.921939845569362E-6    1.909213259401668E-5   -1.324348483376191E-5   -3.081704681663157E-6
                         3.142781381980977E-6    1.611549534284928E-5   -1.559008483125762E-5   -1.801541109678811E-5    5.136818957448921E-1    4.584148256045039E-2   -2.106766220357700E-5   -2.922939721465907E-5
                         1.362567924251589E-5    2.344487609963603E-5    4.056123071203721E-5   -1.116753972636584E-5   -1.341328495105897E-5   -3.487934022785081E-5    5.859783672539665E-1    1.718211653037397E-2

 2.937500000000000E9     5.475541781689294E-1    4.847406682693188E-2   -1.934584865946307E-5   -2.432888455801714E-5   -3.038699134506915E-5    2.423283297556833E-8    3.328832559562975E-5    8.554611105619250E-6
                         6.023478422706538E-6    6.206644700720609E-6    5.897895007920558E-1    1.619084345030987E-2   -5.008566304437278E-6    6.670227293621205E-6   -1.569729124814031E-5    1.849002487727451E-6
                        -6.794259316183731E-6   -1.009096610448805E-5    2.985883311705146E-5    7.930928944152535E-8    5.183658652392718E-1    3.746601538794878E-2   -4.942732880689334E-5    1.861717339730643E-5
                        -1.686185098304101E-6    4.669692108038843E-6    1.446332936590840E-6    9.144553299333338E-7   -4.172886157675654E-5   -1.579608339217516E-5    5.896510374821434E-1    6.981349477390363E-3

 2.950000000000000E9     5.530078393277991E-1    3.943634091621305E-2   -1.857642296733301E-5    1.237207057360201E-5    2.069759763840435E-6    2.079433277480079E-5    2.844104199420114E-6   -1.555552723149260E-5
                         8.131777400008359E-6    5.192437358755852E-6    5.934903614877218E-1    6.047332203759035E-3    2.005657202980404E-5   -1.544580749942508E-5   -2.660959135040946E-5   -1.003650012448189E-5
                        -5.031745804839518E-6    8.624505381172143E-6    1.596686857007268E-5    1.601101789244013E-5    5.228168082591595E-1    2.898204690770145E-2   -6.352870352842495E-6    3.050431442581063E-5
                         5.874934221213798E-6   -1.986741162100151E-5   -3.798105854377232E-6    2.552250147242304E-5    1.014860640787441E-5   -2.339710219823532E-6    5.930825181023651E-1   -3.220108285368005E-3

 2.962500000000000E9     5.582746393673728E-1    3.067496280977050E-2   -1.232176713590409E-5    2.915237288217539E-6    8.914485571970326E-6   -1.448073552691794E-5   -1.323389400021824E-5   -1.079742527028032E-5
                         1.700949520552454E-5    3.740975938224412E-6    5.969668920637758E-1   -4.138315234780935E-3    1.781479787051877E-5   -2.939868627573379E-6   -1.364382209730556E-5    3.046667875722019E-5
                         2.921988123800135E-5   -6.092205892543257E-6    1.751285863660932E-6    5.219689248931537E-6    5.271038717969678E-1    2.042217508580884E-2   -2.811718399435524E-5   -1.383143740398105E-5
                        -1.009825220902658E-5    4.782281674942832E-6   -1.728231340368786E-5   -1.154417154700897E-5    1.275535631608996E-5    7.339411099676840E-6    5.962100977441909E-1   -1.335437660812334E-2

 2.975000000000000E9     5.629336418628325E-1    2.188752184365623E-2    1.499179132754999E-5   -2.070311415884410E-5    5.394762869543754E-6    4.382262974460333E-5   -2.233440048269191E-5    3.003808190501881E-5
                        -9.772357340904111E-6   -3.123743115015333E-5    6.001756306143791E-1   -1.443416510712951E-2   -1.205758615803528E-5   -2.697116368017833E-6   -9.292537604570341E-6   -1.877438960033463E-5
                         5.405586354605192E-6   -1.949134293862815E-5   -2.311640418838919E-5   -2.312024574972582E-5    5.313164512792705E-1    1.170508770326958E-2   -1.077143295070979E-6    8.553577064369941E-6
                         1.506562841366323E-6   -3.547024463213246E-6    1.007094731765538E-5   -1.782395508387163E-5    9.406556951977616E-6    2.102128105610427E-6    5.990926622426777E-1   -2.377262988490809E-2

 2.987500000000000E9     5.669020711325162E-1    1.331040809670806E-2    6.932472695511477E-6    2.818555785766692E-5    2.452484812643170E-5   -1.340564790819672E-5   -4.612491045514963E-6    3.147771046451106E-5
                         1.822524120155022E-6    3.050669586063059E-5    6.029647796768889E-1   -2.518696625069280E-2   -1.085310220786129E-5   -2.465703905896491E-5   -2.151599907198299E-5   -2.151108738745917E-5
                         3.664805483938274E-5   -1.521351899930252E-5   -2.427833625597867E-5   -2.854938571717039E-6    5.351172215635109E-1    2.714561408620378E-3    7.675162577965506E-6    1.531629177710145E-5
                        -5.142837067029377E-6    1.532196564408983E-5    9.928504020362471E-6   -1.103823282623340E-5   -7.092664970745929E-6    3.352818936852700E-6    6.013722529710572E-1   -3.445013817322682E-2

 3.000000000000000E9     5.699668405220081E-1    4.027484417378917E-3   -5.342322244997238E-6   -1.317215498373602E-5   -2.446448810617100E-5   -1.784809421931162E-6    7.090366436911800E-6   -2.412158560589873E-5
                         9.126248181919450E-6    3.959476467852323E-5    6.051749414555103E-1   -3.619045232843417E-2   -1.257876226268001E-5   -2.315238933927941E-5   -6.623743864265786E-6    1.818624908427151E-5
                         3.879743413797207E-7    1.231235151534246E-5    9.639596771568652E-6    2.785782345106087E-6    5.384533040478271E-1   -6.600841440203855E-3    3.843844331733088E-5    7.427602486577086E-6
                         1.302944878443514E-5   -7.257322976365758E-6    3.952974843859810E-5    1.938168111058137E-5   -8.440915682927410E-6    3.546476149992343E-5    6.034491349664769E-1   -4.550770670747458E-2
