# Supplementary material for: Microwave Imaging for Parkinson’s Disease Detection: A Phantom-Based Feasibility Study Using Temperature-Controlled Dielectric Variations
Source: Sensors (Basel). 2025 Dec 12;25(24):7562. doi: 10.3390/s25247562 (PMC12736638; doi:10.3390/s25247562)
Supplement: Supplementary file 1 [file sensors-25-07562-s001.zip › 38.3.s4p]

#  HZ   S   RI   R     50.00 
! Rohde & Schwarz Vector Network Analyzer 
! Rohde-Schwarz,ZNA26-4Port,1332450024101213,1.95
! Created: UTC 8/28/2025, 1:46:38 PM
! freq[Hz]                re:S11                  im:S11                  re:S12                  im:S12                  re:S13                  im:S13                  re:S14                  im:S14
!                         re:S21                  im:S21                  re:S22                  im:S22                  re:S23                  im:S23                  re:S24                  im:S24
!                         re:S31                  im:S31                  re:S32                  im:S32                  re:S33                  im:S33                  re:S34                  im:S34
!                         re:S41                  im:S41                  re:S42                  im:S42                  re:S43                  im:S43                  re:S44                  im:S44
! 
 5.000000000000000E8    -2.261876273942523E-1    3.471541494465769E-1   -1.532067065491683E-2    1.788272547044718E-2   -4.034625533940474E-2   -1.120936494794676E-2    5.219413620969429E-2    1.571605311737009E-2
                        -1.528930358898602E-2    1.792438279268832E-2   -2.409030479819068E-1    3.256572327231992E-1    1.147908998931065E-2    2.516100612763439E-2   -4.060862554288762E-2   -6.755850657321708E-3
                        -4.036121112378880E-2   -1.128869007322907E-2    1.146343132675416E-2    2.511331172682141E-2   -2.564282467305540E-1    3.438373425494187E-1   -8.375015164528430E-3    1.891192677381081E-2
                         5.220716036358097E-2    1.573620320447539E-2   -4.059950721906738E-2   -6.775734227340486E-3   -8.361508116974012E-3    1.895602589457049E-2   -2.673572758773589E-1    3.376277967222002E-1

 5.125000000000000E8    -2.484543834187484E-1    3.361778244739194E-1    1.199746598151740E-3    9.929025047803219E-3   -3.104189966631943E-2    2.488061878089353E-2    4.497215304602727E-2   -2.938400065334566E-2
                         1.269670018379426E-3    9.864382291970342E-3   -2.758013129340789E-1    3.242844421035712E-1    2.731639273132353E-2    3.842853851649513E-3   -2.852034022161464E-2    2.828058672443382E-2
                        -3.100914272561738E-2    2.488006123436870E-2    2.730882782424028E-2    3.799609060752632E-3   -2.805272913776010E-1    3.446440290341562E-1    6.242893084670811E-3    5.320034354507504E-3
                         4.500488355484900E-2   -2.938887715326117E-2   -2.856139662708027E-2    2.829372059934884E-2    6.183933995941044E-3    5.323461901512610E-3   -2.928879618252908E-1    3.362805641727154E-1

 5.250000000000000E8    -2.985925645232733E-1    3.711178825486978E-1   -6.586703071382932E-3   -1.337369088520658E-3   -1.296304878145209E-3    3.363892993983832E-2    6.026944884170987E-3   -5.044732911531959E-2
                        -6.596556763352905E-3   -1.353138899826100E-3   -3.170241179229329E-1    3.765766504960996E-1    1.515970546730288E-2   -1.493455235225987E-2    2.896888608095434E-3    3.440396753716509E-2
                        -1.341138092075959E-3    3.365480815787619E-2    1.517718822363872E-2   -1.493498291605594E-2   -3.180139637361430E-1    3.950108808564397E-1   -5.713347238834090E-3   -5.172191372093529E-3
                         5.977492905609127E-3   -5.047600130482211E-2    2.879128902182932E-3    3.439583879526321E-2   -5.648781769888096E-3   -5.198598909942310E-3   -3.328252360408553E-1    3.876428031716774E-1

 5.375000000000000E8    -3.001705961036450E-1    4.421481244953674E-1   -1.678347894927530E-2    8.831009769589280E-3    1.866148553476327E-2    1.994118090479088E-2   -2.998854561991070E-2   -3.407675975661794E-2
                        -1.682799380298491E-2    8.892891728356956E-3   -3.014035498640315E-1    4.418681691347781E-1    1.212762696122686E-3   -1.465445548122163E-2    2.155298655998405E-2    1.839328253974803E-2
                         1.866609297427987E-2    1.996821162824327E-2    1.182467488953239E-3   -1.472440817459134E-2   -2.997650994444685E-1    4.617672912658591E-1   -1.534138820516777E-2    5.858530528626307E-3
                        -2.994559497094864E-2   -3.401044082856509E-2    2.156168513831754E-2    1.836197802351952E-2   -1.530814354879245E-2    5.791278369795063E-3   -3.155148491483363E-1    4.612019241974283E-1

 5.500000000000000E8    -2.541497357436288E-1    4.852050666826224E-1   -9.892346897880515E-3    2.653416191969013E-2    1.995720802313523E-2    1.890143136239887E-3   -3.949138380887795E-2   -2.444363093489166E-3
                        -9.884967782721868E-3    2.654877702871440E-2   -2.610705927620787E-1    4.702146675692441E-1   -5.774800924025841E-3   -7.759636272329437E-3    2.230043001763153E-2   -9.416139145457181E-4
                         2.003088246692613E-2    1.926983945213144E-3   -5.799536820953258E-3   -7.773895118510977E-3   -2.531952320796387E-1    4.906680053983175E-1   -8.479315463118199E-3    2.134495936776834E-2
                        -3.943455931069685E-2   -2.458825475908022E-3    2.229218619312611E-2   -9.536972446617888E-4   -8.500424367250788E-3    2.132412148311650E-2   -2.561793678460171E-1    4.944912213175719E-1

 5.625000000000000E8    -2.153132754926035E-1    4.793941999560621E-1    1.598748881130197E-2    3.081846140768667E-2    1.152766922044170E-2   -5.037130060981988E-3   -2.579107599338493E-2    2.122593631599053E-2
                         1.594296088705869E-2    3.082176501554234E-2   -2.335187132689215E-1    4.737183453527442E-1   -2.598130641690514E-3   -7.580139841214108E-4    1.082971786799152E-2   -9.568849160300597E-3
                         1.157437891695203E-2   -5.058682871850169E-3   -2.577744873345197E-3   -7.498303180192403E-4   -2.195453969648570E-1    4.866564537881591E-1    1.355881452376880E-2    2.215819837411719E-2
                        -2.579924828648276E-2    2.121328157971058E-2    1.080147941239667E-2   -9.542208172059238E-3    1.352084175603582E-2    2.218867735140190E-2   -2.154168529855016E-1    4.776763526827573E-1

 5.750000000000000E8    -2.161988269622017E-1    4.740758013186881E-1    3.179042977341080E-2    5.669633336360730E-3    9.768154430386887E-3   -4.286147318048865E-3   -5.655258955508268E-3    2.662604014265860E-2
                         3.184860268109584E-2    5.698983075376566E-3   -2.226717211247494E-1    4.800459526514272E-1    1.913518725850332E-3   -3.950679614997770E-3    6.027726276026019E-3   -5.879274848804196E-3
                         9.762728070323521E-3   -4.305947118450117E-3    1.958135422857206E-3   -3.943014575288908E-3   -2.138122648802682E-1    4.840970259213534E-1    2.079878921100613E-2    4.133812281373316E-4
                        -5.640850835988313E-3    2.661932751207238E-2    6.028538817736176E-3   -5.867263242817422E-3    2.077136217267306E-2    4.231909008280245E-4   -2.185594594596094E-1    4.705540589933739E-1

 5.875000000000000E8    -2.145484875464783E-1    5.012091557908401E-1    1.715092494762176E-2   -1.492548927451183E-2    1.151759054885613E-2   -9.711482639985029E-3    6.926490151468538E-3    2.056820640156942E-2
                         1.716206043246782E-2   -1.492291522628035E-2   -2.063007381679028E-1    5.005428991169442E-1   -9.145992577348285E-4   -9.142594386666461E-3    9.106124783887941E-3   -8.653089440414532E-3
                         1.145237172764465E-2   -9.706155674000664E-3   -9.082752286317195E-4   -9.127666111045757E-3   -2.051516735310216E-1    5.042626139118435E-1    5.525174414430531E-3   -9.627225307077573E-3
                         6.902514516644770E-3    2.055053699826265E-2    9.101260828407152E-3   -8.667588747614599E-3    5.520402050056957E-3   -9.602230282875344E-3   -2.116242410429666E-1    4.993252752134628E-1

 6.000000000000000E8    -1.837591355918060E-1    5.306054859242143E-1   -1.677585718360860E-3   -9.629592668413765E-3    5.837114570863430E-3   -1.956937247628730E-2    1.343271161360070E-2    1.667862906112140E-2
                        -1.641517979605696E-3   -9.632954420738700E-3   -1.729288821892002E-1    5.160481441111762E-1   -1.032402271661845E-2   -1.139943391781640E-2    5.172119619022596E-3   -1.886114108072364E-2
                         5.829833603724205E-3   -1.957684461720378E-2   -1.033722792452534E-2   -1.135156812059762E-2   -1.741767174020198E-1    5.238311306592773E-1   -5.170178418723412E-3    1.344280856464649E-3
                         1.340990642492287E-2    1.669150052510774E-2    5.143976847245346E-3   -1.893980975708357E-2   -5.162559015314746E-3    1.368859428315340E-3   -1.706174070678397E-1    5.227417585861077E-1

 6.125000000000000E8    -1.369589059285515E-1    5.381422950829177E-1    1.785853698208790E-3    5.978253625098319E-3   -1.019139631552531E-2   -2.345841082890512E-2    2.519411889651206E-2    9.607754245295788E-3
                         1.825436734705735E-3    5.996186490700500E-3   -1.353920909766471E-1    5.177053905939344E-1   -2.134380269833399E-2    1.108690707026369E-3   -1.218581682029953E-2   -2.368061752721425E-2
                        -1.024487067825138E-2   -2.351863516672369E-2   -2.133976219071504E-2    1.117795526923767E-3   -1.331508682697102E-1    5.248609737251758E-1    6.377227164314419E-3    1.415888801186073E-2
                         2.517897231308856E-2    9.605480177641143E-3   -1.221850920736132E-2   -2.366581637714108E-2    6.350960367014148E-3    1.413211286685078E-2   -1.207011823581433E-1    5.134876923847270E-1

 6.250000000000000E8    -9.636377900882091E-2    5.210441857264284E-1    1.871229905115325E-2    1.051728634576842E-3   -2.678496158954714E-2   -1.081607060985603E-2    2.964054915241174E-2   -1.185399821959562E-2
                         1.867314153555471E-2    1.020243326374452E-3   -9.744102680741092E-2    5.047779713620457E-1   -1.235079561782932E-2    1.956477839399246E-2   -2.982461639398702E-2   -8.120984240872868E-3
                        -2.676700035697494E-2   -1.078874440463662E-2   -1.233894580669683E-2    1.957109991747636E-2   -9.831523232922063E-2    5.060542975545815E-1    2.475513817983617E-2    2.375995423871958E-3
                         2.962609813560452E-2   -1.185501391940466E-2   -2.986123980213606E-2   -8.095340382357274E-3    2.470162349440791E-2    2.344369159327890E-3   -9.393521246220755E-2    4.809898939663373E-1

 6.375000000000000E8    -7.877341883689903E-2    4.963642820221904E-1    1.668428807797083E-2   -2.051244517703572E-2   -2.697734246557726E-2    1.073536708319768E-2    1.309618110178496E-2   -2.927000862511152E-2
                         1.668770355214184E-2   -2.050262575690799E-2   -7.783911431592624E-2    4.774934850905381E-1    8.532559453635871E-3    1.908108836991543E-2   -2.673050361756426E-2    1.651439948024261E-2
                        -2.694231737871131E-2    1.073670537333631E-2    8.562002787149133E-3    1.905830295369705E-2   -8.691307058656007E-2    4.823491555948403E-1    1.821760262386041E-2   -2.176124308449331E-2
                         1.314585592555187E-2   -2.926930434824430E-2   -2.675965607763138E-2    1.652235701375602E-2    1.820353972036647E-2   -2.173859503682140E-2   -9.643899967272059E-2    4.582590204176455E-1

 6.500000000000000E8    -7.301905820171493E-2    4.903638725382430E-1   -6.644929725483340E-3   -2.632003200471609E-2   -1.306855380651491E-2    2.495519172932403E-2   -6.428404019672452E-3   -3.008595015045976E-2
                        -6.588321982596140E-3   -2.634534726533875E-2   -7.496711275651059E-2    4.658923959557293E-1    1.528166538218152E-2    1.142900887716185E-3   -7.491022204148886E-3    2.885202909467282E-2
                        -1.305306800595371E-2    2.499733583670128E-2    1.527817286432129E-2    1.115097192570685E-3   -8.271153734393936E-2    4.781274877634665E-1   -5.910292619051069E-3   -2.408409859862665E-2
                        -6.427415060210066E-3   -3.006774280737757E-2   -7.469452154751776E-3    2.884354983190105E-2   -5.911791884267017E-3   -2.406970798006642E-2   -9.642495770817776E-2    4.637946324638068E-1

 6.625000000000000E8    -5.068465423452338E-2    4.932827898754306E-1   -1.894079514489528E-2   -8.587666091618321E-3    6.039979233471797E-3    2.637162786416739E-2   -2.431539497119585E-2   -2.332498726899043E-2
                        -1.899722943390978E-2   -8.550296295903051E-3   -5.968978896293733E-2    4.665067882665667E-1    2.068617592923136E-3   -7.622432847672301E-3    1.299992413526171E-2    2.470422706223942E-2
                         6.089624295326721E-3    2.639297492766509E-2    2.042613508420116E-3   -7.618079282475899E-3   -6.586251164718446E-2    4.799044695983595E-1   -1.433443187743456E-2   -6.574055853180378E-3
                        -2.434424565540263E-2   -2.330550521933087E-2    1.296872819418680E-2    2.467108912157388E-2   -1.432073058649356E-2   -6.598442225461963E-3   -7.178812123079364E-2    4.702551427453055E-1

 6.750000000000000E8    -1.851011787676323E-2    4.826262270446447E-1   -1.050674072256063E-2    4.400728589291096E-3    1.944924493219247E-2    1.442038011765317E-2   -3.849417982541305E-2   -2.101665819939781E-3
                        -1.048550222999648E-2    4.411490422433143E-3   -3.051276152745317E-2    4.581172103950388E-1   -5.271205531522305E-3    2.196500663165916E-3    2.293724004486379E-2    8.116722124504473E-3
                         1.946860097715634E-2    1.440868510353209E-2   -5.276012629520802E-3    2.191386533389849E-3   -4.026621973053304E-2    4.746133663306438E-1   -4.453193885414169E-3    2.114474694649770E-3
                        -3.851528302460266E-2   -2.097234479436951E-3    2.289425609745141E-2    8.081155477895098E-3   -4.416789491006780E-3    2.090347517390798E-3   -4.010088391682593E-2    4.587078610497296E-1

 6.875000000000000E8     9.259829772185476E-3    4.561693494987903E-1   -6.972788270835998E-4    2.183520685315942E-3    2.022848750087052E-2    9.468324446861356E-4   -3.113592052210575E-2    2.752157178682566E-2
                        -7.102656308404095E-4    2.158992214876488E-3   -4.189725882982338E-3    4.295821773661185E-1    2.819191423291833E-3    9.692554717480300E-3    1.824831770474088E-2   -5.912940437317375E-3
                         2.027416298099828E-2    8.627888846094173E-4    2.807578972562129E-3    9.700474972527752E-3   -1.501515306803906E-2    4.552618729406188E-1    2.324581498913044E-3   -4.803090794326586E-3
                        -3.115515089045128E-2    2.749925907407889E-2    1.826979399719665E-2   -5.892763718069688E-3    2.320816687977218E-3   -4.793473631229956E-3   -1.687761981822593E-2    4.326957166048013E-1

 7.000000000000000E8     2.052549756593295E-2    4.199727624098352E-1   -1.039660348768070E-3   -5.698332485588363E-3    1.718235501450912E-2   -8.117880069471034E-3   -2.204754216388057E-3    4.152461607345605E-2
                        -1.017272580994767E-3   -5.728746964086285E-3    1.399178824862258E-3    3.938242917294855E-1    1.326256832251330E-2    3.904706896741920E-3    1.103868947338778E-2   -1.151189938841355E-2
                         1.722974239608419E-2   -8.169810408787751E-3    1.327126676858594E-2    3.906709468800794E-3   -2.873589286486942E-3    4.278577656735417E-1   -5.429068835855063E-3   -1.285951603707220E-2
                        -2.245641341986698E-3    4.154387808252742E-2    1.099251747711571E-2   -1.151920819671141E-2   -5.453545348267087E-3   -1.284846281371588E-2   -9.316290147675561E-3    4.040533071729633E-1

 7.125000000000000E8     1.269338000851113E-2    3.930059658096458E-1   -1.051139060371915E-2   -6.877660309126780E-3    1.039529173631899E-2   -1.652812327853849E-2    2.517620179043998E-2    2.942146148954015E-2
                        -1.050202379127148E-2   -6.924880550780610E-3   -7.988385476273868E-3    3.726936927124296E-1    1.308033559731593E-2   -9.223079825367754E-3    3.906870672491694E-3   -1.443125102735660E-2
                         1.038967238098793E-2   -1.658252951006083E-2    1.304569665984835E-2   -9.225569323931345E-3   -3.260867473180617E-3    4.080062387646057E-1   -1.749213708263852E-2   -6.144873887434379E-3
                         2.518605014121199E-2    2.942585574546282E-2    3.915103990722484E-3   -1.443230075104414E-2   -1.749550645008285E-2   -6.172686842653007E-3   -1.093177141871789E-2    3.860652940477573E-1

 7.250000000000000E8     8.451916784157241E-3    3.849050928077128E-1   -1.542865850727147E-2    3.530756465806307E-3   -1.085181758980756E-3   -1.889049111478575E-2    3.464476508370138E-2    6.569574005482771E-3
                        -1.546974691950258E-2    3.519296615030573E-3   -8.695249039321864E-3    3.671026936071248E-1    5.866012092380937E-4   -1.635800469629342E-2   -3.525286882798270E-3   -1.331382366419784E-2
                        -1.070582145507649E-3   -1.887877158744492E-2    5.662329236914180E-4   -1.633900400029802E-2    1.674434477955673E-3    4.004446005113448E-1   -1.680059095547992E-2    7.716196015136260E-3
                         3.463475215960812E-2    6.582791471334455E-3   -3.539607345245715E-3   -1.332238203019813E-2   -1.682603254875261E-2    7.691147283439528E-3   -5.151778692229692E-3    3.766678619331245E-1

 7.375000000000000E8     1.927506326493627E-2    3.759717643432480E-1   -8.447469584614401E-3    1.242502272598027E-2   -1.049276129374489E-2   -1.485904273680114E-2    3.095000137990135E-2   -1.425944667306647E-2
                        -8.426991285287179E-3    1.241036015721672E-2    5.438691281724934E-3    3.540374092891265E-1   -1.176255484230250E-2   -8.618092020566863E-3   -8.790481078947658E-3   -9.999231176587908E-3
                        -1.049242078111789E-2   -1.487288231379838E-2   -1.179097823811463E-2   -8.553409484243640E-3    2.004588156849864E-2    3.863678137285941E-1   -6.596533943114532E-3    1.383451337199521E-2
                         3.096533909262888E-2   -1.430188664719773E-2   -8.801233722006984E-3   -1.002139675020505E-2   -6.626551559110438E-3    1.382999797435563E-2    1.006552994315868E-2    3.601304778536737E-1

 7.500000000000000E8     3.484339522460532E-2    3.522024869807660E-1    5.276495038026972E-4    1.139334376161998E-2   -1.715728865508985E-2   -7.140435117697961E-3    1.620297080820517E-2   -3.058364564269819E-2
                         5.272397084331974E-4    1.139421530970637E-2    1.446566134589447E-2    3.234275613327000E-1   -9.789634614368143E-3    5.098825827786653E-3   -1.353178862720357E-2   -5.035766544322509E-3
                        -1.715154837937969E-2   -7.139153332094735E-3   -9.776182427974154E-3    5.099447593771616E-3    3.525916205274630E-2    3.540945969161953E-1    1.449031314662801E-3    1.009703665081407E-2
                         1.620869690643915E-2   -3.055909289324050E-2   -1.353349916562921E-2   -5.019013067428828E-3    1.485293855510409E-3    1.009029139320940E-2    2.230123594094625E-2    3.277637798964170E-1

 7.625000000000000E8     3.500956122847868E-2    3.140967050741180E-1    3.438718933900332E-3    6.096428753935197E-3   -1.900680881982667E-2    4.288337444394325E-3   -6.321314010177101E-3   -3.423771988887508E-2
                         3.459295276816375E-3    6.115658190597187E-3    2.152900167148394E-3    2.898445096292864E-1    2.498597979098605E-3    6.662254079015790E-3   -1.561684752783998E-2    4.111840008795340E-3
                        -1.900158501238034E-2    4.322041101282107E-3    2.499892408160010E-3    6.644222097031359E-3    2.892482230968414E-2    3.154572501059958E-1    1.595628710132404E-3    4.913125150528512E-3
                        -6.289061901413874E-3   -3.421624379434893E-2   -1.560384385745854E-2    4.120273780551560E-3    1.558252963795734E-3    4.923665975904560E-3    1.394034000705356E-2    2.867516523035917E-1

 7.750000000000000E8     1.131932571941318E-2    2.879340973544553E-1    9.390906707067490E-4    3.390831625443924E-3   -1.245552379444123E-2    1.577811678204780E-2   -2.662998102763728E-2   -2.313184197946111E-2
                         9.940625683972552E-4    3.409488975383365E-3   -2.129684909101973E-2    2.753076093744701E-1    5.448036910819035E-3   -3.602021538071934E-3   -9.690802822021475E-3    1.407640125755237E-2
                        -1.242160025641057E-2    1.583093144928745E-2    5.450600284195108E-3   -3.613018082550479E-3    7.575229959090614E-3    2.943423771965132E-1   -1.038984587055531E-3    5.549127899931176E-3
                        -2.668697549193676E-2   -2.313916084468937E-2   -9.681867191192814E-3    1.404368573583718E-2   -1.047037338710714E-3    5.548753388012647E-3   -1.421934968182713E-2    2.632665526166317E-1

 7.875000000000000E8    -7.103214160036898E-3    2.864994817587366E-1   -5.213644065383493E-4    6.427413888239366E-3    8.637879108056044E-4    1.978850850298594E-2   -3.572886391021187E-2   -5.659125755363365E-4
                        -5.408429675762474E-4    6.430308341289406E-3   -3.290882571921406E-2    2.727597608405481E-1   -3.267588819816805E-3   -8.328685660586192E-3    2.238335690312740E-3    1.674556146436525E-2
                         8.974369294488786E-4    1.978138923947556E-2   -3.272940308864797E-3   -8.295480864760537E-3   -4.460475832766516E-3    2.874268199516308E-1    1.102842176741976E-3    8.889563935347140E-3
                        -3.574900509557330E-2   -5.341443624915592E-4    2.214943274735170E-3    1.675352215645530E-2    1.113795798734180E-3    8.897045079516601E-3   -3.423351102891546E-2    2.609806775134164E-1

 8.000000000000000E8    -6.378754137709756E-3    2.835369015865584E-1    3.302838891548364E-3    9.614951526618024E-3    1.317992000787454E-2    1.344347495417671E-2   -2.691298167998140E-2    2.263115505642894E-2
                         3.315556264836050E-3    9.616030157098363E-3   -3.674327056497526E-2    2.630605015283674E-1   -1.081160783251603E-2   -1.528587118367467E-3    1.274241765296451E-2    9.881468711466142E-3
                         1.317378893253985E-2    1.343834582065786E-2   -1.081138084517179E-2   -1.510434272955106E-3   -9.454367624984925E-3    2.744012399585946E-1    5.725644407753020E-3    8.817132409846157E-3
                        -2.693258458714710E-2    2.259747122138789E-2    1.274248729239178E-2    9.865033593519418E-3    5.731525727702644E-3    8.784473761699635E-3   -3.926568280281544E-2    2.564796959337481E-1

 8.125000000000000E8    -6.456682641811148E-3    2.634473636953648E-1    1.069070100000569E-2    8.946836178316174E-3    1.693597517150036E-2    4.209714698166295E-4   -5.934716309670786E-3    3.320604483552855E-2
                         1.065877237282596E-2    8.935643312166019E-3   -4.823226183359774E-2    2.465988147998272E-1   -7.977830963354431E-3    8.104775739009702E-3    1.373414791733879E-2   -2.677506287074027E-3
                         1.692245971395323E-2    4.295759274891845E-4   -8.008364342424249E-3    8.104361808685619E-3   -2.247240826633173E-2    2.557135291548225E-1    1.057560403357342E-2    6.507523411489868E-3
                        -5.957383637792642E-3    3.320670882532050E-2    1.372920502234012E-2   -2.685757285472387E-3    1.056234575125499E-2    6.520647823751191E-3   -4.659380289371014E-2    2.387171128985941E-1

 8.250000000000000E8    -2.524809788840824E-2    2.389394746188176E-1    1.657771951490486E-2   -2.758668092883150E-4    1.008568391031171E-2   -9.474307646903893E-3    1.555987978924263E-2    2.845534188878705E-2
                         1.658391912260879E-2   -2.533036258456084E-4   -6.974306389023907E-2    2.362482763926221E-1    1.160622812494037E-3    1.075516730564745E-2    4.821602974216942E-3   -9.060999819242800E-3
                         1.006695509535022E-2   -9.471533133890760E-3    1.201567571019919E-3    1.074476303223803E-2   -4.597120298338817E-2    2.431320568949732E-1    1.401479465711071E-2   -1.135045069554236E-3
                         1.555262886017462E-2    2.846005242207944E-2    4.823513600906064E-3   -9.061516603108841E-3    1.400749319419795E-2   -1.128566849305599E-3   -7.182770872734713E-2    2.210606713024479E-1

 8.375000000000000E8    -5.743156732488736E-2    2.302113828465200E-1    1.065877302074053E-2   -1.124520897035043E-2    7.253910914090456E-4   -9.874162415763573E-3    2.858131964670729E-2    1.203148584611885E-2
                         1.060731849479238E-2   -1.124482342298324E-2   -9.132220895137277E-2    2.367902804141510E-1    7.898017097422386E-3    4.346246613603865E-3   -2.503697956478508E-3   -5.291830858713518E-3
                         7.107114018481097E-4   -9.895324623489177E-3    7.928396773968076E-3    4.355378386573499E-3   -7.176744837207413E-2    2.433530608784333E-1    8.204544204118558E-3   -8.927026705302746E-3
                         2.860301635356391E-2    1.201701777267214E-2   -2.490587274392107E-3   -5.262153815585121E-3    8.208294885618099E-3   -8.908398879749800E-3   -1.053079305503494E-1    2.231078934848280E-1

 8.500000000000000E8    -8.281525865760959E-2    2.399169799897578E-1    7.741473207254192E-5   -1.075562450736067E-2   -3.137578396969334E-3   -5.482558676040640E-3    2.889955781681355E-2   -7.385901474963387E-3
                         6.472835037220000E-5   -1.075488262961076E-2   -1.072235748796379E-1    2.430660035737351E-1    4.918265197235097E-3   -3.519835026459529E-3   -1.549175936259983E-3    4.854914943976412E-5
                        -3.160999859349626E-3   -5.473660073754324E-3    4.939373567767305E-3   -3.551444460009533E-3   -8.965023512974639E-2    2.531374585049098E-1    9.523157885560208E-4   -6.846009112872030E-3
                         2.891952508401352E-2   -7.359966465158537E-3   -1.532580424536935E-3    6.385511438324504E-5    9.285637584118414E-4   -6.827809019658401E-3   -1.248413033680699E-1    2.415910873701073E-1

 8.625000000000000E8    -9.227559879119777E-2    2.516092504202697E-1   -2.380165278455215E-3   -4.456067536196012E-3   -3.319460300045807E-3   -2.650285941938264E-3    1.854583254290347E-2   -2.329727305906865E-2
                        -2.383439833166682E-3   -4.440277226605705E-3   -1.173960732965980E-1    2.497696291272692E-1   -2.115832537017623E-3   -2.500680366362173E-3    1.899072317738634E-3   -5.774300484453779E-4
                        -3.326427298584849E-3   -2.637431232812483E-3   -2.087910892984461E-3   -2.525601733579455E-3   -9.770943897690905E-2    2.629909161099324E-1    1.574310562479924E-3   -2.959466914264427E-3
                         1.851890385899779E-2   -2.330056665383520E-2    1.923422942743620E-3   -5.965693792133576E-4    1.563021998330864E-3   -2.998183000802581E-3   -1.265828561687785E-1    2.547889695078959E-1

 8.750000000000000E8    -9.773466198299424E-2    2.533455100097914E-1    7.261554593580942E-4   -2.426798188229499E-3   -3.038103321456886E-3   -1.044966954927860E-3   -5.714232034661022E-4   -2.972496275018235E-2
                         6.907363202925743E-4   -2.452507557864898E-3   -1.257346150468005E-1    2.541294533607571E-1   -1.720074166215922E-3    3.516205201688241E-3    1.315286053202147E-3   -3.650610137664406E-3
                        -3.024614268284786E-3   -1.058293119983396E-3   -1.742625230739006E-3    3.559672933154347E-3   -1.016555321194689E-1    2.673917369671021E-1    4.034035207170375E-3   -4.587888798134303E-3
                        -5.415993879880038E-4   -2.972931645603601E-2    1.286312956597640E-3   -3.647908781649868E-3    4.028826791576171E-3   -4.567720859120762E-3   -1.291796143395179E-1    2.543994568021227E-1

 8.875000000000000E8    -1.111545122924843E-1    2.534788303786967E-1    2.029531729003376E-3   -5.797915693791725E-3   -2.334867267124266E-3   -2.242996664305062E-4   -1.897409879006293E-2   -2.167765622378452E-2
                         2.048026254921652E-3   -5.802363433044232E-3   -1.363971006086342E-1    2.576720025908520E-1    3.901056216205216E-3    4.076931454080289E-3   -1.609140994207560E-3   -4.301498431316042E-3
                        -2.304313433501758E-3   -2.440404619011958E-4    3.873923298054689E-3    4.062132944016613E-3   -1.092253020042265E-1    2.679028332294585E-1    2.426457815481367E-3   -9.089857585623938E-3
                        -1.895594769139854E-2   -2.169764612248715E-2   -1.617832529619744E-3   -4.299382885456532E-3    2.442276524851709E-3   -9.084500730393043E-3   -1.433872221819028E-1    2.549809282052507E-1

 9.000000000000000E8    -1.278355093854279E-1    2.633162226724728E-1   -2.501336255182244E-3   -8.840169991739347E-3   -2.173566310390544E-3   -2.728722623912061E-4   -2.734509254763959E-2   -4.673722329633153E-3
                        -2.502198754014724E-3   -8.848636168884167E-3   -1.502927116348290E-1    2.658133959516749E-1    6.240321073767673E-3   -7.886096211740652E-4   -3.935488761475453E-3   -2.956519534272056E-3
                        -2.206633888813328E-3   -2.420666600403249E-4    6.246411992774803E-3   -7.950680209191344E-4   -1.224500073282158E-1    2.730903203216871E-1   -4.075680592827695E-3   -1.065127935430197E-2
                        -2.737425861991330E-2   -4.690789537918130E-3   -3.938733796926856E-3   -2.949931393611490E-3   -4.084733983111120E-3   -1.063956189250015E-2   -1.586636709956477E-1    2.682021370326894E-1

 9.125000000000000E8    -1.371680279644061E-1    2.817559430672065E-1   -8.298711715314050E-3   -5.860606365603213E-3   -3.089188376173294E-3    3.282907340145732E-4   -2.340816801471825E-2    1.343628913073794E-2
                        -8.273561932414998E-3   -5.862613645306071E-3   -1.607086419656766E-1    2.820876017629192E-1    3.341755691381393E-3   -4.731913403660136E-3   -5.491967186635247E-3   -5.637440114581668E-4
                        -3.094891082309748E-3    3.647727706250800E-4    3.354779339169815E-3   -4.747650965220186E-3   -1.323425837695709E-1    2.879691375711878E-1   -9.502600324875644E-3   -6.003168417840168E-3
                        -2.339387812917175E-2    1.345223550477428E-2   -5.450044365596715E-3   -5.474557225963384E-4   -9.504708372263108E-3   -5.983384995497228E-3   -1.628057844864350E-1    2.877329315995771E-1

 9.250000000000000E8    -1.363553039286593E-1    2.994735197361230E-1   -9.634577921582423E-3    3.910155132703584E-4   -3.364576591666546E-3    2.657777804532624E-3   -8.551379269220498E-3    2.453275255225558E-2
                        -9.625289971466786E-3    3.763955985957734E-4   -1.613426343003810E-1    2.997718410662848E-1   -3.664955555402819E-4   -4.327485676224993E-3   -5.448792027305915E-3    3.070750141553026E-3
                        -3.315377097053635E-3    2.686302749146521E-3   -3.656372463000823E-4   -4.326494689256596E-3   -1.316321258379764E-1    3.042680071518042E-1   -1.005260273847610E-2    2.082732579797577E-4
                        -8.563474393661709E-3    2.455210207378066E-2   -5.460756068563890E-3    3.088860803247079E-3   -1.004304837579351E-2    2.165294614047450E-4   -1.577039729386797E-1    3.014832731973903E-1

 9.375000000000000E8    -1.308368326238802E-1    3.104466484671973E-1   -6.213647113412490E-3    5.457470304791447E-3   -8.785686061823149E-4    4.982197311191430E-3    9.407257042426375E-3    2.239947028031852E-2
                        -6.231224975530681E-3    5.460075285260317E-3   -1.563180067341181E-1    3.111801605236592E-1   -1.415477957467972E-3   -2.590684942106487E-3   -2.373900272289596E-3    6.135600165698285E-3
                        -8.741427916310010E-4    4.987062495256803E-3   -1.445468130071864E-3   -2.586800257543362E-3   -1.254401423724407E-1    3.129212631557411E-1   -6.845410622050633E-3    4.994679304771414E-3
                         9.422054169973965E-3    2.243157837196877E-2   -2.381146589283789E-3    6.135225175878068E-3   -6.828617891320448E-3    4.990942770312381E-3   -1.527731799122415E-1    3.069983966707100E-1

 9.500000000000000E8    -1.274182890969224E-1    3.152570804064196E-1   -4.763908733864450E-4    5.910378370320254E-3    3.110133632319518E-3    4.285463447814926E-3    1.958005164656662E-2    9.231087055537709E-3
                        -4.830534548576862E-4    5.896707187726194E-3   -1.527629461007346E-1    3.166644358862267E-1   -1.615099047796882E-3   -1.698860123210369E-3    2.119055076576965E-3    6.033722276233352E-3
                         3.079298562320467E-3    4.285433702159041E-3   -1.625085715812726E-3   -1.718675465953523E-3   -1.230805437785456E-1    3.150422086257290E-1   -1.471576223909347E-3    5.592770455218923E-3
                         1.956876481223152E-2    9.217834774856140E-3    2.116727440576353E-3    6.028175596536139E-3   -1.474326417889488E-3    5.587896552915975E-3   -1.530441034249249E-1    3.097968496201570E-1

 9.625000000000000E8    -1.289992983347881E-1    3.197820709239634E-1    2.264778688399583E-3    1.647861156485661E-3    4.769279320095830E-3    3.334458078190347E-4    1.760972459481487E-2   -4.645262759001039E-3
                         2.252402076271701E-3    1.667134307543675E-3   -1.532170837260446E-1    3.220477556421000E-1   -1.695561458778469E-3   -9.789109772465627E-4    4.851326341898280E-3    2.725831350176980E-3
                         4.763128156192880E-3    2.989260318051812E-4   -1.699365387460649E-3   -1.002250120534477E-3   -1.267150384463248E-1    3.190111433713542E-1    8.518346014970077E-4    1.944471706378076E-3
                         1.760827858484372E-2   -4.638176657310640E-3    4.860641487384995E-3    2.722864637846904E-3    8.593496200836266E-4    1.930840925968151E-3   -1.567020891433997E-1    3.163618027054897E-1

 9.750000000000000E8    -1.311623479001132E-1    3.288873382635361E-1   -6.415803545953660E-4   -1.666461361096085E-3    2.166365838459920E-3   -2.843376723196836E-3    9.559320016919587E-3   -1.141921852102521E-2
                        -6.517516020499092E-4   -1.669072189782591E-3   -1.533072294069189E-1    3.312775218771739E-1   -1.281029760506510E-3   -6.721517715078593E-4    3.997940945406736E-3   -6.742541328024538E-4
                         2.167216157782477E-3   -2.853403757264937E-3   -1.300307446094174E-3   -6.817944942448768E-4   -1.291030981146480E-1    3.292465626305460E-1   -1.681533870483205E-3   -3.426644804627731E-4
                         9.562052455590315E-3   -1.140839287704087E-2    3.985473084886055E-3   -6.806074940802250E-4   -1.664728304663979E-3   -3.150531658742457E-4   -1.570140158038167E-1    3.272942738016928E-1

 9.875000000000000E8    -1.278471543146626E-1    3.405079275656404E-1   -4.333377674169461E-3    7.246200216791206E-4   -1.131309270309398E-3   -1.550928389003270E-3    2.132265119819188E-3   -1.270577827543437E-2
                        -4.319354258685525E-3    7.420768644439909E-4   -1.486001595513605E-1    3.415136281598396E-1   -1.294145257113043E-3   -1.440420881710025E-3    1.880821440001043E-3   -1.127261265075730E-3
                        -1.133642876111936E-3   -1.543383715608734E-3   -1.304372031354030E-3   -1.440820358379180E-3   -1.241089822559269E-1    3.404921689773439E-1   -4.142707231438737E-3    2.111639274473898E-3
                         2.115962368490231E-3   -1.273414297477956E-2    1.864370561807786E-3   -1.135195229523732E-3   -4.175328333170555E-3    2.113359724104611E-3   -1.512565443436752E-1    3.377026669382243E-1

 1.000000000000000E9    -1.188627523348919E-1    3.484823185549711E-1   -2.856771759188152E-3    5.186464521611692E-3   -3.680998511870112E-4    1.436655562790602E-3   -4.403333298270380E-3   -1.130756432049240E-2
                        -2.850892711214636E-3    5.160874293411768E-3   -1.404015977848490E-1    3.475005100305095E-1   -3.542771491929800E-3   -1.755047621324691E-3    2.236302591808755E-3   -2.146707729158903E-4
                        -3.874616967803649E-4    1.419173477285204E-3   -3.579424059104102E-3   -1.781413564475010E-3   -1.148305788348508E-1    3.456453339762426E-1   -2.306668289307575E-3    5.778913289068723E-3
                        -4.402358293650621E-3   -1.133641441709471E-2    2.233047279772426E-3   -1.973812458511272E-4   -2.309785809660648E-3    5.784630505184926E-3   -1.426103583592136E-1    3.425617039496364E-1

 1.012500000000000E9    -1.096569913128024E-1    3.501091242104347E-1    1.761615475898480E-3    5.550482967471852E-3    2.705211494994375E-3    9.098037079203800E-4   -9.473565556766785E-3   -6.759243041981979E-3
                         1.765471392098899E-3    5.551502518814142E-3   -1.343247765086774E-1    3.484110141115419E-1   -5.714272080971008E-3    1.639911833136441E-3    3.703570664390413E-3   -2.048949356765732E-3
                         2.676227132669782E-3    9.306117718907032E-4   -5.699825737726221E-3    1.678762089112305E-3   -1.082682977181999E-1    3.448025468598334E-1    1.987368808951214E-3    5.848233473202793E-3
                        -9.467819403300777E-3   -6.779376832767070E-3    3.700350160698396E-3   -2.025368159112748E-3    1.969577108809555E-3    5.865875988681275E-3   -1.369653834853647E-1    3.422958912632099E-1

 1.025000000000000E9    -1.051566099388675E-1    3.487182523413146E-1    3.819925462986073E-3    2.124762487410877E-3    3.101629204954863E-3   -2.514125317345601E-3   -1.102905005521855E-2   -4.875785882382553E-4
                         3.809017185021119E-3    2.139637104447741E-3   -1.334795835069026E-1    3.485702200836748E-1   -3.074928408151884E-3    6.094725619400503E-3    1.950555045743210E-3   -5.419470615697201E-3
                         3.112782303194611E-3   -2.510471720839090E-3   -3.079179322266958E-3    6.072183243746705E-3   -1.075035353410784E-1    3.435164274605157E-1    3.864232920684038E-3    2.734089831243614E-3
                        -1.103971416064223E-2   -4.891188756967040E-4    1.974023924980862E-3   -5.402936532850255E-3    3.872959042922596E-3    2.767914318126367E-3   -1.373142025718373E-1    3.420299531009453E-1

 1.037500000000000E9    -1.047581959192751E-1    3.501454066023978E-1    2.164681572558307E-3   -2.555107105177424E-4    6.985223536012070E-5   -4.596060594229214E-3   -9.310756255192636E-3    5.342393814625541E-3
                         2.173197853788733E-3   -2.369857392090984E-4   -1.352760502061044E-1    3.525346464870867E-1    2.046231983253995E-3    6.015568507557594E-3   -2.525515094283291E-3   -5.990296032776200E-3
                         7.999278231652256E-5   -4.622790813756481E-3    2.046902551696046E-3    5.979669510167621E-3   -1.090943917696375E-1    3.469549421821879E-1    2.607338933247684E-3    6.827119737999516E-4
                        -9.345802114793121E-3    5.314027110980968E-3   -2.541096387076595E-3   -6.005352442929247E-3    2.618560081059261E-3    6.879876408073803E-4   -1.397652268612351E-1    3.465967590425209E-1

 1.050000000000000E9    -1.030235420536482E-1    3.550966632117264E-1    3.874801999981989E-4    4.063697431921648E-4   -3.380744063625633E-3   -3.302636290316413E-3   -4.928758784995676E-3    9.744491101549530E-3
                         4.038855082822964E-4    4.153276951584281E-4   -1.345199189002433E-1    3.593389338599529E-1    4.270400685198126E-3    2.431829959988882E-3   -6.061239892180453E-3   -2.784547319234387E-3
                        -3.406828047880465E-3   -3.308580869137282E-3    4.271053437157370E-3    2.408233913522032E-3   -1.075669069880941E-1    3.530659992247764E-1    1.563927244423322E-3    1.205280447952871E-3
                        -4.920951452695372E-3    9.720971312231661E-3   -6.070152341799803E-3   -2.778605205620014E-3    1.566871367318216E-3    1.205116075313055E-3   -1.386854991878329E-1    3.537260541046696E-1

 1.062500000000000E9    -9.855487612250968E-2    3.586991331450357E-1    7.749835310312740E-4    1.904467340640519E-3   -4.482615506127990E-3    1.144068674794927E-5    1.828131295738707E-3    1.101869264893411E-2
                         7.840593915457858E-4    1.912778416489488E-3   -1.308271554227748E-1    3.643182586306259E-1    3.152834879873688E-3   -2.182476776209519E-4   -6.058843912197775E-3    1.825305335782905E-3
                        -4.473922281234954E-3   -2.108079924976046E-5    3.161242547131671E-3   -2.391436656275504E-4   -1.035114631096240E-1    3.568285503767362E-1    2.460824432644907E-3    1.891091706281855E-3
                         1.828395439593127E-3    1.103911152196841E-2   -6.037381166110003E-3    1.806210761184856E-3    2.470745822389558E-3    1.880266576620367E-3   -1.351446646784649E-1    3.581867626261523E-1

 1.075000000000000E9    -9.507684901320339E-2    3.588401263259468E-1    2.485475189006910E-3    2.280568835896889E-3   -2.938204072773285E-3    2.629118585888744E-3    8.309383285989336E-3    7.473063769186500E-3
                         2.471755942251326E-3    2.286096715157925E-3   -1.281861106743860E-1    3.663634493094032E-1    1.591632767825868E-3   -4.168033532433010E-4   -3.147173449150122E-3    4.671213960863463E-3
                        -2.903059014453113E-3    2.647064946997271E-3    1.607954190469575E-3   -4.128890687503579E-4   -1.012402773393866E-1    3.579360625992415E-1    3.969413076137287E-3    1.239895770508462E-3
                         8.362144942254566E-3    7.458726077182235E-3   -3.145478111574238E-3    4.659594833064888E-3    3.990764007147271E-3    1.238957814778592E-3   -1.332635924511275E-1    3.599885914292763E-1

 1.087500000000000E9    -9.528507207483027E-2    3.576685632556441E-1    4.361471610388555E-3    1.032583398248195E-3   -3.773050083819375E-4    3.220314112137466E-3    1.070520630334915E-2    4.225494710534678E-4
                         4.346979135080139E-3    1.061052594114484E-3   -1.285146210826392E-1    3.688985469196973E-1    1.740644571214804E-3    3.527586144977410E-4    2.910226342784934E-4    4.788578438727516E-3
                        -3.559596567088976E-4    3.254713345112157E-3    1.763082427708737E-3    3.397234373429941E-4   -1.020515817638855E-1    3.594171009911771E-1    5.007493446293572E-3   -7.461328150126477E-4
                         1.069434938529122E-2    4.273741512592771E-4    3.186197473987574E-4    4.795694564303428E-3    5.003326574592828E-3   -7.533473680118526E-4   -1.342456544844480E-1    3.625258501052342E-1

 1.100000000000000E9    -9.891054154496552E-2    3.586914505983999E-1    4.916062790059479E-3   -1.775166599296377E-3    1.397696184121853E-3    1.932128766136280E-3    7.962560924947220E-3   -5.905928977124336E-3
                         4.906359074512115E-3   -1.772586747546147E-3   -1.296359916008082E-1    3.743100608787049E-1    3.025616636569078E-3   -3.693476638886301E-4    2.488705580053996E-3    2.980616689113565E-3
                         1.387311241359997E-3    1.912068959164386E-3    3.019509494391624E-3   -3.525142717567640E-4   -1.040044243334675E-1    3.635975576237416E-1    4.344884669571818E-3   -3.392460660910561E-3
                         7.933150267850469E-3   -5.924849291790820E-3    2.466925128744989E-3    2.966805909914863E-3    4.344910645702538E-3   -3.400891562756687E-3   -1.362593332000192E-1    3.680451524899344E-1

 1.112500000000000E9    -1.025016385515317E-1    3.637210849505975E-1    3.087034836186608E-3   -4.224157904819098E-3    1.146929592898327E-3    2.096589561819399E-4    2.413719203633832E-3   -8.662083050352947E-3
                         3.050667532453517E-3   -4.230156006861488E-3   -1.289278782368783E-1    3.818608859977950E-1    3.030734957024199E-3   -2.606651746133140E-3    2.564527875970692E-3    8.042731417530554E-4
                         1.144929514051684E-3    2.372201726786799E-4    3.019579054882159E-3   -2.616131075948643E-3   -1.042734857103153E-1    3.699655583017198E-1    2.019199169155871E-3   -5.020762933923419E-3
                         2.426229823937804E-3   -8.643111684300441E-3    2.560054257116369E-3    7.938189409699859E-4    2.036998548447469E-3   -5.014231387068883E-3   -1.363191832068633E-1    3.762286588132517E-1

 1.125000000000000E9    -1.032848330801535E-1    3.708236361478610E-1    2.721090959814348E-4   -4.481510076425276E-3   -1.250491691682889E-4    3.290223128278596E-4   -2.817866872796439E-3   -7.512254910695355E-3
                         2.830853346548632E-4   -4.482810953040658E-3   -1.268935118671105E-1    3.890572197322507E-1    9.804451314470214E-4   -4.288115072502739E-3    1.592936764186007E-3    1.795209449518236E-4
                        -1.217610369117130E-4    3.366976977210308E-4    9.716852857473340E-4   -4.315334722533072E-3   -1.026950571396538E-1    3.761922328361810E-1   -5.156406874732842E-4   -4.777089259184790E-3
                        -2.855274333739221E-3   -7.500423257391141E-3    1.584129647608559E-3    1.790226437926498E-4   -4.948050933150662E-4   -4.748535377494834E-3   -1.342314616757309E-1    3.841442099648063E-1

 1.137500000000000E9    -1.021909082190506E-1    3.772043919439071E-1   -1.119442877314212E-3   -3.072906706204079E-3    3.196577101326550E-4    1.743954079157021E-3   -5.948304528149025E-3   -4.093395892199331E-3
                        -1.162582826944622E-3   -3.086007982406012E-3   -1.250791442157128E-1    3.956412253329238E-1   -1.773539392959054E-3   -4.066009785548909E-3    1.834223984937612E-3    6.406230093688283E-4
                         3.115583015703294E-4    1.761335676138923E-3   -1.805009257535708E-3   -4.075817053847567E-3   -1.009254638152657E-1    3.814295110409583E-1   -1.936104170035361E-3   -3.353128237234888E-3
                        -5.959696511828077E-3   -4.072137614915521E-3    1.848900008579590E-3    6.262510047308203E-4   -1.933935561063448E-3   -3.336841846112640E-3   -1.322633401716053E-1    3.908380458377074E-1

 1.150000000000000E9    -1.014035727393781E-1    3.830591934495962E-1   -9.592842174297039E-4   -2.162098410097649E-3    2.497329279730897E-3    1.624917562145606E-3   -6.590245472589647E-3   -2.158682664484859E-5
                        -9.442554749607759E-4   -2.118815331700308E-3   -1.241278425335737E-1    4.025365544364898E-1   -3.602506283330716E-3   -1.968723246082783E-3    3.164072419810743E-3   -3.754043479367378E-4
                         2.492853855063656E-3    1.621976551246173E-3   -3.563586345831801E-3   -1.943482867244213E-3   -1.000731000357640E-1    3.870043196176947E-1   -2.023017329782739E-3   -2.113950535338082E-3
                        -6.536564215801521E-3   -4.331320842835412E-5    3.183620815385063E-3   -3.671839600272382E-4   -2.024956163561941E-3   -2.110632770260926E-3   -1.315343919329739E-1    3.977214516777646E-1

 1.162500000000000E9    -1.018009288010957E-1    3.900867551247313E-1   -9.285375348914878E-4   -2.594869148389286E-3    3.514763554452107E-3   -8.995503045881355E-4   -4.950044398249001E-3    3.277434699122123E-3
                        -9.333421159073019E-4   -2.592034147277034E-3   -1.234498194479933E-1    4.104884008998026E-1   -3.299156452696506E-3    5.249043340263951E-4    2.841786244070603E-3   -3.052957061286211E-3
                         3.524458303070810E-3   -8.864483404363460E-4   -3.276503491659655E-3    5.545760030166621E-4   -9.987793006859200E-2    3.938003435934100E-1   -1.844622527104171E-3   -1.903967121862814E-3
                        -4.971149255426140E-3    3.280711213719557E-3    2.869388445437181E-3   -3.035353342062346E-3   -1.843795733076591E-3   -1.931539950879223E-3   -1.315471017661082E-1    4.064003789159389E-1

 1.175000000000000E9    -1.024552526884561E-1    3.998090996184887E-1   -2.300839766107970E-3   -3.020728300596545E-3    1.960616365278085E-3   -3.292304133640069E-3   -2.192165587380984E-3    4.968669887594814E-3
                        -2.266131053773308E-3   -3.004657635043745E-3   -1.224693311889295E-1    4.198974979143877E-1   -1.496137566004522E-3    1.514363247039893E-3    9.688058748995434E-6   -4.584802022071787E-3
                         1.963186896837643E-3   -3.278553931560028E-3   -1.532975093735405E-3    1.541365278830607E-3   -9.950424688190908E-2    4.025470940176997E-1   -2.583194235532699E-3   -2.072721277917197E-3
                        -2.193364797839816E-3    4.966758184501113E-3    1.333262632348265E-5   -4.542345927057254E-3   -2.607636425857841E-3   -2.095812267764394E-3   -1.301682021467471E-1    4.172854529548717E-1

 1.187500000000000E9    -1.011676643781273E-1    4.117640965512076E-1   -4.094028032451997E-3   -1.850483049301536E-3   -6.916724295383205E-4   -3.555804802218432E-3    6.221836840049452E-4    4.969888265362661E-3
                        -4.105582421644886E-3   -1.840461811906347E-3   -1.199688539558769E-1    4.308964359372762E-1   -4.309532097565899E-4    7.695923661983672E-4   -2.954486844931725E-3   -3.377759840796683E-3
                        -7.266904261156342E-4   -3.554844901151148E-3   -4.601821103723740E-4    7.496759520169434E-4   -9.768163095678400E-2    4.130353959148152E-1   -3.919700754469353E-3   -1.194563497568723E-3
                         6.471463713737591E-4    4.952354388778357E-3   -2.944429823820482E-3   -3.348459377559699E-3   -3.951997886626324E-3   -1.179344312405407E-3   -1.262854768499906E-1    4.292323926795470E-1

 1.200000000000000E9    -9.703872618335097E-2    4.239280223567467E-1   -4.634400157739425E-3    4.450293035406476E-4   -2.487248456438673E-3   -2.052263112879091E-3    3.006656618122159E-3    3.844340946353327E-3
                        -4.627767243467537E-3    4.840572023934963E-4   -1.148938854902340E-1    4.424475582071984E-1   -1.089508196048437E-3    6.741531887568250E-5   -4.014650436463328E-3   -6.660902062476629E-4
                        -2.514514753995762E-3   -2.044429117395625E-3   -1.037884634953312E-3    1.118571102677862E-4   -9.376440999187112E-2    4.239346191716871E-1   -4.406441294787559E-3    8.535961276921987E-4
                         3.020587499055639E-3    3.814870183474456E-3   -3.961054836303792E-3   -6.256099264659837E-4   -4.413894656552861E-3    8.377860113540272E-4   -1.200533739022731E-1    4.406536087623278E-1

 1.212500000000000E9    -9.152517066249730E-2    4.348380250323263E-1   -3.561273902642799E-3    2.488876668954360E-3   -2.743560603413563E-3   -1.500372106495150E-4    4.594575912564540E-3    1.548419813797021E-3
                        -3.558535851417402E-3    2.444292672551540E-3   -1.078047857857947E-1    4.534216447434188E-1   -1.918349457588612E-3    1.042522901562733E-3   -3.104777951187125E-3    1.629701927901998E-3
                        -2.753103809714256E-3   -1.260571389857956E-4   -1.922535597494528E-3    1.035398264536196E-3   -8.835310452906904E-2    4.339084965599161E-1   -3.443741575788077E-3    2.797703457069903E-3
                         4.590061700882061E-3    1.528545359732437E-3   -3.103216978982474E-3    1.588195736567170E-3   -3.431726287604926E-3    2.749087458111489E-3   -1.127775287987580E-1    4.509558274750729E-1

 1.225000000000000E9    -8.565853257319497E-2    4.452159085262646E-1   -1.878789020026187E-3    3.209228400451473E-3   -1.900604363808606E-3    1.113326728346834E-3    4.529645696960638E-3   -1.354303630863834E-3
                        -1.877259731116953E-3    3.200733657545230E-3   -1.002038748787226E-1    4.639424543534740E-1   -1.201682211006953E-3    2.686270113358040E-3   -1.410732135007676E-3    2.576103828223526E-3
                        -1.896861101833101E-3    1.109493285255464E-3   -1.201647788967334E-3    2.696904877608388E-3   -8.275027593827616E-2    4.435252119366374E-1   -1.680969638244607E-3    3.593077137618942E-3
                         4.526186489513489E-3   -1.334280136248842E-3   -1.385006801552471E-3    2.548431829427416E-3   -1.670243346553612E-3    3.609749578301644E-3   -1.052703555882435E-1    4.613707387275307E-1

 1.237500000000000E9    -7.896724308707923E-2    4.563256674561130E-1   -7.109209376438188E-4    2.976646138815142E-3   -9.376406788708952E-4    1.377395281536703E-3    2.816377836546428E-3   -3.482990177514150E-3
                        -7.004531371354701E-4    2.955678614555297E-3   -9.224058362304857E-2    4.751892606607308E-1    8.955000378602086E-4    3.110211474715226E-3    6.708594680021775E-5    2.344318512720065E-3
                        -9.454631490901944E-4    1.386281834687435E-3    8.820503369612857E-4    3.102518253401864E-3   -7.648582076021961E-2    4.540125337307663E-1   -2.572990349236128E-4    3.297182507189403E-3
                         2.804311196340442E-3   -3.479361533510977E-3    4.565065570629061E-5    2.332481293684819E-3   -2.719660147898064E-4    3.298800003464962E-3   -9.687963035405502E-2    4.725273550813320E-1

 1.250000000000000E9    -7.003492893972114E-2    4.684926707190437E-1   -1.712848747550222E-4    2.781700500841690E-3   -4.915376867394382E-4    1.312746029574743E-3    4.372286588184254E-4   -4.213272588803963E-3
                        -1.554895353029480E-4    2.798072691518661E-3   -8.244322054052010E-2    4.872776796018258E-1    2.472915439854432E-3    1.786117790036578E-3    7.477870200080189E-4    1.720670162072975E-3
                        -4.908518623319785E-4    1.298184385783611E-3    2.467668522761604E-3    1.773092352986582E-3   -6.808126892042582E-2    4.653106695608746E-1    3.273580626433342E-4    2.922630141454853E-3
                         4.441666575824318E-4   -4.216805549508912E-3    7.624494277556951E-4    1.723734580328617E-3    3.309935811629624E-4    2.913268885346791E-3   -8.658380833647768E-2    4.837945157832202E-1

 1.262500000000000E9    -5.782947504682522E-2    4.799732047945094E-1    4.789477350166470E-4    3.045667912591027E-3   -2.474288933364167E-4    1.549672119224440E-3   -1.856657204200020E-3   -3.719118232601503E-3
                         4.597779020824145E-4    3.052556803668507E-3   -6.997173578541785E-2    4.981242402315617E-1    2.484985873074615E-3    7.779097202359575E-5    1.114153054151078E-3    1.337758186627462E-3
                        -2.771948529389267E-4    1.538787817602429E-3    2.494693768077538E-3    6.937705853011370E-5   -5.677345962725271E-2    4.759798599166754E-1    9.772310918172067E-4    3.010338736403245E-3
                        -1.855038715710606E-3   -3.707688819082222E-3    1.102297241322334E-3    1.325341948357754E-3    9.750005752020862E-4    2.995574885743772E-3   -7.411309991274338E-2    4.936406274469338E-1

 1.275000000000000E9    -4.330471076302294E-2    4.893833989280220E-1    1.762874285050350E-3    3.055693631504340E-3    5.133785509872972E-4    1.917438214469820E-3   -3.607758931106550E-3   -2.066057429675971E-3
                         1.763281605620996E-3    3.055992662605689E-3   -5.604066964680048E-2    5.065979946144875E-1    1.656369623834151E-3   -7.622647193574841E-4    1.648678427007270E-3    1.011938978535520E-3
                         5.090839911885498E-4    1.921926499474909E-3    1.637481852983877E-3   -7.805617595763457E-4   -4.390407932070446E-2    4.844351078587052E-1    2.203289937561666E-3    2.826750389962929E-3
                        -3.620255535377878E-3   -2.057185674810144E-3    1.646401174571644E-3    1.018683982017345E-3    2.200841681588490E-3    2.814911196800475E-3   -6.065340722619293E-2    5.011120599014959E-1

 1.287500000000000E9    -2.818749427455058E-2    4.967030166875031E-1    3.119058044229990E-3    2.105210395542215E-3    1.779648728609499E-3    1.603731149598481E-3   -4.167873250356754E-3    4.128540801061864E-4
                         3.125324492735186E-3    2.106223048612109E-3   -4.197040295673578E-2    5.130821411664632E-1    1.129319408852946E-3   -7.447629640138904E-4    2.271578516199904E-3    1.389102151472407E-4
                         1.784824687685466E-3    1.623492305588159E-3    1.100892829515447E-3   -7.959802320984801E-4   -3.093397315889219E-2    4.912702209504029E-1    3.439908154305742E-3    1.727817636803739E-3
                        -4.159012864735846E-3    4.326875051170412E-4    2.263058153526326E-3    1.646507634389379E-4    3.438416709204359E-3    1.718868229564569E-3   -4.707009156833426E-2    5.069623782392799E-1

 1.300000000000000E9    -1.326860542116146E-2    5.028060382413352E-1    3.717616678247321E-3    4.066863380381884E-4    2.671263558638999E-3    2.371137079671414E-4   -3.021614235910765E-3    2.762869236298674E-3
                         3.714394288026566E-3    3.833995491038160E-4   -2.791043665906474E-2    5.185177934994984E-1    1.091433963982882E-3   -9.164850010123702E-4    2.181325843030832E-3   -1.291841362398975E-3
                         2.671404124366142E-3    2.394871751121320E-4    1.084265043309508E-3   -9.129686086842445E-4   -1.808692942496926E-2    4.974534763772910E-1    3.820595599320577E-3   -5.644392782909430E-5
                        -3.010404069718343E-3    2.762492524412585E-3    2.173196337096232E-3   -1.263116818389897E-3    3.838164929979041E-3   -3.826078732475341E-5   -3.354380742745010E-2    5.122993981208823E-1

 1.312500000000000E9     1.752960625214581E-3    5.078136159140957E-1    3.145632225150507E-3   -1.248035597654408E-3    2.325318034900368E-3   -1.507095560150022E-3   -7.174468943234002E-4    3.874193521578258E-3
                         3.131912089831584E-3   -1.231102391872676E-3   -1.280755935316160E-2    5.234752924112440E-1    9.237712964481343E-4   -1.482512504117491E-3    1.040773446756433E-3   -2.457969835629530E-3
                         2.324217482020389E-3   -1.496094828484510E-3    9.105249315900903E-4   -1.486322464628747E-3   -4.479879305913952E-3    5.035014884106275E-1    3.121052095203607E-3   -1.653673842472087E-3
                        -7.054508841926502E-4    3.874658760505259E-3    1.041061395466322E-3   -2.425459992654785E-3    3.110098857390488E-3   -1.647088681145491E-3   -1.921562488953059E-2    5.173208461345834E-1

 1.325000000000000E9     1.711784972009458E-2    5.115530056467650E-1    1.959261545846440E-3   -2.092957987049990E-3    8.724355357859499E-4   -2.513049191614843E-3    1.647694713294332E-3    3.345698728255786E-3
                         1.980577469048608E-3   -2.114748381713753E-3    3.324967803724561E-3    5.272423906336693E-1    1.126261544761196E-4   -1.997453012473569E-3   -6.590122671193704E-4   -2.539758147819463E-3
                         9.035482975391086E-4   -2.512393545443794E-3    1.478726708464090E-4   -2.011985905320117E-3    1.023614344631525E-2    5.085576980220917E-1    1.830311593391901E-3   -2.408089988265518E-3
                         1.647938865534065E-3    3.336531483733214E-3   -6.569853901387790E-4   -2.525270751337543E-3    1.839119465303862E-3   -2.438307564319959E-3   -3.794386385012739E-3    5.212410742696724E-1

 1.337500000000000E9     3.270426504377701E-2    5.133190134071689E-1    9.381325639989238E-4   -2.130915201584288E-3   -6.531862304008775E-4   -2.385281441404411E-3    3.116638193573678E-3    1.632170831207433E-3
                         9.057409591455777E-4   -2.132322187153184E-3    1.966343031636883E-2    5.292295801100890E-1   -9.700184622758763E-4   -1.903349082840995E-3   -1.850287432319942E-3   -1.514177630629919E-3
                        -6.768834985461980E-4   -2.383889780139070E-3   -9.486478296236492E-4   -1.925042639182987E-3    2.569896087589878E-2    5.117359355351038E-1    7.418159801478723E-4   -2.438563665099964E-3
                         3.088649041637233E-3    1.602798206672868E-3   -1.842564008158850E-3   -1.530160279397111E-3    7.608616817521354E-4   -2.407906850244044E-3    1.215641445882711E-2    5.232303107732730E-1

 1.350000000000000E9     4.784485895385131E-2    5.128432704869289E-1    4.397368651321675E-4   -1.966557209870479E-3   -1.696897474576665E-3   -1.470721483007235E-3    3.210362385872208E-3   -4.768340444206485E-4
                         4.365643559104720E-4   -1.953709623174318E-3    3.543051738235858E-2    5.294655964773975E-1   -1.815751634172831E-3   -1.112670450405076E-3   -2.144153237439554E-3   -2.132187271963038E-4
                        -1.705517071004238E-3   -1.458757124648672E-3   -1.802381219144773E-3   -1.115797556629699E-3    4.102541628930306E-2    5.129369515546246E-1    9.546974122531124E-5   -2.207594530651127E-3
                         3.198158979696892E-3   -4.456481223138585E-4   -2.138768269795685E-3   -1.882458706466308E-4    1.040938115199010E-4   -2.205281771911269E-3    2.733139280816495E-2    5.232608135002981E-1

 1.362500000000000E9     6.199414329131356E-2    5.107803312664768E-1    4.327179641097657E-5   -2.054159328417049E-3   -2.003418212276291E-3   -3.558450774357543E-4    2.204792246677750E-3   -2.062399222166969E-3
                         3.760209505488541E-5   -2.056964993542223E-3    5.014522573773117E-2    5.284300090009509E-1   -1.960177831703244E-3    4.680376697783428E-5   -1.709694246655098E-3    8.390414348596034E-4
                        -1.987310288602494E-3   -3.315382232537161E-4   -1.951139971561797E-3    1.719992748464050E-5    5.562708463905291E-2    5.126218629235160E-1   -3.674712510118392E-4   -2.135360100842187E-3
                         2.211716101799655E-3   -2.082630012481497E-3   -1.675024945287879E-3    8.412664374456722E-4   -3.770255812006444E-4   -2.133903432851062E-3    4.124046793244177E-2    5.221054444491599E-1

 1.375000000000000E9     7.494950206712993E-2    5.081988624807187E-1   -6.936473182491454E-4   -2.177552148202981E-3   -1.711498639677862E-3    6.364682874320551E-4    6.295709100004006E-4   -2.756414754496273E-3
                        -6.754993975538304E-4   -2.204344597799379E-3    6.367145342526104E-2    5.266277345910513E-1   -1.400560732730559E-3    8.309423182775290E-4   -9.292981571253221E-4    1.392595723212249E-3
                        -1.726965762645082E-3    6.389670081273694E-4   -1.404414383315774E-3    8.361996908715115E-4    6.944745967053743E-2    5.114989260464980E-1   -1.097511047187816E-3   -2.050646801699980E-3
                         6.093887542687789E-4   -2.759925342504711E-3   -9.441008796163544E-4    1.408502878690863E-3   -1.092053554399324E-3   -2.041346197850531E-3    5.426071782992067E-2    5.203043784288055E-1

 1.387500000000000E9     8.731545378423138E-2    5.054368206186947E-1   -1.643488124002743E-3   -1.826292601151856E-3   -1.129364348344681E-3    1.314581032080597E-3   -9.826936469397689E-4   -2.473430507032992E-3
                        -1.626198024705806E-3   -1.826162652592857E-3    7.643794047934234E-2    5.243489192779084E-1   -7.140904633557000E-4    1.063570593801735E-3   -1.292915350790761E-4    1.510897585884689E-3
                        -1.140429909894016E-3    1.290206859146845E-3   -6.983365856935623E-4    1.070606575211952E-3    8.288412142316848E-2    5.098424079591172E-1   -1.914203913841265E-3   -1.491750563314061E-3
                        -9.858751141917966E-4   -2.464840517487041E-3   -1.482208841998497E-4    1.489996549849787E-3   -1.916688633752367E-3   -1.508761210742047E-3    6.707264348224860E-2    5.180753712819478E-1

 1.400000000000000E9     9.938164009396015E-2    5.023773393953899E-1   -2.295121286367723E-3   -7.905665337864006E-4   -3.504378524170068E-4    1.602702037409756E-3   -2.076411010492323E-3   -1.381543381819306E-3
                        -2.303764014191813E-3   -8.111079265043593E-4    8.866694957629391E-2    5.214004921900416E-1   -3.028536968006790E-4    9.392170193889208E-4    5.116553221616173E-4    1.293368729054474E-3
                        -3.757249750426075E-4    1.591694675319512E-3   -3.275119727807885E-4    9.440075620940064E-4    9.617782414689788E-2    5.074198461378870E-1   -2.322254729113322E-3   -4.428345668050963E-4
                        -2.087127044171987E-3   -1.402341101208890E-3    5.103387380057798E-4    1.265283690855524E-3   -2.317030694429053E-3   -4.510030031035008E-4    7.976716124145596E-2    5.151604851185976E-1

 1.412500000000000E9     1.109458353416650E-1    4.989666469399986E-1   -2.142647620151561E-3    3.468581807187969E-4    3.994094422134614E-4    1.555989527786302E-3   -2.391476022687141E-3    1.731331209585065E-5
                        -2.155244446420857E-3    3.270742465257573E-4    1.005921168294470E-1    5.180616767205906E-1   -1.783871412683508E-4    9.436362567114724E-4    9.805319274586056E-4    8.578708445778871E-4
                         4.172013575155342E-4    1.523487466662563E-3   -1.658347359268391E-4    9.244989620561887E-4    1.091667150930768E-1    5.041542409980618E-1   -2.046206058575977E-3    6.067317432092626E-4
                        -2.424824208738793E-3    1.364574646798423E-5    1.001778327760237E-3    8.454792296114893E-4   -2.031329277990722E-3    6.080383267774139E-4    9.188176464025277E-2    5.115128405083313E-1

 1.425000000000000E9     1.212577408467569E-1    4.953338480270520E-1   -1.438202667139644E-3    1.031293143962870E-3    1.143191157365827E-3    1.106411774206691E-3   -1.911850989580591E-3    1.305898110105962E-3
                        -1.458885620542381E-3    1.026457943138566E-3    1.118388781699060E-1    5.145676034901513E-1    8.748420155938908E-5    1.106158898098299E-3    1.249262087578740E-3    2.647800877594963E-4
                         1.126830035337505E-3    1.131417280601276E-3    9.075901090550072E-5    1.106455865874039E-3    1.210341051388010E-1    5.003103723551271E-1   -1.297272640882098E-3    1.172546006329117E-3
                        -1.921396716266617E-3    1.323214838507864E-3    1.245128203839485E-3    2.614699805413423E-4   -1.330652593561196E-3    1.184991651989770E-3    1.026950590460013E-1    5.079392038406024E-1

 1.437500000000000E9     1.303951741381265E-1    4.921785105061621E-1   -8.251620409541902E-4    1.148047135375969E-3    1.573951301953717E-3    3.904396122080602E-4   -7.830309626971868E-4    2.121500558098360E-3
                        -8.061489324236082E-4    1.165409252404640E-3    1.223734660409406E-1    5.113162967514783E-1    6.418917045217866E-4    1.092909565299361E-3    1.183192167583873E-3   -3.842028530162366E-4
                         1.567565108823723E-3    3.961102420373574E-4    6.530788151727162E-4    1.113642836326812E-3    1.318003831871304E-1    4.966897732668261E-1   -6.222058876028689E-4    1.216620037731178E-3
                        -7.685987011781454E-4    2.103431199823658E-3    1.216417469979382E-3   -3.751531507685103E-4   -6.397818968960668E-4    1.210875246992964E-3    1.126545252800433E-1    5.049394318341639E-1

 1.450000000000000E9     1.392548070720460E-1    4.898774493583575E-1   -4.325626583485480E-4    1.056933780481841E-3    1.488479178728766E-3   -5.418864024331965E-4    6.221460099732169E-4    2.087409208854491E-3
                        -4.294504006624900E-4    1.105394469392604E-3    1.326019347276112E-1    5.087447139446637E-1    1.216368600185235E-3    6.570754513414308E-4    8.270464735252473E-4   -9.316386719774695E-4
                         1.494108955278385E-3   -5.209774434651207E-4    1.191726897885357E-3    6.703009783141844E-4    1.418250717390374E-1    4.937573477309137E-1   -2.860623278441580E-4    1.073662086733599E-3
                         6.052475678093178E-4    2.093124162163276E-3    8.466065815549414E-4   -9.468075660258640E-4   -2.926603616808918E-4    1.066464023081166E-3    1.223976730607864E-1    5.026943054009021E-1

 1.462500000000000E9     1.482567062129631E-1    4.881302205006222E-1   -1.992786931469914E-4    1.106342500027480E-3    9.085573392375665E-4   -1.231706182772749E-3    1.677687849742364E-3    1.213548752030124E-3
                        -1.703493675013577E-4    1.083355105528976E-3    1.427194656503142E-1    5.065407927772287E-1    1.344911096765689E-3   -6.819786011001052E-5    1.542466386968286E-4   -1.210674888613062E-3
                         9.275315493697172E-4   -1.242467073680151E-3    1.333165158073919E-3   -7.919762425875390E-5    1.518409632816381E-1    4.912005707265040E-1   -1.089960142008274E-4    1.013344055367324E-3
                         1.690458675115772E-3    1.228930172771957E-3    1.795473393268108E-4   -1.195959295774403E-3   -9.504506607531503E-5    1.014261241543591E-3    1.322339322061701E-1    5.005487503314960E-1

 1.475000000000000E9     1.575380520861813E-1    4.864605378457887E-1    1.306096091016452E-4    1.119709778570603E-3    7.637073829853619E-5   -1.414842800398536E-3    1.947113963253457E-3   -5.076319328190814E-5
                         1.121429303031263E-4    1.133761477669505E-3    1.529543136213498E-1    5.045164990958998E-1    9.682597219730182E-4   -6.646978964720596E-4   -4.938274467234942E-4   -1.031034075216342E-3
                         4.770826228211939E-5   -1.426791173805939E-3    9.951523525111596E-4   -7.025090486398164E-4    1.618142509947256E-1    4.888782480002383E-1    1.596495374296175E-4    1.049845627475817E-3
                         1.956788546701511E-3   -3.860558011876730E-5   -4.781616506982468E-4   -1.026019952205923E-3    1.574750320313969E-4    1.056420995188003E-3    1.420549833354958E-1    4.982406777265044E-1

 1.487500000000000E9     1.669314405006486E-1    4.847396168750627E-1    5.617449679892526E-4    1.020556273966908E-3   -6.728920391475990E-4   -1.078880439772863E-3    1.378608704383148E-3   -1.114400911858860E-3
                         5.459029811218272E-4    1.038621748312824E-3    1.630943920535042E-1    5.022949592185910E-1    4.382200400058769E-4   -9.322819963190397E-4   -8.534153101369692E-4   -5.227540310796379E-4
                        -6.662268391046610E-4   -1.073849376498810E-3    4.288159483826470E-4   -9.166666602913598E-4    1.716552194661735E-1    4.864042574465439E-1    5.325147511460028E-4    9.469946866651882E-4
                         1.403781622850067E-3   -1.113256104676642E-3   -8.621468635421934E-4   -5.025213489507593E-4    5.755142403960091E-4    9.466885919661576E-4    1.516505444240891E-1    4.957455482220453E-1

 1.500000000000000E9     1.766120506688704E-1    4.830831992887872E-1    9.210370218214437E-4    6.175287616586585E-4   -1.032947641366534E-3   -4.971536130792919E-4    3.850217747907357E-4   -1.566371583944395E-3
                         9.040347305603873E-4    6.433505661104036E-4    1.731006993541326E-1    5.002543901218104E-1    3.318606989611590E-5   -7.861668948316334E-4   -8.684211825172365E-4    2.531119368010143E-5
                        -1.015013476405091E-3   -4.923878862156724E-4   -3.416774419000481E-6   -8.155796395473311E-4    1.813307522276905E-1    4.841263604144878E-1    8.349776014503165E-4    6.110812675517015E-4
                         3.846821575909398E-4   -1.571170499937223E-3   -8.879979294489342E-4    3.515396232441986E-5    8.461708432564614E-4    6.033624876827802E-4    1.612768820096596E-1    4.935157485221378E-1

 1.512500000000000E9     1.869242972742431E-1    4.818623756670735E-1    9.358049037608341E-4    1.319163733308565E-4   -9.692841521914643E-4    7.597518264572860E-5   -5.417115893935555E-4   -1.313253295074644E-3
                         9.337777496399571E-4    1.425074584465516E-4    1.836124393580710E-1    4.982269151888135E-1   -1.933091780757042E-4   -6.348119584901661E-4   -6.249619206118462E-4    3.927819029950271E-4
                        -9.805339942862003E-4    5.396191163053110E-5   -1.766227154818001E-4   -5.912978834181350E-4    1.912461013099093E-1    4.821570367696206E-1    8.923233263236565E-4    1.790073110380486E-4
                        -5.679173093801061E-4   -1.331854919770724E-3   -6.554146651002125E-4    4.135301654470324E-4    8.917360286496910E-4    1.630587672001456E-4    1.714618774495314E-1    4.917050856281051E-1

 1.525000000000000E9     1.980402113212622E-1    4.805724978867297E-1    7.002712944277052E-4   -2.142442321921832E-4   -7.066777829772959E-4    4.225788625343353E-4   -1.042439612743020E-3   -6.682644137295564E-4
                         7.074155953572191E-4   -1.818477617723057E-4    1.947585003563722E-1    4.962613716737315E-1   -2.797765101624680E-4   -4.924670653821506E-4   -3.230705959830287E-4    5.567403693292765E-4
                        -7.034441529030833E-4    4.371990524073753E-4   -2.706684391564188E-4   -5.024213889648429E-4    2.018477252412201E-1    4.803510521512901E-1    7.049754203034815E-4   -1.146850522924345E-4
                        -1.060935598171511E-3   -6.708182000574779E-4   -3.302620505138744E-4    5.526210837096982E-4    7.261404400905379E-4   -1.158224785682430E-4    1.823773792109395E-1    4.901307464920076E-1

 1.537500000000000E9     2.099590215257484E-1    4.790474927190839E-1    4.612746636166640E-4   -2.640638752701740E-4   -3.938460454789407E-4    6.379440482414515E-4   -1.104112192943599E-3    3.218150630784269E-5
                         4.822238819564907E-4   -2.940920767354668E-4    2.066410407088375E-1    4.940641183934245E-1   -4.296984108153496E-4   -4.391544098017493E-4   -6.364851696593292E-5    5.607839111370052E-4
                        -3.991943919779047E-4    6.213682860781058E-4   -4.376342662911900E-4   -4.497661642967619E-4    2.131280061323968E-1    4.782459217333853E-1    5.622492491697033E-4   -1.929689989481425E-4
                        -1.099442985947513E-3    3.593214774050481E-5   -5.057521194686590E-5    5.861799595290201E-4    5.595198906594063E-4   -2.092896203178644E-4    1.939986939292983E-1    4.884089209243231E-1

 1.550000000000000E9     2.225633661639705E-1    4.769459342346085E-1    3.470232739155310E-4   -2.356616260701508E-4   -1.122949453373822E-4    6.888840735933884E-4   -8.012106064183442E-4    5.652178145768551E-4
                         3.830615895671012E-4   -2.433115492067662E-4    2.192355648837981E-1    4.913803566565628E-1   -6.194267558939441E-4   -2.585159565202034E-4    1.810982597934627E-4    5.079914530626719E-4
                        -8.354047058552793E-5    6.956757250924336E-4   -6.302083780319772E-4   -2.608174555048048E-4    2.251247542953809E-1    4.756544655262240E-1    5.140057731198683E-4   -2.636606278280800E-4
                        -7.826020079489042E-4    5.612379668673044E-4    1.878425373130922E-4    5.025953929212452E-4    5.056729270455975E-4   -2.545989916536337E-4    2.060824007292410E-1    4.863089583901070E-1

 1.562500000000000E9     2.354086705156296E-1    4.741905160323963E-1    3.976479149274279E-4   -3.086152039520538E-4    2.120952285914441E-4    6.528834064404381E-4   -3.335660064039923E-4    7.686139992389217E-4
                         3.772800694778978E-4   -3.329946286153218E-4    2.321426735249217E-1    4.881072523592335E-1   -6.967419637308051E-4    7.032282686943395E-5    3.476181189906725E-4    3.640578612070741E-4
                         2.324436566799230E-4    6.401802041798519E-4   -7.031523383121788E-4    9.078056330861275E-5    2.377562537190707E-1    4.726520779500957E-1    4.796550752392181E-4   -4.019971448256083E-4
                        -3.408467840558765E-4    7.606339598190996E-4    3.837718956996536E-4    3.472559814379309E-4    4.812543353589793E-4   -4.100504136866769E-4    2.184150459378179E-1    4.835962924656091E-1

 1.575000000000000E9     2.485423024060649E-1    4.710988564146856E-1    3.037230336692058E-4   -4.837649974081743E-4    4.988164673350171E-4    4.251989919030174E-4    8.192776489577883E-5    7.282002254552701E-4
                         3.153535984260233E-4   -5.128917744775275E-4    2.455656956748861E-1    4.844083623214397E-1   -5.252314954100077E-4    4.083192349256085E-4    4.731051766380364E-4    1.408556532319610E-4
                         4.998205404992699E-4    4.468087310606954E-4   -5.163147393442712E-4    4.238149509308480E-4    2.508692895780158E-1    4.693470842815622E-1    3.185210684783122E-4   -6.209669211364944E-4
                         9.143628143419422E-5    7.447860569498876E-4    4.847093130930909E-4    1.254860661365804E-4    3.287595693949038E-4   -5.862814560365346E-4    2.311387154963467E-1    4.803503745224396E-1

 1.587500000000000E9     2.620072629638083E-1    4.672627314325872E-1    8.150879626687003E-5   -6.263984146601363E-4    6.168438022468910E-4    1.325061249351935E-4    4.314165446219540E-4    5.483438082269882E-4
                         6.792462989761864E-5   -5.905597838033019E-4    2.591933971548825E-1    4.799077380556666E-1   -2.138847760210488E-4    5.260201784008792E-4    4.333575502357814E-4   -1.279481158355816E-4
                         6.340163290453958E-4    1.252139387810801E-4   -2.041489717617596E-4    5.206349238578106E-4    2.645358665281389E-1    4.655472587781431E-1    7.533645795131107E-6   -7.163604953267621E-4
                         4.305363120524333E-4    5.718497602056566E-4    4.416323057022005E-4   -1.132711990954723E-4    1.499572845486314E-5   -7.070667438053281E-4    2.443132214860978E-1    4.764274048273410E-1

 1.600000000000000E9     2.759959035847280E-1    4.625145047617260E-1   -1.839164756103859E-4   -5.403936405312052E-4    5.851744351480828E-4   -2.357548397803588E-4    6.229650604980463E-4    2.889328351715843E-4
                        -2.006615457938919E-4   -5.571977788232296E-4    2.733262277998650E-1    4.744077119816115E-1    3.965095250198499E-5    4.204085464424858E-4    3.011282682783252E-4   -3.024323504028019E-4
                         5.935174787226021E-4   -2.202807269129855E-4    2.810744962193264E-5    4.375059940940998E-4    2.786640840516661E-1    4.610034940015771E-1   -2.668653101688741E-4   -5.931335525739645E-4
                         6.014721638367977E-4    2.933546166645408E-4    2.966138584779330E-4   -3.153939868087526E-4   -2.757803167985375E-4   -5.915729022328371E-4    2.580904719114280E-1    4.713111658300778E-1

 1.612500000000000E9     2.903453884697964E-1    4.566376841516516E-1   -3.679880638356850E-4   -3.291420876942527E-4    3.636524609117481E-4   -4.407927367363452E-4    6.586585818338887E-4   -8.919586865949799E-5
                        -3.975465116283373E-4   -3.558883293365173E-4    2.876768125311428E-1    4.678298990129030E-1    1.311387546058423E-4    3.020416375153240E-4    1.086290702812398E-4   -3.781044056956050E-4
                         3.606189219079188E-4   -4.711291380250689E-4    1.397703148585352E-4    2.955227817375951E-4    2.931421299201635E-1    4.555493675359316E-1   -4.197358458801744E-4   -3.530238507763901E-4
                         6.548735420998637E-4   -5.400139124751679E-5    9.648966874382497E-5   -3.864795644735934E-4   -4.247175187275625E-4   -3.398264075464546E-4    2.722458239076365E-1    4.650176429133682E-1

 1.625000000000000E9     3.050294168162183E-1    4.493812069950737E-1   -4.057613674673126E-4   -1.415759266360165E-4    3.882449950099537E-5   -5.080438317111282E-4    4.817750455069148E-4   -4.087320027915940E-4
                        -4.106589618456501E-4   -1.530325507420388E-4    3.022854295774303E-1    4.600757766809548E-1    1.581840194294721E-4    2.040318333652290E-4   -1.229420224964032E-4   -3.370083599741425E-4
                         4.287135230374032E-5   -5.175596881874787E-4    1.761873216780142E-4    2.255295449547303E-4    3.077259805945983E-1    4.489134303501183E-1   -4.237378214281627E-4   -1.296117213340625E-4
                         4.873231891745909E-4   -4.026634268082633E-4   -1.063311871687269E-4   -3.289630710495501E-4   -4.170956161225447E-4   -1.194689282410260E-4    2.865708424431543E-1    4.576174385908934E-1

 1.637500000000000E9     3.196159526584416E-1    4.406447450598336E-1   -3.466455242724869E-4    1.240427471003777E-6   -2.120652470012045E-4   -3.944367701327574E-4    1.854786638563820E-4   -6.010568915156837E-4
                        -3.323184883962838E-4   -2.268499333395103E-5    3.168079608908822E-1    4.510436573346081E-1    2.274113981642445E-4    2.108950568381307E-4   -2.175216616162154E-4   -1.990663027018303E-4
                        -2.006713591953282E-4   -4.261261542673068E-4    1.968227187634959E-4    1.894422402307304E-4    3.221777020860784E-1    4.411241428948159E-1   -3.737216969735944E-4   -2.552001381297773E-5
                         1.840034866072156E-4   -6.038391051114760E-4   -2.147548186547808E-4   -1.992023440777875E-4   -3.573516925336459E-4   -1.773813746325786E-5    3.009901040236954E-1    4.492597851355612E-1

 1.650000000000000E9     3.340876678018299E-1    4.308076147736545E-1   -2.895199477546419E-4    3.742981934382333E-5   -3.067428720304073E-4   -2.330450766607871E-4   -1.690033059559669E-4   -5.613557927484229E-4
                        -3.044551872662555E-4    4.612988678951537E-5    3.312918953336263E-1    4.408552729529238E-1    2.883109832081790E-4    1.126510747500698E-4   -2.330018040955104E-4   -9.066245294651589E-5
                        -3.322504838785290E-4   -2.416496749414047E-4    2.977213375649358E-4    1.185311255849504E-4    3.366222394854813E-1    4.320780739400941E-1   -3.322314093287227E-4    4.237219040560612E-5
                        -1.759375854594541E-4   -5.778862444131782E-4   -2.209273046501920E-4   -7.902194563513827E-5   -3.278575329402638E-4    4.647200193760014E-5    3.152367603838190E-1    4.400269024261135E-1

 1.662500000000000E9     3.483348502560179E-1    4.199050800246119E-1   -2.762380025910886E-4    1.217584222367431E-4   -3.777994749250217E-4   -5.751281289945093E-5   -4.760423345906486E-4   -3.439020124496580E-4
                        -2.687589614194018E-4    1.188906188547723E-4    3.455231483639791E-1    4.294097957637853E-1    3.174194468195514E-4   -7.078728026062468E-6   -1.995578658918567E-4    1.849491983763891E-5
                        -3.294445936419258E-4   -6.128963782397284E-5    3.315818130442872E-4   -1.654477796193170E-5    3.510486902517315E-1    4.215523961271325E-1   -3.085079712484502E-4    1.537543400146245E-4
                        -4.688332326170821E-4   -3.369754633223316E-4   -2.001667444584151E-4    2.727993040860625E-5   -3.284434718945423E-4    1.281256784074282E-4    3.291160097330252E-1    4.295645685638191E-1

 1.675000000000000E9     3.621321084171957E-1    4.077692884226236E-1   -2.211555784213350E-4    2.195690669875829E-4   -2.952340330822449E-4    1.012694624356485E-4   -5.314531695856663E-4   -5.619785804718112E-5
                        -2.174359112204472E-4    1.870990017279478E-4    3.590336679907803E-1    4.165691093813177E-1    2.751310913827630E-4   -1.823865668799265E-4   -1.694054488422767E-4    6.553397981758553E-5
                        -3.002454027441194E-4    9.826854588654822E-5    2.655269882453956E-4   -1.752733145148630E-4    3.651426420900202E-1    4.095521523359956E-1   -2.532929731302720E-4    2.545493086599379E-4
                        -5.649954047811420E-4   -2.653485586909228E-5   -1.648112259143053E-4    5.651407044174191E-5   -2.353838750640032E-4    2.526482174256589E-4    3.421998124166463E-1    4.177244230773078E-1

 1.687500000000000E9     3.752769945045035E-1    3.944268844755308E-1   -1.101264429189501E-4    2.975816198155173E-4   -2.143646406441165E-4    2.027437474734310E-4   -4.297560507229286E-4    2.578889933418294E-4
                        -1.226503014076875E-4    2.938562530176375E-4    3.718496991600285E-1    4.025053861580004E-1    1.302412979039691E-4   -2.403506963393430E-4   -1.038923641538418E-4    8.558793053211889E-5
                        -1.935337083879333E-4    1.828760146936582E-4    1.128024234390897E-4   -2.260040449145240E-4    3.789424348394950E-1    3.961000170202391E-1   -1.058485708830684E-4    3.316703217265931E-4
                        -4.267428470176525E-4    2.614273281043182E-4   -1.388419629074917E-4    1.081830415666010E-4   -1.069550139834736E-4    3.317267969714814E-4    3.545194350306236E-1    4.044636475724451E-1

 1.700000000000000E9     3.875994510907417E-1    3.799892439840207E-1    2.275318839058383E-5    2.914941424941561E-4   -1.092137336827098E-4    2.299405678208289E-4   -1.853480804850928E-4    4.092215157946365E-4
                         3.328601598227089E-5    3.004464203896497E-4    3.836936007414289E-1    3.871753224522905E-1    1.567493369793259E-5   -1.975975606597662E-4   -6.812610854374398E-5    1.373903253347903E-4
                        -1.125713587822315E-4    2.412724516388017E-4   -6.863304866545402E-6   -1.943792229785913E-4    3.920592764464851E-1    3.813571083522880E-1    5.692321648871977E-5    3.210546075072106E-4
                        -2.099365238199223E-4    4.386036318819653E-4   -8.450944481495221E-5    1.456453813743037E-4    6.057672441837106E-5    3.081601036821301E-4    3.660173806749731E-1    3.899028996679066E-1

 1.712500000000000E9     3.989117283279766E-1    3.646649640789847E-1    1.385986794799821E-4    2.275721858481820E-4   -1.565779814956097E-6    2.647016608130565E-4    5.470511970050240E-5    4.239846466144720E-4
                         1.259639157122501E-4    2.131262196701813E-4    3.944730913695872E-1    3.707893932891503E-1   -4.658246129244097E-5   -1.224721292272752E-4   -3.335805026970904E-5    1.859921446554635E-4
                         4.178541783317400E-6    2.383839828371698E-4   -5.807956733916696E-5   -1.297526532272464E-4    4.042906115687126E-1    3.656595732701081E-1    1.850634118839052E-4    1.958848638568726E-4
                         7.045788741854812E-5    4.182226193258404E-4   -2.816317307406555E-5    1.631751949103177E-4    1.782650695337572E-4    2.122892576810936E-4    3.766454453562041E-1    3.742790245369746E-1

 1.725000000000000E9     4.090987288930982E-1    3.483626248659517E-1    1.738366223109055E-4    1.364117160164487E-4    1.105456372103910E-4    2.282013196364639E-4    2.674868827151494E-4    2.875976801356026E-4
                         1.757730541179095E-4    1.189254613319245E-4    4.041188366290329E-1    3.534606548974195E-1   -4.778900772377887E-5   -9.370584614260891E-5    6.726856624399347E-5    1.785944976230914E-4
                         1.109316594805485E-4    1.912442709385350E-4   -4.397492975566674E-5   -1.006127893071582E-4    4.154792562250477E-1    3.490290209865723E-1    1.741995094587344E-4    1.149981791083118E-4
                         2.594283716348759E-4    2.645015549585454E-4    7.141237936126399E-5    1.761476905026904E-4    1.948586939273654E-4    8.842486900534012E-5    3.864076748390555E-1    3.576338429045543E-1

 1.737500000000000E9     4.182613707636010E-1    3.310231646947248E-1    1.785342938836120E-4    3.883455889471031E-5    1.885349333216700E-4    1.171977811123993E-4    3.687832893811126E-4    9.645301208222333E-5
                         1.806516876213583E-4    6.506698679312909E-5    4.126650612557879E-1    3.350532292452734E-1   -3.664996953380266E-5   -1.104110656387340E-4    1.192528628778626E-4    1.391226675951518E-4
                         2.021619102034765E-4    1.198402140260208E-4   -4.759716931887558E-5   -1.054689702287980E-4    4.255279810699856E-1    3.315009203077144E-1    1.592403643552116E-4   -4.236788575019850E-6
                         3.409414895720364E-4    1.030602242927036E-4    1.203179939661997E-4    1.621121039513135E-4    1.554737539419229E-4    3.769028223154288E-5    3.951142016906764E-1    3.402314270720566E-1

 1.750000000000000E9     4.263110488382858E-1    3.125723966661189E-1    1.762632739041590E-4   -4.431526400231437E-5    2.024744086580138E-4    2.947648266946751E-5    2.990642975840877E-4   -9.435988578016212E-5
                         1.569198394998100E-4   -7.660594158198454E-6    4.198972274805371E-1    3.158042110746555E-1   -7.042778302554624E-5   -1.205888962902569E-4    1.826633809199641E-4    5.383034394482595E-5
                         2.105891088610591E-4    2.596698864978776E-5   -8.070591092344774E-5   -1.145620449599968E-4    4.342250224920539E-1    3.130648824347887E-1    1.407878165877439E-4   -3.255794354944378E-5
                         3.172566388325632E-4   -1.060992912808665E-4    1.898452315554708E-4    5.152532850327984E-5    1.348347813584905E-4   -3.661249510713398E-5    4.025193029792152E-1    3.221104671797526E-1

 1.762500000000000E9     4.330685279057934E-1    2.930856806434971E-1    1.581930193371889E-4   -7.464207580688694E-5    1.817826239920465E-4   -6.166112484075571E-5    2.276500063011598E-4   -2.682952612805142E-4
                         1.163406408424741E-4   -8.131912249350958E-5    4.255428578724511E-1    2.959698563034586E-1   -1.270910333816893E-4   -8.125082135202696E-5    2.014710931738435E-4   -2.362865308033026E-5
                         1.630962923125216E-4   -6.524911994985780E-5   -1.488433759251825E-4   -9.097229094982795E-5    4.413989718232492E-1    2.938247979659922E-1    1.063100319493565E-4   -7.161701877697814E-5
                         2.117590621149302E-4   -2.280192018061415E-4    1.779996331301623E-4   -2.695253061573108E-5    1.177972322947006E-4   -8.213474475685755E-5    4.084758931776323E-1    3.035797169992873E-1

 1.775000000000000E9     4.384107197048502E-1    2.731502997455034E-1    7.990996233042106E-5   -1.501834569020626E-4    1.335798895515456E-4   -1.177406249491106E-4    7.124937734841943E-5   -2.886037883998258E-4
                         1.016122744542656E-4   -1.288652220349343E-4    4.296212687743078E-1    2.755028733796328E-1   -1.802416721128940E-4   -2.457183588672831E-5    1.562907604953114E-4   -1.021129931882298E-4
                         1.108238318123003E-4   -1.243930154442028E-4   -1.528189397555128E-4   -3.752885755435452E-5    4.469958938001816E-1    2.738089511178042E-1    4.710568827039675E-5   -9.765051942975634E-5
                         6.018494603988801E-5   -3.189202001442381E-4    1.647847362914679E-4   -1.219989297572950E-4    2.803803509391443E-5   -1.162502953751467E-4    4.128094850744309E-1    2.847061582126720E-1

 1.787500000000000E9     4.422787215338748E-1    2.527748291154372E-1   -1.545418205665507E-6   -1.834096412696417E-4    7.139284807058545E-5   -1.393052230804181E-4   -1.141764257006883E-4   -2.726987764172716E-4
                        -9.496436534919939E-6   -1.608464680223463E-4    4.318425327812575E-1    2.545415958539267E-1   -1.433482614475532E-4    3.032172523485117E-5    1.053056986649257E-4   -1.878724887244447E-4
                         6.332174409695503E-5   -1.387768213313435E-4   -1.754191249610174E-4    2.576665147246910E-5    4.507679894326581E-1    2.532032943829003E-1   -3.467285026012478E-5   -1.101358003941343E-4
                        -1.102142856689219E-4   -2.439190371748973E-4    8.995304002065762E-5   -1.989635613341928E-4   -2.962798897326788E-5   -1.028932676042940E-4    4.154356932902802E-1    2.654061244367695E-1

 1.800000000000000E9     4.447805463325382E-1    2.321369561182778E-1   -8.245957790300046E-5   -1.232743295962906E-4    2.045397160424408E-5   -1.288112026766061E-4   -2.145408093414549E-4   -1.525988546791645E-4
                        -9.043956049811719E-5   -1.285014104872462E-4    4.321806908634780E-1    2.333165986420941E-1   -1.436638728505281E-4    6.928134030484942E-5    5.963206492013428E-6   -2.182518598967903E-4
                         1.905305250348940E-5   -1.598750816123421E-4   -1.321661886385034E-4    1.046513097469493E-4    4.532981965390647E-1    2.320536356083515E-1   -8.001448548157312E-5   -6.300131352966539E-5
                        -2.079119179223430E-4   -1.733628721053318E-4   -7.185070705576868E-6   -2.130530671388236E-4   -9.661206352675855E-5   -4.938756833175565E-5    4.163441630290740E-1    2.458846988417315E-1

 1.812500000000000E9     4.457343203978456E-1    2.113932200840963E-1   -1.471615998265646E-4   -4.274051298186579E-5   -5.032713141216214E-5   -1.633951179780089E-4   -2.401404123563267E-4   -5.297849938562918E-5
                        -1.799244163110930E-4   -3.694937485022962E-5    4.307758494215593E-1    2.118709161084713E-1   -9.230475418181267E-5    1.173804212229158E-4   -1.064093211206662E-4   -1.973425278233229E-4
                        -4.568728746725878E-5   -1.794088252271898E-4   -1.126275157709749E-4    1.138122024338156E-4    4.543264285922820E-1    2.105127634407010E-1   -8.190961077195138E-5    4.949307808913597E-5
                        -2.496028444601401E-4   -4.014004432177176E-5   -1.297541414924323E-4   -1.949309483986572E-4   -1.089551599284923E-4    1.322617779637890E-5    4.158762781116349E-1    2.258756620884294E-1

 1.825000000000000E9     4.449568144842500E-1    1.906046104197756E-1   -1.304527627318184E-4    3.552214604261188E-5   -9.230006691957430E-5   -1.330328064336540E-4   -2.181388666265713E-4    1.023778863515128E-4
                        -1.176095938302033E-4    7.185943594018471E-5    4.274655346029203E-1    1.905990659865955E-1   -7.484852860174065E-5    1.431270356736322E-4   -2.136970441990031E-4   -1.217831921488483E-4
                        -1.279131695074749E-4   -1.470786190171110E-4   -5.429318606916948E-5    1.765476998613107E-4    4.537493881042198E-1    1.888520938498684E-1   -5.192905701158727E-5    1.057975172176509E-4
                        -2.414615138757205E-4    1.105579526054480E-4   -2.069370121361444E-4   -1.233655713495108E-4   -5.990026101446040E-5    7.272226229849481E-5    4.137995861964342E-1    2.057744276043829E-1

 1.837500000000000E9     4.423173617786867E-1    1.697727511635125E-1   -5.645054334390753E-5    1.158445929418907E-4   -1.732462472056897E-4   -7.549043666949930E-5   -1.228692297830187E-4    2.114984360317694E-4
                        -6.915681545616521E-5    1.136418591422644E-4    4.222327788924636E-1    1.697679143106135E-1    2.898812092683912E-5    1.944054552679759E-4   -2.426843804499977E-4    1.073319816516136E-5
                        -1.791285278511609E-4   -8.629740565469238E-5    1.523984977924462E-5    1.939981292016058E-4    4.516416661886862E-1    1.674392508090001E-1    2.322149413954183E-5    1.128542318175819E-4
                        -1.481361463117923E-4    2.155399727130293E-4   -2.331938412188623E-4   -1.844210559584544E-5   -1.089792766552815E-5    1.202755941640275E-4    4.103525661480753E-1    1.858198763436243E-1

 1.850000000000000E9     4.378419854497693E-1    1.492977943382444E-1    1.105507319845034E-5    1.359113651340695E-4   -2.430431186293030E-4    2.598757598557540E-5   -2.792427878401211E-5    2.579023879700873E-4
                         1.997921048249583E-5    1.399365489388536E-4    4.151328920211981E-1    1.497019783478345E-1    4.569789468071830E-5    1.800970399269212E-4   -2.087317444137155E-4    1.211189265520717E-4
                        -2.153558895038050E-4    1.374937359008633E-5    8.180943913625815E-5    1.793213063770200E-4    4.478470768625541E-1    1.464523418475932E-1    4.937366862683191E-5    7.764206946775391E-5
                         1.631345073546669E-5    2.621081491571327E-4   -2.339327825199424E-4    1.346161372810749E-4    5.746864588074233E-5    9.423911445447715E-5    4.053645283570716E-1    1.663808509956206E-1

 1.862500000000000E9     4.315521914925966E-1    1.288949083001115E-1    9.255280246505045E-5    1.173937905322776E-4   -2.035414216445492E-4    1.651782961124337E-4    1.050792257986873E-4    1.987032820177403E-4
                         8.954427594974394E-5    1.073203402017175E-4    4.063091707510429E-1    1.305218907084754E-1    1.650768734319034E-4    1.153659537753122E-4   -1.206808549344013E-4    2.293701476167961E-4
                        -1.770873454865281E-4    1.249778448570021E-4    1.658075782794359E-4    1.227367113529380E-4    4.424092118309453E-1    1.260072058030527E-1    9.188125946125777E-5    5.223640260394339E-5
                         1.450942795387373E-4    2.051397888763891E-4   -9.131032977695392E-5    2.473206146755837E-4    1.248425295878524E-4    5.836584825658771E-5    3.987606200663126E-1    1.476988346301900E-1

 1.875000000000000E9     4.233305026988671E-1    1.089747730040565E-1    1.218590777063292E-4    8.950742839815383E-5   -1.096933914597197E-4    2.363303824560993E-4    2.042501617046897E-4    9.734783972317152E-5
                         1.402235422720542E-4    7.772090965493721E-5    3.956662264683005E-1    1.123221261733986E-1    2.030435836408526E-4    2.377511132988117E-5    5.367363235489350E-5    2.926760018800597E-4
                        -1.094116102225032E-4    2.351754085823851E-4    1.902525669501268E-4    3.249535373263418E-5    4.352109883821690E-1    1.060875912564259E-1    1.448822089880821E-4   -4.742991487460342E-6
                         2.426309993768465E-4    8.301491763449363E-5    3.761110534825340E-5    2.540417300362425E-4    1.334583029427294E-4   -2.075438630934516E-6    3.903324156366418E-1    1.298249327804487E-1

 1.887500000000000E9     4.133900130240540E-1    8.960676579295003E-2    1.443972174089493E-4   -2.678676816273334E-5    5.721111846334245E-5    2.841859442874042E-4    2.122821799590503E-4   -3.770327727717660E-5
                         1.606294341356917E-4   -9.252842803795883E-7    3.833086145848589E-1    9.521197702005743E-2    1.928641338381208E-4   -2.248331444488625E-5    1.490666930111321E-4    2.269362550847116E-4
                         4.616726528532969E-5    2.611152898902860E-4    1.849922099228389E-4   -4.563782450118952E-5    4.260218595659249E-1    8.695586493587944E-2    1.242250570957279E-4   -6.491342839933592E-5
                         2.282543043292379E-4   -6.029034673398105E-5    1.611144304471292E-4    2.052346879964030E-4    1.464494045757779E-4   -6.584208321307300E-5    3.799575549546519E-1    1.128640361851145E-1

 1.900000000000000E9     4.017625336309543E-1    7.118007475746495E-2    1.262943750928288E-4   -6.912948986470293E-5    2.091985506552009E-4    1.837935875554621E-4    1.514647480610393E-4   -1.501230528379112E-4
                         1.644332294822930E-4   -9.806937870371624E-5    3.690925885797607E-1    7.943108047724674E-2    1.489168240440120E-4   -1.072415994026122E-4    2.601466986447405E-4    8.278789665012351E-5
                         1.834552091310947E-4    2.125118886103910E-4    1.240266253717917E-4   -1.081293591672331E-4    4.150013418035745E-1    6.862025159581764E-2    1.124189201462880E-4   -1.501368805844280E-4
                         1.354865828656837E-4   -1.767028040313747E-4    2.514027922935404E-4    7.765948435117981E-5    9.961041887776397E-5   -1.439114403029780E-4    3.679189772891476E-1    9.684726504686883E-2

 1.912500000000000E9     3.886746164312710E-1    5.388709956272444E-2    7.489123375365800E-5   -1.272485688862219E-4    2.685484497129410E-4    8.565421957215797E-5    3.283754898513669E-5   -2.256285382357445E-4
                         9.453977703806675E-5   -1.688184746727486E-4    3.534463005920648E-1    6.506950280269179E-2    6.920873678682479E-5   -1.586584885276563E-4    2.498837318304236E-4   -8.335381939569211E-5
                         2.728541013450997E-4    6.999657336099956E-5    8.919604192192595E-5   -1.765201219371089E-4    4.023564027091708E-1    5.111843557788533E-2    3.880472191276739E-5   -1.782879700523466E-4
                         2.734912590629907E-5   -2.253510933777721E-4    2.700375199157008E-4   -6.714860270621367E-5    3.485938062076736E-5   -1.700726030243677E-4    3.541035682030085E-1    8.181586968198531E-2

 1.925000000000000E9     3.740069449567474E-1    3.824259728232807E-2    9.388668437082834E-6   -1.455894819913797E-4    2.557656099463015E-4   -8.478720237335559E-5   -1.092229548865290E-4   -2.063391821283127E-4
                         1.621801299331249E-5   -1.596365654953397E-4    3.365156490008654E-1    5.234646506113330E-2    2.351838458245873E-6   -1.795014294600833E-4    1.926306295091975E-4   -1.934277908245023E-4
                         2.720920862505750E-4   -8.499925279251465E-5    2.818564799686227E-5   -1.779149337618626E-4    3.882721101381958E-1    3.463061085310089E-2   -6.058292071963898E-5   -1.665035933562010E-4
                        -1.099761671743932E-4   -1.809400393104159E-4    1.624129937713038E-4   -2.009005100433739E-4   -4.236953355950344E-5   -1.836626110225813E-4    3.390598953648232E-1    6.812305197019515E-2

 1.937500000000000E9     3.580297012021171E-1    2.417993101783944E-2   -5.648224041460927E-5   -1.469989501463242E-4    1.576642246560515E-4   -2.025302620985172E-4   -1.727122346151082E-4   -6.351849057384188E-5
                        -7.451909724057404E-5   -1.407224155924171E-4    3.185298830895327E-1    4.152015721897447E-2   -7.115063363189448E-5   -1.805718997771869E-4    6.344993160451971E-5   -2.572901061692373E-4
                         1.726802221475614E-4   -2.001809759772481E-4   -6.157648640351348E-5   -1.755416579702400E-4    3.728176795406316E-1    1.950095979280696E-2   -1.292959258524816E-4   -1.706430666904490E-4
                        -1.605403653067851E-4   -6.151194503803383E-5    5.020944470448920E-5   -2.451393718955726E-4   -1.187436738667237E-4   -1.415658648727278E-4    3.227604764533484E-1    5.590724306509245E-2

 1.950000000000000E9     3.407297545620364E-1    1.200657995295216E-2   -1.189712832359323E-4   -1.065394890411248E-4    4.785520834305305E-5   -2.572464687579783E-4   -2.036529630892615E-4    3.867074375542051E-5
                        -1.154703182076433E-4   -1.089287361762917E-4    2.997121555915210E-1    3.276699126284949E-2   -1.374574996793548E-4   -1.537270247355155E-4   -8.338445381632443E-5   -2.112834187052710E-4
                         2.147225551140730E-5   -2.846167525411280E-4   -9.896208126748774E-5   -1.557536468042484E-4    3.562092442818627E-1    5.855265290641407E-3   -1.625072709283267E-4   -1.112624958918355E-4
                        -2.011740137420338E-4    4.443059082541699E-5   -9.073546803292515E-5   -2.332326528716776E-4   -1.599072971032049E-4   -1.128112710408118E-4    3.054926895510010E-1    4.557806219256439E-2

 1.962500000000000E9     3.223682199867327E-1    1.846018123022028E-3   -1.380790283190090E-4   -3.626837785238245E-5   -1.296996235827431E-4   -2.355277169618582E-4   -1.363020756767323E-4    1.611813526438428E-4
                        -1.309910488869647E-4   -8.330540357829560E-5    2.801637182798697E-1    2.630733125447428E-2   -1.818646808573345E-4   -9.092286563846123E-5   -2.003301296114035E-4   -1.507866316348641E-4
                        -1.226756659203836E-4   -2.352581722092099E-4   -1.607892021404849E-4   -7.326331923861876E-5    3.385608416712944E-1   -6.018562409415547E-3   -2.035043713484403E-4    4.081115985938856E-6
                        -1.300308830736614E-4    1.324084456915637E-4   -1.670518836153307E-4   -1.313091976599321E-4   -1.916092232762073E-4   -4.050893499013107E-5    2.873568271165966E-1    3.729589681397962E-2

 1.975000000000000E9     3.028450342863733E-1   -6.300697879676750E-3   -1.757329818489603E-4    1.491925150617089E-5   -2.350151149278839E-4   -1.375615393578185E-4   -1.111150334637047E-7    1.467154216748262E-4
                        -1.719309634306164E-4   -5.719603467811031E-6    2.601345467910828E-1    2.234426323063507E-2   -1.999321671324793E-4   -2.380106095207871E-5   -2.374721885818265E-4   -2.021699594131506E-5
                        -2.216712674380234E-4   -1.454582536347233E-4   -2.032433333698418E-4   -1.564068970386323E-5    3.199888546177743E-1   -1.576856119659181E-2   -1.842735335303504E-4    4.330330211992693E-5
                        -5.253923035478841E-5    1.640291743185789E-4   -2.269906905619031E-4   -2.352204173671145E-5   -1.895494619780085E-4    7.274197384214852E-5    2.684673487419443E-1    3.143768474395322E-2

 1.987500000000000E9     2.825608164396494E-1   -1.227696115535532E-2   -1.671055034760221E-4    7.453430036093613E-5   -2.742901382296327E-4    5.387735337147854E-6    7.374873588864734E-5    1.395181554731959E-4
                        -1.534386243549232E-4    5.357604213675370E-5    2.399055385598317E-1    2.100546313752181E-2   -1.748706180528701E-4    1.084860573862962E-4   -1.849093735189471E-4    1.029987488085536E-4
                        -2.596498625961325E-4    3.493219500799330E-5   -1.637324420285785E-4    1.256737149116050E-4    3.006742510381740E-1   -2.321772763697245E-2   -1.675876599310944E-4    1.349036797076629E-4
                         6.007677683017936E-5    1.373014278758835E-4   -1.979430611883894E-4    1.394381713992184E-4   -1.661028540469783E-4    1.659363667843149E-4    2.489268033849947E-1    2.804632405654939E-2

 2.000000000000000E9     2.617943804567809E-1   -1.614103558892112E-2   -1.046189283977987E-4    1.264178936177617E-4   -1.816932196428593E-4    1.542011967903756E-4    1.233407281467395E-4    6.938549906680390E-5
                        -9.160071452114360E-5    1.036663729503383E-4    2.195727914298768E-1    2.212952288590308E-2   -1.239847557030788E-4    1.703737374557944E-4   -7.141750523067178E-5    1.780312468949730E-4
                        -1.969504668273871E-4    1.459965700147097E-4   -1.311542629779317E-4    1.694540205028033E-4    2.805982456605904E-1   -2.836759246712701E-2   -9.418593624905133E-5    1.926387434054087E-4
                         1.393970273895563E-4    6.415769398484645E-5   -7.044443405218411E-5    1.956130731435919E-4   -1.084215433362121E-4    1.803156725834550E-4    2.290192288377485E-1    2.710531597661529E-2

 2.012500000000000E9     2.407319712459141E-1   -1.819802250470012E-2   -6.674683959609125E-5    1.489038385650026E-4   -6.545331607080980E-5    2.332920795204873E-4    1.552596259433481E-4   -2.250198694194738E-5
                        -6.448844844138370E-5    1.789012854605737E-4    1.997407230717504E-1    2.521575476112171E-2   -2.461213749339951E-5    2.210025624978567E-4    1.570326292150236E-5    1.973335926868756E-4
                        -7.216226345948954E-5    2.264591506839380E-4   -4.060037377780372E-5    2.371277740083824E-4    2.602788481905206E-1   -3.165935417730848E-2   -2.908762124327195E-6    2.135554284301793E-4
                         1.432019090163169E-4   -6.057612431947349E-6    2.047769566065319E-7    2.078251822722854E-4   -1.510587617906692E-5    2.094398400307956E-4    2.092027255481331E-1    2.809455951849337E-2

 2.025000000000000E9     2.200555254198732E-1   -1.778599057751449E-2    1.230669937696279E-5    1.758429650721726E-4    5.452749038211869E-5    2.361906838279044E-4    1.033485768242598E-4   -9.875028523928147E-5
                         2.523160198679837E-5    1.730753751084023E-4    1.806142717067742E-1    3.069564964063414E-2    5.462260223055583E-5    1.911798596109512E-4    1.437604523809752E-4    1.462367958016426E-4
                         5.842335713181593E-5    2.303404492859228E-4    6.865866549160309E-5    2.117742807741648E-4    2.397023487565539E-1   -3.261718284917509E-2    8.076905584341939E-5    1.939272121465973E-4
                         1.267272493915914E-4   -8.203500243534813E-5    1.227445780206509E-4    1.447936703131957E-4    9.074360494425580E-5    2.026355106916161E-4    1.897200465459741E-1    3.152008096798407E-2

 2.037500000000000E9     2.000004985718736E-1   -1.487501884611217E-2    8.197326276997662E-5    1.589759859612464E-4    1.339389144290615E-4    1.569590616728864E-4    2.396247356304718E-5   -1.209060042623363E-4
                         7.411831520879233E-5    1.591434424502054E-4    1.626280413296224E-1    3.851366434486508E-2    1.726420152391890E-4    1.408049416112375E-4    2.103564791708497E-4    4.054681133002937E-5
                         1.562395003710188E-4    1.467315114937709E-4    1.628197854946702E-4    1.473717434217757E-4    2.192838546424285E-1   -3.124060620271077E-2    1.520900240424013E-4    1.589199988654386E-4
                         1.387161646849060E-5   -1.176442438845150E-4    1.786242644545365E-4    6.037622710148269E-5    1.671166964865172E-4    1.577711546169687E-4    1.710442668742165E-1    3.734843261010407E-2

 2.050000000000000E9     1.810337959573325E-1   -9.541216439064193E-3    1.731692477519409E-4    1.099120815012915E-4    2.096436339880700E-4    4.002821928607236E-5   -4.427059027370497E-5   -9.620271766133483E-5
                         1.367789461866456E-4    8.946921266138941E-5    1.461242094533580E-1    4.835878423010018E-2    1.704777068732875E-4    4.624588865043045E-5    1.476002293375327E-4   -8.401078528677483E-5
                         2.065631026521754E-4    2.184033439817230E-5    2.028692812591649E-4    5.061702611438157E-5    1.995014367073369E-1   -2.773016567427955E-2    2.081861210007717E-4    6.543805477437051E-5
                        -4.439860623829575E-5   -9.343721536272670E-5    1.672763814170621E-4   -6.189266027606292E-5    2.098208179551514E-4    8.476324134941868E-5    1.536710702007504E-1    4.542433316394863E-2

 2.062500000000000E9     1.632958028571659E-1   -1.917793136193609E-3    1.630401551865987E-4    3.291147495450677E-5    1.836592644557873E-4   -1.004779276426880E-4   -8.221116648857915E-5   -5.728517998041974E-5
                         1.565089327988860E-4    4.705838486475612E-5    1.315022969118126E-1    6.011228097853375E-2    1.930525077238503E-4   -7.639911728959757E-5    1.025175626675926E-4   -1.360226087281665E-4
                         1.637567101229655E-4   -9.411271583427485E-5    1.857733102461649E-4   -6.391851155731910E-5    1.807442181937708E-1   -2.214178219483836E-2    2.006284969022336E-4   -1.761293827157146E-5
                        -1.075704966992424E-4   -7.331662207274012E-5    9.791712243027827E-5   -1.390414778621036E-4    2.126533040213132E-4   -6.025094669023047E-5    1.378614330088149E-1    5.562597505334392E-2

 2.075000000000000E9     1.468715414576522E-1    7.875386832153117E-3    1.654472511511563E-4   -3.092019162254022E-5    9.397037554076218E-5   -1.615868151691519E-4   -1.132398221060079E-4    1.514935161867854E-5
                         1.446571206499186E-4   -5.177752720959484E-5    1.188852116737511E-1    7.360745506785457E-2    1.815558509836533E-4   -1.491632517010842E-4    2.707462236561118E-6   -1.370569255633903E-4
                         7.666250647152312E-5   -1.595169637418867E-4    1.397704959325776E-4   -1.521300200763482E-4    1.632334053107738E-1   -1.453999610560938E-2    1.637486084504196E-4   -1.163331341791971E-4
                        -1.243899508501848E-4   -1.137397902002513E-5    1.524127194820151E-5   -1.556204943456118E-4    1.786474273884050E-4   -1.207618333043632E-4    1.238383589042867E-1    6.779114397969471E-2

 2.087500000000000E9     1.319481982635772E-1    1.949930875376741E-2    1.066132020075518E-4   -1.308572864417730E-4   -1.114624390829945E-5   -1.811640571116074E-4   -9.012620980697526E-5    5.077771458462021E-5
                         1.022442829066328E-4   -1.045959551663749E-4    1.082308416516902E-1    8.864044271835736E-2    5.318041799852455E-5   -1.606381976688640E-4   -5.765004982077888E-5   -1.349119439573487E-4
                        -6.389167593180632E-6   -1.694643434389206E-4    6.308972665216679E-5   -1.803644352225129E-4    1.472775006161462E-1   -5.033756265909291E-3    9.998130620687525E-5   -1.683307689876110E-4
                        -7.898218291318332E-5    6.100281300780470E-5   -8.001942481592654E-5   -1.370992110882215E-4    1.028278130546629E-4   -1.505406369697275E-4    1.116141860255784E-1    8.174133939000769E-2

 2.100000000000000E9     1.185610315972879E-1    3.268179372102707E-2    4.450983910390048E-5   -1.461458247952384E-4   -1.073311518000716E-4   -1.150868595511139E-4   -2.598071686392615E-5    9.233421938207216E-5
                         3.463822405180228E-5   -1.474436706183995E-4    9.968841480353170E-2    1.047093038198323E-1   -3.535785049887027E-5   -1.683710874125037E-4   -9.108889669095797E-5   -3.074202405531778E-5
                        -1.064967862027556E-4   -1.166068190182417E-4   -2.933707591781425E-5   -1.975269688348466E-4    1.329689514711112E-1    6.247699521577724E-3    6.786358098832565E-6   -1.932826328416530E-4
                        -3.188338750793940E-5    9.118567841552225E-5   -1.240346649247697E-4   -4.027794383453887E-5    2.071561450117528E-5   -1.969259736063293E-4    1.013023476622771E-1    9.701649835379078E-2

 2.112500000000000E9     1.069064228932938E-1    4.682112165817200E-2    4.476069872099418E-6   -1.429323298105162E-4   -1.214348896288347E-4   -5.479424561953572E-5    2.799677428164054E-5    1.016703649565040E-4
                        -2.020424095493595E-5   -1.525674492365641E-4    9.319659912123518E-2    1.213114175443820E-1   -9.667382847222194E-5   -1.345192780786751E-4   -1.106838392720175E-4    1.772984721492521E-5
                        -1.469984567833208E-4   -3.020150508096912E-5   -1.290435180049302E-4   -1.301822720074559E-4    1.204491452940625E-1    1.895702508129062E-2   -5.267913129286893E-5   -1.620020590519191E-4
                         4.352768110163090E-5    7.435640349673279E-5   -9.850801807899497E-5    7.399857951197466E-6   -3.729915327231134E-5   -1.530116728730837E-4    9.300503002529245E-2    1.130951817139984E-1

 2.125000000000000E9     9.702544195393339E-2    6.171361020939042E-2   -7.418122988364656E-5   -1.154615001748415E-4   -1.025408326399864E-4    1.520032129852186E-5    4.540982642227499E-5    2.814903495325175E-5
                        -4.503105453931639E-5   -1.325236098386232E-4    8.862066191733076E-2    1.381939279225742E-1   -1.476922364138957E-4   -5.894312014692816E-5   -6.704866036470769E-5    6.881822852593047E-5
                        -1.327429930979509E-4    1.654421982709077E-5   -1.600509894257667E-4   -7.413072118697316E-5    1.096153352460386E-1    3.284600539646344E-2   -1.011191128997953E-4   -1.368612192055146E-4
                         6.821904545700118E-5    7.901506302394772E-5   -9.735586773422075E-5    8.694951684152394E-5   -1.162660721683582E-4   -1.424425137149356E-4    8.678230142388615E-2    1.296576695617043E-1

 2.137500000000000E9     8.913194872992006E-2    7.705698205687257E-2   -1.295354704212771E-4   -8.441788209784407E-5   -9.103047678149216E-5    6.169840193299305E-5    7.077457959703504E-5   -4.921476877120795E-6
                        -1.001747816871009E-4   -7.940448593912062E-5    8.612287030310554E-2    1.548212361306368E-1   -1.635761911324905E-4    4.500946910190705E-5   -1.111800355635668E-5    8.643553134703928E-5
                        -7.668747442192128E-5    9.134669987682230E-5   -1.578588372677057E-4    1.693211073232325E-5    1.005131940671489E-1    4.762268396777499E-2   -1.479118872579340E-4   -5.435619914012100E-5
                         8.149157839115685E-5   -1.144055060450599E-5   -3.176417487948554E-5    7.952550416653883E-5   -1.430865898267377E-4   -6.036125983638741E-5    8.272984585846986E-2    1.463188731276501E-1

 2.150000000000000E9     8.329845553606267E-2    9.256255845713940E-2   -1.224055568296933E-4   -1.694198288886209E-6    6.791895724931020E-6    1.234458199042227E-4    4.493212865759850E-5   -1.856456814510775E-5
                        -1.293842547801703E-4   -2.207973474160503E-5    8.569874222137883E-2    1.710738923440709E-1   -1.206745169768075E-4    9.320732531407833E-5    4.133065233936299E-5    7.394845667196682E-5
                        -3.852399683562520E-5    1.168457301808388E-4   -1.100024567954865E-4    8.510638157318168E-5    9.317466792179703E-2    6.285037940167000E-2   -1.391945728724196E-4    4.780776787359027E-6
                         5.579787546147466E-5   -3.662644718191122E-5    3.671406336948966E-5    8.091351760856178E-5   -1.560245567279172E-4    1.405436853600011E-5    8.090719567484456E-2    1.629896883246176E-1

 2.162500000000000E9     7.955761734025377E-2    1.081132238060261E-1   -1.340753807056813E-4    4.162336075995394E-5    4.097505709942304E-5    8.566576370305379E-5    3.764383414435075E-5   -5.701094556735639E-5
                        -9.260033578780734E-5    3.898157575064415E-5    8.729756384388936E-2    1.868423631967374E-1   -6.314057960643583E-5    1.126159733471419E-4    4.890809282354386E-5    3.374100871765857E-5
                         4.703455427969100E-5    9.595842023116000E-5   -4.535865021630527E-5    1.178068251435242E-4    8.768178565061109E-2    7.823156429227712E-2   -1.041138586373642E-4    6.108272849457008E-5
                         5.062529422075194E-5   -6.328704205553041E-5    5.564440118414325E-5    4.011734909209965E-5   -1.238952802984791E-4    5.555440578392818E-5    8.122442446885725E-2    1.794089419691193E-1

 2.175000000000000E9     7.780127572402082E-2    1.235941893191977E-1   -8.251341839200886E-5    7.151859685175353E-5    9.359270717439618E-5    3.005789915341432E-5   -2.946472327340987E-6   -4.555390559779202E-5
                        -1.018928156921408E-4    7.443778450548074E-5    9.063113509258151E-2    2.020694317503925E-1   -1.096094483820447E-5    1.208773935914286E-4    6.272009712979250E-5    3.286070539813660E-5
                         6.751367635444669E-5    6.046968016520279E-5    1.573135581926730E-5    1.375916718416638E-4    8.390469581934519E-2    9.342794903834939E-2   -7.607613122672734E-5    1.073745208363628E-4
                        -4.184460743335223E-7   -6.536773664737595E-5    6.120276674307519E-5    2.167775806973704E-5   -6.858940376152937E-5    1.058332035036872E-4    8.338558753049134E-2    1.955804569538054E-1

 2.187500000000000E9     7.783593953258502E-2    1.390133789481704E-1   -2.392485706166234E-5    9.547386559671674E-5    1.066499541519854E-4    2.702915442325646E-6   -5.873442008043924E-5   -4.495964880534840E-5
                        -2.319379190389324E-5    1.046061487287751E-4    9.562630745549752E-2    2.167245285844115E-1    5.214698439522851E-5    1.042370546174017E-4    4.821618600837922E-5   -2.226290042408166E-5
                         7.847208874504997E-5    1.190325007403107E-5    6.871864641541623E-5    8.583956995792442E-5    8.189817378982249E-2    1.083732619736819E-1   -2.335811302430350E-5    1.206331711553006E-4
                        -3.830828047353013E-5   -3.906107036612144E-5    7.369149787419799E-5   -3.286151377860562E-5   -4.688737419389825E-5    9.003076447941189E-5    8.719190920865634E-2    2.112134468516289E-1

 2.200000000000000E9     7.942837279546348E-2    1.543288768071626E-1   -3.639636684381889E-6    5.071091744379171E-5    8.253335254583603E-5   -3.511003649648816E-5   -7.331231945835027E-5    5.456740355880072E-6
                        -1.012561362695892E-5    9.958057661441711E-5    1.017739897124733E-1    2.308216068512552E-1    9.198916822331361E-5    5.594619904738638E-5    3.784678902945957E-5   -4.537419208263438E-5
                         5.809274444042558E-5   -1.520623347412591E-5    1.086724022753218E-4    4.558595454522133E-5    8.167048485777142E-2    1.230354005141989E-1    2.028886887555132E-5    1.008904953884153E-4
                        -5.257984530095429E-5    2.927787744003728E-6    3.226675198831644E-5   -3.415178676530815E-5    1.753802839034687E-5    9.394139476642943E-5    9.252763274887373E-2    2.263386582800493E-1

 2.212500000000000E9     8.240120109994591E-2    1.693467563962970E-1    5.414054002084328E-5    7.106452165889090E-5    1.982625667768134E-5   -7.830287838999862E-5   -1.987653023868776E-5    3.864358990700523E-6
                         5.045499907682611E-5    8.894428825170904E-5    1.089016622723613E-1    2.442196095205765E-1    1.190572791409303E-4   -2.277450614066471E-5   -3.150171712402653E-6   -4.798330270767980E-5
                         3.864880339950987E-5   -7.542628701201937E-5    1.097869805199570E-4   -1.823101140442312E-5    8.313989169614572E-2    1.373535444651706E-1    5.924835367517995E-5    8.702054169309506E-5
                        -3.700886477584951E-5    3.809100260742164E-5    4.265612293835313E-6   -5.232041172501208E-5    3.894700661646151E-5    6.905520553579269E-5    9.900605326416252E-2    2.406442180662471E-1

 2.225000000000000E9     8.634966367022399E-2    1.839259418567707E-1    6.096589131686525E-5    4.514507203256050E-5   -6.307868282723731E-6   -4.807612964436244E-5   -3.875558493850417E-5    2.846798212082709E-5
                         5.436637099045529E-5    4.226834836029066E-5    1.168903352930609E-1    2.566875670113956E-1    8.495328633983459E-5   -5.408942603147515E-5   -2.145224633294447E-5   -6.321358396358539E-5
                        -1.182780988968721E-5   -7.143982017780740E-5    1.105243291747887E-4   -3.796891639757796E-5    8.610189491589526E-2    1.512927390729459E-1    6.546068816674566E-5    2.781753854966325E-5
                        -2.349445136743271E-5    3.439885896231215E-5   -6.396380964933253E-6   -2.423716536444702E-5    5.652906058385078E-5    4.325765887498241E-5    1.065410275806602E-1    2.540393822536518E-1

 2.237500000000000E9     9.137168425968821E-2    1.978666449384489E-1    5.452755340652739E-5    3.152102078038430E-5   -3.041679092379265E-5   -5.614602181818955E-5    4.987257063976303E-6    4.681572545611267E-5
                         8.809776252650138E-5    3.854188511399644E-5    1.256388710788200E-1    2.680080822680480E-1    4.614369366830887E-5   -7.963484876316510E-5   -4.356119507071476E-5   -4.907637486385630E-6
                        -3.534927457397906E-5   -4.713794287242134E-5    5.399548669466494E-5   -7.188246201330932E-5    9.025846931474886E-2    1.649441577205480E-1    8.908944170334186E-5   -1.404478637976236E-5
                         9.204215671985681E-6    4.054589317200767E-5   -2.829129291643492E-5   -7.795724075450269E-6    6.067295784819706E-5    5.564499948292755E-6    1.151199037900864E-1    2.663607401174747E-1

 2.250000000000000E9     9.728090046826596E-2    2.109248215388321E-1    5.694499459421272E-5   -1.467667603618331E-5   -3.224807382709967E-5   -1.820269022136460E-5    2.069707357926621E-5    2.351181704729479E-5
                         5.567906965257880E-5   -1.477871466337118E-5    1.351204870668312E-1    2.782345695344445E-1    7.249810365944901E-6   -9.297184107233119E-5   -4.553896082628306E-5   -2.764712948656885E-6
                        -3.620162733170049E-5   -2.360890736076325E-5   -1.112168305614448E-5   -9.121182204281337E-5    9.545745132671984E-2    1.780122550451866E-1    6.882525063587500E-5   -2.694318815623364E-5
                         9.816583082486567E-6    4.873974694988767E-5   -2.333998916771246E-5    1.178650630810573E-5    7.286605041424785E-5   -2.202365396028419E-5    1.248915370159664E-1    2.774894518554080E-1

 2.262500000000000E9     1.040708005598253E-1    2.229731139638278E-1    4.417055641177624E-5   -2.738778472400264E-5   -5.180432258859410E-5    2.380783313468755E-6    2.898196681373562E-5    1.684541748206735E-5
                         4.622800968039079E-5   -3.698838282646845E-5    1.456120820732557E-1    2.872960306756728E-1   -4.258353620981969E-5   -7.214885163388206E-5   -2.758591852784635E-5    2.652438972841860E-5
                        -5.903879824314679E-5   -5.617619351841854E-6   -4.526758580444265E-5   -8.142678978962021E-5    1.015476051013359E-1    1.905067615740318E-1    5.935648447583816E-5   -5.256623672855313E-5
                         5.063200229860912E-5    1.007922041345307E-5   -3.676285657613053E-5    2.018247185167784E-5    4.749622309329629E-5   -2.302244511921960E-5    1.356505061842000E-1    2.876596007674084E-1

 2.275000000000000E9     1.119458834726825E-1    2.339191210913851E-1    2.327285457389496E-5   -5.101448050361371E-5   -3.027835029711436E-5    6.070149025426255E-5    2.052047272292349E-5   -2.035756702024219E-5
                         1.677584267635395E-5   -4.521887487758773E-5    1.568602069304923E-1    2.954766759325589E-1   -5.476463300667492E-5   -3.884108580378438E-5   -1.695341012260168E-5    4.200161184630969E-5
                        -2.432353883549782E-5    5.673676083040232E-5   -6.836676993471110E-5   -1.700471190141940E-5    1.083834861974116E-1    2.022165862093952E-1    4.458735654391560E-5   -6.082007524530625E-5
                         1.696390615112431E-5   -1.744910782253433E-5   -1.614899129948608E-5    2.910510667880734E-5    2.392159419222121E-6   -4.264959342406208E-5    1.471662951375314E-1    2.969523791447329E-1

 2.287500000000000E9     1.208471572885311E-1    2.438138219157828E-1   -1.367100109484808E-5   -1.197253368172903E-5   -7.266078869931949E-6    2.614385485912832E-5    2.451409011530186E-5   -2.082162010087303E-5
                         5.825072535436172E-6   -3.703991131558838E-5    1.688690377400278E-1    3.027732332954279E-1   -9.619628753358745E-5   -8.572659306760730E-6    6.761185253661341E-6    1.755608333579369E-5
                         6.455081620737331E-6    4.255490091230500E-5   -6.138978918263237E-5   -1.594234320767502E-6    1.160234393660514E-1    2.130389924760590E-1   -1.027770442889559E-6   -5.111400556857032E-5
                         3.384110522917566E-5   -2.330955626101722E-5    7.392456398295117E-6    3.372877493457585E-5   -8.082048626373542E-6   -3.432559485587569E-5    1.592952351952283E-1    3.053923916221098E-1

 2.300000000000000E9     1.308439271624927E-1    2.529645754779324E-1   -3.444387325044994E-5   -1.202081762204457E-5   -1.961010130757694E-6    4.800116078938344E-5   -2.967456301681416E-6   -3.843687897344084E-5
                        -1.534236323852789E-5   -3.990658771410740E-6    1.813741284459027E-1    3.093942295438603E-1   -6.300318718635350E-5    6.089645121016053E-6    2.700525102611220E-5    3.905435082440598E-5
                         1.222131196985059E-5    5.165809798345370E-5   -5.666861766572451E-5    1.694851505758492E-5    1.244824891268190E-1    2.228745791090514E-1   -8.767467776225846E-6   -2.425891021618649E-5
                         3.421516040382876E-6   -2.665384643226410E-5   -5.091390140673478E-6    2.193144265018041E-5   -1.035546682679243E-5   -3.914601932407802E-5    1.720123908132908E-1    3.128911956989153E-1

 2.312500000000000E9     1.417680453300687E-1    2.611892459702133E-1   -6.026090024520099E-5    2.357687142256624E-6    2.551347313399971E-5    2.967319570708327E-5    9.186612967220736E-6   -2.472529912530211E-5
                        -3.823408815477532E-5   -1.940963145320331E-5    1.941364327100170E-1    3.151933922001292E-1   -5.382287168269738E-5    5.422593359553765E-5    2.159495327581024E-5    2.782149327748818E-5
                         5.031688331096709E-5    3.488129152028059E-5   -3.250521511060954E-5    3.997598528586673E-5    1.337270910499515E-1    2.316152188949515E-1   -2.991137528932618E-5    3.388865820328943E-6
                        -9.071762091334265E-7   -2.414448083077997E-5    2.575127124976046E-5    4.082829738678954E-7   -1.517465476384843E-5   -3.119802439158070E-5    1.850513280716047E-1    3.193294101014917E-1

 2.325000000000000E9     1.533982979203301E-1    2.688014793654225E-1   -6.811570048877307E-5    9.635379172696006E-6    3.987296554608821E-5   -5.350930921620443E-6    4.913694110930693E-6    8.835243916924371E-6
                        -3.312716381116101E-5   -1.693387991403674E-6    2.071638510217714E-1    3.200912964819039E-1   -1.660518168554514E-5    4.176564795980464E-5    1.652814666197541E-5   -1.103383862499576E-5
                         2.608059563281607E-5    4.754757710658410E-6   -1.559220806926463E-5    4.930928929592216E-5    1.438328648882161E-1    2.393868076258482E-1   -3.228606945168487E-5   -1.135593512597621E-5
                        -2.935735688435450E-5   -3.595010134293040E-5    7.673668584075145E-6   -1.811185220090354E-5   -3.491356882319441E-5    9.506049170913448E-6    1.983263758609502E-1    3.246482521732877E-1

 2.337500000000000E9     1.654033233178866E-1    2.759589472196128E-1   -3.518777288427823E-5    6.010477368963131E-5    2.038657560503492E-5   -1.510836095052120E-5    1.261928733971992E-5    8.856477654640046E-7
                        -1.155023731498523E-5   -1.831589807499288E-6    2.201402281702560E-1    3.241322495397451E-1    1.796106040454419E-5    5.414040727683249E-5    4.585593561868615E-5   -1.937014032966771E-5
                         1.061776257734902E-5   -3.116579607560147E-5    1.240120907737290E-5    5.601814452305423E-5    1.546818887158772E-1    2.463549495634420E-1   -1.108442335116000E-5    5.267284043317808E-5
                        -2.269539276952546E-5   -5.803435024865424E-6    1.902838761281841E-5   -3.099247594078979E-5   -1.859864327112948E-5    1.891213638910582E-5    2.118931251314237E-1    3.289141393928998E-1

 2.350000000000000E9     1.775155100808409E-1    2.822149139895048E-1    4.488114724353913E-5    2.416150038020411E-5    1.383574977665061E-5   -4.282216911375872E-5   -9.139133600360645E-6    1.124637715805568E-5
                        -1.460893734108780E-5    5.666413716078122E-5    2.332279994009885E-1    3.270971879034960E-1    3.549894778296817E-5    4.772710519235340E-5    1.365384974468263E-5    1.549380868141489E-6
                        -1.206224331321333E-5   -5.137715025240583E-5    3.133982796422705E-5    3.172696285060757E-5    1.661996089619800E-1    2.525050911387386E-1   -2.446158021937898E-5    1.771159079662838E-5
                        -3.027525349707135E-5    2.050667450475264E-5    2.387164048440423E-5   -2.695183088510860E-5   -3.134751693414581E-5   -1.365616371198135E-5    2.256689959712291E-1    3.319383834681811E-1

 2.362500000000000E9     1.894835130699006E-1    2.875967450543929E-1    1.892236034807169E-5    4.957627112404444E-5   -3.741485072699131E-5   -2.777177586427265E-5    5.684110142209103E-6    1.514683583583921E-5
                         5.027112820491975E-6    3.180029370401591E-5    2.464204846442711E-1    3.288574098112144E-1    5.264748658930503E-5   -8.120578280345732E-6   -3.462453836553835E-5   -5.125925511770461E-5
                         5.382891725430380E-6   -1.798521746597919E-5    2.132395397864315E-5    4.076478737823702E-5    1.780824737693584E-1    2.578491783517787E-1    3.407208381888855E-6    2.320784236557412E-5
                        -3.855515579350099E-6    2.749174883050188E-5   -2.904900460337138E-5   -1.199478866595811E-5   -2.079791543831167E-6    1.940820163810293E-5    2.397419701871429E-1    3.337831966803538E-1

 2.375000000000000E9     2.014933985321650E-1    2.918440955552000E-1   -5.619727132513956E-6    2.791305517572713E-5    2.660669848538400E-7   -2.418426097460698E-5    2.360330995527233E-5    7.993127517083443E-6
                         3.862169539565544E-6    5.299687053188773E-6    2.597077053149087E-1    3.295273592107586E-1    4.000463619459234E-5   -6.242223390821726E-6    3.648862486393032E-6   -4.288981131296852E-6
                        -4.130885188169362E-6   -9.159284279829899E-6    4.716378144330408E-5   -1.026684717750276E-5    1.901594969671301E-1    2.623840619935673E-1    2.055021836341542E-5    1.810705419585137E-5
                         2.784436581436293E-5    6.514142472690008E-6   -2.083004382312685E-5    2.515632596654901E-6    2.319448136493765E-5    2.950924493848600E-5    2.539098596950428E-1    3.346688319743743E-1

 2.387500000000000E9     2.136038837597014E-1    2.948210868007232E-1    1.350187060538328E-5    9.742940718478390E-6   -1.686324242677477E-5    1.328197726081339E-5    1.119574463682611E-5    1.987316413530471E-5
                         4.034421202184324E-5    2.379840744935483E-5    2.732184970545443E-1    3.293484249064869E-1    3.702988500180539E-5   -2.799493872438318E-5   -7.265036232890187E-6   -1.570231339036954E-5
                        -4.114595110463562E-5    8.757757606646757E-6    4.352341039021814E-5   -2.489969752003350E-5    2.021577375423241E-1    2.660968805441318E-1    2.854098871350177E-5    1.396462836115783E-5
                         2.650092060702803E-5    3.807101762933186E-6   -2.082074801757370E-5    4.914119974212543E-6    3.348792387353673E-5    1.236681477350096E-5    2.682553760974544E-1    3.347542784930757E-1

 2.400000000000000E9     2.258627902535843E-1    2.963745245311785E-1    2.405786681740614E-5    1.606406749595679E-5    7.216003421592969E-6    1.137361572402845E-5    1.649419564493005E-5    5.724835861457539E-6
                         4.994365522528208E-5    9.336966301323713E-6    2.868617412029046E-1    3.284338028640345E-1   -3.555728222982003E-6   -3.350641305011858E-6   -2.236569844982523E-5    1.793601777311389E-5
                        -3.057974868571268E-5    4.893949086644613E-6    1.911963696618132E-5   -4.186361757706113E-5    2.141484716078683E-1    2.688112173146059E-1    5.294921016084187E-5   -2.153187547946773E-6
                         2.294677304541667E-5   -7.193647859445483E-6   -4.602696718373284E-6   -1.120534332303961E-5    2.332431056685875E-5    1.163277242916856E-5    2.823633809200868E-1    3.341109358794078E-1

 2.412500000000000E9     2.385244315304768E-1    2.968186862958093E-1    2.114511103678919E-5    1.978582547561603E-5   -6.262334347027195E-6    8.070280028916744E-6   -3.055041083622550E-6   -2.429545697820256E-6
                        -3.393338066745584E-5   -2.750168962098724E-5    3.004156583692703E-1    3.268538100731866E-1    1.402674929309758E-5   -1.828887552587265E-5    2.804534094247586E-6   -3.167271608049258E-5
                        -2.279466589631415E-5    1.840810740698221E-5    1.227446477257279E-5   -1.325001012882864E-5    2.261070384688721E-1    2.704649357344542E-1    2.837815045533967E-5    6.178995740180544E-6
                         1.550400470221238E-6   -2.237096822080468E-5   -3.228674109671746E-6    2.567214674780681E-5    3.140189560032419E-5   -1.898322094769176E-5    2.961805271872903E-1    3.328028177409695E-1

 2.425000000000000E9     2.513605544405683E-1    2.963851059322522E-1    3.038134876377703E-5   -1.585892809305493E-5   -4.795945455209677E-6    2.195232886539632E-5    1.831831202781047E-6   -3.270200349493911E-5
                         1.475789418394059E-5   -5.873485569899470E-5    3.135277642584377E-1    3.247755569698239E-1   -5.096653915736490E-6    1.069443130681208E-6    3.042494766583883E-5    1.903784270976872E-5
                         2.501243693675628E-5    2.797337462344023E-5   -2.926702508521552E-5   -3.962715736511220E-5    2.379510028919831E-1    2.711388334246785E-1    1.093415901064205E-5   -4.944790105454701E-5
                         2.281507590058596E-6   -1.135878197568576E-6   -2.554972605819017E-6    1.605666518007559E-5    2.360226549305620E-5   -5.075272527540815E-5    3.095358102646436E-1    3.305744738843611E-1

 2.437500000000000E9     2.643087344650845E-1    2.952628564734476E-1   -4.735172304511299E-9   -2.800836374022403E-5   -1.408417373097708E-5    4.993545738471330E-5    3.329278861709432E-5    5.831406365964471E-6
                         9.522438269126731E-6   -2.359419551792308E-5    3.261335848935396E-1    3.218302378556435E-1   -3.584579454660136E-5   -1.927036312664466E-5   -1.227043677172197E-6   -2.591474873494918E-5
                         2.505169075845196E-5    1.786411966155109E-5   -7.677969903585116E-6   -2.612026887809514E-5    2.497886057928539E-1    2.707940836144750E-1    1.328864384355755E-5   -4.528398790033959E-5
                        -6.330689389394950E-6   -2.965648107180591E-5    8.509815499602818E-6   -1.634029744881587E-6   -1.898838046259672E-5   -7.339309641617084E-6    3.222457023723339E-1    3.274501349289340E-1

 2.450000000000000E9     2.770225729630555E-1    2.938928116058950E-1    7.727229415201967E-6   -2.680261146063491E-5    1.485957954909583E-5    2.377671591377068E-5   -7.100203544097243E-6   -1.128650027149300E-5
                         6.436034637070444E-6   -2.176497131034738E-5    3.380895052230299E-1    3.184978717749561E-1   -5.302589450332613E-5   -3.966102217346589E-5    9.819472386526018E-6   -7.060367486362992E-6
                        -8.058731030415187E-6   -7.908761432519741E-6   -2.717808644975275E-5   -2.198373137864738E-5    2.614247106879833E-1    2.696501377786628E-1   -6.338090964651526E-6   -1.276223700380097E-5
                         6.480752045697108E-6   -2.607510178083439E-5    1.053172010910962E-5    3.322255677250909E-5    1.378781297803873E-5   -6.401412623979722E-5    3.346312739615186E-1    3.235646541371227E-1

 2.462500000000000E9     2.893333649943362E-1    2.922781760601178E-1    1.137216800481210E-5   -2.082074495520644E-5   -1.479052026329730E-5   -2.455626426326543E-5   -7.007980931922397E-7    3.150895154668856E-5
                        -3.642964374969427E-6    1.465443370507861E-5    3.495974799566157E-1    3.140126845371560E-1    4.863863291931069E-6    2.091138847576026E-6   -1.373807676913803E-5    1.577418935563964E-5
                         1.785548924676799E-5    6.566669796440053E-6   -5.920695946252672E-6   -1.452100011109400E-6    2.729588837932118E-1    2.677541457780220E-1   -2.612945052149989E-5   -2.194259058591425E-5
                         3.341669407969902E-6    5.323346387749956E-6   -3.689841737141948E-6    6.156677154034717E-6   -1.953802723089871E-5   -3.716502128419844E-5    3.467131808670365E-1    3.188073256893238E-1

 2.475000000000000E9     3.008356905849617E-1    2.903110924900251E-1   -3.333890174964484E-5   -2.368138664446206E-8    4.367237206445023E-6    1.133376354080050E-5    1.393732595140221E-5   -1.462555544199491E-5
                        -1.363224004618335E-6   -9.838782365664559E-6    3.608229438186027E-1    3.089582337798712E-1   -3.800012265637381E-5   -1.972483264120442E-5   -1.278562636310546E-5   -1.936137099661619E-5
                         2.598266581839785E-6   -3.232573307498049E-5    4.563166430107536E-7    4.750569899842158E-5    2.842752602203801E-1    2.651510542626153E-1   -2.596907602315083E-5   -3.778987963316478E-5
                        -9.387195060045512E-6   -8.146845127982749E-6   -8.153834595294155E-6   -2.501452484421298E-6   -5.011615230832364E-5   -1.526117833911184E-6    3.585928704756560E-1    3.134242741644029E-1

 2.487500000000000E9     3.117386981483995E-1    2.877215255408673E-1   -2.389518143269547E-5    1.608413777578097E-6    4.908476475285550E-6    1.142130137324082E-6   -1.113770376790921E-5    7.138657070479699E-6
                         8.699882083820658E-6    7.469824849646748E-6    3.717223340259076E-1    3.032393085099075E-1    6.345605102947718E-6    8.007204366412321E-7    9.059334046198715E-7    3.113845548986030E-6
                         8.699676658408507E-6    7.965564169829390E-7   -8.438685365700554E-6    3.650618042888180E-5    2.953356253889551E-1    2.621183681034280E-1   -3.426928519137102E-5   -3.374515991975505E-5
                        -1.218150249878828E-5   -1.204675046239195E-5    8.313567527574804E-6    3.209528155648599E-5   -3.566044003258256E-5   -1.626689848881881E-5    3.702200973947794E-1    3.075405203636952E-1

 2.500000000000000E9     3.220428634970194E-1    2.843571774210315E-1   -3.618220866377029E-5    2.534929678880414E-5   -4.420503984766113E-6   -2.811081277802718E-5    8.703606655168264E-6    3.128362702696311E-5
                        -4.045293007402851E-5   -5.127381196805725E-6    3.823470267967412E-1    2.970425775099035E-1    4.776154664655924E-6    1.338310944105291E-5    1.600333884901135E-5    1.065015978696763E-5
                        -1.249442054071172E-5   -3.594862707535548E-5    8.140018998680223E-6    4.931006414009617E-5    3.058995393998492E-1    2.586255099064113E-1   -3.402398444597542E-5    1.936841109332619E-5
                        -6.237131322422737E-6    9.712831259448636E-6    5.284634121522861E-6   -7.186024413215881E-7   -4.926668963825225E-5   -1.241237487963773E-6    3.813116058585223E-1    3.014559048273474E-1

 2.512500000000000E9     3.316415753035591E-1    2.801928281399769E-1   -2.691711645782960E-5   -4.182444737901693E-5   -2.722973029173719E-5    4.881225690849201E-6   -3.058812548321404E-5   -4.862611334458828E-6
                        -2.091618234457045E-5   -1.637431790891534E-5    3.927813176747555E-1    2.906816365109586E-1   -1.369272919448297E-6    3.201198817153396E-5   -2.934671456887168E-5    2.564897601488523E-5
                         2.058275945396704E-7   -2.693608356474317E-5   -7.218509655414934E-6    1.245471799907145E-5    3.161130390821446E-1    2.547571634130124E-1   -3.980612077485075E-5    2.764022471038009E-5
                        -9.305973338835845E-6    2.496435849069617E-6   -1.369192169954278E-7    2.713623443502451E-5   -2.935196858565807E-5    3.584558335332163E-5    3.921629951699327E-1    2.952380238755806E-1

 2.525000000000000E9     3.410037499994088E-1    2.751956973554676E-1   -3.594887459300094E-5    2.955289814741840E-6   -2.633259793631227E-6   -2.364443932942943E-5   -2.122051786944220E-5    2.488025784788131E-6
                        -5.569393534125787E-5   -2.021080155134689E-5    4.027677914808562E-1    2.842096921525093E-1   -1.081674992843836E-6    1.052089900150693E-5   -1.083021947075646E-5    2.975532491495617E-5
                        -2.525567196081221E-5    1.530732619359181E-6   -5.837617228051144E-6    3.670906569094746E-6    3.258436509054836E-1    2.505506987293962E-1   -1.753219888693591E-5    3.392413657102113E-5
                         1.273463979372353E-5    1.349354341621703E-5   -9.122312580479058E-6   -3.927833836457819E-6   -2.060345184696422E-5    1.920290050172620E-5    4.021645503380081E-1    2.889141916938526E-1

 2.537500000000000E9     3.504360684772311E-1    2.693996707267446E-1   -1.121434628708059E-5    1.777422588590551E-5    4.763183343357976E-6   -4.687933328271545E-6    9.844687658448926E-6   -1.064759040797954E-5
                        -3.272908286295508E-5    1.539715106598127E-5    4.120871122494818E-1    2.777723524089774E-1   -2.641768590505807E-6    2.020980647162331E-5    1.021565015722933E-5    1.002903001467290E-5
                         1.511649554164756E-6    2.759770192961204E-5    2.210795071629045E-5    1.084240699483523E-5    3.348142247720395E-1    2.460190081075667E-1   -3.401140634752942E-5    4.090038436796628E-5
                         1.987282546483744E-5    2.030190108122810E-5   -4.450414557251360E-6   -3.836008531127101E-6   -2.104027882278573E-5    1.291268094754113E-5    4.114247479032032E-1    2.823100832481305E-1

 2.550000000000000E9     3.597964820758539E-1    2.634112917575211E-1   -3.288190606497081E-5    6.420764923107913E-6   -4.026415270397618E-5    1.703469383346296E-5    1.848577212973971E-5   -5.992880557378342E-7
                        -5.420719882498439E-5    1.094136625144822E-5    4.207724445024655E-1    2.711166790531107E-1   -4.138362805477659E-6    8.324906719600557E-6    7.821751411150644E-6    3.530169506605703E-6
                         1.784665911828523E-5   -9.908831219935139E-6    1.207245733950254E-5   -2.181055447206535E-5    3.434642571502183E-1    2.411052200922146E-1   -5.832554965834996E-6    2.549956598605102E-5
                        -5.566626559750024E-6   -8.757357875782918E-6    2.238097062966700E-5    1.488348066531271E-7    2.328433968743224E-5    3.881671743909391E-5    4.202291805811305E-1    2.751575030922106E-1

 2.562500000000000E9     3.691178700054050E-1    2.574963666579043E-1    9.260170167102324E-6    4.822602134711332E-5   -1.818114275753572E-5   -2.417736961302791E-6   -3.018367238065432E-5    2.085110265302194E-6
                         3.743331795761066E-6    4.221832436800208E-6    4.290101085755642E-1    2.641082666786034E-1    2.411193888039191E-5   -9.933942496578191E-6    4.826459981219733E-6   -4.885403259064204E-6
                        -3.865375148283089E-6    1.229605626269416E-5   -5.028713890411190E-6   -1.575432918881406E-6    3.517927666609073E-1    2.359209676763035E-1    2.160782953058399E-5    1.119270177431338E-5
                        -2.679552624030964E-6    4.706051547936223E-6   -3.906445121206265E-5   -1.156772570294740E-5    2.079710513929950E-5    1.719303637520703E-5    4.285462553606545E-1    2.675247373664065E-1

 2.575000000000000E9     3.782778119386098E-1    2.517710935268072E-1    1.448848870972974E-5    6.416563517362394E-5   -1.770801539897692E-5    9.336807213160365E-6    3.213742057608379E-6    6.773666785416706E-6
                        -1.460666451128370E-5    2.744799645860374E-5    4.369544017258479E-1    2.568868675016489E-1    5.077281363624372E-6   -1.619867277366006E-5    4.843748510002837E-6    7.700121219133565E-6
                         1.638785341311043E-5   -1.559206625701198E-6   -1.708857591811748E-5   -1.728454093574817E-5    3.597392511244854E-1    2.305710391185146E-1    2.944816166456236E-5    4.360480084748137E-5
                         1.669827415395423E-5    6.259686052323891E-6   -2.201970544586494E-5   -5.898789026440891E-6   -8.593809513852051E-6    1.348655604167997E-5    4.369265711207970E-1    2.596130594903286E-1

 2.587500000000000E9     3.869302413635086E-1    2.464885017141766E-1    5.551179239481508E-6    3.817469211154243E-5    4.573695000759364E-6    1.139081031280042E-6   -1.807950189959643E-5   -3.195541455568682E-5
                         3.408482018186302E-6    2.603444345001883E-5    4.444715265287111E-1    2.492343449705341E-1   -2.232276948674737E-6   -9.270572386680899E-6   -1.258987177345794E-5    6.447064778949109E-6
                         1.092669410434129E-5   -2.047265747555069E-6   -2.495667968978546E-6   -3.268259770067112E-5    3.674183716751941E-1    2.249519067118018E-1    2.501623446009713E-5    2.269969211542850E-5
                         2.179343540403052E-5   -7.374786783009446E-6    2.716982173460531E-5   -1.371999795686972E-5    2.965895912009274E-5   -9.852103466125966E-6    4.449859742255863E-1    2.516837911150432E-1

 2.600000000000000E9     3.949523979569947E-1    2.413819146507499E-1    4.355503596108259E-5    3.495655098413182E-5    7.821319244240295E-6   -8.071697757809234E-6    1.021826888955373E-5   -2.814313927316246E-5
                         1.159838563351676E-5    4.677812930085287E-7    4.518276250628220E-1    2.414888577828500E-1   -2.262568177589907E-5   -2.267037115325102E-5    2.949218767109582E-5    6.692469726545569E-6
                        -2.155535381055426E-5   -1.395336489533031E-5   -9.812915016462561E-6   -2.723012056813050E-5    3.749390559973740E-1    2.191786139896655E-1    1.743544220545831E-5   -2.196578487999834E-6
                         1.039898718743334E-5   -1.585986079991704E-5    1.101137480049552E-6   -1.695449824389730E-6    3.984859428561825E-5   -1.900043153073317E-5    4.529037795461620E-1    2.436467176663788E-1

 2.612500000000000E9     4.022606204518812E-1    2.362140649017351E-1    2.693998623177215E-5   -7.273900599296379E-6    7.559211195234280E-6   -1.878114818765209E-5   -1.771632726748744E-5   -1.417591823113895E-5
                         9.274040204811876E-6    1.577974618355903E-6    4.590344249391555E-1    2.339301488774881E-1   -4.246821062749270E-5   -4.172839694899647E-5   -5.101107582802450E-6    7.381571126973073E-7
                        -2.929846182401611E-5    1.607870764946286E-5   -1.929925465610926E-5    1.587924419441339E-5    3.821461981286449E-1    2.131467237915123E-1    5.871313757459709E-5   -3.161752608787230E-5
                         8.424442101845620E-6   -2.786160697043727E-5    2.317791477187756E-6    2.626987980403255E-6    2.847966994337773E-5   -3.210000896340936E-5    4.608630911989822E-1    2.359480612377060E-1

 2.625000000000000E9     4.089664342425149E-1    2.307161380088649E-1    4.125622683625562E-5    6.029183468820515E-6    1.227090661306862E-5   -3.739668239170378E-6    6.546520642837854E-5   -6.128411449406068E-5
                         1.677031564051749E-5    1.612269140837804E-5    4.660903194209631E-1    2.262146971598982E-1   -2.091211069084493E-5    2.151114708459916E-7   -5.993130009423658E-6    1.356607397641592E-6
                        -1.078601365390565E-5   -2.293606887188458E-5    1.372767472676975E-6   -2.725147679945663E-5    3.889812482957796E-1    2.070034435501880E-1    3.629991039476906E-5   -7.766198681893877E-6
                         8.591806858145060E-6    1.848119050068862E-6    2.595374354468272E-6    1.332967222126629E-5    4.676072664198450E-6   -3.170889771957327E-5    4.682609407646573E-1    2.281127657049389E-1

 2.637500000000000E9     4.151019302926944E-1    2.245076608059838E-1    4.274913207317026E-6   -6.312689856308884E-6   -2.801928992063768E-5   -1.827223260095832E-5   -1.158517772899778E-5    1.078791288670178E-6
                         2.221281747936498E-5   -3.121687094920288E-5    4.726846894398159E-1    2.183359670024833E-1   -9.597577369640341E-6   -1.950954129734095E-5   -4.078984555927266E-5   -3.480060880431778E-6
                        -1.160010256547072E-5   -3.638616984865403E-5   -2.241242073196309E-6   -4.455260393221392E-5    3.955790513392454E-1    2.007833354005198E-1    2.097093640431320E-5   -5.249731877356034E-5
                        -2.505802189857792E-5   -2.028085144858719E-5   -2.517867182595406E-5   -1.028310109656273E-6    1.853982217154978E-5   -2.209618360756908E-5    4.751011666149643E-1    2.202126748104268E-1

 2.650000000000000E9     4.213161400679824E-1    2.174595354708665E-1   -6.909568906858216E-6    1.725987039677133E-5    4.471047300016945E-5   -5.966671358493435E-6    1.406988309516707E-5   -1.587200666790163E-7
                         1.888625632445005E-5   -4.821591994852450E-6    4.791660226074341E-1    2.107355533617404E-1   -2.803837610667324E-5    1.418531619838922E-5    2.324736133528504E-5   -3.656878213497803E-5
                         2.717341407686864E-6   -2.171116984689831E-6    3.749019958642862E-5   -1.757898041672555E-6    4.017965116785420E-1    1.945693201251113E-1    2.748399763736469E-5   -5.219735205002611E-5
                         3.525487470286131E-6    6.288545952304613E-6   -1.696189807506174E-5   -2.531809203246733E-5   -3.757212201693880E-6   -1.859489353344495E-5    4.814202466081018E-1    2.123371413986262E-1

 2.662500000000000E9     4.276982901535264E-1    2.100588971321731E-1   -4.709864881219377E-7   -1.779817334775809E-5   -7.550113958992476E-6   -3.550358088010817E-5    1.228652802251512E-5    4.813306215335049E-5
                         1.158716968085319E-5   -3.149417114782277E-5    4.851123933323059E-1    2.031664321996405E-1   -5.395706959657207E-7    1.242434010198624E-5   -2.384379914909546E-5    3.282046817180650E-5
                        -2.616937452980771E-6   -1.394768868759839E-5    1.549203692550536E-6   -2.500321030928230E-6    4.080555409293430E-1    1.884782043104490E-1   -3.115787668266497E-5   -2.701228047530671E-5
                         3.644231258305678E-5    9.421443063031398E-6    2.046154722873858E-5   -1.866076393880527E-5   -2.161238414262846E-5    2.077521922787180E-6    4.873327581753791E-1    2.041304959947331E-1

 2.675000000000000E9     4.340371111852962E-1    2.026341075895143E-1   -5.140248181028877E-6   -4.264420518584361E-5   -1.459403323367330E-6    2.998465176258965E-6   -2.233152978271420E-6   -1.421497280459401E-5
                         6.633095223019038E-6   -4.538197721139768E-5    4.908060206646734E-1    1.955559075152815E-1    1.722690321095926E-6   -1.144741437972229E-5   -1.901751023007776E-5    1.941944086540644E-5
                         8.441673540332189E-6    3.537798315797122E-5    6.688238688416713E-6    1.741749516030564E-5    4.140770512822950E-1    1.821727207695897E-1   -1.537423729649214E-5   -3.822207216946239E-5
                        -1.897389467283490E-5   -1.705900579275845E-5   -4.156595911813419E-6   -2.974771074039085E-5   -1.462329712759231E-5   -2.950533245069725E-5    4.930288649255303E-1    1.955364514333578E-1

 2.687500000000000E9     4.407475517241444E-1    1.954201813169546E-1   -4.355956684970516E-5   -3.594017823445886E-5   -4.827700856082796E-5   -1.509079403285791E-6   -2.133078913478774E-5    7.548283771883634E-6
                         1.965555375641970E-5   -2.796493865214041E-5    4.961016242605406E-1    1.875430663883813E-1    8.307814351189655E-7   -7.503521392732776E-6   -1.618539427581332E-6   -2.111763542187031E-5
                        -5.635247553512079E-6    1.379820802469686E-5   -1.016237866341870E-5    1.403154833049819E-5    4.198613069304451E-1    1.760292111606237E-1   -4.740175992026828E-5   -4.478231476934043E-5
                         1.458603426327424E-5    9.883760894960969E-6   -1.671910547037704E-6   -4.828499335557795E-6   -3.876488988789859E-5   -7.706049627800024E-6    4.987964819879653E-1    1.867938688603697E-1

 2.700000000000000E9     4.473266455826800E-1    1.890374857501610E-1    1.003610281001812E-6   -5.397414869615422E-5   -5.091246743725544E-7    2.174021419881646E-5    6.071731470101148E-6   -4.197703297949234E-6
                        -3.241898448076365E-5   -3.147609131941653E-5    5.013468980744463E-1    1.795817926134185E-1   -1.495017656359397E-5    1.965849257670565E-5    5.409561880435023E-6    3.882068189641362E-6
                         1.082437120098224E-5    5.390605513172129E-6    9.802967351867358E-6   -3.654897447860795E-6    4.253192009756165E-1    1.699086379451302E-1   -2.879442663883474E-5    2.417777533506797E-5
                         4.097666063803988E-6    7.065381492988701E-6    4.446869262881874E-6    3.121680126515694E-5   -1.798343221184751E-5   -2.277527100182627E-5    5.045814089128589E-1    1.780734672626351E-1

 2.712500000000000E9     4.539169825802828E-1    1.831186016470194E-1   -4.887546547987028E-5   -1.225603837543670E-5   -2.633018727724807E-5    2.893947281477178E-6   -1.770247942376730E-5   -1.793841782311404E-7
                        -4.609388522430434E-5   -7.010442291489932E-6    5.068684978405291E-1    1.716196505837889E-1    3.030072403888949E-5    5.428500094371688E-6    2.228262294128518E-5   -1.742161097955075E-5
                        -6.474635734559848E-6    6.506213413309657E-6    1.506423823282352E-5    1.678816940546222E-5    4.307779166036754E-1    1.639060762196121E-1   -3.631565770189520E-5   -3.362525160188880E-5
                        -7.264342175621047E-6    6.621733850337513E-6   -5.316797411653827E-6   -3.724778011472175E-5   -3.298175256816857E-5    2.903345161009688E-5    5.105981440532027E-1    1.696369730420066E-1

 2.725000000000000E9     4.600419809918493E-1    1.776067208816701E-1   -1.321382546225934E-6   -1.278421864599677E-5    5.767054797122479E-6    2.215890291243454E-5   -1.390235129058004E-5    2.468090936520222E-5
                        -1.318093815258896E-5   -1.769241082404881E-5    5.124018034932141E-1    1.637978391133038E-1    1.324719167227263E-5    1.498758756361097E-5    2.473422299684791E-5   -8.158509563912809E-6
                        -2.081317234714947E-5   -2.291952145598206E-5    5.420932503264491E-6   -1.367379190077168E-5    4.361196962809976E-1    1.577488738275967E-1   -4.711038186224320E-5    6.552540008271902E-6
                         7.327962080203454E-6    3.146607216949806E-5   -1.167562287144880E-6   -9.107867841989946E-6   -2.620404074052020E-5    5.242822140467429E-6    5.164129121669205E-1    1.615356101132925E-1

 2.737500000000000E9     4.655724562434708E-1    1.720931405500913E-1   -8.315827515440592E-6    4.067902832445984E-6   -4.277992963226784E-5   -1.338536370784744E-5    4.688811032437653E-6   -9.059631653838126E-6
                        -1.717207317476407E-5    3.538390473362695E-6    5.177465062145216E-1    1.560203578718956E-1   -1.504515280879758E-7    1.433433049086457E-5    1.307815946906884E-5   -1.366042308695644E-5
                        -1.768547239698124E-5    3.491898928331455E-6    9.446965963628032E-6   -1.178081592323689E-5    4.411580940113571E-1    1.514847152581003E-1   -2.120099240138956E-5    2.623286682805298E-5
                        -8.869522223888186E-6   -7.202138911871736E-6    1.213796205316738E-5   -5.666388572238788E-6   -3.301650802779608E-5    2.303308852979433E-5    5.217319001646133E-1    1.535583138679269E-1

 2.750000000000000E9     4.705661996241102E-1    1.663270920829759E-1   -1.913460646606795E-5    1.517930011936375E-5   -1.516355589471922E-5    9.441791082205695E-6   -1.303168423121447E-5   -5.023695753819537E-6
                        -6.563676890635164E-6    1.767683841667036E-5    5.229845234547117E-1    1.482762773737818E-1   -1.762169612095752E-5   -2.790007645903807E-5   -2.312917073482703E-5    6.271601625624737E-7
                        -2.736386363548524E-5   -1.818516617395850E-5    1.078522265312088E-5   -8.868323301582456E-6    4.461028217223657E-1    1.449687884677546E-1   -3.101848711052127E-5   -4.542512272373923E-6
                         2.349790267507612E-5   -1.087287990101867E-5   -2.199443884261998E-5    1.097610895682326E-5   -2.930128131502448E-5    3.824995417880981E-5    5.267734244561136E-1    1.454488121891511E-1

 2.762500000000000E9     4.752911777256649E-1    1.596858190621221E-1   -3.218566381684807E-6    1.110040847776268E-6   -8.302847823793270E-6   -1.479876072797377E-5   -2.619807084572114E-6   -9.672358695287687E-6
                         8.777811511420312E-6    2.292282864977453E-5    5.278914445588921E-1    1.404086650390682E-1    1.590021775656045E-5   -4.935116048708779E-6   -9.801985788861392E-6   -3.434261871891790E-6
                         5.532169239563905E-6   -6.399097082901252E-6   -3.721943809529321E-6   -1.694000757273118E-5    4.510319552694270E-1    1.383584076325293E-1   -2.144786916955511E-5    2.585356937867117E-5
                        -7.161679947350097E-6    2.031379123684562E-5   -9.506255662948660E-6    5.225458345477125E-6   -1.949142911952157E-5    3.885443507991706E-5    5.314192107962336E-1    1.371520871261411E-1

 2.775000000000000E9     4.799338411266668E-1    1.521821661326090E-1   -1.117357685875563E-5    1.366768569743261E-5   -9.203660940520165E-6    7.957539749372421E-6   -1.414552996406835E-5    1.131540836287389E-5
                        -1.859510478754113E-5    3.501469181086537E-5    5.325641735905277E-1    1.325347132254833E-1   -1.214247657522070E-5    3.184512364170631E-5   -2.279900131303756E-5    1.738384805793177E-5
                        -4.206530269699610E-6   -9.327989450658297E-6    2.361831977581408E-6    1.178561519192938E-5    4.558756651496111E-1    1.317461852300493E-1    5.619471601498599E-6    5.427819182244165E-6
                         2.006836239329678E-5   -1.188223626000200E-5   -2.591050039723446E-5   -2.747777402739363E-6    1.425338131921584E-5    2.820651381054140E-5    5.356388143112846E-1    1.286088643122441E-1

 2.787500000000000E9     4.850349917870155E-1    1.442988527333128E-1   -3.782756894906072E-5    2.000312776258495E-5   -2.538457821512046E-5    2.512482035091050E-5    2.472974956839436E-6    2.914215700305825E-5
                        -1.233316353457583E-5    1.228691073090061E-5    5.371178483979864E-1    1.244212722150473E-1   -4.562438770420324E-5    1.520811666392340E-5    1.050159561915378E-5   -3.213269336050932E-5
                        -2.228389528166372E-5   -8.997243996164231E-6   -1.342120485716726E-5   -1.138692232411944E-5    4.607493428872400E-1    1.251540282105199E-1    6.855033530745741E-6    2.969806526410884E-6
                         5.361279459991349E-6   -2.772614162107296E-5   -1.354790926141517E-5    3.031470883800480E-5    3.406587392453559E-5    3.275821044695323E-6    5.399957058498809E-1    1.197876717474173E-1

 2.800000000000000E9     4.904510604518140E-1    1.364253192667771E-1    1.487204102706868E-5    2.564598880637728E-5    7.457122311958720E-7   -2.636653165781151E-5   -1.325287434579996E-5   -2.321220442798150E-5
                         1.360675176388634E-5    4.219229394733817E-6    5.417827133647927E-1    1.162164107567410E-1   -1.037863446358205E-5    1.071480323805634E-5    7.049198048896411E-7   -5.964788156204056E-7
                         6.757500246523437E-6   -5.927033906947130E-6    1.287846441953691E-5   -9.122310357667224E-6    4.658122571659919E-1    1.184156739216783E-1    3.089908008268731E-6    2.641258360931155E-5
                        -4.565497333521171E-6   -1.063166351102520E-6   -5.067314459153004E-6    1.029591405691098E-5    2.952380030232501E-5   -4.678101618760800E-6    5.446218166934025E-1    1.106150179386473E-1

 2.812500000000000E9     4.964970855582208E-1    1.286554824198137E-1    8.547445292776137E-8    3.407323252919665E-5    8.339162140859723E-6    1.621029722456380E-5    7.974587932383288E-6   -1.277068504120641E-5
                         1.322374958522933E-5    7.111889560103974E-6    5.465040165992843E-1    1.078640378024739E-1    1.496547229452087E-5    1.274678085671045E-6    1.439354206646458E-5   -1.096500882327160E-5
                         2.764681707295545E-5    1.749433776466877E-5   -7.930451565381113E-6    5.738658469938272E-7    4.708649448627316E-1    1.118494911750282E-1    2.674572368161965E-5    1.716065619628694E-5
                        -5.950373491810526E-7    3.292404605885566E-6    5.732487277280524E-6   -4.042197500147467E-6    2.871410246778966E-5    2.772748628696377E-6    5.492501801915439E-1    1.015724305045670E-1

 2.825000000000000E9     5.027764582063072E-1    1.214747408375313E-1    1.107957407332020E-5   -1.818970481501871E-5   -1.742100403325093E-5    4.680346945361599E-6   -2.178010482837179E-6    2.477924700646441E-5
                        -1.107252816926283E-5    2.147238643220705E-6    5.512873019626346E-1    9.941641732594592E-2    1.592445859504678E-5    1.240107489992132E-6    6.803203131615092E-6    5.811925245596614E-6
                         1.045899675465701E-6    3.339383472829968E-6    1.689816752694541E-6   -3.663148237833313E-6    4.759910543904446E-1    1.052547377619992E-1    3.508122773110180E-5   -1.422749338746866E-5
                         6.860397479487587E-6    9.045912155834149E-6   -1.646541811784499E-5    1.390624517953713E-5    2.112506617036039E-5    9.449711319935903E-6    5.540515234213969E-1    9.249612697972173E-2

 2.837500000000000E9     5.089102569570239E-1    1.147677451384139E-1    4.736325722343509E-6    1.702435171049412E-5    1.086822104806368E-5    3.063699609573931E-5   -2.903213605387056E-6   -1.083524254676532E-5
                         3.498546346409760E-6   -7.830576974490115E-6    5.560894465275805E-1    9.105695308805006E-2    2.090826787103946E-6    5.992268324915992E-7    1.872038426033147E-5   -3.178364730125303E-5
                        -2.802157404092507E-5    1.628418551565097E-5    1.190223570545734E-6    7.809763201774137E-6    4.809334412262536E-1    9.864998377413541E-2    1.529343018523810E-5    5.478414530647412E-6
                        -6.992236208547657E-6   -2.678927889746936E-6   -4.768521518205776E-6   -1.818051028554750E-5    1.813983927791949E-5   -2.663339708292838E-5    5.588146610601068E-1    8.369380653346746E-2

 2.850000000000000E9     5.147131516978852E-1    1.083628443515208E-1    2.069142160227956E-6    6.408109001476417E-6    1.431519810014510E-5    3.067091573703168E-5   -1.322541842279316E-6   -5.895671140681853E-6
                        -6.244105843889542E-6    2.569045743677850E-5    5.610221506458070E-1    8.246322339365955E-2   -1.000242170103007E-5    7.188586481709797E-6   -8.570687768705031E-6   -1.115756269428634E-6
                        -7.337320616305203E-6    9.459186644257245E-6   -8.616612604564285E-6    1.892602226719745E-5    4.858979690389090E-1    9.196604098113786E-2    1.778397673185340E-5   -6.133987693357108E-6
                        -1.842932155118534E-5   -5.910037691800492E-6    2.907933288263191E-5    5.092352273444439E-6   -9.418539664163714E-6   -1.688312018934543E-5    5.632990521653436E-1    7.514046508664980E-2

 2.862500000000000E9     5.198764377636027E-1    1.018285058565651E-1   -1.047038774025610E-5   -1.618771966016194E-6    1.928255552745788E-5    3.489624994660837E-6    3.325148682424336E-5   -1.844347134218483E-6
                         2.013761314938396E-5   -7.464525845786863E-6    5.656062172387656E-1    7.378666840753516E-2    1.333218125826145E-5    1.673994660946678E-5   -1.116345668706384E-5    2.851429665112602E-6
                        -4.988152311694300E-6   -1.415238421345767E-5    1.737336424136536E-5    9.738416705439274E-6    4.905743767148019E-1    8.514114923201621E-2    2.140906307238666E-5   -1.369582115412996E-5
                         1.597397965781029E-5    2.402127568908207E-5   -2.721375106956844E-5   -1.279197304536141E-5    1.878897612367561E-5   -2.503407562921168E-5    5.673204668634867E-1    6.628914720855512E-2

 2.875000000000000E9     5.244938233534387E-1    9.472723224333247E-2   -1.911043660198413E-5   -2.180844253454289E-6    8.429314395249843E-6    2.083848515513734E-6    3.761757083009930E-6   -3.463917324220208E-5
                         2.785598687570947E-5   -3.311604676386787E-5    5.697505384989209E-1    6.481681141110850E-2    2.982228210701486E-6   -4.158626052690797E-6   -1.586875180640207E-5   -1.545720682145601E-5
                        -1.653341239475160E-5   -1.044589201574242E-5    1.753270705383788E-5    1.708466349657408E-5    4.950477207429981E-1    7.786071384032747E-2    2.163623085495434E-5   -1.995450839965628E-5
                         3.104244911643421E-5    1.532486509216648E-5   -2.178646679981348E-5    1.418877411003350E-5    1.960098244543003E-5   -2.350673483740771E-5    5.710833813291538E-1    5.712132880428013E-2

 2.887500000000000E9     5.288305634971308E-1    8.669353184797315E-2    1.128231476294431E-5   -4.702773771103729E-5    1.512075940692348E-5    1.305629165914031E-5   -4.084179278906977E-6    1.827446972543235E-5
                         2.353146002905885E-5   -8.618630888374221E-6    5.739176976987059E-1    5.567502251304932E-2    6.752869876099664E-6    6.692158468308333E-7   -7.950678245031063E-6   -1.715864898686621E-5
                        -1.604326194404031E-6   -5.388565191379672E-6   -5.178373418492715E-6    3.375305287723339E-6    4.996032693180602E-1    7.038820770180346E-2    5.337859218280029E-6   -3.106415435002670E-5
                        -2.217609063532449E-5    1.601670512836941E-5    1.495198691690326E-5   -1.361272437080434E-5   -1.618507874610067E-5   -1.533123507343983E-5    5.747299483819102E-1    4.769443185627709E-2

 2.900000000000000E9     5.329129380595345E-1    7.800241766262282E-2    2.740514609030557E-6   -2.754228090515037E-5    1.553390239328694E-5   -2.652515755341773E-5   -3.271492375140398E-5    8.651942365207663E-6
                        -2.079295142149053E-5   -2.680007390622265E-5    5.779220244461359E-1    4.605415880337796E-2   -7.458561126154451E-6    1.849211048314887E-5   -5.597729909355764E-6    1.029530060561380E-5
                        -3.347985970618213E-6   -1.821324497963749E-5    1.716870976720937E-5    2.683958666547441E-6    5.042387847452623E-1    6.224017046182721E-2   -6.608574250238703E-6   -3.465596254414981E-7
                        -5.983922899681676E-6    2.662318850821129E-6    1.850721511248084E-5   -7.324639865350049E-6   -1.120440621447371E-5    2.048297020642745E-5    5.783467507385596E-1    3.751043833814315E-2

 2.912500000000000E9     5.375246875299052E-1    6.807347055652117E-2   -3.019633587652917E-5   -4.287203184756120E-6    3.202512061813234E-6   -1.665804748751233E-5   -1.153954341263028E-5   -3.325403284477440E-5
                         2.640847108808837E-5   -4.063896527373338E-5    5.820311699321467E-1    3.599674055490162E-2   -1.017947930911203E-5   -4.292144848135873E-6   -4.529403283904181E-6   -9.520832507999680E-6
                        -5.612547593477933E-6   -1.052770043929546E-6    1.383209811167526E-5   -4.228566095473956E-6    5.090722516051190E-1    5.393587478648396E-2    5.577964722225076E-6   -5.122125103760907E-7
                        -2.172736239968675E-5   -9.693113849726413E-6   -3.598134537262016E-7   -4.211400192394673E-5   -1.552617943913389E-5   -3.632725349050442E-6    5.821193695476323E-1    2.734686487250072E-2

 2.925000000000000E9     5.424847355774116E-1    5.825059112024399E-2   -2.867736558439990E-5   -7.758540342941565E-6    3.098268545614913E-8    5.087792516972316E-6    3.028163187129933E-5    1.694154365258733E-5
                         1.174778248444849E-5    2.613835659345981E-5    5.860711603261625E-1    2.601443178878304E-2   -5.099678507443852E-6   -2.266805749992709E-6    1.108300162300720E-5    9.477523554861729E-6
                        -4.657776819387978E-6   -1.779779948974824E-5    2.391681217416676E-5   -8.915643827660483E-6    5.137604431306650E-1    4.580852345101920E-2    1.582277506917706E-6   -2.105459199266540E-5
                        -2.572799729287175E-6   -6.227178129372169E-6    2.063776607594349E-5   -3.775481167849542E-6   -1.251313180248358E-5   -1.638522058290036E-5    5.859825617073300E-1    1.717118588164424E-2

 2.937500000000000E9     5.475518920540762E-1    4.841416019027784E-2    6.500989427856565E-8   -1.489253370250485E-5    1.759833465964612E-5   -1.613072882519521E-5   -2.000427929538449E-6   -8.520444772341546E-6
                        -6.441006614121829E-6   -3.265568690535777E-5    5.898304796224038E-1    1.617597876650952E-2    2.321489996591588E-5    1.171798577504045E-5    2.271590940944403E-5    5.994366976060755E-6
                        -2.697123211603168E-6    1.386963619817611E-5   -2.179161573440194E-5   -3.244534090448265E-6    5.183331087680598E-1    3.746362223985289E-2   -7.334019740845960E-6   -2.873223994768833E-5
                        -1.945665890188328E-5    1.277109300392918E-5    1.478140345468789E-5    8.882556010164978E-6    1.211697069889557E-5   -3.627875715836942E-5    5.896371021429819E-1    6.953812820865332E-3

 2.950000000000000E9     5.530181651913056E-1    3.947504844003341E-2    9.063663641033565E-6   -9.110844065295959E-6   -1.879032109446071E-6   -1.754684525687960E-5    1.843400011037855E-5    2.266382050393617E-5
                        -4.042485216861393E-6   -1.659530815519199E-5    5.935227323626411E-1    6.019614511776784E-3   -1.965751599028789E-5   -1.095009386510909E-5    8.069117849149134E-6    2.247957424406191E-5
                        -3.195734392744564E-5    4.833694048116981E-6   -1.530601162625270E-5   -1.829177712522326E-5    5.228323926112377E-1    2.898807527196822E-2   -3.319545713433735E-5   -7.530857808632804E-6
                        -1.312570164947353E-5   -9.131124727246322E-6   -1.206314948945698E-5    7.611565178016206E-6   -2.015318376725989E-5    3.639477591223553E-7    5.930313181694030E-1   -3.189657259657241E-3

 2.962500000000000E9     5.583228751905777E-1    3.065251225478182E-2    1.595826149365215E-5   -1.774732281653047E-6   -8.326881762397423E-6    5.140427727311911E-6    2.099089127224404E-5    3.469957919090273E-5
                        -2.856579808065493E-5   -3.479655421349309E-5    5.969322813971294E-1   -4.046370722208383E-3    2.322024095482803E-5   -2.959088589380786E-5   -7.762436535151209E-6   -1.193355064879909E-5
                        -2.479827953439362E-5    1.963480459503735E-5   -2.120978200875039E-5   -3.397047880641815E-6    5.271111625241520E-1    2.040320463430178E-2    7.567528870726624E-6    1.765699698265340E-5
                        -9.587876186685414E-6    3.559930021985106E-6   -2.158923762515691E-5   -6.808489672126570E-6   -3.965082602937619E-5   -5.735715505735778E-6    5.961836632830048E-1   -1.333680631500317E-2

 2.975000000000000E9     5.629338084527232E-1    2.192045349122852E-2    1.670825691327180E-5    2.344510771563931E-5   -1.892651822052131E-6   -8.139482173097854E-6    6.422455074456581E-6    2.178919831393230E-5
                         1.557818207016196E-6   -4.186114202120762E-6    6.002010755997654E-1   -1.443367290248340E-2   -5.641212952141559E-6    2.505320543023283E-5   -2.122222066661951E-5   -1.045925513824201E-5
                        -1.601798137188771E-5    8.798859793864160E-6   -1.862027648355028E-6   -1.665128995580708E-5    5.313462715210463E-1    1.164748177804539E-2    2.875035837285934E-5    3.048526065196968E-5
                        -2.897002059818175E-5    8.173941753920891E-6   -2.332187220114374E-5   -1.392878620818347E-5   -9.832827382841661E-6   -1.738668592214747E-5    5.991133284590919E-1   -2.368985793525634E-2

 2.987500000000000E9     5.668992822513090E-1    1.330435936345070E-2   -1.106743138736660E-5   -1.482271703447737E-5    2.973779981235065E-5    2.265223559485323E-5   -1.643220213582411E-5    1.243142380102978E-5
                        -4.486140545029729E-6    2.105704074703708E-5    6.029723092104797E-1   -2.510689155303445E-2   -1.918706190044165E-5   -3.278416200952308E-5   -6.206137670247588E-6    2.941607850061423E-6
                        -5.224594999013566E-7    2.544301819985296E-5   -3.916363053273266E-5    1.205763693322457E-5    5.351465687402956E-1    2.672147738780580E-3    2.661025095309700E-5    2.879832488234844E-7
                        -3.698687490751384E-5   -1.255591819668323E-5    1.074857086189398E-5   -3.576523687828265E-6   -8.663249397264765E-6   -5.394424020674583E-7    6.014060381967483E-1   -3.446441382102424E-2

 3.000000000000000E9     5.700259032842998E-1    4.114502623535046E-3    2.809502926521437E-5   -2.845357667845632E-5   -2.111468079246318E-5   -2.307213583527782E-5    7.306087327776110E-6    5.324083086842577E-6
                        -4.933852398935546E-6    1.992755401920391E-5    6.051583398691879E-1   -3.617702356147252E-2   -1.564261137223749E-5   -3.570859527650411E-6    1.074469670127883E-6   -3.019117354737046E-6
                         1.894337509402686E-5   -2.128992147115691E-5   -2.971281925197024E-5    4.301555651314248E-5    5.385289265802252E-1   -6.520316461281328E-3    8.158573598951193E-6    4.478798716562127E-6
                        -1.788409366579086E-5    1.445719847366171E-5    3.429636090920268E-5   -5.384404926370843E-6    1.645379604854886E-5    1.519926857355713E-5    6.034336541776811E-1   -4.556564287607499E-2
