# Supplementary material for: Microwave Imaging for Parkinson’s Disease Detection: A Phantom-Based Feasibility Study Using Temperature-Controlled Dielectric Variations
Source: Sensors (Basel). 2025 Dec 12;25(24):7562. doi: 10.3390/s25247562 (PMC12736638; doi:10.3390/s25247562)
Supplement: Supplementary file 1 [file sensors-25-07562-s001.zip › 38.4.s4p]

#  HZ   S   RI   R     50.00 
! Rohde & Schwarz Vector Network Analyzer 
! Rohde-Schwarz,ZNA26-4Port,1332450024101213,1.95
! Created: UTC 8/28/2025, 1:46:33 PM
! freq[Hz]                re:S11                  im:S11                  re:S12                  im:S12                  re:S13                  im:S13                  re:S14                  im:S14
!                         re:S21                  im:S21                  re:S22                  im:S22                  re:S23                  im:S23                  re:S24                  im:S24
!                         re:S31                  im:S31                  re:S32                  im:S32                  re:S33                  im:S33                  re:S34                  im:S34
!                         re:S41                  im:S41                  re:S42                  im:S42                  re:S43                  im:S43                  re:S44                  im:S44
! 
 5.000000000000000E8    -2.262243282124697E-1    3.471610717558508E-1   -1.534551183548281E-2    1.785764858046860E-2   -4.025484845176317E-2   -1.128503389481240E-2    5.219996253948043E-2    1.573899495534161E-2
                        -1.531253389181829E-2    1.789045571242380E-2   -2.409460400667613E-1    3.256378531411058E-1    1.148066229331472E-2    2.519031827577503E-2   -4.061267509512601E-2   -6.769006979856782E-3
                        -4.037636231847024E-2   -1.129394278160438E-2    1.143563946845633E-2    2.512087222371654E-2   -2.563610244122230E-1    3.438351869390018E-1   -8.356349400487904E-3    1.896231812031214E-2
                         5.222194962641193E-2    1.577819109086530E-2   -4.058093821039711E-2   -6.787805987035982E-3   -8.371509229535251E-3    1.897379626907249E-2   -2.673774566915119E-1    3.375810074777781E-1

 5.125000000000000E8    -2.484634199192872E-1    3.362024358117303E-1    1.204860109188508E-3    9.907386898186786E-3   -3.098841306301884E-2    2.487204828804509E-2    4.495691033656331E-2   -2.935919163875765E-2
                         1.228123822450340E-3    9.933862296285300E-3   -2.758059936410417E-1    3.242654173142768E-1    2.730664951030676E-2    3.854681407340979E-3   -2.852733791786733E-2    2.826799285068481E-2
                        -3.107582925012407E-2    2.491226368100663E-2    2.731384601338696E-2    3.820800498372042E-3   -2.805800029317769E-1    3.446623873208212E-1    6.228054887563363E-3    5.334671694638387E-3
                         4.496325465961715E-2   -2.937181039717767E-2   -2.853445733922931E-2    2.824904032036585E-2    6.223791209681406E-3    5.318409682159744E-3   -2.927951839613672E-1    3.362315127539101E-1

 5.250000000000000E8    -2.985276897406667E-1    3.711935984476428E-1   -6.546558142978935E-3   -1.290579868307266E-3   -1.368504110703568E-3    3.368586581807238E-2    6.058395750890901E-3   -5.046234283237586E-2
                        -6.578433586728170E-3   -1.343894511979064E-3   -3.170251502428883E-1    3.765560483119236E-1    1.518161938173657E-2   -1.497868464759178E-2    2.909610162556768E-3    3.441656304516409E-2
                        -1.317445609794842E-3    3.366935684337603E-2    1.517789805625311E-2   -1.496712545022756E-2   -3.179798443127487E-1    3.949461855262438E-1   -5.697253565622028E-3   -5.207823805053546E-3
                         6.009020391794913E-3   -5.053006047324152E-2    2.848001153838157E-3    3.440947622098479E-2   -5.713035970330619E-3   -5.162251527500434E-3   -3.328234091321502E-1    3.876274027195757E-1

 5.375000000000000E8    -3.001347789787922E-1    4.420672892134327E-1   -1.676278224288088E-2    8.870357739884689E-3    1.864380800516058E-2    1.993113850966282E-2   -2.993855762535722E-2   -3.404665545432795E-2
                        -1.674695160998352E-2    8.844892733207583E-3   -3.014020150729628E-1    4.418713282869445E-1    1.181094781471302E-3   -1.469575398759866E-2    2.153123333668068E-2    1.834022098780275E-2
                         1.871073791779799E-2    1.991731548214346E-2    1.176763968698074E-3   -1.475058507691360E-2   -2.997824417668921E-1    4.617297956207720E-1   -1.530972041205033E-2    5.838562018828210E-3
                        -2.993831819530858E-2   -3.407494991911227E-2    2.156228870827944E-2    1.836216773927993E-2   -1.534709681392783E-2    5.836632688991531E-3   -3.154786639542148E-1    4.611405178131204E-1

 5.500000000000000E8    -2.541870282586551E-1    4.851494463090646E-1   -9.891741540990420E-3    2.653178074924652E-2    1.999327043135504E-2    1.929695002279151E-3   -3.945813752732383E-2   -2.442341885578211E-3
                        -9.937779589991175E-3    2.651136822022688E-2   -2.611137803352506E-1    4.702374298498539E-1   -5.829690130433359E-3   -7.780182991586668E-3    2.230394898108953E-2   -9.918472455160612E-4
                         1.996929077712806E-2    1.894171296186702E-3   -5.830879383186747E-3   -7.750823344696183E-3   -2.531523982170250E-1    4.906375387903981E-1   -8.468580902337441E-3    2.133336196648363E-2
                        -3.945521324197210E-2   -2.500446270292051E-3    2.230785784214988E-2   -9.334903054374424E-4   -8.460028513632775E-3    2.134689483508791E-2   -2.561504850565439E-1    4.944605086087947E-1

 5.625000000000000E8    -2.153285176152562E-1    4.794098238896939E-1    1.595852230111672E-2    3.079502334379811E-2    1.155171501658986E-2   -4.997808154075571E-3   -2.579364413847732E-2    2.122030605133208E-2
                         1.590472836888061E-2    3.084651220613707E-2   -2.335338708895638E-1    4.736679633720303E-1   -2.562999193773815E-3   -7.535442341524848E-4    1.084491073419917E-2   -9.529578927546280E-3
                         1.155352813688738E-2   -5.026168824893293E-3   -2.588029782702596E-3   -7.610651692741358E-4   -2.195151021726563E-1    4.866505128436672E-1    1.353114876259370E-2    2.220465273000590E-2
                        -2.581212426883062E-2    2.125293228892353E-2    1.077789755794119E-2   -9.571207006620615E-3    1.355308033886099E-2    2.215737761589044E-2   -2.154701300450655E-1    4.776518525914324E-1

 5.750000000000000E8    -2.162413300391224E-1    4.741574245324583E-1    3.180934447919471E-2    5.674102612930045E-3    9.768560442807533E-3   -4.284152812607445E-3   -5.631543778013502E-3    2.663687855822414E-2
                         3.182307113998553E-2    5.716084085128074E-3   -2.226283446702731E-1    4.800769837651185E-1    1.957572506814923E-3   -3.957799552046510E-3    5.990905193119916E-3   -5.905485328215053E-3
                         9.793669418578217E-3   -4.311630537176449E-3    1.986358286553658E-3   -3.936890381916412E-3   -2.138579591207141E-1    4.840181439138644E-1    2.080571286043101E-2    4.099337958815911E-4
                        -5.615327377049424E-3    2.668068570084421E-2    6.021843640954689E-3   -5.882970101799638E-3    2.081041695022152E-2    3.863806647602848E-4   -2.185953229828415E-1    4.706164631833485E-1

 5.875000000000000E8    -2.145526606966290E-1    5.011678582052104E-1    1.714707341436787E-2   -1.494908598520337E-2    1.142861876387550E-2   -9.746899767191170E-3    6.919707737929934E-3    2.058162645468217E-2
                         1.717906932050201E-2   -1.492056888108775E-2   -2.062684784205194E-1    5.005433669991693E-1   -9.501330575122256E-4   -9.155242435999463E-3    9.133448666878201E-3   -8.646220208770296E-3
                         1.145552156414623E-2   -9.753207271797617E-3   -8.907183845668948E-4   -9.155842584083021E-3   -2.051904852354322E-1    5.041883399593301E-1    5.505216110831948E-3   -9.635732383865708E-3
                         6.919589690566791E-3    2.055665330770397E-2    9.130423438203233E-3   -8.689840321466377E-3    5.504199514685183E-3   -9.655797473766206E-3   -2.116159454305221E-1    4.993207688154499E-1

 6.000000000000000E8    -1.837242429563604E-1    5.306137081274068E-1   -1.652611600325980E-3   -9.641369595888712E-3    5.848076964785801E-3   -1.954612892423094E-2    1.342988649796569E-2    1.666906696576189E-2
                        -1.656560378552854E-3   -9.655193779092904E-3   -1.729541868407866E-1    5.160266236882932E-1   -1.029327385677514E-2   -1.135807698920207E-2    5.179016868887333E-3   -1.891481738115819E-2
                         5.842040550907952E-3   -1.956743281617455E-2   -1.033323087193949E-2   -1.135798544184274E-2   -1.742260078077910E-1    5.238221136198025E-1   -5.160051040301403E-3    1.333664952612674E-3
                         1.340562708186565E-2    1.668291213290863E-2    5.203795226277837E-3   -1.892842381761051E-2   -5.163918264761300E-3    1.347797147095156E-3   -1.705941682303946E-1    5.227035506194180E-1

 6.125000000000000E8    -1.369603463017608E-1    5.380740283789804E-1    1.815328107315734E-3    6.000262878790122E-3   -1.020615978442497E-2   -2.345583735261410E-2    2.515939771761274E-2    9.603719003548615E-3
                         1.802788515952985E-3    6.004737952008393E-3   -1.354443367997170E-1    5.177174802814606E-1   -2.136290005253546E-2    1.087805209412974E-3   -1.218170150242333E-2   -2.366814635367363E-2
                        -1.024576548940325E-2   -2.347895355255967E-2   -2.133882665681226E-2    1.133644787844573E-3   -1.331696418185810E-1    5.248181527239749E-1    6.355207710929026E-3    1.414025982831334E-2
                         2.513800855509355E-2    9.623407403697663E-3   -1.217705521339949E-2   -2.369171648749221E-2    6.381139470637655E-3    1.413033487953897E-2   -1.207641807379390E-1    5.134687171897453E-1

 6.250000000000000E8    -9.641151535682906E-2    5.210588180634579E-1    1.866928075762497E-2    1.035587467482182E-3   -2.672295471117081E-2   -1.077658683313638E-2    2.960294557333301E-2   -1.181080319839125E-2
                         1.870958157478503E-2    1.036961784907007E-3   -9.747532364111287E-2    5.047459131566554E-1   -1.238539947771269E-2    1.956937038272465E-2   -2.985087009987209E-2   -8.146077688646950E-3
                        -2.682222017077397E-2   -1.078220766800853E-2   -1.237216944883445E-2    1.957396787723640E-2   -9.832083639350124E-2    5.061282907115742E-1    2.472355810758333E-2    2.351569833016901E-3
                         2.965580283606052E-2   -1.185745733050059E-2   -2.984289882204262E-2   -8.096302519329333E-3    2.472760627435952E-2    2.386023744926732E-3   -9.390603597065779E-2    4.809438134580211E-1

 6.375000000000000E8    -7.881263582837292E-2    4.963963739202287E-1    1.667330703081650E-2   -2.051919097007710E-2   -2.698968077832135E-2    1.076981254923568E-2    1.314434356809808E-2   -2.925710691623332E-2
                         1.668175861651863E-2   -2.052492967738455E-2   -7.785229583198831E-2    4.775168998481787E-1    8.519841761612247E-3    1.907831058651704E-2   -2.674220573746510E-2    1.649798153645306E-2
                        -2.700300705710358E-2    1.077700429763446E-2    8.590391672128678E-3    1.908397421242444E-2   -8.691278684281784E-2    4.823940869910940E-1    1.820929426821496E-2   -2.173872811024234E-2
                         1.314025793799356E-2   -2.928712340552923E-2   -2.674692284053425E-2    1.652387639181839E-2    1.822890913528534E-2   -2.174167746295471E-2   -9.639940255130992E-2    4.582266673796873E-1

 6.500000000000000E8    -7.304355376556919E-2    4.903024350648820E-1   -6.636890145366846E-3   -2.628097754797942E-2   -1.306660428839543E-2    2.496578403496709E-2   -6.428670064318152E-3   -3.005764334258790E-2
                        -6.601552245697600E-3   -2.635427761880753E-2   -7.497056350526404E-2    4.658621777295143E-1    1.528135472369898E-2    1.130728894755449E-3   -7.479507019368121E-3    2.883417923298112E-2
                        -1.304123134961420E-2    2.499546568354882E-2    1.527941268896729E-2    1.126029396805228E-3   -8.270736005597649E-2    4.781142358987726E-1   -5.916957872676529E-3   -2.410001294481564E-2
                        -6.406650677822358E-3   -3.010200754336249E-2   -7.457744680843183E-3    2.882076560035669E-2   -5.890881922326287E-3   -2.407443383075768E-2   -9.640604980132629E-2    4.637719739449939E-1

 6.625000000000000E8    -5.071762166800459E-2    4.933197490853648E-1   -1.899521687472846E-2   -8.583972819878093E-3    6.049088962566234E-3    2.636766415354667E-2   -2.432198661209154E-2   -2.329369540094855E-2
                        -1.900810051663885E-2   -8.569442975221395E-3   -5.972072556930574E-2    4.664947773578515E-1    2.094040233801043E-3   -7.615867717720912E-3    1.295859965392255E-2    2.468070914578116E-2
                         6.088153914817545E-3    2.637814541629957E-2    2.048358715169239E-3   -7.591923758088945E-3   -6.581994063659087E-2    4.799029473648639E-1   -1.431479293784468E-2   -6.612690855588441E-3
                        -2.433708544986734E-2   -2.331908539889208E-2    1.295138647164416E-2    2.464578124115496E-2   -1.429273113421972E-2   -6.627099244604331E-3   -7.179953490465345E-2    4.702377573466705E-1

 6.750000000000000E8    -1.849894605749264E-2    4.825994140078587E-1   -1.051137948453818E-2    4.409149452302400E-3    1.939639673700582E-2    1.445566031252212E-2   -3.851268078467437E-2   -2.111196511268422E-3
                        -1.049600664532203E-2    4.395318374071651E-3   -3.049472220197491E-2    4.580731399206312E-1   -5.265842054270909E-3    2.181837583241347E-3    2.290758986295711E-2    8.096124807944624E-3
                         1.946799014839591E-2    1.441697932939868E-2   -5.287216740662760E-3    2.195847156408373E-3   -4.026493673244608E-2    4.746155933076271E-1   -4.413758959732773E-3    2.125168346918433E-3
                        -3.850725307149976E-2   -2.129752263460729E-3    2.293890717218048E-2    8.064073261362124E-3   -4.438077585596946E-3    2.104033042259635E-3   -4.010773732593657E-2    4.587223663862598E-1

 6.875000000000000E8     9.229709750994710E-3    4.561421973812446E-1   -7.266984374193824E-4    2.182738039525723E-3    2.028058601216034E-2    9.091044445173259E-4   -3.112604839659340E-2    2.748697635713290E-2
                        -6.906219851159330E-4    2.186541286298239E-3   -4.152824720328216E-3    4.296131433970617E-1    2.809986857969616E-3    9.699964845008300E-3    1.827451521988638E-2   -5.898014336826861E-3
                         2.026590977685830E-2    8.838922298005987E-4    2.819436395389255E-3    9.714003123858348E-3   -1.503274536341293E-2    4.552718562655462E-1    2.327621898675471E-3   -4.822797759301122E-3
                        -3.112628677541484E-2    2.751457517615878E-2    1.827520773791741E-2   -5.916154942515816E-3    2.343013703656856E-3   -4.778586733383425E-3   -1.689847171034100E-2    4.326801374166283E-1

 7.000000000000000E8     2.051458019425099E-2    4.198721945368021E-1   -1.017743523972292E-3   -5.709739852181657E-3    1.717950377688637E-2   -8.129241274373361E-3   -2.227267649703596E-3    4.155690948597072E-2
                        -1.032182433335142E-3   -5.742633639929087E-3    1.381849945963128E-3    3.937937550607835E-1    1.325618629255009E-2    3.888848189375438E-3    1.103479035707088E-2   -1.151594817083127E-2
                         1.719087280313191E-2   -8.143077618676508E-3    1.328262962787067E-2    3.857709729916117E-3   -2.920954569212907E-3    4.279628574908608E-1   -5.438727931960779E-3   -1.284724182578256E-2
                        -2.231387895364918E-3    4.154077601244174E-2    1.103328860325474E-2   -1.152387073614689E-2   -5.440981356489057E-3   -1.284972707453864E-2   -9.286654658795314E-3    4.040267191911198E-1

 7.125000000000000E8     1.270394555907581E-2    3.929533237585613E-1   -1.050419573361331E-2   -6.888899698965889E-3    1.039309241817862E-2   -1.650496798089231E-2    2.513704164124280E-2    2.941490750553560E-2
                        -1.051403784344164E-2   -6.879126622342244E-3   -8.025461115484259E-3    3.726676722183535E-1    1.308306307946648E-2   -9.248403232338978E-3    3.884144177740416E-3   -1.445460270538047E-2
                         1.039106465971157E-2   -1.656298132987670E-2    1.309548976947649E-2   -9.208505033555785E-3   -3.253193139529268E-3    4.080754252371379E-1   -1.752129872121432E-2   -6.186203158508385E-3
                         2.514164299661687E-2    2.946456050341861E-2    3.879914262030188E-3   -1.445068532327113E-2   -1.750975380181715E-2   -6.152557117173797E-3   -1.099687714145357E-2    3.860798716214731E-1

 7.250000000000000E8     8.491027648891758E-3    3.848703981159160E-1   -1.542793689049664E-2    3.531009426817528E-3   -1.045081429287048E-3   -1.885079393327749E-2    3.460846908274599E-2    6.595508630507768E-3
                        -1.542714353877776E-2    3.528536638383100E-3   -8.631083558910832E-3    3.670975469147935E-1    6.148826474464999E-4   -1.633892216861835E-2   -3.532056121617994E-3   -1.331538871462504E-2
                        -1.089524887488197E-3   -1.886898166922299E-2    5.766151091509581E-4   -1.632133205084300E-2    1.668891282772952E-3    4.004310097914089E-1   -1.683376824240752E-2    7.702256116508241E-3
                         3.463058844964971E-2    6.598893636012239E-3   -3.573448600092574E-3   -1.332913735635738E-2   -1.681408864525585E-2    7.708613511136032E-3   -5.088661907592350E-3    3.766680043373035E-1

 7.375000000000000E8     1.922998747679349E-2    3.760309254119664E-1   -8.400266437920106E-3    1.242084175191204E-2   -1.047784139163336E-2   -1.488380081706613E-2    3.096099212296183E-2   -1.424732541484627E-2
                        -8.402409488418323E-3    1.238390418186462E-2    5.450433511809865E-3    3.541280019197012E-1   -1.179341052937428E-2   -8.590728745104101E-3   -8.810791238144142E-3   -1.002323051321560E-2
                        -1.049149466892102E-2   -1.486538421842786E-2   -1.177224480760357E-2   -8.568409223279463E-3    2.002770883175084E-2    3.863740637171847E-1   -6.645216828288406E-3    1.380754016235516E-2
                         3.098783832638263E-2   -1.425671385289595E-2   -8.814432542933357E-3   -1.000636613495364E-2   -6.608547798400442E-3    1.380297055475464E-2    1.006251585789336E-2    3.600950797751141E-1

 7.500000000000000E8     3.483599468478860E-2    3.521952970302886E-1    5.327348923025360E-4    1.142119898061611E-2   -1.713647830500083E-2   -7.124357588992814E-3    1.620515313035800E-2   -3.056560962451361E-2
                         5.354424768440456E-4    1.140542885393273E-2    1.446122973550342E-2    3.234251661974963E-1   -9.762227508732031E-3    5.101691369016695E-3   -1.352489377016838E-2   -5.002913044803865E-3
                        -1.717295974612015E-2   -7.147369162879689E-3   -9.774669248265779E-3    5.085770378279974E-3    3.524301282549542E-2    3.540833182226481E-1    1.450193633899817E-3    1.009948679516178E-2
                         1.619566747594555E-2   -3.056868469564826E-2   -1.352765674892450E-2   -4.995489940291148E-3    1.492471035784467E-3    1.009863383583614E-2    2.227956896973998E-2    3.277268416092040E-1

 7.625000000000000E8     3.497658145772495E-2    3.141338748350825E-1    3.483940054522583E-3    6.085772712548541E-3   -1.902589806884670E-2    4.279869487621051E-3   -6.302936139726987E-3   -3.421078942291915E-2
                         3.496316080889834E-3    6.090559348796975E-3    2.120872285343315E-3    2.898931340497053E-1    2.511515923751823E-3    6.628029987435076E-3   -1.562474944285542E-2    4.113870554513435E-3
                        -1.898479784278016E-2    4.331067183861171E-3    2.502684847237300E-3    6.673707431113114E-3    2.893099560468962E-2    3.154540239434401E-1    1.549281999595307E-3    4.917059896597794E-3
                        -6.293817965855174E-3   -3.421762164310680E-2   -1.559889089875910E-2    4.145622578764735E-3    1.561439638440828E-3    4.916823784413255E-3    1.390051165006541E-2    2.867464808271650E-1

 7.750000000000000E8     1.129957147503613E-2    2.879285571952826E-1    9.434568601894746E-4    3.384023097783766E-3   -1.243261766691940E-2    1.579571948822474E-2   -2.669560527153621E-2   -2.311296809315407E-2
                         9.191394256625184E-4    3.407183541957507E-3   -2.125692746787039E-2    2.753282646317343E-1    5.455326825899705E-3   -3.603379673430818E-3   -9.691272077581720E-3    1.409555423343935E-2
                        -1.246798840709311E-2    1.583658099187181E-2    5.449245844699893E-3   -3.608244564319527E-3    7.577017925544832E-3    2.943778632126028E-1   -1.037243347813997E-3    5.534887252730748E-3
                        -2.664032490785136E-2   -2.310286296151546E-2   -9.687753120881753E-3    1.404833319629632E-2   -1.044813678353052E-3    5.525123789437188E-3   -1.423947496763358E-2    2.632332374629498E-1

 7.875000000000000E8    -7.112621982355199E-3    2.864668765401790E-1   -5.736932934236934E-4    6.420333501370713E-3    8.846199065463743E-4    1.976424073644629E-2   -3.574338701488711E-2   -5.612213910132075E-4
                        -5.670787840938875E-4    6.422706152873392E-3   -3.288856104751729E-2    2.727758129210910E-1   -3.263705871001981E-3   -8.328560772439264E-3    2.228052470016331E-3    1.680150090834081E-2
                         8.901451404137427E-4    1.975686857176829E-2   -3.299051581837129E-3   -8.295752507365372E-3   -4.474221473447029E-3    2.874641026675946E-1    1.094858778280608E-3    8.895857734250638E-3
                        -3.572330594890329E-2   -5.678634174585370E-4    2.203668268032481E-3    1.677094547000502E-2    1.102464538461269E-3    8.857828193556443E-3   -3.421402464875815E-2    2.609572628450392E-1

 8.000000000000000E8    -6.392980126194017E-3    2.835857943078610E-1    3.286776274623116E-3    9.632906675526989E-3    1.316609567925489E-2    1.343506383750260E-2   -2.692250604644333E-2    2.258692413737533E-2
                         3.300674024018551E-3    9.634075341257074E-3   -3.672379649393695E-2    2.630967599390148E-1   -1.081943744229815E-2   -1.529870155739031E-3    1.274587739495041E-2    9.913885473879473E-3
                         1.319391456987518E-2    1.340559563874431E-2   -1.085613686047592E-2   -1.517468825231436E-3   -9.469605900632274E-3    2.744111185207109E-1    5.771494196825478E-3    8.788800728718224E-3
                        -2.695462989317330E-2    2.261668273169627E-2    1.274142601728288E-2    9.877189161307769E-3    5.728223664195600E-3    8.794799673306873E-3   -3.926916748660261E-2    2.565036326080571E-1

 8.125000000000000E8    -6.452436005620292E-3    2.634219927626917E-1    1.065161373796062E-2    8.931225686611935E-3    1.688601682555917E-2    4.294122067182112E-4   -5.972927680887669E-3    3.319829652222910E-2
                         1.064521837559962E-2    8.949891492341966E-3   -4.820805159677719E-2    2.466202019457076E-1   -7.987173036656492E-3    8.095809630407446E-3    1.372979376743553E-2   -2.670145569752701E-3
                         1.692177631931996E-2    4.166980210779368E-4   -7.997061896121581E-3    8.115167770508096E-3   -2.246530559860198E-2    2.557513276397984E-1    1.058114074650545E-2    6.502080639528444E-3
                        -5.955461475444315E-3    3.319279792837381E-2    1.373285010863290E-2   -2.653042038552900E-3    1.056464291076971E-2    6.529394303631330E-3   -4.660958207974317E-2    2.387375870267527E-1

 8.250000000000000E8    -2.524773474997360E-2    2.389219600439245E-1    1.660043412459334E-2   -2.500184247729906E-4    1.006487708034282E-2   -9.468953697970142E-3    1.554562432828006E-2    2.847267948500562E-2
                         1.658682481808427E-2   -2.762136200983827E-4   -6.975911579286113E-2    2.362401421547294E-1    1.174651279030342E-3    1.072737919602023E-2    4.809080322880953E-3   -9.090784315955265E-3
                         1.006418786440900E-2   -9.468270819592712E-3    1.199506066468314E-3    1.076269906583324E-2   -4.597749109051953E-2    2.431491422588182E-1    1.400940011524060E-2   -1.122602829999115E-3
                         1.556460459634390E-2    2.845468866608876E-2    4.806511540656515E-3   -9.077250290049932E-3    1.400243504414093E-2   -1.097923486801499E-3   -7.179758557319878E-2    2.210524008136404E-1

 8.375000000000000E8    -5.739957909489693E-2    2.301955206205857E-1    1.064404497097530E-2   -1.124589776126459E-2    7.023600974649102E-4   -9.893883351237795E-3    2.861666913165070E-2    1.203116576451824E-2
                         1.067480034023500E-2   -1.123895949197911E-2   -9.131159411114767E-2    2.367795033259897E-1    7.924933707634847E-3    4.362567858320442E-3   -2.512943168693803E-3   -5.268651257822657E-3
                         7.276367731552194E-4   -9.881415638687947E-3    7.940742330446877E-3    4.350637090559226E-3   -7.180423040632596E-2    2.433566354389962E-1    8.203264464011770E-3   -8.935471050637299E-3
                         2.860175230736410E-2    1.203369782799913E-2   -2.517527250114834E-3   -5.256737021350196E-3    8.195652785941202E-3   -8.912455050744538E-3   -1.053233518864012E-1    2.230983015590450E-1

 8.500000000000000E8    -8.284613780857909E-2    2.398826601336194E-1    4.762220991484467E-5   -1.075396854332937E-2   -3.133844961873013E-3   -5.467114025863908E-3    2.889712759168609E-2   -7.386797958055467E-3
                         5.860834391864640E-5   -1.077503636258408E-2   -1.072464591609572E-1    2.430536906237173E-1    4.932325206882161E-3   -3.491604584995391E-3   -1.512637906639320E-3    5.496844133291152E-5
                        -3.142089563322245E-3   -5.475309398205269E-3    4.942653812910596E-3   -3.544937988512774E-3   -8.966489058310059E-2    2.531394412271682E-1    9.579935344081658E-4   -6.856427665816774E-3
                         2.893102437219086E-2   -7.363309048279030E-3   -1.524155805752341E-3    6.277045029636334E-5    9.572948697319436E-4   -6.847110580565476E-3   -1.248468000839286E-1    2.416073588205254E-1

 8.625000000000000E8    -9.228193584962700E-2    2.515847703378584E-1   -2.421377240342297E-3   -4.464310991565055E-3   -3.305819977758479E-3   -2.663837459397573E-3    1.851293237483322E-2   -2.331327202110584E-2
                        -2.388854992409243E-3   -4.451606649703789E-3   -1.174108381410677E-1    2.497709686233326E-1   -2.095219450010338E-3   -2.543674635334202E-3    1.925166786702996E-3   -5.859061219954068E-4
                        -3.312053223360168E-3   -2.636640070951252E-3   -2.058898512059489E-3   -2.503510312528270E-3   -9.773049071490059E-2    2.630060961512180E-1    1.581152627039617E-3   -2.975326348162216E-3
                         1.853548078086317E-2   -2.329894187814106E-2    1.916187475127525E-3   -5.944277592259417E-4    1.590487864831741E-3   -2.956241803720284E-3   -1.265749865116707E-1    2.548515791327314E-1

 8.750000000000000E8    -9.772239701151439E-2    2.533395360870821E-1    7.043174417198132E-4   -2.430990352892889E-3   -3.013419394296796E-3   -1.074711396954824E-3   -5.701022096266632E-4   -2.974916020498766E-2
                         7.002637691282986E-4   -2.445956390512836E-3   -1.257599030508495E-1    2.541472468696064E-1   -1.705897538353685E-3    3.534063164467625E-3    1.309482269255129E-3   -3.615122288411892E-3
                        -3.045158070684510E-3   -1.041303009414709E-3   -1.734662314005950E-3    3.542571813997614E-3   -1.017079125699656E-1    2.673863546609868E-1    4.015877403592497E-3   -4.583698157118348E-3
                        -5.671315591429026E-4   -2.977030954760936E-2    1.306172812882762E-3   -3.629198448805791E-3    4.023049123585374E-3   -4.583803908281159E-3   -1.291832991373913E-1    2.544306105497512E-1

 8.875000000000000E8    -1.111106442914776E-1    2.534668486466711E-1    2.059461633426184E-3   -5.779400344646429E-3   -2.343659971345777E-3   -2.148201381137449E-4   -1.894425703697585E-2   -2.168399421459132E-2
                         2.012906814153500E-3   -5.793911804370411E-3   -1.364023468231565E-1    2.576942282530984E-1    3.904444839899361E-3    4.069273949378591E-3   -1.604252932987915E-3   -4.298320828173411E-3
                        -2.338909672043531E-3   -2.341941515664185E-4    3.883232325751030E-3    4.062787898647366E-3   -1.092154236259734E-1    2.679022611630136E-1    2.409353506701338E-3   -9.102307729427153E-3
                        -1.894480219516524E-2   -2.171164631576221E-2   -1.623626519742504E-3   -4.306700278833123E-3    2.445504465538152E-3   -9.089907922678648E-3   -1.434066576451282E-1    2.549891164819818E-1

 9.000000000000000E8    -1.278383478552704E-1    2.633005432284396E-1   -2.489331102452775E-3   -8.817267984369695E-3   -2.191940362740480E-3   -2.462219578159592E-4   -2.738307335681272E-2   -4.698014708594358E-3
                        -2.496858869097390E-3   -8.830273655001429E-3   -1.503324506192979E-1    2.658182461698408E-1    6.244400866819147E-3   -7.847290215790810E-4   -3.940209166123572E-3   -2.932136649304709E-3
                        -2.198894731960716E-3   -2.470232274782862E-4    6.243795299890749E-3   -8.015567089726009E-4   -1.224462268919535E-1    2.730685604559310E-1   -4.087759068688151E-3   -1.063069073856955E-2
                        -2.735889950304938E-2   -4.692806765909075E-3   -3.968385502761607E-3   -2.920259555915474E-3   -4.077393746826214E-3   -1.063421073896582E-2   -1.586758965479456E-1    2.682086698790798E-1

 9.125000000000000E8    -1.371366890506270E-1    2.817742528872316E-1   -8.270851580461451E-3   -5.892143095089997E-3   -3.086230117713335E-3    3.541213158331095E-4   -2.338584742839009E-2    1.346382598963411E-2
                        -8.303566061730260E-3   -5.891993315761881E-3   -1.607151098939347E-1    2.820990727431788E-1    3.357045511787260E-3   -4.736163681989880E-3   -5.505476617356697E-3   -6.049643192270861E-4
                        -3.085276979917481E-3    3.392608523896182E-4    3.322059833441356E-3   -4.724455673823690E-3   -1.323689359971824E-1    2.879493075433490E-1   -9.501576895079116E-3   -5.996477510537545E-3
                        -2.338044617559716E-2    1.345708095770921E-2   -5.483760404539433E-3   -5.859038477998891E-4   -9.513711833779241E-3   -6.015075200998316E-3   -1.628141832678948E-1    2.877237921580253E-1

 9.250000000000000E8    -1.363700008183811E-1    2.994380404130548E-1   -9.643438516603068E-3    4.055980230560559E-4   -3.344520731401835E-3    2.655487513310169E-3   -8.547844255643457E-3    2.453511680256465E-2
                        -9.633072894745741E-3    3.975402930762527E-4   -1.613656386550466E-1    2.997317331578930E-1   -3.621215746670997E-4   -4.327818522892472E-3   -5.432878598855425E-3    3.089761320739255E-3
                        -3.332265744447666E-3    2.671708918823690E-3   -3.721072732729451E-4   -4.332958730741686E-3   -1.316340552912494E-1    3.042779944271698E-1   -1.005476603129202E-2    2.214176865070364E-4
                        -8.524416523624312E-3    2.453387843086903E-2   -5.453366864912809E-3    3.102374395409151E-3   -1.005896751818010E-2    2.454650869891989E-4   -1.576821324933788E-1    3.014732143146081E-1

 9.375000000000000E8    -1.308399940755047E-1    3.104420435716029E-1   -6.229907591409032E-3    5.444464233013998E-3   -8.717272926165410E-4    5.013855603323837E-3    9.398150172965015E-3    2.242382906454508E-2
                        -6.211657952204416E-3    5.449877988333101E-3   -1.562884416159694E-1    3.112247379437674E-1   -1.428517183119224E-3   -2.619717766148932E-3   -2.360030314073351E-3    6.132361463236212E-3
                        -8.900950490749693E-4    4.995436333651679E-3   -1.441067316166935E-3   -2.597104531483113E-3   -1.254588294636761E-1    3.129246204193774E-1   -6.843904963095045E-3    4.991336912046304E-3
                         9.420506158433067E-3    2.240346983716227E-2   -2.375788155749807E-3    6.129034696821108E-3   -6.852688357836666E-3    5.002736658864326E-3   -1.527386501076034E-1    3.069687695653141E-1

 9.500000000000000E8    -1.274116382185148E-1    3.152522981614951E-1   -4.730269756745708E-4    5.893105957974092E-3    3.113626556153579E-3    4.319111405829267E-3    1.955564504329254E-2    9.195267493725279E-3
                        -4.660842847285838E-4    5.923793963987518E-3   -1.527251184490852E-1    3.166499939585896E-1   -1.636970589841724E-3   -1.722742753755730E-3    2.118592326552734E-3    6.002884061667040E-3
                         3.107077197611409E-3    4.319894025310367E-3   -1.633328091307268E-3   -1.732364307468850E-3   -1.231196266738432E-1    3.150134356482495E-1   -1.473397055968870E-3    5.591319702312708E-3
                         1.959222190372087E-2    9.218884245296963E-3    2.129275357790303E-3    6.011775400517904E-3   -1.476576262144925E-3    5.586610946704406E-3   -1.530507814979764E-1    3.097475774005461E-1

 9.625000000000000E8    -1.289970713014884E-1    3.197804266340865E-1    2.270398265627765E-3    1.637938890875924E-3    4.762894042282148E-3    3.028260861354485E-4    1.760140911281570E-2   -4.656973218868449E-3
                         2.256535545630557E-3    1.659283692985895E-3   -1.532076472372624E-1    3.220227949634598E-1   -1.685593641895206E-3   -1.006261504305997E-3    4.873898814485302E-3    2.696517158420180E-3
                         4.784230928073822E-3    3.045945406354963E-4   -1.684977723312517E-3   -1.008129308976451E-3   -1.267277780242579E-1    3.189999526845463E-1    8.369056182957035E-4    1.914036819301173E-3
                         1.760463538979657E-2   -4.646857291298305E-3    4.832874034161601E-3    2.730873169205535E-3    8.382452647144594E-4    1.917927475321966E-3   -1.567327036421993E-1    3.163235983640448E-1

 9.750000000000000E8    -1.311691031653883E-1    3.289037903477517E-1   -6.445308041099506E-4   -1.638348434575125E-3    2.188868737949792E-3   -2.838879578771215E-3    9.572097545765951E-3   -1.141282006019915E-2
                        -6.540869265615484E-4   -1.673842828337077E-3   -1.533221682238688E-1    3.312799398588709E-1   -1.290965142686636E-3   -6.922080947955100E-4    3.976026674108847E-3   -6.589200801675094E-4
                         2.149962986548783E-3   -2.826237803659336E-3   -1.274209994194010E-3   -6.549877148140812E-4   -1.290466188731732E-1    3.291964929728021E-1   -1.665821166367954E-3   -3.400522308775012E-4
                         9.575595454155036E-3   -1.140651291370311E-2    3.990253948444928E-3   -6.601858324027593E-4   -1.662971649856640E-3   -3.446314422647723E-4   -1.570213069701507E-1    3.272914697602565E-1

 9.875000000000000E8    -1.278758548217771E-1    3.405660900123612E-1   -4.326046058163097E-3    6.924815682833091E-4   -1.109727854995345E-3   -1.549934554753546E-3    2.122960016951424E-3   -1.271873179744050E-2
                        -4.339127657165352E-3    7.237830649015166E-4   -1.485812892956347E-1    3.415044613618500E-1   -1.291836096472484E-3   -1.430499221396125E-3    1.901069756343655E-3   -1.114492823807005E-3
                        -1.141758484833662E-3   -1.545786317241892E-3   -1.309798484711655E-3   -1.443605798028548E-3   -1.241733682693944E-1    3.404850745192481E-1   -4.129227255885340E-3    2.118596225763842E-3
                         2.126313104605526E-3   -1.275232398210553E-2    1.895782554924606E-3   -1.132819254235634E-3   -4.139506015354455E-3    2.129053346545712E-3   -1.512589765113238E-1    3.376991708246118E-1

 1.000000000000000E9    -1.188964896236973E-1    3.484825027286836E-1   -2.851990235496014E-3    5.168597609454604E-3   -3.842378663062007E-4    1.425002062745678E-3   -4.415982787716407E-3   -1.135220840034524E-2
                        -2.837321433733268E-3    5.197366835252921E-3   -1.404130906908604E-1    3.474892895180373E-1   -3.586526142850525E-3   -1.776018803657603E-3    2.245085510254365E-3   -2.064882911489804E-4
                        -3.803742010574122E-4    1.410007051299381E-3   -3.568714744736459E-3   -1.739530753255502E-3   -1.148140270542762E-1    3.456515857903810E-1   -2.292751400599775E-3    5.803190117343621E-3
                        -4.399110948871299E-3   -1.134544443883603E-2    2.240018840478622E-3   -2.171025305092318E-4   -2.311273243501848E-3    5.785737300868893E-3   -1.426435946629605E-1    3.425441715429445E-1

 1.012500000000000E9    -1.096642625933821E-1    3.501134261212526E-1    1.785536785074033E-3    5.530566634596122E-3    2.690684048079422E-3    9.457683340143383E-4   -9.505788600743739E-3   -6.770955753159447E-3
                         1.772239772061571E-3    5.560272892458932E-3   -1.343442665951637E-1    3.483859821330029E-1   -5.737723474862688E-3    1.663936225887128E-3    3.717510483723457E-3   -2.039029784401553E-3
                         2.682860918756037E-3    9.102092090291010E-4   -5.688012531774920E-3    1.655048944867675E-3   -1.082977416164663E-1    3.448565827257931E-1    1.975370489998518E-3    5.882119816431734E-3
                        -9.453269746524403E-3   -6.762192113854399E-3    3.689504476273459E-3   -2.035525108078609E-3    1.969612362745826E-3    5.886294417002687E-3   -1.370078626792292E-1    3.423150947032126E-1

 1.025000000000000E9    -1.051327705408252E-1    3.487221579695047E-1    3.811860099195057E-3    2.134654550289920E-3    3.082149855199587E-3   -2.487409123861751E-3   -1.101228635130326E-2   -4.926586457205868E-4
                         3.811269271405644E-3    2.125512438360728E-3   -1.334540614284026E-1    3.485358640943243E-1   -3.056325506528772E-3    6.061653651877288E-3    1.954005481567395E-3   -5.438019357676213E-3
                         3.093122275768615E-3   -2.491779922323779E-3   -3.081634677028072E-3    6.043508345891385E-3   -1.075163420241893E-1    3.435580448811646E-1    3.873349614333917E-3    2.714604478375214E-3
                        -1.101262333515357E-2   -4.884510048491808E-4    1.951762561117232E-3   -5.402976447163729E-3    3.869185709862608E-3    2.731524177714779E-3   -1.373171524700567E-1    3.419899567438814E-1

 1.037500000000000E9    -1.047801507298329E-1    3.501492773429383E-1    2.184774539656035E-3   -2.353599099070080E-4    5.593991576269454E-5   -4.592584740637002E-3   -9.339366190823697E-3    5.338183204310639E-3
                         2.170097133794071E-3   -2.544091603662824E-4   -1.352286148526735E-1    3.525669514179047E-1    2.050233764291920E-3    5.977897261115955E-3   -2.570969679677320E-3   -6.019426461677791E-3
                         8.694956516514259E-5   -4.604562402299534E-3    2.056275132806294E-3    5.985556527454345E-3   -1.091188973270230E-1    3.469967240715724E-1    2.619989952340805E-3    6.722545009307207E-4
                        -9.334450905128237E-3    5.322642491241872E-3   -2.563926003781302E-3   -6.008543370952984E-3    2.588044155596238E-3    6.893746213477035E-4   -1.397936472855589E-1    3.466250384988648E-1

 1.050000000000000E9    -1.030185840935693E-1    3.551175166443918E-1    3.888605532402175E-4    4.261879344329380E-4   -3.366904981880952E-3   -3.309137724406227E-3   -4.915602007840043E-3    9.728425337982818E-3
                         3.752222094039086E-4    4.123364231240785E-4   -1.345064521713413E-1    3.593451253785566E-1    4.248430409485724E-3    2.393589565463026E-3   -6.077950583462430E-3   -2.791259003411622E-3
                        -3.402315464663262E-3   -3.300568388362463E-3    4.292595964870869E-3    2.415940907736784E-3   -1.075752353254230E-1    3.530861888221460E-1    1.566330524638173E-3    1.190245321561024E-3
                        -4.946705387854126E-3    9.724251785809591E-3   -6.058368617886218E-3   -2.781469869541408E-3    1.581305224328130E-3    1.185483147913112E-3   -1.386849613114788E-1    3.536978889092710E-1

 1.062500000000000E9    -9.852742168915003E-2    3.586756874351141E-1    7.639789354413174E-4    1.933615619265632E-3   -4.474154572733540E-3   -1.758993288650785E-5    1.825989656583015E-3    1.104204297332330E-2
                         7.494333274864691E-4    1.906689338375611E-3   -1.308134848011733E-1    3.643669944346569E-1    3.157789168463277E-3   -2.348961127826117E-4   -6.023157890264216E-3    1.820302617079459E-3
                        -4.454833268100840E-3    7.027488014796003E-6    3.158344459327350E-3   -2.183790771572876E-4   -1.035274843550231E-1    3.568759232951235E-1    2.468483341123797E-3    1.886251039699460E-3
                         1.841120081328498E-3    1.103314129223369E-2   -6.006113872281921E-3    1.825142940599881E-3    2.453393713090374E-3    1.883863043567945E-3   -1.351001047666212E-1    3.581452532374291E-1

 1.075000000000000E9    -9.507528313669414E-2    3.588434550220130E-1    2.472897933814763E-3    2.303816956301365E-3   -2.912085447952364E-3    2.635468353114295E-3    8.346630686514539E-3    7.428650040333050E-3
                         2.519165133823532E-3    2.283422478691970E-3   -1.281988224847949E-1    3.663983484164696E-1    1.595777657481956E-3   -3.924599749438183E-4   -3.143797772397823E-3    4.663971435437072E-3
                        -2.913291329099631E-3    2.665749564023666E-3    1.595004680116823E-3   -4.021905885802123E-4   -1.012216028107525E-1    3.579946717505986E-1    3.989848075063081E-3    1.216834336671711E-3
                         8.349242140564778E-3    7.444785933238931E-3   -3.122437380905540E-3    4.665300341072480E-3    3.984420022747286E-3    1.238557506303673E-3   -1.332598003907439E-1    3.599693518821434E-1

 1.087500000000000E9    -9.530527227931106E-2    3.577088740716984E-1    4.358551421822174E-3    1.047181001019806E-3   -3.792892905651599E-4    3.231404510208585E-3    1.070993114057348E-2    4.186011079417333E-4
                         4.371453953678378E-3    1.046502468199281E-3   -1.285240069194328E-1    3.688707891314314E-1    1.752618504893706E-3    3.444668920077024E-4    2.622349296803897E-4    4.764229877851333E-3
                        -3.644882668042139E-4    3.250797676732511E-3    1.738231523633218E-3    3.320618635318024E-4   -1.020157248604747E-1    3.594212739750033E-1    4.988922893030702E-3   -7.647191524558822E-4
                         1.072859710922805E-2    4.128368893495532E-4    2.877127363786592E-4    4.792218258451370E-3    4.998957637449163E-3   -7.539164759188419E-4   -1.342457986247389E-1    3.625035894180210E-1

 1.100000000000000E9    -9.893000667530089E-2    3.586787218513278E-1    4.920932070588976E-3   -1.767644989110805E-3    1.400678843188105E-3    1.897256317877989E-3    7.957529056319525E-3   -5.920484732239939E-3
                         4.929526980263409E-3   -1.798846312309295E-3   -1.295879817218857E-1    3.743393946672620E-1    3.010974079466366E-3   -3.652862924790500E-4    2.465178169852269E-3    2.958829101802580E-3
                         1.389543617691251E-3    1.920728785932051E-3    3.036216638576501E-3   -3.467017326055777E-4   -1.039783145240225E-1    3.635956465713259E-1    4.357058879357378E-3   -3.412949590361857E-3
                         7.941601806559822E-3   -5.910887430646295E-3    2.463819952334556E-3    2.974146449957384E-3    4.353210348445522E-3   -3.421225137174626E-3   -1.362777139850775E-1    3.680774682868577E-1

 1.112500000000000E9    -1.024709911060680E-1    3.637407086627424E-1    3.066475879465115E-3   -4.258484979838475E-3    1.115507033659389E-3    2.298444678682198E-4    2.413999680620487E-3   -8.630971515452175E-3
                         3.064640166043166E-3   -4.252234586336532E-3   -1.289620550741682E-1    3.818063139009963E-1    3.031240272195362E-3   -2.604039072425558E-3    2.556410860063146E-3    7.948312939561517E-4
                         1.142733960655855E-3    2.303186823801512E-4    3.019947244940572E-3   -2.616405675493488E-3   -1.042721791559368E-1    3.699969109384738E-1    2.015841472060850E-3   -5.010740606703249E-3
                         2.401890213832100E-3   -8.648462897637710E-3    2.535141581712844E-3    7.928417695680510E-4    2.012634457052497E-3   -5.010891433377344E-3   -1.363124013904216E-1    3.762561839843427E-1

 1.125000000000000E9    -1.032886043200670E-1    3.707692702859097E-1    3.207471624796610E-4   -4.481680507165919E-3   -1.224896690697925E-4    3.698940537558951E-4   -2.855618580828390E-3   -7.504227387013747E-3
                         2.884099401904728E-4   -4.478841587805597E-3   -1.269024517847511E-1    3.890789735239090E-1    9.729060879842854E-4   -4.300544505226826E-3    1.581504302797881E-3    2.027898542400625E-4
                        -1.265132603847297E-4    3.379675963240237E-4    9.801535421583539E-4   -4.303646426962123E-3   -1.027126280150784E-1    3.761980096577645E-1   -4.961583170341329E-4   -4.778580084771515E-3
                        -2.829081366121159E-3   -7.520265966381942E-3    1.563383835370379E-3    2.094420892861250E-4   -4.978898435125549E-4   -4.742908774788058E-3   -1.341868449169595E-1    3.841426100387177E-1

 1.137500000000000E9    -1.022061277081129E-1    3.772091113367412E-1   -1.146729879375859E-3   -3.062124578821442E-3    2.930147273641800E-4    1.736346627284866E-3   -5.951022529573845E-3   -4.094972678774636E-3
                        -1.151373420849675E-3   -3.056387777751861E-3   -1.251174866902607E-1    3.956489686643888E-1   -1.793441780801950E-3   -4.068972456012256E-3    1.835858919038037E-3    6.383052625384064E-4
                         2.951282054019112E-4    1.758834871003563E-3   -1.803093437392232E-3   -4.072500050978580E-3   -1.009364930529533E-1    3.814590929961517E-1   -1.939444754092520E-3   -3.337715073939783E-3
                        -5.950559034928419E-3   -4.083687786433520E-3    1.862535202343772E-3    6.468736410661048E-4   -1.922734875830182E-3   -3.361305923768860E-3   -1.322155692531199E-1    3.908388155650265E-1

 1.150000000000000E9    -1.014194503979163E-1    3.830939059547987E-1   -9.450862787728887E-4   -2.150266677389054E-3    2.477716701116854E-3    1.639473812700634E-3   -6.531526228614030E-3   -5.045573526154862E-5
                        -9.637366028894529E-4   -2.148221322936511E-3   -1.241563961474572E-1    4.025669803450286E-1   -3.582447788529900E-3   -1.937751729907432E-3    3.221360180205443E-3   -3.421586669250078E-4
                         2.466279887145615E-3    1.592938259752265E-3   -3.599832973159374E-3   -1.934034643378969E-3   -1.000586290273077E-1    3.870079244962502E-1   -2.003143612972729E-3   -2.102452745349965E-3
                        -6.550069795935958E-3   -2.204353215831716E-5    3.204771930382875E-3   -3.847670280089207E-4   -2.000005094419399E-3   -2.101440708525270E-3   -1.315415287023747E-1    3.977252863349748E-1

 1.162500000000000E9    -1.018741436280094E-1    3.900475743557982E-1   -9.216405681549119E-4   -2.595346318696112E-3    3.539656907366389E-3   -8.654171165112922E-4   -4.970901695504619E-3    3.263578524862549E-3
                        -9.380317954127805E-4   -2.599677998826973E-3   -1.235293500487924E-1    4.105431551899361E-1   -3.255108864746703E-3    5.592572405417166E-4    2.840474346600504E-3   -3.059090842513869E-3
                         3.524448415220489E-3   -8.680686863117740E-4   -3.259475225792417E-3    5.592901117006110E-4   -9.990264450967645E-2    3.937813983360262E-1   -1.846175028412688E-3   -1.896306227651365E-3
                        -4.957114746050164E-3    3.298072493321209E-3    2.837530843609787E-3   -3.051931716592398E-3   -1.857995892008778E-3   -1.926941876291659E-3   -1.315149356520559E-1    4.063896687194633E-1

 1.175000000000000E9    -1.025308602402296E-1    3.998201472581129E-1   -2.294134528970715E-3   -3.036640214548754E-3    1.942365603669851E-3   -3.278443349634347E-3   -2.196350110478029E-3    4.971341220589667E-3
                        -2.309554253742011E-3   -3.021389222042829E-3   -1.224719450066968E-1    4.198780106406605E-1   -1.488656718806043E-3    1.507876537002147E-3   -6.707150470235774E-8   -4.576257106249311E-3
                         1.959506145185430E-3   -3.283645612923782E-3   -1.527357775369496E-3    1.550625918324817E-3   -9.952917116956457E-2    4.025378442599909E-1   -2.586768501414182E-3   -2.109191759670220E-3
                        -2.149009103677914E-3    4.952254465430418E-3    3.414257598978422E-5   -4.572200898719454E-3   -2.586113244816169E-3   -2.059789424257852E-3   -1.301619513130712E-1    4.172777692906923E-1

 1.187500000000000E9    -1.011661544701260E-1    4.117754171065806E-1   -4.086578031389633E-3   -1.899381838985062E-3   -6.968119304415286E-4   -3.562415847184014E-3    6.246557524872676E-4    4.977159526532328E-3
                        -4.107303114601312E-3   -1.847651467546726E-3   -1.199730031519622E-1    4.308656376530069E-1   -4.698112936618412E-4    7.355589220240738E-4   -2.967965887401541E-3   -3.331408884930699E-3
                        -6.958098300676781E-4   -3.538953815850045E-3   -4.685441501911604E-4    7.616070897277361E-4   -9.772321958810942E-2    4.130830562760340E-1   -3.941074645075389E-3   -1.191563583009222E-3
                         6.311726725507172E-4    4.981660847840190E-3   -2.951608144507973E-3   -3.339218601360514E-3   -3.948701360286284E-3   -1.168901307920626E-3   -1.262650076876819E-1    4.292447970877667E-1

 1.200000000000000E9    -9.704866852903268E-2    4.239320446019625E-1   -4.619623219971078E-3    4.707433209912038E-4   -2.492829723007898E-3   -2.025620764983518E-3    3.026982882988657E-3    3.810809339895870E-3
                        -4.663946255373882E-3    4.557351880568937E-4   -1.149347854273887E-1    4.424869584705868E-1   -1.053454722333893E-3    9.638590624243880E-5   -4.017338980911653E-3   -6.550094384092526E-4
                        -2.513210394125180E-3   -2.047004914801766E-3   -1.060214204419560E-3    9.615704256950714E-5   -9.378167400020899E-2    4.239460923355455E-1   -4.428522733863081E-3    8.369451455654812E-4
                         2.998058969349115E-3    3.805798507196036E-3   -3.983967986615971E-3   -6.667109739021319E-4   -4.416343536029628E-3    8.528703915060707E-4   -1.200514410733509E-1    4.405785918084680E-1

 1.212500000000000E9    -9.155926480599137E-2    4.348890091160036E-1   -3.576194447508301E-3    2.450890844314846E-3   -2.731456955575492E-3   -1.260938188939204E-4    4.582939367431122E-3    1.572214699283860E-3
                        -3.552361064346105E-3    2.452287105568043E-3   -1.077761533114941E-1    4.534271166435681E-1   -1.937236349362203E-3    1.039948550858598E-3   -3.104268502576455E-3    1.634981233487628E-3
                        -2.739088719594193E-3   -1.352968923669978E-4   -1.918709648149863E-3    1.042302206958827E-3   -8.836671036669436E-2    4.339297453458792E-1   -3.447883829419082E-3    2.785773848128306E-3
                         4.578036472043743E-3    1.546545920818474E-3   -3.107993418692196E-3    1.602134610187773E-3   -3.448263423250505E-3    2.786341301195433E-3   -1.128137732040946E-1    4.509313467399486E-1

 1.225000000000000E9    -8.567735318501241E-2    4.452966057865879E-1   -1.889638506984558E-3    3.169972753876970E-3   -1.934895891910201E-3    1.122690704086519E-3    4.510861240076653E-3   -1.317416172322669E-3
                        -1.875013179781917E-3    3.182508345224026E-3   -1.001961686304134E-1    4.639579082902191E-1   -1.202500971883231E-3    2.704832100960433E-3   -1.402490212188265E-3    2.526216652335482E-3
                        -1.913394060446075E-3    1.129001834516475E-3   -1.208231284647133E-3    2.700860521433745E-3   -8.276561800716128E-2    4.434833008031055E-1   -1.663782367064799E-3    3.591553384190374E-3
                         4.545045609963039E-3   -1.323481249108009E-3   -1.407237367564322E-3    2.577127827811409E-3   -1.647886899306550E-3    3.614908915039014E-3   -1.052614098873402E-1    4.613382586060131E-1

 1.237500000000000E9    -7.899755022230341E-2    4.563541487362079E-1   -6.621172288501266E-4    2.952503390006730E-3   -9.314004067333639E-4    1.357243848228253E-3    2.790177713343275E-3   -3.463561327444713E-3
                        -6.963347699381449E-4    2.958353556199020E-3   -9.226772475417394E-2    4.752346221799539E-1    8.993034951372854E-4    3.121724521764972E-3    2.855338419130572E-5    2.340350149582540E-3
                        -9.390341174887301E-4    1.387232486465021E-3    8.911812013309811E-4    3.109701448825058E-3   -7.649295478278924E-2    4.540005900675044E-1   -2.544392321620370E-4    3.286691288418686E-3
                         2.807997824052437E-3   -3.453183333123600E-3    4.544580059598538E-5    2.332727155342843E-3   -2.648571252711991E-4    3.303574478292700E-3   -9.687972087935634E-2    4.724909795140003E-1

 1.250000000000000E9    -7.001476256820240E-2    4.684620850089346E-1   -1.815481196749894E-4    2.796682250021045E-3   -5.013563795663223E-4    1.317362206449839E-3    4.633308461234097E-4   -4.217981385655606E-3
                        -1.622976887649164E-4    2.767519653464377E-3   -8.246967223418643E-2    4.872819058201854E-1    2.463813488407272E-3    1.765840067709792E-3    7.520539704681587E-4    1.747685741592358E-3
                        -4.926115177305027E-4    1.302469713451383E-3    2.452568008116403E-3    1.773602590783819E-3   -6.811401082935080E-2    4.653303799066192E-1    3.374092045268627E-4    2.939459633677198E-3
                         4.468260642362365E-4   -4.230695993433113E-3    7.453575024245938E-4    1.727901230227504E-3    3.283977904838521E-4    2.946259089967932E-3   -8.663365583211008E-2    4.837765763617143E-1

 1.262500000000000E9    -5.780899161422115E-2    4.799705746055471E-1    4.758877254644565E-4    3.032089251319402E-3   -2.271557661259376E-4    1.535242041431976E-3   -1.845234992714093E-3   -3.735681700573556E-3
                         4.473156528995374E-4    3.044199109858154E-3   -6.994923432242101E-2    4.980957684743797E-1    2.471565049197256E-3    3.752190066608118E-5    1.106302760330547E-3    1.342241342186871E-3
                        -2.485851731089815E-4    1.545162860330347E-3    2.482187119022150E-3    5.328205779931078E-5   -5.678414209272818E-2    4.759728921932423E-1    9.868044793337890E-4    2.989440683726452E-3
                        -1.847290365138283E-3   -3.724237690547067E-3    1.103777546798086E-3    1.328215017469961E-3    9.850999924588069E-4    2.988338632198324E-3   -7.415849859492006E-2    4.936237744472798E-1

 1.275000000000000E9    -4.333852755395195E-2    4.893654092749729E-1    1.770172363839086E-3    3.035592519528917E-3    5.304986607748640E-4    1.923165320678121E-3   -3.601293863253076E-3   -2.069510080305137E-3
                         1.770828184459391E-3    3.062001957300844E-3   -5.602016534623339E-2    5.065679034938527E-1    1.636816240043769E-3   -7.604671698095819E-4    1.662037199553754E-3    1.003841318648531E-3
                         5.124529217215103E-4    1.915068852320064E-3    1.629220962724019E-3   -7.755937191997473E-4   -4.395369078359636E-2    4.844184355632075E-1    2.195702570773129E-3    2.831439214709876E-3
                        -3.631365562211893E-3   -2.074501359469585E-3    1.660582538912452E-3    1.005878362696915E-3    2.196952882092364E-3    2.811287351982189E-3   -6.061877065669425E-2    5.010946510931741E-1

 1.287500000000000E9    -2.823708271964596E-2    4.967138677680693E-1    3.090429390331986E-3    2.097474808622576E-3    1.758231208593402E-3    1.629687822226669E-3   -4.166205892918779E-3    4.111794781234983E-4
                         3.122380230986212E-3    2.097560698741870E-3   -4.202810678143446E-2    5.129992445485790E-1    1.095039629567376E-3   -7.774146150050102E-4    2.238398136884864E-3    1.284879040014142E-4
                         1.764733713492327E-3    1.609477854687791E-3    1.105730387994598E-3   -7.863544977749526E-4   -3.098542709243048E-2    4.912719663969999E-1    3.449239887381128E-3    1.719706903263774E-3
                        -4.155785152876649E-3    4.277938904876358E-4    2.262096669243578E-3    1.605833535919624E-4    3.442021302336807E-3    1.715314354203039E-3   -4.707037172318810E-2    5.069853971941761E-1

 1.300000000000000E9    -1.327263553375629E-2    5.027938630492779E-1    3.684647533830375E-3    3.864269728384051E-4    2.680140166936977E-3    2.618028762840124E-4   -3.034236120234574E-3    2.781170822712261E-3
                         3.669067167478387E-3    3.800961769851014E-4   -2.787353753811842E-2    5.185225329300065E-1    1.098892552107950E-3   -9.115842491274728E-4    2.206128299136109E-3   -1.291432123740343E-3
                         2.671096758347499E-3    2.447261101458614E-4    1.058179337969221E-3   -9.326657719235667E-4   -1.811700096183199E-2    4.975367723260120E-1    3.812986998923096E-3   -7.833167761590374E-5
                        -3.009636219519882E-3    2.764469369242368E-3    2.199858545068900E-3   -1.279143966044977E-3    3.843818398886496E-3   -6.121243708444304E-5   -3.351722370329197E-2    5.122866282775629E-1

 1.312500000000000E9     1.769365696891773E-3    5.078178619336472E-1    3.157903447827433E-3   -1.247197180242415E-3    2.290787030099585E-3   -1.496651149794445E-3   -7.280898394947932E-4    3.920075355168358E-3
                         3.161999147660244E-3   -1.222293789106248E-3   -1.280311093375240E-2    5.234853268777744E-1    9.221942740086558E-4   -1.490263833718157E-3    1.030203347170904E-3   -2.442580848545631E-3
                         2.314551109721697E-3   -1.511553425478940E-3    9.106916551450216E-4   -1.493179226485608E-3   -4.514732005602845E-3    5.035384015173346E-1    3.110178904010835E-3   -1.652773660006516E-3
                        -6.978098550470861E-4    3.875967080254521E-3    1.047130293430921E-3   -2.440508324382602E-3    3.130710747431240E-3   -1.670105519186996E-3   -1.920814352109334E-2    5.173132422339843E-1

 1.325000000000000E9     1.711385288864412E-2    5.115815287719582E-1    1.968774283082457E-3   -2.113577535942315E-3    9.259479395173388E-4   -2.490241218551620E-3    1.682489266317860E-3    3.345972997886316E-3
                         1.970900631243902E-3   -2.107441461819036E-3    3.313279674336497E-3    5.272116209632834E-1    1.253744200594658E-4   -2.008272105829127E-3   -6.333263751843961E-4   -2.502349774352296E-3
                         8.976688942643722E-4   -2.519502847384648E-3    1.300781039192623E-4   -1.996417462719772E-3    1.020898487414036E-2    5.085892093774759E-1    1.839481129584439E-3   -2.433031931645552E-3
                         1.655202286813844E-3    3.357660071566420E-3   -6.405689322980154E-4   -2.532157992212222E-3    1.840703946548054E-3   -2.432917611308049E-3   -3.786672578876336E-3    5.212338538352205E-1

 1.337500000000000E9     3.275677135754929E-2    5.133093301535461E-1    9.504680842166729E-4   -2.140273104508759E-3   -6.684389870214989E-4   -2.385962138136120E-3    3.095204710543182E-3    1.636886863739914E-3
                         9.606288400501970E-4   -2.139313618483166E-3    1.969023554312571E-2    5.292558269482663E-1   -9.735982522297866E-4   -1.931954049548283E-3   -1.838303033962145E-3   -1.547701916909447E-3
                        -6.723865901712503E-4   -2.386140838877428E-3   -9.474804198292445E-4   -1.916436187708625E-3    2.570483428868162E-2    5.117559664509063E-1    7.349235207938212E-4   -2.425764331196508E-3
                         3.106471381099621E-3    1.585003533304806E-3   -1.849639361738225E-3   -1.521018339153066E-3    7.427048199208266E-4   -2.414818686459980E-3    1.216485377033765E-2    5.232131834216851E-1

 1.350000000000000E9     4.790335527326254E-2    5.127981207691960E-1    4.387254280119618E-4   -1.959072614089719E-3   -1.709685159619188E-3   -1.450352998409163E-3    3.227911709416000E-3   -4.820031393717064E-4
                         4.387765089820887E-4   -1.969967501614503E-3    3.541781212297113E-2    5.294863969400989E-1   -1.797924120187165E-3   -1.102000747134134E-3   -2.107981774496106E-3   -2.010082690498427E-4
                        -1.689648466904926E-3   -1.473505371360131E-3   -1.817261343094957E-3   -1.122415003586239E-3    4.099277737516988E-2    5.129565616446120E-1    1.347177526336573E-4   -2.213388558536695E-3
                         3.218916629935244E-3   -4.704460618017157E-4   -2.152892559014108E-3   -1.845835408245263E-4    1.083655343694586E-4   -2.198842086767666E-3    2.729171388687009E-2    5.233107168654637E-1

 1.362500000000000E9     6.197597433625637E-2    5.107948387119721E-1    6.581192262066278E-5   -2.031604449992571E-3   -1.987114772450125E-3   -3.389601316537118E-4    2.202457604960892E-3   -2.066287522290977E-3
                         5.297200995626467E-5   -2.056160253481325E-3    5.014936350664064E-2    5.284308887548682E-1   -1.950260497404243E-3    2.665241438904447E-5   -1.705188392220446E-3    8.457386679933865E-4
                        -1.997716690600743E-3   -3.412256441151357E-4   -1.969819115938860E-3    1.298124476622757E-5    5.561735479424627E-2    5.126568192201398E-1   -3.601724712621348E-4   -2.146276410399473E-3
                         2.216805880326593E-3   -2.081432218084597E-3   -1.677445754940057E-3    8.555420364763582E-4   -3.667023175381048E-4   -2.142191643225058E-3    4.125122911328814E-2    5.221148940248557E-1

 1.375000000000000E9     7.497518074187411E-2    5.082038100713515E-1   -6.777246029503425E-4   -2.201425151876127E-3   -1.745671545353657E-3    6.386811692505000E-4    6.136713809529339E-4   -2.767662613733575E-3
                        -6.721448333407589E-4   -2.185564223037737E-3    6.369333692652106E-2    5.266013511548373E-1   -1.415724379609750E-3    8.302726977133170E-4   -9.175015484345684E-4    1.372927858852478E-3
                        -1.720122178734703E-3    6.193507370647628E-4   -1.414806140085776E-3    8.694219692790675E-4    6.943736999947780E-2    5.115110645239853E-1   -1.068213350302250E-3   -2.042563962998631E-3
                         6.088013103587678E-4   -2.779623857834441E-3   -9.360840946574696E-4    1.386250082638304E-3   -1.103552062072135E-3   -2.030507145092327E-3    5.425377820200520E-2    5.202821084205145E-1

 1.387500000000000E9     8.739090487084719E-2    5.053943985608520E-1   -1.606210848964585E-3   -1.825758138412287E-3   -1.148034188910501E-3    1.281066706436876E-3   -9.934520391864749E-4   -2.455903197693839E-3
                        -1.618614120387173E-3   -1.819005157213836E-3    7.644709400287894E-2    5.242665442568740E-1   -7.026300684523438E-4    1.070285604675582E-3   -1.420331279064816E-4    1.505590683365435E-3
                        -1.121497062288981E-3    1.283513526381089E-3   -7.132332185627466E-4    1.070686475141780E-3    8.287318661089747E-2    5.098519524719883E-1   -1.891706315461187E-3   -1.496081832766021E-3
                        -1.001902321947209E-3   -2.448981809017249E-3   -1.415554794722957E-4    1.500726341464651E-3   -1.900250409127273E-3   -1.511248362424951E-3    6.706481768711095E-2    5.180094792450630E-1

 1.400000000000000E9     9.940585987192371E-2    5.024383142538553E-1   -2.248697258734816E-3   -8.066840193951713E-4   -3.777292830999605E-4    1.582364683328490E-3   -2.093443722979864E-3   -1.410511999855709E-3
                        -2.271708052133135E-3   -8.141129110850428E-4    8.864231301454725E-2    5.213966755439646E-1   -3.117480685270587E-4    9.305900036184010E-4    5.085153074163702E-4    1.283530146829372E-3
                        -3.575024655053783E-4    1.590867938091010E-3   -2.905549138081708E-4    9.405197853561626E-4    9.615114173308940E-2    5.074735630201824E-1   -2.323686264055756E-3   -4.505876506823697E-4
                        -2.070511122310901E-3   -1.387224072132144E-3    5.201545751931397E-4    1.274714624238241E-3   -2.329155289430272E-3   -4.519629513749870E-4    7.982563775816760E-2    5.150990380906244E-1

 1.412500000000000E9     1.109329710717002E-1    4.989741969506657E-1   -2.167424274186449E-3    3.761011503712232E-4    4.258048044963561E-4    1.537074988141586E-3   -2.393439846322603E-3   -9.284017133626523E-6
                        -2.148217296740907E-3    3.444259357352438E-4    1.005964595669546E-1    5.180996654152710E-1   -1.494958775375752E-4    9.720269760092992E-4    1.016071015069352E-3    8.082024936642834E-4
                         4.335787302526339E-4    1.536310272186615E-3   -1.638777160420994E-4    9.363850539444696E-4    1.091367536445049E-1    5.041835494531066E-1   -2.049975527320942E-3    5.970081852597790E-4
                        -2.404198572358782E-3   -2.583259092956381E-6    1.011106376838340E-3    8.468150926317650E-4   -2.037939952834675E-3    6.029091551691520E-4    9.186337548737564E-2    5.114728065395048E-1

 1.425000000000000E9     1.212201347642850E-1    4.952975376847522E-1   -1.443950382992449E-3    1.037721025158417E-3    1.111360844925726E-3    1.125579009437514E-3   -1.918896772103219E-3    1.317866606687459E-3
                        -1.453336970546075E-3    1.048876136885920E-3    1.118225380673015E-1    5.145716015972219E-1    6.601085280782262E-5    1.091190335473719E-3    1.245780009077425E-3    2.714232905343190E-4
                         1.116280960391454E-3    1.147310523098805E-3    1.114511509342139E-4    1.118835539291402E-3    1.210490681421563E-1    5.003115497360436E-1   -1.310913715756172E-3    1.212494404617058E-3
                        -1.883073661583580E-3    1.329032057236183E-3    1.255796952229159E-3    2.653141296494101E-4   -1.316957167887023E-3    1.169833488701460E-3    1.027183008961512E-1    5.078733245133241E-1

 1.437500000000000E9     1.304271353627864E-1    4.921422140826394E-1   -8.322637838133553E-4    1.184452180299561E-3    1.574620686831016E-3    4.016775775020910E-4   -7.654220939892014E-4    2.124015121454939E-3
                        -7.908405005195731E-4    1.152329621557282E-3    1.224320560685262E-1    5.113800600531458E-1    6.352937515873646E-4    1.093202720756911E-3    1.199591952232534E-3   -3.717306662417577E-4
                         1.554806703561298E-3    3.801453343078271E-4    6.441436042072303E-4    1.101425836283714E-3    1.317796864658674E-1    4.966965319401066E-1   -6.254673124697634E-4    1.228764690122716E-3
                        -7.743718459999305E-4    2.119983519311512E-3    1.212382526495773E-3   -3.488872372143040E-4   -6.397593859357436E-4    1.198086595302620E-3    1.126388892035266E-1    5.049064693655343E-1

 1.450000000000000E9     1.392702172936852E-1    4.898509770962520E-1   -4.389336782337949E-4    1.082530760555446E-3    1.517180655430170E-3   -5.257027709074874E-4    6.194173251881287E-4    2.094015956623951E-3
                        -4.100764711038738E-4    1.074794757118122E-3    1.325659830677192E-1    5.087570170520884E-1    1.195302850675176E-3    6.534535225497130E-4    8.222882769466791E-4   -9.309824174846099E-4
                         1.501232392121499E-3   -5.262137834253589E-4    1.203600853445400E-3    6.568219169429401E-4    1.418674656065982E-1    4.937352278325143E-1   -2.821946195201162E-4    1.058808127843644E-3
                         6.160907760702001E-4    2.085342314171588E-3    8.343472115265294E-4   -9.341146929935323E-4   -2.722349634368483E-4    1.059110398478505E-3    1.224401565820654E-1    5.026748613426059E-1

 1.462500000000000E9     1.482561357223400E-1    4.881369949998468E-1   -2.017798041216853E-4    1.088267304483113E-3    9.168496850495553E-4   -1.220220910180535E-3    1.686130925037516E-3    1.207705740876805E-3
                        -1.831686296845837E-4    1.109330828090304E-3    1.427576901367923E-1    5.065814086039356E-1    1.342088493641934E-3   -7.944257757286172E-5    1.880078591554273E-4   -1.184902149517583E-3
                         9.125749536401845E-4   -1.218699057945516E-3    1.319034750352105E-3   -7.672461308746673E-5    1.518164375955034E-1    4.912261956743162E-1   -1.072125109979312E-4    1.021142778927246E-3
                         1.695797085543850E-3    1.193497429564717E-3    1.810916250523797E-4   -1.204779641816477E-3   -9.489674812430780E-5    1.023438952397305E-3    1.322307711456655E-1    5.005541910007305E-1

 1.475000000000000E9     1.575357367419314E-1    4.864596337805938E-1    1.203413672715744E-4    1.150987019127976E-3    5.092859442652624E-5   -1.410897856787837E-3    1.935985602346417E-3   -4.982349008920940E-5
                         9.871929197263623E-5    1.137011851044015E-3    1.529846827639334E-1    5.045420132262768E-1    9.920973298802938E-4   -6.817283576059463E-4   -4.908999866315108E-4   -1.012715362287539E-3
                         5.627588269921348E-5   -1.418522788938861E-3    9.752825735444420E-4   -7.051782892585808E-4    1.617893307858541E-1    4.888422246164356E-1    1.766251176011515E-4    1.075971862963790E-3
                         1.938934256624439E-3   -5.452280939366886E-5   -4.931785167440691E-4   -1.026148724078770E-3    1.493579401738255E-4    1.063546063078899E-3    1.420827651237764E-1    4.982062775550791E-1

 1.487500000000000E9     1.669342806099453E-1    4.847302236370291E-1    5.790301955257129E-4    1.014706168361109E-3   -6.838134602385283E-4   -1.085532695143192E-3    1.395135677985388E-3   -1.126280035020771E-3
                         5.688695514596697E-4    1.026210665683661E-3    1.631011027795825E-1    5.023023222746793E-1    4.122850708286330E-4   -9.154788316223732E-4   -8.780478443079353E-4   -5.082719865931545E-4
                        -6.689620509266912E-4   -1.101019236655365E-3    4.372571487694649E-4   -9.052777605420001E-4    1.716030296394111E-1    4.863944168455239E-1    5.452403240083236E-4    9.729957990894114E-4
                         1.399517139635034E-3   -1.125307035719534E-3   -8.791484997907805E-4   -5.189569749042270E-4    5.672296239929697E-4    9.376740979660186E-4    1.516427318460092E-1    4.956945500619170E-1

 1.500000000000000E9     1.766207236317991E-1    4.830995808945603E-1    9.200618218006588E-4    6.294015866351394E-4   -1.006879063487572E-3   -5.068383721587357E-4    3.978744881845150E-4   -1.580267341636532E-3
                         9.206488634783866E-4    6.225924656416601E-4    1.730907707074770E-1    5.002389004170577E-1    1.720630601947283E-5   -7.946577254919363E-4   -8.805676119173903E-4    3.292587160324634E-5
                        -1.007170740349612E-3   -5.008845482846551E-4   -1.822404461132191E-5   -8.034661428722358E-4    1.813290357168398E-1    4.841405683006786E-1    8.736791723782000E-4    6.048507049918182E-4
                         3.995223153305163E-4   -1.551849267081396E-3   -8.840503504718117E-4    1.673239846324047E-5    8.685135210104605E-4    6.018348873326502E-4    1.612698530700603E-1    4.934631352247613E-1

 1.512500000000000E9     1.869136175463920E-1    4.817878413218173E-1    9.275815302974916E-4    1.175739837437132E-4   -9.603050578761788E-4    9.182133984129948E-5   -5.208023455351434E-4   -1.342206108087647E-3
                         9.587952729340960E-4    1.411822942477418E-4    1.836186006985059E-1    4.982479189636366E-1   -1.859976247758412E-4   -5.928021290262085E-4   -6.427814574339062E-4    3.856831704624617E-4
                        -9.676065006671045E-4    5.895600740908169E-5   -2.182501385437190E-4   -6.062232011823959E-4    1.912390706079914E-1    4.821892552025154E-1    8.850916472355145E-4    1.564181099661635E-4
                        -5.455811795791482E-4   -1.335901002748271E-3   -6.473605553414630E-4    4.051256969481963E-4    8.953585481662927E-4    1.606429158495556E-4    1.714733341185607E-1    4.916622690925075E-1

 1.525000000000000E9     1.980294925065464E-1    4.805355907237201E-1    7.071612343888717E-4   -1.899545439016118E-4   -7.202720412918525E-4    4.333688345429967E-4   -1.074164977596391E-3   -6.788587626956691E-4
                         7.109006050592919E-4   -1.804054529826722E-4    1.947314268976847E-1    4.962761859503390E-1   -2.865107039692241E-4   -5.028277715098583E-4   -3.237680672903275E-4    5.531381374456177E-4
                        -7.179253629447128E-4    4.382995869778184E-4   -2.789962713936877E-4   -5.189470780456066E-4    2.018059769410198E-1    4.803095126287997E-1    7.068560517607222E-4   -1.085802164796633E-4
                        -1.060130509946569E-3   -6.899913546675040E-4   -3.304861780403954E-4    5.624339706829212E-4    7.381080553786621E-4   -1.148610162142304E-4    1.824031344469723E-1    4.900593381231068E-1

 1.537500000000000E9     2.099830482036363E-1    4.790827687941671E-1    4.758596733854209E-4   -2.596330114240629E-4   -4.214999952121231E-4    6.291303866659688E-4   -1.092705926335388E-3    4.808044236480242E-5
                         4.789416245196066E-4   -2.701887692699922E-4    2.066335192924636E-1    4.940768431113362E-1   -4.094945829292143E-4   -4.433070737941166E-4   -3.927862884868733E-5    5.820955682306794E-4
                        -4.024955944962243E-4    6.429865607539764E-4   -4.215435782853537E-4   -4.388403147034062E-4    2.130619114094064E-1    4.783148099663894E-1    5.549288894448809E-4   -2.135227284695409E-4
                        -1.100182934853871E-3    4.544978531072601E-5   -7.565207875250322E-5    5.841244710831659E-4    5.388190208959377E-4   -2.076994708234951E-4    1.939895251101511E-1    4.883822450477430E-1

 1.550000000000000E9     2.225539486094823E-1    4.769044817409488E-1    3.836612829786131E-4   -2.613098783204348E-4   -9.360624110361423E-5    6.669433786398254E-4   -7.961360171667544E-4    5.363139251341121E-4
                         3.896184699749750E-4   -2.371304699151933E-4    2.191575769804383E-1    4.913777817682285E-1   -6.251218370852702E-4   -2.434288477299505E-4    1.865340675941948E-4    5.147081687349877E-4
                        -9.725722553271148E-5    6.869161512730238E-4   -6.294270020473164E-4   -2.651022027909943E-4    2.251133453406538E-1    4.756658810553454E-1    5.232602532060300E-4   -2.653762889987895E-4
                        -7.954847790116310E-4    5.663132870929613E-4    1.538964873493630E-4    5.043525016424584E-4    5.139769593461624E-4   -2.465957116051615E-4    2.060587771104334E-1    4.862659480524046E-1

 1.562500000000000E9     2.353858546752834E-1    4.742350234555300E-1    3.894413082933041E-4   -3.185400830374652E-4    2.070368674538781E-4    6.484608381952378E-4   -3.293903101132624E-4    7.790638278579404E-4
                         3.877523731140391E-4   -2.872884014136090E-4    2.321301178924896E-1    4.881292227007004E-1   -6.820904400080639E-4    6.452781240933983E-5    3.685457493938539E-4    3.355005256532740E-4
                         2.222764075318199E-4    6.430784172538734E-4   -6.954537547390496E-4    8.099214396927589E-5    2.377519554471380E-1    4.727037206788225E-1    5.106531280742468E-4   -3.960781001374641E-4
                        -3.391902529896232E-4    7.661513919318426E-4    3.718836841991857E-4    3.444824029560163E-4    4.567431528052697E-4   -4.080271083254497E-4    2.183689698219497E-1    4.835832822681395E-1

 1.575000000000000E9     2.484929824913429E-1    4.710768695884514E-1    2.661860913752779E-4   -4.707009300573297E-4    4.997063633184217E-4    4.308144918502042E-4    5.733117054687629E-5    7.737253846332197E-4
                         2.910206653261857E-4   -4.888471610351845E-4    2.455466993326630E-1    4.844024747041877E-1   -4.969410021357501E-4    4.180808766208729E-4    4.844055452168129E-4    1.145966404480026E-4
                         4.912907570851416E-4    4.449179215583189E-4   -5.160419367603624E-4    4.033666495022433E-4    2.509128406588803E-1    4.693807072420312E-1    3.142110294743617E-4   -6.042788404884147E-4
                         7.938795749563098E-5    7.476553230397694E-4    4.783563928861117E-4    1.225388391752282E-4    2.856716602202906E-4   -6.208113037673294E-4    2.311463749037216E-1    4.803927948917161E-1

 1.587500000000000E9     2.620453218038741E-1    4.672715881722463E-1    8.097459875802875E-5   -6.198291436066617E-4    6.107111839163937E-4    1.093954728684056E-4    4.091239690233306E-4    5.775410214026384E-4
                         5.373423114920597E-5   -6.116141912608111E-4    2.592248695632951E-1    4.799310614864588E-1   -2.004157556936533E-4    5.108669119281159E-4    4.669719359187833E-4   -1.185072601823237E-4
                         6.336248164816775E-4    1.266582514252211E-4   -2.038716358371263E-4    5.287666198360360E-4    2.645275551201896E-1    4.655731777617336E-1    3.050063426343818E-5   -7.023473399861577E-4
                         4.037342558953715E-4    5.860363786303730E-4    4.516004089166321E-4   -1.102291514288430E-4    1.719329178538076E-5   -6.891686186788289E-4    2.443195114911616E-1    4.763804733562297E-1

 1.600000000000000E9     2.759621477184699E-1    4.625065374002991E-1   -2.108358296194434E-4   -5.466247906637782E-4    5.694051006812283E-4   -2.167436095524054E-4    5.896631320722949E-4    2.939543245397264E-4
                        -1.954436539951223E-4   -5.518081464791335E-4    2.733046495179904E-1    4.743920523028610E-1    1.362397794412665E-5    4.308438506136570E-4    2.946831585522401E-4   -2.928255521030392E-4
                         5.797571455044327E-4   -2.100469654591578E-4    3.818948291833065E-5    4.523483645173832E-4    2.787432165445776E-1    4.610489555200790E-1   -2.587328358335542E-4   -5.639041466687690E-4
                         6.146775815499205E-4    2.595472895612415E-4    3.077150932718241E-4   -3.076205522169540E-4   -2.903033113047483E-4   -5.818891799436321E-4    2.580928638798224E-1    4.712735966630419E-1

 1.612500000000000E9     2.903556009312575E-1    4.566443601827213E-1   -3.764090437524561E-4   -3.335444721861877E-4    3.543889878763537E-4   -4.682096878591317E-4    6.665887125642801E-4   -9.365930325159012E-5
                        -3.754740906257786E-4   -3.538920672592007E-4    2.876642044530289E-1    4.678540112040597E-1    1.537044447489618E-4    3.040811379721344E-4    1.011744540151178E-4   -3.828382500763613E-4
                         3.672251947502040E-4   -4.654665795471435E-4    1.450493799699664E-4    3.082155221701088E-4    2.931482720686958E-1    4.556073801482459E-1   -4.209600263982180E-4   -3.361811446483657E-4
                         6.576117700009779E-4   -9.147405771374735E-5    8.642620590670370E-5   -3.760779604852728E-4   -4.201573658686464E-4   -3.548775206482551E-4    2.722346499026062E-1    4.650037169830055E-1

 1.625000000000000E9     3.050146009911487E-1    4.493699062018646E-1   -3.938384386500081E-4   -1.285769146035527E-4    4.407824959019530E-5   -5.076651899282740E-4    5.103479885593653E-4   -4.038492004547955E-4
                        -3.997783541311264E-4   -1.462115491671163E-4    3.022979820666428E-1    4.600722019614943E-1    1.562574752267783E-4    2.234085883582003E-4   -9.731472509588034E-5   -3.216911201743165E-4
                         5.422505708251228E-5   -5.290284802274548E-4    1.615287785833176E-4    2.234465734000599E-4    3.077066428097225E-1    4.489313935381555E-1   -4.157928413799002E-4   -1.365709972963409E-4
                         5.078947151309901E-4   -4.125360991796668E-4   -9.977124835534542E-5   -3.316803716627716E-4   -4.139261941834988E-4   -1.393482332611992E-4    2.866118749369162E-1    4.576174009967597E-1

 1.637500000000000E9     3.196022335656619E-1    4.406553191552987E-1   -3.364190028575819E-4   -1.939354293850713E-5   -1.831900225255072E-4   -4.218329792423867E-4    1.821557216164794E-4   -6.102237820600395E-4
                        -3.398703023178196E-4   -2.839604724473459E-5    3.167864645385498E-1    4.510453044155545E-1    2.191851956899859E-4    1.958884614038033E-4   -2.191692062469214E-4   -2.040736652470246E-4
                        -2.037891161917278E-4   -4.193254095842319E-4    1.962636171806310E-4    2.060616697260006E-4    3.221338487624970E-1    4.411179967085432E-1   -3.646519558257518E-4   -6.778644605035258E-6
                         1.898330548892494E-4   -6.008588006313920E-4   -1.970579061466318E-4   -2.100780581719004E-4   -3.380606168816380E-4   -2.326560935994986E-5    3.009605856788356E-1    4.492645359118264E-1

 1.650000000000000E9     3.341003159724308E-1    4.307893139164436E-1   -2.975191417166879E-4    6.961953666869719E-5   -3.318954119449950E-4   -2.201910316938309E-4   -1.923807125591059E-4   -5.792124616477680E-4
                        -2.995669114696317E-4    3.869857164037283E-5    3.312657062018804E-1    4.408726920929877E-1    2.873690066413269E-4    1.005146858302883E-4   -2.427011512868130E-4   -7.908620939443077E-5
                        -3.294230433011114E-4   -2.493874230104196E-4    2.972241796103353E-4    1.227299454096880E-4    3.366062449095031E-1    4.320880391362570E-1   -3.396387098757419E-4    3.803578973093664E-5
                        -1.914356379692830E-4   -5.831755675268725E-4   -2.415679423589620E-4   -9.200599747254880E-5   -3.203411236969355E-4    5.724481482758774E-5    3.152375023301816E-1    4.400251324865772E-1

 1.662500000000000E9     3.483491222564105E-1    4.199247562843754E-1   -2.764898611816314E-4    1.343999710291892E-4   -3.555155166826424E-4   -5.700753365950912E-5   -4.651112152745276E-4   -3.355386367364119E-4
                        -2.797783383637492E-4    1.097240616078739E-4    3.454972973809007E-1    4.293952653858200E-1    3.336340573482820E-4   -7.876651303015379E-6   -2.127296337923985E-4   -6.302954607377333E-7
                        -3.478209383665276E-4   -3.737603328433314E-5    3.262570417363863E-4   -2.701023597144002E-5    3.510279104715330E-1    4.215845024420574E-1   -3.148219344418922E-4    1.310824867474432E-4
                        -4.539679818563094E-4   -3.550953459625417E-4   -1.904723670949722E-4    4.834658121389650E-5   -3.133996227269033E-4    1.247633497751865E-4    3.290634062222897E-1    4.295891841935499E-1

 1.675000000000000E9     3.621026202491228E-1    4.076912489526536E-1   -2.388879727057423E-4    2.133294404609765E-4   -2.885489636620386E-4    7.939504873865575E-5   -5.474815551843633E-4   -4.116102710392332E-5
                        -2.090920965540589E-4    1.796647669933839E-4    3.590563047111087E-1    4.165778562360148E-1    2.642469240954944E-4   -1.676270890374846E-4   -1.512143039757265E-4    5.271633239557186E-5
                        -3.032345566508700E-4    1.105527295665224E-4    2.594752909200430E-4   -1.674305419423243E-4    3.651943545490110E-1    4.095672893896592E-1   -2.560274881173873E-4    2.463097881579898E-4
                        -5.644346708415049E-4   -3.208842169953943E-5   -1.450237630656236E-4    8.314628227550505E-5   -2.551665406709159E-4    2.681380053043505E-4    3.421742435634831E-1    4.176489196789026E-1

 1.687500000000000E9     3.753260232306412E-1    3.944538291962467E-1   -1.377735985854918E-4    2.906509344831981E-4   -2.149803085444216E-4    1.749445572900178E-4   -4.339463339798130E-4    2.573252682278714E-4
                        -1.484346595993941E-4    2.892167038334577E-4    3.718563767806077E-1    4.025048233254389E-1    1.120631988885876E-4   -2.357445049391482E-4   -1.062733402191657E-4    1.135915299155366E-4
                        -2.165284238142620E-4    1.741819946026136E-4    1.325161925648153E-4   -2.460037836738603E-4    3.789429942905619E-1    3.961256148590027E-1   -9.529767071147973E-5    3.400761696845606E-4
                        -4.246876149431086E-4    2.694634724539912E-4   -1.138984042322003E-4    9.985945274537527E-5   -1.164948444856747E-4    3.407521884457030E-4    3.545461514129274E-1    4.044064879869883E-1

 1.700000000000000E9     3.875754918219380E-1    3.800129650181026E-1    1.733304199982011E-5    2.928464642200362E-4   -1.076134201836898E-4    2.314195186414193E-4   -1.806324132711252E-4    4.135076511025086E-4
                         2.320583673124192E-5    2.785879402388179E-4    3.837105971568319E-1    3.872074931978525E-1   -1.677941924771211E-5   -2.061768987380241E-4   -5.278385546865163E-5    1.267011925725248E-4
                        -1.075758670101345E-4    2.421511966196105E-4   -1.246099742854650E-5   -1.949935286495981E-4    3.920722414378539E-1    3.813805459861382E-1    6.420288867207524E-5    2.973616335544052E-4
                        -2.106448284324617E-4    4.457268416108148E-4   -7.905044118987978E-5    1.276203529620913E-4    5.446235822042326E-5    3.134362676668657E-4    3.660385125074807E-1    3.898932428029875E-1

 1.712500000000000E9     3.989006415039601E-1    3.647167021702248E-1    1.258478571269967E-4    2.068312453984954E-4    2.781443685904142E-6    2.274450042471142E-4    6.504267918395476E-5    4.244569282213489E-4
                         1.234329835788222E-4    2.141069029207207E-4    3.944739683105124E-1    3.707848076371616E-1   -6.408167416911220E-5   -1.454285708108030E-4   -1.403631477808657E-5    1.734284860173316E-4
                         1.332521320529236E-5    2.462366092560915E-4   -4.499994452398301E-5   -1.274430225937723E-4    4.043057991447588E-1    3.656614767632879E-1    1.563142055734646E-4    2.103018517548711E-4
                         7.200765324080053E-5    4.271859997479455E-4   -2.754165150155771E-5    1.472536605991905E-4    1.442944598605240E-4    2.343928339009978E-4    3.766267645582293E-1    3.742456789253863E-1

 1.725000000000000E9     4.091144299627120E-1    3.483924418934171E-1    1.818093703195896E-4    1.286933027119532E-4    1.078882148748300E-4    2.190821551603338E-4    2.768039278947010E-4    2.663460398880024E-4
                         1.827243155564888E-4    1.289500993186253E-4    4.041114638685486E-1    3.534466004559697E-1   -2.638464233070223E-5   -1.040442620359290E-4    7.414153036140648E-5    2.016342080247103E-4
                         1.368205665774719E-4    2.068026522160748E-4   -4.190293307140138E-5   -9.120912642660395E-5    4.154980846484983E-1    3.490711957669723E-1    1.970104901838244E-4    7.141135660855987E-5
                         2.615198705488008E-4    2.881423935279253E-4    5.441049702894633E-5    1.900121227525271E-4    2.099244054188844E-4    9.875062472486480E-5    3.863579454367433E-1    3.576383416796161E-1

 1.737500000000000E9     4.182844004059374E-1    3.310575438783057E-1    1.799374584504755E-4    4.011058845133404E-5    1.796160378253963E-4    1.261957249492142E-4    3.299175368869647E-4    1.019843442241450E-4
                         1.768487549428989E-4    3.987402299829034E-5    4.126438089617271E-1    3.350621124964479E-1   -6.900813067599710E-5   -9.779096281707547E-5    1.503089295388616E-4    1.221175676368872E-4
                         1.906125940938461E-4    1.294620579156241E-4   -3.713559779119295E-5   -9.741980924080892E-5    4.255214616567253E-1    3.315095766687634E-1    1.685724788512847E-4    9.630910829332315E-6
                         3.677988654792866E-4    1.059393314890899E-4    1.572123495548966E-4    1.287065104527413E-4    1.704016574419384E-4    1.287342999981979E-5    3.950805983638716E-1    3.402101410277139E-1

 1.750000000000000E9     4.263158280355579E-1    3.125251202565787E-1    1.538971472097197E-4    1.244940517573766E-5    2.117439462392232E-4    3.207656731234823E-6    3.076604584336176E-4   -1.037007121515563E-4
                         1.599926566340793E-4   -2.790281898993526E-5    4.198780807014172E-1    3.158176867431415E-1   -6.439710113364001E-5   -1.113490089488850E-4    1.646857565264548E-4    6.975102375063312E-5
                         2.199520877608386E-4    3.673360467450702E-5   -7.872101854514087E-5   -1.425850101784482E-4    4.342427508270341E-1    3.130709952860112E-1    1.337981436714330E-4   -3.563185775234713E-5
                         3.056742005034567E-4   -1.098429197393419E-4    1.994304199663069E-4    6.728510992432507E-5    1.431443362804626E-4   -4.962232419423577E-5    4.024923699246866E-1    3.220742381230666E-1

 1.762500000000000E9     4.330679253264021E-1    2.930888808018401E-1    1.436890800314259E-4   -7.095400456365525E-5    1.789373141331697E-4   -7.095352743103814E-5    2.051383018161604E-4   -2.345156734014137E-4
                         1.565937826036771E-4   -8.334074192169568E-5    4.255360149901450E-1    2.959495167297878E-1   -1.314286397466728E-4   -6.051824189643136E-5    2.144589129230006E-4   -3.290797497462566E-5
                         1.753189696560461E-4   -7.026200589147264E-5   -1.285604001397508E-4   -8.494785674026789E-5    4.413932479213621E-1    2.938088248722771E-1    1.073402550252513E-4   -6.495912362341626E-5
                         2.015400522507977E-4   -2.424714172825011E-4    1.765389947091104E-4   -1.966011081579599E-5    1.010559218540214E-4   -7.224173587061919E-5    4.084506592119901E-1    3.035512864630087E-1

 1.775000000000000E9     4.384402651794464E-1    2.731379561594368E-1    7.758206800459047E-5   -1.444954795275293E-4    1.183246455369068E-4   -1.137112158751890E-4    5.836053023293963E-5   -3.009489999791040E-4
                         9.753847293187037E-5   -1.239818067669067E-4    4.295839584767295E-1    2.755250130846021E-1   -1.674184583454427E-4   -9.657910438051822E-6    1.577468370952239E-4   -1.160809864430257E-4
                         1.308828614239554E-4   -1.350839565687222E-4   -1.711353351897968E-4   -1.062658674407504E-5    4.469816599740163E-1    2.738145247525375E-1    5.355775814375452E-5   -9.990576566939524E-5
                         5.957841961175890E-5   -2.809600706590685E-4    1.778577790811872E-4   -1.193629263165362E-4    2.395090895043783E-5   -9.659726118403246E-5    4.127985109629808E-1    2.846960037083797E-1

 1.787500000000000E9     4.423347404494061E-1    2.528053665664385E-1   -1.171041688777923E-5   -1.590815358937891E-4    7.772842229951243E-5   -1.431343202031364E-4   -1.095812875379829E-4   -2.627898178123680E-4
                         1.020573251678156E-5   -1.591619918284569E-4    4.318515600898484E-1    2.545530403308783E-1   -1.648217580449941E-4    4.015829511890777E-5    9.489577732868908E-5   -1.989243655303128E-4
                         6.912331548559032E-5   -1.331758826778486E-4   -1.476492068682891E-4    5.206219083349181E-5    4.507958763797096E-1    2.531640127721226E-1   -1.371086699865941E-5   -9.540691083869273E-5
                        -1.030449338453956E-4   -2.717013831304719E-4    1.109865617552822E-4   -1.941497917233892E-4   -2.224620030573936E-5   -1.111531764099414E-4    4.154463071436142E-1    2.654583286511493E-1

 1.800000000000000E9     4.448166314499852E-1    2.321159692410183E-1   -9.173980776177179E-5   -1.435639807373955E-4    8.122834933970824E-6   -1.445260810526105E-4   -2.251309199684228E-4   -1.688592646487801E-4
                        -1.129987495721712E-4   -1.312056922360874E-4    4.321800784528491E-1    2.333104288748151E-1   -1.358614897184486E-4    9.761097216078871E-5   -2.327140202050184E-5   -2.111621928030785E-4
                         1.062764332808044E-5   -1.439370150524635E-4   -1.281644772862339E-4    1.125144999192611E-4    4.533357040423592E-1    2.320551764314457E-1   -9.789928611440014E-5   -6.598390364545814E-5
                        -2.127811595256961E-4   -1.908931017241287E-4    1.029943172914102E-6   -2.100507057990095E-4   -1.009876915453847E-4   -7.540875985026743E-5    4.163551794036331E-1    2.458912609460627E-1

 1.812500000000000E9     4.457581716746596E-1    2.113572311900041E-1   -1.262645953659902E-4   -4.196397849608600E-5   -4.179639957945954E-5   -1.579363856188075E-4   -2.662579572406435E-4   -5.728663495538156E-6
                        -1.703951901651053E-4   -7.952062177209839E-5    4.307296290901718E-1    2.119165464433157E-1   -1.046331312727660E-4    1.305965698447974E-4   -9.583704525810687E-5   -2.009285781726417E-4
                        -3.963724295878493E-5   -1.496197522907264E-4   -9.205109047261694E-5    1.198483087336465E-4    4.543224697803484E-1    2.105279812531118E-1   -1.022482146764007E-4    1.164570054321062E-5
                        -2.572033632958500E-4   -2.375428675098887E-5   -1.164248366133040E-4   -1.941286939301250E-4   -9.995850264694816E-5    1.833125528306457E-5    4.158237136256497E-1    2.259169187061485E-1

 1.825000000000000E9     4.449796841014153E-1    1.906043517266287E-1   -1.263826080659194E-4    5.600932755408052E-5   -1.128460817946781E-4   -1.546574155314256E-4   -2.314991532272738E-4    1.060341932097316E-4
                        -1.334326859875228E-4    5.387691731780169E-5    4.274801639094290E-1    1.906442233703690E-1   -7.659441077464593E-5    1.429398813442968E-4   -2.155714565925717E-4   -1.323802089228747E-4
                        -1.087297512599940E-4   -1.129391217023359E-4   -5.687489662932632E-5    1.655902709113977E-4    4.537870603802433E-1    1.889024575696462E-1   -4.763539714563330E-5    9.142952076098538E-5
                        -2.676209043602661E-4    1.089875729951672E-4   -2.121661711747554E-4   -1.210455787439655E-4   -5.905597028243104E-5    8.051115963154355E-5    4.137995179241176E-1    2.057717567484031E-1

 1.837500000000000E9     4.424099512840344E-1    1.697832997116035E-1   -6.235079784914994E-5    1.266617168095381E-4   -1.603994060354882E-4   -9.063984944494517E-5   -1.181493032026972E-4    2.071805552468399E-4
                        -8.172896024147878E-5    1.422842130125991E-4    4.222309144342356E-1    1.698005539412388E-1   -4.596398356153544E-6    1.826196316677179E-4   -2.510908593410858E-4    1.090422947532266E-5
                        -1.771972200602544E-4   -7.292657919853703E-5    6.686580185189824E-6    1.960471186820958E-4    4.516462843588740E-1    1.674607006115386E-1    2.363891930927970E-5    1.037753742734966E-4
                        -1.216421682501400E-4    1.907043371272249E-4   -2.331251154983970E-4   -2.269687912665207E-5    9.976820286734791E-7    9.303602069976094E-5    4.103237418607785E-1    1.858472001925371E-1

 1.850000000000000E9     4.378783685710742E-1    1.493065273416908E-1   -2.027845988749538E-6    1.365696171377519E-4   -2.081941247862229E-4    1.032065036186171E-5   -2.891158917333032E-6    2.256849097866176E-4
                        -1.311384563071450E-5    1.488892834202499E-4    4.151307576753198E-1    1.497041177922934E-1    9.656026384857912E-5    1.702095483256630E-4   -2.493558286012975E-4    1.470634452106275E-4
                        -2.328198414435093E-4    2.234053996873368E-5    7.526479020083042E-5    1.746184618158616E-4    4.478737845371006E-1    1.464717200697381E-1    6.138357385890760E-5    7.048976632489625E-5
                         4.296611410381766E-6    2.644116803186402E-4   -1.964200730306694E-4    1.302809366136641E-4    5.338035882658336E-5    1.089675364123075E-4    4.053316588403758E-1    1.664106482830274E-1

 1.862500000000000E9     4.315536997738796E-1    1.288880389263666E-1    8.431318480946007E-5    1.080447501167767E-4   -1.938605147678913E-4    1.339353523576760E-4    1.241325004565623E-4    2.174018238320543E-4
                         5.663483942847588E-5    9.941177961746716E-5    4.063073619739185E-1    1.304886029962415E-1    1.552255420164827E-4    1.220671560423701E-4   -1.134471998059822E-4    2.621995974263254E-4
                        -2.148821025601051E-4    1.247630936742832E-4    1.471200126725937E-4    1.170130052219863E-4    4.424532244360976E-1    1.260268725733827E-1    1.111643753351705E-4    5.526374670389888E-5
                         1.569851281403909E-4    2.153236802518486E-4   -1.401503911458224E-4    2.142965030963135E-4    1.250650828822422E-4    6.256990731934279E-5    3.987460625145646E-1    1.476789788838458E-1

 1.875000000000000E9     4.233711901857359E-1    1.089694185991391E-1    1.103707770447316E-4    5.236411724018391E-5   -1.057661971101805E-4    2.276837673074847E-4    2.259368124254046E-4    7.344278670385369E-5
                         1.247695745161363E-4    6.495346885499859E-5    3.956575101067275E-1    1.123192594049805E-1    1.850173284021075E-4    1.750970671973570E-5    6.690082816282232E-6    2.120003176205014E-4
                        -9.653791276211871E-5    2.283052061206141E-4    2.013643470989111E-4    1.851056507561463E-5    4.351987220823767E-1    1.061544372348487E-1    1.172415638750720E-4   -1.511348041426235E-5
                         2.259058954955300E-4    9.017057759757883E-5    2.733947157549956E-5    2.727184912838383E-4    1.382737513719182E-4    1.047059117966126E-5    3.903248805229801E-1    1.298320373790785E-1

 1.887500000000000E9     4.133489657581939E-1    8.958657177068323E-2    1.661949561211348E-4   -1.913135555875352E-5    1.165295526364468E-5    2.491625113792887E-4    2.093980338993710E-4   -5.035734300662717E-5
                         1.640970703908009E-4   -1.593628395380509E-5    3.832735887439772E-1    9.521374859570636E-2    1.973264505720986E-4   -5.902186169918316E-5    2.038483644605910E-4    2.148396501723186E-4
                         3.776370476333535E-5    2.563902825682631E-4    1.795852923268570E-4   -6.928868195958354E-5    4.260403801069335E-1    8.700200555391920E-2    1.331521990027514E-4   -7.614283444832575E-5
                         2.446676079387346E-4   -6.701343050724571E-5    1.761414750904523E-4    2.211992578302163E-4    1.507485558381470E-4   -6.005414815123551E-5    3.799314519098145E-1    1.128630976347654E-1

 1.900000000000000E9     4.018169105212132E-1    7.117308044058655E-2    1.238470515565863E-4   -6.136321412005651E-5    2.127540643243205E-4    2.185987714860727E-4    1.464977095560139E-4   -2.010448267712498E-4
                         1.113077380554044E-4   -8.186878953953536E-5    3.691636977680950E-1    7.943403773180339E-2    1.714079216613284E-4   -1.306971137145926E-4    2.293656460655601E-4    7.521754945695205E-5
                         1.709264277670073E-4    1.802969190566504E-4    1.188468099163498E-4   -1.226528652089117E-4    4.150210918799078E-1    6.868297828138543E-2    9.466022818012306E-5   -1.436007440855463E-4
                         1.463265597132496E-4   -1.789380944118907E-4    2.456579751221755E-4    8.886319596709811E-5    1.232938217894262E-4   -1.248052390098867E-4    3.678864604570871E-1    9.683958735542016E-2

 1.912500000000000E9     3.886711473624850E-1    5.394002051043037E-2    8.258328688965683E-5   -1.309188953834900E-4    2.569165585893396E-4    6.144658113626505E-5    1.990982821665738E-5   -2.313557372863561E-4
                         7.751938916209034E-5   -1.334773839531765E-4    3.534154074646638E-1    6.500989323896546E-2    9.245838023706318E-5   -1.396009970905046E-4    2.642100180687106E-4   -7.825117388904611E-5
                         2.660821603125604E-4    5.226247093720144E-5    6.487346325810001E-5   -1.735805333173038E-4    4.023985417701420E-1    5.109902340935828E-2    3.042614118440785E-5   -1.752184160290963E-4
                         8.138592642775028E-6   -1.989272269383617E-4    2.545752302672094E-4   -7.427504125345005E-5    4.488101012703232E-5   -1.796184301128228E-4    3.541665697207647E-1    8.185690923379475E-2

 1.925000000000000E9     3.740309970036760E-1    3.823577328229598E-2    2.311664105328097E-5   -1.735763550941438E-4    2.750731177853754E-4   -8.019459895754494E-5   -1.115449689139841E-4   -1.658454458899603E-4
                        -4.001242901753333E-6   -1.683646391180204E-4    3.365424920596448E-1    5.237261134804853E-2    2.577934300906179E-5   -1.976062770222337E-4    1.734730148823710E-4   -1.773284148075202E-4
                         2.482232857630296E-4   -8.547746184854390E-5    1.731241576044194E-5   -1.708584578542726E-4    3.882810067769485E-1    3.466248187048725E-2   -4.808852820534035E-5   -1.777757086164066E-4
                        -1.058243225014322E-4   -1.777842863241855E-4    1.515134213282828E-4   -2.120274253801570E-4   -3.331645160999082E-5   -1.675284430521090E-4    3.390435857754481E-1    6.810615290469897E-2

 1.937500000000000E9     3.580389511365918E-1    2.420329818028093E-2   -7.144275230173607E-5   -1.351197537327598E-4    1.631233575622063E-4   -2.121906873477555E-4   -1.806988675012198E-4   -8.359229899025770E-5
                        -4.603782768193001E-5   -1.512621378019552E-4    3.185539204709333E-1    4.149900185419794E-2   -2.436716429776785E-5   -1.958196126309990E-4    3.998643419093372E-5   -2.532403836610507E-4
                         1.647870755701691E-4   -2.355487254185435E-4   -6.406614508132337E-5   -1.727136893332713E-4    3.728450304073657E-1    1.951807845997439E-2   -1.220877536517208E-4   -1.443054918480780E-4
                        -1.744518599294086E-4   -8.722227812408262E-5    4.891644373626032E-5   -2.529610789372105E-4   -1.085619733892942E-4   -1.417530106947221E-4    3.227740648473580E-1    5.589907387686484E-2

 1.950000000000000E9     3.407370108431452E-1    1.201795921956789E-2   -1.264045318688544E-4   -1.057237626416126E-4    3.690113245368476E-5   -2.683377419107819E-4   -1.799927250337552E-4    3.737756720029338E-5
                        -1.217110191317309E-4   -1.347591335607092E-4    2.996957489443186E-1    3.278174655358858E-2   -1.282270949420719E-4   -1.510233086969457E-4   -7.028495169886912E-5   -2.058802241679004E-4
                         2.437173961336414E-5   -2.659515408359247E-4   -1.182519789864115E-4   -1.454140664918184E-4    3.562311953417338E-1    5.860473639099464E-3   -1.467852103273554E-4   -1.026180737921519E-4
                        -1.913255176294454E-4    3.594356613939020E-6   -9.133499182590087E-5   -2.254591003333197E-4   -1.821962171072374E-4   -8.998194591113815E-5    3.054976342674842E-1    4.556678473850324E-2

 1.962500000000000E9     3.223424185229949E-1    1.810507070784509E-3   -1.298694587182111E-4   -7.012299842490671E-5   -1.524041186394326E-4   -2.194150858427884E-4   -1.213740561660686E-4    1.214748819013641E-4
                        -1.505826811876677E-4   -5.331679994189525E-5    2.801850723091877E-1    2.633259343326817E-2   -1.731549786859085E-4   -7.685076933060730E-5   -1.830506189505828E-4   -1.212267052594262E-4
                        -1.107296419148858E-4   -2.550293108359197E-4   -1.718155255631357E-4   -8.825374255891170E-5    3.385531996186820E-1   -6.005628043333188E-3   -1.789804646340891E-4   -2.339462135410735E-5
                        -1.371737052449662E-4    1.275836215262586E-4   -1.867923509396380E-4   -1.312031397616310E-4   -2.001732173525087E-4   -1.984198157766385E-5    2.873479667535204E-1    3.732562820540332E-2

 1.975000000000000E9     3.028386698885812E-1   -6.282154465135788E-3   -1.354697524030467E-4   -1.723844555167342E-6   -2.425646227657546E-4   -1.261852730733422E-4   -3.374529305450565E-5    1.746895460652669E-4
                        -1.503192091204932E-4    2.024468217256430E-5    2.602149766265051E-1    2.233312927920521E-2   -1.977444912266058E-4    2.658400760265057E-5   -2.235228379814124E-4   -1.417072994268534E-5
                        -2.245387707569098E-4   -1.284740108351672E-4   -2.260997549593034E-4    3.110659195414690E-5    3.200133539465592E-1   -1.571051533430094E-2   -1.541918183542319E-4    5.007156722125440E-5
                        -1.207346978160532E-5    1.741397713657947E-4   -2.375588544358160E-4    9.568417197365036E-6   -1.765128599361664E-4    5.960303295023234E-5    2.684543958574482E-1    3.144157765016298E-2

 1.987500000000000E9     2.825645514647602E-1   -1.225809809539681E-2   -1.247305090731232E-4    6.457710395688411E-5   -2.494240396580720E-4    2.179576148177458E-5    7.837032416942055E-5    1.733383702098966E-4
                        -1.532929545245723E-4    5.477515504442434E-5    2.398840511736186E-1    2.103025843409136E-2   -1.838172490653542E-4    6.692751492670901E-5   -1.998588006413259E-4    1.414041710797971E-4
                        -2.626352568278826E-4   -5.480833953161411E-6   -1.993893239741903E-4    9.560187209364272E-5    3.006180344962496E-1   -2.324682251647093E-2   -1.855639036243494E-4    1.199679888502621E-4
                         4.951169635535084E-5    1.438498071680964E-4   -2.220226826026137E-4    7.842267467414061E-5   -1.721613348006264E-4    1.209184016734574E-4    2.489209081861062E-1    2.804542906428080E-2

 2.000000000000000E9     2.617663511969039E-1   -1.609770560708921E-2   -1.259265929335808E-4    1.444231208667793E-4   -1.742271655996453E-4    1.638004637627074E-4    1.252903734262577E-4    8.563872550091055E-5
                        -1.250606703911469E-4    1.209763872573866E-4    2.195883290092296E-1    2.213489403718619E-2   -1.301916294605820E-4    1.839836617201870E-4   -1.279852424385691E-4    2.248820661177117E-4
                        -1.958843211913012E-4    1.633289431044798E-4   -1.184015041503122E-4    1.646264805262078E-4    2.806233601303066E-1   -2.838223371659228E-2   -1.036626669541237E-4    1.792957099598540E-4
                         1.379074741156736E-4    6.407431730467591E-5   -9.487848260811978E-5    1.924397254698614E-4   -9.571557592289995E-5    1.997275406456093E-4    2.290109124811973E-1    2.711006896717071E-2

 2.012500000000000E9     2.407149438961161E-1   -1.819639333910789E-2   -5.931033121335851E-5    1.265933355065047E-4   -8.959541756465130E-5    2.321435377759441E-4    1.624082075869649E-4   -1.425393711699894E-5
                        -6.014519290533453E-5    1.634501516824005E-4    1.997454542763170E-1    2.519534312050518E-2   -2.016299186271782E-5    2.362624080324864E-4    1.552087042220979E-5    1.915794217207712E-4
                        -6.996274740647022E-5    2.379478722292550E-4   -4.002274589741699E-5    2.099299584711961E-4    2.602892059008767E-1   -3.166328081444169E-2   -3.794541046156553E-6    2.017024505403719E-4
                         1.343541581409641E-4   -7.089553217410575E-6    1.061270551104496E-5    1.992720811729165E-4   -1.622437199633093E-5    2.188555502448479E-4    2.092094548527138E-1    2.809656934772110E-2

 2.025000000000000E9     2.200229147004232E-1   -1.776039783519633E-2    2.983043570886814E-5    1.562658402141109E-4    6.666804726442262E-5    2.416771175264960E-4    1.013360330363263E-4   -8.438850533571050E-5
                         1.293882677141548E-5    1.513257266498745E-4    1.806045304509301E-1    3.065424869036353E-2    8.019208368418454E-5    2.110146206670096E-4    1.411478235198077E-4    1.627062680321278E-4
                         6.476348071141060E-5    2.232525551607595E-4    7.383092028410594E-5    1.901869792020825E-4    2.396796031897614E-1   -3.259866267950951E-2    8.192948094113924E-5    2.188662317524923E-4
                         9.501233834568619E-5   -9.150031902186978E-5    1.233760964928163E-4    1.531213482121767E-4    8.006676195677560E-5    1.917805656833882E-4    1.897299737392046E-1    3.151014359034378E-2

 2.037500000000000E9     2.000074764939988E-1   -1.488855053650858E-2    8.253234598682980E-5    1.276143823559227E-4    1.591133442290997E-4    1.220877295187672E-4    2.337770765533588E-5   -1.223297476607182E-4
                         9.973299851741854E-5    1.334797987327009E-4    1.626241020024034E-1    3.855279373247143E-2    1.557103522764027E-4    1.281101009379334E-4    2.003126243152309E-4    7.002109001566007E-5
                         1.743406647460903E-4    1.520022539819821E-4    1.588324369786581E-4    1.408415574247191E-4    2.192849065502615E-1   -3.120701717751295E-2    1.809609413881337E-4    1.175701371306143E-4
                         2.428642485171709E-5   -1.304197702806144E-4    1.805407426825324E-4    3.715896804200366E-5    1.542715820002659E-4    1.309028745065967E-4    1.710727480135363E-1    3.735725112823260E-2

 2.050000000000000E9     1.810367972372749E-1   -9.531454608787609E-3    1.529703141733324E-4    7.295907069409736E-5    2.033504684744177E-4    2.713903088614687E-5   -5.587996271611561E-5   -1.054351809920399E-4
                         1.420964191082115E-4    8.547968544395863E-5    1.461544566913784E-1    4.835752886587728E-2    1.881819874974655E-4    5.267160912129402E-5    1.849605291869639E-4   -4.113587507770233E-5
                         1.985282334644912E-4    3.296903647909159E-5    2.078595597379302E-4    4.469633358626065E-5    1.995208397313287E-1   -2.768221202711001E-2    2.006152514415178E-4    5.334515178155590E-5
                        -4.167071195190994E-5   -1.054405723396359E-4    1.778027358946162E-4   -5.973666691505722E-5    2.092774119731552E-4    8.203477953886818E-5    1.536813634162693E-1    4.541551520254121E-2

 2.062500000000000E9     1.632666807031924E-1   -1.907613104884330E-3    1.937537672900701E-4    7.733034092437741E-6    1.903984648631160E-4   -1.011422117789272E-4   -8.808169968592248E-5   -6.329613849530630E-5
                         1.869727900766567E-4    4.759507827303209E-6    1.315312836545337E-1    6.013658115434454E-2    2.219147500398507E-4   -4.812333750510385E-5    7.879331417468283E-5   -1.253236649747634E-4
                         1.889668778037868E-4   -9.785461091981482E-5    2.123392940675853E-4   -3.679607710139520E-5    1.807414276442632E-1   -2.214791356898444E-2    1.996282351036893E-4   -2.355929248924290E-5
                        -8.309782572585901E-5   -5.174458577814952E-5    1.100394040805213E-4   -1.211363434335338E-4    2.340065877372307E-4   -2.908324652372643E-5    1.378570098443951E-1    5.562584804099924E-2

 2.075000000000000E9     1.468858377498004E-1    7.869752228663755E-3    1.615157535321948E-4   -5.641357135680829E-5    9.713001644092532E-5   -1.642501962889531E-4   -1.372042556157636E-4    2.003818558001079E-5
                         1.580606311182160E-4   -5.165003109769521E-5    1.188733254528821E-1    7.361614531104188E-2    1.425923332867484E-4   -1.243706584512222E-4    1.270277155064050E-5   -1.320835639847006E-4
                         8.030916457634298E-5   -1.721414483695651E-4    1.406574308434819E-4   -1.428016754896564E-4    1.632439988080816E-1   -1.453024942239693E-2    1.888587201740063E-4   -1.003378702932886E-4
                        -1.183099535251619E-4    1.388286680740920E-5    3.919125782738869E-6   -1.396250714764297E-4    1.782928026710635E-4   -1.364288803127439E-4    1.238521267076136E-1    6.778990682014822E-2

 2.087500000000000E9     1.319437788276664E-1    1.949067185392148E-2    1.024257660538201E-4   -1.325762587870800E-4   -7.341395400921377E-7   -1.913953071278813E-4   -5.485562386944845E-5    6.956765154100448E-5
                         8.460829888433310E-5   -1.110081309931065E-4    1.082239724816872E-1    8.862736961925891E-2    6.141781954290099E-5   -1.807816625301606E-4   -8.502180338194560E-5   -1.266778028766700E-4
                        -1.932246937165143E-5   -1.622792526568935E-4    7.513268251918593E-5   -1.769901420162649E-4    1.472885864833911E-1   -5.039552914544980E-3    1.206439223516124E-4   -1.704650619698550E-4
                        -7.603233001309608E-5    8.432890247438938E-5   -9.974567375364043E-5   -1.058854671893416E-4    9.771400925266830E-5   -1.571330677539042E-4    1.116137571511546E-1    8.173149717043544E-2

 2.100000000000000E9     1.185930550414438E-1    3.266661737722890E-2    3.173861000467105E-5   -1.543704023729551E-4   -1.092716877612734E-4   -1.236350782995406E-4   -1.248097546326463E-5    1.014439625862709E-4
                         5.730076551113358E-5   -1.317044413928556E-4    9.967537577874579E-2    1.047324149965338E-1   -3.097959266769761E-5   -1.797795155643820E-4   -1.514091989925766E-4   -4.728261262700917E-5
                        -1.170427218117701E-4   -1.332037708151252E-4   -4.446678061817463E-5   -1.559777673988512E-4    1.329797492387858E-1    6.262665957742178E-3    7.400305459344202E-6   -1.908628996249663E-4
                        -7.815503126544391E-6    7.570003969372286E-5   -1.033210672329863E-4   -3.767711813923877E-5    2.453176960105126E-5   -2.104138246891551E-4    1.013107746355371E-1    9.701973594019235E-2

 2.112500000000000E9     1.068961615936766E-1    4.678036059490508E-2    1.146766783050169E-5   -1.549647939144673E-4   -1.403108126632038E-4   -4.875852816781218E-5    8.975266784437001E-6    6.155483878500638E-5
                        -9.357888622197922E-6   -1.528716723366822E-4    9.315189044260361E-2    1.212783080232841E-1   -1.119957815187372E-4   -1.314588421127917E-4   -1.147141305161672E-4    5.104653083834730E-6
                        -1.305850284072680E-4   -4.699278471981296E-5   -1.148999159202080E-4   -1.131481326908923E-4    1.204354385659266E-1    1.897036260622873E-2   -6.613748032039558E-5   -1.661657406712041E-4
                         2.827604011421766E-5    7.917319738799677E-5   -1.060698099340488E-4    6.838742099273284E-6   -4.644747201402218E-5   -1.800353269945991E-4    9.304837414843407E-2    1.130979689315943E-1

 2.125000000000000E9     9.701612393344768E-2    6.170869935656453E-2   -6.800584232138325E-5   -1.100443375541862E-4   -1.277307897308599E-4    4.135470996273071E-5    6.330853720293633E-5    3.519839321065589E-5
                        -1.002081901557436E-4   -1.264238467831670E-4    8.864986725457846E-2    1.381638913399658E-1   -1.452079197057561E-4   -6.258576738104084E-5   -6.756536253402871E-5    6.707291681233304E-5
                        -1.349890554585839E-4    4.032467430702507E-5   -1.679191230152867E-4   -7.296906305383371E-5    1.096271926900947E-1    3.285247691946046E-2   -9.396669629338782E-5   -1.300066267320113E-4
                         6.932682352075089E-5    6.141337068980439E-5   -7.001780832141375E-5    6.613618198153117E-5   -1.247950608231705E-4   -1.383294379167958E-4    8.681706796668412E-2    1.296104867618375E-1

 2.137500000000000E9     8.914787826308646E-2    7.706445574309992E-2   -1.082952834305912E-4   -8.590711350672502E-5   -8.513798991644131E-5    7.969319088531320E-5    8.165920062505696E-5   -9.709110809469983E-6
                        -1.318431365294429E-4   -7.205457676782470E-5    8.610958893571179E-2    1.548033153481907E-1   -1.758731521617943E-4   -3.119554184438142E-6   -6.778885009315905E-6    8.858803779572235E-5
                        -7.093827291770209E-5    9.234340461322578E-5   -1.418930936569890E-4    2.399877689271651E-5    1.004962257534053E-1    4.762232459713914E-2   -1.414133586032215E-4   -6.011437044187727E-5
                         6.760182374391010E-5    3.847957687594150E-6   -2.946674777495828E-5    9.700263252582897E-5   -1.536299362177809E-4   -6.819483397975005E-5    8.271214825129616E-2    1.463329171927620E-1

 2.150000000000000E9     8.327246386806568E-2    9.254890587245861E-2   -1.522503396154354E-4   -3.829062721906555E-5    2.466688980339896E-6    1.100257065163040E-4    5.624092192514948E-5   -4.921588772031309E-5
                        -1.207867801596254E-4   -3.031941549601887E-5    8.568740940408967E-2    1.710462952925859E-1   -1.272274824161709E-4    8.215532574020028E-5    1.361676185312809E-5    5.345592557750847E-5
                        -2.695662772009428E-5    1.253588467676031E-4   -1.260073868425976E-4    8.339056433530976E-5    9.318053497343076E-2    6.287266688110779E-2   -1.423998496785056E-4    3.738117973647862E-6
                         5.187568974360246E-5   -4.210131946194875E-5    2.266818004816241E-5    6.601804633608390E-5   -1.346929425839128E-4   -6.695756058113430E-6    8.090351140257257E-2    1.629803438300575E-1

 2.162500000000000E9     7.954923114714157E-2    1.080943961789603E-1   -1.220466431824398E-4    1.708841475374633E-5    6.964884891991834E-5    1.032840405848307E-4    2.462305303911947E-5   -7.164542507160989E-5
                        -1.355548815529850E-4    3.787582528265850E-5    8.725695831208632E-2    1.868539299648767E-1   -8.798261643080569E-5    9.774583996248597E-5    6.503154637789014E-5    4.725708170806870E-5
                         1.291873655526142E-5    9.182184128483871E-5   -7.571203480994431E-5    1.485277196309772E-4    8.767694572823861E-2    7.822692073329236E-2   -1.104597288744159E-4    5.961395923881447E-5
                         4.873896767368857E-5   -6.391027118744993E-5    4.951700107883173E-5    5.663895192931085E-5   -1.076694003076270E-4    6.840851056415894E-5    8.120405376578597E-2    1.794133294712981E-1

 2.175000000000000E9     7.779835802682422E-2    1.236165892333787E-1   -7.095463371648986E-5    6.357810705714025E-5    5.823987824766851E-5    5.266466114330710E-5    2.597965067933772E-6   -4.354858455312903E-5
                        -7.266231195509028E-5    7.999834256673510E-5    9.061730597452805E-2    2.020613093573400E-1    4.206375977765762E-6    1.322236288789646E-4    7.908579146224762E-5    2.161726952310089E-5
                         6.944366074967345E-5    7.476569161034577E-5    9.124807539791843E-8    1.530234922519546E-4    8.389192174728891E-2    9.344756537341002E-2   -9.464921099693036E-5    1.026164797896363E-4
                         5.549509411546540E-6   -7.820161283212578E-5    5.271568975281514E-5    1.635519734525243E-5   -7.100794623706359E-5    1.082065905396543E-4    8.337667877641565E-2    1.955541529793448E-1

 2.187500000000000E9     7.782625828038646E-2    1.389916193946472E-1   -2.560997026406420E-5    7.837668564154808E-5    8.430398081674745E-5    1.029735756675867E-5   -6.028573977273924E-5   -1.381978997012803E-5
                        -2.698564771297330E-5    7.164098441652014E-5    9.555847969617561E-2    2.167328509992175E-1    7.820803365232818E-5    1.136129877826055E-4    8.434350302925573E-5   -3.868878232730300E-5
                         8.170321839625568E-5    1.235894090374804E-5    6.335515633987035E-5    1.078017868828136E-4    8.189072323524774E-2    1.083715987636448E-1   -4.265828108417045E-5    1.034372196385755E-4
                        -2.674760355356227E-5   -2.315378199779307E-5    3.109684337505820E-5   -5.093362389787730E-5   -2.395401830054827E-5    1.078722287130757E-4    8.721520733918767E-2    2.112278615288313E-1

 2.200000000000000E9     7.946246320448486E-2    1.543014861341994E-1    4.025489031822187E-6    1.049140258680874E-4    9.277444527147798E-5   -6.831843952307181E-5   -4.897701000152946E-5    6.601537313218655E-6
                        -1.192410159993469E-5    8.469190852125000E-5    1.017465234351656E-1    2.307728135398625E-1    1.168022538627937E-4    7.975969490945629E-5    3.559794701658401E-5   -6.046751458454182E-5
                         5.478732912114265E-5   -4.893000007715700E-5    8.242782300336368E-5    5.755625686437495E-5    8.168669884085182E-2    1.230540746675907E-1    8.314321902215221E-6    1.062758799832965E-4
                        -4.951377280003290E-5   -1.984361472046374E-6    3.895667344528316E-5   -2.980888146955428E-5    2.140068333310761E-5    8.479563551299362E-5    9.250530619367427E-2    2.263001372495975E-1

 2.212500000000000E9     8.240836347576158E-2    1.693379377434384E-1    6.301351889926989E-5    8.766549613043793E-5    5.358840770452381E-5   -5.948136399233882E-5   -5.910411305159128E-5    2.029018170308914E-5
                         2.920581189000281E-5    6.939016868484834E-5    1.088662784342870E-1    2.442249923102250E-1    1.072965215191225E-4    2.010978386349686E-5    2.263932527132229E-5   -5.543152254126556E-5
                         3.378428949158967E-5   -6.840631072310432E-5    1.130347005367913E-4    5.508550324748444E-7    8.311346351454320E-2    1.373560527330034E-1    3.921396622710177E-5    8.726347881882009E-5
                        -4.137371959193959E-5    2.686991173849873E-5    1.136189095081074E-5   -4.677844360188346E-5    8.139923738791852E-5    8.297710159141082E-5    9.900942011686589E-2    2.406341948173625E-1

 2.225000000000000E9     8.640618489742399E-2    1.839299813056616E-1    5.364816011871251E-5    3.406105275950909E-5   -2.390196294404829E-5   -6.348422311605916E-5   -1.496775667822925E-5    7.160682178053572E-5
                         2.619357175528908E-5    3.084621132237459E-5    1.168539059281715E-1    2.566801963620854E-1    9.505779083911938E-5   -5.239065369673198E-5   -7.950776235523062E-6   -1.524051305879182E-5
                         1.024732566440628E-7   -7.613671015848259E-5    9.040270768435901E-5   -4.304354720305567E-5    8.608178503173511E-2    1.513266782769103E-1    8.655603514744201E-5    3.890838823347154E-5
                        -3.132061591926901E-7    5.765500382199777E-5   -5.157180255094027E-5   -6.690136132654070E-5    7.744370426245404E-5    5.391011658685165E-5    1.065706542549645E-1    2.540163062791144E-1

 2.237500000000000E9     9.135591505644491E-2    1.978449424307156E-1    8.362401121463554E-5    8.596562618340648E-6   -3.418861886320502E-5   -5.587771532103043E-5    6.650731839671042E-6    3.514300558018546E-5
                         7.628852523677189E-5   -2.785037511778324E-6    1.256030501173524E-1    2.679897683006602E-1    4.361312526986337E-5   -4.939619734074352E-5   -3.280639805883715E-5   -4.472305039418785E-6
                        -1.777628990081841E-5   -5.665558900070912E-5    3.096606806532556E-5   -6.374495161636434E-5    9.024878418582154E-2    1.649531289082452E-1    7.590884793341621E-5    1.510021503622315E-5
                         1.667126334043566E-5    5.238095173802592E-5   -4.570676780553088E-5   -3.333981398583148E-5    9.090666925190633E-5   -9.854886912121219E-7    1.150978350636175E-1    2.663315559183685E-1

 2.250000000000000E9     9.730588230482143E-2    2.109002744631766E-1    6.539284871535381E-5   -3.391464873983286E-5   -6.046685681845984E-5   -2.628636557824352E-5    3.370944754872550E-5    3.429803275731950E-5
                         7.419958144638744E-5    8.817493891565160E-6    1.351591994398030E-1    2.782323187977622E-1   -1.422210004459588E-6   -8.320981241268551E-5   -6.336603887408826E-5    1.293985958308580E-5
                        -4.526305394837755E-5   -3.987934171706622E-5    3.294943511384424E-5   -1.017900694354764E-4    9.547990732772392E-2    1.780416599197590E-1    4.798412389907844E-5   -1.059711084906996E-5
                         2.443634507038438E-5    3.818360298357974E-5   -1.907036877977161E-5    9.833233876892861E-6    7.008528593590908E-5   -2.174582123075686E-5    1.248986215212339E-1    2.774564792407840E-1

 2.262500000000000E9     1.041242468538463E-1    2.229556207309290E-1    4.208702241362131E-5   -3.589033556861823E-5   -7.051630853350506E-5   -1.267250621936787E-5    6.261243470407034E-5    1.453920232826105E-5
                         2.226077727117367E-5   -4.878506730119259E-5    1.456164216164400E-1    2.872723791816404E-1   -2.345972306721025E-5   -7.551797084034215E-5   -3.159487193211059E-5    1.169848288552231E-6
                        -4.477861752671575E-5   -8.343200969308489E-6   -2.349471189168756E-5   -8.762944193703709E-5    1.015287616434588E-1    1.904977242128371E-1    3.764416668932721E-5   -2.761948566099596E-5
                         4.704813510151033E-5    2.459631227812539E-5   -2.226707073240259E-5   -1.815341427284048E-5    5.648388817237982E-5   -6.454621841904469E-5    1.356734925031619E-1    2.876968096193253E-1

 2.275000000000000E9     1.119194464148107E-1    2.339161953346227E-1    1.204699246845561E-5   -3.820692446860237E-5   -6.108573278537024E-5    5.441274493767698E-5    6.952283617596271E-6    8.085344497572385E-6
                         8.743891923384153E-6   -6.938587787842134E-5    1.568632307198126E-1    2.954928573447297E-1   -8.015598590040939E-5   -2.428385339414057E-5    2.008331898734868E-5    1.106278243091225E-7
                        -3.491875797724449E-5    1.694166159180174E-5   -7.054684823934699E-5   -6.150949655081403E-5    1.083967474297924E-1    2.022528988224304E-1    1.550372983513125E-5   -4.780583942364298E-5
                         2.630837211282379E-5   -1.130005282163671E-5   -2.947117823465444E-5    2.249583475386066E-5    2.930640793174421E-5   -2.686310678731739E-5    1.471795064821418E-1    2.969695564863133E-1

 2.287500000000000E9     1.208663947165716E-1    2.438192840371874E-1    7.215200924944700E-6   -4.085352799219765E-5   -2.533106507838968E-5    4.979345409605287E-5    2.833258014116077E-5   -1.379559693560054E-5
                        -2.574243409586616E-5   -6.013123575608064E-5    1.688338693336942E-1    3.027739362656219E-1   -1.058451793173636E-4   -1.703084280600636E-5    1.808686283020125E-6    2.356435423756186E-5
                         5.371566966771536E-6    3.276183202453734E-5   -8.335340082282301E-5   -2.290279575119815E-6    1.160235522275822E-1    2.130888196450507E-1   -1.455929593448564E-5   -6.176595550671745E-5
                         2.891311679245583E-5   -3.411200344851272E-5    3.415483503937173E-6    9.169636790349412E-6    1.856202889007418E-6   -3.640066834223305E-5    1.592883188520188E-1    3.054190463553894E-1

 2.300000000000000E9     1.308917122843912E-1    2.529023475295643E-1   -1.457598033145569E-5   -4.061718784146337E-5    4.131719630600091E-5    2.412663936237356E-5   -2.375813716507733E-5   -2.873983801135008E-6
                        -4.433760495320096E-5   -5.311456094773485E-5    1.813846916267672E-1    3.094161309824840E-1   -4.871051999372976E-5   -7.804693765059529E-6    1.662927663079229E-5    3.236764374752851E-5
                         1.487586638347064E-5    2.148249308548355E-5   -4.709620591924980E-5    2.699656594433944E-5    1.244832285442882E-1    2.228960134793444E-1   -1.773534502700328E-5   -2.754458651383778E-5
                         1.629958576413395E-5   -2.901225538299532E-5   -6.819883961151698E-6    2.359801395110108E-5   -3.267793095249317E-5   -1.211628849615006E-5    1.720261707120101E-1    3.129457856946197E-1

 2.312500000000000E9     1.417959762073580E-1    2.611364294418216E-1   -1.816394325582587E-5   -1.089154500677744E-5    5.498163526072483E-6    4.712794757490827E-5   -1.010865840159429E-5   -2.496415212312444E-5
                        -2.341412683272101E-5   -2.485389530484382E-5    1.941431183964697E-1    3.151610805655348E-1   -3.306556175789690E-5    4.211754111881302E-5    8.207183539895340E-6   -4.345243297689402E-6
                         1.570289282023874E-5    3.530838476633793E-5   -5.290106939900118E-5    4.717374828388575E-5    1.337270806108312E-1    2.316100458685607E-1   -3.480396778948544E-5   -6.946279531371536E-6
                        -1.937264502450388E-5   -1.733359584283365E-5    2.832246380729302E-5    4.687344041812917E-6   -5.591427327797872E-5   -1.232420852241319E-6    1.850383967654055E-1    3.193027644235171E-1

 2.325000000000000E9     1.534131053444000E-1    2.688241200405526E-1   -2.897973037650308E-5   -3.194435075404154E-6    2.690185380226537E-5    6.137409174103379E-6   -2.226670553196145E-6    1.622661192667633E-5
                        -2.269772825340269E-5    2.692286635884439E-5    2.071028901389526E-1    3.201001983528893E-1   -2.165330982506279E-5    3.208439378088884E-5   -1.461036980260315E-5   -4.706716651987435E-6
                         2.793250713689676E-5    2.230924909453219E-5   -2.702058038299337E-6    6.903300405797776E-5    1.438234499480461E-1    2.394053422335664E-1   -4.451613679867866E-5   -1.765104680761840E-5
                        -1.545011013639965E-5   -4.709477130541688E-6   -4.410108349868584E-6   -6.775749949541584E-6   -3.556218325581962E-5   -1.312338163009983E-5    1.983659539728756E-1    3.246162159688735E-1

 2.337500000000000E9     1.653991891788056E-1    2.759016504347564E-1   -5.273791493453195E-5    1.015008306978657E-5    4.803459797111824E-5   -5.962943376932692E-5   -3.080596778198261E-5    7.698106960376020E-6
                        -6.067507082288428E-5    7.394143107899739E-6    2.201056283312519E-1    3.241334451794097E-1    2.595291631063400E-5    5.756387409045302E-5    1.176680126522759E-5   -5.474915619115783E-5
                         3.283811831088817E-5   -3.115810776113120E-5    7.529180333610676E-6    3.434683840058619E-5    1.547291457925121E-1    2.463710628468675E-1   -2.142854759876072E-5    3.807956698344153E-5
                        -1.141381776477045E-5    3.685812761481163E-5    1.712297420282052E-5   -1.677291794552988E-5   -4.436963770390557E-5    1.615514559872666E-5    2.118336235855663E-1    3.288417896077434E-1

 2.350000000000000E9     1.774923685092892E-1    2.822423136689530E-1   -4.607521688972378E-5    2.066492795669984E-5    1.053305106225562E-5   -3.136384592788232E-5   -5.953242295206934E-6   -1.439194448962178E-5
                        -9.662944753946229E-6    2.746429350608382E-5    2.331252962743352E-1    3.270149369944166E-1    2.571673790658830E-5    1.071772777284644E-5    1.534757813314567E-5   -1.728652849966191E-5
                        -2.282639704622474E-5   -4.871903208288970E-5    2.047955685742231E-5    4.817321264886468E-5    1.661983818632106E-1    2.524852276328655E-1   -2.022690947786050E-5    3.344116805431814E-5
                        -1.678994345875611E-6    3.542012974186018E-5    1.069198985459569E-6   -1.169980005468270E-5   -2.017861702424791E-5    6.991580997442811E-6    2.256542004733214E-1    3.319012157827587E-1

 2.362500000000000E9     1.895165468682935E-1    2.876002155027437E-1    9.217380447170636E-7    8.667908219717152E-6   -1.946088362647237E-5   -2.158180809626834E-5   -1.141447202387044E-5    1.974569462800480E-5
                         1.334320902454211E-5    5.472011329972247E-6    2.463304474450632E-1    3.288754688310273E-1    5.739528317376910E-6    1.419588813988142E-5   -3.529418039172909E-6    1.156414568099065E-6
                        -3.418834663730732E-5    3.647586850115382E-7    4.609915852123069E-5    7.188160230234740E-6    1.780449394505052E-1    2.578579265575503E-1   -3.523770499395001E-6    3.085361375483142E-5
                        -1.401875070847137E-5    2.837475573024712E-5   -1.634886443256257E-5   -2.062199000307995E-5   -6.088366085597976E-6    3.836136980872215E-5    2.397647572327855E-1    3.338100610653558E-1

 2.375000000000000E9     2.015013772335262E-1    2.918572748393462E-1    2.185234076678046E-5    1.561797180493057E-5   -1.866562147919330E-5   -4.977748693502084E-5   -2.811721922016071E-5    7.545209569071069E-6
                         2.704709923170099E-5   -1.333181127921785E-6    2.596785966052609E-1    3.295190160017930E-1    3.395723695243290E-5   -2.050254852161846E-6   -1.524176486025664E-5    1.106957598232957E-5
                        -2.101262345098012E-5   -3.799128154950656E-5    3.282296679003525E-5   -3.352729182389966E-5    1.901526916846031E-1    2.623906122891637E-1   -2.058077006586955E-5    9.512596843699115E-6
                         6.655519891107215E-6   -2.039598100842214E-5   -7.659809269167123E-6   -1.179033527503950E-5    7.813775619960370E-6    1.677938052974961E-5    2.539294161917591E-1    3.346469454980350E-1

 2.387500000000000E9     2.135935611466606E-1    2.947941602857537E-1    1.878361072429614E-5   -1.433723701772627E-5    8.296661202427931E-6   -3.029532911490457E-5    1.901870855828782E-5   -3.871171320883479E-5
                         2.424214328489201E-5    1.057580085779576E-5    2.731859765943822E-1    3.293083060639785E-1    4.044741924690132E-6   -2.576550420792223E-5   -1.545043507057946E-5    2.694040665745890E-5
                        -2.910627431304926E-5   -2.640454801470747E-6    1.342414345627608E-5   -2.480020446770230E-5    2.021870624472216E-1    2.660776982101133E-1    2.922748243412681E-5    1.313923991896210E-7
                         1.632568641162586E-5    1.596493237571394E-5    5.201037441263223E-6   -1.950950784509057E-5   -1.206244826159523E-6    2.611111889229060E-5    2.682463137646490E-1    3.347293498752590E-1

 2.400000000000000E9     2.259162869783845E-1    2.963893880540595E-1    3.619075840596505E-6    1.137942200090636E-5   -3.240936187409052E-5   -4.313038001796908E-5   -8.499928219426968E-6    2.781112207360874E-6
                         3.559003584055174E-5   -1.958597781664738E-5    2.868300106061542E-1    3.284461863633254E-1   -1.922777971304757E-6   -3.911797951756451E-5    1.391217382128082E-5    1.011185113287509E-5
                        -1.797701370973830E-5   -7.067230995025689E-6    3.037063829121782E-6   -2.034292229909929E-5    2.141715102837044E-1    2.688362696304322E-1    2.563104279418864E-5   -7.804696852657284E-6
                        -1.137025211288283E-5    1.271118215990772E-5    2.771888531756247E-5    2.941115341494717E-5    3.141380977325142E-5    1.165768483947118E-5    2.823685351637653E-1    3.341610400664615E-1

 2.412500000000000E9     2.385390637085284E-1    2.968019605646977E-1    1.185004253097004E-5   -4.170247935569435E-5   -2.412481885238526E-5   -9.148093521506196E-6    3.219630688389465E-5   -1.026578860152684E-5
                         4.901232821995899E-5   -3.074285524199769E-6    3.003925415273019E-1    3.268847764237048E-1    1.242064603070900E-5   -1.123006194389265E-5   -2.258661645011167E-5    2.067667001331908E-5
                        -2.025231401998402E-5    7.711848816003831E-6    7.259054977928507E-6   -3.048755721347688E-5    2.261110342058432E-1    2.705373345015558E-1    3.259164926239937E-5   -3.446100421046770E-5
                        -7.328699959940223E-6   -1.502250587862945E-6    1.682852179599826E-6    1.068803757029091E-5    1.632371434863191E-5   -5.590293416192861E-6    2.961274160656338E-1    3.327686652439173E-1

 2.425000000000000E9     2.513941852520445E-1    2.963646920674308E-1   -7.057462061350125E-6   -2.328388001595613E-5   -4.108032358389789E-6    1.335158475026280E-5    1.085768693292376E-5   -2.766540735439001E-5
                         5.127010818649815E-6   -2.898928959790763E-5    3.134334345752982E-1    3.247141519258769E-1   -2.745482126553642E-5   -4.099397558619287E-5   -8.915953931927699E-6    7.864301500389499E-6
                         2.529378586393602E-5    3.049387490387307E-6   -1.120612985359895E-5   -3.058433513794571E-5    2.379574079594628E-1    2.711732537984814E-1    4.772873483824397E-5   -3.811946916995840E-5
                         7.435357689468231E-6   -1.990930907324497E-5    2.911133331443417E-5    6.777723757241565E-6    2.650406578549135E-5   -3.183519769417380E-5    3.095185245359114E-1    3.305679371818815E-1

 2.437500000000000E9     2.643145650296645E-1    2.953021605220537E-1   -4.186605833176334E-6   -2.507155465471871E-5    1.542825926471264E-5    3.835029072603603E-5    4.287966241061622E-6   -4.564412238419955E-5
                        -6.530369667273334E-7   -1.890127479963918E-6    3.261028963471498E-1    3.219243306708583E-1   -1.782558453024782E-5   -3.990177616007823E-5    6.340443908912859E-6    2.137103934529868E-5
                        -1.600030808887172E-5    3.590921310780596E-5    1.396334608591063E-5   -1.649867345225240E-5    2.497764903363789E-1    2.708164439621026E-1   -1.350935424730984E-6   -2.723805093377849E-5
                        -1.105907040361157E-5    3.158060017974012E-5    1.592750690559243E-5    2.494710642615328E-5    2.041749459652835E-6   -4.262199784427768E-5    3.223129679652089E-1    3.274244167477647E-1

 2.450000000000000E9     2.770629973368475E-1    2.939191853199772E-1   -5.401629969995302E-7   -2.779117955180173E-5    2.676055125704766E-6   -1.179749874660502E-6   -1.317782131637373E-5    4.880770336605455E-7
                        -4.071852984760734E-5   -1.201049810353831E-5    3.380601824238930E-1    3.184638669437829E-1   -2.028752929791528E-6   -2.470630512630400E-5    8.285255404842208E-6   -2.409710499574840E-6
                         2.393690766344830E-6   -1.178814129596878E-5   -3.863856609921212E-5    4.482776369331407E-7    2.613678418599684E-1    2.696786625529725E-1   -1.353822928520526E-5   -4.081521213768211E-5
                         6.001990760725931E-6    4.403937607672114E-6    4.402398639819854E-5   -1.453995950678180E-5   -1.683393879631967E-5   -3.075384313545382E-5    3.345475913648824E-1    3.235675123079586E-1

 2.462500000000000E9     2.893068807635279E-1    2.922743537087534E-1   -6.719333294702667E-6   -3.890359761676339E-5    2.801684454539970E-5    8.869976940204777E-6   -4.440278681684435E-6    2.063003943665102E-5
                         3.030085277923369E-5   -5.310992695549724E-5    3.496520827296726E-1    3.140308622743629E-1   -4.610840105595056E-5    1.440358364793019E-5    3.630805170984817E-5    1.764112901647336E-6
                        -1.319277564797750E-5    1.820347948244680E-5   -1.660479655619214E-5   -5.679792054606108E-6    2.729408910793894E-1    2.677665896169634E-1   -2.869025311962007E-5   -4.271369572348217E-5
                        -5.164606155205572E-6   -7.767063319127240E-6   -2.979052922740621E-5    2.486337059534060E-5   -8.052673623677033E-6   -4.263295807125186E-5    3.466955425787577E-1    3.188113390381009E-1

 2.475000000000000E9     3.008144839662452E-1    2.902561371043454E-1   -3.665889664795922E-5    5.658238936387129E-6    6.511038761359965E-6   -2.981298273590560E-5   -2.698184689835159E-5   -2.966121775026587E-6
                         1.374991926519332E-5   -3.675905710004404E-5    3.608741557376672E-1    3.089120109268191E-1   -3.231161202422082E-5   -5.287795536304825E-6    5.104826266162701E-6   -1.926531759748954E-5
                         2.231363179842069E-5   -2.114032438388318E-5   -2.747513155093301E-5    4.668002054255342E-6    2.842862517195154E-1    2.651514832923422E-1   -2.067117023708807E-5   -2.080873884210891E-5
                        -7.899870963945722E-6   -9.248014635829538E-7    2.207291018214173E-5   -5.771164802797813E-6   -2.458517825789079E-5    4.326472249535811E-6    3.586323492740342E-1    3.134668762506569E-1

 2.487500000000000E9     3.117694347955752E-1    2.877091708735802E-1   -3.266551551760223E-5    1.831307788420581E-6   -2.084016354580244E-6   -2.536472759082932E-5   -8.668746944325906E-6    2.091120741972653E-5
                        -3.101715612279136E-6   -2.821791087435142E-5    3.717012100309581E-1    3.032424444531251E-1    7.858742749333289E-6    3.720906299035753E-5    1.858703294801564E-5    1.234599779462392E-6
                         1.196595037907428E-5   -1.842409433789262E-5    1.145238160562992E-6    2.326222212619846E-5    2.952862308533738E-1    2.621350663162970E-1   -4.700121370765816E-5   -1.861421967679204E-6
                         7.482768047305222E-7   -3.768861986018152E-5    2.944442466329601E-5    4.095839175606684E-6   -2.696007212291010E-5    7.541374729539704E-6    3.701833517840630E-1    3.075528060394943E-1

 2.500000000000000E9     3.220322103370085E-1    2.843691124092604E-1    3.074660550297771E-7   -4.032754523708568E-6   -2.532056385500537E-5    1.360579981407226E-5    1.031437548876881E-5   -3.684765396756629E-5
                        -4.253450989889166E-5   -1.918191889949680E-5    3.823214332145734E-1    2.971209281447368E-1    7.743297985485937E-6    5.672333558008930E-7    3.189414263782300E-5   -7.399503263670686E-6
                        -2.530687286084994E-5   -1.691333630812412E-5    3.582745941188584E-5    2.797130386117077E-6    3.059293690479115E-1    2.586200370040904E-1   -2.919269583876862E-5   -1.381423668024336E-5
                        -1.491907876123362E-5   -3.441622162505048E-6   -2.144408802292373E-5   -5.903898552978279E-7   -2.283857543154827E-5    2.993853869093698E-5    3.813220661814278E-1    3.014666654603893E-1

 2.512500000000000E9     3.315927877447861E-1    2.801692988569955E-1   -9.598624476339156E-6    3.283902952918390E-5    6.735684479103245E-6   -1.303920835801663E-5    1.486613224447699E-5   -3.407455434567299E-7
                         2.439473926784503E-5   -1.017312333599901E-5    3.927385063000035E-1    2.906338739543461E-1    2.617916284724073E-5    3.021564179387562E-5    1.877772897667765E-5   -1.719831849497581E-5
                        -3.352808332990397E-6    1.085774374219898E-5   -5.469633619125054E-6    2.156006855921449E-5    3.161138734817145E-1    2.547155201240175E-1   -1.937440294230255E-5    1.469263539591285E-5
                         2.742362143112184E-5    5.980243315904766E-6   -3.154701260898950E-6    6.049811767906489E-6   -1.269345685141936E-5    2.832802486515956E-6    3.920880260847810E-1    2.952518994253682E-1

 2.525000000000000E9     3.410127872577712E-1    2.751646149470853E-1   -5.219375277187081E-6    6.756938448615337E-7    6.205778335110462E-6   -1.363676313649265E-5   -2.964354837389093E-6    1.435080429161300E-5
                        -6.951886588328762E-6    8.040345051233142E-6    4.026731351777858E-1    2.842148483726802E-1   -3.272244181320656E-6    1.038683652365145E-5    3.102323190811347E-5    2.656367492445244E-5
                        -4.406110202872904E-6   -5.426339204153463E-6   -3.858830340703809E-6   -8.187996714584737E-6    3.257894722896162E-1    2.505004385699570E-1   -1.699550356988507E-5    1.557830799070708E-5
                        -8.203722851880918E-6   -1.214726435298123E-5   -5.412852429047726E-6    4.044459945699392E-6   -3.752406188039107E-6    3.294342598580145E-5    4.021610588008571E-1    2.889115010092546E-1

 2.537500000000000E9     3.504206854504853E-1    2.694312566588893E-1    2.956511789095257E-5    8.020464665812061E-6    9.421042992045159E-6    3.347130121988585E-5    2.086743867210602E-5    3.889683188861779E-5
                        -2.288629546442022E-5    3.030292103486586E-5    4.120054248813813E-1    2.778276593428301E-1    3.415973779175287E-5   -1.592105880521008E-5   -7.787237184278399E-6   -2.029345738711316E-5
                         2.346016849234846E-5    5.391053631706672E-6    3.266937708274484E-5   -6.251141149124719E-7    3.347932760408161E-1    2.459753049976190E-1    1.190158253769761E-5    2.363871649076422E-5
                         4.370189069529233E-6   -7.506245981324147E-6    5.603761954583941E-6    1.495732005342082E-5    7.296983539461589E-6    4.086549783047701E-5    4.113928076469742E-1    2.823137879402438E-1

 2.550000000000000E9     3.598256260741277E-1    2.633958765735605E-1   -1.770286202908398E-5    3.547790063862216E-5   -1.454916552064608E-5    2.400966627338801E-5    1.185991651044208E-6   -6.838567489497956E-6
                         5.232549540049112E-6    3.816720707266109E-5    4.208175904700440E-1    2.710665970431333E-1    3.147436073720820E-5   -2.591430722519153E-5    2.406312316064111E-5   -1.475034609697028E-5
                         4.853362421821616E-6   -3.384485221439684E-6    9.163518375965850E-6    5.786973625375337E-6    3.434409077973874E-1    2.411453643081171E-1    1.102245331108412E-5    3.649115146236404E-5
                        -9.868475736633926E-6    6.655723499241414E-6   -2.135262753142546E-5    1.985884872319911E-5    1.808594722635737E-6    3.201636787387400E-5    4.202335602413209E-1    2.751717177775295E-1

 2.562500000000000E9     3.691148753341838E-1    2.575010231453721E-1    1.057439970200786E-5    1.607543258158316E-5    3.241230375634200E-6    4.689093223984940E-5    7.259665259806126E-6    1.974355828069296E-5
                        -1.003631649332940E-5    5.767960374912851E-5    4.290232124020416E-1    2.640962058528781E-1   -3.101647978993196E-5   -1.394407352128005E-5    4.124649655680739E-5   -2.508458590701899E-6
                        -7.364825911344989E-7   -1.507776427156594E-5    6.218109850587813E-6    8.825061646945494E-7    3.517640055039740E-1    2.359035247282252E-1    3.523546650898124E-5    8.184461373173530E-6
                        -1.089861552139180E-5    1.065957108988300E-5    1.731272206796796E-5   -1.753724786289278E-6    2.576242002731289E-5    2.637846306912934E-5    4.285974412418270E-1    2.675041302539837E-1

 2.575000000000000E9     3.782734283897488E-1    2.517415891401796E-1    2.298446751663765E-5    5.150907246076284E-5   -3.944764312011155E-6    2.813210735290818E-8   -1.927913168718094E-5   -1.054882969303675E-5
                         2.132911509776078E-5    2.412662222793669E-5    4.369514501210318E-1    2.569168414381569E-1    1.164187837680913E-5   -3.951586131270385E-5   -2.730706290359869E-6    4.269766075879886E-6
                         1.212129495986025E-5   -5.278985323642668E-6    2.978850482917365E-5   -1.327860247770720E-5    3.597493933729854E-1    2.305755348724190E-1    1.361759844684894E-5    4.071591592952563E-5
                        -1.045520221222626E-5    6.177666024267222E-6   -7.816923286090500E-6   -2.009642744710326E-5    1.649065976973962E-5    4.989186356672274E-6    4.368713036124664E-1    2.596419575075541E-1

 2.587500000000000E9     3.869637175280991E-1    2.464515576553551E-1    8.589263860399593E-6    4.918444950236078E-6    2.912927753443565E-6    1.846961876518421E-5   -8.595583802111139E-6    2.087722456064101E-6
                         8.711500212271421E-6    1.135599853998201E-5    4.444627445807819E-1    2.492639615501522E-1    4.317099604997660E-6   -2.179467643125808E-5    1.304584616615520E-5    3.114623887904969E-5
                         2.260107571373602E-5    1.319776091657164E-5   -6.890812202477470E-7   -1.220097839148280E-5    3.673935416464201E-1    2.249531439339633E-1    4.058781059517336E-5    1.185324396171135E-5
                         2.761865875946667E-6   -9.051210167655245E-6    3.903352301796348E-6   -2.843639301698764E-6    1.293149953215736E-6    4.289502726545260E-7    4.449722182989548E-1    2.516219522924714E-1

 2.600000000000000E9     3.949293348584598E-1    2.413560264806070E-1    2.846312384204038E-5   -5.580684172123304E-6    1.192369798072364E-5   -1.071699980364213E-5   -3.251126737624831E-5   -2.192318830430258E-5
                        -9.417478758384519E-7    1.192377639255845E-5    4.517372258947124E-1    2.415239449730642E-1    3.231587393278449E-6    1.195014079359536E-5   -6.893038365701280E-6    8.255982150825750E-6
                         1.608072488002860E-5    3.646004947106155E-6    2.799807079264569E-5   -5.437085685110432E-6    3.749137461231546E-1    2.191850951025231E-1    2.907126091336352E-5   -1.266166570684114E-5
                        -1.277292820353701E-5   -1.706459100205509E-5   -7.797805968462268E-6   -1.911326177790634E-5    4.205542000193590E-5   -8.572783390788625E-6    4.529258240944826E-1    2.436378601440176E-1

 2.612500000000000E9     4.022701405887972E-1    2.362228808479397E-1    2.730231564493581E-5   -3.196121798777103E-6    2.772115030848997E-5    1.128298413959569E-5   -1.400465374890241E-5   -5.930293225306484E-6
                        -1.784789933206157E-6   -6.164783090871172E-6    4.589542349428409E-1    2.339637097919120E-1    6.551735791312556E-6   -5.398984839849943E-5   -4.345001897579377E-5   -1.004540261501588E-6
                        -2.687224793574932E-5   -1.519064207248492E-6   -6.268841792648954E-6    2.016793505242224E-5    3.820923371988689E-1    2.131856750495109E-1    1.588054968349656E-5   -1.523852644004639E-5
                         2.654078957163045E-5   -1.056328756229485E-7   -1.209230508589449E-5   -9.213544324581288E-6    4.179095032810698E-5    1.395796394418615E-5    4.608513579977204E-1    2.358675549667450E-1

 2.625000000000000E9     4.089771004840474E-1    2.306834646994007E-1    1.268495453398815E-5   -1.780271182880270E-5   -3.596430015523025E-6   -2.030920786269668E-6   -1.371480232682298E-5    1.205592775946156E-5
                        -3.114320528441806E-6    1.575989360789110E-5    4.661004567299862E-1    2.261820460097480E-1    1.588990165908838E-5   -3.477338489845234E-6   -9.389072425950246E-6   -2.285182164225123E-5
                        -1.125238162297473E-5    4.576047891831712E-6   -2.039940557196165E-5    1.839391399088158E-5    3.890008701476766E-1    2.070262025634529E-1    4.309626458538934E-6   -7.242556189699728E-6
                         1.265315365730867E-5   -1.529919459391426E-5   -1.174842702610816E-5    9.956136405709601E-6    5.047161260591715E-5   -4.771119229387531E-6    4.682768619357656E-1    2.280654869280456E-1

 2.637500000000000E9     4.151797623842731E-1    2.244933579366334E-1    2.392747052393524E-5   -2.236010848403912E-5   -5.876728870515817E-6    2.432881865294730E-5    9.341726831422391E-6    9.536774403971113E-6
                         1.489696158859243E-5   -5.762980997168499E-5    4.726550348362320E-1    2.183813751451479E-1   -8.878865111699236E-6    6.618227279353144E-6    3.415703791541904E-5   -2.154493505351225E-5
                         2.834110801714531E-6   -3.560494934526025E-5   -1.854910671187552E-5   -2.000944459558934E-5    3.955798299858089E-1    2.007436114315340E-1    1.288689153597782E-5   -5.372256982916237E-5
                        -8.746468726296584E-6   -2.595480069581694E-6    8.535616928838666E-6    1.228050345382704E-5   -7.203727316576258E-6   -3.615061582030564E-5    4.751301450872912E-1    2.202299583021603E-1

 2.650000000000000E9     4.213993937797821E-1    2.175021113372256E-1    8.416415303158979E-5   -7.702620083458517E-5    9.765872937736394E-6    3.964458123570617E-5    1.260896036019442E-5   -6.929447782108502E-6
                        -2.167370161738371E-6    3.252707029790864E-6    4.790858215078712E-1    2.107481211813531E-1   -2.768803809244956E-5   -4.362606590460212E-6    1.965180026130508E-7   -6.848455714821878E-7
                         1.419779255009072E-5   -4.610708744519809E-6   -6.769486091333455E-6    1.821390168544706E-5    4.018878972797954E-1    1.945704961211135E-1   -3.486058050888119E-5   -5.190526303409143E-5
                         2.239519984571372E-5   -1.050531767821725E-5    1.749278349543553E-6    1.678262369125170E-5   -1.491090869732876E-5   -4.199346154915757E-5    4.813909345431463E-1    2.123512880344318E-1

 2.662500000000000E9     4.276729686869254E-1    2.101461400780214E-1   -3.266651287412848E-5   -2.534980028984101E-5   -5.779982870408048E-6    4.403285733648954E-5   -6.125615393217301E-7    1.158309616284560E-5
                         7.884770167560861E-6   -3.664462579676852E-5    4.850458230683759E-1    2.032379396528128E-1    1.903290967154532E-5   -2.253351245915013E-5   -1.926411902865779E-5   -2.599936451542557E-5
                         3.307944987821637E-5    1.349491444160741E-6   -2.302480229813031E-5    2.442082264318333E-5    4.081328315315934E-1    1.883776840353140E-1   -2.867803723411897E-5    3.243616224973446E-6
                         1.315451739024031E-5   -2.043466810236688E-5   -1.666234472173924E-5    3.162421900200124E-5   -1.366384364086790E-5   -4.246712686731001E-5    4.873697057575643E-1    2.040876542153217E-1

 2.675000000000000E9     4.340882711654735E-1    2.025709497874789E-1    4.610408738469655E-6   -3.227524459900454E-5   -3.163962197281511E-5   -1.451822306773519E-5    1.954638939845719E-5   -1.562506642825321E-5
                        -4.591717456194015E-6   -9.673532977720401E-5    4.907709766853093E-1    1.955327345253101E-1   -2.511338296003139E-5    1.404822151784799E-5   -9.062224469235333E-6   -1.410592132506918E-5
                        -3.704461561845756E-6   -1.496957585902345E-5   -3.004599838486180E-5    1.094559492531565E-6    4.140909549315724E-1    1.821975129808004E-1   -1.633131307361181E-5   -1.499786756154216E-6
                        -5.020120509104084E-6    1.116725533351789E-6   -1.394380713160612E-5   -3.184569452751985E-6   -6.283414109309658E-6   -1.212140927515043E-5    4.930029624290075E-1    1.955292469604321E-1

 2.687500000000000E9     4.407025796164228E-1    1.954333064455519E-1    8.000378851781150E-6   -3.800653976714340E-5   -7.322360665333129E-6    5.385388171298448E-6    7.771762206008914E-6   -1.097666882024817E-5
                        -2.187481466252328E-5   -8.573003877497789E-6    4.961059087502073E-1    1.875342946872358E-1    5.215184814634907E-5    1.449249163307911E-5   -1.707098568738308E-5    1.720315733803946E-5
                        -1.659575229005890E-5    2.203548292720565E-5   -4.661283698985860E-6   -3.015600986928014E-7    4.198104706930205E-1    1.760273441929214E-1   -3.964518995141085E-5    1.187568807300063E-5
                        -6.934773262765333E-6    5.739932795120112E-6   -2.089423150223148E-5   -1.797481360218669E-5   -1.525429679354434E-5   -1.665314663087295E-5    4.988384436624890E-1    1.867503895422152E-1

 2.700000000000000E9     4.472373791041287E-1    1.889714166408733E-1   -3.190213385812633E-5   -3.961120445645522E-6   -2.564843511965161E-5    6.510807043422875E-6    4.199020631670262E-5    1.739501684732634E-5
                        -2.255589219102487E-5   -4.456972489274330E-5    5.013317954651377E-1    1.795608425364678E-1    4.882127128887461E-6   -1.424592695268969E-5   -1.811437236223581E-5    3.176377552108295E-5
                        -1.793907251691260E-5   -6.530555078560458E-6   -1.288102765537476E-5    2.088008267955704E-5    4.253404166576870E-1    1.699251630993020E-1   -5.212327278478649E-5   -2.527850624500424E-5
                         1.024531019881242E-5   -1.848035924290939E-5   -3.004450183093759E-5    2.527204458857262E-5   -1.778451579293555E-5   -6.761874171063469E-6    5.045839941844440E-1    1.780352020281536E-1

 2.712500000000000E9     4.539112294368742E-1    1.831652818396367E-1   -5.061288933897700E-5   -5.125859054581137E-6    4.150307631448319E-6    6.092298456169614E-6   -9.033196002483599E-7   -1.280424379729929E-5
                         9.062956348197143E-6   -2.641451201022038E-6    5.069176643988427E-1    1.716759099359691E-1    1.505252182045136E-6   -3.658920408750499E-5   -2.630132230121860E-5   -2.512291227183791E-5
                        -1.344033194976105E-6    1.155858471563382E-5    2.033019474829091E-5   -1.325634425032626E-5    4.307483060504618E-1    1.638275196588218E-1   -5.472532045329390E-5    2.683755892723672E-5
                        -4.118509717757575E-6   -8.020025308263407E-6   -2.419256989655107E-5    6.443683545585267E-6   -1.630308426387206E-5   -2.088523542349146E-6    5.106149643044573E-1    1.696867700017175E-1

 2.725000000000000E9     4.600172234720345E-1    1.776446746913454E-1   -4.417664881650343E-5    7.670312064794761E-6    1.494483411751926E-5    1.507985132306100E-5    3.171582944556626E-5    4.246439872621756E-5
                        -2.822633321988880E-5    1.435811787123192E-5    5.123429372209778E-1    1.638187485591749E-1    1.627880733405282E-5   -1.715087186064850E-5   -2.232722873529090E-6    1.348421486013142E-5
                        -3.364831159604870E-6   -1.783489128793376E-5    3.015890952514960E-5    1.807585879517253E-5    4.360817911000478E-1    1.577939604035475E-1   -3.462297025201872E-5    1.435824550623876E-6
                        -8.077801117225729E-7    2.018378917878535E-5   -2.219052269099610E-5   -3.867324869717668E-6   -2.371923417264446E-5    1.692637635530221E-5    5.163930484072899E-1    1.615529591253997E-1

 2.737500000000000E9     4.655504267086689E-1    1.721345528229474E-1    2.857719821649599E-5    1.571152821780031E-5    1.565143485342183E-5   -3.848672772748671E-6   -2.865079641129166E-5   -2.037949512195305E-5
                        -3.369775444967363E-5    7.825596289042638E-6    5.177350492541390E-1    1.560220344895774E-1    6.876182016462227E-7   -7.768821272221988E-6   -3.370986146514705E-5    1.987196651810783E-5
                         2.906450480816603E-5    2.138936003403373E-5    1.324723873534398E-5   -2.230509322143112E-5    4.412015784551031E-1    1.514566925958159E-1    1.063536865828147E-5    3.493586457071339E-5
                         3.520980171709659E-5   -5.434806457396578E-6   -3.511049157210744E-6   -2.334130541469429E-7   -2.501768825083110E-5    2.542771233128519E-5    5.217327187503651E-1    1.536352292726043E-1

 2.750000000000000E9     4.706429682317903E-1    1.663755120356692E-1   -2.860751593798495E-5    1.410356308979323E-5   -1.510659078975099E-5   -1.945204004610177E-5   -2.990020377156263E-5   -1.199250157058082E-6
                        -8.982122137135861E-6    3.765473538175145E-6    5.229948489845115E-1    1.482454983281853E-1   -6.394436034800556E-6    3.051552518071171E-6   -1.033811429059164E-6   -4.559512720869079E-6
                        -1.028841805913248E-5    7.410032414989441E-6    9.390882992831850E-6   -3.566669703169762E-5    4.461610822119745E-1    1.449825960908285E-1    9.355629750643805E-8    3.321982708819465E-5
                        -3.819633230518162E-7    1.895564474981668E-5    3.492819388210964E-5   -5.365924199969370E-6   -1.967619152830862E-5    1.998261757115968E-5    5.267885591178183E-1    1.454321468896451E-1

 2.762500000000000E9     4.752577755281616E-1    1.597327602070230E-1   -3.683872692154358E-5    4.969896336939681E-5   -2.117102930773962E-5   -4.403482809697984E-5    1.411270556979128E-6    5.270274976302474E-6
                        -8.661318954999835E-6    2.594131486207111E-5    5.278008199035666E-1    1.403377905713208E-1    1.075221102537498E-5   -3.228735557644882E-5    8.701191264744814E-6   -1.190131630420568E-6
                         5.162474277185964E-6    6.125700383380759E-7   -9.530076104719738E-7   -2.862256352661190E-6    4.510656889059815E-1    1.383310383188536E-1   -3.479631315090736E-5    3.501092951042444E-5
                         1.780854724699084E-6   -4.544355773866571E-8    6.964921725586312E-6   -1.724631016064511E-5   -2.698753223107413E-5    1.425995818693964E-5    5.313594360077252E-1    1.371679171177383E-1

 2.775000000000000E9     4.799707240978882E-1    1.521793098274312E-1   -1.821143118738706E-5    4.981165630846351E-5   -1.517086940953116E-5    1.209674375216368E-5    5.254123035683228E-6    1.371045582443605E-5
                        -1.796327989377250E-5    2.609962214713456E-5    5.325186379658208E-1    1.324877318410967E-1    4.324517014691690E-6    4.526799860426869E-6   -1.548436787306735E-5   -6.068992864268261E-6
                        -1.840691940196618E-6    3.697865964507679E-5   -2.538724658538079E-6    2.852764239512374E-6    4.558516235145290E-1    1.317247924540634E-1   -7.168709508840133E-6    2.404572077994117E-5
                        -2.161857811562207E-5    2.681398746439498E-6   -9.683801160130974E-6   -2.080910493874723E-6   -1.311822267105061E-6    1.081203964884743E-5    5.355993367691027E-1    1.286131469527100E-1

 2.787500000000000E9     4.850224659064465E-1    1.442397216872900E-1    1.107894489597516E-6   -2.565742484212071E-5   -1.131353868469465E-5    3.726704877343629E-5    2.720721170788438E-5    1.498686292733395E-5
                        -8.042726450492269E-6    4.476875366223688E-5    5.371539147812830E-1    1.244519347087503E-1   -7.731718305799067E-6    1.214752842805578E-5    1.713765972700365E-5   -9.148391605002685E-6
                        -4.122341365110400E-6   -2.156936560222059E-5    1.280095798499490E-5    2.827874972154245E-5    4.607300590420326E-1    1.251036785448984E-1    2.296208261909276E-5    3.038836956463182E-5
                         6.347763286393848E-6   -3.856339515347564E-6   -1.737844711414075E-6    1.006298115078672E-5   -3.604513414464501E-8    5.235191954785376E-7    5.400471911580225E-1    1.198303991329459E-1

 2.800000000000000E9     4.904056288711531E-1    1.363835288620817E-1    1.811813330820545E-6    5.202301662908909E-6   -1.759284320220204E-5   -1.915316953804366E-5    2.876765064396088E-6    2.578222917362736E-5
                         1.627519253623437E-5    1.284313256428244E-5    5.417724843495543E-1    1.161496027875827E-1    1.507840604053033E-5    1.749073292361587E-5    2.640349813373692E-6   -8.178556381072799E-6
                         3.189406114666874E-6    1.471681247055542E-6    5.875493411647287E-7   -6.547949946282733E-6    4.657552807687990E-1    1.184331608400289E-1    3.039153929358786E-5    3.217883120011698E-5
                         3.043482384519341E-5    2.380568270736063E-5   -9.960283959789360E-6   -2.282103208795094E-5    1.471048633330534E-5   -2.160456104004287E-7    5.446318825125630E-1    1.106331598655442E-1

 2.812500000000000E9     4.964584923751548E-1    1.286504511470168E-1    1.315487693034276E-6   -5.582181391280959E-6    1.189451777564417E-6    6.194008615739934E-6   -1.547500200879826E-6    1.849195912843908E-5
                         4.372791433519653E-6   -4.911991285935551E-6    5.464779314533275E-1    1.079201947762206E-1   -1.403421777455036E-5   -8.609012585049373E-6   -4.697467908919194E-7   -2.069122089095510E-6
                        -2.405309682109305E-5    1.888074213102465E-6   -1.387554047587013E-5    9.494176399069875E-6    4.708793520532205E-1    1.118662327256364E-1    3.125944568167370E-5    2.430843677106160E-5
                        -6.230638331471190E-6   -1.200531160243399E-5    2.046391176941752E-5   -8.812261460164322E-6    1.510355581337935E-6    5.045398818067855E-6    5.492160449454558E-1    1.016281061013977E-1

 2.825000000000000E9     5.026905065472548E-1    1.214681912234517E-1    1.855402499195221E-5   -5.506039915755815E-6    8.879508963957494E-6    1.958014586864683E-5   -4.343846537765657E-6    6.549195010473626E-6
                         3.905896666989301E-5    3.160908053249183E-5    5.513280269139056E-1    9.938142908405491E-2    1.276977403504316E-5   -1.267347871591383E-5   -7.388216677244506E-6    7.403167475343218E-6
                         1.270316686183175E-5   -5.009847918912544E-6   -8.128785974541009E-6    1.236863031406796E-5    4.759968510629248E-1    1.052871847903841E-1    8.124215032649817E-6   -4.436262158910441E-5
                         6.079138361432128E-7   -9.922064523228173E-6   -5.195516247541348E-6    2.750625336339230E-5    2.238354619704012E-5   -1.590446551242991E-5    5.540194002789394E-1    9.249970082575815E-2

 2.837500000000000E9     5.088551232145090E-1    1.147618896621359E-1   -6.502107638248196E-6    1.126740800315151E-5   -1.358339169994766E-5    4.669651959244970E-6    1.592278932836856E-5   -5.213510701929451E-6
                        -3.742312641523283E-6   -2.987024571659932E-6    5.561282197413751E-1    9.107553026057980E-2   -1.581958193870859E-5    2.950398838563576E-5    5.623874007781777E-6    9.876726846315413E-6
                        -8.340048350907813E-6   -1.368205733746484E-5    1.739030137227560E-6   -6.735605284119604E-6    4.809195602840230E-1    9.867951499768217E-2    3.845215231502044E-5   -2.293691135568322E-5
                        -1.477892974780866E-5   -2.993788809699337E-6   -6.068696739842905E-5    1.392350911875506E-5    1.963847091104358E-5   -2.566725665001436E-5    5.587858223605008E-1    8.366974210840739E-2

 2.850000000000000E9     5.147037017613310E-1    1.083662811735125E-1    1.826506475467326E-5    1.681322613366330E-5   -4.945152817592793E-6   -1.130979530376484E-5    2.607760440242575E-5    1.484841932715630E-5
                         2.027643406138188E-5   -5.920848856573930E-6    5.610517177400214E-1    8.241179083578154E-2    1.487437531173888E-6    3.017086193093623E-5   -1.058493317275096E-5    3.131145473072136E-6
                         8.992398389826660E-6   -1.359517266480215E-5    9.160119763429829E-6    1.284028291827904E-5    4.858893393226416E-1    9.194683330362199E-2    8.733580418271301E-6   -3.220113950147528E-6
                        -5.273366595902893E-7    1.077446114546512E-5    1.753206219138765E-5    2.452489515309112E-5    9.763571166768558E-6   -1.026108007261048E-5    5.632425345015925E-1    7.501225452264472E-2

 2.862500000000000E9     5.198097395999103E-1    1.018007612585569E-1    1.929089966087865E-5   -2.026063784777304E-5   -7.985831294081747E-6    2.767947205267384E-5   -5.264008929379447E-6    3.163887359001552E-5
                         2.634999095289814E-5   -1.869039774255219E-5    5.655715208070791E-1    7.379914917301436E-2    2.093285310708993E-5    3.431377919493630E-5    2.697363375399404E-5    1.665164882329473E-5
                        -1.747772754444131E-5   -8.758726814660475E-6    1.624080236883764E-5   -4.922381368519412E-6    4.905900530430040E-1    8.519758687356338E-2    2.191977287258844E-5   -1.920706963075457E-5
                        -7.492664148395891E-6    1.217972355509319E-5    7.073907846182815E-6   -1.854889293733052E-5    5.493540651811731E-6    1.240568298405614E-5    5.673080727575726E-1    6.632309116366458E-2

 2.875000000000000E9     5.244640753558305E-1    9.466604853772152E-2   -2.015175746011912E-6   -7.970204146442086E-6    2.433492504189645E-5    2.527525954724269E-5    1.781819689557323E-5   -1.449292935493426E-5
                        -3.583753844832058E-6   -5.841526346171938E-6    5.697303426530201E-1    6.484526926490583E-2    1.033687975289366E-5    3.860667991291274E-5    2.131277922414038E-5   -3.947917668649257E-6
                         2.106644109198907E-5    1.424369155963865E-5    3.232219031259610E-6    1.561250812448532E-5    4.950365676144436E-1    7.789316370782344E-2    1.741403872609764E-5   -6.475756367456264E-6
                         1.726355209050097E-5    1.386912231672442E-5   -3.343809361359333E-5    1.098138695763277E-5   -1.205573519691493E-6   -2.172121306087067E-5    5.710069452132934E-1    5.709428508165989E-2

 2.887500000000000E9     5.287607875618408E-1    8.669118829066186E-2    2.304114419982549E-5   -2.001937432196401E-5   -2.404017581438493E-5   -9.180773453491451E-6   -1.954422789691143E-5    8.960421196809398E-6
                        -1.746378732256854E-5   -1.680974822806828E-6    5.739307771933428E-1    5.566108330634942E-2    1.811691151666894E-5   -3.232562452129313E-5    7.852005466698634E-6   -1.065865116636327E-5
                         1.887164997522208E-5   -1.108342601993842E-5    8.471369232364831E-6   -2.803401425549615E-6    4.995903602533144E-1    7.038838757698625E-2    1.820229822758074E-5   -5.334893730901570E-6
                         2.139688668213385E-5    3.298810741102299E-6    1.418354457934202E-5   -3.122562858601445E-6    4.174271189742126E-5   -1.342448820640495E-5    5.746837264196635E-1    4.771553979596872E-2

 2.900000000000000E9     5.328453244250538E-1    7.791441274370255E-2   -9.476060473040621E-6    1.302608523194854E-5   -1.851045672998172E-5   -1.202930754349364E-5    2.638312848492074E-5    3.783566686911661E-6
                        -2.392450816107385E-5    1.416865813155819E-5    5.780058630895847E-1    4.606561039826706E-2    9.233581403597237E-6   -4.129978439313412E-6   -8.029556988184300E-6   -8.141313808813155E-6
                         2.081092112229454E-5   -2.275923993504973E-5   -6.191594626730952E-6   -3.890052862984759E-5    5.042720770066917E-1    6.226535046470804E-2    2.180859720561443E-6   -3.040872998245453E-5
                        -1.948898812176093E-5   -8.526454949460248E-6   -8.229867978749449E-6    4.060153131124168E-7   -1.173122894127177E-5   -1.026459405910092E-5    5.783059234272478E-1    3.753820611228183E-2

 2.912500000000000E9     5.375282849706676E-1    6.809346040388146E-2    1.024445225523206E-5    4.987027491108136E-6   -9.159135617162509E-6    1.365235177813689E-6    1.309374037744016E-5   -2.454511042325798E-5
                         1.459595098355345E-5   -2.307334618436523E-5    5.820557745948685E-1    3.603981907792831E-2   -1.326471335894050E-5   -4.609828467755433E-6    1.806338929890054E-5   -5.982874817761818E-6
                        -9.332562152987525E-6    1.312948562014195E-5    1.132363894577753E-5   -1.806956200886658E-5    5.091208642346919E-1    5.396551116427630E-2   -3.264143601747462E-6   -1.485704072034441E-5
                        -6.506444200926966E-6   -9.046028286307732E-6    7.224516996281113E-6    2.406497869085001E-6   -1.699516582034249E-5   -8.480024801699614E-6    5.820927752466388E-1    2.734547420650318E-2

 2.925000000000000E9     5.425076104159592E-1    5.815562940813401E-2   -4.493009567140306E-6    6.297346113605515E-6    3.573219000688032E-6    9.968453141046826E-6    2.188212478319020E-6    4.253900402132138E-6
                         8.600095317908234E-6   -1.435137234605917E-5    5.860429043307759E-1    2.595896792027344E-2   -9.977930235870056E-6   -1.765828275978253E-5    1.984531718302007E-5   -2.333912078422407E-5
                        -1.166930000657161E-5    1.211099442461537E-5    1.077490595071214E-5    4.720664879667523E-6    5.137716360036331E-1    4.590127348841227E-2    1.717642057925474E-6   -5.273700324233674E-6
                         4.588055417913182E-6    9.225138052340354E-7   -2.564844725130145E-5    1.404230684571413E-5    3.416920990217286E-6   -1.720246739923574E-5    5.859512839116391E-1    1.724248806023503E-2

 2.937500000000000E9     5.475804817266944E-1    4.838660394600795E-2    1.149728426035776E-5   -5.351401649083380E-6   -1.399174193145207E-5    1.176407749404965E-5   -5.069360895899535E-6    7.059451452123962E-7
                        -7.094757200001491E-6    6.528475648712960E-6    5.898321490708465E-1    1.618877193861818E-2   -9.116705850001695E-6   -2.599171179895378E-5   -1.541496117516471E-6   -2.082790712233906E-5
                         1.624062073585057E-6   -2.589142431092805E-5    1.681596416851390E-5   -2.614985880890927E-5    5.183798805707707E-1    3.749152168956695E-2   -1.886308870955461E-5   -1.131226469253130E-5
                         1.202503707266742E-5    6.035782636461883E-6    4.210677020784667E-6    2.707116973599405E-6   -3.526849109794018E-5    5.366530263936769E-6    5.896683955057824E-1    6.974630240271788E-3

 2.950000000000000E9     5.530185882491391E-1    3.942360766395123E-2   -1.689823685647382E-5    7.583955772740556E-6    3.327956586093998E-6    8.730335731053887E-6    3.036480037545223E-6   -6.231827211539773E-6
                        -1.928040065076708E-5    2.527024353319351E-5    5.934717494626024E-1    6.041690473296528E-3    7.758846003085391E-6   -2.693357599557561E-5    1.751181986369149E-6    1.237115102004159E-5
                        -1.656377837631279E-5    2.482109028254982E-5   -1.680605481229421E-5   -1.033008004348675E-5    5.228006323557339E-1    2.899578247635839E-2   -2.018993492766136E-5   -6.135725957095321E-6
                        -9.805617351579762E-6   -3.371623845760091E-5    2.067480417722729E-5   -2.029740206337440E-5   -1.597272391194261E-6    8.672583149169257E-6    5.930633030140285E-1   -3.271978290382634E-3

 2.962500000000000E9     5.582352944045949E-1    3.060865064362795E-2    1.526423380031203E-5   -1.398549815099883E-5    1.360802195790469E-5   -4.157399170584270E-6   -7.028993692658141E-6   -6.262124260553543E-6
                        -1.760799112069571E-5   -4.708336600310800E-6    5.969256060490471E-1   -4.045064969562527E-3    8.469645672008938E-6    3.011606275861243E-6   -4.881709643106456E-6   -1.726424045657850E-6
                        -1.218162839337547E-5   -9.917841046568757E-6    3.601477698937783E-6    7.625887248569745E-6    5.271058262900398E-1    2.041089824915377E-2   -1.577377375194834E-5    1.173781795004757E-5
                         1.793115395844111E-5    3.019998196820377E-5    1.110222886034960E-5    3.022204177434806E-5   -2.627379778151876E-5   -6.789931940636973E-6    5.961523492919392E-1   -1.333694893165555E-2

 2.975000000000000E9     5.629306964638618E-1    2.184122712565936E-2    1.830392062816049E-5   -9.125584337602363E-6   -8.152868634971097E-6    1.513598661982150E-5   -9.491709663892607E-6   -1.354540780729018E-5
                        -4.369784376876222E-6    3.314912567968312E-6    6.001478112602617E-1   -1.439179034167416E-2   -1.580741997561668E-5    4.492589149878797E-6    2.610946001189988E-5   -1.949158874919799E-5
                         2.381945922278882E-5    1.317786676934085E-5   -1.466760342957569E-5    1.783469787936205E-6    5.313233294780526E-1    1.162660237502691E-2   -5.538150775684046E-6    1.131957948968809E-5
                        -7.563413127938541E-6   -1.164777288810275E-5   -9.452497773108584E-6    1.281654940423110E-5   -7.878684703627102E-6    4.290823188958317E-5    5.990728512724331E-1   -2.371526871862111E-2

 2.987500000000000E9     5.669575672253918E-1    1.327261349573969E-2   -4.398834125130843E-6    1.023033949768534E-5    3.691572373758028E-5   -5.525618314677406E-6   -3.875987893171122E-5   -7.175112666419209E-7
                         1.046140459224686E-5    5.822301795844457E-6    6.029613575245998E-1   -2.516442106427562E-2    1.195211052572829E-5    1.504614544052345E-5   -1.610105275480631E-5    3.578349165979788E-6
                         3.913327596796084E-5    1.836405813292231E-5    1.082730238381973E-5   -1.081782117942005E-5    5.351092257393805E-1    2.682033498857789E-3    6.543757355914286E-7   -1.482663608746386E-5
                        -2.041462685051503E-6    2.009991043216346E-5   -1.602564247681208E-5   -1.037590533423140E-5    1.987543502504805E-5   -1.233969518657114E-5    6.013837645277235E-1   -3.446510749260263E-2

 3.000000000000000E9     5.700107762372354E-1    4.021735989452279E-3    1.634680282967615E-5    1.400367871212590E-5   -1.179420915239651E-5   -3.192836677944038E-5    9.158590391892173E-6    1.728394958996567E-5
                         2.012079969063168E-5    2.714503907881025E-5    6.052302457674770E-1   -3.618187418562377E-2    8.988716471322572E-6   -8.762120748815542E-6    1.364199689792625E-5   -2.112901414027416E-5
                        -8.588429584459382E-7    2.244839984361547E-5   -1.416049917164086E-5    3.492810567081744E-6    5.385034057143537E-1   -6.574619428027399E-3    1.409728215971567E-5    8.632421962670605E-6
                         1.333934735712983E-6    1.442625859359121E-5   -2.038927268931264E-5   -2.331094924300914E-5    9.361645630974803E-7    4.047835101244889E-5    6.034245710143182E-1   -4.549913847967019E-2
