# Supplementary material for: Microwave Imaging for Parkinson’s Disease Detection: A Phantom-Based Feasibility Study Using Temperature-Controlled Dielectric Variations
Source: Sensors (Basel). 2025 Dec 12;25(24):7562. doi: 10.3390/s25247562 (PMC12736638; doi:10.3390/s25247562)
Supplement: Supplementary file 1 [file sensors-25-07562-s001.zip › 38.5.s4p]

#  HZ   S   RI   R     50.00 
! Rohde & Schwarz Vector Network Analyzer 
! Rohde-Schwarz,ZNA26-4Port,1332450024101213,1.95
! Created: UTC 8/28/2025, 1:46:25 PM
! freq[Hz]                re:S11                  im:S11                  re:S12                  im:S12                  re:S13                  im:S13                  re:S14                  im:S14
!                         re:S21                  im:S21                  re:S22                  im:S22                  re:S23                  im:S23                  re:S24                  im:S24
!                         re:S31                  im:S31                  re:S32                  im:S32                  re:S33                  im:S33                  re:S34                  im:S34
!                         re:S41                  im:S41                  re:S42                  im:S42                  re:S43                  im:S43                  re:S44                  im:S44
! 
 5.000000000000000E8    -2.261837644893240E-1    3.471339452737239E-1   -1.529418666318186E-2    1.785159260662396E-2   -4.030373303940882E-2   -1.124483953125060E-2    5.217637177664533E-2    1.577502829448214E-2
                        -1.529667538023825E-2    1.785303371521600E-2   -2.408249280706534E-1    3.256803094288357E-1    1.152806928206019E-2    2.511268170960141E-2   -4.059559245759615E-2   -6.709274196842151E-3
                        -4.031361415965227E-2   -1.127595655337373E-2    1.144839570854698E-2    2.515171982271757E-2   -2.563794216688423E-1    3.438503544072565E-1   -8.392310034549754E-3    1.897494047061030E-2
                         5.223424810291620E-2    1.576058725748528E-2   -4.060323199866620E-2   -6.754247187993933E-3   -8.378590717201964E-3    1.898712419599292E-2   -2.674067087441248E-1    3.376168162001759E-1

 5.125000000000000E8    -2.484759980145129E-1    3.361500552944475E-1    1.256565363374559E-3    9.905197823121215E-3   -3.104467528677722E-2    2.482764598642796E-2    4.497756087370948E-2   -2.934761354151062E-2
                         1.199083008279164E-3    9.949593608956562E-3   -2.756905663734129E-1    3.241995867156925E-1    2.733783156369897E-2    3.842289414449624E-3   -2.855093403564164E-2    2.832857616733044E-2
                        -3.108660449894985E-2    2.487552310743608E-2    2.728883846198831E-2    3.779607592209255E-3   -2.805403259696295E-1    3.446429068322319E-1    6.256428760712243E-3    5.296189737122794E-3
                         4.494003662087413E-2   -2.936368106038811E-2   -2.852739658055044E-2    2.826275350492273E-2    6.272778147519499E-3    5.320985625391698E-3   -2.928306426771886E-1    3.362352149768928E-1

 5.250000000000000E8    -2.985217659477532E-1    3.712342024137766E-1   -6.611799707560282E-3   -1.309214148658464E-3   -1.352977286298551E-3    3.365393804156241E-2    5.995078364523833E-3   -5.044182901097613E-2
                        -6.586383372358777E-3   -1.287163335603233E-3   -3.170228571215249E-1    3.765756988749669E-1    1.514806635400064E-2   -1.496154748908707E-2    2.890344578753307E-3    3.439701347083074E-2
                        -1.327075303301051E-3    3.366595133571675E-2    1.515979420065946E-2   -1.491907239230986E-2   -3.179641814957241E-1    3.948831177682278E-1   -5.666059557894679E-3   -5.162607366750709E-3
                         5.990593152136705E-3   -5.051259607802303E-2    2.890490545317354E-3    3.438604434099141E-2   -5.735623101956350E-3   -5.188578072697552E-3   -3.328039909223764E-1    3.876390748652469E-1

 5.375000000000000E8    -3.001125767498394E-1    4.421287826407378E-1   -1.680312262496047E-2    8.852322705365281E-3    1.861392081405175E-2    1.999365635250270E-2   -2.993154420200362E-2   -3.406702261106433E-2
                        -1.677254758072562E-2    8.862653691263576E-3   -3.013871152508377E-1    4.419469319145955E-1    1.172770855680611E-3   -1.463674401901193E-2    2.155496877314542E-2    1.838002891412688E-2
                         1.869265910158461E-2    1.993745461382843E-2    1.179081818886535E-3   -1.469238361147373E-2   -2.998349786067053E-1    4.617153325981800E-1   -1.531827218910643E-2    5.836309769394350E-3
                        -2.995571300638744E-2   -3.405432130050297E-2    2.152631463697147E-2    1.836828735880808E-2   -1.535118060043550E-2    5.830267776608010E-3   -3.155285130290451E-1    4.611730324261809E-1

 5.500000000000000E8    -2.541834640040417E-1    4.852064889274213E-1   -9.864393171833201E-3    2.650425996502188E-2    2.001584232874554E-2    1.909499279598573E-3   -3.946392360836843E-2   -2.509735576612146E-3
                        -9.928413137345269E-3    2.646900653755401E-2   -2.610809372837525E-1    4.702072876713135E-1   -5.765013857202400E-3   -7.762982055366896E-3    2.230194493450019E-2   -9.353000335066427E-4
                         1.999210393916353E-2    1.888818207578337E-3   -5.789484101245335E-3   -7.754103033850421E-3   -2.531555440325486E-1    4.906854766037572E-1   -8.477206609459309E-3    2.134871313102687E-2
                        -3.948028516391068E-2   -2.468639931713710E-3    2.233444468877199E-2   -9.786512109853051E-4   -8.438313400116812E-3    2.136288409519567E-2   -2.561806445580206E-1    4.944893442631675E-1

 5.625000000000000E8    -2.153189758107607E-1    4.793843278949874E-1    1.594737003086608E-2    3.076756919258421E-2    1.157443053670518E-2   -5.070378045468549E-3   -2.580860313006258E-2    2.122171539094478E-2
                         1.592199163055010E-2    3.083952982258919E-2   -2.335352299946388E-1    4.736337365880531E-1   -2.527857152884266E-3   -7.452795842927884E-4    1.082270454860585E-2   -9.557666270189166E-3
                         1.153681015202102E-2   -5.032068627229574E-3   -2.559618433561542E-3   -7.730811915411288E-4   -2.194671307861898E-1    4.865970909755608E-1    1.352960171686736E-2    2.219793889436655E-2
                        -2.579291685924311E-2    2.122254103831078E-2    1.081080684584280E-2   -9.545516839926965E-3    1.354581864438154E-2    2.216737522712645E-2   -2.154240591130389E-1    4.776581806602891E-1

 5.750000000000000E8    -2.161946638661025E-1    4.741099456998656E-1    3.183778328635477E-2    5.673726784847695E-3    9.757744216952665E-3   -4.254721848907246E-3   -5.655553119110563E-3    2.664649484468812E-2
                         3.184399140484804E-2    5.743014113530822E-3   -2.226544877350597E-1    4.800604090258009E-1    1.950333248973424E-3   -3.986412458310437E-3    5.991117981003659E-3   -5.894396183304543E-3
                         9.793535218855546E-3   -4.279360407335529E-3    1.941948355456420E-3   -3.977067667674712E-3   -2.138259003531853E-1    4.840561516372935E-1    2.081932500008350E-2    4.216141576812801E-4
                        -5.636604830003610E-3    2.663288687532218E-2    6.009047155252398E-3   -5.882820415912620E-3    2.077745954402046E-2    4.051817064659524E-4   -2.186001700397046E-1    4.706265802311191E-1

 5.875000000000000E8    -2.145191757944562E-1    5.011829743176577E-1    1.716557998256241E-2   -1.491459841628151E-2    1.145264232107456E-2   -9.700162643903592E-3    6.900406512181058E-3    2.058695606563423E-2
                         1.718052588634478E-2   -1.489870575477646E-2   -2.062821293918715E-1    5.005631665073200E-1   -9.061862519633180E-4   -9.123201539073181E-3    9.113986906400987E-3   -8.644673137318091E-3
                         1.144422938659272E-2   -9.730288536876283E-3   -9.295406754508108E-4   -9.138309564828055E-3   -2.051913179520662E-1    5.042223269532738E-1    5.482790140951811E-3   -9.632583270173602E-3
                         6.920129586945815E-3    2.055902851376706E-2    9.097235399928221E-3   -8.663715552840803E-3    5.479236496337518E-3   -9.654265832978138E-3   -2.116393176007648E-1    4.993143703384156E-1

 6.000000000000000E8    -1.837155297560298E-1    5.305485805101020E-1   -1.649088180813198E-3   -9.627986200572081E-3    5.899554677278503E-3   -1.952967743982602E-2    1.342029237911002E-2    1.671158681370829E-2
                        -1.682930256328830E-3   -9.662922644595763E-3   -1.729396108255631E-1    5.160202805711716E-1   -1.032398330764695E-2   -1.138434776454590E-2    5.211042266082716E-3   -1.894698115268372E-2
                         5.829966820206887E-3   -1.958845872929445E-2   -1.035456638941157E-2   -1.135113146121671E-2   -1.741896305370116E-1    5.238299922287036E-1   -5.143857764930292E-3    1.376265023550403E-3
                         1.340986143873297E-2    1.666032737398618E-2    5.129745861680381E-3   -1.889391623465555E-2   -5.186714145328117E-3    1.332790223119954E-3   -1.706221185263286E-1    5.227563203721813E-1

 6.125000000000000E8    -1.369838900918360E-1    5.381096124814694E-1    1.802629183046654E-3    6.036875157501473E-3   -1.019747947306758E-2   -2.346942446443632E-2    2.517253780776656E-2    9.628346777891875E-3
                         1.807516337825705E-3    6.021432025911820E-3   -1.353772794823296E-1    5.177735199513235E-1   -2.133181449323535E-2    1.063781665891954E-3   -1.220402035298287E-2   -2.365755736881734E-2
                        -1.023770889488188E-2   -2.345189905410597E-2   -2.134763062462533E-2    1.158115207844716E-3   -1.331481271903241E-1    5.247965590366582E-1    6.364306315874464E-3    1.413253463609006E-2
                         2.514477983497676E-2    9.618655293244955E-3   -1.220877101730910E-2   -2.367888303429375E-2    6.312139420562358E-3    1.415728829491452E-2   -1.207173196949840E-1    5.135167007726416E-1

 6.250000000000000E8    -9.639130273379404E-2    5.210617213225551E-1    1.869952148983977E-2    1.061298159726239E-3   -2.674025861523501E-2   -1.075670458604993E-2    2.962928815310515E-2   -1.183771628713402E-2
                         1.867123106683634E-2    1.039993413634426E-3   -9.748697284172612E-2    5.047788251885887E-1   -1.233175115767956E-2    1.954043411499281E-2   -2.982380771405531E-2   -8.117765671901454E-3
                        -2.678390910028280E-2   -1.073662866287963E-2   -1.234948594098011E-2    1.955675058319481E-2   -9.829596788476415E-2    5.060853071673402E-1    2.471201866914553E-2    2.388646733007567E-3
                         2.968338903294353E-2   -1.185017174939425E-2   -2.984647103095536E-2   -8.105004050672444E-3    2.472163842367755E-2    2.343962685411613E-3   -9.390609520339124E-2    4.809817639886687E-1

 6.375000000000000E8    -7.877169773395450E-2    4.964488507887305E-1    1.669038047937340E-2   -2.052203231529143E-2   -2.699371229508542E-2    1.070129283378179E-2    1.311625975192714E-2   -2.924659032827126E-2
                         1.670832258469685E-2   -2.054049473702748E-2   -7.783877011136255E-2    4.774664451539080E-1    8.525188413811753E-3    1.909430129199282E-2   -2.677833346375207E-2    1.653752284988579E-2
                        -2.697350945861734E-2    1.074429984429451E-2    8.572591768970352E-3    1.911389498272683E-2   -8.686218967625696E-2    4.823398989988851E-1    1.825536220729251E-2   -2.176199498975802E-2
                         1.316740133102377E-2   -2.925550533754032E-2   -2.676050483127592E-2    1.653894505866233E-2    1.821769947959144E-2   -2.174551122191986E-2   -9.646331782855286E-2    4.582806689269218E-1

 6.500000000000000E8    -7.302921121800064E-2    4.902926668616743E-1   -6.609839857826189E-3   -2.631784352044040E-2   -1.304781341592695E-2    2.496521720916780E-2   -6.424506708026079E-3   -3.008180316125207E-2
                        -6.642290603604618E-3   -2.629643037468428E-2   -7.495457302758132E-2    4.658924349905528E-1    1.526726403148458E-2    1.125447801136112E-3   -7.468132264188062E-3    2.884749254122071E-2
                        -1.307103764751003E-2    2.498887471956897E-2    1.529044039515272E-2    1.111357685185205E-3   -8.274846603650450E-2    4.781025975545983E-1   -5.905785317590008E-3   -2.409022737683347E-2
                        -6.410803098086730E-3   -3.009880319810592E-2   -7.490729735303282E-3    2.885702071030968E-2   -5.880293377927926E-3   -2.405719276157313E-2   -9.640478366761804E-2    4.637706022126488E-1

 6.625000000000000E8    -5.069888730737444E-2    4.933286127988938E-1   -1.901514234264259E-2   -8.582978553206676E-3    6.078293387370141E-3    2.635930263656071E-2   -2.430970554443257E-2   -2.332319010020992E-2
                        -1.897418809072152E-2   -8.580180744865355E-3   -5.965555356643985E-2    4.664534384437835E-1    2.059306117333141E-3   -7.631333563508747E-3    1.295804536011065E-2    2.468955275924037E-2
                         6.085103318962071E-3    2.636047825731560E-2    2.068019855274557E-3   -7.595357771926336E-3   -6.586339381518709E-2    4.799113739872062E-1   -1.435060775575304E-2   -6.600811143337941E-3
                        -2.431028865810378E-2   -2.331853857726232E-2    1.296230842807509E-2    2.466180157339921E-2   -1.435004210221731E-2   -6.606719062638553E-3   -7.183511827243656E-2    4.702196925318242E-1

 6.750000000000000E8    -1.850310195409193E-2    4.825867172511299E-1   -1.048748090233313E-2    4.413249809037133E-3    1.943546966788421E-2    1.442524768252319E-2   -3.847941263995211E-2   -2.132639333047678E-3
                        -1.050280385842835E-2    4.392228512154053E-3   -3.048212121576319E-2    4.581093319447034E-1   -5.285247540610032E-3    2.165310865468431E-3    2.292449635463260E-2    8.082562970016527E-3
                         1.945582589789252E-2    1.443219789388049E-2   -5.267638643679136E-3    2.213394685856000E-3   -4.027116089573451E-2    4.745948479946859E-1   -4.419704340223063E-3    2.104001767155481E-3
                        -3.849303996207916E-2   -2.108646299193136E-3    2.292356770747446E-2    8.047724033988037E-3   -4.448457374628020E-3    2.093423134461194E-3   -4.012155952010503E-2    4.587048198593309E-1

 6.875000000000000E8     9.225108924761024E-3    4.561958528534055E-1   -7.610545221580815E-4    2.159881984646814E-3    2.025584766009499E-2    9.085745502202589E-4   -3.112599105915946E-2    2.754272847294895E-2
                        -7.439004901544117E-4    2.171645026805886E-3   -4.202662924626814E-3    4.295807349399910E-1    2.821931828842207E-3    9.735603829828963E-3    1.829168136447795E-2   -5.922246768347861E-3
                         2.027052382373087E-2    8.684604980657404E-4    2.822649082893554E-3    9.722461367355634E-3   -1.502563212786055E-2    4.552668377724456E-1    2.336562031508210E-3   -4.808091495351286E-3
                        -3.113921537043322E-2    2.750107330989221E-2    1.826274155964684E-2   -5.899370988288597E-3    2.327130565930538E-3   -4.796350517419528E-3   -1.692151443411724E-2    4.327179948384918E-1

 7.000000000000000E8     2.050909079338875E-2    4.199804448037379E-1   -1.021719006747978E-3   -5.700738135359056E-3    1.719122139297448E-2   -8.081131262700528E-3   -2.212711062505310E-3    4.157085227130993E-2
                        -1.026508791822549E-3   -5.726307592215803E-3    1.363970638983852E-3    3.938087582349678E-1    1.328929133922041E-2    3.898864645980965E-3    1.102273306108907E-2   -1.157514098378947E-2
                         1.719669600087028E-2   -8.142068513373154E-3    1.326453581539481E-2    3.907100321404255E-3   -2.910057353474080E-3    4.278827599500979E-1   -5.418949693962558E-3   -1.286682717661029E-2
                        -2.237948925726712E-3    4.155508876149890E-2    1.100605749555795E-2   -1.150983156435059E-2   -5.469164153766134E-3   -1.283746375701299E-2   -9.329419028816984E-3    4.040131451084574E-1

 7.125000000000000E8     1.268027848539967E-2    3.929947196450554E-1   -1.047529403526024E-2   -6.930652299661360E-3    1.039726984657441E-2   -1.654740818088310E-2    2.511213374368927E-2    2.941083915305140E-2
                        -1.047640133512366E-2   -6.914528415670751E-3   -7.930058238437655E-3    3.727002875319326E-1    1.311267146121491E-2   -9.182915770858171E-3    3.899697869988288E-3   -1.445330463837047E-2
                         1.038539492074903E-2   -1.658035487182096E-2    1.310198275646618E-2   -9.251068746412888E-3   -3.251669704853426E-3    4.080384048399049E-1   -1.750725397395582E-2   -6.132890234005484E-3
                         2.516405114501842E-2    2.942333916634104E-2    3.887777740603976E-3   -1.444210624610785E-2   -1.748477937659453E-2   -6.150969624313401E-3   -1.098705455746306E-2    3.860842160199733E-1

 7.250000000000000E8     8.445013827603973E-3    3.848881238511834E-1   -1.545038007644318E-2    3.521714781787415E-3   -1.041842736488297E-3   -1.889399410638560E-2    3.463454986452497E-2    6.582873771447571E-3
                        -1.543521283032091E-2    3.496967744319537E-3   -8.582353073565975E-3    3.670993978219656E-1    6.151204050808530E-4   -1.633652735315682E-2   -3.514025201784553E-3   -1.329015173056376E-2
                        -1.074526743034430E-3   -1.888142403103443E-2    5.884608757011226E-4   -1.634842471676286E-2    1.704087265213468E-3    4.004467227851246E-1   -1.680811761163897E-2    7.721730016149505E-3
                         3.463783425040707E-2    6.577942670690178E-3   -3.545314071529328E-3   -1.333945949629185E-2   -1.677461671576616E-2    7.729658430561715E-3   -5.161625344425623E-3    3.766951168790617E-1

 7.375000000000000E8     1.924003343767168E-2    3.760155142814657E-1   -8.454489107442060E-3    1.239564972772699E-2   -1.047098393362847E-2   -1.486903955828908E-2    3.097114057877683E-2   -1.424559560274689E-2
                        -8.414543262213052E-3    1.238909410753654E-2    5.414594422304489E-3    3.540739550910332E-1   -1.179811652902446E-2   -8.618755222668561E-3   -8.788486014819633E-3   -1.001672932290572E-2
                        -1.049225175872065E-2   -1.487589006576797E-2   -1.180697883285379E-2   -8.589970406259535E-3    2.004044782747284E-2    3.863763096856661E-1   -6.602939763823472E-3    1.384975553204815E-2
                         3.096828876403247E-2   -1.430046128205899E-2   -8.798368772315136E-3   -1.004273334057686E-2   -6.624288461459049E-3    1.383013961772255E-2    1.004579388778604E-2    3.601344242604395E-1

 7.500000000000000E8     3.481932490503844E-2    3.522113357816075E-1    5.443204384873338E-4    1.140795193227068E-2   -1.714449343178220E-2   -7.142991125532688E-3    1.619794651254847E-2   -3.056339739377338E-2
                         5.552975703067421E-4    1.138885604081545E-2    1.442805297269666E-2    3.234200891632306E-1   -9.783294843405383E-3    5.108241400520441E-3   -1.353776147351270E-2   -5.043789732604230E-3
                        -1.718482446682126E-2   -7.123797951404105E-3   -9.792566558560867E-3    5.102078098185066E-3    3.522959830989390E-2    3.541017725102303E-1    1.489867710896308E-3    1.009724398965884E-2
                         1.618064488506451E-2   -3.054164819880176E-2   -1.352264143482174E-2   -4.987159969784588E-3    1.489267980601705E-3    1.009071693843404E-2    2.230522414385283E-2    3.277369418831986E-1

 7.625000000000000E8     3.495509112412796E-2    3.141327128114975E-1    3.461208684126171E-3    6.057346754358228E-3   -1.898765971833430E-2    4.303904422787578E-3   -6.315174209573019E-3   -3.424959291884879E-2
                         3.509302621752144E-3    6.074954626731421E-3    2.177002103849299E-3    2.898557109420887E-1    2.492385876016925E-3    6.672456036510698E-3   -1.563389345450943E-2    4.089661759563501E-3
                        -1.903515557161524E-2    4.310030538356872E-3    2.515973908528335E-3    6.666056718500010E-3    2.896758065334326E-2    3.154340839582429E-1    1.570612174352161E-3    4.883456076632156E-3
                        -6.287731933148603E-3   -3.422311224952084E-2   -1.557704301419978E-2    4.130509460649971E-3    1.580918948728525E-3    4.904749462912326E-3    1.392233120690339E-2    2.867923311124834E-1

 7.750000000000000E8     1.127152791268373E-2    2.879091481985964E-1    9.260411587775395E-4    3.376174689730108E-3   -1.248996713444765E-2    1.580810577114609E-2   -2.668344948006886E-2   -2.311156233786005E-2
                         9.160317702394246E-4    3.370917291660495E-3   -2.129049281438243E-2    2.753487327435633E-1    5.451288922921659E-3   -3.577886888150227E-3   -9.698700261978437E-3    1.403617673590763E-2
                        -1.243095803892987E-2    1.583465851520911E-2    5.442823204783238E-3   -3.606118819270733E-3    7.566838237706630E-3    2.943475878501922E-1   -1.058603613234548E-3    5.536712715049840E-3
                        -2.667248445156096E-2   -2.314845041191215E-2   -9.697340306274640E-3    1.404434878874607E-2   -1.056930986741608E-3    5.532897208222228E-3   -1.419984302363830E-2    2.632996536779134E-1

 7.875000000000000E8    -7.114152668970666E-3    2.865189986917834E-1   -5.373417249542882E-4    6.412805328973476E-3    8.951551439940459E-4    1.976876327654335E-2   -3.572973569810572E-2   -5.629084094485714E-4
                        -5.515922162608346E-4    6.429445568345276E-3   -3.293468832658469E-2    2.727738466426652E-1   -3.258311019233437E-3   -8.313507397332352E-3    2.210606993302877E-3    1.676628663728321E-2
                         8.868538462507541E-4    1.975580658250336E-2   -3.303249252954460E-3   -8.294526400956490E-3   -4.497968018754512E-3    2.874327731367171E-1    1.097384207431304E-3    8.885912258275321E-3
                        -3.576348079982231E-2   -5.602314225492263E-4    2.231049707371693E-3    1.673613275133862E-2    1.111495241709649E-3    8.870274419815886E-3   -3.422519461125684E-2    2.609502150679096E-1

 8.000000000000000E8    -6.382031670211056E-3    2.835578328994683E-1    3.298085156300488E-3    9.610120870451298E-3    1.316772990311141E-2    1.343601991933001E-2   -2.691806152046317E-2    2.259946802000946E-2
                         3.295226771000600E-3    9.607395108786262E-3   -3.677156863808918E-2    2.630308524426762E-1   -1.081626418747431E-2   -1.505661100903400E-3    1.273239049595586E-2    9.875131036841843E-3
                         1.319609096898669E-2    1.342580465675097E-2   -1.082988437560076E-2   -1.486021570533143E-3   -9.481054196785904E-3    2.743834322378274E-1    5.734804694473510E-3    8.788691348896815E-3
                        -2.691247905730494E-2    2.259958606417748E-2    1.273334842161550E-2    9.874630706905597E-3    5.767568820491300E-3    8.797314601910468E-3   -3.924915901964297E-2    2.565062484525399E-1

 8.125000000000000E8    -6.427797084620051E-3    2.634498350070225E-1    1.068339463870259E-2    8.925480231525470E-3    1.689740836271501E-2    4.377938077953650E-4   -5.936741303435239E-3    3.319848687782177E-2
                         1.066271262490635E-2    8.944273642845424E-3   -4.824665213385489E-2    2.466160077178564E-1   -7.989843428434125E-3    8.114610867054105E-3    1.370791643771491E-2   -2.648562836155523E-3
                         1.694158424929139E-2    4.274979552062114E-4   -7.980054775561943E-3    8.115808657610695E-3   -2.246999790301226E-2    2.557404526391037E-1    1.056821033532320E-2    6.526368325279787E-3
                        -5.961431887792909E-3    3.319691198496272E-2    1.373819088639120E-2   -2.646886744828830E-3    1.055274807589635E-2    6.504025731219081E-3   -4.659639932549533E-2    2.387512852343030E-1

 8.250000000000000E8    -2.524129372281239E-2    2.389510472970100E-1    1.661319558408644E-2   -2.463495231832377E-4    1.003736452407736E-2   -9.480886804453418E-3    1.558070713110488E-2    2.848925202247425E-2
                         1.660078373428890E-2   -2.603851217744267E-4   -6.976329760595863E-2    2.362468491767432E-1    1.203693717901811E-3    1.075428442407469E-2    4.800599055862625E-3   -9.083427430916953E-3
                         1.006638253150805E-2   -9.474588035062442E-3    1.190699834184419E-3    1.073521921538160E-2   -4.600989557017477E-2    2.430955340384419E-1    1.401556157353669E-2   -1.114993017533304E-3
                         1.553583452192457E-2    2.845572772506362E-2    4.816817715300162E-3   -9.071621104341784E-3    1.399605928284811E-2   -1.070515274744736E-3   -7.181652448883571E-2    2.210654260265537E-1

 8.375000000000000E8    -5.743774392507880E-2    2.302353185589316E-1    1.064575464898360E-2   -1.122787303843896E-2    6.693716713081075E-4   -9.933080881157977E-3    2.859394791962291E-2    1.205567330741075E-2
                         1.061043503457982E-2   -1.125579737168278E-2   -9.133533945223937E-2    2.367672521140338E-1    7.939791355991986E-3    4.364284412521524E-3   -2.525396530742775E-3   -5.262675069096291E-3
                         7.350257016071975E-4   -9.899252032135453E-3    7.933037308119206E-3    4.350108116584593E-3   -7.178858540627313E-2    2.433285345334263E-1    8.207172429708661E-3   -8.921771183821233E-3
                         2.859627340458164E-2    1.204112633093596E-2   -2.553927363505880E-3   -5.245265324147626E-3    8.202878937604317E-3   -8.944991381066322E-3   -1.053029118284830E-1    2.231109149167771E-1

 8.500000000000000E8    -8.281572681961030E-2    2.399031002993630E-1    6.085428793858356E-5   -1.076366467012015E-2   -3.162308163653227E-3   -5.481951089418545E-3    2.888976232493408E-2   -7.368813786381517E-3
                         1.077465890774363E-4   -1.075029316565753E-2   -1.072207202984472E-1    2.430444690268049E-1    4.931297921446510E-3   -3.512213602886935E-3   -1.489672794886246E-3    6.418156820759912E-5
                        -3.152467260790882E-3   -5.478462423770176E-3    4.945581290673805E-3   -3.518579730422863E-3   -8.967003804023421E-2    2.531375663563243E-1    9.324166100752066E-4   -6.856221676964149E-3
                         2.890613967695356E-2   -7.363458252573846E-3   -1.508546944923273E-3    7.726950118117638E-5    9.625915103286739E-4   -6.846148478637848E-3   -1.248236160365047E-1    2.416270183727817E-1

 8.625000000000000E8    -9.229820922685959E-2    2.515606377676748E-1   -2.382498247355445E-3   -4.437919752169703E-3   -3.319696267023969E-3   -2.638265725799685E-3    1.853130187004633E-2   -2.327967268937532E-2
                        -2.424444962736905E-3   -4.472196720622144E-3   -1.173864814577247E-1    2.497900723237227E-1   -2.094820899205875E-3   -2.504075813113810E-3    1.930858358265282E-3   -5.773796684146491E-4
                        -3.325867027095313E-3   -2.649122694916635E-3   -2.058394064110865E-3   -2.527482440927179E-3   -9.772421903500832E-2    2.630036927905135E-1    1.561735210526475E-3   -2.975292246915419E-3
                         1.855691808798017E-2   -2.329733906681997E-2    1.936486686856640E-3   -6.011570249534495E-4    1.583162860505344E-3   -2.973532745763736E-3   -1.265548365533584E-1    2.548329461876254E-1

 8.750000000000000E8    -9.776972215093040E-2    2.533566510201371E-1    7.008462011400508E-4   -2.456444152420017E-3   -3.009621696619258E-3   -1.055428187382892E-3   -5.626089544672985E-4   -2.976639450383549E-2
                         7.042516259020556E-4   -2.447161632550676E-3   -1.257456821242524E-1    2.541600634566107E-1   -1.740224365385501E-3    3.546942189074141E-3    1.300051396075251E-3   -3.652819722793911E-3
                        -3.015703210433500E-3   -1.046400643332048E-3   -1.740816440850952E-3    3.535092155762574E-3   -1.016764296501936E-1    2.673786620831493E-1    4.023314560861885E-3   -4.620580679491286E-3
                        -5.703791572377137E-4   -2.974623816069608E-2    1.311811851532951E-3   -3.665534171666072E-3    4.047588657520813E-3   -4.561039248850630E-3   -1.291618367094158E-1    2.544385184914610E-1

 8.875000000000000E8    -1.111435360737899E-1    2.534406664072070E-1    2.038511726245660E-3   -5.784772029685021E-3   -2.351832863911338E-3   -2.227683222157853E-4   -1.896278129398989E-2   -2.171386190570760E-2
                         2.050268101618089E-3   -5.802845163812615E-3   -1.363791846109568E-1    2.577106468881602E-1    3.898015061489003E-3    4.053343916886233E-3   -1.601279530316001E-3   -4.296098475565045E-3
                        -2.338288396538556E-3   -2.590739929867119E-4    3.894812733113257E-3    4.068091028695315E-3   -1.091851050236609E-1    2.679002328593930E-1    2.407670832773706E-3   -9.084376717053189E-3
                        -1.893300628698841E-2   -2.171100494851245E-2   -1.614373692808460E-3   -4.275402161192624E-3    2.417262247116683E-3   -9.111770279194874E-3   -1.433855216336354E-1    2.549655357528815E-1

 9.000000000000000E8    -1.278421000219257E-1    2.632812994609053E-1   -2.499691376729052E-3   -8.824407520358958E-3   -2.218308811187449E-3   -2.475182740473917E-4   -2.737362995220790E-2   -4.672956176109805E-3
                        -2.487727362270612E-3   -8.837902741763758E-3   -1.502987358129714E-1    2.657965503184792E-1    6.238389289175222E-3   -7.685618180333525E-4   -3.975451834813671E-3   -2.935371492695391E-3
                        -2.198104746315282E-3   -2.264608364773101E-4    6.247587098735978E-3   -7.860983271338355E-4   -1.224340876600952E-1    2.730515449921672E-1   -4.091012206265963E-3   -1.060927362698843E-2
                        -2.736430259630797E-2   -4.686025775381389E-3   -3.947121593188990E-3   -2.928857679919186E-3   -4.093137820579537E-3   -1.063892014822087E-2   -1.586529102335407E-1    2.682430622358544E-1

 9.125000000000000E8    -1.371518946393176E-1    2.817458129100238E-1   -8.272395155510221E-3   -5.885594654485565E-3   -3.091635611162837E-3    3.432934672359044E-4   -2.339649124244705E-2    1.344784557330502E-2
                        -8.266777370442036E-3   -5.893629667590097E-3   -1.607205974521613E-1    2.820775755502948E-1    3.342405027004071E-3   -4.696655393978393E-3   -5.487007895233484E-3   -5.818772992214556E-4
                        -3.081749561237572E-3    3.592600300792873E-4    3.341414006174750E-3   -4.752006036896611E-3   -1.323772332634394E-1    2.879314502184321E-1   -9.525233104375882E-3   -5.989358957459307E-3
                        -2.340327764994949E-2    1.345930401564348E-2   -5.443135360639161E-3   -5.813904795668837E-4   -9.508536873572785E-3   -5.985874733504065E-3   -1.627920617749655E-1    2.877392295272101E-1

 9.250000000000000E8    -1.363728866366913E-1    2.994739289231337E-1   -9.625811339439348E-3    3.900726123841090E-4   -3.318437445522813E-3    2.668947946006387E-3   -8.527165351718985E-3    2.454940728860569E-2
                        -9.653278276059069E-3    3.932881059667088E-4   -1.613483982922310E-1    2.997422714329381E-1   -3.756425985441658E-4   -4.352091183559256E-3   -5.469678525565703E-3    3.067935146278635E-3
                        -3.328511119893364E-3    2.670496935329899E-3   -3.573176852235066E-4   -4.350396498311452E-3   -1.316157148150949E-1    3.043024744607342E-1   -1.004823485390689E-2    1.995418171735010E-4
                        -8.585622901597714E-3    2.452975793295498E-2   -5.430363405998686E-3    3.076793314014138E-3   -1.007919165505732E-2    2.084229644271984E-4   -1.576831739845957E-1    3.014724016190787E-1

 9.375000000000000E8    -1.308620686167001E-1    3.104608492600647E-1   -6.217863307402784E-3    5.454577226844692E-3   -8.819852098757961E-4    4.988977837240554E-3    9.444622780129973E-3    2.241900886993549E-2
                        -6.225174549093057E-3    5.451347846318714E-3   -1.562971181048950E-1    3.112352661660908E-1   -1.457328158775017E-3   -2.573473902121768E-3   -2.378909350443122E-3    6.127278482314498E-3
                        -8.915422043775471E-4    4.979266242774165E-3   -1.461923547595007E-3   -2.609006127627550E-3   -1.254681191508329E-1    3.129071654599388E-1   -6.821271309006911E-3    5.015688342447403E-3
                         9.408563043126730E-3    2.242239940340196E-2   -2.378130131167447E-3    6.127862319807401E-3   -6.846188028529585E-3    4.996213287704132E-3   -1.527363224103010E-1    3.069675555178316E-1

 9.500000000000000E8    -1.273858846337576E-1    3.152523164548482E-1   -4.552440879245960E-4    5.891685732188181E-3    3.088761113947578E-3    4.324447831907211E-3    1.959373327921690E-2    9.182615184473723E-3
                        -4.451628400439188E-4    5.894987546316889E-3   -1.527377702433076E-1    3.166667746588626E-1   -1.628079358000859E-3   -1.710068398459350E-3    2.085216511553292E-3    6.007615295786711E-3
                         3.120479250919953E-3    4.293980607983028E-3   -1.625039746086183E-3   -1.714844055316807E-3   -1.231026780465688E-1    3.149949654125745E-1   -1.468053820388838E-3    5.597766110051106E-3
                         1.958108014789368E-2    9.217811786650175E-3    2.111828218321901E-3    6.004352232929786E-3   -1.492382213233553E-3    5.579289621493508E-3   -1.530806124577452E-1    3.097526845184980E-1

 9.625000000000000E8    -1.290129510830714E-1    3.197466144315127E-1    2.265456731261351E-3    1.653886142849543E-3    4.755823354559210E-3    2.991585894406659E-4    1.760713839835052E-2   -4.653359333872768E-3
                         2.260672431205158E-3    1.640301166038301E-3   -1.532192489198300E-1    3.220248965889967E-1   -1.679706311795713E-3   -9.983152792828220E-4    4.818002057352022E-3    2.750965174065641E-3
                         4.780129356920789E-3    2.857589870510860E-4   -1.672822196754553E-3   -1.006726765692881E-3   -1.267163827536444E-1    3.190352486560956E-1    8.766696262936819E-4    1.956954969345088E-3
                         1.758829333402286E-2   -4.657075454943108E-3    4.840620288422180E-3    2.715381047116744E-3    8.896514503813569E-4    1.911084804292622E-3   -1.566931682490263E-1    3.163129966847083E-1

 9.750000000000000E8    -1.311684153539769E-1    3.288564127161449E-1   -6.613228041000626E-4   -1.626043393161480E-3    2.166764988173789E-3   -2.830918385402330E-3    9.594748428628874E-3   -1.138880663225240E-2
                        -6.665145532683384E-4   -1.634643887012081E-3   -1.533559873389566E-1    3.312977182763831E-1   -1.282802265180729E-3   -6.600020605995681E-4    3.985108697867990E-3   -6.509979681015362E-4
                         2.154466111975875E-3   -2.841221837118347E-3   -1.276428388436170E-3   -6.547433490075025E-4   -1.290662474065211E-1    3.292349147153575E-1   -1.660169345375331E-3   -3.493884558310627E-4
                         9.578377481696277E-3   -1.140063041124838E-2    3.976734206249316E-3   -6.756054209963774E-4   -1.659080336210173E-3   -3.368987540926188E-4   -1.569958656297289E-1    3.272727944822282E-1

 9.875000000000000E8    -1.278416239733648E-1    3.405566093165278E-1   -4.341192055239601E-3    7.313192972393621E-4   -1.131160439147601E-3   -1.543538002649756E-3    2.148638479612137E-3   -1.271243425813800E-2
                        -4.329943888016029E-3    7.478840201825513E-4   -1.486194943976265E-1    3.415219048796814E-1   -1.305579631250274E-3   -1.456220776000349E-3    1.891509759427898E-3   -1.141214296303320E-3
                        -1.151748356540000E-3   -1.556558600238209E-3   -1.307966410800140E-3   -1.451036029948444E-3   -1.240868992815104E-1    3.405200793610842E-1   -4.114136268968027E-3    2.141195573164961E-3
                         2.124500772315337E-3   -1.274195241017036E-2    1.886973282762924E-3   -1.123663582646911E-3   -4.127783031326633E-3    2.117023697103990E-3   -1.512616341606684E-1    3.377061401049827E-1

 1.000000000000000E9    -1.188737993415376E-1    3.484596864883184E-1   -2.853084188953697E-3    5.161164475907480E-3   -3.824996347870350E-4    1.403527653491230E-3   -4.376871394347961E-3   -1.132310631614145E-2
                        -2.853214994151413E-3    5.189540048872957E-3   -1.403912468149866E-1    3.474879217272513E-1   -3.572591604567379E-3   -1.750409213237480E-3    2.253797920214045E-3   -1.996901819369827E-4
                        -4.103843500867132E-4    1.433993747859041E-3   -3.563260365164230E-3   -1.754536948741885E-3   -1.148047275107836E-1    3.456248740900634E-1   -2.323957655833615E-3    5.800313585235212E-3
                        -4.381199031831919E-3   -1.134759847277610E-2    2.239559900492525E-3   -2.262016286352946E-4   -2.313730967867061E-3    5.786316203548754E-3   -1.426652079700965E-1    3.425588881137232E-1

 1.012500000000000E9    -1.096516007167001E-1    3.501523584861966E-1    1.788366335535382E-3    5.552163072068828E-3    2.678842781265332E-3    9.084818275333390E-4   -9.492187937367121E-3   -6.757186328255871E-3
                         1.782376473343924E-3    5.534357882564859E-3   -1.343514390460527E-1    3.484054568644319E-1   -5.701404485280255E-3    1.656114992954057E-3    3.704200080359843E-3   -2.033897026705149E-3
                         2.681826731343593E-3    9.268612401867066E-4   -5.703502883825096E-3    1.662505462432767E-3   -1.082581538161237E-1    3.448449652224172E-1    1.962956631440668E-3    5.849070353070286E-3
                        -9.461364579994136E-3   -6.744789568051360E-3    3.701209210523341E-3   -2.039589043442194E-3    1.960590724993034E-3    5.851294475731511E-3   -1.369908880705195E-1    3.423135360254422E-1

 1.025000000000000E9    -1.051394160140471E-1    3.487652132650602E-1    3.814628202355330E-3    2.121872715699227E-3    3.102178120051221E-3   -2.501552132037397E-3   -1.100788833010522E-2   -4.840028946837265E-4
                         3.826248053695985E-3    2.159891813856225E-3   -1.334858730140702E-1    3.485601768383622E-1   -3.086066874760984E-3    6.071181195089063E-3    1.967643678493254E-3   -5.410451122040701E-3
                         3.100003739589958E-3   -2.479436222149102E-3   -3.055514668848941E-3    6.050272334973708E-3   -1.074803137790646E-1    3.435361360493820E-1    3.881740116532284E-3    2.738658614478724E-3
                        -1.102002153946776E-2   -4.916680589428259E-4    1.960319795542349E-3   -5.401177469364106E-3    3.871413506929448E-3    2.730600012460626E-3   -1.373450251144050E-1    3.419941423766438E-1

 1.037500000000000E9    -1.047684864533325E-1    3.501228332984225E-1    2.152421641319905E-3   -2.567334043601094E-4    7.277846985837031E-5   -4.598529060926582E-3   -9.345278344115414E-3    5.339144950807612E-3
                         2.169042223489489E-3   -2.348916075968574E-4   -1.352210496864346E-1    3.525438395426793E-1    2.050248155458651E-3    5.964203107327369E-3   -2.559490870280054E-3   -6.014290609791556E-3
                         6.259642697722347E-5   -4.618154009320767E-3    2.061306093270228E-3    5.970444311666428E-3   -1.091110802920943E-1    3.469684379259005E-1    2.604422290745792E-3    6.756421203278092E-4
                        -9.338564278456035E-3    5.350126727906363E-3   -2.542014350041082E-3   -5.999875021501255E-3    2.596816670542102E-3    6.702485954925283E-4   -1.397802632513709E-1    3.466060891202000E-1

 1.050000000000000E9    -1.030441704098509E-1    3.550651347799332E-1    3.657626116180786E-4    4.345777845113397E-4   -3.411888009684527E-3   -3.301783960541492E-3   -4.923709776299028E-3    9.728737217198739E-3
                         3.690403370631900E-4    4.069589492833363E-4   -1.345208692839014E-1    3.593665057466026E-1    4.268769483061404E-3    2.408827497218515E-3   -6.073565375407966E-3   -2.768815487900176E-3
                        -3.375939322487799E-3   -3.302839426881859E-3    4.267630984199047E-3    2.426663454926200E-3   -1.075758533137594E-1    3.530342299039534E-1    1.571687707282761E-3    1.201935124449412E-3
                        -4.940027043245537E-3    9.736319269319189E-3   -6.070203996256780E-3   -2.782273193739128E-3    1.577752197221987E-3    1.203969820280061E-3   -1.387117007678013E-1    3.536977740692328E-1

 1.062500000000000E9    -9.853076713331002E-2    3.586721369225790E-1    7.520952438147925E-4    1.908439204184542E-3   -4.448274179274236E-3   -3.336495634444666E-5    1.842366877726120E-3    1.103805845270342E-2
                         7.476773150346301E-4    1.888907512788516E-3   -1.308305012322280E-1    3.643399534673787E-1    3.147654039937080E-3   -2.343826283967827E-4   -6.052926076560710E-3    1.794478251365635E-3
                        -4.466145444275170E-3   -3.059431757863976E-6    3.158687097160666E-3   -2.428198099072568E-4   -1.035061678149458E-1    3.568391645761194E-1    2.472975319890320E-3    1.889573209688892E-3
                         1.824033028735363E-3    1.101399383224742E-2   -6.040248801183723E-3    1.814140878108484E-3    2.464013498039147E-3    1.886471316678588E-3   -1.351337810867383E-1    3.581616744209741E-1

 1.075000000000000E9    -9.507087598263800E-2    3.588331881735287E-1    2.475939239072456E-3    2.298805982702618E-3   -2.911577250405004E-3    2.630069557979165E-3    8.335134795860172E-3    7.469360971975724E-3
                         2.462665091281448E-3    2.299477357596291E-3   -1.282259271045563E-1    3.663730843980325E-1    1.629380638683643E-3   -4.204235941812034E-4   -3.120271103192376E-3    4.652142337437033E-3
                        -2.917627579824066E-3    2.655671465166468E-3    1.618806043789802E-3   -4.010682659600721E-4   -1.011956228343750E-1    3.579670275687321E-1    3.977287260897251E-3    1.214712598210989E-3
                         8.326414726093563E-3    7.442186032013846E-3   -3.151751003884792E-3    4.661963099125407E-3    3.992184215250924E-3    1.221158781355389E-3   -1.332649094301469E-1    3.599787090216228E-1

 1.087500000000000E9    -9.529591737957735E-2    3.577027105923361E-1    4.384842939951337E-3    1.044175256727509E-3   -3.579045907517378E-4    3.209422070325611E-3    1.071706432226530E-2    4.346665775490459E-4
                         4.408202494674163E-3    1.056090302391365E-3   -1.284862144089054E-1    3.688963960296144E-1    1.756434869785642E-3    3.494143746258096E-4    2.731253624064263E-4    4.786822082873314E-3
                        -3.683640479415348E-4    3.235988249082620E-3    1.750656232941847E-3    3.374978993525963E-4   -1.019715795525549E-1    3.594025403611105E-1    5.007606832960536E-3   -7.602230352214440E-4
                         1.070336128960712E-2    4.265709280368228E-4    2.872176839393864E-4    4.792135702321020E-3    5.011779760549814E-3   -7.515379364268929E-4   -1.342475650308320E-1    3.625043179824857E-1

 1.100000000000000E9    -9.890564227176420E-2    3.586841139242859E-1    4.939550537662739E-3   -1.754454719616627E-3    1.367751436749621E-3    1.915612137579629E-3    7.937874677561263E-3   -5.909342525306697E-3
                         4.933806687482009E-3   -1.789300441356087E-3   -1.296128147907155E-1    3.743425668724497E-1    3.034456758923079E-3   -3.488939693647910E-4    2.464551331421447E-3    2.940650521887439E-3
                         1.405566508558549E-3    1.898004580075907E-3    3.022311479129453E-3   -3.541153690806662E-4   -1.040256955366027E-1    3.635824598158594E-1    4.364471071330395E-3   -3.424687381583810E-3
                         7.951816751312322E-3   -5.892800413376738E-3    2.476035815683994E-3    2.967700305797790E-3    4.354290444356292E-3   -3.401846048468864E-3   -1.362714648026752E-1    3.681092787658494E-1

 1.112500000000000E9    -1.024893374812723E-1    3.637396419595976E-1    3.072496716688349E-3   -4.254933930173239E-3    1.137530228385890E-3    2.139165999666037E-4    2.425064125318413E-3   -8.631675544637131E-3
                         3.063649215221219E-3   -4.230734668835115E-3   -1.289667775497104E-1    3.818604336082235E-1    3.020027911973306E-3   -2.627589659075225E-3    2.567665679010167E-3    7.969412270252647E-4
                         1.122693844439382E-3    2.190153193047261E-4    3.034906035825140E-3   -2.608341479357402E-3   -1.043103934299281E-1    3.699778340626343E-1    2.026608347783583E-3   -5.005941438609057E-3
                         2.426271464545342E-3   -8.656296078921688E-3    2.549965806777136E-3    8.074204485313702E-4    2.012796220068560E-3   -5.011410133800182E-3   -1.363573797379722E-1    3.762664017542788E-1

 1.125000000000000E9    -1.032729201110815E-1    3.708049672496829E-1    2.695201659401211E-4   -4.485618255333313E-3   -1.103272415099712E-4    3.451276961928622E-4   -2.852252003898750E-3   -7.497813084085927E-3
                         2.691028369567126E-4   -4.456211183127391E-3   -1.269092988909377E-1    3.890661650193881E-1    9.771270754457410E-4   -4.317520873052330E-3    1.591132260299251E-3    1.891349104161429E-4
                        -1.275122148860932E-4    3.511823250548582E-4    9.721460176010730E-4   -4.305571808637179E-3   -1.027173153717661E-1    3.762101650602762E-1   -5.108178943780657E-4   -4.774975134371829E-3
                        -2.857623551537583E-3   -7.515396374456237E-3    1.584195614513444E-3    1.878203434041188E-4   -5.097203394408441E-4   -4.770313063164737E-3   -1.342499104949540E-1    3.841663213447702E-1

 1.137500000000000E9    -1.021876822002949E-1    3.772474232728654E-1   -1.138902091147921E-3   -3.099511436674798E-3    2.991002021182697E-4    1.785241037994899E-3   -5.932418534159954E-3   -4.103532855577759E-3
                        -1.120442817334497E-3   -3.083467522149119E-3   -1.250956730863356E-1    3.956600892960568E-1   -1.804807061780025E-3   -4.058904679490179E-3    1.841661402894024E-3    6.594810169540810E-4
                         3.147972819474538E-4    1.765554963500721E-3   -1.803649919897867E-3   -4.064065018039353E-3   -1.009360146337650E-1    3.814477210002419E-1   -1.935896647935167E-3   -3.348294652316499E-3
                        -5.934830960105361E-3   -4.062185393574048E-3    1.860772015604954E-3    6.665084415018855E-4   -1.932152089048541E-3   -3.351272791468471E-3   -1.322637670967712E-1    3.908842243657420E-1

 1.150000000000000E9    -1.013977779022716E-1    3.831236612159197E-1   -9.218143187160014E-4   -2.150399452686337E-3    2.471551522830790E-3    1.609620238311202E-3   -6.563439431789473E-3   -4.485913861994409E-5
                        -9.679143963884242E-4   -2.145056898462881E-3   -1.241355963928912E-1    4.025595027332681E-1   -3.590202117442022E-3   -1.975237209754417E-3    3.212097956646523E-3   -3.471529815774000E-4
                         2.477732486525546E-3    1.600711871591136E-3   -3.580201833031557E-3   -1.948199434340853E-3   -1.000431157748643E-1    3.869777894461588E-1   -2.037383281450155E-3   -2.116435606614055E-3
                        -6.549461256273316E-3   -2.232800469319511E-5    3.197798724336915E-3   -3.830625808176710E-4   -2.003139159210534E-3   -2.129068676698710E-3   -1.315976108893389E-1    3.977206040464565E-1

 1.162500000000000E9    -1.018896196968661E-1    3.900888670064010E-1   -9.024300998628596E-4   -2.596697969097379E-3    3.528385939723834E-3   -8.656409645571544E-4   -4.986601584507575E-3    3.276377786105416E-3
                        -9.127406928580800E-4   -2.602631087175617E-3   -1.234908738534523E-1    4.105252895646306E-1   -3.261788312639484E-3    5.486498403441954E-4    2.860458898873373E-3   -3.051689059862713E-3
                         3.519144751702824E-3   -8.723175879965038E-4   -3.278222707764965E-3    5.573834561744091E-4   -9.992165184305921E-2    3.937799371733105E-1   -1.852254107922618E-3   -1.928381801895986E-3
                        -4.964089710824425E-3    3.290918563393694E-3    2.851857068537614E-3   -3.078678399290182E-3   -1.829260923287772E-3   -1.924677903012606E-3   -1.315554954040051E-1    4.063855348001895E-1

 1.175000000000000E9    -1.024898915066677E-1    3.998257553509473E-1   -2.287565457534648E-3   -3.032624256664704E-3    1.970864692074231E-3   -3.283878057988103E-3   -2.172071712953075E-3    4.968992688554547E-3
                        -2.289400195552724E-3   -3.023961940683554E-3   -1.224768677245297E-1    4.198840917071303E-1   -1.524816418823296E-3    1.524618622191841E-3    1.092824171441563E-5   -4.583906700146530E-3
                         1.967085584740163E-3   -3.280053029510184E-3   -1.498031817328818E-3    1.528324917654705E-3   -9.952498484574986E-2    4.025423359511737E-1   -2.624267956055063E-3   -2.080051084062712E-3
                        -2.206818561400734E-3    4.928569083345069E-3    1.227173825876284E-5   -4.545838514883674E-3   -2.596856088989742E-3   -2.059860255703660E-3   -1.301471305397122E-1    4.172965129686466E-1

 1.187500000000000E9    -1.011174482483364E-1    4.117733827559802E-1   -4.095395007288904E-3   -1.879240382066443E-3   -6.961650277659952E-4   -3.564376901896510E-3    6.346134186466044E-4    4.997877507855131E-3
                        -4.105964704989589E-3   -1.890057102581415E-3   -1.199508470319461E-1    4.308094068660965E-1   -4.444187764554750E-4    7.751126417730316E-4   -2.955414017998407E-3   -3.367769574439509E-3
                        -7.159602038576701E-4   -3.538839135708104E-3   -4.464645812325001E-4    7.448045254455686E-4   -9.771040421630911E-2    4.130361611365134E-1   -3.933571850706299E-3   -1.184621568081494E-3
                         6.441349944890114E-4    4.951923771185016E-3   -2.942382917072117E-3   -3.332068450053958E-3   -3.960699407730216E-3   -1.163723091804183E-3   -1.262125253134262E-1    4.292556106451889E-1

 1.200000000000000E9    -9.706127457939999E-2    4.238904934781881E-1   -4.634378114105449E-3    4.688030979405099E-4   -2.513777431429060E-3   -2.045651673243912E-3    3.016630790857568E-3    3.822866491996753E-3
                        -4.658241370763145E-3    4.784997268924101E-4   -1.148935198811757E-1    4.424879213220284E-1   -1.075534380817355E-3    8.415073088641957E-5   -3.971005134127170E-3   -6.516357696314096E-4
                        -2.526320510048823E-3   -2.041976736299106E-3   -1.073356946597985E-3    8.495326412717925E-5   -9.377211089994696E-2    4.239086761672908E-1   -4.434481449228653E-3    8.502103647516063E-4
                         3.009157633383955E-3    3.820288086882712E-3   -3.992135472477129E-3   -6.455357594519475E-4   -4.403672052429259E-3    8.352678826694110E-4   -1.200502300885214E-1    4.406284051877256E-1

 1.212500000000000E9    -9.154965114531818E-2    4.348308905819347E-1   -3.580647704944389E-3    2.481819632930490E-3   -2.723811094056435E-3   -1.153023094961485E-4    4.594779415665868E-3    1.541987120940824E-3
                        -3.570630079201203E-3    2.421155910780665E-3   -1.077753275332312E-1    4.534236635258254E-1   -1.916820108741994E-3    1.055288921586024E-3   -3.105181815779888E-3    1.606347912880953E-3
                        -2.734105519451297E-3   -1.330803429518096E-4   -1.912864626968483E-3    1.044280509568661E-3   -8.834966701017657E-2    4.339079898591656E-1   -3.454107970457952E-3    2.767940332216263E-3
                         4.581959879713726E-3    1.537616549732567E-3   -3.133024463255351E-3    1.622240065442700E-3   -3.466153444260993E-3    2.765412292768465E-3   -1.127755610062969E-1    4.509478233853460E-1

 1.225000000000000E9    -8.564048542481661E-2    4.452182896027752E-1   -1.888074187886183E-3    3.169324399884683E-3   -1.911306383425877E-3    1.122961452084304E-3    4.505816551611488E-3   -1.314458597990296E-3
                        -1.874230461340873E-3    3.157104816561939E-3   -1.001457961922010E-1    4.639160154715834E-1   -1.192039455429579E-3    2.737149416391569E-3   -1.415204490319200E-3    2.572565207990689E-3
                        -1.909972287046866E-3    1.096583909443146E-3   -1.205811443449562E-3    2.711022942408224E-3   -8.275748638523561E-2    4.435263707880090E-1   -1.686279981040582E-3    3.612094888839708E-3
                         4.525624171273086E-3   -1.340954062796224E-3   -1.392862393242232E-3    2.571459310574303E-3   -1.684817278251959E-3    3.599238488634802E-3   -1.052564479730473E-1    4.613668915082766E-1

 1.237500000000000E9    -7.899390572255045E-2    4.563773669822178E-1   -6.996387425685845E-4    2.968924885072163E-3   -9.770503905502975E-4    1.409990656416344E-3    2.805620260156965E-3   -3.456176263418870E-3
                        -6.944087198404626E-4    2.971190824265602E-3   -9.225964792460473E-2    4.752126164665094E-1    9.027008822657931E-4    3.125946037564371E-3    1.906354328373314E-5    2.309814853425608E-3
                        -9.469346102316774E-4    1.380208108698441E-3    8.850081825156293E-4    3.114239773439996E-3   -7.652273079245780E-2    4.540250976783408E-1   -2.612707977681467E-4    3.276077355058007E-3
                         2.806341172178829E-3   -3.456359288305507E-3    4.525370005448196E-5    2.342542761649175E-3   -2.757295868903137E-4    3.262313972181850E-3   -9.686829281935844E-2    4.725283334012223E-1

 1.250000000000000E9    -7.003987805880806E-2    4.685002490311884E-1   -1.635984098792570E-4    2.768540875481964E-3   -5.090088920325351E-4    1.315153066898969E-3    4.423588702894071E-4   -4.235172056602772E-3
                        -1.713971232198702E-4    2.788677852268757E-3   -8.248999338279488E-2    4.872936381184823E-1    2.456746169310481E-3    1.757112250329778E-3    7.560314100534002E-4    1.747028588913692E-3
                        -5.017102451255785E-4    1.292943532792094E-3    2.469040188655524E-3    1.777480641518840E-3   -6.810315851547627E-2    4.653316673968236E-1    3.194932791693829E-4    2.932693282818258E-3
                         4.509582570433273E-4   -4.216253362106580E-3    7.570358647794121E-4    1.728948685109264E-3    3.432176591411670E-4    2.924458022691995E-3   -8.659221016679718E-2    4.838220985204127E-1

 1.262500000000000E9    -5.782982825276158E-2    4.799738267316024E-1    4.857321449694277E-4    3.037900628898085E-3   -2.487306631263604E-4    1.546619899780824E-3   -1.834571912481220E-3   -3.720316825305558E-3
                         4.360603844988512E-4    3.044181949671554E-3   -6.996426900653019E-2    4.981096943173120E-1    2.474850137785653E-3    3.912592968062667E-5    1.080830819821365E-3    1.345266025706022E-3
                        -2.508692769297426E-4    1.536283370769916E-3    2.480911527189350E-3    5.770472333061927E-5   -5.679068584169268E-2    4.759733357279933E-1    9.736124422274910E-4    3.004388334318670E-3
                        -1.843427207619841E-3   -3.726828049396344E-3    1.109761838709122E-3    1.345665732210327E-3    9.772061243679779E-4    2.993126753841696E-3   -7.412866534693334E-2    4.936121631014979E-1

 1.275000000000000E9    -4.336589692712176E-2    4.894338705848103E-1    1.723365279747350E-3    3.044930147433384E-3    4.934630868271316E-4    1.922126188810255E-3   -3.635845061070300E-3   -2.073673424808616E-3
                         1.770297828568262E-3    3.052675817942877E-3   -5.607576335944306E-2    5.065797173231009E-1    1.644661053325260E-3   -7.790365396839866E-4    1.639767430084868E-3    1.020307033299997E-3
                         5.025091601593382E-4    1.935167915191641E-3    1.636093774889207E-3   -7.738211626568258E-4   -4.389216673426302E-2    4.844677014337821E-1    2.209916335344732E-3    2.818117866270740E-3
                        -3.611332979144622E-3   -2.044229668593150E-3    1.648691738768495E-3    1.020902812917619E-3    2.207879137464739E-3    2.821457503940469E-3   -6.063530511498622E-2    5.011478247248657E-1

 1.287500000000000E9    -2.824329506246444E-2    4.966933525489330E-1    3.122622832089231E-3    2.100754548138209E-3    1.762107916042880E-3    1.619608809070623E-3   -4.150117377631543E-3    4.404571064377958E-4
                         3.110601312078352E-3    2.096468964288225E-3   -4.201496381427499E-2    5.130052688309470E-1    1.091493722537113E-3   -8.199606481721554E-4    2.265924517110182E-3    1.699907721616717E-4
                         1.777345791534153E-3    1.635045985456549E-3    1.104769782857892E-3   -8.143499439919381E-4   -3.096640782327960E-2    4.912432426681758E-1    3.410135987817825E-3    1.737000032588302E-3
                        -4.142211945428005E-3    4.211752677982593E-4    2.277266198969724E-3    1.600418213001828E-4    3.448162270564618E-3    1.739607025510128E-3   -4.703865575210013E-2    5.070014531274161E-1

 1.300000000000000E9    -1.328710600501467E-2    5.028044173535968E-1    3.672466434468357E-3    4.098108491054894E-4    2.660929359143519E-3    2.491310479859410E-4   -3.025624378524559E-3    2.759797437243298E-3
                         3.671954671382196E-3    3.760444469716056E-4   -2.789793062912459E-2    5.185271775837478E-1    1.054294540797109E-3   -9.316917390486623E-4    2.188364321571168E-3   -1.294535758143812E-3
                         2.687397154318889E-3    2.336484406979804E-4    1.091727777975782E-3   -9.161853896411386E-4   -1.805993354554198E-2    4.974772734625479E-1    3.809158658552823E-3   -5.698999809622131E-5
                        -3.032923649257692E-3    2.762712876025071E-3    2.191740664866030E-3   -1.284235201806839E-3    3.812959282977968E-3   -4.358864639165486E-5   -3.354430969542940E-2    5.122712234620977E-1

 1.312500000000000E9     1.751113686180036E-3    5.078248162628407E-1    3.169485284314110E-3   -1.252695612707181E-3    2.349624695137514E-3   -1.508102611233640E-3   -7.149479428501871E-4    3.900769960088160E-3
                         3.160284300174435E-3   -1.265824055595988E-3   -1.280849399911472E-2    5.234874045254142E-1    8.983386440453181E-4   -1.470515552343286E-3    1.029787641299707E-3   -2.462219251439151E-3
                         2.339229652230831E-3   -1.494160979736671E-3    9.046280605848491E-4   -1.486558827212755E-3   -4.507997050834373E-3    5.035538962657738E-1    3.130114035776647E-3   -1.660348213684937E-3
                        -6.916184045315165E-4    3.876382975833659E-3    1.043825142846565E-3   -2.460068889553556E-3    3.134418255956040E-3   -1.661510505247505E-3   -1.921965679418889E-2    5.173469066827332E-1

 1.325000000000000E9     1.713433198997946E-2    5.115974915128881E-1    1.967417900501311E-3   -2.122482287406934E-3    9.352438672575348E-4   -2.511438030839661E-3    1.679377313486138E-3    3.366554791338469E-3
                         1.950234343311124E-3   -2.103224882811100E-3    3.343186469371503E-3    5.272375426467849E-1    1.417332282997670E-4   -2.008133754047768E-3   -6.509362267180682E-4   -2.523302445164209E-3
                         9.037338422633157E-4   -2.530301642697638E-3    1.387360069019370E-4   -2.013931655792627E-3    1.023311691454382E-2    5.085881008194880E-1    1.834019359329561E-3   -2.428900537261840E-3
                         1.670638544876462E-3    3.344420163635776E-3   -6.569650853736605E-4   -2.510617758785024E-3    1.828903575256567E-3   -2.427716220961944E-3   -3.787707065622356E-3    5.212361846792641E-1

 1.337500000000000E9     3.276258294116837E-2    5.133403606934468E-1    9.828091367079766E-4   -2.146010911288284E-3   -6.667303920465140E-4   -2.401574539072658E-3    3.112082955867569E-3    1.600978034672585E-3
                         9.443016037384052E-4   -2.127330832692994E-3    1.967953217809557E-2    5.291968567292257E-1   -9.518195459105206E-4   -1.928136433693643E-3   -1.836702010153011E-3   -1.526940041061992E-3
                        -6.773240652415020E-4   -2.372022464547088E-3   -9.513324337635032E-4   -1.930927245459448E-3    2.571785228733791E-2    5.117918549781606E-1    7.360563257576010E-4   -2.418969582453473E-3
                         3.102109039757702E-3    1.601561615362373E-3   -1.872013176910583E-3   -1.503863581035975E-3    7.302097789223241E-4   -2.433978479601001E-3    1.215684718395344E-2    5.232167598830083E-1

 1.350000000000000E9     4.787634767072001E-2    5.128727715770336E-1    4.327101870666014E-4   -1.982049526140587E-3   -1.704037057608447E-3   -1.477054315778246E-3    3.245776569417290E-3   -4.386189051773878E-4
                         4.055223365466609E-4   -1.978636561544634E-3    3.542305959155391E-2    5.295085674741160E-1   -1.795414225576091E-3   -1.106825151115022E-3   -2.137871155857627E-3   -1.856424038897092E-4
                        -1.695422936224416E-3   -1.457390813450106E-3   -1.809877957129044E-3   -1.108810230020173E-3    4.102363181963399E-2    5.129212518979543E-1    9.512637218387024E-5   -2.226254248264229E-3
                         3.214685963684588E-3   -4.677142385763300E-4   -2.151962374201199E-3   -1.729666186366118E-4    1.203518572449399E-4   -2.189306011421237E-3    2.731542067429243E-2    5.233208584236053E-1

 1.362500000000000E9     6.199396255664664E-2    5.107833302162768E-1    5.550103318487221E-5   -2.061606803014113E-3   -1.995558347578976E-3   -3.252662603070633E-4    2.200272153721451E-3   -2.071986151493788E-3
                         2.643921304957986E-5   -2.081677953335395E-3    5.011169451511384E-2    5.284124553495225E-1   -1.955922609144899E-3    2.825301373865108E-5   -1.700928801860777E-3    8.695929794131727E-4
                        -1.975912600295630E-3   -3.093075601560704E-4   -1.977117006971532E-3    2.536585869225890E-5    5.563359632353489E-2    5.126668291802241E-1   -3.751269280082569E-4   -2.159384785945710E-3
                         2.192765519949983E-3   -2.057455310958362E-3   -1.673242081600988E-3    8.569838437255185E-4   -3.747687401032149E-4   -2.143207214527360E-3    4.122244343167287E-2    5.220894620360401E-1

 1.375000000000000E9     7.502768830986227E-2    5.081909887341278E-1   -6.576396489372472E-4   -2.150094974465374E-3   -1.719002861889119E-3    6.412893734044174E-4    5.941752447698300E-4   -2.768765225657389E-3
                        -6.613279950808273E-4   -2.179803354051446E-3    6.373006950021168E-2    5.266342585214903E-1   -1.381741826571742E-3    8.485937643494724E-4   -9.251389623363132E-4    1.397947992834310E-3
                        -1.735123177231625E-3    6.362204703758880E-4   -1.415273941454310E-3    8.470740192547275E-4    6.944260025312902E-2    5.115032193661864E-1   -1.069262821611973E-3   -2.059043973387620E-3
                         6.047260021314766E-4   -2.761733596664106E-3   -9.364981098890777E-4    1.396204692164462E-3   -1.086099159895155E-3   -2.042697241200709E-3    5.421166950706524E-2    5.202926307795221E-1

 1.387500000000000E9     8.734817867401871E-2    5.054161966687842E-1   -1.630459683020560E-3   -1.841072032946646E-3   -1.150133497839896E-3    1.288517903158389E-3   -1.001274757814446E-3   -2.448104354003847E-3
                        -1.629143913068047E-3   -1.835623430083074E-3    7.649360290240917E-2    5.242754128889742E-1   -7.032361347285802E-4    1.079069008380427E-3   -1.393717425767623E-4    1.495900009112117E-3
                        -1.125829414773426E-3    1.284224240495231E-3   -7.149237727928401E-4    1.078967133437208E-3    8.288645046879259E-2    5.098623602532971E-1   -1.914134452578480E-3   -1.490856719826044E-3
                        -1.004847926182964E-3   -2.453152929376237E-3   -1.307112832717321E-4    1.516608932227107E-3   -1.904912140479181E-3   -1.513811486376886E-3    6.705768020578791E-2    5.180562024492940E-1

 1.400000000000000E9     9.938604245241074E-2    5.023877827751780E-1   -2.268021257379077E-3   -7.894915103799512E-4   -3.607638916143215E-4    1.569797608078568E-3   -2.083545480318031E-3   -1.416267755643432E-3
                        -2.281992782269811E-3   -8.145515918743426E-4    8.864649688737891E-2    5.214157681189685E-1   -3.217544117263429E-4    9.394041216784096E-4    5.284270534458870E-4    1.304236445039102E-3
                        -3.675931952466765E-4    1.596829179547714E-3   -3.091700215565842E-4    9.317721984672104E-4    9.616800790915114E-2    5.074323025392212E-1   -2.332968252954437E-3   -4.747639216986908E-4
                        -2.079967792653699E-3   -1.405163129903487E-3    5.291268294031371E-4    1.296039780327823E-3   -2.314343903832758E-3   -4.415287915340624E-4    7.981675527005853E-2    5.151788035337642E-1

 1.412500000000000E9     1.109219142551940E-1    4.989475563995731E-1   -2.155407733201574E-3    3.551635989532363E-4    3.916268538768708E-4    1.548037502864458E-3   -2.387908719852685E-3   -6.884793723825391E-7
                        -2.158645220934916E-3    3.585923275408243E-4    1.005498144542782E-1    5.180594156089714E-1   -1.954241500471419E-4    9.392978838989975E-4    1.022139108359983E-3    8.550991409766674E-4
                         4.212381637817665E-4    1.536679696674376E-3   -1.632712050229399E-4    9.316309138344334E-4    1.091319820907684E-1    5.041656514333221E-1   -2.029057181875265E-3    6.061634591669145E-4
                        -2.406043545857222E-3   -1.421110196648102E-5    9.914948417912611E-4    8.531963522330749E-4   -2.044434213264845E-3    6.084655861743943E-4    9.182587427864633E-2    5.115099577942965E-1

 1.425000000000000E9     1.212223440821835E-1    4.953120308544368E-1   -1.444017965735650E-3    1.055891731427191E-3    1.117657353445675E-3    1.159191048201968E-3   -1.921536631455674E-3    1.301261538958318E-3
                        -1.456376547486149E-3    1.034146473234461E-3    1.118196505464232E-1    5.145669454424586E-1    9.650952019560897E-5    1.137521029694492E-3    1.270505841027609E-3    2.590443143856079E-4
                         1.117929676109953E-3    1.152945000679727E-3    8.625496813078183E-5    1.115809557117721E-3    1.210114737072605E-1    5.003260694290150E-1   -1.296427174627967E-3    1.178273463689268E-3
                        -1.901564252440389E-3    1.306831983812612E-3    1.233582807953620E-3    2.764114474873348E-4   -1.318446558562404E-3    1.189200870907123E-3    1.026913559645598E-1    5.079343337401021E-1

 1.437500000000000E9     1.304063930403650E-1    4.921619476164485E-1   -7.832665388583865E-4    1.137355434900295E-3    1.549141958037218E-3    3.790722338230047E-4   -7.636931430458897E-4    2.077603825990927E-3
                        -8.094640392900241E-4    1.160956864812709E-3    1.223807834598344E-1    5.113399774293592E-1    6.266398492197375E-4    1.122416658886726E-3    1.212216293654915E-3   -3.590782840459923E-4
                         1.568207795598072E-3    3.872264045944561E-4    6.383490839922941E-4    1.110793411113185E-3    1.318158197291768E-1    4.967050955086713E-1   -6.290829464526668E-4    1.218693700579770E-3
                        -7.803792554290882E-4    2.113435254002785E-3    1.224528983053210E-3   -3.815718941173232E-4   -6.481654245014841E-4    1.228689545286848E-3    1.126548170711132E-1    5.049629362997117E-1

 1.450000000000000E9     1.392210371256519E-1    4.898404645990340E-1   -4.320210864335414E-4    1.069889818066727E-3    1.480757096412881E-3   -5.245736128942950E-4    6.233271820156431E-4    2.080120680914981E-3
                        -4.307376602369518E-4    1.082202216205393E-3    1.325616077925569E-1    5.088051340785937E-1    1.215911932323464E-3    6.709915920250646E-4    8.306139254690462E-4   -9.356578350986516E-4
                         1.519647832337485E-3   -5.087700502818606E-4    1.203990194795278E-3    6.722416787236322E-4    1.418684697931478E-1    4.937069004103090E-1   -2.840700218233478E-4    1.060521618278082E-3
                         6.297786321632288E-4    2.103423597569361E-3    8.400509271183060E-4   -9.428921556217155E-4   -2.832700465137578E-4    1.035028617001566E-3    1.223805858867458E-1    5.027249993162138E-1

 1.462500000000000E9     1.482113644295837E-1    4.880836590808680E-1   -2.051024084465064E-4    1.073972990055427E-3    9.054785895696376E-4   -1.229925323213919E-3    1.687152837827506E-3    1.211947541832364E-3
                        -1.990807325903914E-4    1.090227604882896E-3    1.427514963365626E-1    5.065638104201546E-1    1.349581502927270E-3   -5.462076119236671E-5    1.704264642035428E-4   -1.217027721804948E-3
                         9.224152341435888E-4   -1.249684556580545E-3    1.346946801819839E-3   -8.209591035373058E-5    1.518228958378467E-1    4.912122065440288E-1   -9.763721682333152E-5    9.902091542088327E-4
                         1.668221988049406E-3    1.208781972713051E-3    1.619005543782733E-4   -1.204966670705096E-3   -1.108238714691819E-4    1.012240864801242E-3    1.321824923979634E-1    5.005898073152957E-1

 1.475000000000000E9     1.575284456006601E-1    4.864466136302955E-1    1.366934513101106E-4    1.115421419948957E-3    3.765269215238286E-5   -1.423972021967854E-3    1.942183015393196E-3   -7.291515058026264E-5
                         1.226271351807480E-4    1.117105539048374E-3    1.529300511546646E-1    5.044983568887051E-1    9.773544892300830E-4   -7.087303695703101E-4   -4.902198189010977E-4   -1.053143979596395E-3
                         5.544753482788281E-5   -1.421690604691792E-3    9.821019225325386E-4   -6.973782152840974E-4    1.618412860617299E-1    4.888368076098152E-1    1.409143485202109E-4    1.069743619758564E-3
                         1.952841332678615E-3   -3.508218299685729E-5   -5.085823505754649E-4   -1.012944905819970E-3    1.395404017893991E-4    1.030241026375042E-3    1.420192538737017E-1    4.982266983491650E-1

 1.487500000000000E9     1.669375502933161E-1    4.847193024967837E-1    5.719020640638951E-4    9.965023610082400E-4   -6.813911886478212E-4   -1.067640099318559E-3    1.388573819542166E-3   -1.127508057881946E-3
                         5.664978069491538E-4    1.022066687309986E-3    1.630866114340664E-1    5.023412681308710E-1    4.277696845477449E-4   -8.949403366976032E-4   -8.834637312004584E-4   -5.104144499185760E-4
                        -6.844169217279657E-4   -1.075432109540481E-3    4.429533057440953E-4   -9.160642773873393E-4    1.716529010550653E-1    4.864578419110900E-1    5.519957821217815E-4    9.470654122530982E-4
                         1.401791265687953E-3   -1.127174518124114E-3   -8.902632121841654E-4   -5.294616229190219E-4    5.611126996266089E-4    9.630626190327267E-4    1.516041107576360E-1    4.957288550762718E-1

 1.500000000000000E9     1.766243403276473E-1    4.831254011861095E-1    9.348063778575307E-4    6.394357431458509E-4   -9.913877193644478E-4   -5.007209600984269E-4    4.063619985704062E-4   -1.553085113588106E-3
                         8.907562871262781E-4    6.069631785789381E-4    1.731040051113394E-1    5.002434190781242E-1    1.212331161731028E-5   -7.916383635845661E-4   -8.827724279819295E-4    4.359769376803331E-5
                        -1.020329301455177E-3   -5.164964371850281E-4   -1.082547141129569E-5   -7.993825824473322E-4    1.813062855689387E-1    4.841474415415586E-1    8.635008849929959E-4    6.021068346343663E-4
                         3.936034475593337E-4   -1.570020836330983E-3   -8.788015754492162E-4    2.071263432400226E-5    8.560169983211183E-4    6.024237194425016E-4    1.612738387975325E-1    4.934921777590897E-1

 1.512500000000000E9     1.868800755470487E-1    4.817510399898043E-1    9.342074899642982E-4    1.157406305283374E-4   -9.760921831577229E-4    6.475623639158862E-5   -5.324338849706879E-4   -1.335056508946578E-3
                         9.108772462033289E-4    1.451914619011150E-4    1.836194099331142E-1    4.982255988858640E-1   -1.972758283786257E-4   -5.841379253364816E-4   -6.460213186260712E-4    4.201143393091541E-4
                        -9.613672091465318E-4    8.494966488185132E-5   -1.899109752977233E-4   -6.061179779574726E-4    1.912271201682974E-1    4.821652903837929E-1    8.913392314110121E-4    1.511927167600650E-4
                        -5.123981861831718E-4   -1.317412020925258E-3   -6.380953890290471E-4    4.216666929813889E-4    8.759966709519789E-4    1.804172520178834E-4    1.714413971031155E-1    4.916861306864248E-1

 1.525000000000000E9     1.980217047464517E-1    4.805558539110716E-1    7.263985345000914E-4   -1.822947037163128E-4   -7.017886219753843E-4    4.655678406233396E-4   -1.078812362843100E-3   -6.984100711617343E-4
                         6.958186429587135E-4   -2.032854324464642E-4    1.947525041223929E-1    4.962712711518607E-1   -2.979316982254709E-4   -5.028668273406509E-4   -3.190003149016159E-4    5.495311454493013E-4
                        -7.243493739668026E-4    4.474712995338502E-4   -2.779245710906161E-4   -4.954775682772667E-4    2.018752486530524E-1    4.802636824664046E-1    7.188991312605869E-4   -1.081868548872987E-4
                        -1.075989262881752E-3   -6.699307845214159E-4   -3.549172765837801E-4    5.593795288489522E-4    7.278974839289555E-4   -1.085794168264488E-4    1.824055169094649E-1    4.901404310110549E-1

 1.537500000000000E9     2.099750892173331E-1    4.790275011726516E-1    4.592876991576320E-4   -2.640825294669421E-4   -4.168350608765858E-4    6.303511522432568E-4   -1.114225678554324E-3    4.271330524203715E-5
                         4.677448052988375E-4   -2.714593032526256E-4    2.066517563789312E-1    4.940717170900904E-1   -4.556668295037440E-4   -4.258414405231338E-4   -4.734207876619391E-5    5.728199035142880E-4
                        -3.989641163225467E-4    6.389777956650875E-4   -4.362686216364805E-4   -4.257389299677965E-4    2.131056689829642E-1    4.782775211247050E-1    5.727577094786631E-4   -2.049582014176457E-4
                        -1.107125168394945E-3    2.925028171433717E-5   -5.280482040836859E-5    5.479369438088594E-4    5.503028815115157E-4   -2.109347526732994E-4    1.939845813368126E-1    4.884580969471591E-1

 1.550000000000000E9     2.225146430811578E-1    4.769572372369402E-1    3.588702043926249E-4   -2.500235435460045E-4   -6.895934406649433E-5    6.800521117380954E-4   -7.928292798815749E-4    5.595762312753757E-4
                         3.952511013857810E-4   -2.362480473040822E-4    2.191714260999746E-1    4.913708878999739E-1   -6.346295502184660E-4   -2.658431558792572E-4    1.804325235292302E-4    4.839104423601414E-4
                        -7.822009421418042E-5    7.044759510904373E-4   -6.279288541832319E-4   -2.496437384315982E-4    2.251109950784580E-1    4.756768073117463E-1    5.057072335847983E-4   -2.506106733512319E-4
                        -7.850885119266623E-4    5.618268527486915E-4    1.670423413196957E-4    4.952031189288515E-4    4.920275002337958E-4   -2.469342742558036E-4    2.060302559174959E-1    4.863202483312618E-1

 1.562500000000000E9     2.353651590782489E-1    4.742024263440136E-1    3.882795972393010E-4   -3.190678106150225E-4    2.434251277404752E-4    6.601587674832105E-4   -3.279181273091877E-4    7.758476270328506E-4
                         3.899417697187511E-4   -3.398335263852225E-4    2.321675211266544E-1    4.881509724494086E-1   -6.835517139151642E-4    6.954538030935587E-5    3.826831596695370E-4    3.707892464192741E-4
                         2.542744356978256E-4    6.467488215565604E-4   -6.920839048485888E-4    8.806454036820632E-5    2.377510187381585E-1    4.726910671928118E-1    4.793399312485776E-4   -3.916204984341708E-4
                        -3.512028724179493E-4    7.801200338686603E-4    3.764722411546183E-4    3.532156834647024E-4    4.589744697322473E-4   -4.108274771929133E-4    2.183746433664964E-1    4.836150985308031E-1

 1.575000000000000E9     2.485168851119908E-1    4.711068967266970E-1    3.142726580668695E-4   -5.020431543942181E-4    5.215172016325842E-4    4.354009261924418E-4    6.502936680310483E-5    7.525262097565616E-4
                         3.035879027208900E-4   -4.882191427437386E-4    2.455562557053338E-1    4.844182072788279E-1   -5.257312461244128E-4    4.000181736266935E-4    4.906349997211011E-4    1.318414471477975E-4
                         4.968374111149117E-4    4.479448547640989E-4   -5.126748375496588E-4    4.051202455317779E-4    2.508721382064227E-1    4.693556994795292E-1    3.131080263821220E-4   -6.078349663131950E-4
                         9.590333638608229E-5    7.496609358792485E-4    4.813373458139108E-4    1.295636197031368E-4    3.040335432538914E-4   -6.094495122524319E-4    2.311152671230632E-1    4.804137449121788E-1

 1.587500000000000E9     2.620039254917406E-1    4.672511741105813E-1    5.905310962035203E-5   -5.739654212077544E-4    6.410867851290244E-4    1.307322247488646E-4    4.377800987430484E-4    5.763724766618570E-4
                         6.415069670522091E-5   -6.056791337755849E-4    2.592620935297273E-1    4.798889851126524E-1   -1.935369416790986E-4    5.226388710378836E-4    4.442855183950773E-4   -1.483734873505450E-4
                         6.194661424447342E-4    1.052312076205932E-4   -2.359552564955338E-4    5.481208089213933E-4    2.645477427258991E-1    4.655659001828270E-1    2.090596255711160E-5   -6.967999970421200E-4
                         4.048269858138068E-4    5.778756644652628E-4    4.567277231668743E-4   -1.220491026268030E-4    2.502655334816837E-5   -6.785386880246481E-4    2.443064048431750E-1    4.764253120658175E-1

 1.600000000000000E9     2.759451884232962E-1    4.625033512383366E-1   -1.967383944887424E-4   -5.642863185513782E-4    5.693010550995664E-4   -2.154813066037411E-4    6.136127281151317E-4    2.792011677029938E-4
                        -2.098696744818898E-4   -5.222475900963651E-4    2.733077966576306E-1    4.745059447899295E-1    7.045782125357916E-5    4.450227797811241E-4    3.095094010728792E-4   -3.010275489611763E-4
                         5.695273764377959E-4   -2.184185421883501E-4    5.483319129979207E-5    4.482246673152636E-4    2.787082999716000E-1    4.610450119881757E-1   -2.870445772898233E-4   -5.767985936792045E-4
                         6.326722718129373E-4    2.750198586610592E-4    3.045700148146372E-4   -3.031811517777917E-4   -2.753384994966833E-4   -5.680259702641048E-4    2.580801292788562E-1    4.712857348500585E-1

 1.612500000000000E9     2.903328989526999E-1    4.566629302331273E-1   -3.874295101419630E-4   -3.469720399312674E-4    3.582828537908757E-4   -4.438044093182325E-4    6.535188183807481E-4   -8.900117838383780E-5
                        -3.969551514989830E-4   -3.378809558431301E-4    2.876649260464275E-1    4.678706019026610E-1    1.356807115120671E-4    3.036623665038712E-4    8.940595156409000E-5   -3.790131435359239E-4
                         3.620758024904690E-4   -4.595279405052735E-4    1.432307411355642E-4    3.051463974680778E-4    2.931345159779577E-1    4.555740477094237E-1   -4.302028307184710E-4   -3.398072060234445E-4
                         6.377216974227977E-4   -7.358650928227143E-5    1.028716398109052E-4   -3.920754696825034E-4   -4.297159107205234E-4   -3.421018684211415E-4    2.722339105693620E-1    4.650465660182528E-1

 1.625000000000000E9     3.050030117460535E-1    4.493750621776865E-1   -4.054098164049725E-4   -1.328834165454805E-4    7.587631153619879E-5   -5.283479725992252E-4    4.907887765887869E-4   -4.050648982041185E-4
                        -4.025812704354155E-4   -1.478519682667234E-4    3.022697620993413E-1    4.600969052770644E-1    1.749357460571408E-4    1.987798680542098E-4   -1.192794974663782E-4   -3.237567083453414E-4
                         4.515632131069531E-5   -5.358412627836454E-4    1.737198638666948E-4    2.422342146104511E-4    3.076984910235392E-1    4.489398813412892E-1   -4.345733179311914E-4   -1.454469344051123E-4
                         4.922664431251243E-4   -4.135582453014832E-4   -1.002921458669336E-4   -3.359649575291765E-4   -4.140699709887566E-4   -1.553706535180211E-4    2.866127263965496E-1    4.576385263634400E-1

 1.637500000000000E9     3.195966889423985E-1    4.406563459697786E-1   -3.329304450309455E-4   -1.490243252285358E-5   -1.789074986550818E-4   -4.275736332220196E-4    1.918694130477716E-4   -5.946762495704420E-4
                        -3.394359990071212E-4   -3.985753888751094E-5    3.168217921578323E-1    4.510917122545940E-1    2.092474561057867E-4    1.986462072310698E-4   -1.952151642493983E-4   -2.132670278895953E-4
                        -1.875599880253576E-4   -4.332392151943233E-4    2.071270324514176E-4    2.103551686777901E-4    3.221682331664888E-1    4.411005406253049E-1   -3.712893176580611E-4   -1.577332066012240E-5
                         1.987045838692273E-4   -6.088396637880764E-4   -1.985588634142591E-4   -2.035561336642997E-4   -3.621928130229636E-4   -4.153776732238330E-5    3.009670384247892E-1    4.493414604002744E-1

 1.650000000000000E9     3.341048133682991E-1    4.308519431135659E-1   -2.989411671713154E-4    4.077160361890436E-5   -3.430335296942730E-4   -2.447974459190035E-4   -1.825972260763307E-4   -6.019792705605455E-4
                        -2.949004076037533E-4    3.245729956931732E-5    3.312939844217782E-1    4.409053289927309E-1    3.028369052493708E-4    1.260765044898207E-4   -2.142791454136006E-4   -7.249052585421295E-5
                        -3.320689472515683E-4   -2.274448080069038E-4    2.788801852326118E-4    1.105282879462508E-4    3.365608678595225E-1    4.320582837949610E-1   -3.269821550573613E-4    5.188383808204121E-5
                        -2.060599537847461E-4   -5.849170937887008E-4   -2.392620266387853E-4   -5.915001732716762E-5   -3.235543056105823E-4    3.252254827897438E-5    3.151777678546271E-1    4.400806474474286E-1

 1.662500000000000E9     3.483849819947730E-1    4.198776912233224E-1   -2.854478502902624E-4    9.659144831323905E-5   -3.379788895305455E-4   -6.044473343895395E-5   -4.707461950884910E-4   -3.566388081756659E-4
                        -2.901036891065032E-4    1.086657223979780E-4    3.455323424153812E-1    4.294343687036286E-1    3.282888945279867E-4   -3.368353916650562E-5   -1.969529023794647E-4    1.203149093333789E-5
                        -3.366872656180674E-4   -3.919545071401049E-5    3.206558670706321E-4   -1.926328592983090E-5    3.509749746969814E-1    4.215236766952987E-1   -3.056106244844619E-4    1.425560459258156E-4
                        -4.561528910151140E-4   -3.574410869182407E-4   -1.994696171858851E-4    2.699132299044691E-5   -3.081626987425143E-4    1.362703771844936E-4    3.290643441669551E-1    4.295817807040968E-1

 1.675000000000000E9     3.621052372416982E-1    4.077212576489793E-1   -2.302410294619645E-4    2.222863552475258E-4   -2.857628390446683E-4    7.629219790967108E-5   -5.642526296599463E-4   -2.728390912951669E-5
                        -2.097667675613332E-4    2.082537393732959E-4    3.590539673359820E-1    4.166259598053252E-1    2.841023666571130E-4   -1.905949069596921E-4   -1.546966828144624E-4    8.056155674209430E-5
                        -3.071777193909384E-4    1.046074497597216E-4    2.819639853467179E-4   -1.776955203007243E-4    3.651842178705371E-1    4.095527339876082E-1   -2.550382769931935E-4    2.659206614285760E-4
                        -5.355542977348844E-4   -4.385482602103932E-5   -1.631221076952335E-4    5.173456869136962E-5   -2.482223047139308E-4    2.765746645526119E-4    3.421691299081633E-1    4.177098790319899E-1

 1.687500000000000E9     3.752758351792898E-1    3.944207508416418E-1   -1.334019355848691E-4    2.932234615655852E-4   -1.932905261112500E-4    1.774211027112978E-4   -4.202980639667557E-4    2.594907050000607E-4
                        -1.003906646498987E-4    3.004667043127646E-4    3.718354253628453E-1    4.025637187023244E-1    1.144450833082572E-4   -2.324447067151306E-4   -1.088020409453390E-4    1.086800984431811E-4
                        -2.167523259410872E-4    1.935544875558537E-4    1.089552505897647E-4   -2.427249455058201E-4    3.789555141465883E-1    3.961182545022673E-1   -1.123386180716851E-4    3.495228345910452E-4
                        -4.334179162923277E-4    2.564109964744970E-4   -1.048006555742738E-4    9.842406309548438E-5   -1.111779336808468E-4    3.102857544557882E-4    3.545122220444989E-1    4.044915256860848E-1

 1.700000000000000E9     3.875835792800388E-1    3.800284072860380E-1    2.523263230740161E-5    2.964284857462611E-4   -9.430314338994354E-5    2.296960359905778E-4   -1.665769313118402E-4    4.394449809753430E-4
                         3.642797323307807E-5    3.057459933671627E-4    3.837344086030728E-1    3.872077811642608E-1   -1.083832026782061E-5   -2.027232641636729E-4   -7.343900394257442E-5    1.492422685459713E-4
                        -8.133269318232626E-5    2.333626531999864E-4   -5.337881292197777E-6   -1.950140767893263E-4    3.920674368608275E-1    3.814016089866996E-1    5.311748312662284E-5    3.164998413522977E-4
                        -1.867249245916892E-4    4.302007378696964E-4   -8.067461633874092E-5    1.366928334151801E-4    3.978729541623828E-5    3.265843642763489E-4    3.660227685463617E-1    3.899250575272356E-1

 1.712500000000000E9     3.988881819064120E-1    3.647408152016067E-1    1.249798333792588E-4    2.271903119372584E-4    1.927376927552702E-5    2.372981334755331E-4    6.767173799408966E-5    4.356978145767793E-4
                         1.424498055435593E-4    2.361217731900427E-4    3.944652293851110E-1    3.708242463862972E-1   -5.301154330122965E-5   -1.301397679938830E-4   -2.082455580814281E-5    1.888112704338457E-4
                         2.799187896189157E-5    2.435984535760429E-4   -5.163031924768252E-5   -1.579123054476005E-4    4.042750300594223E-1    3.656734254404662E-1    1.626070371134064E-4    2.068975586353113E-4
                         8.417715901822214E-5    4.298780665836797E-4   -3.104529576525635E-5    1.886422479421417E-4    1.674214249684681E-4    1.862511937850649E-4    3.766399771675062E-1    3.742808355560956E-1

 1.725000000000000E9     4.091098166845499E-1    3.484057976414617E-1    1.983648176212982E-4    1.093757665004422E-4    1.179529571751756E-4    2.054818541170017E-4    2.642952942029984E-4    2.754048207234258E-4
                         1.927328378465848E-4    1.117325653050567E-4    4.041449882950098E-1    3.534835095637597E-1   -3.065552626963593E-5   -8.419190358011630E-5    6.455302502172700E-5    1.860014865724820E-4
                         1.195115911969203E-4    2.241132518274582E-4   -3.528246609470501E-5   -8.572577805953117E-5    4.154630739387346E-1    3.490934195085332E-1    1.923875176107313E-4    8.753212039609307E-5
                         2.702376603660538E-4    2.973058956219384E-4    6.534128944600332E-5    1.816203000169644E-4    1.987613539784715E-4    9.006645669522827E-5    3.863624342171462E-1    3.577009600548018E-1

 1.737500000000000E9     4.182620093753274E-1    3.310796914739583E-1    1.602849433393162E-4    6.143386622593731E-5    1.673747286528708E-4    1.435909031448543E-4    3.464744936997841E-4    8.418018463356940E-5
                         1.903070870244700E-4    3.969610501866758E-5    4.126536540848392E-1    3.350940560403267E-1   -5.999533718464760E-5   -1.097488818353089E-4    1.157285140305801E-4    1.193078492179172E-4
                         1.946907312832082E-4    1.287625316687652E-4   -4.120008395094119E-5   -1.002944092468901E-4    4.255464252444472E-1    3.315304044032545E-1    1.708933206733812E-4    1.964864450159595E-5
                         3.349393995765606E-4    1.021116946623621E-4    1.465894893854090E-4    1.274274717579753E-4    1.513950742275380E-4    2.511350626139238E-5    3.950512629129518E-1    3.402971870925410E-1

 1.750000000000000E9     4.263333219774612E-1    3.125660876368083E-1    1.613804334817943E-4   -6.803143412144832E-6    2.190251446197768E-4    3.015515852235619E-5    2.963261700993563E-4   -9.136437343679881E-5
                         1.774171466533437E-4   -3.101224786406961E-5    4.199053294449460E-1    3.158530503537275E-1   -7.640226677467384E-5   -9.912079327288164E-5    2.023172380731061E-4    8.609602175695920E-5
                         2.228176750705668E-4    3.199136160582032E-5   -8.535812008894422E-5   -1.169424385349137E-4    4.341868364623433E-1    3.130613612331477E-1    1.338004947157116E-4   -2.718908158295653E-5
                         3.084912769413937E-4   -1.088190281991656E-4    1.818683324056597E-4    6.399369950157757E-5    1.508243711043698E-4   -1.868583941611617E-5    4.025250915434996E-1    3.221289792531997E-1

 1.762500000000000E9     4.330947856325630E-1    2.931630796025613E-1    1.444565310750244E-4   -1.077965212572196E-4    1.621550327574271E-4   -8.790576734638494E-5    1.833463663308093E-4   -2.715516930079762E-4
                         1.645443105804337E-4   -7.350778130213602E-5    4.256068596741686E-1    2.959577293908043E-1   -1.287400640877591E-4   -1.041384439727062E-4    2.135279510674598E-4   -2.992389302992820E-5
                         1.602541310977162E-4   -5.956197796687856E-5   -1.352157915696708E-4   -9.370519637259174E-5    4.414001081251855E-1    2.938475150266318E-1    7.984215994790237E-5   -7.441661066677320E-5
                         2.081139693864778E-4   -2.181190491189363E-4    2.097564452894805E-4   -4.232908862212614E-5    9.658723792267771E-5   -6.983552674645464E-5    4.084431382260373E-1    3.036093402595365E-1

 1.775000000000000E9     4.384106957974727E-1    2.731647332764480E-1    9.809450101830802E-5   -1.425247333427361E-4    1.379059466489670E-4   -9.798669763898481E-5    5.088056997460229E-5   -2.893248569038712E-4
                         8.929028703881311E-5   -1.486300359854528E-4    4.296149640760931E-1    2.755524247159693E-1   -1.329261968732922E-4   -2.657003889027909E-5    1.843093377645665E-4   -1.181804018177716E-4
                         1.061384671085300E-4   -1.301792309066703E-4   -1.665339158346007E-4   -3.123743800496631E-5    4.469182744670773E-1    2.738141777529896E-1    3.564927474649950E-5   -8.368812801741071E-5
                         5.529783512155332E-5   -2.860804578189299E-4    1.633113269856563E-4   -1.217884472443667E-4    3.723065096223703E-5   -1.129811785517844E-4    4.127763485065099E-1    2.847357046610938E-1

 1.787500000000000E9     4.422972884469777E-1    2.527807803088684E-1   -8.181183385442285E-7   -1.858110075897546E-4    7.172853492427565E-5   -1.152538396110393E-4   -1.053933258389827E-4   -2.857208516443634E-4
                         5.360374347269534E-6   -1.656851586066018E-4    4.318670755687098E-1    2.545758938378250E-1   -1.524108067444221E-4    2.676543230096020E-5    1.208675043939442E-4   -1.830328153593320E-4
                         8.002252553415333E-5   -1.270785675861300E-4   -1.531053315836669E-4    4.030002485234255E-5    4.508377969761196E-1    2.532394982644474E-1   -4.523222124086638E-5   -1.172432262766066E-4
                        -8.681061395548381E-5   -2.403190048473078E-4    9.984570302817907E-5   -1.956232844529021E-4   -1.242890093400897E-5   -9.844188559170747E-5    4.154426792701044E-1    2.654777108075845E-1

 1.800000000000000E9     4.448263631830759E-1    2.321286476457657E-1   -1.161664825296400E-4   -1.245750067010459E-4    3.527552828871166E-5   -1.368884019436893E-4   -1.884858243620898E-4   -1.970380865737408E-4
                        -1.042984333550784E-4   -1.141162580325450E-4    4.321677172300867E-1    2.333077800022179E-1   -1.412890076298730E-4    8.414645272066775E-5    1.873506086887582E-6   -2.236093320169924E-4
                         1.643016843039277E-5   -1.684916898988383E-4   -1.289223582614561E-4    1.063915266759155E-4    4.532912343572996E-1    2.320875760397926E-1   -9.824405964408724E-5   -3.434382918952341E-5
                        -2.155270140728484E-4   -1.700423639823655E-4    1.421431049291700E-6   -2.034271679345404E-4   -8.572662901634896E-5   -5.393272260169500E-5    4.163717363482473E-1    2.459205561190706E-1

 1.812500000000000E9     4.457359186372291E-1    2.113748201652180E-1   -1.498878711445001E-4   -2.179293773767006E-5   -4.471767959355226E-5   -1.643942074370325E-4   -2.740128544716824E-4   -1.519512484362800E-5
                        -1.519757898531674E-4   -1.397647386198286E-5    4.307596268815631E-1    2.118827015301495E-1   -1.007719184901123E-4    1.185378189474802E-4   -1.141243428220562E-4   -1.923632975058767E-4
                        -4.547266543544045E-5   -1.323714080339549E-4   -9.508233232524402E-5    1.071922611874820E-4    4.543297249123385E-1    2.105385743060760E-1   -7.914152330715604E-5    2.732281384665817E-5
                        -2.365986013116660E-4   -8.467518753792942E-6   -1.305570618685934E-4   -1.956570770542197E-4   -1.210827177655262E-4    3.140317438086327E-6    4.158319644717676E-1    2.258931113175356E-1

 1.825000000000000E9     4.450103727573736E-1    1.906285192470912E-1   -1.200452960090540E-4    4.824711223552888E-5   -1.259841408274606E-4   -1.273445649401783E-4   -2.220075729401433E-4    1.253681151412386E-4
                        -1.367232833635801E-4    6.647797464791635E-5    4.274903322535323E-1    1.906543431620165E-1   -6.659918532558157E-5    1.397003666237331E-4   -2.046639927282226E-4   -1.363765506173069E-4
                        -1.077335265141073E-4   -1.326766368648324E-4   -3.350519451385818E-5    1.473368235522447E-4    4.537656687933682E-1    1.889260444558888E-1   -7.309131468726612E-5    8.857965254567271E-5
                        -2.370566585925860E-4    1.038712836742373E-4   -1.969788861412467E-4   -1.187815759012569E-4   -6.472519905744784E-5    8.626493616337052E-5    4.138168301808662E-1    2.057997346232220E-1

 1.837500000000000E9     4.423441874836461E-1    1.698074901682943E-1   -4.469940505056021E-5    1.338899011310249E-4   -1.497694498982366E-4   -9.931203564358451E-5   -1.260421329176135E-4    2.264474656118237E-4
                        -6.633346961090824E-5    1.117947626216626E-4    4.221942368056898E-1    1.698080303800260E-1    1.027491543597657E-5    1.545212079137534E-4   -3.025954993883316E-4    2.817265749161139E-6
                        -1.970266257191233E-4   -8.498589850369489E-5    5.443745389960920E-6    1.835052203885819E-4    4.516536756229816E-1    1.674524367832446E-1    1.134849459582641E-5    1.248059632292188E-4
                        -1.292907057190818E-4    2.082505867734653E-4   -2.465136429620094E-4   -2.675805262582315E-6    2.498530774446657E-5    1.064370016732338E-4    4.103469231284308E-1    1.858908151407039E-1

 1.850000000000000E9     4.378289036500421E-1    1.492647303481243E-1   -9.627380482233640E-6    1.347243831448338E-4   -2.460332974717717E-4    7.091077150963165E-6   -1.377025843199987E-5    2.539656228018167E-4
                         1.756219267719736E-7    1.416257310188851E-4    4.151962574375523E-1    1.497430092942521E-1    1.230807108312370E-4    1.891764283837790E-4   -2.133803224352502E-4    1.162435637565638E-4
                        -2.032158363495632E-4    3.179083935333110E-6    9.444965595720902E-5    1.826202828822785E-4    4.479167950914850E-1    1.464663456031436E-1    6.424070525793714E-5    9.610153445022056E-5
                        -6.320993495888814E-7    2.599361566683930E-4   -2.269457391355237E-4    1.319835065301977E-4    5.478029252443306E-5    1.064437646410970E-4    4.053414377523761E-1    1.664138527972547E-1

 1.862500000000000E9     4.315426114738616E-1    1.289047897406077E-1    6.495270947052742E-5    1.440956059983651E-4   -2.011155190718564E-4    1.417162698002083E-4    1.558142328930837E-4    2.148356630080043E-4
                         8.101598821354938E-5    1.221321705278199E-4    4.063188559661780E-1    1.305309958908925E-1    1.625067116982347E-4    1.447377580707206E-4   -7.539079406039423E-5    2.352053243551233E-4
                        -1.891347132975525E-4    1.473053103587392E-4    1.482862851496109E-4    1.128689090923948E-4    4.424397707572159E-1    1.260292913922994E-1    1.485695954660461E-4    4.661933884188097E-5
                         1.385263193064623E-4    2.097538513683701E-4   -1.148693944821861E-4    2.316221669306220E-4    9.996339793540482E-5    4.989592839537725E-5    3.987423282293759E-1    1.476715271758990E-1

 1.875000000000000E9     4.233580529093115E-1    1.089635478985805E-1    1.470854417095315E-4    6.179589454515608E-5   -1.147229562335006E-4    2.308331056353193E-4    2.254968963360339E-4    8.499017674441377E-5
                         1.142888015324604E-4    8.233934000492512E-5    3.957142843214095E-1    1.123269426308246E-1    1.928843047419686E-4    4.829744289468173E-5    5.084610519073674E-5    2.630725908772605E-4
                        -1.028566542658809E-4    2.214672158362615E-4    1.772241550854662E-4    2.146719780134486E-5    4.352020765768447E-1    1.061208573340166E-1    1.424811318939220E-4   -1.235830143634362E-5
                         2.161796974510542E-4    9.672747032604555E-5    1.036058590538673E-5    2.599775508011265E-4    1.394315922740562E-4    5.237496121207621E-6    3.903160018485589E-1    1.298346011569372E-1

 1.887500000000000E9     4.133543351627452E-1    8.961164149925745E-2    1.593332285806309E-4   -1.634534057332453E-5    5.665859561830783E-5    2.543604256554148E-4    1.939342317346454E-4   -4.357508933020175E-5
                         1.585445713188809E-4    2.315559333437315E-5    3.832879179241159E-1    9.523689644486329E-2    1.975970307973075E-4   -6.408394231235685E-5    1.452509534962520E-4    2.198303971356683E-4
                         1.505311508276598E-5    3.020280589758251E-4    1.849630180729214E-4   -5.551742793692489E-5    4.259956931929499E-1    8.701064895918575E-2    1.323029183345794E-4   -6.128588926056181E-5
                         2.387093975902372E-4   -7.550988570448677E-5    1.533635968990157E-4    2.267733258150387E-4    1.234503971270121E-4   -5.703637148637678E-5    3.799669078712037E-1    1.128778352367895E-1

 1.900000000000000E9     4.018417951030772E-1    7.116612856848030E-2    1.348309250523813E-4   -9.363768120843176E-5    1.908448023429476E-4    2.048480006826723E-4    1.390957359071746E-4   -1.885756933855159E-4
                         1.292235742411859E-4   -6.001597810576125E-5    3.690765763659357E-1    7.944249915155466E-2    1.476961157871813E-4   -1.350661449360299E-4    2.740450761087078E-4    5.317628310099396E-5
                         1.471000566414546E-4    1.943355396788114E-4    1.406870842391839E-4   -1.071723086436106E-4    4.150367237788249E-1    6.866616341357160E-2    9.596748669441652E-5   -1.378563936276870E-4
                         1.586360417626011E-4   -1.873586320939578E-4    2.291500639269555E-4    1.022214126996946E-4    1.136087246822223E-4   -1.304089376204336E-4    3.678873913790797E-1    9.686099558520612E-2

 1.912500000000000E9     3.886513870915331E-1    5.392306134106509E-2    6.864077858976917E-5   -1.313606776935918E-4    2.373939401402946E-4    6.337074261835900E-5    4.398724393209220E-5   -1.847182953180592E-4
                         1.233987493604696E-4   -1.268913389480462E-4    3.534357351070148E-1    6.504508330193971E-2    9.661765780008053E-5   -1.612438830804850E-4    2.553185681204832E-4   -6.482835432114177E-5
                         2.525409869168967E-4    7.168468252076283E-5    1.008294188114660E-4   -1.518761645422404E-4    4.023823171777789E-1    5.115454828476981E-2    2.770985716489590E-5   -1.606450297197392E-4
                         3.266820221343731E-5   -2.317070907899491E-4    2.594750187952197E-4   -6.309623418719543E-5    2.239718962749010E-5   -1.648687746903543E-4    3.541287766348454E-1    8.186664463816089E-2

 1.925000000000000E9     3.740523503469256E-1    3.823276089786728E-2    1.323086678185044E-5   -1.703501473935863E-4    2.636215896097288E-4   -8.006142327602113E-5   -1.207946839824017E-4   -2.033822949427962E-4
                         2.224834770514694E-5   -1.571592576120032E-4    3.365163495792147E-1    5.234810854254968E-2    3.903050702125588E-6   -2.035570484104859E-4    1.576227564597971E-4   -2.018638593593271E-4
                         2.344943485506334E-4   -8.258422430087840E-5    3.803737589561187E-7   -1.771723220513438E-4    3.882387037597798E-1    3.464032006933672E-2   -3.057785768316199E-5   -1.959297811091091E-4
                        -9.677596551840447E-5   -1.903322008956443E-4    1.909554700068951E-4   -1.724108460016237E-4   -3.510805041881992E-5   -2.008561016334105E-4    3.390778054102512E-1    6.814184623482465E-2

 1.937500000000000E9     3.580363124407506E-1    2.418797903366623E-2   -5.446069045732936E-5   -1.543194276426858E-4    1.997299042639689E-4   -2.141692087370009E-4   -1.947333954625905E-4   -6.915520301801215E-5
                        -8.129190174596194E-5   -1.584595662677318E-4    3.185749585021146E-1    4.153998488819551E-2   -5.897473691042922E-5   -1.776371761859191E-4    6.435834330074158E-5   -2.419498390583645E-4
                         1.641337822096986E-4   -2.092935209584686E-4   -3.296966991822697E-5   -1.673796680192950E-4    3.728644587830364E-1    1.951823789416104E-2   -1.129706399559031E-4   -1.467570979186167E-4
                        -1.791138865672575E-4   -6.706454236308362E-5    6.547582752482750E-5   -2.570773588123371E-4   -1.022866930173110E-4   -1.496018421820415E-4    3.227890826749149E-1    5.593160295819524E-2

 1.950000000000000E9     3.407789228328550E-1    1.204399640979617E-2   -1.136447581326029E-4   -9.357823243475740E-5    8.168449043337331E-6   -2.511379357734543E-4   -1.829576765847755E-4    7.600822669559137E-6
                        -1.202115697629684E-4   -1.109800757664384E-4    2.997230479878913E-1    3.277606243370972E-2   -1.030363481141192E-4   -1.399782277895237E-4   -8.891068783930331E-5   -2.278826444608723E-4
                         2.015424188283129E-5   -2.783987692665521E-4   -1.147224591903848E-4   -1.559526018428199E-4    3.562027787830666E-1    5.870284399544672E-3   -1.629801028545095E-4   -9.571188842601603E-5
                        -1.822776025940462E-4    1.977704188422143E-5   -8.485535707224218E-5   -2.265909932201714E-4   -1.572581791764244E-4   -8.868998090216812E-5    3.055372430131298E-1    4.557585634002079E-2

 1.962500000000000E9     3.223949941181374E-1    1.843269058051025E-3   -1.610100171914056E-4   -5.651043988746951E-5   -1.351031026066063E-4   -2.153339006653102E-4   -1.340901996394977E-4    1.454885617595243E-4
                        -1.460325423921755E-4   -3.642933895231308E-5    2.801739521829679E-1    2.633041395195193E-2   -1.949486230642958E-4   -8.677578310095756E-5   -1.914814375187848E-4   -1.181831558713223E-4
                        -9.476598242466815E-5   -2.350908460471371E-4   -2.028206417153186E-4   -7.800724175205673E-5    3.385794621269729E-1   -5.988716194285598E-3   -1.789249141719910E-4   -1.902848557548686E-5
                        -1.041389893923316E-4    1.214358983263573E-4   -1.890065661357713E-4   -1.333090262475807E-4   -1.912282322917416E-4   -3.008708963430749E-5    2.873730816675921E-1    3.732655667921025E-2

 1.975000000000000E9     3.028222644499648E-1   -6.277059580918520E-3   -1.554760127058957E-4    1.753424673182579E-5   -2.391540693936403E-4   -1.043955361266879E-4   -3.111833461373944E-5    1.736538489852291E-4
                        -1.203639623907027E-4    1.855801771760077E-5    2.601829118154325E-1    2.236688103837630E-2   -1.884781986943564E-4   -1.752724608987187E-5   -2.452515746280754E-4   -2.098639408266678E-5
                        -2.528353113137358E-4   -1.272403837900128E-4   -2.224840348028220E-4   -8.368442810204374E-6    3.200251106801765E-1   -1.572250153059686E-2   -2.085209041342036E-4    6.319411955519363E-5
                        -1.999183646902702E-5    1.675113361705948E-4   -2.226102516442047E-4    5.019031969447104E-6   -1.949389908490191E-4    6.292079017369305E-5    2.684495373013807E-1    3.146334584339543E-2

 1.987500000000000E9     2.825891816385158E-1   -1.225823733950753E-2   -1.545554717639055E-4    5.063218790666444E-5   -2.995950458756438E-4    1.778722472476629E-5    5.719182382005569E-5    1.510969362430294E-4
                        -1.429776108443231E-4    6.133766974938373E-5    2.399110517077684E-1    2.103335637231600E-2   -1.665978875854021E-4    9.517907197185574E-5   -1.827742790703291E-4    1.323363920856699E-4
                        -2.722420879044909E-4    8.795136728333296E-6   -2.133099069430293E-4    9.653631190959738E-5    3.006368097753861E-1   -2.320577471195489E-2   -1.684798678632625E-4    1.339160523393963E-4
                         8.342078057250722E-5    1.572942941211437E-4   -1.876555048926624E-4    1.276175442968429E-4   -1.533333723995336E-4    1.146338045323358E-4    2.489252892767198E-1    2.804511702183810E-2

 2.000000000000000E9     2.617945517407992E-1   -1.608605768918636E-2   -9.456752028984626E-5    1.321449251419097E-4   -2.001808786741773E-4    1.629522064856556E-4    1.369752476757079E-4    6.240487743576308E-5
                        -1.007155249311204E-4    1.034287717375927E-4    2.195876836733188E-1    2.214666556908300E-2   -1.095688745480891E-4    1.752234652484405E-4   -1.165923823426990E-4    1.672571136033079E-4
                        -1.920155481713192E-4    1.524021328504934E-4   -1.214764567867642E-4    1.587967353836911E-4    2.806247107839888E-1   -2.834122755528840E-2   -9.259666921747161E-5    1.707732397710489E-4
                         1.401182459505621E-4    8.829817854841320E-5   -1.018386030844491E-4    1.832934921826913E-4   -9.759316258438854E-5    1.894842034436705E-4    2.290144196048941E-1    2.711082742702408E-2

 2.012500000000000E9     2.407616998492507E-1   -1.817656835894979E-2   -4.553927249909542E-5    1.311638417013763E-4   -9.652726619521005E-5    2.173331299722924E-4    1.286178017648329E-4    5.694824192197687E-6
                        -4.519104303387865E-5    1.571195727751671E-4    1.997783025212604E-1    2.519100756132036E-2   -4.026876143969290E-5    2.041706169262936E-4    2.340246497994317E-5    1.854954002197043E-4
                        -6.638626540444336E-5    2.101241013004076E-4   -3.415742643670408E-5    2.092626637157654E-4    2.602955320359400E-1   -3.166506386060001E-2   -1.453506780955023E-5    2.200778823047363E-4
                         1.404790583039384E-4   -2.222547155632894E-5    1.165666623458487E-5    1.904712552171140E-4   -8.313655819621358E-6    2.098301634207067E-4    2.092211111909617E-1    2.810258911388366E-2

 2.025000000000000E9     2.200023389751155E-1   -1.773540783702460E-2    3.976033729687977E-5    1.854023162357146E-4    6.777091733251157E-5    2.048034827373239E-4    1.239214993395480E-4   -9.817954023181905E-5
                         4.279188072946943E-5    1.961242628179286E-4    1.806032042004345E-1    3.071807189551519E-2    8.201871735031699E-5    2.053984563019305E-4    1.554693912295581E-4    1.292777288492872E-4
                         6.560902180563095E-5    2.399807213965310E-4    5.897258575928712E-5    1.939941366017203E-4    2.396975793932400E-1   -3.260482805284012E-2    6.281787312189727E-5    2.099630276154989E-4
                         1.006679665081509E-4   -7.934931197547517E-5    1.179457182569034E-4    1.397809391428568E-4    8.845794377597543E-5    2.085504034543402E-4    1.897472952864998E-1    3.152510651998890E-2

 2.037500000000000E9     2.000032197343563E-1   -1.483995214039138E-2    9.561602110420149E-5    1.601846570802579E-4    1.750472089340454E-4    1.316458983492607E-4    4.394090423432816E-5   -1.192804179264134E-4
                         1.048686975908105E-4    1.615562770394434E-4    1.626094696765747E-1    3.854059899947097E-2    1.583476520267482E-4    1.544560461054132E-4    1.975419682340201E-4    2.499689184907496E-5
                         1.529350433511273E-4    1.232592081551123E-4    1.763690324325055E-4    1.262884417611018E-4    2.192724222942256E-1   -3.122317349513147E-2    1.631187308707929E-4    1.519894019854363E-4
                         4.246109782357452E-5   -1.271416721321639E-4    2.076538437224871E-4    5.532316338851485E-5    1.550989179985871E-4    1.482412467381985E-4    1.710570351160305E-1    3.735451251128098E-2

 2.050000000000000E9     1.810744415962262E-1   -9.526508272610304E-3    1.355518238028387E-4    8.252740891352495E-5    2.008451989867410E-4    2.660406461714709E-5   -5.631461887107774E-5   -1.054537456621702E-4
                         1.435122976321324E-4    1.185809349279343E-4    1.461877885092280E-1    4.835266759833053E-2    1.994596016884877E-4    4.298078146094470E-5    1.958635105141347E-4   -7.005607470135285E-5
                         2.115420544929173E-4    4.015439580065243E-5    2.060110316180339E-4    4.216345863355127E-5    1.995003706986112E-1   -2.770273864288252E-2    1.875414405774309E-4    6.432143765041490E-5
                        -5.519216619735994E-5   -1.126022951709373E-4    1.772708972404163E-4   -7.604020928263586E-5    1.940734871451898E-4    5.967103970402379E-5    1.537030854617112E-1    4.544020989151627E-2

 2.062500000000000E9     1.632985430211424E-1   -1.918045273234448E-3    1.696006536324021E-4    1.754192589600167E-5    1.980496475422632E-4   -5.943413543868734E-5   -1.026926780442108E-4   -6.056138767266034E-5
                         1.612052692458538E-4    3.774993869460887E-6    1.315525916515347E-1    6.011320191312874E-2    2.184348378451363E-4   -6.988056180290999E-5    7.391352445403300E-5   -1.399663751738425E-4
                         1.707981324052268E-4   -8.820469013915811E-5    1.861521315758077E-4   -5.704863004071713E-5    1.807506456496012E-1   -2.212720567839056E-2    2.315048437568318E-4   -1.286369575999740E-5
                        -9.071923097564896E-5   -6.350661321840026E-5    1.107597693410948E-4   -1.231963756519210E-4    2.156805898011332E-4   -3.718575518697271E-5    1.378714056145743E-1    5.565929305594969E-2

 2.075000000000000E9     1.469008918004565E-1    7.851069520208215E-3    1.503294452237746E-4   -3.358086387109215E-5    1.018834454177237E-4   -1.516842154524176E-4   -9.016633332293200E-5   -9.050570382039488E-6
                         1.457569726176388E-4   -2.918552496711137E-5    1.188866482453248E-1    7.363544586470969E-2    1.465765623803463E-4   -1.597579602044747E-4   -6.682358849840430E-6   -1.747933274052958E-4
                         7.651094661906417E-5   -1.541493396087858E-4    1.367400304439444E-4   -1.450102718675043E-4    1.632588306079369E-1   -1.454191428027847E-2    1.725577121458683E-4   -1.135775881142205E-4
                        -1.140185182233454E-4   -1.096254316931219E-5   -6.515499808785649E-7   -1.783218538215636E-4    1.758111752483480E-4   -1.222572562964438E-4    1.238423326490178E-1    6.780429044516849E-2

 2.087500000000000E9     1.319350844649692E-1    1.948665296606808E-2    1.108917397430597E-4   -9.134030833893097E-5    1.390320356094748E-5   -1.425512289297651E-4   -8.498920717502323E-5    5.536765483136908E-5
                         1.392646688204837E-4   -1.187074166314832E-4    1.082418538485957E-1    8.861837005720004E-2    3.407095022773760E-5   -1.801819964775607E-4   -5.707947547519529E-5   -1.524813026842933E-4
                        -1.178072640538584E-5   -1.823529911503456E-4    5.331122536566879E-5   -1.694964490963616E-4    1.472952010959500E-1   -5.059792153796902E-3    1.063352376937231E-4   -1.601209808636961E-4
                        -6.747112123878489E-5    5.990586292322425E-5   -6.562446907794785E-5   -1.195738510480001E-4    1.076656629425978E-4   -1.657013388064469E-4    1.116363722950908E-1    8.175606827836272E-2

 2.100000000000000E9     1.186057298964494E-1    3.266677114639593E-2    2.909085645847092E-5   -1.817399403321042E-4   -1.178540427023444E-4   -1.192585339070127E-4   -1.662979247347900E-5    1.106448456748284E-4
                         8.066772050231168E-5   -1.360551337513835E-4    9.965325346039898E-2    1.047354931139433E-1   -3.751544075079390E-5   -1.913597280093741E-4   -1.027503634820257E-4   -4.693925313669174E-5
                        -1.005634437559166E-4   -1.123929367170728E-4   -4.991348603793185E-5   -1.574630184062849E-4    1.329974575669787E-1    6.268867469070838E-3    1.574617284125397E-5   -1.781758721824191E-4
                        -2.993988268972545E-5    8.300159661564921E-5   -1.202302731963406E-4   -4.385985201483273E-5    5.641015896770542E-6   -1.716201528586346E-4    1.013053974913491E-1    9.698549366268805E-2

 2.112500000000000E9     1.069095863250029E-1    4.680048230698399E-2   -1.256047066718501E-5   -1.511516889053977E-4   -1.224635188330875E-4   -6.330725786301142E-5   -2.772601957784890E-6    9.435773593214630E-5
                        -3.056471813419964E-5   -1.587046005378284E-4    9.316489796204276E-2    1.213071958771333E-1   -1.137123473547655E-4   -1.322858734550681E-4   -1.211580957713357E-4    1.741071025838800E-5
                        -1.437662828021112E-4   -4.866845223662438E-5   -1.151674135997609E-4   -1.395871159985595E-4    1.204588514169546E-1    1.897143098882972E-2   -5.899166810537410E-5   -1.734570863771334E-4
                         3.304129908711525E-5    7.986423455539650E-5   -1.314421901255804E-4    2.934360599704884E-5   -6.853361118661830E-5   -1.719685210976067E-4    9.303980288367941E-2    1.130734140991024E-1

 2.125000000000000E9     9.702488427798736E-2    6.168899776578453E-2   -4.797050349123551E-5   -1.318885778767762E-4   -1.576119500932190E-4    1.607322366614463E-6    7.488091192650073E-5    6.229192331368200E-5
                        -4.138460476389672E-5   -1.555722218789058E-4    8.859582587814412E-2    1.381488802307127E-1   -1.450737297049583E-4   -5.161921886329987E-5   -7.039502576038820E-5    5.994260075139120E-5
                        -1.232617642646789E-4    3.814697670608465E-5   -1.737984096013634E-4   -3.799681069784770E-5    1.096156331392027E-1    3.287121855969605E-2   -1.050567735553859E-4   -1.134621197431919E-4
                         7.423184342586974E-5    3.989315719608429E-5   -6.898182692125927E-5    3.964776101867088E-5   -1.116208991539463E-4   -1.286025520807908E-4    8.680644845694288E-2    1.296277825941229E-1

 2.137500000000000E9     8.915239116590323E-2    7.706107004596412E-2   -7.966613017298591E-5   -8.433858099512441E-5   -1.155574859645790E-4    9.956499527464107E-5    6.330912780919668E-5   -1.984767741994348E-5
                        -1.145764243580381E-4   -5.513084473994837E-5    8.610819881637154E-2    1.548057168649348E-1   -1.514575607398872E-4    1.640342101574014E-5    1.921036579959707E-6    1.024463525253403E-4
                        -1.077339951433384E-4    9.472682378505504E-5   -1.747886169342099E-4    8.649877001837144E-6    1.005199050401455E-1    4.761942299809810E-2   -1.338934449933049E-4   -4.898647373554431E-5
                         5.124773770441104E-5    1.071662536710616E-5   -2.040961161159358E-5    1.044304667605908E-4   -1.534736663868501E-4   -5.194885059233489E-5    8.271483201700379E-2    1.463369400505890E-1

 2.150000000000000E9     8.327573264924588E-2    9.251540637946142E-2   -1.400201259357878E-4   -3.006581414331325E-5   -3.575490715827591E-5    9.474726570493115E-5    6.462101583965561E-5   -6.175764663261854E-5
                        -1.154298229971213E-4   -3.154064725225598E-5    8.568439727653665E-2    1.710815656952787E-1   -1.261709575788411E-4    9.388965477521003E-5    4.538019628657275E-5    5.471072478061755E-5
                        -2.785517801790929E-5    1.172520115152907E-4   -1.396856196572569E-4    9.310004072172765E-5    9.319499435284019E-2    6.284890866617250E-2   -1.364525925107038E-4    2.135919407476299E-5
                         5.242610552191303E-5   -3.628904496796894E-5    1.419341578144951E-5    6.278519396645775E-5   -1.354357615175537E-4   -1.953912769482998E-6    8.093717068412852E-2    1.629844770000581E-1

 2.162500000000000E9     7.957094376650430E-2    1.081071613652837E-1   -1.084386905102290E-4    1.616531530917104E-5    2.817866526133364E-5    1.185294479076790E-4    1.579693040178969E-5   -4.596848543345109E-5
                        -9.374454919121239E-5    2.022729652326194E-5    8.728384547857802E-2    1.868107897095256E-1   -4.510735945078256E-5    1.439456938116884E-4    6.748920946549943E-5    5.554267477183757E-5
                         4.380610929079087E-5    8.471857647250532E-5   -4.565325932122829E-5    1.243377321580754E-4    8.768895578286119E-2    7.819079120147250E-2   -1.273456985073289E-4    6.625943067113866E-5
                         3.099110054451733E-5   -4.294354439549827E-5    6.246046143841623E-5    5.711466772382044E-5   -1.168013255576114E-4    6.778729840508018E-5    8.121205792116318E-2    1.794285210271154E-1

 2.175000000000000E9     7.778117679545341E-2    1.236109943683054E-1   -9.586563387377196E-5    4.511153298044685E-5    8.690332881096446E-5    6.171772999991393E-5   -1.091069625549075E-5   -6.107940134287083E-5
                        -9.217513396334499E-5    3.217097699983192E-5    9.063279136425395E-2    2.020461194196110E-1    2.226729870724326E-6    1.434815663704094E-4    6.595427459779158E-5    1.527582484678142E-5
                         7.804040072557565E-5    7.176070780742230E-5   -1.946301461073738E-6    1.127868871077552E-4    8.390446917180076E-2    9.343590108663664E-2   -6.729232036847404E-5    9.302500904410331E-5
                        -9.607333034293026E-6   -2.706201892942744E-5    4.390246116698131E-5    1.081770292625285E-5   -7.837129544134661E-5    8.843856755804286E-5    8.337736182742157E-2    1.955588512479834E-1

 2.187500000000000E9     7.786739577936314E-2    1.390113138211864E-1   -4.306329137937340E-5    1.016542826032986E-4    1.190154950325736E-4   -2.044645337557323E-6   -4.704949308604434E-5   -3.231858165406898E-5
                        -5.754069855912320E-5    1.055082622060892E-4    9.559057476088750E-2    2.167266255399409E-1    5.826635068708942E-5    1.365957135411583E-4    9.214192616809781E-5   -1.885023262224056E-5
                         1.097048555971060E-4    1.639844260383190E-5    7.239421076245134E-5    9.992281085128691E-5    8.191725207019293E-2    1.083854282575565E-1   -4.231380253223852E-5    9.832899285897934E-5
                        -3.777516297254819E-5   -5.017521855747663E-5    6.542568988119737E-5   -3.085745611278503E-5   -2.259788457325121E-5    9.731561422652656E-5    8.721325674917800E-2    2.112318097298320E-1

 2.200000000000000E9     7.947925642040264E-2    1.542907762040773E-1    1.675779018714644E-5    1.040882647083130E-4    7.866565620842997E-5   -7.490883042029593E-5   -3.019880795270715E-5   -6.956430888885251E-6
                        -2.197867769641320E-5    9.755863690233578E-5    1.017637403316878E-1    2.307592614243482E-1    9.781355090821071E-5    8.654348198716031E-5    2.758040128241770E-5   -4.964909990773313E-5
                         6.718873390192290E-5   -3.308523197033195E-5    1.130301945228029E-4    4.528908387230888E-5    8.167758490633367E-2    1.230514390528716E-1    1.993264569919742E-5    8.703863525696186E-5
                        -4.018141839596603E-5   -1.483340197929624E-5    2.749038857707764E-5   -3.912344547479607E-5   -1.821397343398000E-5    1.129219623022011E-4    9.251842539912054E-2    2.263201318286647E-1

 2.212500000000000E9     8.243564472614186E-2    1.693737474418473E-1    2.174006457008081E-5    8.061731713717313E-5    3.036380577493444E-5   -6.595077457367440E-5   -3.120426366403735E-5    6.771139779448798E-7
                         4.143057785765263E-5    9.569403571212503E-5    1.088887240924603E-1    2.442173617248101E-1    1.083499294953907E-4    4.321143236889975E-5    1.740566623250559E-6   -2.292963975793422E-5
                         1.682869717409826E-5   -5.228699889846024E-5    9.634763097284226E-5   -2.857066837348171E-6    8.311358102567627E-2    1.373317226060566E-1    5.219300027355109E-5    8.726193686461160E-5
                        -3.150505379868540E-5    1.547886276199089E-5    9.848018597724770E-6   -4.922115210789440E-5    3.691191134391545E-5    5.237025476018554E-5    9.900890592002645E-2    2.406406334902775E-1

 2.225000000000000E9     8.637631976182000E-2    1.839292913467414E-1    9.039636285606386E-5    5.632023323476146E-5    2.735350421122910E-5   -7.702760933911636E-5    3.054902362631734E-6    4.429906893027309E-5
                         5.028642202948316E-5    1.796221553262868E-5    1.168802287248739E-1    2.566371473402634E-1    9.830359444466706E-5   -4.279871373391747E-5   -1.699739265461973E-5   -8.749258730468075E-5
                        -1.498361666028560E-5   -6.875000685758562E-5    9.173507723309226E-5   -7.004874881559959E-5    8.609676139136560E-2    1.513294936821208E-1    4.905389168245929E-5    5.165938128208411E-5
                        -1.937288208093506E-5    1.991313460541280E-5   -1.985078715023646E-5   -4.197199023447194E-5    7.148969768064642E-5    3.946325829043069E-5    1.065399377686407E-1    2.540284893113798E-1

 2.237500000000000E9     9.134473572535429E-2    1.978173515093358E-1    6.662501786382945E-5    3.386100225232516E-5   -8.536679267016281E-6   -5.371561454364328E-5    3.143514303733539E-5    6.560778433648802E-5
                         7.761954416445878E-5    2.418473194147952E-5    1.255706206408147E-1    2.680135612022975E-1    5.150056455538782E-5   -8.683373996088846E-5   -3.533856954406719E-5   -2.161781361743026E-5
                        -1.099254020120038E-5   -4.358756127580437E-5    5.104635287887602E-5   -8.598542547918526E-5    9.026848274605669E-2    1.649461211628855E-1    5.854748985476788E-5    8.783569536223221E-7
                         1.628317585134443E-5    2.917470408495066E-5   -3.187722912140725E-5   -3.068450397616827E-5    9.165977050581768E-5    2.465051656738378E-6    1.151109367670225E-1    2.663041494357984E-1

 2.250000000000000E9     9.725453129331735E-2    2.108907172080675E-1    7.230869717357004E-5   -1.292212909466496E-6   -5.995876882034433E-5   -2.019620292960081E-5    2.591606688091048E-5    4.468667572753474E-5
                         3.617853151142405E-5   -3.045248639394052E-5    1.351195262906249E-1    2.781903886742534E-1    1.056621802732151E-6   -1.056925997462440E-4   -5.012065129355103E-5    1.429070816170837E-5
                        -5.773911138326977E-5   -3.594396694146750E-5    1.297471115331966E-5   -8.880817787993800E-5    9.546507642630332E-2    1.780510211671000E-1    5.807235669814830E-5   -1.563239853711096E-5
                         1.474830038043687E-5    2.366702912157994E-5   -2.322404731449083E-5   -2.081726744598605E-5    8.508651064737794E-5   -2.238584441221696E-5    1.248954685722034E-1    2.774872509118705E-1

 2.262500000000000E9     1.040957930501024E-1    2.229826971734462E-1    3.650627521560065E-5   -4.349035917127006E-5   -4.980085937371560E-5    1.030446893019413E-5    1.459621476112242E-5    3.569583586065529E-5
                         4.827361542241747E-5   -2.850789809550712E-5    1.456074800559672E-1    2.872936400721458E-1    8.012966738430147E-6   -8.747363977985833E-5   -2.543329767969911E-5    1.519998895055655E-5
                        -6.360037949059722E-5    1.258992790533433E-5   -5.927025482814258E-5   -6.778702385992399E-5    1.015820678027856E-1    1.905257720190139E-1    3.737708867911834E-5   -3.754545489142860E-5
                         3.247371605310691E-5    2.670454759998889E-6   -3.394678098213551E-5    2.916042020199734E-5    4.315269391716572E-5   -3.737484553222306E-5    1.356791118587029E-1    2.876726283667912E-1

 2.275000000000000E9     1.119131381547407E-1    2.338642428905967E-1    2.785756743615810E-5   -4.872604051966319E-5   -6.965280637157631E-5    3.206808467642785E-5    3.823697715014786E-5   -3.056421436469546E-6
                         5.084201007144909E-6   -5.758746443628739E-5    1.568415163172620E-1    2.954763809492125E-1   -6.104388676758505E-5   -4.368479715784949E-5   -1.178035103039577E-5    4.055068681813135E-5
                        -2.602575996739007E-5    2.601187458559999E-5   -5.424694753105836E-5   -6.831302696361345E-5    1.083848802930226E-1    2.022183700743241E-1    2.700328100898384E-5   -6.684454493452512E-5
                         1.976296352362366E-5    1.957002810367826E-5   -2.869937116883033E-5    4.069335956857453E-5    1.023831934276674E-5   -4.151258239972689E-5    1.471586790788008E-1    2.969649887553424E-1

 2.287500000000000E9     1.208586334452897E-1    2.437934499649610E-1   -4.628672734115036E-6   -3.694795351875701E-5   -3.862158525700303E-5    4.848128650521866E-5   -8.115887574045427E-6   -5.508855419694270E-5
                        -1.029672522579822E-5   -1.429590980005909E-5    1.688465548450233E-1    3.027930007330045E-1   -9.016461314102699E-5   -2.203127508117318E-5    9.403643942018443E-6    3.959328740682252E-5
                        -1.610911215981755E-5    5.737622621459051E-5   -6.589216071683417E-5   -4.201017482499802E-5    1.160387274158833E-1    2.130354923399707E-1   -2.896794009734218E-5   -6.440590183162930E-5
                         1.088018703153019E-5   -3.086578918736002E-5    1.212093560013601E-5    3.486253746162565E-5   -2.109660434844352E-5   -3.586070046547759E-5    1.593038677833173E-1    3.054220855978187E-1

 2.300000000000000E9     1.308585245623371E-1    2.529056495716746E-1   -1.863506279959968E-5   -1.673312229412794E-5    1.835428673142680E-5    3.231448357554566E-5   -5.927559587506666E-6   -1.508871926212465E-5
                        -2.865045933058451E-5   -6.233692458903212E-6    1.813803403576456E-1    3.094229466532039E-1   -8.555358750095320E-5    1.174200830477142E-5   -7.682598007312670E-6    6.010727373796320E-5
                         1.453293304084319E-5    6.149075915181747E-5   -4.100029782192682E-5    3.161488079163568E-5    1.245180119412929E-1    2.228776010598658E-1   -8.863199467092294E-6   -4.243438978899337E-5
                         1.162714270383129E-5   -2.499389535026249E-5    2.521293990265858E-5    9.414789203431886E-6   -1.164288962777232E-5   -3.377970125457903E-5    1.720080859661723E-1    3.129123583078017E-1

 2.312500000000000E9     1.418120168750935E-1    2.611704555252455E-1   -2.921566609174211E-5   -3.105067440441540E-5    4.484151058299734E-5    2.399771267006517E-5    1.577412714335979E-5   -4.528313608342304E-6
                        -2.318318609123813E-5   -2.334524772650097E-5    1.941194414191855E-1    3.151519700791019E-1   -4.233287449292430E-5    2.904901457889679E-5    3.401336343926862E-5    7.922322788060076E-6
                         2.910413121965224E-5    3.012873140820327E-5   -4.098555304609086E-5    6.375929222068367E-5    1.337149293723118E-1    2.315934714886137E-1   -4.254465840329258E-5   -3.905997723892104E-5
                        -1.411798180468759E-5   -3.432616256416857E-5    2.899701313863200E-5    3.638562253361219E-5   -2.127311060989778E-5   -3.883681329055898E-5    1.850061933359648E-1    3.193014739755136E-1

 2.325000000000000E9     1.534405858135661E-1    2.687635221374232E-1   -3.793410868460962E-5    2.717805740359967E-6    2.787321358133298E-5   -1.052739717695584E-5   -2.590997990072782E-5    2.985492065100650E-5
                        -4.769653376601942E-5    2.005607058979567E-5    2.070677654718335E-1    3.200889988734034E-1   -6.630543931616306E-7    3.622970499362925E-5    1.355816825171358E-5    2.072710207771953E-6
                         4.564870704007481E-5    1.272892567713159E-5   -3.499780017281352E-6    5.362961209534639E-5    1.438485401144907E-1    2.393965389486141E-1   -4.068120924953649E-5   -6.286410017320268E-6
                        -8.771597088696163E-6    6.780559438759376E-6    2.045587993119283E-5   -9.671352408176519E-7   -3.188350452643107E-5   -2.272568860370769E-5    1.983283423364552E-1    3.245656016112873E-1

 2.337500000000000E9     1.654096099437971E-1    2.759121974165414E-1   -2.599869298448382E-5    3.429706587770785E-5    1.872166939437527E-5   -8.704655976095967E-6   -1.874053133346161E-5    1.654418401480666E-5
                        -6.736964134897222E-6   -1.474930059732136E-5    2.200907461582024E-1    3.241442132237838E-1    1.466243975597405E-6    6.516726797536966E-5    1.537511796384801E-5   -2.695739729358340E-5
                         4.491754155975946E-5   -5.023122328065965E-7    4.748100687163433E-6    5.897965021564065E-5    1.547421292229732E-1    2.463615870472589E-1   -4.061873212578174E-5    3.153796712994496E-5
                        -9.491942303996463E-6   -6.618971048480318E-6    2.630246886104601E-5    5.750128562484361E-6   -3.848333542371365E-5    2.565723012352873E-5    2.118694122421014E-1    3.288564904749547E-1

 2.350000000000000E9     1.774831111384905E-1    2.822105996343259E-1    1.686950134139985E-6    5.581579729870210E-5    1.711666832404433E-5   -2.513272781038448E-5    1.632303817033170E-5    2.010511025453585E-5
                         7.134764799285531E-6    8.087267786015722E-6    2.331569552698210E-1    3.271110914806203E-1    2.715150916677013E-5    1.350927791490599E-5    1.932005206706256E-5    2.063950546246755E-5
                        -2.318473136305005E-6   -9.185803750989027E-6    2.707298205847123E-5    2.319848895621066E-5    1.662156261006295E-1    2.525130642885317E-1   -1.946131699459815E-5    4.107102464922823E-5
                         6.717304317597253E-6    2.477702719192950E-6    5.531888868484019E-6    2.508732450075228E-5   -2.391056583584817E-5    3.501035309853950E-5    2.256548364538769E-1    3.319304428056478E-1

 2.362500000000000E9     1.894737823002755E-1    2.876072808175202E-1    1.398286833233621E-6    1.385298074016815E-5    8.208392464657271E-6   -2.206024902224361E-5   -1.447337132903415E-5    3.304637127180794E-5
                         5.655651921385544E-6    3.552238852702120E-5    2.463327783695965E-1    3.289121042301530E-1    1.749393521366652E-5    2.399736983906571E-5   -1.603618984196436E-5   -2.621841883799127E-5
                         1.437997053007151E-5   -2.714247633606790E-5    8.353360801047087E-5   -1.544601159512901E-5    1.780970588021294E-1    2.578653825014275E-1    3.109478956186424E-5    3.461601904308159E-5
                        -3.076505760674068E-6    2.225816968538312E-6   -2.363973411836093E-5   -7.434174664325630E-6   -2.325580641486139E-6    2.106671931548435E-5    2.397393423867502E-1    3.337894106600647E-1

 2.375000000000000E9     2.015066865840693E-1    2.918464047989857E-1    1.992935234456182E-5    3.152156104161741E-5   -2.787267556181292E-5   -3.579283126293743E-5    1.169154736027131E-5    8.027477201014518E-6
                        -4.175193765681644E-6    2.806029140240710E-5    2.596718606457249E-1    3.295652734705901E-1    4.932899912462341E-5   -1.868621824261177E-5   -1.051776787867949E-5    5.240898134747639E-6
                        -1.342641084980927E-5   -1.281011345775920E-5    6.601732016152273E-5   -2.271374833961306E-6    1.901744767765110E-1    2.624237521330572E-1    2.516053102088841E-5    1.242623247735643E-5
                         2.588618978320438E-5   -1.505330440099668E-5   -1.686218619364152E-5   -2.728616808375288E-5    2.061987983715722E-5    1.914572806931242E-5    2.539238589192646E-1    3.346466612651572E-1

 2.387500000000000E9     2.136058782810765E-1    2.948304392246091E-1    1.934794339566990E-5   -1.476256569757581E-6   -2.338085326506601E-5   -9.509327100579221E-6   -2.424572806364512E-5   -1.442726464991506E-5
                         3.444430747063640E-5    1.716169548332418E-5    2.731787308373098E-1    3.293141001710432E-1    3.173422426298387E-5   -1.358845646583975E-5   -1.216122388297868E-5    1.950995138339084E-5
                        -4.153207476554078E-5   -2.283211354976445E-5    3.537025723993831E-5   -2.530628575908140E-5    2.022319210579901E-1    2.660926063652433E-1    1.897127138317134E-5    7.189784268746970E-6
                         1.823602446825906E-5    1.011845375161274E-5    1.018723970145090E-5    1.749365383862131E-5    3.803592799155803E-5    1.445659711198642E-5    2.682280335617674E-1    3.347704484238291E-1

 2.400000000000000E9     2.258765867682403E-1    2.963904670160668E-1   -1.971129579713480E-5    4.033890509785102E-5   -3.646197594993002E-5   -2.448196317844736E-5    2.271460748987688E-5   -9.858294856020831E-6
                         3.184219283706377E-5    1.913230955357112E-5    2.868674084276612E-1    3.284650426657217E-1   -3.105744257476169E-5   -3.925124534314992E-5   -1.655166933692619E-5   -8.891852540483910E-6
                        -2.582684201019798E-5    6.559995710583085E-6    6.218474299267310E-6   -1.087395339854710E-5    2.141727536432227E-1    2.687561290630710E-1    6.922343079263226E-5    7.808804573402608E-6
                         1.849685797655328E-6   -9.931268044959692E-7    2.265018729138860E-6    2.137697763038290E-5   -7.341817400803657E-7    1.652597523628195E-5    2.823798311189509E-1    3.340991445553620E-1

 2.412500000000000E9     2.385119772078544E-1    2.967544475816231E-1    4.222413187461788E-5   -1.351069433388572E-5   -6.949100621149419E-6    3.335562507827750E-5    8.260156960200715E-6   -2.562231093597204E-5
                         6.887227503681816E-6    5.820899772073394E-6    3.003319410187523E-1    3.268828856147465E-1    1.766475444616915E-5   -2.287821476444598E-5   -1.168409492606790E-5    1.482475149473999E-5
                        -8.077330326463881E-6   -4.608936865020360E-6    9.165706512634034E-6   -4.018283334203231E-5    2.261272218185488E-1    2.704839667707143E-1    2.655844410020209E-5   -1.782379852275459E-5
                         8.397123913842970E-6    7.933680786329776E-6    1.593064639232647E-5    1.184214886252247E-5    3.776509308488809E-5    1.905458149164854E-5    2.961304984989436E-1    3.328330571205022E-1

 2.425000000000000E9     2.513157842473504E-1    2.963159956088851E-1    1.023949573056422E-5   -2.597484238007322E-5   -2.418887634183931E-7    2.106469614083667E-5   -1.927998827695963E-5   -2.876857865102277E-5
                         8.113636454875824E-6   -3.104714698385150E-5    3.135304054029593E-1    3.247389525954272E-1   -4.271771756952477E-5   -1.491427853185344E-5   -1.473640326893323E-5    7.603282119537082E-6
                        -1.782011369376884E-6    1.203836190161719E-5    1.289161475714053E-5   -3.219366731427933E-5    2.379982571579873E-1    2.711444959951819E-1   -2.087229382631313E-6   -7.349194747329043E-6
                        -2.478315578066547E-5   -1.419659097586684E-5   -1.657330556884357E-6    6.032013656235936E-6    2.047424617941321E-5   -1.329310050572772E-5    3.094860297282959E-1    3.305595388488570E-1

 2.437500000000000E9     2.642823973431055E-1    2.952981912821381E-1   -3.039152840470650E-5   -3.286090884913229E-5   -6.875484403471441E-6    1.420280868196697E-6   -7.185362990743940E-6   -2.489239143601755E-5
                         1.008633095051527E-5   -1.179471282901581E-5    3.260882681860875E-1    3.218796395047741E-1    8.913477700043919E-6   -4.403430354474262E-5   -5.461520728823835E-6   -1.864688952174970E-5
                         1.976228466484770E-5   -1.512690104389166E-6   -8.312563735453334E-6   -3.487816840846157E-5    2.497398095971359E-1    2.708242899190951E-1   -9.506228614615323E-6   -6.232161186335626E-5
                        -1.158958032278517E-6    2.559697011597027E-5   -4.708582251217489E-6   -5.642654391702592E-6    2.686493051535459E-5   -5.399898173024530E-5    3.222214870068222E-1    3.274652142813249E-1

 2.450000000000000E9     2.769937151977860E-1    2.938745140742590E-1   -8.969782203985243E-6   -5.417064499658723E-6    2.344096079529296E-5   -2.251413629537248E-6   -6.482996617280715E-6   -5.892864245289438E-6
                        -2.122033284363610E-6   -2.235875918431807E-5    3.380713618963340E-1    3.184580595116300E-1   -3.753698358044717E-5    7.968868474076617E-6    9.120835151541758E-6   -9.618309813612300E-6
                         8.088142250961389E-6   -3.957684875323728E-6   -1.285642908137863E-5   -6.912513411941022E-6    2.614018955287597E-1    2.696503203702248E-1   -1.097685236852305E-6   -3.806590431829420E-5
                        -2.272266254126559E-5   -3.504490510418143E-5   -1.768419225320307E-5    3.694738000848899E-6   -9.128917505445662E-6   -2.330432007012580E-5    3.345589154221342E-1    3.235511066656199E-1

 2.462500000000000E9     2.892533054436355E-1    2.922992916674074E-1   -2.715126018874484E-5   -3.425685227458026E-5    4.365268087101291E-6    2.773023676956951E-6    2.342178046383960E-7    3.173213234568388E-5
                        -5.485385148266395E-6   -1.463091427317413E-5    3.496174232009966E-1    3.140757481808354E-1   -5.340299517321531E-6   -5.391094736958158E-6    3.488086974896405E-5    1.926155224106783E-5
                         1.703067243366231E-5    4.150865092806175E-6   -1.786895839992970E-5   -7.985444928675717E-6    2.729644268640319E-1    2.677226944215692E-1   -2.889089189307411E-5   -3.050505190095882E-5
                        -2.213266633679666E-5   -2.254126975065987E-5    1.352478773982894E-5    3.415538186730931E-6   -2.890552857963103E-5   -5.044522764609584E-5    3.466749092802914E-1    3.188232359599268E-1

 2.475000000000000E9     3.008106986729799E-1    2.902639045090419E-1   -2.151188406540645E-5   -7.213159152344713E-5    9.708600010703642E-6   -2.555955130382061E-5   -9.612327789728685E-6   -2.281305085189761E-5
                         1.591582681800750E-6   -4.722911234438534E-5    3.608292432092723E-1    3.089261524474648E-1   -2.197789434631663E-5    7.557780245694938E-6    4.193651047367348E-5    2.866833435409697E-5
                         3.318243554536052E-5   -7.962890495306670E-6    9.053244040379127E-6    7.801130047327523E-6    2.843047746123056E-1    2.651497000761942E-1   -4.377293334662244E-5   -3.776357984901136E-5
                        -1.460046988537347E-5    2.141372208152621E-5   -1.487282397434934E-5   -4.556525291996832E-6   -2.607400442194458E-5   -2.335592674728030E-5    3.585983452306390E-1    3.134484721288643E-1

 2.487500000000000E9     3.117232018398353E-1    2.877052055255347E-1   -1.147188900101859E-5   -2.093294897003739E-5   -2.284650555071539E-5    1.730801061563989E-5   -2.203328740611868E-5    8.429599053298635E-6
                        -4.158408731923709E-5   -3.179590703683288E-6    3.716791997297545E-1    3.032454354625412E-1    1.201723387448919E-5    1.690024906963246E-5   -2.711736869416160E-6    9.577150448144433E-6
                         1.902813333902443E-6   -4.903337631341209E-6   -7.021905661612658E-6   -6.794353429220442E-6    2.953173002652522E-1    2.621106682420803E-1   -2.545094267738005E-5    1.208444519800560E-5
                         6.630070057068154E-6    4.148480549048945E-5   -6.465781343088853E-6   -2.589942922654069E-5   -2.259549204519647E-5    3.445941752216214E-5    3.701683792374112E-1    3.075971755500613E-1

 2.500000000000000E9     3.219896214434988E-1    2.843305512626451E-1   -3.889027576828925E-5    1.679517382402872E-5   -1.564850590836523E-5   -1.304633721167326E-5   -9.003953933606803E-6   -5.459530168937666E-6
                         1.802866217012108E-5   -1.353905831347815E-5    3.823226500503323E-1    2.970924335806648E-1    1.771239590656077E-5    3.005600701530370E-5    5.514948266022606E-6   -2.277177032692079E-5
                        -1.280756732880630E-5   -3.945129135714464E-6   -5.530189792742095E-6   -1.907956168206974E-5    3.059305208368461E-1    2.586197784385826E-1   -4.369250497695788E-5    7.484516709523641E-6
                         1.456362859610158E-5   -7.136277325664851E-6    1.900865674062625E-5   -9.524564758628198E-6   -7.940212693735197E-6    1.447105658074636E-5    3.813022857636660E-1    3.014890912392937E-1

 2.512500000000000E9     3.316047513108898E-1    2.802383173444151E-1   -2.503015768890114E-5    5.015251937495417E-6   -4.816777950254976E-6    3.834648418711079E-6    2.959832147736188E-6    2.653172988373396E-5
                        -3.007112338717095E-5   -2.073718716264573E-5    3.927441954763041E-1    2.906632581726014E-1    5.172864141948932E-6    2.315401780310728E-5   -2.441041756222504E-6   -3.413000865845300E-5
                        -8.493925603055438E-7    4.491928517674106E-6    1.356363524388559E-5    1.694319053560111E-5    3.161366305205807E-1    2.547557248778985E-1   -1.653770455589361E-5    1.626792953145771E-5
                         1.059559742979272E-5    4.288656789113652E-6    9.182180762130005E-6   -1.471763525182173E-5   -2.632959159333185E-5    8.847878437818871E-6    3.921159948653936E-1    2.952555441271207E-1

 2.525000000000000E9     3.409660625329535E-1    2.751635369177096E-1   -2.941294580724689E-5   -9.937090711950955E-7    1.136899627733062E-5   -3.496069866116187E-6   -1.114887542610809E-5    1.649760847933922E-5
                        -8.118659629097767E-6    3.601200255572534E-6    4.027421756804458E-1    2.841983260091944E-1    2.293629597712314E-5    9.807189284522134E-6   -1.234896085233236E-5    1.677560862725378E-5
                        -2.480254341142951E-5    8.877607539259137E-6    1.881364850790210E-5    1.779847604160424E-6    3.257812264779588E-1    2.505025198018538E-1   -3.081809674457261E-5    3.049958508942112E-5
                         3.902355973473401E-6   -4.457282666610021E-10  -8.204505080566150E-6    1.103514320841846E-5   -1.729945373907967E-5    2.624013623611738E-5    4.021711994558756E-1    2.889032421320544E-1

 2.537500000000000E9     3.504412311533267E-1    2.693981386506305E-1   -1.599900142988620E-5   -1.722724822771630E-6    3.997802150909905E-6    3.627852254660305E-6   -2.815441787983012E-5   -3.581071356195171E-6
                        -1.549666924171039E-5    1.871820886256155E-5    4.120645298951879E-1    2.777167010005133E-1    2.396894124846518E-5   -3.094511051230494E-6   -4.410714702150050E-5   -1.370550753917049E-5
                         2.550954597282236E-5   -8.741024076792299E-8    2.932847289481711E-5    1.507026700892884E-5    3.348019135924207E-1    2.459753816994740E-1   -2.161851640042972E-6    2.561284057915570E-5
                         7.269515883014572E-6    1.871415783621119E-5    2.641088929505519E-6    8.096091341065022E-6   -1.382105767863368E-5    2.460288037914252E-5    4.113761912183290E-1    2.823338513305670E-1

 2.550000000000000E9     3.597901187576908E-1    2.634125324986993E-1    1.728550715124209E-5    5.446904090677845E-6   -2.841112719671860E-6   -8.603486322502560E-6   -1.289351848311828E-6   -8.999006830151078E-7
                        -6.806721500391865E-6   -1.001098609163828E-5    4.207642619462431E-1    2.711023190092279E-1    3.047423045868849E-5    1.896207640636099E-6    4.981738483447400E-6   -1.172854853416765E-6
                        -1.494509107016496E-5    1.133639382639449E-5    3.424444744983066E-6    2.571888057980205E-6    3.435082526834967E-1    2.410685273815677E-1    1.275809729852242E-5    3.274001691073177E-5
                         1.891983274956079E-6   -1.147414341539030E-5    2.198750445089377E-5   -1.249184238565431E-6    9.024690328900342E-6    1.407792566745550E-5    4.201937905079860E-1    2.751253606484677E-1

 2.562500000000000E9     3.690945052016429E-1    2.575068152552336E-1    3.298782443958567E-5    1.941164685217388E-5    1.186224251421412E-6    1.823981338544016E-5    2.399906974365267E-5   -2.487796487391008E-6
                         4.013948443684875E-5    1.929146834045017E-5    4.290371164246842E-1    2.641254686604811E-1    3.157399429528566E-5   -2.234908605686727E-5   -3.446379158736715E-6   -2.297386665006247E-5
                         3.702170623276055E-5   -4.368694008915278E-6    9.261546346424942E-6   -3.051303002181224E-5    3.517508211935441E-1    2.359003239957001E-1    2.279711434461940E-5    3.750868011306260E-5
                        -2.231239909276718E-7    1.332349651535776E-5   -1.373821914540842E-5    1.529431737036299E-5    1.616563289353570E-5    3.825336967108628E-5    4.285704929167780E-1    2.675334756864975E-1

 2.575000000000000E9     3.782409424542835E-1    2.517402907128529E-1   -2.910972618751056E-6    7.072452100115762E-5   -1.643727363243315E-5   -3.505851174629350E-6    1.366227821615140E-5   -3.154742301015316E-5
                        -4.647170440248976E-6    2.942321377370992E-5    4.369775906459114E-1    2.568683890078005E-1    3.814155421560645E-5    9.014513023493801E-6   -6.940611711456236E-6   -1.101945457699864E-5
                         1.682386530778922E-6    7.468955040452019E-6    9.089164535964289E-6   -4.712288828678765E-7    3.597148577573170E-1    2.305612416998388E-1    2.574904199867431E-5    1.085471805826543E-5
                        -1.891320495953333E-5   -2.062864553895113E-5    1.370370253900223E-5    1.094939006578482E-5    2.466397651369834E-5    3.115528435531868E-6    4.368747024482667E-1    2.596085617119476E-1

 2.587500000000000E9     3.868966865399500E-1    2.464497791774132E-1   -5.324500841445022E-6    4.277082314255227E-5    3.980495135480219E-6    2.622050640411897E-6   -3.002475130684537E-7   -6.082643545558943E-6
                        -1.397635002547353E-5    2.317791939369171E-7    4.445110350765288E-1    2.492904902489088E-1    1.370555917959058E-5   -4.571079784297256E-5   -1.924139929365937E-5   -8.549079945976189E-6
                        -1.391549854330876E-5    1.124749553080922E-5    4.399402358600585E-6   -3.393028047464206E-5    3.674544927355999E-1    2.249854097514890E-1    3.696665958122386E-5    1.335867267801131E-5
                         1.836200181727347E-6    3.669302994556957E-5   -1.140925305022416E-5   -4.012418196191614E-6    3.075856411154384E-5   -1.525390326557613E-5    4.450051190978638E-1    2.516628072871757E-1

 2.600000000000000E9     3.949278880860225E-1    2.413823358478601E-1   -2.392654066554534E-5    2.224980297673667E-5    7.570658760830816E-6   -2.051015631897426E-5    2.661702784739672E-5    3.804556218435899E-6
                         4.180946035555646E-5   -1.089189519041135E-5    4.518144128357944E-1    2.415535306296522E-1    1.272680659720121E-5   -2.847365313675299E-5   -5.935380511541252E-6   -9.909677626759398E-6
                         8.705304172919513E-6    5.759701432084465E-6   -5.966630474254438E-6   -2.778318425781815E-5    3.749453310850489E-1    2.191580200865769E-1    2.931844256112230E-5   -9.774387842832869E-6
                        -1.666749695459002E-5   -3.357966406186870E-7    1.550405336884214E-5    5.068493868188102E-6    1.905411601821058E-5    9.429164976101540E-6    4.529386078693652E-1    2.436544198030477E-1

 2.612500000000000E9     4.022848495315387E-1    2.362723734473558E-1    2.029982121492053E-5    5.462158931024709E-6    2.500924076468808E-6    7.302662049086043E-6    1.941128045026669E-5   -5.737596629834751E-7
                         3.236524538290766E-5   -1.235704357752316E-5    4.590154055491691E-1    2.339597831507891E-1   -1.506089985340475E-5    2.880610241519403E-5   -7.488489092128780E-6   -1.326056477260679E-5
                        -3.757662498743387E-5    1.160623941105677E-6   -1.041647848927684E-5   -1.780470573259106E-5    3.820939255043710E-1    2.131513665637435E-1    3.033806806509504E-5    2.683221334978616E-5
                        -2.887932692793372E-5   -3.694218069508160E-6    1.480551233325434E-5    1.291336613092498E-5    1.230449215373576E-5    3.323220009037040E-5    4.608906580846692E-1    2.359027928313460E-1

 2.625000000000000E9     4.089082060555207E-1    2.306989817366328E-1    1.582252673920460E-5   -3.017378812428400E-5    2.527919574005022E-5    1.208349085654282E-5   -3.973194848786570E-7   -3.450891556109417E-6
                         2.031436127154699E-5   -2.175759316877068E-5    4.661166639739334E-1    2.262366366591097E-1   -1.433141284661578E-5    7.021994150666961E-6    1.649523164484777E-5    5.751476319281689E-6
                         3.244348481620766E-5   -1.388298277643127E-5   -2.562928730262617E-5   -2.066847088788506E-5    3.889939587335144E-1    2.069988542931635E-1    1.218506006938936E-5   -1.338533675735311E-5
                        -4.229593586021850E-6    1.138593140591905E-5    2.447759040092334E-6    2.747878773343817E-5    3.725109894220735E-5   -2.715515746721195E-5    4.683035031289958E-1    2.281203216581815E-1

 2.637500000000000E9     4.151332524979859E-1    2.244861538457338E-1    6.336661806279668E-6   -1.209830501797107E-5    3.866350000690511E-5   -1.573197596761821E-5    2.706982054168257E-5    4.231644871668347E-6
                         3.000899208603169E-5   -6.525621672049433E-6    4.726357864923058E-1    2.183896412868285E-1    1.259099423431266E-5    2.980349196535472E-5   -4.346518264621669E-6   -2.183809364960572E-5
                        -1.870384217795981E-7    1.611753374714324E-5    1.027409903791484E-5    9.313053611754600E-6    3.955796621460779E-1    2.007013434902749E-1    3.886800591638567E-5   -5.112351999554748E-5
                        -3.169891058422930E-5    2.903709329598457E-5   -7.372654568921931E-6    7.675261787192759E-6    1.683524873037528E-5   -5.753722520485608E-5    4.751152766274219E-1    2.202749288299995E-1

 2.650000000000000E9     4.214360883724837E-1    2.174884184361816E-1    1.979885719131451E-5   -1.867265124522246E-5   -5.775552425596373E-5    1.520930152360484E-5    6.552670595668487E-5   -3.296296769401794E-5
                         4.092538715416376E-5   -1.603234853919270E-5    4.791319976935925E-1    2.107119857979220E-1    3.977728635734393E-5    2.568713240673824E-5    2.904115285491500E-5   -1.596692122980285E-5
                         1.307507034361976E-5   -1.212863564841885E-6    7.489879259372745E-6    1.448097883681100E-5    4.018893012263807E-1    1.945706477876884E-1    5.950594221667915E-6   -1.246583085862288E-5
                        -2.971160233557576E-5    7.451681678414969E-6   -2.519759915455234E-5   -2.903834127336053E-5    6.481125488014533E-6   -3.528410407117236E-5    4.813896654239416E-1    2.124278190064396E-1

 2.662500000000000E9     4.276563707171817E-1    2.101264862458591E-1    9.732770148981222E-6    1.273032558513002E-5    2.297863924043069E-5    4.080890820895178E-5    9.578056640322919E-6    6.376884799440295E-6
                        -7.890948496406902E-6   -2.944876744591205E-5    4.850757883522557E-1    2.032025325586445E-1   -4.936199929564300E-5    3.218814065282183E-5    4.257259810791520E-7   -1.646932198772215E-5
                         5.693243092940461E-6   -1.523331269183106E-5   -5.476931305668455E-6    1.218918045082901E-5    4.080989965395820E-1    1.883834165240199E-1   -1.240268785010897E-5   -5.339137926567157E-5
                        -1.687149197503892E-5    1.892011593344968E-5   -1.030902752513765E-5    6.690488465901874E-6    3.417011723544183E-5   -2.120328125860490E-5    4.873478828589590E-1    2.041749788179729E-1

 2.675000000000000E9     4.340620502502317E-1    2.025590123131054E-1   -4.090056115485115E-5   -2.045652338249559E-5   -5.938669557234908E-6   -1.656185585139114E-5   -4.508054515141230E-6   -9.658239452098804E-6
                         4.323034106601069E-5   -2.977306196435764E-5    4.907945984647968E-1    1.955643975444459E-1    4.238617083364508E-7    3.065756024213734E-5   -1.645612356712757E-5    4.072543228297046E-6
                         3.680943644167946E-6    2.149384061350603E-6    7.432785858378796E-6    1.027171670594142E-5    4.140647736143860E-1    1.821298839940257E-1   -1.190228881819906E-5   -3.769153152076943E-6
                         5.043556335417916E-6    1.576036570599612E-5    2.073748120465828E-5    9.626529600455538E-6   -1.651135318514756E-5   -2.013579957676050E-5    4.930228447812263E-1    1.955590617878678E-1

 2.687500000000000E9     4.407368015502859E-1    1.954060098234661E-1   -6.721619827139953E-6   -2.426745674835180E-5    1.580333811835439E-5    1.337369248944643E-5    2.967986548172926E-5    8.706158992381028E-6
                        -1.738171434958956E-5   -4.202494300486233E-5    4.961045853797552E-1    1.875329919725649E-1    5.546951266233704E-6    1.082973036922220E-5   -2.025582747480282E-5    1.770420887937079E-5
                         2.460237010395347E-6    8.667167811010622E-6    2.376050900710738E-5    1.220961254424479E-6    4.198093912719540E-1    1.760030847856917E-1   -1.020873369454513E-5   -8.091607319403165E-6
                         4.528740172005849E-5    3.460588612753479E-5    1.305091692735190E-5    1.031470912887201E-5   -4.641590085032468E-6   -2.539745563067767E-5    4.988844719590236E-1    1.868091860849053E-1

 2.700000000000000E9     4.472925989991191E-1    1.890547108720319E-1   -4.703664354375945E-6   -3.383483049480988E-5    1.177112271025293E-6    2.361520394099490E-5   -3.436481869390937E-5    3.636203279157734E-5
                         8.658187126862446E-7    1.774275445182145E-7    5.013799000398963E-1    1.795816942003413E-1    3.353256778321846E-6    8.114990200475606E-6    1.754588642273755E-5    8.826849310709519E-6
                         1.978961625767716E-5   -2.679703971335175E-5    2.790365337480558E-5   -4.382744157321056E-6    4.253182743046807E-1    1.699433553288668E-1   -2.931788014773767E-5   -3.954206538445137E-5
                        -5.841979950660601E-6   -2.117552724079688E-5   -7.475747319641210E-6    2.958922070020534E-6   -2.030233053258870E-5   -8.633936561739468E-7    5.045801580870471E-1    1.780672206405144E-1

 2.712500000000000E9     4.539092260889533E-1    1.831673951096950E-1   -3.753503775923415E-5   -3.611797288719123E-5   -2.734629804104581E-7    5.199652677030203E-5    1.519198453184787E-5   -1.519240049690054E-5
                        -2.240360203427740E-5   -1.299731892407770E-5    5.069236646542320E-1    1.716256441545722E-1    1.716348260826938E-5   -8.874757495782603E-6    2.113342146166859E-5   -2.836582563783887E-6
                         2.493187616325363E-5    9.259178350246878E-6    3.778904434698071E-5   -4.338667515803198E-6    4.307495906534295E-1    1.638903244346838E-1   -4.903453932578133E-5   -5.947754263707181E-6
                        -1.529945057537107E-5   -2.885084825516556E-6   -5.066260739198778E-6    2.332094177876096E-5   -3.594728192698977E-5   -1.948199941219832E-5    5.106154888214151E-1    1.697199452000822E-1

 2.725000000000000E9     4.600381323363656E-1    1.776268947777353E-1   -1.303270728331846E-5    2.080853717394611E-5   -1.501310302818065E-6   -5.065138853443338E-7   -1.830303038363066E-5   -1.609702762306326E-5
                        -2.611296676091479E-5   -1.698674022543626E-5    5.123606792844553E-1    1.638008942933120E-1    1.849615162620431E-5   -3.355576411325604E-6    1.801235321572522E-6   -7.355948651801825E-6
                        -1.426260095225466E-5    1.242272349849196E-5   -5.442128506582772E-6   -1.381091872118167E-5    4.361618537458180E-1    1.577555665935051E-1   -2.972047839158129E-5    3.800659429616715E-6
                        -1.706973980262395E-5   -2.670918848737407E-5   -6.657077362520747E-6    6.778476832339962E-6   -1.720768765671471E-5    1.482911038178113E-5    5.163462783681148E-1    1.615418287911542E-1

 2.737500000000000E9     4.655556481565025E-1    1.721616698376948E-1   -2.366624586012947E-5    3.429808326588003E-5   -1.028492728544238E-5   -2.122503094725367E-5    2.131242748284929E-5   -3.813620693939489E-6
                        -4.390901881914367E-6    8.039750155905740E-7    5.177236697064118E-1    1.560332121923797E-1    1.151811716911990E-5   -5.512812429561093E-6   -2.097702761837799E-5   -1.072478241207956E-5
                        -2.053882782182683E-5    2.169059203316558E-5   -6.377884009101107E-7   -3.326872581770635E-6    4.411461742368402E-1    1.514606157919252E-1   -1.766058356702594E-5    4.877340863965183E-6
                         2.194426673454205E-5    1.026384214438641E-5   -2.615555399284719E-5   -8.397563998687582E-7   -2.386787822546771E-5    1.184435846203116E-5    5.217289311373878E-1    1.536182661816535E-1

 2.750000000000000E9     4.706138001040752E-1    1.663820456363340E-1   -2.352558980770310E-5   -3.800413752506539E-6    9.131657248819283E-6   -2.307844777042674E-5   -3.504247360994150E-6   -9.405656432785303E-6
                        -3.350319582867184E-5    5.232170269848143E-6    5.229785402174170E-1    1.482166107191402E-1    7.392375441606762E-6   -2.023756810074908E-5   -1.305332025945384E-5   -1.356013019319768E-5
                        -3.182565623890426E-6    1.114332894928771E-5    1.214429461126293E-5   -1.080658823528325E-5    4.460975293493583E-1    1.449971795661395E-1   -1.047845219241938E-5    3.120948185668448E-5
                        -9.905281919345427E-6   -1.791647906757026E-5   -3.500107392047884E-5    2.579131801748247E-5   -2.403130758874693E-5    4.057910902393467E-6    5.267440734023612E-1    1.454506637754383E-1

 2.762500000000000E9     4.752469959672663E-1    1.597496056819410E-1   -9.162843999617300E-6   -1.344950703926726E-5   -1.945035792661410E-5   -2.155034125496706E-5    3.099481634885857E-7    4.733738721014674E-6
                        -3.692985004322950E-5   -2.458030727805727E-7    5.278723875418303E-1    1.404127058240169E-1   -1.282366963068148E-5    1.619953494420440E-5   -4.733513833128103E-5    1.297939070261297E-5
                         8.256582307382221E-6   -5.045093752371106E-7    1.054676724698645E-5   -6.340032741244252E-6    4.510369236057513E-1    1.383383113112914E-1    2.710108637445821E-5    2.320722983144407E-6
                        -1.873062409862474E-5   -2.248320304226480E-6   -5.168182770729859E-6    1.100080368422580E-5   -2.554345587381846E-6    2.934494295817041E-5    5.313658922967223E-1    1.371650738833704E-1

 2.775000000000000E9     4.799145433476280E-1    1.521918893521252E-1   -1.125786099773393E-5    1.717522080342999E-5    7.239546535248153E-6   -2.070787009061564E-5    4.000209753612852E-6   -1.338176596742812E-5
                        -3.513694540154189E-5    2.807369317154313E-6    5.325674654961281E-1    1.324775029037869E-1   -2.916642211605603E-5   -2.417546172955608E-5    1.002638725048771E-5   -2.814097067180701E-6
                        -2.703417166031417E-5    2.014404745844877E-5   -1.489178544596660E-5    2.276957730529663E-5    4.558306376355111E-1    1.317124425205238E-1    3.627004097569816E-6    5.636516459082807E-5
                        -1.036913569478961E-5    9.322719870641333E-6    1.042049902750411E-5    5.621172923220809E-6    1.789437928492457E-5    4.549613868280326E-5    5.356788826467759E-1    1.286584636852853E-1

 2.787500000000000E9     4.849846312722825E-1    1.442582343590140E-1    6.050799567814644E-6    7.427916454279962E-6    2.354611249308127E-5    1.362324303657522E-5   -1.885426876610712E-5    1.341384234290400E-5
                         2.098713031087425E-6    1.129299872923124E-5    5.370903200914429E-1    1.244152503285662E-1   -8.237106776530235E-6   -3.341206347314772E-5   -1.248509558021675E-5    5.183376055614142E-5
                        -4.340122201453798E-6    2.561620969923573E-6   -2.295111939208849E-5   -9.949205037449742E-6    4.607714342553262E-1    1.251092618131505E-1   -4.902496418515031E-6   -5.350809426278170E-6
                         4.898330818739449E-6    1.599610721353771E-5   -3.128906982411516E-7    6.188535412053343E-6    8.416978461255148E-6    1.187132782773759E-5    5.400286278509621E-1    1.198178390748929E-1

 2.800000000000000E9     4.904193355801583E-1    1.363404864489686E-1    1.381262181658333E-5    2.881907134840274E-5    3.495337671438638E-5   -1.620145032828493E-5   -2.344818149107588E-5    3.102655467441315E-5
                         1.956765409029776E-5    4.796732853080636E-6    5.417710300972097E-1    1.162144641311694E-1    2.871162598527349E-6    1.264075965145057E-5    8.701169974867328E-6   -1.198511673934233E-5
                        -3.811836090866831E-8   -3.715362140479851E-6   -1.593717528233246E-5   -6.941980022351314E-6    4.658027672656072E-1    1.184594945752635E-1    1.477794440351712E-5    3.004037089400539E-5
                         2.232548169212416E-5    5.370245619958433E-6   -1.423229121251909E-5    3.992214809807147E-6    4.150825440605336E-6   -3.691160059136254E-6    5.445705552911914E-1    1.107071489253477E-1

 2.812500000000000E9     4.964921769523096E-1    1.286203420667192E-1    1.893689385447903E-5    4.265931282848838E-6   -4.932573125989922E-6    1.309916663826310E-5    5.890082806983613E-6    1.835597832545606E-5
                         1.515102154917812E-5    4.499975583875502E-5    5.464866266657606E-1    1.079067027972054E-1   -4.158921127847850E-5    1.952299453062422E-5    1.155905773851879E-5   -2.768267314465496E-5
                         5.428362652217686E-7   -6.942284037119219E-6   -2.541493688069996E-5    2.064546482768636E-6    4.709272919666609E-1    1.118588778285506E-1    2.613712964008861E-5    3.793988702193146E-6
                         1.796833507830694E-5   -4.190105680509939E-6    3.674017251015465E-6   -9.127295552832451E-6    1.386729741288429E-5   -8.673635156574954E-6    5.492345434772702E-1    1.015992311866921E-1

 2.825000000000000E9     5.027490611831211E-1    1.214690928710863E-1    1.460812098761808E-5    7.988362821822530E-6    8.375177609874003E-6    1.730679014751212E-5    8.639160148545466E-6   -1.437158898969785E-5
                         1.955340751336892E-5    9.019040194390586E-6    5.513517690223904E-1    9.939458517716082E-2    7.895366538987777E-6    4.839284109359401E-6    1.846570531381027E-5   -7.658436995713410E-7
                        -9.581239316235011E-8   -1.216743538353756E-5   -2.293820456986250E-5   -2.751706082344299E-5    4.759461906283928E-1    1.052439011239865E-1    2.028191839712569E-5    8.071488836450908E-6
                        -1.587331975170129E-5    3.806675704243159E-6    5.878142532151639E-6   -1.716163740629489E-5    2.447665653854965E-7    2.475295129479327E-5    5.540174797508756E-1    9.252668038377261E-2

 2.837500000000000E9     5.089091037831921E-1    1.147476077177582E-1   -2.948202927194053E-7   -4.873935204790914E-6    1.586715304765605E-5   -1.021015709379866E-5    1.659495561835121E-5    5.044785915101758E-6
                         3.956896717952114E-5    9.680151925881889E-6    5.561447170900616E-1    9.107087025340890E-2    4.894458944370387E-6   -1.914185175195443E-5   -5.460330469472837E-5    7.897210312309461E-6
                        -9.664386005583768E-6    4.042830492182357E-6   -9.572403254736223E-7    1.214542365197803E-5    4.809015429895273E-1    9.867975875249642E-2    3.481653510574547E-5    1.030369432437892E-5
                         2.351427546248948E-5    2.067544219886995E-5   -1.259200059051135E-5   -6.450850507065851E-6    3.620959818250476E-5    6.866555032312784E-6    5.587586311920676E-1    8.377467020111949E-2

 2.850000000000000E9     5.147013506088534E-1    1.083507577857545E-1    3.898811531184807E-5   -7.582313599375638E-6   -2.614448562626697E-5    9.236953893057094E-6    8.951740016264778E-6    1.522391329108326E-7
                        -2.983559862702834E-5   -2.221672727598538E-5    5.610465361062255E-1    8.243374532590797E-2   -4.149391824117868E-6   -1.685265130102685E-5   -1.545730908920366E-5    4.838331683803704E-6
                         2.057612365197979E-5    4.728444908598603E-6   -2.416802128773920E-5   -7.461745194619284E-6    4.858293257905089E-1    9.197493192734858E-2    3.132039163612754E-5   -6.005103540588020E-6
                         1.334637545161317E-5   -7.630166641073788E-6   -7.063396876047156E-6    1.230098988397316E-5    3.210792702593916E-6    7.366607456924962E-6    5.632616479688545E-1    7.507700746359190E-2

 2.862500000000000E9     5.198091934100896E-1    1.018499193071445E-1   -4.348846141877973E-6   -1.024509640438579E-5   -1.584239445137487E-5    9.794011459659759E-6    1.433847647074064E-6   -1.024297388632214E-5
                         1.327412352195323E-5    4.340641540409176E-5    5.655877869597276E-1    7.379328366861895E-2   -3.503099404676207E-6   -9.378294169099713E-6   -3.296542483767558E-5   -1.205659064555307E-5
                         2.007502520201773E-5    1.030233256081997E-5   -7.588961365633494E-6    2.728847354608612E-6    4.905475085408426E-1    8.512383596306818E-2    4.497421947586576E-6   -4.555211731035638E-6
                        -1.182031400191854E-5    6.197506476371463E-6    9.947305374520391E-6    2.144367946425312E-5   -1.117600455313007E-10  -4.192053118953805E-5    5.673550041448303E-1    6.639515638382415E-2

 2.875000000000000E9     5.243820609685929E-1    9.466269036554738E-2   -3.359260147459955E-5   -2.373929231440238E-5   -4.609111493431953E-6    2.003290228952368E-5   -2.199190286714792E-5    2.609232968116491E-5
                        -1.150680367169351E-5   -6.955051054340540E-7    5.697485829939732E-1    6.478978757184337E-2   -4.025430076012604E-7    1.309786187839451E-5   -1.657625755685743E-5   -4.388944899800229E-6
                        -4.089503395908473E-6    1.867425718355535E-5    1.448514005152778E-5   -7.849105833732512E-6    4.950166500691362E-1    7.785078573831079E-2    3.448884025652344E-5    7.497608761605775E-6
                        -3.669311130275249E-7    1.186716980204138E-5   -1.197748208460058E-5   -1.217663208764215E-6    9.152674673026420E-6   -4.794157295586344E-5    5.710204272003696E-1    5.712810752677715E-2

 2.887500000000000E9     5.287553106025196E-1    8.669909105430981E-2    1.906220696947815E-5   -1.694178559652337E-5   -1.102518887673876E-5   -3.192563228199247E-5    1.337319909615530E-5   -2.999503070525470E-5
                        -1.469545460105789E-5   -1.148306040139373E-5    5.739568060240208E-1    5.572020375268671E-2   -1.973802645842822E-7    1.791557758122197E-6    3.865955467690728E-5   -1.623252153647669E-5
                        -1.623306469147266E-5    2.304302293186990E-5    7.165317506631294E-6    6.703934699824617E-6    4.995904801924413E-1    7.037891758295142E-2    1.019867568069197E-6   -2.267654688250716E-5
                        -2.468702412169733E-5   -1.901554241451872E-6   -1.883559742622231E-5   -2.341963906227446E-6    1.032895879417847E-5    6.617635260650292E-7    5.747253472404564E-1    4.777305341366484E-2

 2.900000000000000E9     5.328524615278385E-1    7.800864697995585E-2    7.739484413289498E-6    1.882784983574845E-5    2.628501901002568E-6   -2.939171053635971E-6    3.867604107235367E-6    6.878722673412958E-6
                        -4.820655590168594E-6   -1.248606498852349E-5    5.780225537991384E-1    4.600462860380909E-2    2.653475905264854E-6   -1.460836769893498E-5    1.492979583779253E-6   -2.713869676817890E-5
                         1.420504183957575E-5    1.390917555132464E-5    4.882051912255580E-6   -8.190051220831646E-6    5.042443026125688E-1    6.228149011672334E-2   -3.025900585227769E-5   -1.801783070856114E-5
                         7.946422259000670E-6   -1.282423479587862E-5   -8.626331601507778E-6   -7.651864549382258E-6    3.838115305762145E-6    1.726680757526850E-5    5.783161618248189E-1    3.756889600932053E-2

 2.912500000000000E9     5.375119843036912E-1    6.807476839928223E-2   -1.923396821204329E-5   -2.184134645240195E-6    7.501838302381625E-6   -3.615405886504055E-6    1.431989639134490E-5    2.472944281601405E-5
                         3.445729178436350E-6   -2.535759259867188E-5    5.820609388859800E-1    3.610116315266331E-2   -3.254115617791898E-6    5.782305359200949E-6   -1.542618213423240E-5   -2.816731520196726E-6
                        -8.429928597626839E-6   -4.089397210475031E-6   -1.464781223765142E-5   -1.222027107227753E-5    5.090667271999036E-1    5.396765913877426E-2   -1.696803382723595E-5   -3.946336621220925E-6
                        -1.264365847199264E-5   -2.621085521247260E-6   -2.237292305864200E-6    2.386361838727673E-5   -2.673372641213767E-5    6.702708246919402E-6    5.821214545856049E-1    2.738147371873379E-2

 2.925000000000000E9     5.424907129026378E-1    5.818386012903346E-2   -4.305730753465272E-7   -2.294972033236160E-5    2.457985527079775E-5    1.244053026131382E-5   -5.791731402219610E-6    5.436556682168289E-6
                         1.428898429131398E-5   -2.388800234189454E-6    5.860569941480125E-1    2.596768475072250E-2   -2.058261027984421E-5   -3.056629547085759E-6   -2.853265066090612E-5   -1.065319885017993E-5
                         1.537919596466689E-5    2.799432499739611E-5    1.096012003587301E-6    4.588782405391823E-6    5.137439679887301E-1    4.583065401921529E-2   -2.267863961317742E-5   -1.938757495801670E-5
                        -6.020023582625526E-6    1.451562322240714E-5   -4.366721615689601E-6    9.690639774065159E-6   -1.726582811545113E-5    2.187361886684306E-6    5.859910515312071E-1    1.726065548713775E-2

 2.937500000000000E9     5.475623478451044E-1    4.844721309363014E-2   -3.243346671698257E-5    1.563803414072170E-5   -4.555077370422997E-6    1.402735416154621E-6    2.067916547850087E-5   -2.367723760530483E-5
                         1.971692590036473E-5   -1.371951135663532E-5    5.898409660882766E-1    1.619626346576150E-2   -1.681962659891671E-5   -8.225445925206969E-6   -7.817187085888068E-6   -1.649669416818125E-5
                         1.016635512215622E-5    1.458127246434914E-6    9.395588506241583E-6   -2.795706298747173E-5    5.183737698707274E-1    3.748646585186720E-2   -8.754175633036438E-6   -9.474736339906899E-6
                         2.350694455113047E-5   -3.461519178439305E-6    2.288156613778227E-5   -7.528165808954705E-7   -1.261796908668376E-5    3.660993604933121E-5    5.896511712034150E-1    7.003448003351067E-3

 2.950000000000000E9     5.530229901932675E-1    3.944882674961912E-2   -2.091459375036801E-5    1.933910218050067E-5   -2.806435577428978E-5   -2.093915713942255E-5    8.956188622283095E-6   -1.066335130661171E-5
                         1.391987425369312E-5    2.755007065874813E-5    5.934927454772259E-1    6.101830934616782E-3   -3.112976830666130E-5    1.695081821608264E-5   -8.287484025618412E-7    4.672586288458553E-5
                         1.531328332725983E-5    1.039404581776055E-6    1.144264430373922E-5    1.451907330671474E-5    5.228417148682156E-1    2.898021155083259E-2   -1.341253574283446E-5    1.193098253464478E-5
                        -9.570634034856452E-6    9.608849495638514E-6   -1.328272212610785E-5    1.517572226721695E-5   -2.439159735373836E-5    1.267057712937134E-6    5.930006858623406E-1   -3.259683748469926E-3

 2.962500000000000E9     5.583071403948816E-1    3.065249715811571E-2   -1.590888148633904E-5    4.049350933770519E-5    3.332021054084086E-5   -1.302575709523459E-5   -9.173768378282672E-7   -2.096478774673964E-5
                        -1.200669897328034E-5    1.057055051900430E-5    5.968699322393433E-1   -4.046103471899139E-3   -3.526983166786377E-5   -2.011183750165334E-5    5.250941355765599E-8    5.520434972037148E-6
                         8.727011060311793E-6   -8.474057016982356E-6   -1.215802693892249E-5   -2.887038436997348E-5    5.271076933148792E-1    2.042259421768954E-2   -1.693516820816828E-5    3.274120342864804E-5
                        -1.558836429580491E-8   -1.775086888374356E-5   -1.904228403387492E-5    2.895428582543113E-5   -1.276584852615856E-5    1.597782235459564E-5    5.961471129474546E-1   -1.333679367024077E-2

 2.975000000000000E9     5.630052498355558E-1    2.185844185646009E-2   -3.431111627228351E-5   -1.419647693827287E-5   -1.266574883254599E-5   -1.819750832944826E-5    1.494154344297503E-5    1.529198511809181E-5
                        -2.029534756701457E-6    8.395716655708319E-8    6.001853603941857E-1   -1.440445671907641E-2    4.615129157995463E-6    3.629044084845990E-5   -9.571018500047818E-6   -2.279911956316982E-6
                        -8.231086681525203E-6    4.215723201654266E-5   -3.757124945115774E-5   -7.899134117858370E-6    5.313452175953531E-1    1.158082195022963E-2    4.830806869926648E-6    1.147205592703522E-5
                        -3.064890371655818E-6    4.201814203747519E-6    2.089744954810516E-5    1.077355212518393E-5    6.459002687393316E-6    1.637940078721218E-5    5.991006469801738E-1   -2.370450801331621E-2

 2.987500000000000E9     5.669564981944373E-1    1.327684402553230E-2    9.372830968141506E-6   -1.654875981386892E-5   -2.666429379322355E-5   -5.467464852520994E-6    1.634319133386191E-5    2.745823604036565E-5
                        -1.468894342676030E-5    2.938915165518886E-6    6.030105103551840E-1   -2.517197506910205E-2    8.549299929901501E-6   -2.223978309409460E-5    2.309711192197293E-5    1.341586255877627E-7
                        -1.389712646496294E-5    2.247505895921445E-5    1.240316913526565E-5   -9.835786973542744E-6    5.351050962985410E-1    2.627175332372983E-3    5.913961944510564E-6   -6.598245800023346E-6
                         6.194109370421138E-6   -2.481265549783986E-5    7.489519156441750E-6   -2.493469188508353E-5   -1.121012336017204E-5    4.461466035529042E-6    6.013890337461212E-1   -3.445401918932776E-2

 3.000000000000000E9     5.699803981000457E-1    4.089987160647144E-3    2.283581196992431E-5    8.920903867201015E-6   -7.360307128657298E-6   -1.240319635910750E-5    5.153408456233945E-7    1.778679091879257E-5
                         1.317050110752808E-5   -2.006012545859822E-5    6.051958140375898E-1   -3.617503019625168E-2    1.447184651321295E-6    8.889290930130248E-6   -1.982867807573623E-5   -2.404428767733481E-6
                         3.434372283008845E-5    1.166207225752678E-5   -1.524198509212722E-5   -7.893110115207356E-6    5.384640292606260E-1   -6.568712453351677E-3    3.402651584829394E-6    3.681534665859359E-5
                         1.298647650663918E-5   -1.983109643914515E-5   -6.667846156601988E-6    1.488597584283751E-5    2.606243946815876E-5    3.827027428268315E-5    6.033651339051915E-1   -4.550409350131424E-2
