# Supplementary material for: Microwave Imaging for Parkinson’s Disease Detection: A Phantom-Based Feasibility Study Using Temperature-Controlled Dielectric Variations
Source: Sensors (Basel). 2025 Dec 12;25(24):7562. doi: 10.3390/s25247562 (PMC12736638; doi:10.3390/s25247562)
Supplement: Supplementary file 1 [file sensors-25-07562-s001.zip › 38.6.s4p]

#  HZ   S   RI   R     50.00 
! Rohde & Schwarz Vector Network Analyzer 
! Rohde-Schwarz,ZNA26-4Port,1332450024101213,1.95
! Created: UTC 8/28/2025, 1:46:19 PM
! freq[Hz]                re:S11                  im:S11                  re:S12                  im:S12                  re:S13                  im:S13                  re:S14                  im:S14
!                         re:S21                  im:S21                  re:S22                  im:S22                  re:S23                  im:S23                  re:S24                  im:S24
!                         re:S31                  im:S31                  re:S32                  im:S32                  re:S33                  im:S33                  re:S34                  im:S34
!                         re:S41                  im:S41                  re:S42                  im:S42                  re:S43                  im:S43                  re:S44                  im:S44
! 
 5.000000000000000E8    -2.261905552194319E-1    3.471525739340235E-1   -1.533109241881807E-2    1.787282117260060E-2   -4.030003152358818E-2   -1.127366082098870E-2    5.216175472866712E-2    1.571926655211832E-2
                        -1.524178455714811E-2    1.787503136201376E-2   -2.408565423207735E-1    3.256702059153390E-1    1.147909832890473E-2    2.513910408586430E-2   -4.062408649997024E-2   -6.765846198506480E-3
                        -4.036284700371157E-2   -1.132101052423658E-2    1.145571018050499E-2    2.509471302523686E-2   -2.563511388456745E-1    3.438395020050289E-1   -8.396619329107204E-3    1.894072932109794E-2
                         5.218756392571366E-2    1.575737719367626E-2   -4.057117157219100E-2   -6.781815742715336E-3   -8.357873011365508E-3    1.896743247372771E-2   -2.674268133480319E-1    3.375847099249863E-1

 5.125000000000000E8    -2.484750690255447E-1    3.361640931339260E-1    1.206912194688125E-3    9.900433650357646E-3   -3.103721038809167E-2    2.484052298235617E-2    4.500968063916398E-2   -2.939448478113096E-2
                         1.178691644897648E-3    9.953878675977511E-3   -2.757837268426027E-1    3.242516097701384E-1    2.727358139526206E-2    3.838465495564275E-3   -2.856393193400278E-2    2.829137201148497E-2
                        -3.103217191771346E-2    2.488793319626483E-2    2.732419308292576E-2    3.847401548099864E-3   -2.805423175937870E-1    3.446938743613013E-1    6.232891361761999E-3    5.338918662736229E-3
                         4.498428088495385E-2   -2.938120649350743E-2   -2.853093365606653E-2    2.822741673746055E-2    6.257845729662865E-3    5.303746562441780E-3   -2.928567667336173E-1    3.362517481645368E-1

 5.250000000000000E8    -2.985572469849088E-1    3.712016389571086E-1   -6.565927496169660E-3   -1.270988118077307E-3   -1.347920326691842E-3    3.364250457283946E-2    6.010548714027822E-3   -5.048013720065182E-2
                        -6.565366968694555E-3   -1.313373592906693E-3   -3.170475168896240E-1    3.766223807497125E-1    1.514796886708871E-2   -1.489676648921854E-2    2.870993816109820E-3    3.444229257351055E-2
                        -1.333034223197565E-3    3.363153265460293E-2    1.518762329437922E-2   -1.492426255878667E-2   -3.180118627383426E-1    3.949396409532892E-1   -5.702325247102171E-3   -5.246242702582574E-3
                         6.044968934905901E-3   -5.046553808577891E-2    2.923639776393169E-3    3.441570579998282E-2   -5.695790739725599E-3   -5.191923065460160E-3   -3.328364671633308E-1    3.876165812845241E-1

 5.375000000000000E8    -3.001144670253576E-1    4.421151449581391E-1   -1.678428697827925E-2    8.830420729854840E-3    1.867547933731805E-2    1.995326885087595E-2   -2.996560197946104E-2   -3.400627169512556E-2
                        -1.678342575722241E-2    8.846186714146827E-3   -3.014006738363774E-1    4.418828952499985E-1    1.199876487130346E-3   -1.467812347408330E-2    2.154879003219077E-2    1.838667700179938E-2
                         1.869672997558846E-2    1.990916820236126E-2    1.253191924842133E-3   -1.469411109698699E-2   -2.998257393838611E-1    4.617613845477667E-1   -1.533814219129671E-2    5.875130633707147E-3
                        -2.996209149361709E-2   -3.409033476323074E-2    2.156577034861368E-2    1.832154590623785E-2   -1.533437589313943E-2    5.809490717046513E-3   -3.154937086403897E-1    4.612027651442228E-1

 5.500000000000000E8    -2.541642503687226E-1    4.851962007093552E-1   -9.879434799283575E-3    2.651539129779436E-2    1.995907001630842E-2    1.878481451186667E-3   -3.943296706399457E-2   -2.433602124090668E-3
                        -9.930093092682404E-3    2.653042776546276E-2   -2.610801896903018E-1    4.701911652777013E-1   -5.791510947511826E-3   -7.764858393260132E-3    2.233504945844730E-2   -9.826266442024482E-4
                         1.999738541887307E-2    1.852731133454529E-3   -5.811990817207121E-3   -7.779533054554973E-3   -2.531830546871071E-1    4.906658931439995E-1   -8.454487323422173E-3    2.138744920489451E-2
                        -3.949127209764995E-2   -2.474096265201890E-3    2.231662069029011E-2   -9.581894081211681E-4   -8.468561610571079E-3    2.132711686104318E-2   -2.561364356680665E-1    4.945414716369799E-1

 5.625000000000000E8    -2.153384606767659E-1    4.793861511370336E-1    1.591426872491379E-2    3.079372695109907E-2    1.156956153658133E-2   -5.053980115164343E-3   -2.579527752907837E-2    2.121003709216895E-2
                         1.592163450633665E-2    3.081884007747365E-2   -2.335356627134182E-1    4.736658291343844E-1   -2.528888135861279E-3   -8.028464787195779E-4    1.086013169930723E-2   -9.588452241027166E-3
                         1.155638381617149E-2   -5.040361827444212E-3   -2.583943444486155E-3   -7.339331060644406E-4   -2.195148217020692E-1    4.866192022881915E-1    1.355169079736965E-2    2.217119802797957E-2
                        -2.580876327967895E-2    2.123765190216937E-2    1.080670670780162E-2   -9.534083383012974E-3    1.353478142303648E-2    2.216783225869234E-2   -2.154686723912834E-1    4.776757459937572E-1

 5.750000000000000E8    -2.161884916417955E-1    4.741251863129665E-1    3.184541738546939E-2    5.685060050956584E-3    9.779350385905427E-3   -4.311819513350718E-3   -5.636719792163869E-3    2.664646962860044E-2
                         3.186351287427293E-2    5.678640168717749E-3   -2.226257437734997E-1    4.800396549548607E-1    1.961506179292612E-3   -3.951862029490676E-3    5.997791110515002E-3   -5.917838894254374E-3
                         9.808317125090405E-3   -4.289616441078233E-3    1.949971774924488E-3   -3.934636156509356E-3   -2.138074855364448E-1    4.841083083256927E-1    2.081208033331253E-2    4.244751648961647E-4
                        -5.633780903510259E-3    2.666845574191612E-2    5.970387627856356E-3   -5.877041114134576E-3    2.080258722979953E-2    4.284182208871621E-4   -2.185983612910746E-1    4.705948744340809E-1

 5.875000000000000E8    -2.145240291176144E-1    5.011590902502342E-1    1.715260067125334E-2   -1.492400624385832E-2    1.151541077706550E-2   -9.735578137606331E-3    6.876814060096830E-3    2.057661706542422E-2
                         1.718600364605187E-2   -1.494006408159443E-2   -2.062801266814882E-1    5.006122127295211E-1   -9.145541168463359E-4   -9.153407753476065E-3    9.125113336340536E-3   -8.654539222466394E-3
                         1.148978089832586E-2   -9.777341251255310E-3   -9.081273067657776E-4   -9.153308198328460E-3   -2.052055335109076E-1    5.042099707416905E-1    5.493504656849476E-3   -9.641894392401913E-3
                         6.920468790860411E-3    2.054532117160929E-2    9.093784808335743E-3   -8.676737763503580E-3    5.494981723587426E-3   -9.647137172002199E-3   -2.116812665382135E-1    4.993329039425692E-1

 6.000000000000000E8    -1.837572926472302E-1    5.305837882367523E-1   -1.670475528092113E-3   -9.635104616369732E-3    5.840329172531827E-3   -1.955365164066347E-2    1.341064764611631E-2    1.668880512978772E-2
                        -1.670692311231596E-3   -9.661888044596846E-3   -1.729088497524880E-1    5.160566978074362E-1   -1.033085797909842E-2   -1.138569124776417E-2    5.176695356291021E-3   -1.892378483886363E-2
                         5.818184684265040E-3   -1.959108945347371E-2   -1.033973840191771E-2   -1.140004037501872E-2   -1.742082687971327E-1    5.238234286729820E-1   -5.157685876314695E-3    1.357892986196356E-3
                         1.343221621799604E-2    1.665281151363039E-2    5.175498141274495E-3   -1.889559690044072E-2   -5.145651062421703E-3    1.334181521217639E-3   -1.706323470237358E-1    5.227823970215825E-1

 6.125000000000000E8    -1.369146887338664E-1    5.381031411120200E-1    1.764727567829512E-3    5.977471599643291E-3   -1.021103490173247E-2   -2.346907481864057E-2    2.513652753195103E-2    9.611341389070818E-3
                         1.825583287877049E-3    6.000761806835938E-3   -1.353858753340493E-1    5.177601880710412E-1   -2.133529150334479E-2    1.067106353679876E-3   -1.218870226000535E-2   -2.370029487992494E-2
                        -1.024426082787306E-2   -2.345391945742909E-2   -2.135824787261570E-2    1.112068243208153E-3   -1.331060024551773E-1    5.248486890515245E-1    6.355062488301927E-3    1.415350588844915E-2
                         2.516082239301800E-2    9.583152147684713E-3   -1.217832877903532E-2   -2.367060920365973E-2    6.354431843177230E-3    1.416349539561141E-2   -1.206865151053104E-1    5.135219910115424E-1

 6.250000000000000E8    -9.641620521512238E-2    5.210489797611465E-1    1.868002891401769E-2    1.044674116800998E-3   -2.676995977796032E-2   -1.078730428911450E-2    2.963670921588001E-2   -1.182291249050521E-2
                         1.869627267282112E-2    1.022880421163963E-3   -9.744794642394441E-2    5.048005975509461E-1   -1.241587831322354E-2    1.954853654709366E-2   -2.982342989364545E-2   -8.139544699482328E-3
                        -2.676802312985780E-2   -1.077843793438649E-2   -1.232573625103927E-2    1.957976478285180E-2   -9.833900462834107E-2    5.061078645827536E-1    2.472906607590560E-2    2.371824392101199E-3
                         2.959933237106455E-2   -1.186880093495379E-2   -2.986933160519690E-2   -8.121669950315269E-3    2.471963757960286E-2    2.362157539173784E-3   -9.394437232706658E-2    4.809774365608971E-1

 6.375000000000000E8    -7.880103194025806E-2    4.963856386043991E-1    1.669585490650365E-2   -2.054854726678239E-2   -2.696489616664504E-2    1.069448584993898E-2    1.314652964260669E-2   -2.926634621682390E-2
                         1.671745867051815E-2   -2.052889140602079E-2   -7.783060980202483E-2    4.774821031170458E-1    8.522198284763010E-3    1.907004260063871E-2   -2.678170832638045E-2    1.653119595550388E-2
                        -2.696035606397784E-2    1.073893362359600E-2    8.581277527444841E-3    1.905286702301317E-2   -8.689630177801494E-2    4.823552813822580E-1    1.823535983670707E-2   -2.173624294523133E-2
                         1.313351158976626E-2   -2.926984252212490E-2   -2.671971532241881E-2    1.650799625972966E-2    1.823840597146947E-2   -2.171837438341060E-2   -9.644501973650267E-2    4.582530048659050E-1

 6.500000000000000E8    -7.305216400744485E-2    4.903173862936866E-1   -6.665700775422849E-3   -2.629872931398934E-2   -1.309347745477572E-2    2.494946170236851E-2   -6.394868257057504E-3   -3.007699503352805E-2
                        -6.627295712030268E-3   -2.633444887996212E-2   -7.499370732362044E-2    4.659158896369796E-1    1.526921583419041E-2    1.154321871686333E-3   -7.498545099911922E-3    2.886719911961187E-2
                        -1.308136579876825E-2    2.500403282602837E-2    1.526412010965330E-2    1.114683337216097E-3   -8.273441644946496E-2    4.781070376417744E-1   -5.913769203996081E-3   -2.408759337939214E-2
                        -6.431441820510825E-3   -3.007273612117834E-2   -7.431568145709821E-3    2.880709177327446E-2   -5.885559120539932E-3   -2.413652884608621E-2   -9.641586833036728E-2    4.637869942802646E-1

 6.625000000000000E8    -5.075692557556895E-2    4.933316850469399E-1   -1.895046279263114E-2   -8.538487963728400E-3    6.042082313403820E-3    2.634931588664289E-2   -2.431596851576686E-2   -2.332091687611151E-2
                        -1.899125359709745E-2   -8.569923777954158E-3   -5.967549989518480E-2    4.665353227457674E-1    2.086645579902357E-3   -7.595113067806225E-3    1.296007973711107E-2    2.468542305608762E-2
                         6.066002660916053E-3    2.639892496774633E-2    2.070864697998452E-3   -7.614699583408928E-3   -6.583686543201439E-2    4.798693657076277E-1   -1.432840142969001E-2   -6.600901055014451E-3
                        -2.429628147031521E-2   -2.331657289115092E-2    1.296096229438611E-2    2.466128195918695E-2   -1.430838733826294E-2   -6.618789638883097E-3   -7.178756286069429E-2    4.702279547382221E-1

 6.750000000000000E8    -1.855996023624051E-2    4.825660657684923E-1   -1.048316201943571E-2    4.388733617391455E-3    1.941379537205407E-2    1.439827450419036E-2   -3.846909598968257E-2   -2.131717783116866E-3
                        -1.050532709243787E-2    4.401353730155529E-3   -3.053569879812950E-2    4.581424506463398E-1   -5.275070466585061E-3    2.183588122036412E-3    2.291821327901901E-2    8.107333069789821E-3
                         1.945274971258195E-2    1.442455138913981E-2   -5.281860596986798E-3    2.215323341569162E-3   -4.025613644781044E-2    4.745997382181025E-1   -4.397603429632116E-3    2.086335556073503E-3
                        -3.847061532828056E-2   -2.113011273648799E-3    2.291100203151457E-2    8.057598476754996E-3   -4.423769263895840E-3    2.114568705548297E-3   -4.015567571639617E-2    4.587260612231328E-1

 6.875000000000000E8     9.219850132312839E-3    4.561756748060126E-1   -7.541713526375271E-4    2.207287325177489E-3    2.026151520158045E-2    9.168803790966830E-4   -3.112076282249004E-2    2.751246983039298E-2
                        -7.074813561977972E-4    2.184298225519243E-3   -4.145839551262326E-3    4.296712057747811E-1    2.796298941441003E-3    9.719213180815938E-3    1.828293817235399E-2   -5.901427436985546E-3
                         2.026223580040249E-2    8.677065652055998E-4    2.821771128038404E-3    9.725817553233141E-3   -1.503575851226054E-2    4.552273065122285E-1    2.306171585735354E-3   -4.814279288991758E-3
                        -3.113481021890424E-2    2.745804580120957E-2    1.826870890575840E-2   -5.881027695565790E-3    2.296592786823059E-3   -4.790372294511696E-3   -1.692187088518180E-2    4.327151588304975E-1

 7.000000000000000E8     2.049918791970704E-2    4.199198568854974E-1   -1.028174278702117E-3   -5.705908438932340E-3    1.718224804230508E-2   -8.104724753582591E-3   -2.223057567099874E-3    4.155356968923460E-2
                        -1.026235150266819E-3   -5.668264850363873E-3    1.388679284589497E-3    3.938810179842898E-1    1.326148363767233E-2    3.909394323550714E-3    1.104050319786856E-2   -1.148866602463880E-2
                         1.720397531621093E-2   -8.133190850611049E-3    1.326218309655270E-2    3.882466940510431E-3   -2.883275436151660E-3    4.278877904110363E-1   -5.490539086753928E-3   -1.286029789030383E-2
                        -2.228960760058965E-3    4.154604102111242E-2    1.102794217841774E-2   -1.154761812781054E-2   -5.432824721201553E-3   -1.289058502521741E-2   -9.341602901425640E-3    4.040595540540076E-1

 7.125000000000000E8     1.267721479688224E-2    3.929974000357193E-1   -1.050467195258247E-2   -6.906780146636753E-3    1.042544459298728E-2   -1.654719264260000E-2    2.516764594858454E-2    2.941966654302220E-2
                        -1.045237770818426E-2   -6.923915985871290E-3   -7.981693608092408E-3    3.727124402512945E-1    1.311044810013346E-2   -9.228697630546935E-3    3.894272178537355E-3   -1.441565687572914E-2
                         1.041097372919370E-2   -1.656247588644114E-2    1.307828616113359E-2   -9.240465937148640E-3   -3.250618207491669E-3    4.079949282266567E-1   -1.747304572983247E-2   -6.134572971848044E-3
                         2.515265658836773E-2    2.941227202985798E-2    3.899214106477351E-3   -1.448580657835872E-2   -1.751723214678217E-2   -6.153240118505150E-3   -1.098475031266305E-2    3.860702889186036E-1

 7.250000000000000E8     8.465428609962973E-3    3.848499391015613E-1   -1.544426951238279E-2    3.528342322821741E-3   -1.072508043949112E-3   -1.886835842309330E-2    3.461124945799487E-2    6.565066641289099E-3
                        -1.544205799835910E-2    3.531438754809740E-3   -8.639156666517083E-3    3.671914411751639E-1    5.887767973316932E-4   -1.635971264608260E-2   -3.533373602704234E-3   -1.332843346103115E-2
                        -1.082924396344547E-3   -1.887481848826045E-2    5.668064971935113E-4   -1.632320366108754E-2    1.687792434117007E-3    4.004456058384386E-1   -1.680970099066308E-2    7.716241514626175E-3
                         3.462078927762813E-2    6.601783274778244E-3   -3.574247493505760E-3   -1.333621848207762E-2   -1.679008035239478E-2    7.703481749756103E-3   -5.174673835042772E-3    3.766906041302578E-1

 7.375000000000000E8     1.922674583959456E-2    3.760078290299130E-1   -8.399863581402328E-3    1.241569566054913E-2   -1.047191687583988E-2   -1.486517486743471E-2    3.098386520308264E-2   -1.426848173136897E-2
                        -8.401644752968866E-3    1.239464574438287E-2    5.461102766774641E-3    3.541668645303902E-1   -1.179444631893539E-2   -8.580808147991033E-3   -8.818142293834050E-3   -9.987737809854810E-3
                        -1.048879649211658E-2   -1.485873127351619E-2   -1.178708873794078E-2   -8.562410642249814E-3    2.001625245463814E-2    3.863540705399295E-1   -6.626040859258405E-3    1.383372210809899E-2
                         3.100689635539348E-2   -1.427283498096015E-2   -8.778758522096962E-3   -1.000775787884632E-2   -6.630727348822198E-3    1.382757518902607E-2    1.002891765532087E-2    3.601098002418137E-1

 7.500000000000000E8     3.485447284771622E-2    3.522345290286761E-1    4.934199192264880E-4    1.139177636830530E-2   -1.714596004376402E-2   -7.142515033851412E-3    1.620296989339427E-2   -3.054941032196731E-2
                         5.227269414344057E-4    1.139287851451603E-2    1.450658250159164E-2    3.234746994410065E-1   -9.778642208754927E-3    5.084695835665545E-3   -1.351183393252626E-2   -5.004551340053038E-3
                        -1.718620187426721E-2   -7.119701103814251E-3   -9.765721112765434E-3    5.069200204583164E-3    3.523555366161164E-2    3.541381229182206E-1    1.487972681815657E-3    1.009040709382350E-2
                         1.621621451634342E-2   -3.056476439962991E-2   -1.352085675113821E-2   -5.023367052018475E-3    1.467178882414059E-3    1.010174399245842E-2    2.229487540507298E-2    3.277476347517101E-1

 7.625000000000000E8     3.495351597564865E-2    3.141576451380144E-1    3.461889276213890E-3    6.062248868751159E-3   -1.900172185320001E-2    4.300350710908719E-3   -6.295107234901395E-3   -3.421737630874625E-2
                         3.442671393113691E-3    6.082907099894101E-3    2.174481864341434E-3    2.898631104705391E-1    2.492921185381173E-3    6.669249340420635E-3   -1.560945561234845E-2    4.126493356460305E-3
                        -1.904319233359400E-2    4.312106058715862E-3    2.473157666741685E-3    6.632492757781470E-3    2.891952207928168E-2    3.154830095071825E-1    1.566276602161793E-3    4.890317053658229E-3
                        -6.282184846105263E-3   -3.422543009383855E-2   -1.559150379127117E-2    4.114956400836664E-3    1.583744752429525E-3    4.943422105880924E-3    1.392079850595890E-2    2.867942107666446E-1

 7.750000000000000E8     1.130834099044734E-2    2.879253593178819E-1    9.243047393625045E-4    3.394178781169140E-3   -1.245872579726553E-2    1.581821209643161E-2   -2.670606922335753E-2   -2.312353139667117E-2
                         9.381806292933481E-4    3.365000229662218E-3   -2.128023028645791E-2    2.753618317219386E-1    5.440884842830426E-3   -3.583148381022738E-3   -9.691651234505128E-3    1.404531761582454E-2
                        -1.243752161708039E-2    1.581079777404183E-2    5.462020139628048E-3   -3.600761831866392E-3    7.541335024648548E-3    2.943966608377926E-1   -1.053260169661252E-3    5.522967481559859E-3
                        -2.664318531925636E-2   -2.313800979600445E-2   -9.680000495248782E-3    1.406367306651476E-2   -1.031653871946690E-3    5.508460530293867E-3   -1.418937391118024E-2    2.632869970520297E-1

 7.875000000000000E8    -7.146467459800795E-3    2.865174087126072E-1   -5.729591406652488E-4    6.431750077996890E-3    8.839514137615082E-4    1.974461447546766E-2   -3.575279948075828E-2   -5.539833405983398E-4
                        -5.518338536789414E-4    6.436786028512424E-3   -3.292120877716033E-2    2.728036455311058E-1   -3.286271222053786E-3   -8.333140852486981E-3    2.234946972813557E-3    1.677004309820962E-2
                         8.937676901385665E-4    1.977589410467867E-2   -3.269037589367137E-3   -8.309002565910129E-3   -4.495518225620179E-3    2.874121422787958E-1    1.110488177023545E-3    8.877764722398223E-3
                        -3.574498726656047E-2   -5.644581840423498E-4    2.240602867167786E-3    1.671782717715391E-2    1.094005860327581E-3    8.869035439396333E-3   -3.423884265944237E-2    2.609550500607147E-1

 8.000000000000000E8    -6.386116318950493E-3    2.835710097708734E-1    3.288983745676176E-3    9.600196410070807E-3    1.315656636363876E-2    1.343619716613277E-2   -2.691830319786121E-2    2.256333522508655E-2
                         3.315487992392072E-3    9.585385438694324E-3   -3.670197135530227E-2    2.630945309677657E-1   -1.085551106613657E-2   -1.503953384511754E-3    1.275069546026812E-2    9.896344175229650E-3
                         1.317869848586225E-2    1.344399262958473E-2   -1.084486614508142E-2   -1.520126392502231E-3   -9.468270006597692E-3    2.743850029020145E-1    5.773103772169211E-3    8.808922923068539E-3
                        -2.690533769895627E-2    2.261629570049711E-2    1.271657784966211E-2    9.850268185128686E-3    5.727431371501410E-3    8.778559021523486E-3   -3.926313156451632E-2    2.565007737099382E-1

 8.125000000000000E8    -6.410407646566878E-3    2.634485738419267E-1    1.067634694172021E-2    8.928971644353261E-3    1.693975326377126E-2    4.338704188687157E-4   -5.959945009920849E-3    3.318723909856969E-2
                         1.065802342309636E-2    8.940392000699874E-3   -4.825928621169650E-2    2.466305366360010E-1   -7.991319341177748E-3    8.092312128376760E-3    1.371310129099499E-2   -2.649577563335800E-3
                         1.694956688229741E-2    4.413788758739999E-4   -7.996135085871249E-3    8.115353195744532E-3   -2.249841902013318E-2    2.557238064161035E-1    1.058866809950880E-2    6.522591034942257E-3
                        -5.965117672806631E-3    3.317914997364323E-2    1.370337767292397E-2   -2.678780470959525E-3    1.055487578252210E-2    6.509718754290965E-3   -4.658711746839614E-2    2.387750091716552E-1

 8.250000000000000E8    -2.523727032828755E-2    2.389805015195118E-1    1.658707378536248E-2   -2.268775091391783E-4    1.005967669185581E-2   -9.450021844210942E-3    1.556250867617102E-2    2.844088147105464E-2
                         1.657520558352380E-2   -2.700839380202584E-4   -6.969109712939732E-2    2.363130601105395E-1    1.196355841584366E-3    1.075782863596035E-2    4.827252383493264E-3   -9.077138089466228E-3
                         1.006642186735194E-2   -9.480679620220442E-3    1.205742262736804E-3    1.076421853990763E-2   -4.599595179156074E-2    2.431367738117064E-1    1.401315550304188E-2   -1.136221183488784E-3
                         1.554835391658555E-2    2.846124673421459E-2    4.806296306161325E-3   -9.055320531546751E-3    1.400333586117992E-2   -1.088653010798526E-3   -7.182749055247138E-2    2.210644888740212E-1

 8.375000000000000E8    -5.740751268146219E-2    2.301830623915069E-1    1.064384795942777E-2   -1.125604066234074E-2    7.006600840215373E-4   -9.917706534356106E-3    2.860003973547003E-2    1.201939824876386E-2
                         1.063592247945681E-2   -1.122375245033133E-2   -9.127435221946917E-2    2.368167951550331E-1    7.928216600130907E-3    4.367601863700788E-3   -2.517853302581508E-3   -5.298248086451685E-3
                         7.280098406908130E-4   -9.912687496357937E-3    7.967981835052457E-3    4.357747273742336E-3   -7.182505703908992E-2    2.433478115653836E-1    8.210756230328008E-3   -8.938671275542195E-3
                         2.859010358623928E-2    1.202020976768564E-2   -2.527777644422017E-3   -5.277388355283999E-3    8.246545747895960E-3   -8.918288869874344E-3   -1.053065156465229E-1    2.230767323719797E-1

 8.500000000000000E8    -8.279156031736605E-2    2.399028546643624E-1    6.994429543589827E-5   -1.077891269453488E-2   -3.117660594334312E-3   -5.521465935494147E-3    2.888634930244077E-2   -7.344216553151822E-3
                         9.051264772649411E-5   -1.076105507597627E-2   -1.072055873625554E-1    2.431041821189380E-1    4.934338291037288E-3   -3.483453138015521E-3   -1.529177465214849E-3    4.542661382167297E-5
                        -3.155883423206564E-3   -5.513321160785126E-3    4.941944511225147E-3   -3.531267515753124E-3   -8.967221386314667E-2    2.531481831193417E-1    9.410310277593606E-4   -6.834787782633856E-3
                         2.891715250883224E-2   -7.365035605349914E-3   -1.521180151533732E-3    5.049765698846724E-5    9.699139153654164E-4   -6.850033316134145E-3   -1.248306969578880E-1    2.416135852795041E-1

 8.625000000000000E8    -9.229147620561626E-2    2.515660775674639E-1   -2.383144944562111E-3   -4.490020373413868E-3   -3.313999411383794E-3   -2.641023841885340E-3    1.854514305105633E-2   -2.329723628609715E-2
                        -2.386483355290721E-3   -4.454760859539982E-3   -1.173505668626261E-1    2.498110027207516E-1   -2.094836631721845E-3   -2.527368184075591E-3    1.936352603439806E-3   -6.385829873551470E-4
                        -3.300765340957076E-3   -2.637505852952291E-3   -2.083152180830344E-3   -2.509348059599528E-3   -9.774043387295357E-2    2.630493735712823E-1    1.577859474112724E-3   -2.991824387571947E-3
                         1.854583924076879E-2   -2.331392594274283E-2    1.898677861983079E-3   -5.646510572041400E-4    1.578250809766903E-3   -2.988854274201336E-3   -1.265694485852135E-1    2.548260902712385E-1

 8.750000000000000E8    -9.771871924140446E-2    2.533256048951887E-1    7.321576689122380E-4   -2.461590849098944E-3   -3.005251755426843E-3   -1.065866155132856E-3   -5.681672971357314E-4   -2.975248826707978E-2
                         7.032485383125271E-4   -2.460438321253180E-3   -1.256962817057332E-1    2.541691127452529E-1   -1.739919571576616E-3    3.517603482981848E-3    1.302650283823609E-3   -3.648816859015083E-3
                        -3.015307760996214E-3   -1.054083629774675E-3   -1.745104050064079E-3    3.537063353523187E-3   -1.017097603972678E-1    2.674106877497548E-1    4.037757229629177E-3   -4.589928290983375E-3
                        -5.794650000371396E-4   -2.974709182536583E-2    1.305049269140273E-3   -3.648178516183446E-3    4.041485238203045E-3   -4.558699928786801E-3   -1.291733986209943E-1    2.544545717521594E-1

 8.875000000000000E8    -1.111354331324628E-1    2.534567220338158E-1    2.042655449429327E-3   -5.786325135453276E-3   -2.322333897566563E-3   -2.172975180035630E-4   -1.892725189704767E-2   -2.171280971239318E-2
                         2.023959164850312E-3   -5.815084220612892E-3   -1.363226944853344E-1    2.577215623535359E-1    3.894909662913157E-3    4.037186913373815E-3   -1.612916921382651E-3   -4.297046875107638E-3
                        -2.330900385292488E-3   -2.262588426831509E-4    3.891834809557054E-3    4.060182914099979E-3   -1.091963257784926E-1    2.679179569979309E-1    2.421773500628119E-3   -9.099640441979980E-3
                        -1.896376108639967E-2   -2.172275876694082E-2   -1.613060748509885E-3   -4.292040035610083E-3    2.445290962333668E-3   -9.087455682099661E-3   -1.433676597585374E-1    2.549646253036299E-1

 9.000000000000000E8    -1.278378273631350E-1    2.633300367638940E-1   -2.521069476808460E-3   -8.838400665285429E-3   -2.196049709188476E-3   -2.213680657147163E-4   -2.735891227095320E-2   -4.703269669628363E-3
                        -2.528399483613938E-3   -8.880089728947351E-3   -1.503028612041762E-1    2.658405907922739E-1    6.240257450041196E-3   -8.000208427488650E-4   -3.957566771262458E-3   -2.950891678099940E-3
                        -2.213127737106272E-3   -2.468988612876942E-4    6.212218742433850E-3   -7.719628252853416E-4   -1.224525611030917E-1    2.730873186703879E-1   -4.081076029251910E-3   -1.063578556278125E-2
                        -2.737562397885900E-2   -4.692471583164231E-3   -3.966323948604906E-3   -2.913648532319194E-3   -4.078520888786503E-3   -1.062403904636291E-2   -1.586755616209800E-1    2.681921873598647E-1

 9.125000000000000E8    -1.371335635898901E-1    2.817811438046806E-1   -8.285145268174048E-3   -5.874166429777086E-3   -3.130551590113189E-3    3.540515369367094E-4   -2.337507607199160E-2    1.343227270140197E-2
                        -8.308794998333577E-3   -5.875682347594862E-3   -1.606592198171225E-1    2.821104704507168E-1    3.327370149203708E-3   -4.729162874712118E-3   -5.444416923809064E-3   -5.709783898842779E-4
                        -3.106235722002282E-3    3.455884771382586E-4    3.345671157241277E-3   -4.747662856916959E-3   -1.323421521184228E-1    2.879515587311956E-1   -9.519968096500554E-3   -6.008981074090494E-3
                        -2.340510309997455E-2    1.343721101042800E-2   -5.459603599660603E-3   -5.606047510659811E-4   -9.488777400117835E-3   -5.985984092020624E-3   -1.627980511246094E-1    2.876958943017082E-1

 9.250000000000000E8    -1.363656177759844E-1    2.994531103349056E-1   -9.637395201124992E-3    3.644557381905540E-4   -3.282315392489621E-3    2.677541886361341E-3   -8.552267041337564E-3    2.452781114974968E-2
                        -9.650853492784429E-3    3.851081099022523E-4   -1.613217335912765E-1    2.997409515036325E-1   -3.578106331480464E-4   -4.314520427255233E-3   -5.452187563188038E-3    3.066151849079153E-3
                        -3.319860410810240E-3    2.674789823653088E-3   -3.504864314233546E-4   -4.322625479363966E-3   -1.316258681180087E-1    3.042850942147829E-1   -1.006404397426305E-2    2.206816472933332E-4
                        -8.590855196433522E-3    2.452228457695140E-2   -5.435468398209079E-3    3.073934716870001E-3   -1.006508232210308E-2    2.320229054142489E-4   -1.577145252492631E-1    3.014935717951446E-1

 9.375000000000000E8    -1.308305725709103E-1    3.104599115921051E-1   -6.217593633310215E-3    5.447011412460762E-3   -8.812180594010346E-4    5.001463223879105E-3    9.402259073540144E-3    2.240405120933040E-2
                        -6.223875506795593E-3    5.473995176094313E-3   -1.562343795649493E-1    3.111409546842192E-1   -1.463589995361410E-3   -2.582424775064214E-3   -2.362682599692390E-3    6.137984981198373E-3
                        -8.608330385566040E-4    4.977001276812538E-3   -1.429711614439561E-3   -2.611125635198823E-3   -1.254524884118752E-1    3.129576899784939E-1   -6.823379024900793E-3    4.975377014516131E-3
                         9.414013984067136E-3    2.242434967286689E-2   -2.408802211245058E-3    6.132944091824939E-3   -6.822008247087091E-3    4.988907238628866E-3   -1.527507827053718E-1    3.069457431527107E-1

 9.500000000000000E8    -1.273654967731337E-1    3.151940888068134E-1   -4.763863066829838E-4    5.904496851059008E-3    3.096673721876934E-3    4.311500718472201E-3    1.955142846679231E-2    9.206398342752851E-3
                        -4.646315167398615E-4    5.900131837625076E-3   -1.527178627516286E-1    3.166612640803121E-1   -1.645050636498541E-3   -1.684766830005313E-3    2.109207832700165E-3    6.012039357396298E-3
                         3.114223579075354E-3    4.278041611090765E-3   -1.665361029560196E-3   -1.700650073193434E-3   -1.231106367863663E-1    3.150615438808725E-1   -1.467201751217804E-3    5.598929338306790E-3
                         1.958282756815264E-2    9.223971245556564E-3    2.117418358071294E-3    6.037864566837800E-3   -1.454890001073618E-3    5.586436684587121E-3   -1.530634754162582E-1    3.097813203764302E-1

 9.625000000000000E8    -1.289883721029823E-1    3.197772701899725E-1    2.234578794546922E-3    1.634661243279707E-3    4.805597995049949E-3    2.975564622943949E-4    1.760458298318673E-2   -4.655638427992156E-3
                         2.283849470430566E-3    1.667215115944149E-3   -1.531876044030235E-1    3.220713328631835E-1   -1.670938402451671E-3   -9.898661229874671E-4    4.826593242263205E-3    2.741044625858232E-3
                         4.786319829043661E-3    3.037955938752219E-4   -1.683960769163907E-3   -1.008631822389939E-3   -1.267233561305470E-1    3.189992132547283E-1    8.475041542781549E-4    1.918476950675968E-3
                         1.759618129409693E-2   -4.631435420201360E-3    4.837709749114765E-3    2.705583895569739E-3    8.422229049877775E-4    1.926221151647391E-3   -1.567176220829228E-1    3.163386009433542E-1

 9.750000000000000E8    -1.311589886400970E-1    3.288438945856479E-1   -6.253911112291662E-4   -1.652038936562064E-3    2.175579485506399E-3   -2.824488672371228E-3    9.551708565537439E-3   -1.140457104855526E-2
                        -6.406758169591248E-4   -1.666012303488282E-3   -1.533492392862851E-1    3.312567698054708E-1   -1.288314882259406E-3   -6.807209344897401E-4    4.008913017459034E-3   -6.528009323375420E-4
                         2.166548759759762E-3   -2.822400205488947E-3   -1.292638226183167E-3   -6.927204373980353E-4   -1.290381601684898E-1    3.292122424913178E-1   -1.670930943307558E-3   -3.039385380141749E-4
                         9.585900596080887E-3   -1.141362122278626E-2    3.983057687968050E-3   -6.802521864461665E-4   -1.648866203979467E-3   -3.603697101881251E-4   -1.570135446142167E-1    3.273281618466148E-1

 9.875000000000000E8    -1.278867645625779E-1    3.405598200421731E-1   -4.348550703231984E-3    7.521192013512163E-4   -1.149384317276311E-3   -1.539676190382249E-3    2.127466847308281E-3   -1.270147842877426E-2
                        -4.316361100906121E-3    7.057030619909680E-4   -1.485595303722456E-1    3.414699905609851E-1   -1.300541765738115E-3   -1.439479553498130E-3    1.898366007058217E-3   -1.124250051439151E-3
                        -1.137867798384287E-3   -1.551919195665743E-3   -1.323591818924496E-3   -1.466772414558449E-3   -1.240987322008642E-1    3.404885511130016E-1   -4.138083835169406E-3    2.106479061048734E-3
                         2.134927954843148E-3   -1.273790009835700E-2    1.901509240200555E-3   -1.124179027993244E-3   -4.110923390205326E-3    2.098357965347732E-3   -1.512550675357251E-1    3.377162081805221E-1

 1.000000000000000E9    -1.188643553693240E-1    3.484724790655901E-1   -2.851330076854997E-3    5.176612737468955E-3   -3.771313235709961E-4    1.408870653786977E-3   -4.412295739929619E-3   -1.130861107045101E-2
                        -2.880788867891081E-3    5.196082158359787E-3   -1.403547395640517E-1    3.474500925378312E-1   -3.556886893787188E-3   -1.745208317898415E-3    2.222276334503183E-3   -2.049582372440381E-4
                        -3.963756463126382E-4    1.428863306953130E-3   -3.560354513907067E-3   -1.752131354757919E-3   -1.147923091089350E-1    3.456346924219375E-1   -2.302300103233815E-3    5.789401232680506E-3
                        -4.398679205139613E-3   -1.134665404453848E-2    2.227505053151303E-3   -2.337949098124496E-4   -2.313715009412084E-3    5.782824718616798E-3   -1.426407638674678E-1    3.425951846065453E-1

 1.012500000000000E9    -1.096590973273654E-1    3.501199169556958E-1    1.800518432459653E-3    5.554216170880557E-3    2.711588037305902E-3    9.264761205743179E-4   -9.479340897587415E-3   -6.743001995908098E-3
                         1.780157811647456E-3    5.533001535868921E-3   -1.343033715093131E-1    3.483893563126362E-1   -5.735431086295752E-3    1.641325085780804E-3    3.699875722622451E-3   -2.035994479574672E-3
                         2.710997979157200E-3    9.209073775958561E-4   -5.704474820236687E-3    1.669019950502439E-3   -1.082944511288215E-1    3.448449448666430E-1    1.966806577273927E-3    5.848591761334935E-3
                        -9.468762964813865E-3   -6.764840181412949E-3    3.720620396735742E-3   -2.033523834205486E-3    1.955661262143997E-3    5.852838589691481E-3   -1.369766681831672E-1    3.423554442577416E-1

 1.025000000000000E9    -1.051276436105610E-1    3.487211200814210E-1    3.823633968055610E-3    2.115864999678206E-3    3.096864733174070E-3   -2.469970093353365E-3   -1.100842292462398E-2   -4.491896086189238E-4
                         3.803686144183273E-3    2.140964988728865E-3   -1.334152194879789E-1    3.485697230844148E-1   -3.077136645099393E-3    6.066902307115468E-3    1.985454495790664E-3   -5.419512572538861E-3
                         3.105893782724428E-3   -2.513139392176590E-3   -3.069598164028258E-3    6.064271977613723E-3   -1.074852460997007E-1    3.435265323576189E-1    3.869851716486337E-3    2.752389148359646E-3
                        -1.100964510137992E-2   -4.733174945452850E-4    1.956593357110102E-3   -5.401231066667772E-3    3.870790405385020E-3    2.736208271308495E-3   -1.373217756603378E-1    3.420174153715916E-1

 1.037500000000000E9    -1.047468528602880E-1    3.501279659473863E-1    2.168536399378512E-3   -2.522715678080603E-4    7.995860216091390E-5   -4.596438552912663E-3   -9.331573411996462E-3    5.318345901862023E-3
                         2.133809997148179E-3   -2.425874923353412E-4   -1.352525312775604E-1    3.525242686580078E-1    2.073696335636192E-3    5.994100468180253E-3   -2.535954790097830E-3   -5.988328664130999E-3
                         8.960472032307352E-5   -4.613990739988911E-3    2.053358111007578E-3    5.985693442850051E-3   -1.091021735717867E-1    3.469765056297813E-1    2.638024096356934E-3    6.904840349630877E-4
                        -9.343091583007678E-3    5.308133200012353E-3   -2.552163245519183E-3   -6.007554242535229E-3    2.604649376779769E-3    6.985959106203035E-4   -1.397760793816427E-1    3.466240643865117E-1

 1.050000000000000E9    -1.030081567007247E-1    3.550578988302879E-1    3.983618555736575E-4    4.114311285337116E-4   -3.397297392933973E-3   -3.304988837238417E-3   -4.915346848800736E-3    9.737735898870189E-3
                         3.644155805240721E-4    4.073650665694110E-4   -1.345059840376569E-1    3.593832167608692E-1    4.259848202221867E-3    2.425620394736115E-3   -6.066884541358318E-3   -2.779454827030005E-3
                        -3.403908202891928E-3   -3.308277843028490E-3    4.270558850429379E-3    2.416596316490262E-3   -1.075782911604516E-1    3.530607138562959E-1    1.576189505971408E-3    1.203197614312366E-3
                        -4.929845513594717E-3    9.723627441814762E-3   -6.055553438778304E-3   -2.793221494243826E-3    1.575358155695596E-3    1.219739249428486E-3   -1.387020235384238E-1    3.536937982205801E-1

 1.062500000000000E9    -9.855938503485646E-2    3.586645740871501E-1    7.344880794113310E-4    1.905836882515033E-3   -4.474938447802578E-3   -1.692204045287407E-5    1.823595387798850E-3    1.103261253235369E-2
                         7.600995769121784E-4    1.896602503115813E-3   -1.307952674958978E-1    3.643304250582586E-1    3.155664272906694E-3   -2.466351226663493E-4   -6.065669680430031E-3    1.814168893985878E-3
                        -4.460104925103718E-3    2.307198626720326E-5    3.177735338725871E-3   -2.348992357035805E-4   -1.035293325010086E-1    3.568528287894270E-1    2.458166580820521E-3    1.873169534983862E-3
                         1.818416419616600E-3    1.102969307062664E-2   -6.053174265865051E-3    1.800740520740424E-3    2.455918642623669E-3    1.892660728064289E-3   -1.351340776250394E-1    3.581648257035590E-1

 1.075000000000000E9    -9.504011791557029E-2    3.588154617777336E-1    2.460439679643461E-3    2.289884278736621E-3   -2.926477177653562E-3    2.611803526300304E-3    8.327901715707943E-3    7.454325246287133E-3
                         2.479461910949198E-3    2.281031140994516E-3   -1.281841023865883E-1    3.663910456510343E-1    1.608257662431784E-3   -3.993369371897988E-4   -3.147237260328512E-3    4.649851488287098E-3
                        -2.898707658747789E-3    2.644920033910102E-3    1.618562695047782E-3   -3.994143331803111E-4   -1.012419048471643E-1    3.579168107702437E-1    3.995827743062490E-3    1.259986056772369E-3
                         8.326732117827983E-3    7.446152079857284E-3   -3.143820865335186E-3    4.640383714003102E-3    3.982722114704501E-3    1.229693513375136E-3   -1.332891585563475E-1    3.600061507578031E-1

 1.087500000000000E9    -9.529965492901755E-2    3.576869399421363E-1    4.368155249893192E-3    1.056368511820197E-3   -3.834364245511073E-4    3.207578532706637E-3    1.070748086882236E-2    4.211861813129994E-4
                         4.383866315701211E-3    1.045329609104100E-3   -1.284904827817552E-1    3.689136977655262E-1    1.777737295636242E-3    3.682526036940544E-4    2.994754631524729E-4    4.771946721627133E-3
                        -3.935497993243284E-4    3.233010948688684E-3    1.738514517879435E-3    3.583733499416864E-4   -1.020183247377424E-1    3.594188528973171E-1    4.999056944499832E-3   -7.503565995008192E-4
                         1.069931581783890E-2    3.961210622217234E-4    2.860527661792099E-4    4.791408877068481E-3    5.010663680409325E-3   -7.554275958216939E-4   -1.342184842183489E-1    3.625076707421930E-1

 1.100000000000000E9    -9.888643079997732E-2    3.586786312104500E-1    4.925392772481291E-3   -1.773579472615279E-3    1.373609971304945E-3    1.916548120810141E-3    7.945125085950829E-3   -5.885045546677513E-3
                         4.918835404176382E-3   -1.791097972896043E-3   -1.295676062392735E-1    3.742819491900536E-1    3.020617690400696E-3   -3.586153021974380E-4    2.471262546165948E-3    2.985596859468931E-3
                         1.380834398289354E-3    1.924160372173496E-3    2.995271476769228E-3   -3.484516264197015E-4   -1.039857322212987E-1    3.635766829353194E-1    4.358802863187141E-3   -3.404336098598157E-3
                         7.941470878275719E-3   -5.913781529503073E-3    2.468692052713472E-3    2.963445728239620E-3    4.365216367731486E-3   -3.408163881408664E-3   -1.362921342132011E-1    3.680901515475812E-1

 1.112500000000000E9    -1.024976923280459E-1    3.637515365209103E-1    3.087099880405666E-3   -4.220322225358997E-3    1.127951590677653E-3    2.010165155897316E-4    2.402564183353038E-3   -8.650578720147614E-3
                         3.055670336032464E-3   -4.238589360231819E-3   -1.289182900683604E-1    3.818118140010027E-1    3.029204075922714E-3   -2.624477595996122E-3    2.556327733785040E-3    7.920940898335604E-4
                         1.152578377132946E-3    2.301821667332134E-4    3.032171718680609E-3   -2.606410173287939E-3   -1.043029735498636E-1    3.699729040234898E-1    2.031534521483499E-3   -5.023345298654557E-3
                         2.418117368681629E-3   -8.641690532485471E-3    2.553016233064820E-3    8.141769694109389E-4    2.044886943428787E-3   -5.006008698619142E-3   -1.363390145251879E-1    3.762557684790671E-1

 1.125000000000000E9    -1.032672078873153E-1    3.708008338914858E-1    2.781653572731192E-4   -4.480552240483234E-3   -1.509692999278041E-4    3.180946642455634E-4   -2.843038954974448E-3   -7.515096295892061E-3
                         2.772492002591448E-4   -4.484752567919381E-3   -1.268537715771327E-1    3.890633433687104E-1    9.833853413068556E-4   -4.334549928909637E-3    1.562626225868830E-3    2.075840873269256E-4
                        -1.190168079285839E-4    3.431277714693569E-4    9.961703625424798E-4   -4.323287130946644E-3   -1.026936149375221E-1    3.761636299181195E-1   -5.056105741722610E-4   -4.755750011212524E-3
                        -2.863412159847298E-3   -7.513639000276492E-3    1.569539879161821E-3    2.015996053555733E-4   -5.031491308365096E-4   -4.749651892080695E-3   -1.342437257996060E-1    3.841661381468007E-1

 1.137500000000000E9    -1.021678937334709E-1    3.772211395842968E-1   -1.107918949044848E-3   -3.076394967772064E-3    2.845139552178682E-4    1.766466287899050E-3   -5.945466738128988E-3   -4.094640185849569E-3
                        -1.120192746454142E-3   -3.055576511697953E-3   -1.251176516061639E-1    3.956560840914595E-1   -1.785765328043344E-3   -4.052617886414566E-3    1.878662898556261E-3    6.525287379117102E-4
                         3.043595756871292E-4    1.777092496042385E-3   -1.792441868869357E-3   -4.050765786702696E-3   -1.009408024421283E-1    3.814614115844840E-1   -1.938161394533056E-3   -3.345308673495708E-3
                        -5.929441993302626E-3   -4.071544093223466E-3    1.870390572114360E-3    6.516909512818923E-4   -1.936548846031988E-3   -3.350201559605075E-3   -1.322316170269208E-1    3.908285417283380E-1

 1.150000000000000E9    -1.013791574908782E-1    3.830913078968468E-1   -9.577393292655890E-4   -2.165252659788902E-3    2.484385136137765E-3    1.630769607441729E-3   -6.542231838057467E-3   -2.988029507183862E-5
                        -9.727158398601794E-4   -2.154157035569584E-3   -1.241222210074421E-1    4.025594004953030E-1   -3.609661199677138E-3   -1.957515991577351E-3    3.218459072270911E-3   -3.539573639366186E-4
                         2.486339117504197E-3    1.608149616918696E-3   -3.591129309168240E-3   -1.944055108716001E-3   -1.000631772652669E-1    3.869682244257268E-1   -2.020413448444913E-3   -2.115948927998417E-3
                        -6.537162120878464E-3   -3.907543240379855E-5    3.198029088011455E-3   -3.647040486313122E-4   -2.014843515118570E-3   -2.128235873959497E-3   -1.315304250781202E-1    3.977262548737543E-1

 1.162500000000000E9    -1.018935545576734E-1    3.901053325175682E-1   -9.203836579381421E-4   -2.608632903343440E-3    3.515636246370800E-3   -8.572710932552691E-4   -4.971064207712538E-3    3.286870498994787E-3
                        -9.526060698306061E-4   -2.622666631927467E-3   -1.234751048478570E-1    4.104829758684538E-1   -3.273626056240212E-3    5.388141194045337E-4    2.863493308933251E-3   -3.055974847466720E-3
                         3.506652752532788E-3   -8.793802087621672E-4   -3.252069727171826E-3    5.527500113890666E-4   -9.990598659937623E-2    3.937744974674835E-1   -1.866597504462439E-3   -1.945087960623066E-3
                        -4.964839201887291E-3    3.296600757915267E-3    2.867578464954533E-3   -3.038378148272452E-3   -1.863273964204049E-3   -1.945229861500636E-3   -1.315276275914311E-1    4.064171239793842E-1

 1.175000000000000E9    -1.025190917180388E-1    3.998172865315955E-1   -2.284296914724827E-3   -3.018952106121086E-3    1.964011583614705E-3   -3.279182278221516E-3   -2.193283818514188E-3    4.963070847366379E-3
                        -2.301456559574172E-3   -3.009786025102010E-3   -1.224384816758843E-1    4.198698777851901E-1   -1.511492434711225E-3    1.521366925229484E-3    6.522535693917139E-6   -4.600216816041383E-3
                         1.949777109375497E-3   -3.282268042068802E-3   -1.505874422733067E-3    1.519477064069832E-3   -9.952286887297114E-2    4.025412795192397E-1   -2.582228017964577E-3   -2.066431802516787E-3
                        -2.149758980994225E-3    4.946331683045350E-3    9.737896368646590E-6   -4.558564685497745E-3   -2.577345283614776E-3   -2.069010449844109E-3   -1.301669666756535E-1    4.172837906407807E-1

 1.187500000000000E9    -1.011502674072316E-1    4.117751142760721E-1   -4.094270641556277E-3   -1.852817655016251E-3   -7.094910427673629E-4   -3.553483768040451E-3    6.201403029460976E-4    4.988716543531304E-3
                        -4.125132236593724E-3   -1.862285918100120E-3   -1.199236162011818E-1    4.308082563502868E-1   -3.957246528079789E-4    7.485718378725752E-4   -2.954881707141191E-3   -3.331172121647279E-3
                        -7.103301240632872E-4   -3.534330989615913E-3   -4.346859615444113E-4    7.569709268282031E-4   -9.770018677194585E-2    4.130607727390753E-1   -3.939591915241014E-3   -1.182845574740103E-3
                         6.501841144454502E-4    4.965710236625414E-3   -2.928486419711472E-3   -3.322808151968922E-3   -3.938746320528573E-3   -1.182613192340416E-3   -1.262542462194118E-1    4.292184310624688E-1

 1.200000000000000E9    -9.704031877341274E-2    4.238995950374413E-1   -4.631686796523004E-3    4.553946913691387E-4   -2.496439566888623E-3   -2.049121378123887E-3    3.000073372850628E-3    3.830258866886409E-3
                        -4.637572443470712E-3    4.682791546285681E-4   -1.148692498605477E-1    4.424557285878675E-1   -1.060950220341445E-3    1.060046965182453E-4   -4.008468764611717E-3   -6.597362049325413E-4
                        -2.504509499920845E-3   -2.070247237781198E-3   -1.076462158781091E-3    1.089994493653604E-4   -9.379472733759281E-2    4.239192993045631E-1   -4.412344314821525E-3    8.317431276783102E-4
                         3.004100545810377E-3    3.835071783600491E-3   -4.002062898196798E-3   -6.678023000816033E-4   -4.409571518290759E-3    8.321720962557375E-4   -1.200451334705615E-1    4.405968561007251E-1

 1.212500000000000E9    -9.149947323626555E-2    4.348389202754557E-1   -3.562115267150314E-3    2.476704460251658E-3   -2.762816253474337E-3   -1.252448917454447E-4    4.561960746512024E-3    1.512858020694143E-3
                        -3.573359488939976E-3    2.445916952092654E-3   -1.077778757372483E-1    4.534118381399766E-1   -1.931223648749444E-3    1.043821326328258E-3   -3.110885028381740E-3    1.620993116650715E-3
                        -2.732915544380835E-3   -1.482354046773051E-4   -1.906159338259458E-3    1.016670234029041E-3   -8.835232494989328E-2    4.339008562153283E-1   -3.466924981585018E-3    2.799195818059340E-3
                         4.599181835245303E-3    1.556159406767191E-3   -3.110601537543971E-3    1.629280360016758E-3   -3.451417885231923E-3    2.756030799477146E-3   -1.127642231723339E-1    4.509567844201423E-1

 1.225000000000000E9    -8.566272604303257E-2    4.452472105513106E-1   -1.892455360760173E-3    3.162728910687261E-3   -1.904365524806430E-3    1.096967741304766E-3    4.520947987704966E-3   -1.326424437675839E-3
                        -1.874030004745801E-3    3.194927989748600E-3   -1.001813644772698E-1    4.639240396121694E-1   -1.214385396933520E-3    2.731565435677707E-3   -1.390568655774456E-3    2.550032422724266E-3
                        -1.880940943435041E-3    1.113432515087034E-3   -1.208114565254451E-3    2.702113341410245E-3   -8.274870368401392E-2    4.435155215475173E-1   -1.682436088196644E-3    3.601725823566019E-3
                         4.517515702574052E-3   -1.343061814391510E-3   -1.400156063764913E-3    2.553988272297847E-3   -1.671982649052033E-3    3.604016087127148E-3   -1.052744744370163E-1    4.613569193338450E-1

 1.237500000000000E9    -7.896574408598114E-2    4.563829903255830E-1   -6.749651252179677E-4    2.973884114688029E-3   -9.525806808266400E-4    1.389117985519133E-3    2.809988087719949E-3   -3.468603744803917E-3
                        -6.763473119513940E-4    2.961608610055776E-3   -9.226831522081791E-2    4.752153871572028E-1    8.722987802585476E-4    3.128773048409300E-3    3.896216438377037E-5    2.344117387117737E-3
                        -9.530655662546552E-4    1.392158557103762E-3    8.926484712978108E-4    3.121089303613070E-3   -7.649454006076317E-2    4.540493287546369E-1   -2.700271526694718E-4    3.279789797921529E-3
                         2.812476786882641E-3   -3.477716634320947E-3    3.105878912807337E-5    2.323607366264723E-3   -2.679549438476385E-4    3.312010733887533E-3   -9.691140724900997E-2    4.725313501264495E-1

 1.250000000000000E9    -7.002839408803790E-2    4.684405954564084E-1   -1.664353475075737E-4    2.773067517637110E-3   -5.114160604778325E-4    1.309662277256982E-3    4.434849934515829E-4   -4.216379451588224E-3
                        -1.904583826867463E-4    2.806360454972258E-3   -8.249616118082288E-2    4.872854089289990E-1    2.451175348188623E-3    1.780349265733227E-3    7.423994118995680E-4    1.747358957886912E-3
                        -5.081905391693697E-4    1.320859285681293E-3    2.470925259531949E-3    1.780930163120652E-3   -6.809670411711936E-2    4.653441028801190E-1    3.307995565430355E-4    2.941015542384642E-3
                         4.614290731843003E-4   -4.221990942384343E-3    7.400926848887532E-4    1.745614814021359E-3    3.283768288255070E-4    2.921734303951121E-3   -8.661179480019174E-2    4.837740036872875E-1

 1.262500000000000E9    -5.784346103495473E-2    4.799410302267837E-1    4.792278436232953E-4    3.043331074231489E-3   -2.504506341465255E-4    1.564406003759123E-3   -1.875081592419881E-3   -3.723349848652789E-3
                         4.945308070717338E-4    3.042618629082245E-3   -6.995148315353125E-2    4.980923607640715E-1    2.499974455176676E-3    5.481844274335769E-5    1.108789051611890E-3    1.368503003121485E-3
                        -2.605809336747285E-4    1.551428172911855E-3    2.481056361466228E-3    5.493928415655596E-5   -5.680040827109058E-2    4.759733223696737E-1    9.832554710729408E-4    3.005745153541035E-3
                        -1.861610960626327E-3   -3.738147955688371E-3    1.108900316943469E-3    1.358679817826838E-3    9.772312426352130E-4    3.014889256329667E-3   -7.416457833204344E-2    4.936773256776970E-1

 1.275000000000000E9    -4.335657171157158E-2    4.893621280013267E-1    1.724156384370720E-3    3.076236691252051E-3    5.218456715488324E-4    1.933413335810889E-3   -3.621432815025445E-3   -2.077018603821197E-3
                         1.737445567368499E-3    3.034757817541409E-3   -5.601948894367721E-2    5.065608936166779E-1    1.641078179968093E-3   -7.596418307922777E-4    1.621903463027697E-3    1.009634936849494E-3
                         5.076099373824264E-4    1.923045053476556E-3    1.625653443446983E-3   -7.779767069358417E-4   -4.388525127570057E-2    4.844589579484183E-1    2.204171701580276E-3    2.818865944508797E-3
                        -3.602544774461309E-3   -2.046500469319736E-3    1.623628703628690E-3    1.036998907628176E-3    2.201282153134179E-3    2.809793667432489E-3   -6.060089801559418E-2    5.011092206853103E-1

 1.287500000000000E9    -2.824132300335840E-2    4.966969527546387E-1    3.097363724192775E-3    2.064662755746660E-3    1.792406027629401E-3    1.637720999573696E-3   -4.171148801444480E-3    4.284358754021476E-4
                         3.110801283826931E-3    2.061681867606390E-3   -4.204032660008610E-2    5.129916211294615E-1    1.120566928920885E-3   -7.722661108678279E-4    2.260857020993814E-3    1.506784490547103E-4
                         1.796495197262331E-3    1.627591515433865E-3    1.089294519784594E-3   -8.015290597834646E-4   -3.098699241034529E-2    4.912488852421109E-1    3.456469357197955E-3    1.719228524995770E-3
                        -4.152495310284479E-3    4.332216345939727E-4    2.285580622169973E-3    1.688365073370679E-4    3.428946416296855E-3    1.730226310868482E-3   -4.707162193172817E-2    5.069762205063101E-1

 1.300000000000000E9    -1.326580316712501E-2    5.027777901250825E-1    3.680995491291413E-3    3.842137706504521E-4    2.646278349561707E-3    2.452652879720939E-4   -3.028250897100216E-3    2.785868903660393E-3
                         3.696161220936584E-3    3.727665513083983E-4   -2.789840527791213E-2    5.185065001428761E-1    1.076087685157045E-3   -9.321982930687292E-4    2.210830169217228E-3   -1.265725403386483E-3
                         2.666296211585437E-3    2.352118526808808E-4    1.059604171153910E-3   -9.154756248489380E-4   -1.814103894266920E-2    4.974752490695224E-1    3.834032613546247E-3   -5.225475119577776E-5
                        -3.040856172567225E-3    2.758053582424216E-3    2.185611681883409E-3   -1.290882984959029E-3    3.808841491688058E-3   -5.314268010076756E-5   -3.347175216572270E-2    5.122748035027708E-1

 1.312500000000000E9     1.764494537613639E-3    5.077829015290614E-1    3.167051310809024E-3   -1.237172377988924E-3    2.326915836138345E-3   -1.464040381933004E-3   -7.229088864526795E-4    3.904505109148837E-3
                         3.142972761141236E-3   -1.266439566902651E-3   -1.280838098744157E-2    5.234711690268949E-1    9.100964635431800E-4   -1.493071383706410E-3    1.035630383823588E-3   -2.463954458266142E-3
                         2.327264134467300E-3   -1.513687619768685E-3    9.095209616929785E-4   -1.503340542510721E-3   -4.526961388931054E-3    5.035473402081960E-1    3.115467672112033E-3   -1.647786423783293E-3
                        -7.170414036546599E-4    3.897787015804230E-3    1.049539877976265E-3   -2.461057975327558E-3    3.124358184839959E-3   -1.666321246582774E-3   -1.922231510275339E-2    5.172545661382015E-1

 1.325000000000000E9     1.710153494731466E-2    5.115439763386092E-1    1.968788962505100E-3   -2.093681657599272E-3    9.333142505095611E-4   -2.543209746061745E-3    1.649790946170916E-3    3.353356188687621E-3
                         1.957580203569841E-3   -2.100326915229185E-3    3.321078507478744E-3    5.272193321190143E-1    1.507557484156705E-4   -1.976265576826771E-3   -6.669195619181898E-4   -2.522726372247703E-3
                         9.120041621707660E-4   -2.515850097260648E-3    1.493048827687526E-4   -1.991377095669318E-3    1.023860417853718E-2    5.085897559872772E-1    1.856662574540452E-3   -2.419021696738803E-3
                         1.681740172526059E-3    3.361771282447363E-3   -6.331014321662380E-4   -2.516598381020316E-3    1.837521458539986E-3   -2.424809208646218E-3   -3.793588046297893E-3    5.212262985183638E-1

 1.337500000000000E9     3.273744634631937E-2    5.133009122427061E-1    9.506908908048518E-4   -2.143490444679210E-3   -6.677617972927511E-4   -2.378523393209290E-3    3.124145225494966E-3    1.615608517927388E-3
                         9.458423087338871E-4   -2.137300622711476E-3    1.973375553763325E-2    5.291890982504603E-1   -9.489663393548347E-4   -1.915825669976477E-3   -1.853957211351875E-3   -1.519683971205659E-3
                        -6.858563387203832E-4   -2.386725958780575E-3   -9.544268730049975E-4   -1.910791947833866E-3    2.566609017754896E-2    5.117663668283434E-1    7.394366517912862E-4   -2.445673594728618E-3
                         3.106773148501347E-3    1.599148838480286E-3   -1.835516509633727E-3   -1.532576308618519E-3    7.473686638208983E-4   -2.407050704274400E-3    1.216324310263680E-2    5.231984687762686E-1

 1.350000000000000E9     4.788017374871659E-2    5.128421632338891E-1    3.935928650579812E-4   -1.965286515579907E-3   -1.696132025987860E-3   -1.484964797708239E-3    3.201694839935890E-3   -4.520021323440512E-4
                         4.244697463128077E-4   -1.952240084410651E-3    3.546334132638238E-2    5.294819797394980E-1   -1.790167022189252E-3   -1.119834919651451E-3   -2.131771376909767E-3   -2.011884702138494E-4
                        -1.707919791082858E-3   -1.462722709702676E-3   -1.821443011669770E-3   -1.101548920407670E-3    4.097467941155589E-2    5.129307440636139E-1    8.938172966715584E-5   -2.192004821545120E-3
                         3.223384680001177E-3   -4.617901993110219E-4   -2.101760033697191E-3   -2.052930672889132E-4    1.117931760388215E-4   -2.227003605992562E-3    2.727099654815009E-2    5.232931152777872E-1

 1.362500000000000E9     6.200340126950193E-2    5.107853169901861E-1    2.994790499500014E-5   -2.058963103405473E-3   -1.957031731255054E-3   -3.394180816445781E-4    2.215103198012010E-3   -2.060136370229242E-3
                         4.252311884189391E-5   -2.053601937251879E-3    5.013066670661336E-2    5.284304195499581E-1   -1.955296314808797E-3    1.447748113458599E-6   -1.692997496763320E-3    8.202004728642075E-4
                        -2.009480530957902E-3   -3.395439853217615E-4   -1.944160941751032E-3    3.063243666043255E-5    5.561776351924481E-2    5.126286395782275E-1   -3.986198043475914E-4   -2.150569311806578E-3
                         2.206701560446809E-3   -2.076092466213524E-3   -1.699760014191608E-3    8.411271649897491E-4   -3.686004687107360E-4   -2.118845700101377E-3    4.122458929729843E-2    5.220847667593642E-1

 1.375000000000000E9     7.498858976232914E-2    5.081872596700857E-1   -6.755567620921122E-4   -2.181689006378272E-3   -1.719270202228580E-3    6.464466060018726E-4    6.055735253401634E-4   -2.775776480743799E-3
                        -6.782987648141199E-4   -2.193136578223787E-3    6.372360631210461E-2    5.266001458742193E-1   -1.406766240407670E-3    8.559372669222144E-4   -9.474243218204075E-4    1.379976411639516E-3
                        -1.736027002680577E-3    6.230060977072721E-4   -1.421767831740092E-3    8.492220250757013E-4    6.943184236417588E-2    5.115391512623659E-1   -1.078280503993169E-3   -2.031437442541825E-3
                         5.990900569663373E-4   -2.773017270305724E-3   -9.367459851822799E-4    1.398771890866614E-3   -1.080237190554700E-3   -2.039549322571446E-3    5.422437921365943E-2    5.203081025990316E-1

 1.387500000000000E9     8.732123063366948E-2    5.054090191445302E-1   -1.641134975201762E-3   -1.829336522446503E-3   -1.135130815184138E-3    1.279833770501064E-3   -9.971172092209071E-4   -2.460855102109897E-3
                        -1.600092429082066E-3   -1.815205999252084E-3    7.649090434031733E-2    5.243079004003186E-1   -6.942613279592345E-4    1.067412631567247E-3   -1.375150633168145E-4    1.502409012228381E-3
                        -1.137272457224875E-3    1.279969339810523E-3   -7.373473405804294E-4    1.050073087586852E-3    8.289656375434365E-2    5.098643609464462E-1   -1.901404145514349E-3   -1.494054153469410E-3
                        -9.971869714098323E-4   -2.458379084897671E-3   -1.484776606433131E-4    1.503854345613067E-3   -1.895976097756503E-3   -1.498205394655428E-3    6.706812718821482E-2    5.180358219202831E-1

 1.400000000000000E9     9.939271400657372E-2    5.023920461668773E-1   -2.273563672901629E-3   -7.903314584371131E-4   -3.702200005706982E-4    1.592010875347769E-3   -2.055721313892438E-3   -1.368282804553347E-3
                        -2.248916591730461E-3   -8.197869496034553E-4    8.862766032183145E-2    5.214562104653745E-1   -3.224678047356442E-4    9.450686241299372E-4    5.306072714445620E-4    1.295770677077837E-3
                        -3.674936842043245E-4    1.593414072684542E-3   -3.137269931501861E-4    9.530595827378403E-4    9.618611510587133E-2    5.073859732302231E-1   -2.308363996655706E-3   -4.468388357944381E-4
                        -2.090875869231166E-3   -1.393805334323644E-3    5.297316511249426E-4    1.301991459133342E-3   -2.332623497287501E-3   -4.363293927267497E-4    7.979645729389018E-2    5.151023136756609E-1

 1.412500000000000E9     1.109131471431525E-1    4.989380279797186E-1   -2.155142477241120E-3    3.576438240531419E-4    4.261976467872247E-4    1.545873035433636E-3   -2.401032537248971E-3   -1.330788130042954E-6
                        -2.143831148276805E-3    3.260098577513454E-4    1.006015099688613E-1    5.180447268882501E-1   -1.613826909246208E-4    9.316861401594422E-4    9.999031016201883E-4    8.702214741088585E-4
                         4.159125484351247E-4    1.548442752863596E-3   -1.737419200428836E-4    9.459199881094057E-4    1.091432007343389E-1    5.041089262193200E-1   -2.053019885492190E-3    6.085247000851516E-4
                        -2.404825865840547E-3   -8.793219117865147E-6    1.003571329763510E-3    8.556059695484624E-4   -2.021331257775386E-3    5.972017866145617E-4    9.186043826412435E-2    5.115056787954938E-1

 1.425000000000000E9     1.212172651160860E-1    4.953243456400176E-1   -1.495896914755376E-3    1.015711137492123E-3    1.122327608007996E-3    1.120638850272308E-3   -1.927952717376821E-3    1.317175473151476E-3
                        -1.479108627051463E-3    1.016044103824548E-3    1.118369581995292E-1    5.145886913066090E-1    9.823167047178508E-5    1.104427515223113E-3    1.239609597148260E-3    2.721003743148417E-4
                         1.127286668038782E-3    1.137281181449170E-3    8.552735561754905E-5    1.102397047096955E-3    1.210681771783362E-1    5.002849107931793E-1   -1.305985993902495E-3    1.191705569032903E-3
                        -1.922866333172749E-3    1.310707347030354E-3    1.247216179501112E-3    2.863083628737996E-4   -1.298150543342429E-3    1.172694777039448E-3    1.026981212301128E-1    5.079255471013410E-1

 1.437500000000000E9     1.304012075091134E-1    4.921535153938495E-1   -7.802503114989467E-4    1.179056001236607E-3    1.562545569564079E-3    4.032712296768048E-4   -7.885336484198546E-4    2.110057589032130E-3
                        -7.878789236040421E-4    1.150625168690917E-3    1.223874514556312E-1    5.113679819457183E-1    6.419474503800484E-4    1.106198632905063E-3    1.203753655380499E-3   -3.585940155429370E-4
                         1.559185418754365E-3    3.988393286950654E-4    6.465950242519240E-4    1.094509902607230E-3    1.318105829309153E-1    4.966824740697945E-1   -6.354500596460060E-4    1.223402891731377E-3
                        -7.784816080958853E-4    2.114287290969031E-3    1.214466558739751E-3   -3.862815571309208E-4   -6.281489628685204E-4    1.232572339505674E-3    1.126675781071753E-1    5.049737168710231E-1

 1.450000000000000E9     1.392820607450774E-1    4.898618629368900E-1   -4.439929704520882E-4    1.088510790115690E-3    1.463701769553678E-3   -5.258527873961399E-4    6.169222830859332E-4    2.073185723644789E-3
                        -4.230292511671551E-4    1.092720064598084E-3    1.325914296559032E-1    5.087443489547134E-1    1.195859704685589E-3    6.507221500538091E-4    8.226524645791474E-4   -9.396451789460964E-4
                         1.509423027470145E-3   -5.228947319650373E-4    1.195349059271557E-3    6.663283317326753E-4    1.418372549714361E-1    4.937140040103101E-1   -2.787079031972812E-4    1.058148589902222E-3
                         6.180675606235034E-4    2.113652592045402E-3    8.186078854300988E-4   -9.470453647673433E-4   -2.941479471933082E-4    1.048043298757464E-3    1.224313782071232E-1    5.027095529007257E-1

 1.462500000000000E9     1.482722807630093E-1    4.880930839683969E-1   -1.905397070356574E-4    1.078221516155714E-3    9.028650372664563E-4   -1.246225570894040E-3    1.672367308403290E-3    1.237997565137533E-3
                        -2.302942505375356E-4    1.095313619807489E-3    1.427331722239779E-1    5.065481000373580E-1    1.329506169596364E-3   -7.677163430076529E-5    1.881423687794417E-4   -1.190612612833580E-3
                         9.148500652975232E-4   -1.223691776480380E-3    1.328453242940461E-3   -7.526668102601815E-5    1.518330505645941E-1    4.911709012691616E-1   -1.086932924980376E-4    1.025789279179067E-3
                         1.678442984660384E-3    1.225689025644159E-3    1.706797823393143E-4   -1.190875166557243E-3   -1.050988997022592E-4    9.837190979575328E-4    1.322687239881402E-1    5.005416186230572E-1

 1.475000000000000E9     1.575368062907799E-1    4.864491247672568E-1    1.324354892527053E-4    1.130971298665937E-3    3.011526177910802E-5   -1.438862219922027E-3    1.957185665339026E-3   -8.430844836194559E-5
                         1.195551532180073E-4    1.123258518771475E-3    1.529538269599219E-1    5.045220088771305E-1    9.696293118731355E-4   -7.072833105505428E-4   -5.106327566617074E-4   -1.034610246720821E-3
                         4.325385173098736E-5   -1.425882195721276E-3    9.919901733008206E-4   -7.083430741604556E-4    1.618509702483364E-1    4.888415575545221E-1    1.570588960588669E-4    1.044100522259761E-3
                         1.944120881679237E-3   -4.814896974577870E-5   -4.961736457541639E-4   -1.027102373472296E-3    1.703504860764137E-4    1.055191278465205E-3    1.420150373857242E-1    4.982678911501469E-1

 1.487500000000000E9     1.669589192653332E-1    4.847411704958694E-1    5.573884810812353E-4    1.013692921391468E-3   -6.564697138098525E-4   -1.062568611576741E-3    1.390374088383297E-3   -1.086481731418935E-3
                         5.593513825719175E-4    1.040373783655814E-3    1.630943736853417E-1    5.023171150638502E-1    4.429187007751190E-4   -9.105027373254960E-4   -8.813493257333945E-4   -5.229938743124386E-4
                        -6.741700476226653E-4   -1.097224093246345E-3    4.224973015468732E-4   -9.214855145973988E-4    1.716546072967906E-1    4.864388427112994E-1    5.502485839260803E-4    9.486125224692759E-4
                         1.392085832488642E-3   -1.113133531358571E-3   -8.771633239687362E-4   -5.274566021470514E-4    5.631083945306157E-4    9.515460538368155E-4    1.516212104332636E-1    4.957415753361430E-1

 1.500000000000000E9     1.765893179828909E-1    4.831242137170195E-1    9.132710648489667E-4    6.022626803784374E-4   -9.851503590064729E-4   -4.889418766563294E-4    4.022028867379851E-4   -1.550932951173134E-3
                         9.018369113213011E-4    6.110841779756898E-4    1.730785147441146E-1    5.002311340484479E-1    1.588590114930283E-5   -7.953894376850712E-4   -8.965207588967046E-4    5.156165435226384E-5
                        -1.041544778321386E-3   -4.829827225092362E-4   -1.929383595735800E-6   -7.903737277376435E-4    1.813236205330271E-1    4.841340887955028E-1    8.631075784719888E-4    6.088167890290703E-4
                         3.844991221652487E-4   -1.547004345881673E-3   -8.843759337836851E-4    4.124149414623866E-5    8.536799469332012E-4    6.116085476633463E-4    1.612874647564314E-1    4.934806256537991E-1

 1.512500000000000E9     1.869309304672105E-1    4.818048186614778E-1    9.265085443957954E-4    1.657389752223373E-4   -9.788502531103914E-4    7.268552541309903E-5   -5.236263611889800E-4   -1.331263750856142E-3
                         9.367082354230262E-4    1.214366848948879E-4    1.836246893030829E-1    4.982715013594644E-1   -1.666360531247509E-4   -6.042268027216689E-4   -6.605471121953958E-4    3.932449232544503E-4
                        -9.678333087200478E-4    6.106097693959350E-5   -1.898804463390788E-4   -6.163870376113315E-4    1.912524428761438E-1    4.821795258649103E-1    8.870390450307563E-4    1.493263638500238E-4
                        -5.393028769106726E-4   -1.342547109336120E-3   -6.505275524109617E-4    4.015443027189744E-4    9.016926464949051E-4    1.602192539227023E-4    1.714380297992704E-1    4.916821713255266E-1

 1.525000000000000E9     1.980209612577622E-1    4.805473606047260E-1    6.979801986442528E-4   -1.925737525111618E-4   -6.770901714955689E-4    4.264109250160710E-4   -1.065131466156971E-3   -6.898365207031800E-4
                         7.182808038042324E-4   -1.967845637101482E-4    1.947496160174597E-1    4.962666896102989E-1   -2.666750372413968E-4   -4.857057733000916E-4   -3.692244349336634E-4    5.444227556755151E-4
                        -7.187610954958287E-4    4.535538608489600E-4   -2.754064596732726E-4   -5.006075724388355E-4    2.018659307773079E-1    4.802560076915174E-1    7.146245652919498E-4   -1.132122635180797E-4
                        -1.059822220891383E-3   -6.758515127199845E-4   -3.233537220530031E-4    5.482557568408597E-4    7.295036309979991E-4   -1.248942058199371E-4    1.824373398543825E-1    4.901153371691109E-1

 1.537500000000000E9     2.099375472578413E-1    4.790089620402377E-1    4.716121341181921E-4   -2.625694277390793E-4   -4.051015978699305E-4    6.315147936322950E-4   -1.113692280380532E-3    1.227766825594431E-5
                         4.701905650075404E-4   -2.618468372090494E-4    2.066839658557717E-1    4.940665270488498E-1   -3.990674007616809E-4   -4.245233040119989E-4   -4.588097054832409E-5    5.662619200565817E-4
                        -4.061088053148396E-4    6.370142818752631E-4   -4.424926467469060E-4   -4.494814460136941E-4    2.130288292107466E-1    4.783224466400545E-1    5.439006938851625E-4   -2.247936993912389E-4
                        -1.112135339426805E-3    3.578886187074845E-5   -6.389596794776576E-5    5.810591536622592E-4    5.426123825042622E-4   -1.943178437760118E-4    1.939807359652260E-1    4.883997317771867E-1

 1.550000000000000E9     2.225138510604460E-1    4.768948114272892E-1    3.568197833226217E-4   -2.512840197631004E-4   -7.648663936559355E-5    6.878064183712064E-4   -7.983891504539271E-4    5.654570215644827E-4
                         3.567842249695168E-4   -2.518001722334434E-4    2.191616690582698E-1    4.914086290969462E-1   -6.205183130453958E-4   -2.479522466720113E-4    1.717269082178532E-4    4.675823803370722E-4
                        -5.966263551532966E-5    6.733797766034218E-4   -6.245382913580849E-4   -2.635416541655540E-4    2.251520656168004E-1    4.757064316122281E-1    4.890563995690327E-4   -2.504040505521074E-4
                        -7.997111059702433E-4    5.547024808142232E-4    1.654527943132417E-4    5.010186698347141E-4    4.842088743815512E-4   -2.474444293854824E-4    2.060584370831125E-1    4.862976883552998E-1

 1.562500000000000E9     2.353607674942649E-1    4.742611167175904E-1    3.827993870744148E-4   -3.034703127247530E-4    2.293240738057310E-4    6.275243980889558E-4   -3.529399983925140E-4    7.804648834644658E-4
                         3.649060880665488E-4   -3.313962594728748E-4    2.321776893530241E-1    4.881172032276988E-1   -6.977392608926782E-4    8.132326994894465E-5    3.724223026896425E-4    3.492418594649021E-4
                         2.391474526902096E-4    6.321564744433633E-4   -6.856586218818058E-4    8.000858839070946E-5    2.377579532661129E-1    4.726871827599539E-1    4.745915056992507E-4   -4.175939968930110E-4
                        -3.443993400945721E-4    7.866606047337270E-4    3.472976504948550E-4    3.536437055002325E-4    4.875774719954969E-4   -4.074293503628637E-4    2.183602816106764E-1    4.835971370370061E-1

 1.575000000000000E9     2.485210470927421E-1    4.711135851467769E-1    2.989981957486381E-4   -5.084623151212523E-4    5.220466887874249E-4    4.687918148303089E-4    7.891022880917343E-5    7.510192079723044E-4
                         3.009677069549833E-4   -4.973053674014034E-4    2.455708399062786E-1    4.843943203316443E-1   -5.218285110092500E-4    4.136915628534427E-4    4.743003826553224E-4    1.163166255137315E-4
                         5.156813964421506E-4    4.418303104137694E-4   -5.220444856239223E-4    4.012574546912391E-4    2.509041834343141E-1    4.693535769067931E-1    3.291755118609386E-4   -6.251851870427338E-4
                         8.527468471597798E-5    7.677023549395716E-4    4.679102436259664E-4    1.231866915410578E-4    3.282971548990169E-4   -6.228261434511294E-4    2.311513052029310E-1    4.803730006468174E-1

 1.587500000000000E9     2.620536124460277E-1    4.672991556934409E-1    5.717755087625381E-5   -6.158076215730612E-4    6.605098950738607E-4    1.493644247137481E-4    4.278307613755257E-4    5.664440206334107E-4
                         7.831897208014365E-5   -5.985724791032070E-4    2.592698727162348E-1    4.799355029829495E-1   -2.084433896049078E-4    5.394671604315566E-4    4.237300299490488E-4   -1.217105335225734E-4
                         6.474038401876478E-4    1.213178391785218E-4   -1.963772341678300E-4    5.415109893170629E-4    2.645500529984384E-1    4.655558253122706E-1    3.437211851724123E-5   -6.961043945050268E-4
                         4.108694000736566E-4    5.869452453220633E-4    4.543251639095423E-4   -1.206335890871494E-4    2.157239328130519E-5   -6.866002182077650E-4    2.442902532094239E-1    4.763816675545618E-1

 1.600000000000000E9     2.760142072847238E-1    4.625232442885053E-1   -1.863228420893169E-4   -5.692093070778014E-4    5.774448970846186E-4   -2.088843754227510E-4    6.172017373020274E-4    2.908215731874803E-4
                        -1.955315403973056E-4   -5.744051887239915E-4    2.733262165351150E-1    4.744292190054336E-1    3.523924967347130E-5    4.500678014553023E-4    3.141198974472416E-4   -2.925187256111079E-4
                         5.762500270718999E-4   -1.956741513063762E-4    5.156716410888569E-5    4.540025480522423E-4    2.786472328769676E-1    4.610005479964800E-1   -2.975458002113828E-4   -6.002345195823720E-4
                         6.158805119013738E-4    2.833239449882205E-4    2.922609307799739E-4   -3.141289139932688E-4   -2.790888681847368E-4   -5.751786797382756E-4    2.580761838173177E-1    4.712867758236574E-1

 1.612500000000000E9     2.903618147900099E-1    4.566645107574888E-1   -4.035921008799233E-4   -3.260964674389346E-4    3.737588470459016E-4   -4.657770901643563E-4    6.372754419919737E-4   -8.867819818277104E-5
                        -3.715533752286465E-4   -3.325000519055480E-4    2.876993575213108E-1    4.678770177979703E-1    1.274235439160821E-4    3.044806689383939E-4    1.021001799614947E-4   -3.943604625719747E-4
                         3.612879282269903E-4   -4.466891501851611E-4    1.481412831988679E-4    2.910387471645017E-4    2.931320762889359E-1    4.555801489889124E-1   -4.275941104288313E-4   -3.527030625290385E-4
                         6.632702066505368E-4   -7.768883723268991E-5    9.103118088327437E-5   -3.896019147681476E-4   -4.272675801212386E-4   -3.380436372285485E-4    2.722199857001951E-1    4.650389554220720E-1

 1.625000000000000E9     3.050268220701387E-1    4.493702145974804E-1   -3.972018868482085E-4   -1.522245142028441E-4    4.462918993817362E-5   -5.321767941088154E-4    4.924569834838567E-4   -4.174928260055103E-4
                        -3.949586691141792E-4   -1.346847878570680E-4    3.022844521270296E-1    4.601262215364076E-1    1.383522507071317E-4    2.247834571287658E-4   -1.017208615711648E-4   -3.306593598738146E-4
                         4.995631143911889E-5   -5.397549750906720E-4    1.573734880338790E-4    2.264522541540187E-4    3.077194590031354E-1    4.489450852019409E-1   -4.339849591718434E-4   -1.422610448661494E-4
                         4.948930788599658E-4   -4.229930103629321E-4   -9.405355460036729E-5   -3.435950302552116E-4   -4.136728259076536E-4   -1.210682814232589E-4    2.865730393956371E-1    4.575480363056394E-1

 1.637500000000000E9     3.195963257666493E-1    4.406837384840019E-1   -3.054250184879908E-4   -6.140897315150164E-6   -1.965227729499118E-4   -4.260795762077847E-4    1.814344771789809E-4   -6.004474579703647E-4
                        -3.338940238546094E-4   -2.135981069270341E-5    3.168512056269350E-1    4.510131473370464E-1    2.159907021133191E-4    2.004400948604879E-4   -2.260546316072405E-4   -2.203061585816340E-4
                        -1.764737740057540E-4   -4.088827177774742E-4    2.180157099124571E-4    2.070947021027764E-4    3.221511426328237E-1    4.411147754824215E-1   -3.544496953778794E-4   -2.315798333420138E-5
                         1.685842618199790E-4   -5.922928224630711E-4   -2.110529130819259E-4   -1.902590438875785E-4   -3.377005370401556E-4   -3.502243786202008E-5    3.009451434409675E-1    4.492483022103353E-1

 1.650000000000000E9     3.340975094395928E-1    4.308081094981174E-1   -2.987297302137840E-4    5.160947006106555E-5   -3.048225144506297E-4   -2.466549785220759E-4   -1.688120658928124E-4   -5.887248532248146E-4
                        -3.051298764034300E-4    6.079144081674534E-5    3.313293643634421E-1    4.408944837025253E-1    2.825998687387868E-4    1.214485348791188E-4   -2.321743596423861E-4   -5.877684724150441E-5
                        -3.323322656131344E-4   -2.331952095937585E-4    2.925624115878330E-4    1.319453759051277E-4    3.365693457724984E-1    4.320856751975252E-1   -3.357500128883971E-4    2.379256808255158E-5
                        -1.940099049881714E-4   -5.801832903049393E-4   -2.129443740745675E-4   -7.331342107753000E-5   -3.331263256712627E-4    5.683576336630756E-5    3.151896946740926E-1    4.400343218504443E-1

 1.662500000000000E9     3.483480588864818E-1    4.198811620609918E-1   -2.687947482565956E-4    1.103947897314800E-4   -3.689060583700141E-4   -4.083368686476231E-5   -4.644904028791778E-4   -3.540646611712776E-4
                        -2.407181659953311E-4    1.276745222958170E-4    3.455120038803396E-1    4.294064396630985E-1    3.320569395281909E-4   -2.975974848462042E-5   -1.960049842319354E-4    2.649591078811680E-5
                        -3.628398961538198E-4   -6.224754228990455E-5    3.118904268164096E-4   -2.184583639705552E-5    3.510311820028940E-1    4.216069612225020E-1   -3.010821815816810E-4    1.325928106295649E-4
                        -4.591870749517697E-4   -3.610762314870938E-4   -2.197540925987767E-4    1.733727440035320E-5   -3.009916294703983E-4    1.408118770568296E-4    3.290938610662640E-1    4.295884989027096E-1

 1.675000000000000E9     3.621090768937200E-1    4.077478361520938E-1   -2.204072311952727E-4    2.067756471666241E-4   -2.989993331346684E-4    8.686032917246811E-5   -5.365709902699384E-4   -4.704136880450504E-5
                        -2.062082433579951E-4    2.060754330528898E-4    3.590668207940820E-1    4.165964265035288E-1    2.756675996247467E-4   -1.703970251365691E-4   -1.683875327325934E-4    7.431318767777019E-5
                        -3.031521158829708E-4    9.839760189892385E-5    2.495046365402075E-4   -1.831819626979935E-4    3.651685965526753E-1    4.095519788430306E-1   -2.558237679491622E-4    2.499427885061156E-4
                        -5.327448576888661E-4   -2.386631327486235E-5   -1.558404484144247E-4    8.873275438948825E-5   -2.293285439387192E-4    2.419801952611249E-4    3.421834810610804E-1    4.176495070760186E-1

 1.687500000000000E9     3.752754452398825E-1    3.944530419717618E-1   -1.280362266584032E-4    2.792672174309375E-4   -2.127679221562667E-4    1.796678848017134E-4   -4.582846142643064E-4    2.725352367594585E-4
                        -1.142107247204179E-4    2.826351244496575E-4    3.718253638396118E-1    4.024611641451644E-1    9.298891657816634E-5   -2.379096257471591E-4   -9.576583962388336E-5    9.696276582316554E-5
                        -2.050257772061621E-4    1.954007661796750E-4    1.181233327397931E-4   -2.346619791291073E-4    3.789292785932644E-1    3.961274382869302E-1   -1.003387150917068E-4    3.238994577185173E-4
                        -4.358917296976981E-4    2.728670651937879E-4   -1.184734125281657E-4    1.065869890892289E-4   -9.399646253610097E-5    3.292732212656914E-4    3.544864558506642E-1    4.044386010345187E-1

 1.700000000000000E9     3.875583625670267E-1    3.799867830061608E-1    3.931336751007144E-5    2.868110020239189E-4   -1.039841618788539E-4    2.395003849080252E-4   -2.051737728653675E-4    4.129791226084601E-4
                         1.551122757953134E-5    3.144341457835788E-4    3.837244019862496E-1    3.872032422911342E-1    4.190580703480692E-6   -2.084752994349867E-4   -9.390550530369163E-5    1.381588262156621E-4
                        -1.051768573284936E-4    2.253508578368881E-4   -5.641639476431771E-6   -2.232998870692600E-4    3.920911718974248E-1    3.813801237209213E-1    5.276629046306684E-5    3.079783594367749E-4
                        -1.902332381247757E-4    4.268884745473520E-4   -8.142663060754989E-5    1.481344009890419E-4    5.826963556795023E-5    3.099802140024038E-4    3.660104005346930E-1    3.899081920599359E-1

 1.712500000000000E9     3.989255751490752E-1    3.647292841395395E-1    1.351244858874601E-4    2.311733226072282E-4    2.926502711714424E-5    2.523722283556188E-4    8.097702405846756E-5    4.180710395813600E-4
                         1.134706876664063E-4    2.380607564560313E-4    3.944755226934041E-1    3.708367394322034E-1   -5.259356915180239E-5   -1.322213546784977E-4   -1.817744309606935E-5    1.868627478612918E-4
                         7.338232712115475E-6    2.444236522096692E-4   -4.131753623264167E-5   -1.496647414122072E-4    4.042783745844802E-1    3.657039922640866E-1    1.613256600739460E-4    2.092404423961671E-4
                         8.795867860457454E-5    4.259106885661752E-4   -2.115411257001664E-5    1.867657341110954E-4    1.773987575017010E-4    2.119730716844710E-4    3.766079891488128E-1    3.742584603144937E-1

 1.725000000000000E9     4.090883840315476E-1    3.484262922907498E-1    1.739359837501241E-4    1.192088446463832E-4    1.115863737780163E-4    2.169598007407237E-4    3.025648951806948E-4    2.946840879050579E-4
                         1.586040575658777E-4    1.199634634623274E-4    4.041244267886655E-1    3.534624613141641E-1   -4.490194395506805E-5   -9.657327238596690E-5    5.285614532352751E-5    1.900400637095661E-4
                         1.125589331586811E-4    1.944797983627909E-4   -1.767344774080156E-5   -8.522452872893953E-5    4.154615651700050E-1    3.490947692045509E-1    1.879313488075209E-4    8.770567514015501E-5
                         2.679059413001256E-4    2.836301533126491E-4    4.654046738545489E-5    1.665913584738135E-4    1.863663662035962E-4    9.272302759933037E-5    3.863867390434647E-1    3.576954574403394E-1

 1.737500000000000E9     4.182735395071160E-1    3.310943674879190E-1    1.778230757385880E-4    3.551692187650534E-5    1.874894792104837E-4    1.302019258680803E-4    3.595924417069404E-4    7.037623489070857E-5
                         1.920018699443151E-4    5.963762544888847E-5    4.126883818701317E-1    3.350968153191199E-1   -3.762761781479297E-5   -1.029776586183136E-4    1.440839127065271E-4    1.131043309033724E-4
                         1.970216126781264E-4    1.318755725226301E-4   -3.796795815552748E-5   -1.049351566168165E-4    4.255577419870986E-1    3.315210344316865E-1    1.522263552115882E-4    1.829547287434350E-5
                         3.249943215501819E-4    8.943352007456746E-5    1.461305155226568E-4    1.524283918477252E-4    1.535296249776110E-4    2.328345033928080E-5    3.951318216582030E-1    3.402679789070757E-1

 1.750000000000000E9     4.263284227991621E-1    3.125512366074473E-1    1.739877256239542E-4   -9.589974889687983E-6    2.021840853814427E-4    5.577726695766762E-6    3.322597187401155E-4   -9.965617836725037E-5
                         1.745392089388097E-4   -2.187424238666914E-5    4.199107747340772E-1    3.158640468205834E-1   -7.987079842016151E-5   -1.079943670316685E-4    2.001107751621702E-4    4.586234479359974E-5
                         2.142195967337990E-4   -2.246615093735052E-5   -8.609611626264496E-5   -1.148527173648627E-4    4.342332679743013E-1    3.130760742937503E-1    1.285322236269102E-4   -4.682235299018752E-5
                         3.141108695211328E-4   -8.608178854642455E-5    1.815635802227458E-4    7.195917284892852E-5    1.425932096941887E-4   -4.610196014104763E-5    4.025052504926941E-1    3.221411280027472E-1

 1.762500000000000E9     4.330988922946651E-1    2.930931804245271E-1    1.591696215656759E-4   -8.217906740212605E-5    1.737621091239287E-4   -7.608921494210074E-5    2.206141167731698E-4   -2.135225236813181E-4
                         1.420991025463068E-4   -7.251850458707212E-5    4.256471914482815E-1    2.959795276552348E-1   -1.300956607151198E-4   -1.005861037083675E-4    2.124783287732605E-4   -4.992000855463975E-5
                         1.795711688759106E-4   -7.359593456379391E-5   -1.350111874789756E-4   -8.089096531321073E-5    4.414002614593453E-1    2.937741230927453E-1    8.404675678877386E-5   -9.323697325936995E-5
                         2.028847178162009E-4   -2.436199547972532E-4    1.998767328329582E-4   -3.020449857940864E-5    1.107235955706760E-4   -6.897205064906051E-5    4.084294792739369E-1    3.035779243316228E-1

 1.775000000000000E9     4.384361143562030E-1    2.731774259442999E-1    9.244193415884233E-5   -1.394892660750494E-4    1.094083365469107E-4   -1.229973311657953E-4    5.974954276236692E-5   -2.927261512848572E-4
                         9.712901344431871E-5   -1.539899720302983E-4    4.296206110651515E-1    2.755159009348734E-1   -1.705192596268589E-4   -2.227566342514597E-5    1.769073747277847E-4   -1.163108986696919E-4
                         1.193995910696669E-4   -1.243596001686367E-4   -1.460452443752338E-4   -3.026236770713197E-5    4.469855691035771E-1    2.738068023048133E-1    6.749939591605569E-5   -1.094403658588430E-4
                         5.056029846286464E-5   -3.013897440080419E-4    1.536164048618272E-4   -1.166719995738264E-4    4.401379223664335E-5   -1.341617263375919E-4    4.127842740075044E-1    2.847279742993943E-1

 1.787500000000000E9     4.423527166795078E-1    2.527770224647566E-1   -1.398321220404416E-5   -1.502771857432126E-4    6.809471549393744E-5   -1.272106155055430E-4   -1.147687050758226E-4   -2.622727917036723E-4
                        -1.689958089095226E-5   -1.395436546849815E-4    4.318147699844423E-1    2.545533762197295E-1   -1.583669487577756E-4    3.855354811109720E-5    8.556848967180176E-5   -1.737567562080802E-4
                         6.522208303876553E-5   -1.314724781026950E-4   -1.290967731611597E-4    5.885690113046128E-5    4.508290497622174E-1    2.532057602520655E-1   -2.653293832020110E-5   -1.135351145074926E-4
                        -1.041038748177752E-4   -2.537028423250328E-4    9.352692567954617E-5   -1.822580339837235E-4   -2.024421125418055E-5   -1.097087545347427E-4    4.154514622914546E-1    2.654575370506216E-1

 1.800000000000000E9     4.448609126122725E-1    2.321893810747322E-1   -1.094124297623711E-4   -1.126608362228243E-4    2.778500413994331E-5   -1.354051077239814E-4   -1.923407059511800E-4   -1.667551468623874E-4
                        -1.051705680686213E-4   -1.130187899928611E-4    4.322019808325663E-1    2.333225347951395E-1   -1.280596610986082E-4    9.971149343964035E-5   -1.467848105361848E-5   -2.582621810841415E-4
                         1.355545724018645E-5   -1.389516613558203E-4   -1.262502181755819E-4    9.054420370904894E-5    4.533228378918654E-1    2.320716116538786E-1   -9.425072394529676E-5   -6.233919770526581E-5
                        -1.971110442455303E-4   -1.875503781449844E-4   -1.880742391375698E-6   -2.217342187230134E-4   -9.453323508129212E-5   -7.375211119404400E-5    4.163384581524442E-1    2.459206501713503E-1

 1.812500000000000E9     4.457390138751974E-1    2.113774885368574E-1   -1.479814227950242E-4   -4.574726600447031E-5   -6.774084805474488E-5   -1.457316455103572E-4   -2.307701496311718E-4   -5.385845943718175E-5
                        -1.407959281702015E-4   -3.400289938291986E-5    4.307994711634729E-1    2.118637061215616E-1   -1.411744278425833E-4    1.112223930111484E-4   -1.256770347505596E-4   -2.096701732333512E-4
                        -3.132210572025907E-5   -1.444907580926577E-4   -9.150717814892098E-5    9.600886812371082E-5    4.543487784374646E-1    2.105189111481866E-1   -9.154576754795350E-5    2.581556322302561E-5
                        -2.458277830606535E-4   -2.118636336791722E-5   -9.020476065137620E-5   -1.867810831009323E-4   -1.070472006234328E-4    1.908691752013439E-5    4.158457576959774E-1    2.259234151802393E-1

 1.825000000000000E9     4.449838144486291E-1    1.906739033065621E-1   -1.208392961520271E-4    5.102257253039583E-5   -1.110798319960325E-4   -1.230657423939614E-4   -2.417543789543228E-4    1.065425321787885E-4
                        -1.315726082300747E-4    7.681525888964014E-5    4.275199747634421E-1    1.906434271955333E-1   -5.147591373017964E-5    1.770734761584320E-4   -1.782193077930376E-4   -1.286363012382847E-4
                        -1.204207317564080E-4   -1.510719931432221E-4   -4.151600563843057E-5    1.577571112794895E-4    4.538039036551266E-1    1.888904342330838E-1   -6.014435669193461E-5    1.118210201025490E-4
                        -2.300231198119219E-4    1.094229627516845E-4   -2.014253581915968E-4   -1.371194611613010E-4   -6.436486791915096E-5    7.903477115597736E-5    4.138110462452330E-1    2.057886590997821E-1

 1.837500000000000E9     4.423212502313706E-1    1.697951583643189E-1   -7.581963350324219E-5    1.180451322628559E-4   -1.889942608560161E-4   -8.868158202779212E-5   -1.401331068656307E-4    2.079950723679061E-4
                        -6.290583607193276E-5    1.155493296275004E-4    4.222539616019368E-1    1.697929683693325E-1   -3.214662301315623E-5    1.728357451572542E-4   -2.640960234417467E-4   -4.736819371172042E-7
                        -1.673360242505934E-4   -7.681197286103222E-5    2.315213810898353E-5    1.718310926952053E-4    4.516690452652234E-1    1.674740563853245E-1    1.889575188231464E-5    9.793935154977483E-5
                        -1.436513156365688E-4    2.261521560603476E-4   -2.533747816838746E-4   -1.208555995276096E-5    2.049319306823921E-6    1.121642342344166E-4    4.103867155440684E-1    1.858757240641780E-1

 1.850000000000000E9     4.378515240479653E-1    1.492795849340373E-1   -2.853614302469758E-5    1.319243506398976E-4   -2.019061113472030E-4    1.212269380741779E-5    1.649688474564477E-5    2.749629120319955E-4
                         3.513862580199199E-6    1.365982229232503E-4    4.151892150459316E-1    1.496993875582534E-1    9.439475225459681E-5    1.739601083095741E-4   -2.601553580938225E-4    1.338501649390051E-4
                        -2.073955580232537E-4    1.056256430993443E-5    8.781242901344262E-5    1.888747547836242E-4    4.479176496163743E-1    1.464477187126634E-1    6.864716827234026E-5    1.042803883229099E-4
                        -1.572850388129210E-5    2.448630887417169E-4   -2.405860851028912E-4    1.307222811858736E-4    9.774174706729099E-5    6.607632666861963E-5    4.053904429409073E-1    1.664337929124416E-1

 1.862500000000000E9     4.315557125760103E-1    1.289096721376347E-1    9.162890982918870E-5    9.115645124761582E-5   -1.841877089313018E-4    1.500016130380183E-4    1.386719991856674E-4    1.997182625484665E-4
                         7.138369440714866E-5    1.046458016511003E-4    4.064007658659520E-1    1.305146979083769E-1    1.503064951410933E-4    1.254600504082662E-4   -1.176311819655047E-4    2.227152455372287E-4
                        -1.913101734524240E-4    1.481601321466033E-4    1.420489263772116E-4    1.148946898963060E-4    4.424175122341745E-1    1.260260992144880E-1    1.199248228113766E-4    5.826714198528699E-5
                         1.466990871096535E-4    1.926316457283570E-4   -1.277463552376213E-4    2.330474091837106E-4    1.209478865938127E-4    5.051462404289809E-5    3.987495687064729E-1    1.477028821673816E-1

 1.875000000000000E9     4.233599804023551E-1    1.089533670825932E-1    1.373679952650095E-4    9.058753109436672E-5   -8.850112675710400E-5    2.360315355415546E-4    2.406440235698385E-4    9.464468117233282E-5
                         1.562494202663968E-4    5.775559617950226E-5    3.957507220833643E-1    1.122966746106226E-1    2.196898196100728E-4   -5.640389879076117E-7    5.916554026057516E-5    2.568180826311009E-4
                        -1.112964035319702E-4    2.357735007767668E-4    1.971549294715650E-4    3.514057760876241E-5    4.351718723806787E-1    1.061691135046013E-1    1.299971173422668E-4    8.720617689785555E-6
                         2.443904755853099E-4    8.694812632872071E-5    1.010087225995083E-5    2.711543712998597E-4    1.418176351658252E-4    6.138452963274390E-6    3.903484397324440E-1    1.298576739563100E-1

 1.887500000000000E9     4.134036451370043E-1    8.960882580236151E-2    1.455633171199777E-4    1.755974978284227E-5    3.294758278812332E-5    2.492557392594361E-4    2.406654936791955E-4   -6.598678538212748E-5
                         1.464530963139982E-4    9.272892786040489E-6    3.833578341046699E-1    9.518881731134575E-2    1.967327638643629E-4   -4.676749850258181E-5    1.646630680913029E-4    2.148089207359586E-4
                         4.397374209466515E-5    2.821216631210023E-4    1.906930393128822E-4   -6.180493312179723E-5    4.260242022138024E-1    8.699905991412388E-2    1.327170898933035E-4   -7.521958990711701E-5
                         2.291811730739638E-4   -6.552685170937749E-5    1.710164797837283E-4    2.339230094993934E-4    1.283985918170862E-4   -5.874359029841096E-5    3.799854980981107E-1    1.128838974869294E-1

 1.900000000000000E9     4.017953815778074E-1    7.121334871571673E-2    1.392887950910308E-4   -7.208847980281851E-5    1.741395977855257E-4    2.337466846684040E-4    1.387132060064733E-4   -1.681191537627537E-4
                         1.018324940569390E-4   -5.100236200168514E-5    3.691847200676164E-1    7.939251045609581E-2    1.302620739976470E-4   -1.195625941520512E-4    2.612775734911387E-4    1.098852683915174E-4
                         1.538100698254485E-4    1.968892101843507E-4    1.438111453238976E-4   -9.492869647627469E-5    4.150444082355870E-1    6.868434773847630E-2    9.072201149293986E-5   -1.523426844561672E-4
                         1.452731655370556E-4   -1.684726164565636E-4    2.775298970854339E-4    7.213550938460534E-5    1.085680693253807E-4   -1.399035094811069E-4    3.679007674796135E-1    9.687357782766720E-2

 1.912500000000000E9     3.887087645531385E-1    5.393660964089411E-2    1.156943817322668E-4   -1.455189930541500E-4    2.590330682972795E-4    8.472386170740879E-5   -8.269132844854639E-6   -2.101623369640710E-4
                         8.404163142099595E-5   -1.265714949730732E-4    3.535375698726136E-1    6.503014883399165E-2    7.819996962332032E-5   -1.598164061455033E-4    2.734311215065233E-4   -7.718704870611739E-5
                         2.813805822792783E-4    5.738926118338947E-5    5.464336507071786E-5   -1.578755591804149E-4    4.024094076093220E-1    5.110454494132108E-2    4.697745251078745E-5   -1.761434970402032E-4
                         1.767155272342579E-6   -2.370131333353748E-4    2.671226149023722E-4   -7.399395805565682E-5    3.390681955219028E-5   -1.778978453897671E-4    3.541729678637354E-1    8.189584664169745E-2

 1.925000000000000E9     3.740582440699599E-1    3.822861572045635E-2    2.532834304064625E-5   -1.702902876040535E-4    2.605391829016847E-4   -8.103947677590345E-5   -1.029004620133376E-4   -1.890007789176139E-4
                         1.794493594550039E-5   -1.540560499741816E-4    3.366359088584124E-1    5.231925425761754E-2   -4.309125783714394E-6   -1.509051738072374E-4    1.688982433339312E-4   -1.590388054748961E-4
                         2.684458298840136E-4   -7.661243568624497E-5    8.043842481352865E-6   -2.041115435008274E-4    3.882484488129228E-1    3.465489897156315E-2   -2.887815447552393E-5   -1.672519551552669E-4
                        -9.422340443427345E-5   -1.796911002435646E-4    1.855928919824261E-4   -1.818284348077159E-4   -2.468063592110229E-5   -1.682686685678000E-4    3.390848485812365E-1    6.813382026273551E-2

 1.937500000000000E9     3.580615350045375E-1    2.417883933444765E-2   -5.106995464382400E-5   -1.492131716259012E-4    1.742831424995642E-4   -2.010109421830977E-4   -2.167525035825979E-4   -8.999284114382816E-5
                        -7.197088353527348E-5   -1.490933611173340E-4    3.185811695626084E-1    4.148791554667411E-2   -4.919980059891875E-5   -1.781788025719172E-4    6.792334001314513E-5   -2.560310901576321E-4
                         1.706335547681096E-4   -2.130712843510085E-4   -4.750405005442992E-5   -1.752139258385138E-4    3.728502249331272E-1    1.952440033237894E-2   -1.140303693934280E-4   -1.213575724918504E-4
                        -1.832684603639729E-4   -8.225793357950638E-5    4.510342863239396E-5   -2.352331108212763E-4   -1.052636298689393E-4   -1.576577899960261E-4    3.228124172160185E-1    5.595216871574443E-2

 1.950000000000000E9     3.407770010142686E-1    1.204971776665530E-2   -1.060476041748802E-4   -1.187862872106978E-4    3.040393101980709E-5   -2.605278232400212E-4   -1.831703599437266E-4    3.453754029948838E-5
                        -1.029077141596759E-4   -1.188712059115314E-4    2.997838438321746E-1    3.273109249747355E-2   -1.366488363809865E-4   -1.621722063269565E-4   -8.945544684712266E-5   -2.412829510517029E-4
                         2.083480125655787E-5   -2.723525363551769E-4   -1.201699761988263E-4   -1.456255659938174E-4    3.562250170712726E-1    5.883845244041056E-3   -1.554993042772082E-4   -1.089771566038764E-4
                        -2.085530897387350E-4    3.163615166328003E-5   -9.517380324937814E-5   -2.290396961212899E-4   -1.709331987951463E-4   -1.052608232161265E-4    3.055399018147718E-1    4.557756109958000E-2

 1.962500000000000E9     3.223963916795266E-1    1.853710445410899E-3   -1.517083176355678E-4   -4.800470326501295E-5   -1.498596983249059E-4   -2.460151739417937E-4   -1.002809319290401E-4    1.256925928013621E-4
                        -1.442689803874888E-4   -5.735573083220531E-5    2.802459557896597E-1    2.626154918603536E-2   -1.547344727519422E-4   -8.093246753164914E-5   -1.901453521295746E-4   -1.333527233946735E-4
                        -1.137866502716226E-4   -2.518574879119759E-4   -1.667632280182668E-4   -7.639944872755424E-5    3.385547804171329E-1   -6.000579900471561E-3   -1.840933218134987E-4   -1.642885357592804E-5
                        -1.314403271750946E-4    1.312511707198164E-4   -2.264611747941978E-4   -1.439479254954932E-4   -1.919525939407246E-4   -3.249291694333777E-5    2.873415452672383E-1    3.735405943014235E-2

 1.975000000000000E9     3.028677801657582E-1   -6.308421968180098E-3   -1.649214277881334E-4    2.377968213833537E-5   -2.261703556428293E-4   -1.250295914947159E-4    4.840747146128316E-6    1.723121249974121E-4
                        -1.586175282655032E-4    6.655802848524722E-6    2.602694307478592E-1    2.230532076373615E-2   -2.133964046988829E-4    1.506005914785694E-5   -2.269537801431812E-4    3.660421135172830E-6
                        -2.322921279969270E-4   -1.327168154894390E-4   -1.966511043740865E-4    2.630817569251318E-6    3.200396848215085E-1   -1.573991494740472E-2   -1.718505532846682E-4    4.746924331639015E-5
                        -2.758744581571892E-5    1.663755226087973E-4   -2.158264344295087E-4   -4.297964131934586E-5   -1.849443638089961E-4    5.736398503796003E-5    2.684871007037049E-1    3.145697694321174E-2

 1.987500000000000E9     2.825644012301029E-1   -1.228027638509858E-2   -1.430736848122523E-4    7.374246036799634E-5   -2.747213625122220E-4    2.585220492149723E-5    8.328916292039437E-5    1.519716357514222E-4
                        -1.400811625388834E-4    5.722556199565076E-5    2.399457354866093E-1    2.096150176329183E-2   -1.965969221875562E-4    8.856248523252693E-5   -1.819991941159411E-4    1.139837521649253E-4
                        -2.456316056408362E-4    2.306058730097798E-5   -1.704243538200947E-4    8.875772033701540E-5    3.006685530668269E-1   -2.319960805803400E-2   -1.563765472765927E-4    1.191473621211063E-4
                         6.782765509637575E-5    1.256141783857804E-4   -1.961683500264343E-4    1.086289006964496E-4   -1.290615847470594E-4    1.434551621583605E-4    2.489418999993896E-1    2.806119920728923E-2

 2.000000000000000E9     2.618087625499227E-1   -1.611462493255191E-2   -9.273848092126251E-5    1.391909509324783E-4   -1.734089331359865E-4    1.599094175806653E-4    1.428267102053987E-4    8.437512231688879E-5
                        -1.255234233561541E-4    1.057063028870667E-4    2.196412507622491E-1    2.207262652917128E-2   -1.359567865378389E-4    1.885599417702163E-4   -9.523158663046984E-5    1.909675701533120E-4
                        -2.050944521134447E-4    1.397106939746144E-4   -1.349347654636684E-4    1.860938041564382E-4    2.806359836677316E-1   -2.836056326227271E-2   -9.626383893597250E-5    1.879384534413766E-4
                         1.455306807661255E-4    7.292447653575620E-5   -1.033779490223157E-4    2.031642895228169E-4   -7.693472288896912E-5    1.840530623673727E-4    2.290160296218882E-1    2.712034323761842E-2

 2.012500000000000E9     2.407605420339829E-1   -1.816736329100483E-2   -2.915493887212536E-5    1.779255139523736E-4   -4.483521959404896E-5    2.266164068298046E-4    1.333146529571089E-4   -1.822249006959153E-6
                        -3.657252829947112E-5    1.693088952939934E-4    1.998257651518877E-1    2.511762995824158E-2   -5.067873837898088E-5    2.139122289982227E-4    2.629498082585000E-5    2.041025796523393E-4
                        -9.492501470410897E-5    2.096626993378876E-4   -4.787306381853316E-5    2.157703233616118E-4    2.602972353701636E-1   -3.166074705022616E-2   -3.180386079055792E-6    2.068256590320488E-4
                         1.592328829231361E-4   -3.122768781402723E-6    3.789568214242624E-5    2.108991786880025E-4   -1.436309412675799E-5    2.074037969203087E-4    2.092234065436969E-1    2.810642313424679E-2

 2.025000000000000E9     2.200676503631320E-1   -1.777443278456664E-2    3.914663638917509E-5    1.843139265715451E-4    6.710522694640949E-5    2.021307336247090E-4    1.104499726747093E-4   -8.773946182515225E-5
                         8.995769506170636E-6    1.693282326226709E-4    1.806941552239031E-1    3.057996675461716E-2    7.573659408700487E-5    2.098264401662543E-4    1.332391722996107E-4    1.585116816820778E-4
                         7.402175912465947E-5    2.167458759487235E-4    7.906818204742491E-5    2.081891710071540E-4    2.397152531022598E-1   -3.260843653961312E-2    6.667840053461910E-5    2.006598230985187E-4
                         1.231250916630833E-4   -8.715604970890376E-5    1.301134502978308E-4    1.590549847635431E-4    8.083254117945218E-5    2.086604389049770E-4    1.897532939605037E-1    3.150789792995251E-2

 2.037500000000000E9     2.000480572089995E-1   -1.489132849483572E-2    1.341685823680843E-4    1.457953693175964E-4    1.400896857800156E-4    1.368135963911655E-4    3.291845316251563E-5   -1.272302687028360E-4
                         9.057308968839786E-5    1.411666313432098E-4    1.626862708117334E-1    3.843608643527229E-2    1.808855924752794E-4    1.448680991560061E-4    1.708472348342301E-4    3.720721107417962E-5
                         1.591315120210915E-4    1.575237320411483E-4    1.482688158338544E-4    1.527856595421921E-4    2.192802066753988E-1   -3.122912702520946E-2    1.670948575847886E-4    1.370241855417718E-4
                         4.032663167478624E-5   -1.355296561779861E-4    1.757871417695058E-4    6.176309524968845E-5    1.854662867595538E-4    1.578945207233228E-4    1.710706361252445E-1    3.735295991413595E-2

 2.050000000000000E9     1.810654490229995E-1   -9.540322947775669E-3    1.563232936038548E-4    1.035769300096175E-4    2.116599921398254E-4    2.452107122858787E-6   -2.646763511724043E-5   -1.221704116323319E-4
                         1.327808534363315E-4    7.598960899951657E-5    1.462308334413755E-1    4.827001971519389E-2    2.083692735497591E-4    5.047664038963368E-5    1.523046966953019E-4   -8.090821061609621E-5
                         1.940806591900841E-4    3.687544986563100E-5    1.960840730721921E-4    6.058410547901454E-5    1.995133766505720E-1   -2.768352927385493E-2    2.030625222383576E-4    6.983242842542715E-5
                        -5.985615206803957E-5   -1.097380417515368E-4    1.549317860852555E-4   -7.630711832785413E-5    2.092595246002952E-4    6.502057651536790E-5    1.537331136024051E-1    4.544246851083012E-2

 2.062500000000000E9     1.633151830718190E-1   -1.922204880268520E-3    1.736080072615166E-4    1.170043810348991E-5    1.869201614466826E-4   -6.569508870122201E-5   -9.110496828424512E-5   -5.553042003208356E-5
                         1.787198582805828E-4    3.387980131726830E-5    1.315502326726051E-1    6.001970560528540E-2    2.126289250032567E-4   -5.114004033481370E-5    9.500832259355150E-5   -1.252015906938649E-4
                         1.801706234084898E-4   -9.778022163237847E-5    2.026646452352409E-4   -4.271864116303419E-5    1.807458564491265E-1   -2.213317583444163E-2    2.069080259967663E-4   -3.930672102090732E-5
                        -1.035203614980346E-4   -6.156619663229428E-5    9.459589832970434E-5   -1.394351234657775E-4    1.924500642082283E-4   -3.596747700025790E-5    1.378994812872594E-1    5.563939324195524E-2

 2.075000000000000E9     1.468770984639972E-1    7.819631665923225E-3    1.546015622657579E-4   -4.886239378502387E-5    9.348177658277456E-5   -1.647572784557537E-4   -9.864224236748633E-5   -8.833553746114229E-6
                         1.519591851544144E-4   -5.580489781211478E-5    1.189241054426032E-1    7.347521748854434E-2    1.298881829624408E-4   -1.389800346241323E-4   -8.611061951543431E-6   -1.450156836677102E-4
                         7.564095515720782E-5   -1.497442903728711E-4    1.572075613960228E-4   -1.482692338260946E-4    1.632619664811131E-1   -1.454399920179305E-2    1.683801376804268E-4   -1.208202942743005E-4
                        -1.022147415185100E-4    1.596120586873114E-5    1.293670744457201E-5   -1.495329250232329E-4    1.694021819855553E-4   -1.141430821736875E-4    1.238817669725370E-1    6.780727824759207E-2

 2.087500000000000E9     1.319678144603257E-1    1.948782884635615E-2    1.397194354653607E-4   -1.358830758164311E-4   -4.319704164525213E-6   -1.420766424927990E-4   -8.560663036146179E-5    6.612662580347996E-5
                         1.325744102912350E-4   -9.670401897484481E-5    1.082543803793167E-1    8.853343903373274E-2    7.521056918850347E-5   -1.726589109674320E-4   -5.655239800384335E-5   -1.271967355339423E-4
                        -1.467791428976672E-5   -1.746155973196744E-4    6.460697981588997E-5   -1.781190600129825E-4    1.473011868746574E-1   -5.028303874415742E-3    9.738763223696068E-5   -1.706601075605915E-4
                        -9.127691238362527E-5    8.718859448046543E-5   -6.870512524256584E-5   -1.414053375964442E-4    1.020898821854843E-4   -1.768010324757240E-4    1.116457576095642E-1    8.172607141029911E-2

 2.100000000000000E9     1.185993258365160E-1    3.266247081782626E-2    3.024072604356092E-5   -1.770392100868207E-4   -1.116210189954201E-4   -1.124325828421128E-4   -1.377600175351827E-5    8.248263036947728E-5
                         7.518558399045344E-5   -1.403370110725710E-4    9.969287356969959E-2    1.045776278661525E-1   -4.041371326711789E-5   -1.867591837215157E-4   -1.282098292766888E-4   -5.317208751785384E-5
                        -8.429990053278990E-5   -1.092875202432459E-4   -1.001611051599773E-5   -1.758629370831612E-4    1.329753772171198E-1    6.282108159762964E-3    2.263682108097018E-5   -2.061828036898859E-4
                        -2.711092713848510E-5    7.790886304248839E-5   -1.030879746059207E-4   -5.197370344229396E-5    2.491392032125859E-5   -1.860763927232313E-4    1.013185433539677E-1    9.698982225098501E-2

 2.112500000000000E9     1.069373062182254E-1    4.681754371246026E-2   -2.243643222315225E-5   -1.547931173539790E-4   -1.282339785940381E-4   -6.369572853399959E-5    2.610103386717198E-5    7.765900075587771E-5
                         5.248106006619867E-6   -1.548190791084140E-4    9.316145834753936E-2    1.211640278306236E-1   -8.810268797189743E-5   -1.335651117751600E-4   -9.534001887888423E-5    1.040273898903429E-5
                        -1.243925921811062E-4   -7.081183128125632E-5   -1.084816712175694E-4   -1.237294394540963E-4    1.204628901876419E-1    1.896183617581634E-2   -6.599929545265967E-5   -1.538017343743633E-4
                         2.495291272091068E-6    8.043383976288393E-5   -1.061713803011111E-4   -1.282686471606894E-6   -6.462022340058903E-5   -1.753737724135152E-4    9.304390957321090E-2    1.130724452558677E-1

 2.125000000000000E9     9.705472759889490E-2    6.168716604614340E-2   -8.522016342259508E-5   -1.073874442765101E-4   -1.483104489815406E-4    1.845364651122304E-5    8.411511681002623E-5    7.019649466723879E-5
                        -6.044305790647338E-5   -1.255907168219959E-4    8.864427975700336E-2    1.380295350659438E-1   -1.749513937123205E-4   -5.742803409746712E-5   -6.495741508587865E-5    7.379848156832166E-5
                        -1.370422763193741E-4    2.118645408223579E-5   -1.413107861125148E-4   -3.996263435700726E-5    1.096212199853911E-1    3.286249941663249E-2   -1.083195064853512E-4   -1.130152528971839E-4
                         7.730286066655712E-5    4.569275328016839E-5   -7.878777748510528E-5    1.001111606340302E-4   -1.316800851653172E-4   -1.037526569107516E-4    8.682239129934158E-2    1.296389180470828E-1

 2.137500000000000E9     8.914983728961379E-2    7.704227867814428E-2   -9.010857394645383E-5   -1.024373804098209E-4   -7.966142410215913E-5    1.000861033413880E-4    8.526355521660227E-5   -1.793002547044227E-5
                        -1.149331917189010E-4   -8.183117973533603E-5    8.610046498083709E-2    1.546779912836819E-1   -1.522179347328119E-4    2.509469778394101E-5   -2.027935795647827E-5    9.305598971530434E-5
                        -9.136049468195877E-5    6.796877118253809E-5   -1.702258403259368E-4    4.564906135834212E-5    1.005094682033930E-1    4.761880235157034E-2   -1.612026185601330E-4   -3.512386031054430E-5
                         6.232367663563497E-5    1.791018865007449E-5   -3.822529865451982E-5    7.825227760225394E-5   -1.326198262737765E-4   -5.217825573330527E-5    8.272902585195795E-2    1.463261005934454E-1

 2.150000000000000E9     8.329319730406268E-2    9.253706452335514E-2   -1.234412405283385E-4   -2.689983869699164E-5   -7.752962814567229E-6    1.064941898029183E-4    5.068879062471025E-5   -4.722397722741653E-5
                        -1.447337151094671E-4   -3.019460618003641E-5    8.567083218279417E-2    1.709334204033926E-1   -1.166304213320817E-4    9.129761613432871E-5    3.032260364794304E-5    9.512506789720662E-5
                        -1.022660619307018E-5    1.168374053609514E-4   -1.149473328834088E-4    7.965213261491025E-5    9.317291297943002E-2    6.285445059666112E-2   -1.391645298382785E-4    1.434013549149703E-5
                         6.351218131665372E-5   -2.297887493843151E-5    1.151235657565277E-5    7.759307922328951E-5   -1.441710947602966E-4   -1.336315996477811E-5    8.092338397740333E-2    1.629765760828618E-1

 2.162500000000000E9     7.958953303732713E-2    1.080697968497249E-1   -1.315212763729448E-4    3.841421977057220E-5    2.294228238888004E-5    1.124237497800236E-4    3.185892238626076E-5   -6.341253133187858E-5
                        -7.590088733957079E-5    3.704109469031601E-5    8.726878549136868E-2    1.866909602130792E-1   -4.528279479659501E-5    1.213762179047584E-4    6.685115192739284E-5    3.417609223756486E-5
                         1.632978709088208E-5    1.076866068203469E-4   -3.311155261572773E-5    1.228337788718668E-4    8.767980344345738E-2    7.818070592677384E-2   -1.179399187769537E-4    5.277116022625499E-5
                         1.476201364431830E-5   -5.447780781785156E-5    4.884476157368640E-5    5.409286873727515E-5   -1.056388043861947E-4    7.179611737163950E-5    8.123117559549159E-2    1.794069368765482E-1

 2.175000000000000E9     7.778523610602860E-2    1.235768066225462E-1   -8.735017645706268E-5    4.980395692860904E-5    6.529908721399086E-5    5.581135057905632E-5   -3.015333840459242E-5   -7.683176780368700E-5
                        -9.109734173073824E-5    5.916548457197634E-5    9.061140392969118E-2    2.019358238823883E-1    2.509657097282034E-5    1.425061693122329E-4    8.680604070551210E-5    2.153213656304237E-7
                         8.211785720653637E-5    6.182889533728377E-5    1.052255598517831E-5    1.408258613718063E-4    8.389730179053782E-2    9.342667277416161E-2   -7.550035994624213E-5    1.111387330448775E-4
                         2.499223025264529E-6   -7.107923202853555E-5    6.343774551783645E-5    2.225572947497924E-5   -9.494201080196304E-5    9.672396796208001E-5    8.337660584196488E-2    1.955505246199304E-1

 2.187500000000000E9     7.786743375592217E-2    1.389596983650975E-1   -5.577484808981908E-5    9.504460898348004E-5    1.030740951371268E-4    4.038418674152587E-6   -3.502819969040530E-5   -5.888479062492727E-5
                        -3.586732349826579E-5    8.529345881961201E-5    9.554588127231244E-2    2.166221568012054E-1    6.017510110752016E-5    1.184312904863963E-4    2.514041160593653E-5   -2.021372235243396E-5
                         6.998506986197650E-5   -6.718572248552205E-6    8.523465218291713E-5    9.368161479274799E-5    8.190158484869013E-2    1.083755001890424E-1   -3.451426372351917E-5    9.128084413792207E-5
                        -3.752409085774492E-5   -3.054205890000036E-5    3.623152747668548E-5   -1.456561286559273E-5   -4.266550854374042E-5    9.532496304178436E-5    8.719742496909859E-2    2.112092683508314E-1

 2.200000000000000E9     7.947400614355341E-2    1.543075345651355E-1    2.878678719741205E-5    9.174573857053943E-5    3.937121875620379E-5   -3.387857004519048E-5   -4.094615583666007E-5   -2.889489308250693E-5
                         2.464013026628163E-6    8.526368033776667E-5    1.017239462415576E-1    2.306926691328751E-1    9.733274335302670E-5    5.731941205275265E-5    2.107759337984522E-5   -2.786135497960621E-5
                         5.066551831473099E-5   -4.637547361381029E-5    8.524928655348620E-5    4.798832196390092E-5    8.167730497336154E-2    1.230468463812210E-1    2.215153040744180E-5    8.715834385254424E-5
                        -4.732316195333181E-5   -8.759161317695664E-6    1.885063198096820E-5   -5.277347334446189E-5    2.712510691455353E-5    9.872730415561738E-5    9.250016037599294E-2    2.263004467391553E-1

 2.212500000000000E9     8.240837352568170E-2    1.693008408221600E-1    2.741860954504527E-5    8.994043105813422E-5    4.612026520901568E-5   -5.563995303965565E-5   -3.498394561302293E-5    2.945876752204766E-5
                         5.839477354458337E-5    7.446582347154109E-5    1.088269454147295E-1    2.441132577055069E-1    1.007235980449639E-4    1.069690971414203E-7    8.516614416323515E-6   -5.884213370058122E-5
                         3.886892517416306E-5   -5.836604945382019E-5    1.030381764619823E-4   -2.655119165359610E-5    8.313331930291656E-2    1.373512927463273E-1    4.006775473287499E-5    1.065311636721548E-4
                        -3.872488778592857E-5    8.871300386765094E-6    2.076677808445663E-5   -7.449931728486268E-5    6.342397631595007E-5    8.120362507942953E-5    9.900623702649063E-2    2.406003728880355E-1

 2.225000000000000E9     8.635320983742062E-2    1.839060030162900E-1    7.059578952395970E-5    4.767884408818409E-5    2.934785164359819E-6   -6.338749045384553E-5   -3.464615125316857E-6    5.395901773082960E-5
                         6.548485862244113E-5    3.940942867964412E-5    1.167998321646923E-1    2.565805608724334E-1    1.009184332236216E-4   -6.221889618585447E-5   -2.197892754558265E-5   -3.267694797519155E-5
                         1.205808135039817E-5   -6.347247192954765E-5    5.861929450314397E-5   -3.866026298194153E-5    8.608846393861200E-2    1.513253765191237E-1    7.018416199808601E-5    5.852696768123843E-5
                        -1.644712808801455E-6    4.593186696804850E-5   -4.083137472980492E-5   -4.967715203591730E-5    7.763797030908505E-5    6.846122036224898E-5    1.065327911325683E-1    2.539889022127152E-1

 2.237500000000000E9     9.135276075323040E-2    1.978091527682188E-1    3.406592359614202E-5    2.212500852160460E-5   -3.858930364671103E-5   -6.927776014893770E-5   -1.122478388149905E-5    3.427215461663406E-5
                         7.897962450047078E-5    1.611928209946579E-5    1.255379370163297E-1    2.678950301583083E-1    4.856793457416536E-5   -8.059264302739226E-5   -1.991620934570860E-5    6.955011503710794E-6
                        -4.915004524822360E-5   -4.051974368084255E-5    2.173267438289211E-5   -7.152731937681740E-5    9.027048743698890E-2    1.649384105439701E-1    7.396723899714908E-5    1.773625462833917E-6
                        -1.109358538141993E-5    1.815332574209650E-5   -4.904159792372749E-5   -1.233461469023856E-5    7.311506554466782E-5    3.243304268645285E-5    1.151165259767070E-1    2.663218118200831E-1

 2.250000000000000E9     9.729845344553521E-2    2.108729446686413E-1    5.137643726691332E-5   -2.787716568227479E-5   -6.885177018724198E-5   -5.695004261430238E-5    4.213876131092039E-5    3.499496795855467E-5
                         5.856268954980581E-5    2.524019790634816E-6    1.351025430070579E-1    2.780787112084395E-1    3.828594739026784E-5   -6.235567152676311E-5   -3.191116173049671E-5    3.010347680310059E-6
                        -5.640371584851358E-5   -1.777859201004651E-5   -1.550390850030009E-6   -1.053345038417831E-4    9.545571577336623E-2    1.780528457699963E-1    7.008898035923419E-5   -5.121549168369626E-5
                         4.227449943127635E-5    3.662777673755819E-5   -2.323695643884443E-5   -2.127699621010137E-5    6.888514451052234E-5   -2.302589254909698E-5    1.249059436367000E-1    2.774881808861545E-1

 2.262500000000000E9     1.041205444819598E-1    2.229469874832618E-1    3.150961021976256E-5   -2.854440468334589E-5   -4.134772944375237E-5   -8.848608374672421E-6    1.735850786145390E-6   -8.334753062397452E-7
                         6.708542995354912E-5   -4.939488347688518E-5    1.455420045736968E-1    2.872030062050101E-1   -7.356610677198845E-6   -7.773463344309149E-5   -1.663018127180391E-5    9.653179328837615E-6
                        -6.358682054214000E-5    1.024231045439172E-5   -3.419369695425909E-5   -6.631510284822864E-5    1.015333279260052E-1    1.905206132444499E-1    3.597310229732643E-5   -4.748733046127580E-5
                         2.003205150727182E-5    1.028560329164100E-5   -1.526677883335878E-5    1.959251895075745E-5    4.892367809475053E-5   -5.125452956797690E-5    1.356618407897977E-1    2.876995775215231E-1

 2.275000000000000E9     1.119495009269778E-1    2.338185574461837E-1    2.840186019680805E-5   -2.214132490905800E-5   -3.623971549200458E-5    2.913510335855235E-5    1.116503591599975E-5   -2.531326926961807E-5
                         2.509941038845385E-5   -5.099351165692956E-5    1.567635937137792E-1    2.953722239057553E-1   -4.974221231151822E-5   -2.293709931219717E-5   -6.597408279384838E-6    1.863177015922557E-5
                        -4.382681593884286E-5    5.455014479089439E-5   -6.816434035494069E-5   -3.428891230595177E-5    1.083807099333778E-1    2.022206192396270E-1    2.544345388206367E-5   -5.588029272738002E-5
                         8.351157527858139E-6   -1.612021354786647E-5    2.202511178639803E-5    2.038844132614971E-5    3.184886909604158E-5   -3.737029099701472E-5    1.471686362586022E-1    2.969687052069422E-1

 2.287500000000000E9     1.208795640936597E-1    2.437843018437672E-1   -2.015128475711398E-6   -3.520323441648170E-5    2.040778373286272E-5    2.297375614664950E-5    2.478543833523365E-5   -2.599788065396389E-5
                        -2.499245992207944E-5   -6.537342665466030E-5    1.687756195765756E-1    3.026933180383963E-1   -8.595499839298321E-5   -2.029587768815417E-5    1.145357309814645E-5    2.377457146657623E-5
                        -2.176954590467717E-5    5.062750926126844E-5   -6.613700479941283E-5   -1.815390995786547E-6    1.160382364363859E-1    2.130476070753261E-1   -7.436014127374264E-6   -6.152996748942541E-5
                        -1.128722327882075E-5   -3.079043955537092E-5    1.573978383629110E-6    4.027829084473381E-5    2.178912065315755E-5   -2.470226759915835E-5    1.593063185384808E-1    3.054291922609512E-1

 2.300000000000000E9     1.308740685018554E-1    2.529134208191778E-1   -4.573785944512388E-6   -2.888957484241256E-7    1.948099468838993E-5    3.715932276670860E-5    9.681955289910558E-6   -2.776206640380502E-5
                        -1.350316127136475E-5   -5.966890766863115E-5    1.812773704095861E-1    3.093434853968011E-1   -7.003754163877328E-5    1.701910943680335E-5    4.505144221107821E-5    5.453702846391517E-6
                         1.610128101118200E-5    3.252970266046894E-5   -6.846386215726110E-5    1.662429484065994E-5    1.244951936431228E-1    2.228949464402943E-1   -2.755955336237619E-5   -4.708300844125998E-5
                        -2.230732773321573E-6   -3.299380110757713E-5    2.059209842179540E-5    1.270522881109281E-5   -1.842910039414025E-5   -4.544225198771792E-5    1.719867471639677E-1    3.128932347573741E-1

 2.312500000000000E9     1.418066937060234E-1    2.611578807438893E-1   -7.869096855312429E-5    5.006735860867101E-6    3.367857374636837E-5    2.057881525842926E-5   -1.382872887122915E-5   -3.534245079290596E-5
                        -5.247033139753601E-5   -2.672361236948419E-5    1.940437487015381E-1    3.150993095258858E-1   -4.220338182727447E-5    3.772546530054717E-5    3.903537356668087E-5   -2.870749022220384E-6
                         3.019922332065001E-5    4.728848884047916E-5   -5.355835718116996E-5    5.201318640704684E-5    1.337456255031539E-1    2.316063609699352E-1   -3.273330087569106E-5    3.976264829347046E-6
                        -1.521317987355010E-5   -2.525599125886191E-5    2.101215520386252E-5    2.928638676845513E-5   -4.611748264293697E-5   -3.688018164738993E-5    1.850496985527237E-1    3.192945616779486E-1

 2.325000000000000E9     1.534018392002355E-1    2.687764261477385E-1   -3.307940621412811E-5    3.553790795716151E-6    4.112293441614508E-5   -3.361258210991591E-5   -2.935145862149480E-5    4.731554631194970E-5
                        -1.731235247644026E-5   -5.356535529724822E-6    2.070238313532675E-1    3.200193722940247E-1   -3.771823249272097E-5    5.226645123936754E-5    7.183090877936602E-6   -3.122984860794618E-5
                         2.999856032845332E-5    9.859389894619166E-6   -1.103219030746559E-5    3.881156048420910E-5    1.438422478643420E-1    2.394018858011431E-1   -1.425438300063812E-5   -2.657348685361166E-5
                        -2.404705984044015E-5   -1.694007548737823E-5    1.990549557957758E-5    1.209118241287987E-5   -4.289338068787442E-5    2.818103366098407E-5    1.983411755720458E-1    3.245882947654425E-1

 2.337500000000000E9     1.653936475123187E-1    2.758877707319838E-1   -4.057380047120248E-5    4.685930126748704E-6    3.777758506009584E-5   -2.000958342614419E-5   -4.660218969065226E-5   -1.593783991089717E-5
                        -3.298120568671804E-5    6.196470809633866E-5    2.200725709423195E-1    3.240585070354000E-1    3.164295498022078E-5    4.778189913505218E-5    1.883070832469088E-5   -9.603625185675489E-6
                         4.620043418782180E-5   -1.496045749006320E-5   -6.262437802525762E-6    4.359209274422069E-5    1.547195793504229E-1    2.463494651135321E-1   -6.228718980277524E-5   -9.198080625524758E-6
                        -1.879174733350316E-6    1.929981115508592E-5    1.360422430641568E-5   -2.128217398323161E-5   -4.341981071961087E-5   -2.548386223761294E-6    2.118745385278424E-1    3.289177420895278E-1

 2.350000000000000E9     1.774548636032142E-1    2.821788959235092E-1   -9.462110474802273E-6    3.469330407523577E-5    2.564025037394265E-5   -3.433827720434549E-5    4.341934972082215E-6    1.051440234377384E-5
                        -4.723022709570439E-7    3.521765113956235E-5    2.331361255401958E-1    3.269838513892857E-1    5.041795162427450E-5    3.681308425680139E-5    1.947396696453563E-5   -1.469506180495118E-5
                         5.473766430798296E-8   -2.039483440814693E-5    3.795213411403722E-5    8.734408491329600E-6    1.661888656126501E-1    2.524996107203296E-1    1.420920106217299E-5    4.015049412596452E-5
                        -2.012487507636946E-5    8.664116039692090E-6    1.741778279966570E-5   -2.574964702459798E-5   -1.021380519066500E-6    2.563115698432287E-5    2.256876049862401E-1    3.319356307504321E-1

 2.362500000000000E9     1.895041380078570E-1    2.876269472392716E-1    2.852482036735972E-6    3.513995205935768E-5   -1.253698473533776E-5   -4.930406202674077E-5    1.110187669207776E-5    3.671778248622228E-5
                         7.888711151387603E-6    1.170362180157521E-5    2.462917544089029E-1    3.287906409252850E-1    3.808722810218513E-5    2.512037093576361E-6    7.165723946037411E-6    3.323105168048959E-7
                        -3.041959430278764E-5   -7.528431191058770E-6    2.044618484264902E-5    1.172343774470062E-5    1.780976723731560E-1    2.578434430310234E-1   -4.930788659892294E-6    2.659419297076470E-5
                        -2.641624942409229E-8    4.276413852129423E-5    8.008094925883931E-6   -6.009100119217108E-5   -1.382657501221495E-5    3.290413151146728E-5    2.397421119764993E-1    3.337942231106196E-1

 2.375000000000000E9     2.015394130106260E-1    2.918587365152643E-1    3.173344034572516E-5    4.033389466564624E-5   -6.737705308636849E-6    2.390558041824358E-5    3.868671271544043E-5   -2.125525894709318E-5
                         2.321400757037312E-5    7.483814459144690E-6    2.595994757337069E-1    3.294884022261085E-1    3.383293376478561E-5   -1.284811007255129E-5    1.979564087599499E-6    1.010365464051075E-5
                        -7.262979147966175E-6   -4.235090220433483E-5    2.334000604546582E-5   -7.585061423571578E-6    1.901513522938905E-1    2.624237541589178E-1    1.060242312440542E-5    3.797530788128966E-5
                         7.666944191464092E-7    1.675021881359584E-5    7.858355388074387E-6   -1.301757625423253E-6    1.746395707364406E-5    4.041772467178588E-6    2.538884713408763E-1    3.346264170484188E-1

 2.387500000000000E9     2.136197154562359E-1    2.947797387365342E-1    2.599157813389223E-5    1.721518918171146E-5   -4.608929059088757E-5   -9.355490628072316E-6   -1.163693450559927E-5    1.512617786287432E-5
                         2.862512775018330E-5    1.744067646389838E-5    2.731310108031947E-1    3.292916941620314E-1    3.467021321109839E-5   -3.086434561809685E-6   -2.417567183308097E-5   -7.783658343452558E-6
                        -1.188624185020267E-5    1.847515440830869E-5    3.423635637636092E-5   -2.421969837120930E-5    2.021674176159562E-1    2.660913918427790E-1    3.404734262515930E-5    9.486609041450119E-6
                         3.472579599887114E-5   -1.995095328143489E-5   -2.206945079034889E-5   -2.169911470030900E-5    3.082254045437621E-5    2.008501917531273E-5    2.682183829873488E-1    3.347625851756919E-1

 2.400000000000000E9     2.259105960049425E-1    2.964577284814586E-1    4.628145380443920E-5   -2.235556359357491E-6   -3.416035614144409E-5   -1.138840756432258E-5    2.116734209718866E-5    1.869013617717997E-5
                         2.884620814476905E-5    1.061428333463221E-5    2.867428688227773E-1    3.283979225567785E-1   -1.215749748198810E-6    3.683303597585300E-6   -2.814301081269746E-6    1.866463522271641E-5
                        -8.120625745491124E-6   -2.760349545997303E-6    1.013738096752991E-5   -3.661256931397944E-5    2.141805438114528E-1    2.688076628621984E-1    2.259000948880943E-5    2.349199509486621E-5
                        -2.781808752231710E-5    1.129177056746050E-5   -1.112896965130041E-5    1.054020517078949E-5    3.795052863736506E-5   -3.414166322229487E-6    2.823700241948812E-1    3.341288574400126E-1

 2.412500000000000E9     2.385183220859394E-1    2.967533933690754E-1    4.774940149863001E-5   -2.016118461532534E-5    1.817195479074426E-6    3.852333855024691E-6    1.630024000407592E-5    5.989383486143456E-6
                         3.275074766475156E-5   -3.153851902495626E-5    3.002454679974883E-1    3.268207236832477E-1   -3.187628034969199E-5   -1.495717809742681E-5    3.794293098297334E-6    2.347793387095846E-5
                        -2.640424271281225E-5   -3.767618150979518E-6    1.054184169536379E-5   -3.335679703104496E-5    2.261504735207553E-1    2.704576059140219E-1    1.398118238542600E-5    1.217930327150039E-5
                         2.201343551133934E-5   -1.961014191347660E-5   -1.595285289135738E-5    6.509588332260364E-6    3.728360813569546E-5   -3.454689863905329E-5    2.961507938649577E-1    3.327867696888366E-1

 2.425000000000000E9     2.513500461376296E-1    2.963172975860155E-1   -1.449206553157581E-5   -9.795134454853022E-6    4.874641797939861E-6    2.687911874192632E-5    1.128509852524511E-5    1.039084070926011E-5
                         2.612335412762661E-5   -5.526306711809087E-6    3.134039018468329E-1    3.246888351790506E-1   -1.495977899959462E-5    4.829325805149577E-6   -1.151195357298912E-5    6.222733597149479E-6
                         7.246550998051831E-6    4.436281708229641E-5   -2.528218100568312E-5   -5.285735830642750E-5    2.379633330651517E-1    2.711450298609457E-1    3.543420532559780E-5   -2.399951142216613E-5
                        -1.043492093831605E-5    3.258460145788340E-6   -5.087908185257202E-6    1.944433116575728E-5   -8.182760463345418E-7   -2.129469770105427E-5    3.094906988402694E-1    3.305986927859467E-1

 2.437500000000000E9     2.642549841085481E-1    2.952941712753177E-1    5.924354066229939E-6   -1.016498851879478E-5    3.298634484931857E-5    3.356671933256235E-5   -1.847473553056171E-5   -5.998573914995640E-7
                         2.345040093680524E-5   -1.918817125769681E-5    3.260040530913518E-1    3.218904772751218E-1   -3.101351257645536E-5    1.319067675959004E-5   -3.313024742274803E-6   -1.133939265924985E-5
                         3.795031316799605E-5    3.057577927058167E-5   -1.139791535086536E-5   -2.657241716228442E-5    2.497659106500631E-1    2.707898983681867E-1    5.868837387781936E-6   -2.211472659883977E-5
                        -1.100128019996733E-5   -4.814178770559351E-6   -4.655333281796299E-7    2.773999826882984E-5   -4.279046108568436E-6   -3.962109724401579E-5    3.222926512043559E-1    3.274967774229071E-1

 2.450000000000000E9     2.769950117616942E-1    2.938938104407114E-1   -1.610756853792375E-5   -1.412709609448152E-6    2.446885515821752E-5    3.787709612742370E-7   -1.830864317083303E-5    8.707074454442750E-6
                        -3.057154648096468E-6   -3.308432321977266E-5    3.379751899873281E-1    3.184614084293264E-1   -9.547196576773960E-6   -3.230077249952718E-7   -1.925015827971926E-5   -2.620272381880711E-6
                         1.918166589586231E-5   -1.006254330136630E-6   -3.977271142624628E-5   -1.004247600934153E-5    2.613865250816327E-1    2.696795004798204E-1   -2.490330472104915E-5   -1.960584461377777E-5
                        -1.137291973459051E-5   -3.327951954241781E-6    3.148093634009179E-6    1.917987807101114E-6   -3.060879890309604E-5   -3.063875058709161E-5    3.345224667560334E-1    3.235898134338087E-1

 2.462500000000000E9     2.892358457342469E-1    2.922862288006859E-1   -1.817731556825477E-5   -1.321848492870843E-6    2.347401716408112E-5   -3.810924275527760E-5    1.453053458729165E-5    9.402192795470851E-6
                         4.754151540195692E-6   -1.680420051156476E-5    3.495756489733414E-1    3.140396661536825E-1   -8.132805436177763E-6   -4.640216408197292E-5    8.421029342449610E-6   -2.447240989115598E-5
                         2.254450053090627E-5    9.550405013194494E-6   -1.946166753309641E-5    4.075304885240947E-6    2.729287027908256E-1    2.677490719085785E-1   -2.895279312121816E-5   -1.331711539334285E-5
                        -6.429679342641743E-8   -2.848173918837192E-5    7.870093389330717E-6   -9.709724029493254E-6   -1.804802742441993E-5   -5.053974875402045E-5    3.466711547056401E-1    3.188513753751175E-1

 2.475000000000000E9     3.008326340282995E-1    2.902788619831198E-1    7.903455298655550E-6    5.958293071139862E-6    1.844353630119082E-6   -1.802224679904184E-5   -9.609689278814229E-6   -5.727978124480215E-7
                        -3.267043035118205E-5    1.186750635420435E-5    3.607343815064968E-1    3.088901381587399E-1   -3.082048153836475E-5    2.098378307343334E-5   -6.150509533552019E-6   -8.104254000089867E-6
                         1.938724529899124E-5   -1.960860372057157E-5   -2.226289104946327E-5    2.129579915344156E-5    2.843260398395364E-1    2.651960810512136E-1   -3.821388714333859E-5   -2.588154880705092E-5
                        -1.669865708418320E-6    1.490059707114286E-5   -2.093521311986977E-6    2.026662811437080E-5   -2.194867302342789E-5    1.565441481037162E-5    3.585964905940390E-1    3.134472046142339E-1

 2.487500000000000E9     3.117525162557790E-1    2.877045462804974E-1   -1.346286614569367E-5   -7.682190576821617E-6   -3.040625222658335E-6   -3.461083917131026E-5    3.929250374400388E-6    3.727029210918119E-5
                        -6.245245037287057E-6   -2.561241821415515E-5    3.716488659735356E-1    3.032356366955091E-1    5.002039612812070E-6    2.522194507617529E-5    2.513548938657940E-5   -1.851062193036497E-5
                         1.358792219535667E-5   -1.841454186189031E-5   -1.126396010179889E-5   -1.839037537239239E-6    2.953586081245508E-1    2.620980479669490E-1   -2.955443609232406E-5    6.417660601485544E-6
                         1.848422690443652E-6    1.409579443338720E-5   -2.910957719517150E-6    8.004898368445009E-7   -2.256403851408989E-5   -5.727799239069804E-6    3.701795902830902E-1    3.075838790896293E-1

 2.500000000000000E9     3.220086213829235E-1    2.843413730408056E-1   -1.254697394482409E-5    1.008163919850127E-5   -4.007743934926386E-6   -2.658627466858575E-5   -8.850561866928316E-6   -2.017762698373569E-5
                        -3.893379442474802E-5   -7.514811154728413E-6    3.822354816025017E-1    2.970771576175769E-1    2.431142948177648E-5    2.630866652199489E-5   -1.064358882094109E-5   -2.064993963909131E-6
                         5.605793606118565E-6   -1.252306423496880E-6   -3.547206230173631E-6    3.487418959572859E-5    3.059152550992417E-1    2.586133472569240E-1   -4.594990220098892E-5    1.876347321706028E-5
                         1.977048331919463E-5    1.521664736051038E-5    7.762859107257918E-7   -2.325758033505600E-5   -2.293456604544374E-5    7.167589908751569E-6    3.812769411883430E-1    3.014706060168273E-1

 2.512500000000000E9     3.316145115986702E-1    2.801805333363696E-1   -1.530178301984793E-5    1.880009042551665E-5   -6.866526571946955E-6   -8.083860543914683E-6   -1.897594656992773E-5   -4.696158490431711E-5
                        -3.872570108673854E-5   -4.863767089753486E-6    3.926674442159958E-1    2.906397682471182E-1    2.866767917496765E-5    2.722325637957138E-5    1.213164733831532E-5   -4.361548420532238E-6
                        -1.404352000036663E-5    2.226347039276236E-5   -5.984703246510079E-6    1.330589535614439E-5    3.160821879274678E-1    2.547304314492131E-1   -3.345409345432623E-5    1.061440825845907E-5
                        -3.393652954556056E-6   -4.058999992752732E-6   -3.041202994523640E-5    7.168691308281920E-6   -2.643619325113677E-5    1.896793575876476E-5    3.920660921697841E-1    2.952664590575906E-1

 2.525000000000000E9     3.409503643867383E-1    2.751230109997855E-1   -9.632525954997979E-6   -2.442509454978286E-5   -4.446806702796128E-5    1.196822743002779E-5   -1.620864491087117E-5    2.787296379831853E-5
                        -2.943017229003190E-5   -1.986331068798068E-5    4.026380009148265E-1    2.841728419025299E-1    1.949768744971255E-5    9.128003364619909E-6   -6.034407353888584E-6    1.872938575362090E-6
                        -3.877920097026206E-6   -5.883979440479794E-7    1.279063223562843E-5    8.970752300121030E-6    3.257944167809541E-1    2.505019927374684E-1   -3.945715885465299E-5    4.933878639803880E-5
                         4.435728034536864E-6    1.448069742860285E-5    1.058433104357887E-5    7.656436277927280E-6    1.171577619925629E-5    5.254038660233320E-6    4.021268138014483E-1    2.888989367070531E-1

 2.537500000000000E9     3.503976045729196E-1    2.693286670371002E-1   -3.640534222100951E-5    1.667052915038131E-5   -1.584496818376076E-5    7.499319536798559E-6   -2.225308265818166E-5   -7.039192876190063E-6
                        -2.511690221527304E-5    1.807641420822660E-5    4.119681134151226E-1    2.777724108154357E-1    1.801693453720776E-5    7.311172342906773E-7    6.050319227746853E-6    1.921580573642098E-5
                         9.459666920088372E-6   -3.758852007350999E-5   -3.131118113606941E-5    8.715223339371733E-6    3.348193099730868E-1    2.459973035184862E-1    1.061277700861772E-5    3.104644298578441E-5
                         8.511659229886620E-6   -3.291903917157803E-6    1.399677597151054E-5    2.116426550474506E-5   -1.223594717395844E-5    2.994543251992019E-5    4.113783900006327E-1    2.823273021698737E-1

 2.550000000000000E9     3.597846011387968E-1    2.634029379034111E-1    1.207929660233561E-5    2.977165442351624E-5   -2.602920874476793E-5   -1.469537010241802E-5    3.961636134789379E-5   -2.882880272094640E-6
                        -1.556721857151249E-5    2.624589186367440E-5    4.207706689519883E-1    2.710608789036492E-1   -8.594291165778824E-6    1.999537689990388E-5   -1.328544574293512E-5    8.819535977460149E-6
                        -1.464250453728796E-5   -1.652486343485839E-5    2.496192846749244E-5    1.356593538278261E-5    3.434897306410142E-1    2.411016066671221E-1    2.818666799060561E-5    7.416568384137529E-6
                         1.639687134197664E-7    1.495761568172688E-6    4.967101104646661E-6   -4.558245749554459E-6    5.839483911353084E-6    4.857736630290881E-5    4.201669328298193E-1    2.751729271683036E-1

 2.562500000000000E9     3.691239998567967E-1    2.574625890193100E-1   -2.302877952716476E-6    1.997528583205918E-5   -1.209992773491934E-5   -4.658640788065790E-6    5.160414837265731E-6    5.150858278520603E-5
                        -9.682886564107295E-6    2.513564700424065E-5    4.289453842910484E-1    2.641311535507445E-1    1.414816095978396E-5   -1.924516019394149E-5    1.135858685179223E-5    2.113791375223331E-5
                         4.168477527478210E-6    7.582663609347020E-6    1.882903869587290E-5   -2.532189867945029E-5    3.517707669008718E-1    2.359195865185232E-1   -9.175754077325992E-6    6.020902235429839E-5
                         2.991830890850919E-7    1.442808358394812E-5    2.169356452848812E-5    2.524197020856365E-5    1.594794296254380E-5    4.050439606482063E-5    4.285736466322682E-1    2.675474838410089E-1

 2.575000000000000E9     3.782412498993943E-1    2.517214678847773E-1   -6.139060782860405E-6    3.261578839113024E-5    5.767994062413835E-6    6.318684219883190E-7    8.503534133013460E-6   -3.350648200518308E-5
                         8.202909944625492E-6    2.755711722957616E-5    4.368602929648143E-1    2.568537574687219E-1    1.706914645985844E-6    9.948227564306402E-7    4.008848596796455E-5    1.325427914458901E-5
                         5.938770533500445E-6   -1.017079764422057E-5    2.825935885100815E-5   -1.844271959535492E-5    3.597455036737370E-1    2.305819859159953E-1    2.885585589932834E-5    9.771215418682616E-6
                         1.497704180646154E-5    2.821740609896748E-5    1.038967784264498E-5   -1.859801431865003E-5    2.129286456789642E-5    2.817528830971422E-5    4.368783703809115E-1    2.596834932094677E-1

 2.587500000000000E9     3.868650117011934E-1    2.464315619073204E-1   -1.258027860343529E-5    2.881041364844361E-5   -8.264360149584920E-6   -4.133880059338321E-8    2.575525936297841E-5   -7.861117824490061E-6
                        -5.831321153401701E-6    4.655056471131237E-5    4.444397968064284E-1    2.492594962730929E-1   -1.635845564191756E-5   -1.592842400331059E-5   -1.010993996062553E-6   -1.049143586699595E-6
                        -5.579052115470676E-6    1.715221101604326E-5   -6.253624786233968E-6   -2.948026673013138E-5    3.674355618357860E-1    2.249454710251700E-1    2.263857430740863E-5    2.123018908552732E-5
                         5.674186242186929E-6    7.574610949555544E-6    7.969523025957633E-8   -1.914904394696185E-5    2.877592035754869E-5   -4.117190772174621E-6    4.449733863168022E-1    2.516784824299775E-1

 2.600000000000000E9     3.949425659552941E-1    2.413375329299841E-1    4.468986801034965E-5    2.910118140130305E-5    8.521342244917123E-6   -1.586040559872804E-5    9.122031504726420E-6    8.828544005186973E-6
                        -1.815060914407493E-5    2.102059815062910E-5    4.516914547662878E-1    2.415195079527854E-1   -8.698203876313598E-6   -2.597319649689867E-5   -7.653571254441558E-6   -1.994633534983736E-5
                         2.370904529359408E-5   -1.500549994217105E-5   -9.409972958298563E-6    5.516721168665678E-6    3.748814744254605E-1    2.191481818104991E-1    9.431884930486163E-6   -3.169654235732342E-6
                        -4.942601731104432E-6    1.607135782671535E-5    7.950775491530954E-6    6.684773901118251E-6    1.598133459916465E-5    1.558661649109495E-5    4.529057029371995E-1    2.436760874972169E-1

 2.612500000000000E9     4.022925444221828E-1    2.362266125330128E-1    1.229646240395605E-5   -7.942920471795798E-6   -1.576967963114300E-5    2.021241910683590E-5    2.010667911981224E-5    1.849156606334996E-7
                         4.584707053719680E-5    1.461023481329696E-5    4.589069882459835E-1    2.339086342651551E-1    1.868073204318043E-5    1.346393476298409E-5   -2.586854660939811E-6    2.849969767862562E-6
                         3.800156757539469E-5    1.509650068401487E-5    1.942926512237580E-5   -9.808786686882566E-6    3.820916849514006E-1    2.131692864188810E-1    6.218704265632198E-5   -3.543205471392298E-5
                        -2.493044669397233E-6   -4.046299332169813E-6   -1.845344249478362E-5   -2.147589562808498E-5    1.955983617102836E-5   -4.051401184123104E-7    4.608873240279691E-1    2.358992206311468E-1

 2.625000000000000E9     4.089601727679174E-1    2.306730442497442E-1   -2.651383291732456E-5   -3.715189070488269E-6    1.131959978948864E-5    9.799106600239256E-7    3.116254024065876E-5    1.259735017607409E-5
                         2.979473562872575E-5   -2.356407453537259E-5    4.659943334332994E-1    2.262186830953706E-1    2.064909282876066E-5    1.918108467973888E-5    1.437565867877124E-5    4.453370027671111E-5
                        -6.860215892419255E-6   -2.290717209646440E-5   -4.906609887202499E-6   -1.323152353572840E-5    3.889694110689719E-1    2.069822009463196E-1    2.794714568994445E-5   -1.164113036129387E-5
                         2.533342955622418E-6   -1.748439342996932E-6    2.636798491703173E-6    2.463486323833899E-5   -9.366008119262940E-6   -4.096233705429838E-5    4.682488205409833E-1    2.281277753924544E-1

 2.637500000000000E9     4.151461446878955E-1    2.244760656810728E-1   -5.271470636729906E-6    2.320515112961843E-5    3.712630219861877E-5   -2.102077219823205E-5   -6.136924583696575E-6    2.124815670805536E-5
                         6.005172645430204E-5   -1.987178388637644E-6    4.725891895950343E-1    2.184320159745642E-1   -4.388582754157612E-5    1.956454466481701E-5   -1.622278613641015E-6    1.963130259049852E-5
                        -2.714166572883482E-5    1.881153298764874E-5    2.288322145166967E-5    4.580595260597804E-6    3.955022308109240E-1    2.006761749740265E-1    2.825762939609608E-5    2.333629125364474E-5
                         1.071378517081659E-5   -6.073760219261300E-6   -1.226388413937085E-5    2.920233794898003E-5    5.453866260315848E-5   -6.125568781416666E-6    4.751081501448925E-1    2.202318722879882E-1

 2.650000000000000E9     4.213452916756986E-1    2.174644403936239E-1   -8.108409988324827E-6   -1.206545555465633E-6    1.655734725267149E-5    2.721104374028939E-7    1.412497034623133E-5   -1.873886629342020E-5
                        -4.940119006157026E-6   -5.400942662382731E-5    4.789579251200092E-1    2.107558174055717E-1    3.248727854837290E-5    2.651339002586904E-5   -1.093476192892630E-5    7.386525234671882E-6
                        -2.763772085340218E-5    1.314664542370881E-5   -6.840215188392421E-6    2.519282096172350E-5    4.018578097629577E-1    1.945432684348946E-1   -3.172096317332345E-5   -3.011958216174092E-5
                         1.761176550134124E-5   -3.406896998756559E-6   -2.520512787554657E-5   -1.075844662469866E-5   -9.595986362994620E-6   -6.743338639129479E-5    4.813963457019651E-1    2.123390721296742E-1

 2.662500000000000E9     4.275769534539581E-1    2.100955392227679E-1    3.618152349605443E-5   -3.466773101409076E-5   -3.843956635139238E-5   -3.187778398026904E-5    1.885109011419078E-5    1.395722012061324E-5
                         6.216865683061267E-6   -6.836932410064374E-5    4.850110502948338E-1    2.032136673120018E-1   -1.960351997680194E-5    2.006767660270720E-5   -1.103653756941158E-6    1.983801787383659E-5
                        -2.814209248995038E-5   -3.117111813269389E-5    9.872687421515486E-6    3.166706422266365E-5    4.080917471980503E-1    1.883614594226069E-1   -8.267143608062988E-6   -4.130011017254631E-5
                        -7.998871930251012E-6    8.790089334461244E-7    2.066578849809276E-5    2.296622699506044E-5   -1.124323735786464E-5   -3.405197773886909E-5    4.873470280454417E-1    2.041406557359940E-1

 2.675000000000000E9     4.341040932955473E-1    2.026095757028058E-1    4.928112472203658E-5    2.388589536738539E-5   -3.708221079141927E-5   -4.386152216299412E-5    3.322787074364824E-5   -8.887101590799876E-6
                        -8.578197385430017E-6   -4.556020237458023E-5    4.907099033978522E-1    1.955000868249990E-1   -1.572307574784472E-5    1.021467721196627E-5    2.071462921516431E-5    2.074872910095383E-5
                         2.158771815577535E-5    2.790439609920662E-5   -4.639891229114431E-6    1.758814560750940E-5    4.141120975407377E-1    1.822001480079589E-1   -1.029329058350380E-5   -1.342578186870706E-5
                         2.230693902913936E-5   -1.783547096012014E-5    1.238051509460132E-5   -9.169210957324212E-6   -4.357127020410750E-6   -1.537789641015708E-5    4.930448178200649E-1    1.955676163689027E-1

 2.687500000000000E9     4.406764989514529E-1    1.953806646873632E-1   -1.472848296201474E-5   -3.958159267712314E-5    1.471541000254384E-6   -2.484016761757455E-6    1.882558259064151E-5    1.460396569848869E-5
                        -8.167355141823444E-6   -4.703644086067551E-5    4.960155657269645E-1    1.875172124052615E-1    2.646736793052455E-5    2.683264520218373E-6   -2.231320121975153E-5    1.412213310671455E-5
                        -1.197240616658134E-5    6.051394364910690E-6   -6.269019445312488E-6   -1.933970367404514E-5    4.197770797041296E-1    1.760033171561704E-1   -9.436783983188353E-6   -1.437899393870624E-5
                        -6.361625762986015E-7    6.809788906760705E-6   -4.424940294115043E-5   -1.878421887671062E-5   -9.324060466209282E-6   -1.997142965878085E-5    4.987822016247266E-1    1.868097049869165E-1

 2.700000000000000E9     4.472904104093278E-1    1.889895216255386E-1   -1.721632806043023E-5    2.818912077891807E-5   -4.266009594212692E-5   -2.480805450498529E-5   -2.626864736252918E-5    1.530020853547730E-5
                        -1.386326859319842E-5   -2.954720049889587E-5    5.012570785768373E-1    1.795764419065921E-1    4.522439490060661E-5   -1.469487023319477E-5    1.923194358099688E-5    2.717080488927868E-5
                        -2.463222880766122E-5   -1.441758141948381E-5    2.933876404473448E-5    1.955893092252334E-5    4.253203361140310E-1    1.699034987431578E-1   -7.589649289155403E-6   -3.098365437541766E-6
                         1.090560619397645E-5   -7.280529231165149E-6   -9.294212062396781E-7    1.298084211835734E-5   -9.688692242372012E-6   -1.641266421446900E-6    5.045353888445688E-1    1.780963359495762E-1

 2.712500000000000E9     4.538988845463616E-1    1.831402184794618E-1   -1.156381388299166E-5    1.808533817099201E-7    2.259816433417089E-5   -1.104442871657302E-5    1.470861250882104E-5   -6.492370665084374E-6
                        -2.185753235901889E-5   -7.711562040526981E-6    5.068330234086341E-1    1.716860926134704E-1    1.607633097596722E-5    8.607339813947207E-6    9.759021529917596E-6    3.194283422985046E-5
                        -9.892708637536102E-6    7.872840652936706E-6    9.814382854770655E-6   -2.923528473699930E-6    4.307929311845274E-1    1.638755460391177E-1   -2.596736856338543E-5   -1.014465441933964E-5
                        -7.283712232933941E-6   -1.289534165875307E-5    2.950312394221645E-5    5.247110231559259E-6   -3.804111119092080E-5    3.227350240064224E-6    5.105560522338536E-1    1.697116349755765E-1

 2.725000000000000E9     4.600013940490359E-1    1.775769707310128E-1   -1.943572822330565E-5    3.766936489218711E-5    3.591041963286082E-6    5.757452646480066E-6   -1.236098693739394E-5    4.085497690060496E-5
                        -8.154458113145055E-6    3.509841571990026E-5    5.122571801584214E-1    1.638451184853619E-1   -1.002995832129242E-6   -1.948218738522281E-5    8.351106862220529E-6   -1.681265244881662E-5
                        -8.519228305746137E-6    4.426215971957697E-5   -1.145654220612663E-5    9.830092867438084E-6    4.361393621737864E-1    1.577377793378008E-1    5.094498183825924E-6   -1.202888428103372E-5
                         4.727672932095215E-7    3.514084025376216E-5    2.121757875625129E-5   -3.247244925862884E-5   -4.905958776641595E-5    2.373284449791019E-5    5.163601549466902E-1    1.615747552222828E-1

 2.737500000000000E9     4.655146492034902E-1    1.720758029338622E-1    2.401265948612593E-6   -1.374075709146550E-5   -9.934761247114815E-6    1.930533828453844E-5   -1.610437713269025E-6    6.031772736146667E-5
                        -2.484075856620266E-5   -2.692814298892394E-5    5.176077888096861E-1    1.560617694761099E-1    3.285746064218247E-5   -8.113569754825391E-6   -1.905503047906052E-6   -7.752294965965025E-7
                        -2.301063558229791E-5   -1.112149384907675E-5    9.667570083367673E-6    1.647952179553953E-5    4.411810098503553E-1    1.514845738308576E-1   -8.366204453115487E-6    3.044303093932109E-5
                         1.415773910498138E-5    1.451164829910858E-5   -2.056785934413544E-5   -2.076019084679548E-6   -1.736250921401079E-5   -6.179380091320688E-6    5.217359727474560E-1    1.536000035289109E-1

 2.750000000000000E9     4.706010864597182E-1    1.663197892039103E-1   -1.490118126046808E-5    2.401985541291109E-5    3.765094886279820E-5   -9.296397959653355E-6   -1.709713195542621E-5   -9.880749228346102E-6
                        -1.882282078222276E-5    4.106710555126869E-6    5.228260769519522E-1    1.483265138598726E-1    1.329896456225918E-5    6.599995280791595E-6    7.551959110116737E-6   -1.722187164167067E-5
                         6.145284764359834E-6   -2.573715958616375E-6   -8.311538707159869E-7   -3.855262772312749E-6    4.460711389364584E-1    1.449396395832046E-1   -3.241772839888716E-5    7.264905769018063E-6
                        -4.649350553315142E-6   -2.228983680545503E-5    2.183736492787472E-5    3.555389553521102E-6   -2.190059362415560E-5    2.628119832044092E-5    5.267502943104495E-1    1.455188508502237E-1

 2.762500000000000E9     4.752707347035832E-1    1.597130446449847E-1   -7.437967191634031E-6   -1.033024682161788E-5   -7.213643306097162E-7   -7.785704023168521E-6    1.067666389910214E-5   -2.777333621995269E-6
                        -1.805571587729458E-5    4.963098997916182E-5    5.278202206898647E-1    1.404323027327718E-1    1.076395316581664E-5    1.399943322930782E-5    2.876766728264215E-6   -2.522676064875977E-5
                        -1.999131016323799E-5   -1.626430074307053E-5    6.937653109787617E-6   -1.194290048287130E-5    4.510210886258717E-1    1.383007032088143E-1   -1.080403284349506E-5    5.210977198818917E-5
                        -4.814276256751280E-6   -1.461351748448380E-5    8.583907258698201E-6   -1.997608327444493E-5   -7.773638659147621E-6    9.407918877405532E-6    5.313202451882567E-1    1.371571763228855E-1

 2.775000000000000E9     4.799317529753913E-1    1.521797931179419E-1   -4.441538725239179E-5    1.410871057930834E-5    1.613923512368453E-5    2.426940538751939E-5    7.047749791469678E-6   -1.465731819442288E-5
                        -2.285969820517203E-5    1.465686478565337E-5    5.324600282678396E-1    1.325641145425331E-1   -2.432630147145869E-5   -3.533429342893889E-5   -2.133118049536598E-5   -3.806299131248667E-6
                         1.427607236642758E-5   -4.242185213558475E-6   -2.790156716449824E-6   -1.298518949342578E-5    4.558385057348397E-1    1.317003621834875E-1   -6.950496633750496E-6    3.566214631127228E-5
                        -4.618772033992676E-5   -2.045755638950820E-6   -1.052992601613351E-5   -1.076915125544638E-5    5.752730496466740E-6    1.756676411633134E-5    5.356654286008907E-1    1.286883920082220E-1

 2.787500000000000E9     4.850586877313934E-1    1.442549401081765E-1   -5.583813896917076E-6    2.176547813774557E-5   -1.995364160768048E-5   -2.636159196340622E-5   -2.019975478679626E-5    1.050261308648724E-5
                        -2.536228252492159E-5    1.556415577102345E-5    5.370316573988955E-1    1.244309647337231E-1    1.464065745864307E-5   -2.616635421142070E-5    4.537254808816793E-6    1.272103114419570E-5
                        -8.126953128691498E-6    1.570973974948889E-5   -1.653398855373014E-5    8.395782779190017E-6    4.607689407974853E-1    1.251188359539347E-1   -8.140054314861511E-6    4.651834135180726E-6
                         8.430799324746269E-6   -5.286843675320907E-6   -7.460409376260298E-6   -1.987208335453577E-5   -8.077429454447238E-6    2.488502560344949E-5    5.400528866289285E-1    1.198732886507241E-1

 2.800000000000000E9     4.903449560453360E-1    1.364168605630197E-1    3.228754264343183E-6    1.787739958110009E-5   -1.683897840397048E-6    2.088468822068428E-5    2.363765115426355E-5   -1.428312542384064E-5
                         1.051903949843714E-6   -9.720266326339946E-6    5.416463034382307E-1    1.161810741195989E-1   -1.762878926205759E-5   -4.828274078178452E-6    1.996295236200403E-8   -2.728394014983022E-6
                        -5.198207619190508E-6   -2.157074777424526E-5   -1.220410791510668E-5   -2.585816892461449E-5    4.657589247461928E-1    1.183625448442036E-1    3.784037052480386E-5    1.451560263551143E-5
                        -7.827595777740842E-6   -1.333899015623132E-5   -3.057278194925810E-6   -4.190006172382400E-7   -7.787796319107929E-6    2.683402467479975E-5    5.445816842323022E-1    1.107269523279481E-1

 2.812500000000000E9     4.963785829558617E-1    1.286647072763059E-1   -1.415598895527943E-5    2.686476877048615E-6   -2.122585439700649E-5    4.882368759959433E-6   -3.383421345797967E-5   -1.878066912438966E-6
                         5.059419166798109E-6    5.245039924501915E-5    5.464221076852248E-1    1.079316296269099E-1   -2.705409951657001E-5   -2.331266313537224E-5    1.471490345894082E-5   -4.142081315761332E-6
                        -2.281537509541942E-6   -3.248591453054503E-5   -2.413402675704994E-5    1.192939673676139E-5    4.708740666106464E-1    1.118077107363759E-1    8.044728525329301E-6    4.014538154934193E-5
                        -4.520041172281678E-6    1.276128212708218E-5   -1.802196353093828E-5   -4.989680375335039E-6    2.573698975218554E-5   -1.387671298083319E-7    5.492248609509326E-1    1.016588559344598E-1

 2.825000000000000E9     5.027439303391164E-1    1.214532805027146E-1   -4.578807547078703E-6    2.109257392102438E-5    2.228026954167508E-6   -1.734263361802400E-5    3.237183639882072E-6   -3.055797301715579E-6
                        -6.291709277613199E-6   -8.549533818564360E-6    5.512012849776216E-1    9.941900828641284E-2    2.578716418311327E-5    1.108260646928766E-5   -9.450653942801281E-6   -1.203587716592178E-5
                         2.966167556389266E-6    4.100818406620579E-6   -2.203404180849443E-5    2.504313450156589E-5    4.759399678921131E-1    1.052302856350786E-1    1.821063363969087E-5    1.259176099203606E-5
                         6.009699177159851E-6    3.708885264781540E-6    3.508356476921722E-6   -2.969376319833979E-5    1.144822781266043E-5    1.667430270135340E-5    5.540055818080072E-1    9.253109181364043E-2

 2.837500000000000E9     5.088892060934108E-1    1.147598785741503E-1    7.606755123347536E-6    7.762332810240040E-7   -1.554145383377899E-5   -6.784654244443185E-6    1.316417398343720E-5    7.548965644880036E-6
                         2.925717189986060E-5   -4.801225314293578E-6    5.560611883570903E-1    9.112263352313910E-2   -1.431016226504995E-5    3.993831329304220E-5   -1.471802283772499E-5   -7.875355365919947E-6
                         2.486198878522376E-5   -9.218320274920328E-6   -1.403331973917096E-7    1.066835258634528E-5    4.809073565183450E-1    9.867383034213993E-2   -9.305484545422488E-6   -1.668013916258806E-5
                        -1.883224663025793E-5   -2.402541597412192E-6   -5.593795073890614E-6    6.749484046357992E-6    1.269235350537194E-5   -4.161706782282882E-6    5.586942112945303E-1    8.372739385862067E-2

 2.850000000000000E9     5.146933910648160E-1    1.083585430344254E-1    6.518911642356140E-6   -2.842678903308420E-5    1.687399034084361E-5    1.103978317441741E-5    2.821198515081176E-6   -1.650625328614953E-6
                         2.927538068619644E-5    3.352810801245399E-6    5.609131282461554E-1    8.246696387371154E-2   -2.933527979310325E-5   -4.326445912439935E-6    8.214294678337308E-7   -1.934014806163180E-6
                         1.538909492948374E-5   -2.982337852497783E-7    7.935193992303093E-6   -6.587367582630193E-6    4.858437188431304E-1    9.201801201439708E-2    1.324353345686891E-5    2.110981398947362E-5
                        -1.369866234227977E-5   -2.399165993708446E-5    2.639731049214651E-5   -1.749491274815033E-5    3.044850836866880E-5    3.253630289648535E-6    5.632773887495115E-1    7.510788288562058E-2

 2.862500000000000E9     5.197612118661470E-1    1.018484039540441E-1    3.147017256419518E-5    2.684345889103279E-6   -1.322592969846152E-5    2.111619223196422E-5    8.224202547100279E-6   -9.153406209071712E-6
                         8.025924183592190E-6   -4.124138083917455E-6    5.654391481080911E-1    7.391346800222029E-2    6.055587115064149E-6    8.998362757121765E-6   -3.008528134620455E-6    8.090511249142941E-6
                         8.610532668873142E-6   -2.810863793202863E-5    8.966322339911160E-6   -9.364920128088631E-6    4.905264514828869E-1    8.519377616168625E-2    2.556607197266996E-5   -1.119896887216799E-5
                         1.810940020890029E-5    5.204866290214272E-6    2.016377510535738E-6   -4.628169491123116E-6    2.696459989485132E-5   -1.231295927780044E-5    5.673000635557405E-1    6.633027081059795E-2

 2.875000000000000E9     5.244235884057959E-1    9.470182400676812E-2   -3.519294695310392E-5    2.268060911102617E-5   -2.493145104511340E-5   -5.408753065027398E-6    1.116836911441876E-5   -3.327198477950859E-5
                         4.275639363941543E-6    2.781310699965584E-5    5.696634548642454E-1    6.483904132668249E-2    2.940285261227205E-5   -2.650169996969012E-5    1.384441340090048E-5    9.893563487917134E-6
                         3.554476751675489E-6   -1.723330580476120E-5    1.651332124674811E-5    2.381725293508565E-6    4.949535134001077E-1    7.784303565176039E-2    1.853590471555500E-5   -1.720639242093001E-5
                        -7.807293889342253E-6   -2.853454712654238E-5   -2.408040024469451E-5    4.250027253732059E-5    7.752335010119368E-6   -2.556713280189076E-5    5.710215476741745E-1    5.715488493468854E-2

 2.887500000000000E9     5.287493245381656E-1    8.666667052732674E-2    1.326071188364318E-5    5.188178789406340E-6    2.139919118653202E-5    1.602936603696089E-5   -3.169462994331696E-5    2.500135277742714E-6
                        -3.755335075856434E-6   -1.503581907454180E-5    5.738738413992682E-1    5.572464560129413E-2    6.095023943380969E-6   -3.189569163274252E-5   -1.187621979492619E-5   -2.677503051162353E-6
                        -4.124110693033112E-5   -1.214852053818492E-5    1.987619766717454E-5   -7.336972086942097E-6    4.995921567437188E-1    7.038246848662719E-2   -4.106614245219219E-6   -4.307320458562455E-6
                         1.509945574461744E-5    7.403698503718326E-6   -2.905732867307460E-6    2.053932499665526E-5   -3.410114977642114E-5   -2.125062093959664E-7    5.746885659027406E-1    4.771062933987620E-2

 2.900000000000000E9     5.328624701789405E-1    7.799415296603469E-2    1.186633915973815E-5   -6.408211367442720E-7    3.223289480778619E-6    4.783713399960228E-6    4.578423321437145E-6   -1.790663207035548E-5
                        -7.363527252379048E-7   -1.891133440791900E-5    5.778428433627070E-1    4.606857445021755E-2    1.591833167292965E-5   -3.129929680133674E-6   -2.033683774630006E-6    8.220863718270683E-6
                         1.921393418086507E-5   -1.765234350465165E-5    2.226798459400042E-5    1.521966482594144E-5    5.041861129117282E-1    6.221481336726806E-2    1.021445473585679E-5   -4.364364321098415E-6
                        -2.384266470706665E-5   -6.957536443879142E-6   -1.098721668667668E-5    5.226106143750084E-6    1.110303552661355E-5   -5.256497181781745E-5    5.783054031955598E-1    3.761420772116294E-2

 2.912500000000000E9     5.375077612952390E-1    6.813809685689184E-2   -8.212626807439647E-6   -4.217347457555585E-6    1.904799237198000E-5   -4.885207685223205E-6    1.128843549678471E-5   -6.717706155436206E-6
                         5.760732047419864E-6   -9.627241394017691E-6    5.820038258260330E-1    3.608771768390839E-2   -1.154096577707554E-5    3.083954260452537E-6    3.565105556881891E-6   -1.685942588489854E-5
                        -5.274018294606719E-6   -2.622508209780689E-6   -1.260703130216623E-5   -9.041467103463238E-7    5.090431721306472E-1    5.391971477308279E-2   -1.364140878884015E-5   -9.712190712961814E-6
                        -4.146272451756166E-6   -1.473141536616246E-5   -3.725253609111583E-6    6.480604899070025E-6    6.813924023916693E-6   -7.037232818557376E-6    5.821272067747395E-1    2.740010656286834E-2

 2.925000000000000E9     5.424586721807978E-1    5.810741279559357E-2    1.059323903806605E-5   -1.842637692719934E-7    2.691637289352861E-6    2.879578795779792E-9    1.814730672753159E-5   -1.488183696145966E-5
                         1.652896336045267E-5    5.357662000730090E-6    5.859746146601321E-1    2.604225110234089E-2    1.661550498534220E-5   -6.402141829811064E-6   -1.590620253161469E-5    1.010530888830379E-5
                        -2.004696365644871E-5    2.794938909129893E-6    1.776881948962282E-5   -4.982379595713500E-6    5.137583761382110E-1    4.587731138055879E-2   -1.578807609568642E-5   -7.255124331611611E-6
                         2.352100334992277E-5    1.506861179982793E-5   -2.033773645572985E-5    2.912294119084373E-6   -1.700715795886019E-5    4.392858730476086E-6    5.859858175701707E-1    1.725999735856650E-2

 2.937500000000000E9     5.475593866416408E-1    4.840352882263937E-2   -2.003532460771126E-5   -1.480752374468640E-5    9.822491794537499E-6    2.313913878049648E-5   -7.129895332791756E-6   -2.300240941467709E-5
                        -2.185645844798177E-6   -2.904073066806351E-6    5.897437567914990E-1    1.626601725491501E-2   -2.018300168656911E-5   -2.536008506253427E-5    1.330301771027838E-6   -3.797050561650629E-5
                        -1.483518602273443E-5    2.261549011774317E-5   -1.761635740959062E-5   -8.088935612092317E-6    5.183566300240482E-1    3.746619735948101E-2    2.183260620791248E-5    6.243704204951390E-6
                         7.455502432618310E-6   -1.599614762891836E-6    1.755573866463288E-6    1.081367610060031E-5   -3.840664946205995E-6   -1.969917189206924E-5    5.896527090336240E-1    6.976665035726214E-3

 2.950000000000000E9     5.530469344563360E-1    3.943092893120018E-2   -2.275985616800479E-5   -2.389732942776842E-5   -9.194094032387957E-6    3.105304882963722E-6   -2.172775207404835E-5    1.003304814541031E-5
                        -2.602623966538558E-5    2.311358839536992E-5    5.934364893538739E-1    6.107997435476339E-3   -5.503925397864256E-6   -1.665797286437287E-5    2.153517033709215E-5   -3.877592546096406E-6
                        -2.249780777604850E-5   -1.066099961102826E-5    6.171012275625247E-6    9.360018077728906E-6    5.228134000772731E-1    2.900131399991825E-2    6.285275748769221E-6    1.544802632981714E-5
                         1.995679213011480E-5    7.880511223736216E-6   -1.676506077077888E-5    1.150123765132429E-5   -3.300750897520009E-5    2.193705942320554E-5    5.930789270689683E-1   -3.147999779409429E-3

 2.962500000000000E9     5.582953983421626E-1    3.064670761759623E-2    4.316644222461572E-5    1.910529366150576E-5    2.780086484234657E-5    6.812897692951787E-6   -1.163436528472004E-5    1.710314934552998E-5
                        -2.563260552152814E-5    8.124776875725206E-6    5.968452328330937E-1   -4.086520519678633E-3   -4.033338057049701E-5    9.342914209137591E-6   -2.770784065002216E-5   -4.013411714332181E-6
                         1.023460541841637E-5    1.478928921081134E-5   -2.756516973623227E-5   -2.312105301047263E-5    5.270896184086697E-1    2.041438654970450E-2   -2.491837416663715E-5    1.279542588119771E-5
                        -2.453457349439838E-5   -6.849815826513907E-6   -1.478664655209588E-7    9.678880040658185E-6    1.593110776065049E-5   -5.951138385811072E-6    5.961326777675199E-1   -1.324922079329185E-2

 2.975000000000000E9     5.629397312800664E-1    2.188454827674162E-2    1.176981333163782E-5    4.097484488075837E-7    3.531304522846804E-5   -2.041932261066807E-5    1.834622660222266E-5   -2.342721834616746E-5
                        -1.529144312824731E-5   -3.446540781212644E-6    6.001471251764585E-1   -1.431353464397936E-2   -1.540317505735156E-5   -1.875086167143062E-5    1.558651596965707E-5   -2.254391178972945E-5
                        -3.669397075253143E-7    2.099523422631829E-5    3.710546694681200E-5    8.296273456918423E-6    5.312759733390680E-1    1.164062713229021E-2    3.166819269886267E-7   -2.951894071628602E-6
                        -9.174850971385819E-6   -1.856079430120665E-5   -1.579092284058139E-5   -7.604620082975960E-6   -1.259085113130595E-5   -7.959339748709029E-6    5.990608669865487E-1   -2.365818761037583E-2

 2.987500000000000E9     5.668871913135016E-1    1.324665044164100E-2    7.799384572972293E-6    1.679923902533003E-5    2.044821009072633E-5   -2.196155022077507E-5    4.830957480353885E-5    2.916786656229257E-5
                        -2.614224164517489E-5    2.553712293625083E-5    6.028886976465392E-1   -2.509836746470602E-2    2.751691430638147E-5   -5.866711316800425E-6   -5.803931176278893E-7    2.827456215158487E-5
                        -2.254621674371786E-5   -1.218826245557434E-5    2.810784407574098E-5   -1.153250824435052E-5    5.351054864123727E-1    2.633203306806766E-3   -9.420081046953521E-6    6.318494630219384E-6
                         1.452457586510762E-5   -9.702601729159419E-6   -4.234910691821355E-6    2.063515963950516E-5    1.870494306309799E-5    1.113004264983868E-5    6.014213642063836E-1   -3.440960802296927E-2

 3.000000000000000E9     5.699308481288746E-1    4.052900685440527E-3   -6.759102063983832E-6    2.380532699736800E-5   -5.538266369343802E-6   -9.917623508650521E-6    6.140014526540632E-6   -1.949001013583012E-6
                        -1.464505096061416E-5   -1.643985001524932E-5    6.051238638680422E-1   -3.610502371580832E-2    9.922444178492458E-6   -2.012629649019439E-5    9.110334663898713E-6    1.468449147500157E-5
                         2.475796979145839E-5   -4.933382035937109E-6    4.613222168111059E-6   -2.146096326293151E-5    5.384416978501245E-1   -6.589672813274807E-3    1.520974972648380E-5    5.851082933005234E-6
                         1.184099160371861E-6   -5.761616485807229E-6    8.613610077426293E-7   -1.757936784826562E-5    1.906383777512284E-5    1.341025529732389E-5    6.034408354967613E-1   -4.541925167104852E-2
