# Supplementary material for: Microwave Imaging for Parkinson’s Disease Detection: A Phantom-Based Feasibility Study Using Temperature-Controlled Dielectric Variations
Source: Sensors (Basel). 2025 Dec 12;25(24):7562. doi: 10.3390/s25247562 (PMC12736638; doi:10.3390/s25247562)
Supplement: Supplementary file 1 [file sensors-25-07562-s001.zip › 38.7.s4p]

#  HZ   S   RI   R     50.00 
! Rohde & Schwarz Vector Network Analyzer 
! Rohde-Schwarz,ZNA26-4Port,1332450024101213,1.95
! Created: UTC 8/28/2025, 1:46:14 PM
! freq[Hz]                re:S11                  im:S11                  re:S12                  im:S12                  re:S13                  im:S13                  re:S14                  im:S14
!                         re:S21                  im:S21                  re:S22                  im:S22                  re:S23                  im:S23                  re:S24                  im:S24
!                         re:S31                  im:S31                  re:S32                  im:S32                  re:S33                  im:S33                  re:S34                  im:S34
!                         re:S41                  im:S41                  re:S42                  im:S42                  re:S43                  im:S43                  re:S44                  im:S44
! 
 5.000000000000000E8    -2.261807452124486E-1    3.471652680952105E-1   -1.531660262609431E-2    1.784935817700118E-2   -4.034662119055225E-2   -1.125381324463005E-2    5.217399720223082E-2    1.572152716870346E-2
                        -1.529333849675018E-2    1.789494526037611E-2   -2.409051916431486E-1    3.256641267141511E-1    1.152586524463712E-2    2.510753624412175E-2   -4.053206969971369E-2   -6.713188487376324E-3
                        -4.034190419188944E-2   -1.124989704306139E-2    1.142044316523351E-2    2.511229095646165E-2   -2.563742099959181E-1    3.438690388563607E-1   -8.376551944972721E-3    1.893463232717552E-2
                         5.223539896329551E-2    1.577574916745847E-2   -4.060414299483083E-2   -6.760316340823819E-3   -8.352636523267268E-3    1.896380209065410E-2   -2.674278893643666E-1    3.375660028101324E-1

 5.125000000000000E8    -2.484446861120092E-1    3.362058452244994E-1    1.188687571824682E-3    9.950766351769386E-3   -3.105737400709566E-2    2.484472468595371E-2    4.499473318043853E-2   -2.935925875501464E-2
                         1.227885573255953E-3    9.935441225976458E-3   -2.757570356733617E-1    3.242445310393869E-1    2.733089775760100E-2    3.847895626448079E-3   -2.857517160502385E-2    2.824019740275606E-2
                        -3.101868203260585E-2    2.492705878525964E-2    2.734249066460740E-2    3.819297736176589E-3   -2.805946709968259E-1    3.446566044712644E-1    6.247530598288635E-3    5.304708960510955E-3
                         4.497863303504657E-2   -2.939569774882804E-2   -2.852823681556167E-2    2.825056733199120E-2    6.240282174632757E-3    5.300565722370650E-3   -2.928655303073188E-1    3.362365307278757E-1

 5.250000000000000E8    -2.985555365334823E-1    3.710979617891618E-1   -6.560931719270333E-3   -1.297553234410604E-3   -1.318190396450067E-3    3.367375084583101E-2    6.072913440933724E-3   -5.047124499855574E-2
                        -6.523280521188854E-3   -1.347820250296246E-3   -3.170216802976467E-1    3.764882683539977E-1    1.517593697706326E-2   -1.493122422663455E-2    2.885177294463288E-3    3.448416671916141E-2
                        -1.287532960245384E-3    3.366485409614489E-2    1.519007321980735E-2   -1.492222289772619E-2   -3.180157020582017E-1    3.949948246403457E-1   -5.688691288043472E-3   -5.194611389009233E-3
                         6.027722461794985E-3   -5.050335036465631E-2    2.937468711379163E-3    3.439859692298280E-2   -5.691115520270751E-3   -5.214582848996691E-3   -3.328908754155886E-1    3.876139580794655E-1

 5.375000000000000E8    -3.001478449625491E-1    4.420963476803083E-1   -1.678132667471822E-2    8.815246160245449E-3    1.865488249404839E-2    1.992308111044677E-2   -3.000423798558059E-2   -3.406832154753253E-2
                        -1.681672112751546E-2    8.814335332789795E-3   -3.013980725799674E-1    4.418839726992236E-1    1.227166793992482E-3   -1.471823475961012E-2    2.159865023326350E-2    1.835373210855812E-2
                         1.866552744975421E-2    1.992795075699758E-2    1.184884141985608E-3   -1.472112169016918E-2   -2.997642335586262E-1    4.617203279373460E-1   -1.531912515290998E-2    5.847606670886997E-3
                        -2.999225318848987E-2   -3.405304612878458E-2    2.153467658952321E-2    1.835200858898551E-2   -1.531392382178042E-2    5.835425435184592E-3   -3.155374351667550E-1    4.611897362124032E-1

 5.500000000000000E8    -2.542119887757866E-1    4.852025347210454E-1   -9.934919465277442E-3    2.647930977585137E-2    1.996046358320232E-2    1.878827550706214E-3   -3.945266855706240E-2   -2.466036255146285E-3
                        -9.983993666222771E-3    2.655134747077963E-2   -2.610656318703969E-1    4.702040882794082E-1   -5.810651821828963E-3   -7.746618627043482E-3    2.230774316272429E-2   -9.433106745802039E-4
                         1.995598860048115E-2    1.909508289753961E-3   -5.822305398324156E-3   -7.793341522833118E-3   -2.532452699085854E-1    4.906332502021828E-1   -8.452316800065546E-3    2.134774853054641E-2
                        -3.947359879282319E-2   -2.453521728398741E-3    2.232164854226624E-2   -9.638263241059724E-4   -8.467958084836351E-3    2.128287019841721E-2   -2.561625778654579E-1    4.944816122847058E-1

 5.625000000000000E8    -2.152690734344327E-1    4.794199421194410E-1    1.596786570672804E-2    3.080291800540147E-2    1.158032230904168E-2   -5.015811601949010E-3   -2.579657087797307E-2    2.121444039268314E-2
                         1.593660523389539E-2    3.083376599201073E-2   -2.334955724819526E-1    4.737136105696347E-1   -2.497399833700543E-3   -7.539113496168716E-4    1.084199222350927E-2   -9.559971605916163E-3
                         1.158733776848648E-2   -5.035268898739286E-3   -2.569357105993318E-3   -7.521084215404724E-4   -2.195383699963601E-1    4.866401640990503E-1    1.352017385933387E-2    2.214889367757265E-2
                        -2.576476794295741E-2    2.124771696992276E-2    1.084810256534043E-2   -9.552287078277058E-3    1.352711760919011E-2    2.216029254488218E-2   -2.154533935019243E-1    4.776575920966840E-1

 5.750000000000000E8    -2.161577907843993E-1    4.740915416566230E-1    3.186518240960930E-2    5.679391328663648E-3    9.774069881998037E-3   -4.245318890432809E-3   -5.673864291821230E-3    2.662295779669372E-2
                         3.185283887097265E-2    5.711047343361227E-3   -2.226416712134719E-1    4.800778312048959E-1    1.928648572670336E-3   -3.963941464824306E-3    6.007399917224554E-3   -5.881838050054517E-3
                         9.783676061098340E-3   -4.267515902433952E-3    2.017449976466371E-3   -3.939322994146262E-3   -2.138340170063187E-1    4.841051854796726E-1    2.079848905278955E-2    4.468147311311897E-4
                        -5.631778124431453E-3    2.662995580782445E-2    5.982052426000141E-3   -5.884385295867198E-3    2.081285085446900E-2    4.139159115529092E-4   -2.186530048145403E-1    4.706730238750668E-1

 5.875000000000000E8    -2.145124910632498E-1    5.011105424049390E-1    1.720108766084358E-2   -1.492006335020047E-2    1.147506656174958E-2   -9.701468181895403E-3    6.964644658540362E-3    2.055715896592246E-2
                         1.714806528970729E-2   -1.490420147015944E-2   -2.062674611306409E-1    5.005938296651917E-1   -9.163063783163871E-4   -9.131261096120275E-3    9.103189896158050E-3   -8.683884407494640E-3
                         1.149390668188210E-2   -9.732540606026288E-3   -8.869243505544666E-4   -9.134673313245741E-3   -2.052059868969216E-1    5.041811694679853E-1    5.491287036969618E-3   -9.622651881944312E-3
                         6.929935751430647E-3    2.053593841709027E-2    9.092131478646327E-3   -8.646592389124920E-3    5.499408921729800E-3   -9.638213624737562E-3   -2.116680158041210E-1    4.992868406298632E-1

 6.000000000000000E8    -1.837105211598465E-1    5.305702825015157E-1   -1.658508542227954E-3   -9.672856350276147E-3    5.821556774411991E-3   -1.958304523620335E-2    1.345690146610085E-2    1.671448273376607E-2
                        -1.652358893231807E-3   -9.631521392598123E-3   -1.729206571305635E-1    5.160337821850041E-1   -1.033612118176314E-2   -1.141724334254765E-2    5.202273549773772E-3   -1.893095325704511E-2
                         5.826160324482736E-3   -1.958985202292446E-2   -1.033400645055036E-2   -1.135956731945708E-2   -1.741848174448538E-1    5.238102299097112E-1   -5.148885524875309E-3    1.320967633347584E-3
                         1.343643975328843E-2    1.664838954671083E-2    5.170771952487405E-3   -1.889412367144423E-2   -5.164968976423150E-3    1.345169284610415E-3   -1.706472283454515E-1    5.227629522410316E-1

 6.125000000000000E8    -1.369493545298490E-1    5.381163016862710E-1    1.813614087893943E-3    6.026322498030549E-3   -1.023625700860135E-2   -2.346166937333032E-2    2.517698326013656E-2    9.585970492189962E-3
                         1.805412837182184E-3    5.982241114247538E-3   -1.354380976543515E-1    5.177467227604919E-1   -2.131925259718364E-2    1.093569183384635E-3   -1.221713636138632E-2   -2.372325437005228E-2
                        -1.024123009913785E-2   -2.347911033069624E-2   -2.135498076263205E-2    1.127533335357241E-3   -1.331499201654591E-1    5.248194152467416E-1    6.380304645052666E-3    1.415657712075930E-2
                         2.514967906268231E-2    9.601735770470703E-3   -1.222681817533350E-2   -2.368951403204284E-2    6.310855973272686E-3    1.413158058578982E-2   -1.207532719410758E-1    5.134376598710695E-1

 6.250000000000000E8    -9.640427413059910E-2    5.210293964475690E-1    1.864400851374471E-2    1.020927923122459E-3   -2.675397384228110E-2   -1.076420458862213E-2    2.962169179871769E-2   -1.181054263151619E-2
                         1.868762031849225E-2    1.051626804288895E-3   -9.751233264674501E-2    5.047138328288323E-1   -1.240002230944791E-2    1.954750788591634E-2   -2.983010477955619E-2   -8.131699878400090E-3
                        -2.680924938641006E-2   -1.074494102382388E-2   -1.233195882817342E-2    1.955097770129173E-2   -9.835548894108664E-2    5.061337692796939E-1    2.473371172500504E-2    2.401248486470736E-3
                         2.964947524674582E-2   -1.184709751371009E-2   -2.984934355104008E-2   -8.115579297140459E-3    2.471523562404728E-2    2.398860733067268E-3   -9.389921896682563E-2    4.809891279768020E-1

 6.375000000000000E8    -7.876598924157405E-2    4.963807910303005E-1    1.667506767864924E-2   -2.055803969403228E-2   -2.697264914560586E-2    1.072025238622454E-2    1.314618580134045E-2   -2.923835063065358E-2
                         1.669613252722032E-2   -2.053779267735429E-2   -7.779775806664160E-2    4.774965265735113E-1    8.582596451417278E-3    1.904488293153620E-2   -2.677337727300557E-2    1.653050978960432E-2
                        -2.699304328729335E-2    1.076724519537325E-2    8.593086312284601E-3    1.907738201662480E-2   -8.687185889514251E-2    4.824026684271934E-1    1.825228043565930E-2   -2.173641292017132E-2
                         1.312692332309306E-2   -2.927557545272919E-2   -2.671368397966712E-2    1.651249808359144E-2    1.821816644424605E-2   -2.173842088266473E-2   -9.638088534440914E-2    4.582717476300629E-1

 6.500000000000000E8    -7.312196946493302E-2    4.902962388631634E-1   -6.645931906054011E-3   -2.628976488333687E-2   -1.309350539913025E-2    2.495596963338377E-2   -6.404099548906761E-3   -3.007536607319679E-2
                        -6.649913217618360E-3   -2.632038832490982E-2   -7.502351855004855E-2    4.659115325890242E-1    1.527137972507835E-2    1.151433444868049E-3   -7.472801901184019E-3    2.886019436551224E-2
                        -1.306897843331416E-2    2.493761652560907E-2    1.527363095883346E-2    1.138088890079797E-3   -8.267832590826078E-2    4.781638659717086E-1   -5.913345401562471E-3   -2.410096213342967E-2
                        -6.419052815068453E-3   -3.006162263377189E-2   -7.481452950146273E-3    2.883544721523005E-2   -5.895217598436438E-3   -2.408555501795621E-2   -9.645392777366936E-2    4.637976042237454E-1

 6.625000000000000E8    -5.072489166482063E-2    4.933021632450400E-1   -1.897877916028204E-2   -8.548750864220838E-3    6.052999095102452E-3    2.638710410540109E-2   -2.432732180847934E-2   -2.333444967341200E-2
                        -1.898312107606285E-2   -8.550871140540470E-3   -5.969141484630545E-2    4.665310582839774E-1    2.083580241635625E-3   -7.617326618754514E-3    1.297054551855796E-2    2.469863574272067E-2
                         6.094769970339539E-3    2.638993801548861E-2    2.041620348126436E-3   -7.597711123546266E-3   -6.585722358763177E-2    4.798884912705138E-1   -1.433167969534912E-2   -6.619849711643874E-3
                        -2.430486314457563E-2   -2.332658085790841E-2    1.293659373911290E-2    2.466372400365491E-2   -1.432855136652690E-2   -6.607903919676173E-3   -7.177541274883666E-2    4.702470384053000E-1

 6.750000000000000E8    -1.854262323399482E-2    4.826374837125272E-1   -1.049505002832767E-2    4.413806115905400E-3    1.944823300144391E-2    1.442123205221557E-2   -3.851847824893263E-2   -2.127644347240296E-3
                        -1.049361323943485E-2    4.409921177961101E-3   -3.051899703888839E-2    4.581461731293100E-1   -5.289533645210488E-3    2.182444651681087E-3    2.295238759746421E-2    8.074903784747609E-3
                         1.946087717480926E-2    1.441777046638328E-2   -5.284695121434041E-3    2.197639070710893E-3   -4.028053549266072E-2    4.746069211225605E-1   -4.409895098624763E-3    2.095591932119646E-3
                        -3.849562332795942E-2   -2.137959212770494E-3    2.291505965271601E-2    8.054318813110455E-3   -4.410547637461927E-3    2.091901966746047E-3   -4.008182359242824E-2    4.587683041404712E-1

 6.875000000000000E8     9.219512470059464E-3    4.561785112790706E-1   -7.095778616090921E-4    2.166789749042250E-3    2.025432025947356E-2    8.991687401570906E-4   -3.110307575229668E-2    2.752751212777763E-2
                        -6.844724356057511E-4    2.189197207431389E-3   -4.183990816976697E-3    4.296466286589561E-1    2.804226237416975E-3    9.716304490831417E-3    1.828193179756872E-2   -5.897123899476418E-3
                         2.026049526232859E-2    8.743806614419083E-4    2.811098459334702E-3    9.715686271999724E-3   -1.502666201946678E-2    4.552627918669406E-1    2.332640909793395E-3   -4.801775306714269E-3
                        -3.115025920837651E-2    2.746203662684529E-2    1.827278659493143E-2   -5.921034697975953E-3    2.323694314383969E-3   -4.795366218893380E-3   -1.694846609864776E-2    4.327393279437754E-1

 7.000000000000000E8     2.050584741485364E-2    4.199530050545379E-1   -1.041216106247559E-3   -5.697879707440943E-3    1.715952115695569E-2   -8.138144111046264E-3   -2.230896919614702E-3    4.153481268362783E-2
                        -1.023708810357776E-3   -5.694894384269474E-3    1.380007642282498E-3    3.938808063334424E-1    1.325952484015925E-2    3.927823834055581E-3    1.104188036902220E-2   -1.153946134356492E-2
                         1.721963120032237E-2   -8.137361579262956E-3    1.325849996797489E-2    3.900122069542176E-3   -2.922128906451506E-3    4.278508801835804E-1   -5.453432352296161E-3   -1.290150744151677E-2
                        -2.217973098789325E-3    4.151850804591307E-2    1.099755134844555E-2   -1.154905510585924E-2   -5.443035139632242E-3   -1.288186402055067E-2   -9.296712937742009E-3    4.040656803329221E-1

 7.125000000000000E8     1.269662086614707E-2    3.930082992497226E-1   -1.044119133917506E-2   -6.878600786888114E-3    1.044122741501417E-2   -1.655617426932148E-2    2.512122302875965E-2    2.941060472175756E-2
                        -1.045579106009907E-2   -6.910665675200791E-3   -7.968454344521895E-3    3.726958511194474E-1    1.309938786495265E-2   -9.255021792850888E-3    3.906021591733606E-3   -1.444153111981614E-2
                         1.040315393545166E-2   -1.654360368498801E-2    1.309553290481662E-2   -9.232468863329388E-3   -3.289380422646352E-3    4.079623874138904E-1   -1.750672224381803E-2   -6.129609781073872E-3
                         2.516623191050851E-2    2.944584202498106E-2    3.878678852638808E-3   -1.442697281074872E-2   -1.748019395897641E-2   -6.146154310662725E-3   -1.097545226148542E-2    3.861143338469165E-1

 7.250000000000000E8     8.481312109791491E-3    3.848483196334783E-1   -1.542572351637951E-2    3.508020921584099E-3   -1.071288685209373E-3   -1.886323113618739E-2    3.461485000777410E-2    6.592301812903940E-3
                        -1.546176003426921E-2    3.522084016074363E-3   -8.604521844407577E-3    3.671966767751931E-1    5.938342033009849E-4   -1.632028932933600E-2   -3.523221092178447E-3   -1.331552408744232E-2
                        -1.033735093614130E-3   -1.887877137611215E-2    5.848690024068720E-4   -1.634740922484376E-2    1.660345049854616E-3    4.004343699714480E-1   -1.678640259115082E-2    7.721319181336524E-3
                         3.464007846565105E-2    6.587739002728487E-3   -3.569727688240086E-3   -1.332889468584190E-2   -1.680976640192426E-2    7.710290899213553E-3   -5.126604997043575E-3    3.767344283399401E-1

 7.375000000000000E8     1.922313804766288E-2    3.759885577743980E-1   -8.405356528785773E-3    1.238442223087676E-2   -1.045874344024280E-2   -1.487187332757621E-2    3.096875582690512E-2   -1.424725889704727E-2
                        -8.420626037328597E-3    1.241600864594669E-2    5.478839346011288E-3    3.541612109234206E-1   -1.177468564913362E-2   -8.617354648113215E-3   -8.834848897334366E-3   -1.001858878111122E-2
                        -1.048425166795853E-2   -1.484856927696405E-2   -1.176259935588139E-2   -8.565707355547363E-3    1.999525136206652E-2    3.863737132349429E-1   -6.611164203608552E-3    1.384200030112979E-2
                         3.093504091448869E-2   -1.429013670537547E-2   -8.770929737482806E-3   -1.002944623771202E-2   -6.627309274571025E-3    1.383433751269856E-2    1.004912253532386E-2    3.601123694983129E-1

 7.500000000000000E8     3.483506384369155E-2    3.521929926752989E-1    5.349190898563581E-4    1.142225391535717E-2   -1.714970315452136E-2   -7.139069989971201E-3    1.621562236707237E-2   -3.057596241592847E-2
                         5.260698502045132E-4    1.140104175672373E-2    1.449846028220275E-2    3.234804195311733E-1   -9.785898894447953E-3    5.104924396643291E-3   -1.352351472135328E-2   -5.018952415566290E-3
                        -1.718492335047387E-2   -7.116642707962089E-3   -9.752284076959786E-3    5.073470957669905E-3    3.522541962220715E-2    3.540807098697301E-1    1.469449566656729E-3    1.011082055387164E-2
                         1.621205555024039E-2   -3.055027371914386E-2   -1.350583030965933E-2   -5.023410263310438E-3    1.451596029295305E-3    1.011419201034860E-2    2.229059290241952E-2    3.277447064797275E-1

 7.625000000000000E8     3.495575697490844E-2    3.140975473452573E-1    3.488766476521445E-3    6.067812571933108E-3   -1.900243426946754E-2    4.302780311948459E-3   -6.293460039680903E-3   -3.421915687595464E-2
                         3.507018324468887E-3    6.064373390227101E-3    2.147831791345689E-3    2.898729897789441E-1    2.503317929343264E-3    6.635101638583511E-3   -1.562684595078288E-2    4.122195244907160E-3
                        -1.901843750851721E-2    4.318111838641669E-3    2.506649904804942E-3    6.642945782153515E-3    2.890083317521741E-2    3.154766650651732E-1    1.588854200634525E-3    4.934641841231074E-3
                        -6.294960732441170E-3   -3.424549023225572E-2   -1.560829663488279E-2    4.113129210990399E-3    1.567377450986637E-3    4.891126913916792E-3    1.388713563743967E-2    2.868150551394729E-1

 7.750000000000000E8     1.130156238789920E-2    2.879532712824083E-1    9.562039836769389E-4    3.369088567633069E-3   -1.246614035834060E-2    1.578044433738746E-2   -2.668621532900194E-2   -2.313563903062869E-2
                         9.707746102730328E-4    3.381286016728462E-3   -2.124634827996415E-2    2.753691843575839E-1    5.456635160670815E-3   -3.612934469232065E-3   -9.691377564132233E-3    1.399582484602734E-2
                        -1.245210225162183E-2    1.584622043680991E-2    5.431885354146882E-3   -3.610415949683344E-3    7.528561018839349E-3    2.943211183844625E-1   -1.060363549361997E-3    5.539499172896103E-3
                        -2.665759631945873E-2   -2.313704553128808E-2   -9.703146611383894E-3    1.406420747144953E-2   -1.034225132099519E-3    5.539535178138860E-3   -1.419223149443300E-2    2.632998233870428E-1

 7.875000000000000E8    -7.101163338679049E-3    2.865083831735184E-1   -5.120363788343908E-4    6.418637088957257E-3    8.775519972786281E-4    1.974641495836104E-2   -3.574287997528874E-2   -5.437242789229049E-4
                        -5.588735296709874E-4    6.425258440303913E-3   -3.287094146928440E-2    2.728309203811022E-1   -3.266285619463400E-3   -8.326522706716331E-3    2.208561156566084E-3    1.676403088292426E-2
                         9.064567522821193E-4    1.977337037013624E-2   -3.291511432902509E-3   -8.307134155750304E-3   -4.489832816031715E-3    2.874258974957842E-1    1.114291565752943E-3    8.876886770517090E-3
                        -3.575713995372296E-2   -5.534188430617263E-4    2.208246037841784E-3    1.676076974786680E-2    1.090251950181064E-3    8.868212414321265E-3   -3.420589855311044E-2    2.609694190340054E-1

 8.000000000000000E8    -6.406042837075558E-3    2.835687438941317E-1    3.308780856259578E-3    9.613250298306546E-3    1.316728172703021E-2    1.340730535075246E-2   -2.691586092622250E-2    2.259307958486999E-2
                         3.305907588911788E-3    9.597310620090088E-3   -3.670590164558866E-2    2.631033766005948E-1   -1.083567302206099E-2   -1.520184362332063E-3    1.272436318383126E-2    9.864902998269398E-3
                         1.319020635495862E-2    1.342195454792040E-2   -1.083414324136756E-2   -1.512928640380955E-3   -9.496733374027172E-3    2.744041142978147E-1    5.733428356494513E-3    8.816111998078019E-3
                        -2.691326843000577E-2    2.259028160103249E-2    1.272071361472177E-2    9.865434917553128E-3    5.726675060059295E-3    8.823531895101712E-3   -3.925346712969689E-2    2.565115460932727E-1

 8.125000000000000E8    -6.452586860404187E-3    2.634777411464072E-1    1.063123469715171E-2    8.923033397106841E-3    1.690004699744900E-2    4.367183820750247E-4   -5.971916998418094E-3    3.320603125358734E-2
                         1.065304376251703E-2    8.944257524119528E-3   -4.824162775906220E-2    2.466660772438475E-1   -8.007146768565279E-3    8.106047003553704E-3    1.372756925970784E-2   -2.658946985276550E-3
                         1.694900932269273E-2    4.289682280804165E-4   -8.000759021264636E-3    8.118671662445389E-3   -2.249032846507556E-2    2.557413898558086E-1    1.059377227651410E-2    6.523109948749291E-3
                        -5.979549128061453E-3    3.319352979898271E-2    1.371643317899250E-2   -2.684807723501548E-3    1.056793030109420E-2    6.534188568424236E-3   -4.657953163347994E-2    2.387413737137177E-1

 8.250000000000000E8    -2.523551183769163E-2    2.389853609638710E-1    1.659134320867120E-2   -2.265584518095160E-4    1.006642337297015E-2   -9.529617131975421E-3    1.555240484224430E-2    2.846053986684773E-2
                         1.656621061701526E-2   -2.417833406609295E-4   -6.969061301653880E-2    2.362947951194708E-1    1.168133060721811E-3    1.076187120910775E-2    4.822940716411031E-3   -9.095838366334149E-3
                         1.004108603902084E-2   -9.492775365844293E-3    1.219934689303722E-3    1.074442690469884E-2   -4.600550932164456E-2    2.431199452901814E-1    1.399382305414865E-2   -1.108270707709269E-3
                         1.557054241851695E-2    2.847444585513481E-2    4.809185839691836E-3   -9.075830439226310E-3    1.398619996912008E-2   -1.107373443638515E-3   -7.180965109301607E-2    2.210587204927943E-1

 8.375000000000000E8    -5.740122414972443E-2    2.302230027073807E-1    1.062301458617712E-2   -1.122382565837531E-2    7.367941515612192E-4   -9.916343811354067E-3    2.859347475829033E-2    1.201989140264145E-2
                         1.066096605328665E-2   -1.124075916163512E-2   -9.126047015949200E-2    2.368378186334415E-1    7.952094453328938E-3    4.372300018522527E-3   -2.551268570715260E-3   -5.260014569836317E-3
                         7.421318697461011E-4   -9.887790719230457E-3    7.957257693694160E-3    4.349832843083594E-3   -7.182052780151778E-2    2.433112402843042E-1    8.214038782638860E-3   -8.910845384738733E-3
                         2.860525340115184E-2    1.202531336437858E-2   -2.524345574869104E-3   -5.273461573311071E-3    8.193294360224614E-3   -8.900872432137136E-3   -1.053179624352450E-1    2.231139148588256E-1

 8.500000000000000E8    -8.284350399242503E-2    2.399241107444525E-1    1.047786936066110E-4   -1.071966383889498E-2   -3.152571053791109E-3   -5.483378494625204E-3    2.889395669884990E-2   -7.355631146115480E-3
                         7.437150923437706E-5   -1.075068107156993E-2   -1.071945026822390E-1    2.431327736514198E-1    4.936643786102281E-3   -3.523642972252756E-3   -1.520496708467849E-3    4.175535833659165E-5
                        -3.157631098475467E-3   -5.493042770075728E-3    4.889728238159675E-3   -3.519609258232541E-3   -8.967879326000958E-2    2.531182001278565E-1    9.400155163813774E-4   -6.845168299674162E-3
                         2.890578846369742E-2   -7.358838019923228E-3   -1.529231578081038E-3    6.087930206983311E-5    9.555453522475687E-4   -6.839109408856369E-3   -1.248244321657361E-1    2.416202412293228E-1

 8.625000000000000E8    -9.230233954286007E-2    2.515938925661677E-1   -2.397755280623551E-3   -4.443233108292343E-3   -3.326888325746529E-3   -2.638131695557007E-3    1.853180011485608E-2   -2.327120459691129E-2
                        -2.411185703990069E-3   -4.436310927562357E-3   -1.173537169507790E-1    2.498177585892912E-1   -2.065102826371576E-3   -2.523097789457196E-3    1.939598012123131E-3   -5.872146777218102E-4
                        -3.315552174850063E-3   -2.657570198692154E-3   -2.088978899153213E-3   -2.506146345109593E-3   -9.772091986434554E-2    2.630486557490331E-1    1.576064196777179E-3   -2.972819814314093E-3
                         1.854686225449614E-2   -2.332174579189246E-2    1.908529038334553E-3   -6.104621824291759E-4    1.579363618552151E-3   -2.950498353329374E-3   -1.265530037890337E-1    2.548322436158303E-1

 8.750000000000000E8    -9.772070053950953E-2    2.533240640039833E-1    6.947925459021560E-4   -2.435033258458748E-3   -2.995071675351462E-3   -1.045672870369879E-3   -5.586602307807255E-4   -2.971778686710064E-2
                         7.098811133775072E-4   -2.437362333402497E-3   -1.257258847115747E-1    2.541586526517354E-1   -1.751108209819187E-3    3.526894629204995E-3    1.316692474941290E-3   -3.640385626846293E-3
                        -3.029856588750256E-3   -1.042690958472674E-3   -1.741270016742253E-3    3.539419320886263E-3   -1.016969029481400E-1    2.674202025432004E-1    4.041186461754580E-3   -4.593103312168445E-3
                        -5.618611452776682E-4   -2.976080429993973E-2    1.301798046278682E-3   -3.617193056633473E-3    4.018886512231216E-3   -4.586203769136397E-3   -1.291757643172493E-1    2.544458439402107E-1

 8.875000000000000E8    -1.111330871855020E-1    2.534556197264981E-1    2.031391737927642E-3   -5.800002164701986E-3   -2.324122293516507E-3   -2.179295825904980E-4   -1.896952524404307E-2   -2.169915859491260E-2
                         2.015609477247175E-3   -5.799401206938296E-3   -1.363530662508436E-1    2.577287680284373E-1    3.894175280627898E-3    4.048402356626840E-3   -1.616218854315068E-3   -4.298753301423908E-3
                        -2.341466907165051E-3   -2.257868692842079E-4    3.890813108731621E-3    4.088423405302520E-3   -1.091958194003017E-1    2.679318415140254E-1    2.441671688772983E-3   -9.110935854306272E-3
                        -1.891901484415628E-2   -2.172240437356938E-2   -1.620995273964054E-3   -4.291996322769904E-3    2.433493254969044E-3   -9.086016303624858E-3   -1.433860593728607E-1    2.549999222192884E-1

 9.000000000000000E8    -1.278414110379845E-1    2.633451614883291E-1   -2.486249649615481E-3   -8.855126898458243E-3   -2.211511325281900E-3   -2.475218750167777E-4   -2.736797546081582E-2   -4.691185877684272E-3
                        -2.504660624182006E-3   -8.837491129130952E-3   -1.502789909607700E-1    2.658277587679043E-1    6.235965363907358E-3   -7.766038586496360E-4   -3.952374701536652E-3   -2.924855718527732E-3
                        -2.224995829156978E-3   -2.313768115272141E-4    6.244900634477949E-3   -7.984239769547919E-4   -1.224573151059143E-1    2.730958353822339E-1   -4.087945027205301E-3   -1.062908380934591E-2
                        -2.736594910205584E-2   -4.703317880744790E-3   -3.943584210582044E-3   -2.948386493103921E-3   -4.098283100968761E-3   -1.062261847036406E-2   -1.586855381287705E-1    2.682458224194273E-1

 9.125000000000000E8    -1.371691799018369E-1    2.817773217749315E-1   -8.296558529344867E-3   -5.888140043752111E-3   -3.103010489280836E-3    3.433506090160034E-4   -2.336964059102564E-2    1.344791058475913E-2
                        -8.286757952099594E-3   -5.883181018925770E-3   -1.606678152042912E-1    2.821034591231983E-1    3.334221571956306E-3   -4.722239080389692E-3   -5.491037105533640E-3   -5.824965118813260E-4
                        -3.101547010238612E-3    3.058259538860104E-4    3.336537708189958E-3   -4.748879584421974E-3   -1.323125885406531E-1    2.879599981723401E-1   -9.507941016476921E-3   -6.014150488459958E-3
                        -2.342691737287365E-2    1.343285311482601E-2   -5.454844492135985E-3   -6.051307210261552E-4   -9.500049162910215E-3   -6.000380646633706E-3   -1.628583387010359E-1    2.877796687376853E-1

 9.250000000000000E8    -1.363632061846149E-1    2.994551211010975E-1   -9.651267678962879E-3    3.969743995817580E-4   -3.324447981819684E-3    2.639383530992838E-3   -8.569141223278155E-3    2.451169728332192E-2
                        -9.626655134085572E-3    3.934108248454716E-4   -1.613027841902097E-1    2.997836982265190E-1   -3.603518564670097E-4   -4.336100291944605E-3   -5.471503059552887E-3    3.074814262503143E-3
                        -3.335717106829712E-3    2.661887317508902E-3   -3.481091456372148E-4   -4.315510413447677E-3   -1.316387967768156E-1    3.042901808740740E-1   -1.008323669809240E-2    2.281055806463361E-4
                        -8.548232461466824E-3    2.454000848650782E-2   -5.447571595595664E-3    3.085026309877043E-3   -1.005096224201703E-2    2.254498801815427E-4   -1.576781039505792E-1    3.014685312035227E-1

 9.375000000000000E8    -1.308087958323610E-1    3.104664057744525E-1   -6.241522838676427E-3    5.472524016879906E-3   -8.690911774607917E-4    4.986994733887582E-3    9.377086670120193E-3    2.241129278654507E-2
                        -6.235396164210758E-3    5.450747512199604E-3   -1.562751880838615E-1    3.111884767761652E-1   -1.445986139957476E-3   -2.620941775468576E-3   -2.384560966300079E-3    6.108564384270775E-3
                        -8.785258926055249E-4    4.974154423615231E-3   -1.439309383565102E-3   -2.594296713850688E-3   -1.254778457965575E-1    3.129325709948346E-1   -6.831372755835818E-3    4.975399532091877E-3
                         9.399964000461218E-3    2.241378493875801E-2   -2.364475538544243E-3    6.122050908545338E-3   -6.840166752467494E-3    4.998833914275372E-3   -1.527478999119504E-1    3.069621603475505E-1

 9.500000000000000E8    -1.273917527518563E-1    3.152584832815081E-1   -4.654804221955474E-4    5.919391947781604E-3    3.118518271553184E-3    4.282967077921103E-3    1.956760625707078E-2    9.214474187976355E-3
                        -4.677743992066453E-4    5.905569647122699E-3   -1.527585548216305E-1    3.166486475195477E-1   -1.626772920131350E-3   -1.696753680560426E-3    2.094750774513720E-3    6.015005355468897E-3
                         3.110998635187124E-3    4.292921255086279E-3   -1.622927882147587E-3   -1.718214726665993E-3   -1.230947942998610E-1    3.150508465939442E-1   -1.484664896831995E-3    5.587331382746281E-3
                         1.955720804004348E-2    9.212409494127514E-3    2.114979196295284E-3    6.007355414542601E-3   -1.488235737602598E-3    5.593557489125432E-3   -1.530670226711378E-1    3.097772300906058E-1

 9.625000000000000E8    -1.289946414393911E-1    3.197552243561375E-1    2.244910476333596E-3    1.680186371306889E-3    4.779992448610471E-3    3.016276852270194E-4    1.758387778547355E-2   -4.651054766153434E-3
                         2.276736849912248E-3    1.660066150711869E-3   -1.531774378218659E-1    3.220550541147256E-1   -1.665789439655853E-3   -1.022370108157276E-3    4.810601535630606E-3    2.744667010929973E-3
                         4.770696010629513E-3    2.784764064711730E-4   -1.673562032755918E-3   -9.996471482744381E-4   -1.267174925800602E-1    3.190792008756951E-1    8.600148142283141E-4    1.947872122477789E-3
                         1.759808331381616E-2   -4.658117576410424E-3    4.810777965634330E-3    2.724438242331778E-3    8.765530076648530E-4    1.936504644760292E-3   -1.567184797744857E-1    3.163633556458081E-1

 9.750000000000000E8    -1.311534595494285E-1    3.288744562114249E-1   -6.301579227252032E-4   -1.667552851142927E-3    2.175044879028623E-3   -2.835187958615451E-3    9.568772877167326E-3   -1.140916300473853E-2
                        -6.444798880845510E-4   -1.648265757923930E-3   -1.532756543980408E-1    3.313055536123263E-1   -1.285794316728578E-3   -6.970650747323815E-4    4.002130592611328E-3   -6.988392836159339E-4
                         2.160759164042411E-3   -2.830325134072048E-3   -1.292206612024083E-3   -6.747859591318815E-4   -1.290819550163570E-1    3.292387831659100E-1   -1.665471082386672E-3   -3.273595266466156E-4
                         9.556154560220024E-3   -1.142767353605193E-2    3.994338221717386E-3   -6.732645808923897E-4   -1.665714134009039E-3   -3.488670993683850E-4   -1.569802869428016E-1    3.273427834797442E-1

 9.875000000000000E8    -1.278686676334258E-1    3.405590839886272E-1   -4.298981929743677E-3    7.175179848700346E-4   -1.110235194527554E-3   -1.583332064104812E-3    2.136164066738613E-3   -1.271109848204767E-2
                        -4.322367578087033E-3    7.316875156110595E-4   -1.485360705698438E-1    3.415526718639111E-1   -1.303240266447958E-3   -1.456569348254356E-3    1.867974164917459E-3   -1.135393702963804E-3
                        -1.146732181758511E-3   -1.549632652457665E-3   -1.314469773536935E-3   -1.460305015422098E-3   -1.240902545186794E-1    3.405278206763098E-1   -4.155161767465352E-3    2.116103124052870E-3
                         2.135504129627529E-3   -1.273878970154805E-2    1.881706714872412E-3   -1.100427685375469E-3   -4.107768031449652E-3    2.105441968723023E-3   -1.512551222556881E-1    3.377102256359827E-1

 1.000000000000000E9    -1.188536848952398E-1    3.484738036985936E-1   -2.861660761593499E-3    5.191146177280318E-3   -3.988255771755747E-4    1.415927288096582E-3   -4.425200136455902E-3   -1.133083276231833E-2
                        -2.867830058027119E-3    5.187759618193972E-3   -1.403760933016401E-1    3.475016970394417E-1   -3.555709564233173E-3   -1.772814979880623E-3    2.235157131271769E-3   -1.852547488881360E-4
                        -4.006170012869444E-4    1.436003701506024E-3   -3.574994180241099E-3   -1.761220862577105E-3   -1.148208020345197E-1    3.456364482164730E-1   -2.292939598373959E-3    5.770696240864730E-3
                        -4.401262845395941E-3   -1.134077733769205E-2    2.243461058953636E-3   -2.118462163330043E-4   -2.295189693975167E-3    5.787318024048890E-3   -1.426476594842403E-1    3.425721652189755E-1

 1.012500000000000E9    -1.096383845347946E-1    3.501417562539648E-1    1.776668910225504E-3    5.534745099651068E-3    2.677771573659517E-3    9.000397321479587E-4   -9.454796081937540E-3   -6.783536928999038E-3
                         1.783796321141933E-3    5.550903534864087E-3   -1.343187852442650E-1    3.483900354820783E-1   -5.719470404424055E-3    1.656388459016049E-3    3.693452280059950E-3   -2.046132921298249E-3
                         2.692189925827271E-3    9.247009450947675E-4   -5.705904917956688E-3    1.663372728109898E-3   -1.083062757985460E-1    3.448442638161218E-1    1.978383435927905E-3    5.842474428923305E-3
                        -9.472654097512374E-3   -6.749420166348879E-3    3.728690466327522E-3   -2.027465105941150E-3    1.962469778446631E-3    5.866144481205368E-3   -1.369647914473177E-1    3.423282802260176E-1

 1.025000000000000E9    -1.051251316746221E-1    3.487428009397290E-1    3.810649850850074E-3    2.137941318299567E-3    3.106393973663575E-3   -2.495320030543153E-3   -1.103103334830523E-2   -4.712289411987855E-4
                         3.802015255502089E-3    2.149003260629900E-3   -1.334338801840476E-1    3.485475699274350E-1   -3.074862980329391E-3    6.050042725549576E-3    2.001464080359180E-3   -5.411566715597672E-3
                         3.104741602265499E-3   -2.516933253796288E-3   -3.072262093687172E-3    6.038666050868391E-3   -1.075054586341080E-1    3.435864868602848E-1    3.861139410016691E-3    2.720879676732003E-3
                        -1.101912218085831E-2   -4.837779859940210E-4    1.987021028568705E-3   -5.405986587285487E-3    3.873450512725588E-3    2.729869994017930E-3   -1.373410225294825E-1    3.420091298067222E-1

 1.037500000000000E9    -1.047670639955202E-1    3.501203860013377E-1    2.154270232540302E-3   -2.515210384203600E-4    7.288073347584102E-5   -4.594635804503026E-3   -9.297168850238053E-3    5.329833148652202E-3
                         2.141789324421333E-3   -2.668782003496090E-4   -1.352536665231445E-1    3.525219363593063E-1    2.054179663624125E-3    5.969831944284442E-3   -2.537040204670804E-3   -6.025135307773483E-3
                         5.339325551717141E-5   -4.598659408844843E-3    2.038427705313707E-3    5.963615777981782E-3   -1.091370231311022E-1    3.469529113644158E-1    2.589388754823652E-3    6.979844913987696E-4
                        -9.320955690420202E-3    5.320989887746058E-3   -2.550152684704130E-3   -6.016450220872142E-3    2.586785293081078E-3    6.958763254541093E-4   -1.397712471512705E-1    3.466044301217885E-1

 1.050000000000000E9    -1.030486140324969E-1    3.550782189915528E-1    3.638939045208424E-4    4.029190401200759E-4   -3.410139214038402E-3   -3.286967176615029E-3   -4.922418662404375E-3    9.734830134302373E-3
                         3.872865907491610E-4    4.194565594765261E-4   -1.345037564088221E-1    3.593497295348927E-1    4.257167755469992E-3    2.415376390807766E-3   -6.067543860403637E-3   -2.770858933052303E-3
                        -3.396699082672300E-3   -3.319177093354467E-3    4.285243895818948E-3    2.406536826460440E-3   -1.075759514766419E-1    3.530498879778686E-1    1.580545547358985E-3    1.219306353210493E-3
                        -4.928947712982885E-3    9.696127541367595E-3   -6.063768104829341E-3   -2.771151365773177E-3    1.587820612577773E-3    1.206817794964991E-3   -1.387100996436609E-1    3.537287944462765E-1

 1.062500000000000E9    -9.853131041843714E-2    3.587047688594519E-1    7.682643296303925E-4    1.901881580113026E-3   -4.464878650500817E-3    1.145109328132476E-6    1.810319979549428E-3    1.103521996069287E-2
                         7.699240892923879E-4    1.896208879225074E-3   -1.307812872669947E-1    3.643048178031997E-1    3.157022470525630E-3   -2.371623175889562E-4   -6.039399398098063E-3    1.837245216250100E-3
                        -4.485222216545418E-3    1.660019491314493E-5    3.149635388113056E-3   -2.294537693053157E-4   -1.035177868631273E-1    3.568229944170135E-1    2.473649695362299E-3    1.893074746644383E-3
                         1.818167228721920E-3    1.105098706898559E-2   -6.034932543633243E-3    1.798803989704003E-3    2.461803464560556E-3    1.892513504308420E-3   -1.351132901937604E-1    3.581733049462898E-1

 1.075000000000000E9    -9.505954230452493E-2    3.588288258817822E-1    2.469138238463839E-3    2.308533961579444E-3   -2.939514846036721E-3    2.633817242264004E-3    8.341249493475851E-3    7.456374928740001E-3
                         2.470713272464856E-3    2.274178612705742E-3   -1.281457360090766E-1    3.663770325269106E-1    1.585003394515174E-3   -4.133651344202005E-4   -3.128453334568804E-3    4.646396393815594E-3
                        -2.906236732515049E-3    2.621763054669962E-3    1.597598184780770E-3   -4.021804074813568E-4   -1.012343403149804E-1    3.579219848646558E-1    3.983298572226205E-3    1.239435493181066E-3
                         8.318558959810781E-3    7.447400961468433E-3   -3.152334618554702E-3    4.643425208452625E-3    3.986458911619951E-3    1.208940840540068E-3   -1.332671886672277E-1    3.599673846905537E-1

 1.087500000000000E9    -9.531572324272902E-2    3.576789157377729E-1    4.381079726219719E-3    1.038946499222499E-3   -3.656774881926291E-4    3.235602560162618E-3    1.071085771542276E-2    4.171663891406098E-4
                         4.366805772472758E-3    1.050347134697537E-3   -1.284560171310552E-1    3.689142919471541E-1    1.758272178688733E-3    3.471111142701448E-4    2.910616647981614E-4    4.813368839734654E-3
                        -3.851979660859671E-4    3.216762067517281E-3    1.751432167336603E-3    3.374517992071823E-4   -1.020773682118739E-1    3.594114700104937E-1    4.985387560282842E-3   -7.679752584098986E-4
                         1.071262185365046E-2    4.309112514446293E-4    2.852216640968207E-4    4.777851156578575E-3    5.012944155597484E-3   -7.626408181115531E-4   -1.342907942931852E-1    3.625439336172224E-1

 1.100000000000000E9    -9.887443386333818E-2    3.586493992415009E-1    4.928026637178738E-3   -1.757499536303432E-3    1.375189390497899E-3    1.913975917469799E-3    7.946518270186586E-3   -5.912247833949345E-3
                         4.928518535580588E-3   -1.800000231692491E-3   -1.296033514729370E-1    3.742694120594712E-1    3.014962308356156E-3   -3.484538947221357E-4    2.455415742738202E-3    2.977047544073521E-3
                         1.410845443740102E-3    1.910293144750719E-3    3.025787746608094E-3   -3.265497968098580E-4   -1.040189904772637E-1    3.635623536007859E-1    4.341085759840120E-3   -3.428019510694164E-3
                         7.947972001030559E-3   -5.889704250347428E-3    2.479108561992844E-3    2.957038227506439E-3    4.346677742883384E-3   -3.394945501041482E-3   -1.362826421017249E-1    3.680830187542767E-1

 1.112500000000000E9    -1.024755958503597E-1    3.637557576473887E-1    3.052772407274024E-3   -4.239768306735212E-3    1.123040266400710E-3    2.100500003198575E-4    2.458089466300035E-3   -8.632289045460482E-3
                         3.049113823663353E-3   -4.254444379657930E-3   -1.289151463806751E-1    3.818358259502684E-1    3.016697390486781E-3   -2.611808206861153E-3    2.519708627018029E-3    8.044560259245028E-4
                         1.116882272434082E-3    2.141308329288375E-4    3.028759355240427E-3   -2.627691089643458E-3   -1.043281843457815E-1    3.699779159573267E-1    2.034678523867359E-3   -5.012979214559222E-3
                         2.433177662419646E-3   -8.649617672540931E-3    2.558001564237748E-3    8.159459361083331E-4    2.032100838621865E-3   -5.017714908094161E-3   -1.363073952727710E-1    3.762509700848135E-1

 1.125000000000000E9    -1.032591622975938E-1    3.708109815524832E-1    3.024449237513333E-4   -4.458344476988944E-3   -1.466488469570990E-4    3.618437334297180E-4   -2.847811093526778E-3   -7.507350325763334E-3
                         2.903847601079660E-4   -4.473032236200189E-3   -1.268802575439056E-1    3.890596039797142E-1    9.800623165808838E-4   -4.311485100095104E-3    1.565991545785885E-3    2.151690381569637E-4
                        -1.288383078137391E-4    3.419557676802641E-4    9.749764911943304E-4   -4.316298992414453E-3   -1.027456948019310E-1    3.762243263050993E-1   -5.052404970270492E-4   -4.765683385542467E-3
                        -2.826964377553994E-3   -7.500253933288514E-3    1.588879885986394E-3    2.111054054329073E-4   -4.786480348606283E-4   -4.781489881713052E-3   -1.342266911320657E-1    3.841759965521532E-1

 1.137500000000000E9    -1.021725792617388E-1    3.772120029923097E-1   -1.133146334458039E-3   -3.058263835762222E-3    2.978908533623662E-4    1.771120803289279E-3   -5.956018516390762E-3   -4.082248802073195E-3
                        -1.131541430287511E-3   -3.066661973353742E-3   -1.250662680857006E-1    3.956583286614143E-1   -1.760272834653188E-3   -4.067379452041948E-3    1.847917551316539E-3    6.320376193790856E-4
                         3.012603547651826E-4    1.767253863225969E-3   -1.809331510777293E-3   -4.070014223551911E-3   -1.009823829248575E-1    3.814689397143399E-1   -1.939982942621989E-3   -3.379418288218888E-3
                        -5.935042907887954E-3   -4.087188026208019E-3    1.861697678749109E-3    6.392217805611864E-4   -1.914199310083706E-3   -3.345810535540422E-3   -1.322477572998186E-1    3.908003817529602E-1

 1.150000000000000E9    -1.014571423446189E-1    3.830918360082269E-1   -9.670908094723128E-4   -2.131690133546901E-3    2.471481216339244E-3    1.644451014856257E-3   -6.534611278650393E-3   -5.180038235197065E-5
                        -9.853970717564554E-4   -2.149255643859916E-3   -1.241017989852341E-1    4.025377124862149E-1   -3.614124107994562E-3   -1.944135494169331E-3    3.193136866727094E-3   -3.787462693841118E-4
                         2.482352623121462E-3    1.624236585429109E-3   -3.585031371500142E-3   -1.956882057068994E-3   -1.001100209970746E-1    3.870104178984161E-1   -2.020224805507139E-3   -2.117298852171835E-3
                        -6.560361379274350E-3   -2.503557084195554E-5    3.211141247819364E-3   -3.461982464246876E-4   -2.038156586162488E-3   -2.132819359091361E-3   -1.315537635976313E-1    3.977197153402378E-1

 1.162500000000000E9    -1.019011657978287E-1    3.900946079172491E-1   -9.273472964262890E-4   -2.606011667000170E-3    3.509871344236017E-3   -8.766277509137959E-4   -4.959601175393648E-3    3.289953985505667E-3
                        -9.246907223820795E-4   -2.595449970393598E-3   -1.234484043409497E-1    4.104943925643313E-1   -3.283019967897271E-3    5.732849636185782E-4    2.822035615162843E-3   -3.060481039996058E-3
                         3.528404668301234E-3   -8.856121974001000E-4   -3.265678076939298E-3    5.570380926187436E-4   -9.989864547253029E-2    3.937976518515630E-1   -1.840180980370270E-3   -1.925331885117350E-3
                        -4.940738597429356E-3    3.300304578118105E-3    2.838570490250681E-3   -3.079378391647637E-3   -1.844110385056778E-3   -1.927102833337848E-3   -1.315110546703905E-1    4.063744170410198E-1

 1.175000000000000E9    -1.024834866569256E-1    3.998211006871479E-1   -2.311504869982914E-3   -3.001909817906389E-3    1.969104812019020E-3   -3.251190831573413E-3   -2.206444106980329E-3    4.950335585659477E-3
                        -2.293251400149396E-3   -3.025760590931514E-3   -1.224344624616444E-1    4.198466632696859E-1   -1.520326250945857E-3    1.519150964752787E-3    1.888736683739242E-5   -4.571490306514554E-3
                         1.941229772196740E-3   -3.276200802639159E-3   -1.506258482447808E-3    1.530254424889697E-3   -9.954239516324835E-2    4.025292647641731E-1   -2.588935596511347E-3   -2.069523333896068E-3
                        -2.183068820288466E-3    4.945751074087016E-3   -2.978222732838356E-6   -4.561379668833715E-3   -2.591709037150763E-3   -2.076190748577582E-3   -1.301202340310952E-1    4.173370341732220E-1

 1.187500000000000E9    -1.011702548020109E-1    4.117807967717423E-1   -4.146909360463792E-3   -1.913281694835896E-3   -6.800776155899369E-4   -3.565705668089878E-3    6.322907594610396E-4    4.955245260408241E-3
                        -4.102324961898811E-3   -1.849085442626014E-3   -1.199177171071648E-1    4.308346653821578E-1   -4.299809973833494E-4    7.448895341036658E-4   -2.954582489364459E-3   -3.342451880539147E-3
                        -6.943562695238282E-4   -3.548238549628077E-3   -4.542340195953694E-4    7.374607940844664E-4   -9.770745113233417E-2    4.130620035390303E-1   -3.960486839152182E-3   -1.170892571959537E-3
                         6.401580040134653E-4    4.950962069330495E-3   -2.946399893710605E-3   -3.314143231315985E-3   -3.934738755865900E-3   -1.155240016206186E-3   -1.262126944064124E-1    4.291905600916037E-1

 1.200000000000000E9    -9.704351864220119E-2    4.238616374188997E-1   -4.612150900496132E-3    4.570192108453944E-4   -2.512218379871073E-3   -2.069421703272495E-3    3.021782695579011E-3    3.808480488235107E-3
                        -4.672901640505076E-3    4.659338370052271E-4   -1.149011850984576E-1    4.425152924901501E-1   -1.068988594664185E-3    1.070945464373155E-4   -4.007485276979063E-3   -6.496436178523282E-4
                        -2.492965302806759E-3   -2.066627226730128E-3   -1.055526868288075E-3    9.767723999013095E-5   -9.381313219787854E-2    4.239479777145762E-1   -4.410634525310747E-3    8.350802693884492E-4
                         3.009753067249270E-3    3.818078824679011E-3   -4.001535986394955E-3   -6.889812995901007E-4   -4.441985982787220E-3    8.454494157330843E-4   -1.200232411750479E-1    4.406392430823134E-1

 1.212500000000000E9    -9.154050691353642E-2    4.348431081044228E-1   -3.547778856026723E-3    2.442935183619524E-3   -2.775050368932941E-3   -1.533648991518825E-4    4.596187451926007E-3    1.522200126144671E-3
                        -3.566251040777483E-3    2.440913355661355E-3   -1.078046053268906E-1    4.534293437021975E-1   -1.934573016404226E-3    1.046870548870429E-3   -3.131257185802724E-3    1.633098692750561E-3
                        -2.753721651749002E-3   -1.212363518160041E-4   -1.930575817627308E-3    1.025002357390717E-3   -8.837717607209239E-2    4.339003541017314E-1   -3.452410455334312E-3    2.785181003812497E-3
                         4.591816722321953E-3    1.547248035546351E-3   -3.108214012824410E-3    1.600081247500328E-3   -3.468358957512931E-3    2.782868949296747E-3   -1.127668374540614E-1    4.509631254762040E-1

 1.225000000000000E9    -8.560671154636647E-2    4.452578328070405E-1   -1.859991943583917E-3    3.192752850437373E-3   -1.907285381558713E-3    1.096862923163578E-3    4.511093280328297E-3   -1.323792376040539E-3
                        -1.872184684617761E-3    3.216251659523474E-3   -1.001905680566919E-1    4.639064369590851E-1   -1.206558067844332E-3    2.729700729072789E-3   -1.385857471332244E-3    2.560537763012666E-3
                        -1.912082660982781E-3    1.100547832483131E-3   -1.202677555314596E-3    2.725361546900967E-3   -8.278121041888670E-2    4.435168426043155E-1   -1.658846964695081E-3    3.599835339254803E-3
                         4.510044935385853E-3   -1.324788353339110E-3   -1.409764221059678E-3    2.573404308160028E-3   -1.674230464084719E-3    3.593098887960403E-3   -1.052496764077231E-1    4.613704310477947E-1

 1.237500000000000E9    -7.895315577566819E-2    4.563738410210970E-1   -6.946600044992369E-4    2.967615324284437E-3   -9.454370491148183E-4    1.363320088807022E-3    2.810857720715462E-3   -3.474278215381378E-3
                        -6.794379421573093E-4    2.965557936096169E-3   -9.222209448605842E-2    4.752195897422780E-1    8.971602595223744E-4    3.134288125142290E-3    5.423564321002846E-5    2.348900108139413E-3
                        -9.336046513586257E-4    1.395948865668908E-3    8.904736874242311E-4    3.128504380664110E-3   -7.651646622053342E-2    4.540416504611385E-1   -2.613487779909612E-4    3.294134285166464E-3
                         2.823218391619172E-3   -3.461258481890936E-3    3.483182670520771E-5    2.330399855004577E-3   -2.611177947274819E-4    3.312156593440449E-3   -9.690374186019909E-2    4.725255842367419E-1

 1.250000000000000E9    -7.003997959710934E-2    4.684518779014917E-1   -1.469183175352660E-4    2.805255267904401E-3   -5.138728066433919E-4    1.318171700666509E-3    4.654667306899734E-4   -4.211748431076629E-3
                        -1.548358177245486E-4    2.768382782295268E-3   -8.247124383455756E-2    4.873000349066334E-1    2.476700518842318E-3    1.758443971807088E-3    7.552139818214123E-4    1.746499993808381E-3
                        -4.987770331903809E-4    1.294360491778860E-3    2.461653038519403E-3    1.794852729902699E-3   -6.811528093293111E-2    4.653980749644913E-1    3.208610960632930E-4    2.911018726400001E-3
                         4.681481557063781E-4   -4.219178834064819E-3    7.497000949670248E-4    1.723408596900134E-3    3.401122530472801E-4    2.911056812556539E-3   -8.660819165876801E-2    4.838127612372121E-1

 1.262500000000000E9    -5.784886444657473E-2    4.800198232681521E-1    4.473334914285824E-4    3.039102610799772E-3   -2.532712919876853E-4    1.562877272875631E-3   -1.838756220674983E-3   -3.715941504229656E-3
                         4.626796717755650E-4    3.060526822091350E-3   -6.993673591133630E-2    4.980988521734744E-1    2.465536757632515E-3    7.502242842285186E-5    1.079276515021312E-3    1.372586265099300E-3
                        -2.481971285304424E-4    1.539203761089543E-3    2.492245690112041E-3    3.859107180391816E-5   -5.679989512416250E-2    4.759980912636488E-1    9.926336556931087E-4    2.990711690850731E-3
                        -1.864023452310122E-3   -3.714229958219599E-3    1.109488397341084E-3    1.340379220092867E-3    9.757584942456496E-4    3.008777315666021E-3   -7.413188229912779E-2    4.936433845895811E-1

 1.275000000000000E9    -4.334490645001567E-2    4.893999796383591E-1    1.746214040602758E-3    3.050882138533216E-3    4.999590836350165E-4    1.954487598834616E-3   -3.615224746651718E-3   -2.041117445744960E-3
                         1.765648066346736E-3    3.035812006181256E-3   -5.596887346684891E-2    5.065629843917210E-1    1.642711230384218E-3   -7.913912544362380E-4    1.673294045028864E-3    1.027312604119326E-3
                         5.346473181998005E-4    1.931991668603990E-3    1.657439306838535E-3   -7.788472764054241E-4   -4.393406919329667E-2    4.844365591049716E-1    2.216801896106673E-3    2.809757851837759E-3
                        -3.596369044980704E-3   -2.072916615063131E-3    1.642580293269141E-3    1.022398433360823E-3    2.195366150100410E-3    2.821363659664524E-3   -6.062099214295130E-2    5.011417166829023E-1

 1.287500000000000E9    -2.827180643977303E-2    4.967283215004537E-1    3.113922499461100E-3    2.075371669009060E-3    1.778028296905379E-3    1.621642604599680E-3   -4.170291926056210E-3    4.077942870697831E-4
                         3.128766687042248E-3    2.132142486061352E-3   -4.193851051214863E-2    5.129902054804197E-1    1.097229638568751E-3   -7.928310365137994E-4    2.243840031789816E-3    1.502485674296519E-4
                         1.765181954076318E-3    1.627802285670384E-3    1.098260167513497E-3   -7.774501743632008E-4   -3.099343694092746E-2    4.912320660843246E-1    3.430729362819878E-3    1.723326471889090E-3
                        -4.135746773561002E-3    4.000914476378219E-4    2.275255783195079E-3    1.484085442538589E-4    3.413853064174324E-3    1.714677578310874E-3   -4.708731130456222E-2    5.070357595049179E-1

 1.300000000000000E9    -1.327126025180985E-2    5.027880990515543E-1    3.706047400225641E-3    3.797308835123502E-4    2.675278568564547E-3    2.355575032469038E-4   -3.005265414839265E-3    2.774935668839249E-3
                         3.684025467532309E-3    3.788185606999980E-4   -2.789052462738937E-2    5.184825595541575E-1    1.058588611898235E-3   -9.221806764487968E-4    2.211520714228198E-3   -1.280644150676293E-3
                         2.674406758560270E-3    2.345974481898318E-4    1.073204900296095E-3   -9.122263026307372E-4   -1.813332405737371E-2    4.974772839447769E-1    3.820345688221238E-3   -5.761894537204340E-5
                        -3.012454892803599E-3    2.780987868667064E-3    2.212017867925002E-3   -1.280169403687686E-3    3.796189387473407E-3   -7.256516316544008E-5   -3.347048930703084E-2    5.123166535172279E-1

 1.312500000000000E9     1.768521060306589E-3    5.078415754167823E-1    3.166370655693976E-3   -1.258103949296484E-3    2.312527689316251E-3   -1.509650609801617E-3   -7.289627170685023E-4    3.904290108695373E-3
                         3.170507867771749E-3   -1.244481478210038E-3   -1.281254366793943E-2    5.234768109337762E-1    8.855153866410648E-4   -1.467011117681836E-3    1.033421250226638E-3   -2.451446087100568E-3
                         2.326698547173624E-3   -1.496241722832481E-3    8.863854996266240E-4   -1.478758318003250E-3   -4.524557443354316E-3    5.035472945168034E-1    3.116452940637007E-3   -1.675683671983465E-3
                        -7.234137018424649E-4    3.886262969718758E-3    1.034992865469974E-3   -2.464578401382254E-3    3.122121426056793E-3   -1.688975088547259E-3   -1.923158909395153E-2    5.173250519159872E-1

 1.325000000000000E9     1.714119327831160E-2    5.115932389363260E-1    1.983455349496317E-3   -2.086030641254652E-3    9.046601447077787E-4   -2.510820843342965E-3    1.646227362462665E-3    3.339088396000758E-3
                         1.964504370704266E-3   -2.115305442503656E-3    3.343464145688853E-3    5.272266635175185E-1    1.701778516837973E-4   -1.992664456297438E-3   -6.399569478327662E-4   -2.515431450181397E-3
                         9.218591366910137E-4   -2.524740454637712E-3    1.199513104757086E-4   -2.014119999482104E-3    1.023051473535980E-2    5.085267911044120E-1    1.855537615321636E-3   -2.441787922496626E-3
                         1.666336529705275E-3    3.348866934428212E-3   -6.647517463107227E-4   -2.512573456874307E-3    1.818015582244961E-3   -2.417106809414664E-3   -3.798023006156915E-3    5.212197162526169E-1

 1.337500000000000E9     3.271771432121982E-2    5.133318835903574E-1    9.416611982149213E-4   -2.139403706469554E-3   -6.819118401377443E-4   -2.375976073127877E-3    3.119477409646269E-3    1.603332005153073E-3
                         9.230366158979145E-4   -2.116805310567558E-3    1.972080730529215E-2    5.292334968078555E-1   -9.600254171134128E-4   -1.922729196028968E-3   -1.839398150641697E-3   -1.511460266230052E-3
                        -6.659090400938061E-4   -2.375100292653635E-3   -9.307384319296084E-4   -1.926206107257556E-3    2.565575943311537E-2    5.117385980026151E-1    7.551596469361594E-4   -2.444453633433219E-3
                         3.097383661592072E-3    1.609820856049620E-3   -1.873095898065653E-3   -1.539131693608324E-3    7.193834779148338E-4   -2.423718552338778E-3    1.212191232613612E-2    5.232359432486424E-1

 1.350000000000000E9     4.784339129235545E-2    5.128073166585400E-1    4.318274673702140E-4   -1.964395998953288E-3   -1.696752546147750E-3   -1.462170614340358E-3    3.207906376715565E-3   -4.509851152783691E-4
                         4.207890926068527E-4   -1.965435308730630E-3    3.547863137966077E-2    5.294720476092090E-1   -1.818653151424846E-3   -1.108677659543747E-3   -2.123408989892966E-3   -1.728522652019974E-4
                        -1.688653493215997E-3   -1.480945756169301E-3   -1.812766380823835E-3   -1.104995876754790E-3    4.095780486810996E-2    5.129607979541181E-1    1.098737076876043E-4   -2.202869615562081E-3
                         3.210621566135961E-3   -4.561827365995616E-4   -2.142688572710717E-3   -2.023800964651783E-4    1.098707821410367E-4   -2.199305863801473E-3    2.731116656329140E-2    5.232897563406176E-1

 1.362500000000000E9     6.202676627352652E-2    5.108001471150210E-1    1.933221364126585E-5   -2.048864272673671E-3   -1.981438886650679E-3   -3.359772525937159E-4    2.229774304387663E-3   -2.063374651645575E-3
                         4.070143419173221E-5   -2.030127528541818E-3    5.014139597433399E-2    5.284095631548672E-1   -1.949939422823193E-3    1.581495118185546E-5   -1.693993397293063E-3    8.329356248319369E-4
                        -1.990635974252158E-3   -3.290664514370006E-4   -1.962163373084189E-3    1.327145046649278E-5    5.559992853646446E-2    5.126223511812715E-1   -3.877170932064160E-4   -2.141119722251424E-3
                         2.190968048936029E-3   -2.079418540933401E-3   -1.684832367254267E-3    8.495285200619789E-4   -3.657836897925115E-4   -2.134798636897832E-3    4.121747637635217E-2    5.221400621912721E-1

 1.375000000000000E9     7.497307111283004E-2    5.081520508287992E-1   -6.548847454971263E-4   -2.181733109140465E-3   -1.727184696359282E-3    6.186820371594716E-4    6.154262326553614E-4   -2.767223641246720E-3
                        -6.806743096882012E-4   -2.181262863014006E-3    6.371579555944293E-2    5.265990539458025E-1   -1.408780336301785E-3    8.542263693706666E-4   -9.416405399724702E-4    1.386195456250412E-3
                        -1.757936748588222E-3    6.444033438008932E-4   -1.402574058497821E-3    8.732929021640024E-4    6.944478440768086E-2    5.115050076883834E-1   -1.076289588686094E-3   -2.044185252138797E-3
                         6.107703855176439E-4   -2.759928120202852E-3   -9.309074438255221E-4    1.402143434183142E-3   -1.064042597345482E-3   -2.042222239934297E-3    5.423930760376615E-2    5.202767005293226E-1

 1.387500000000000E9     8.730447665033038E-2    5.054058743598480E-1   -1.647715881178469E-3   -1.852681284216312E-3   -1.135511069621082E-3    1.289178760268228E-3   -9.978090482803570E-4   -2.468828645254501E-3
                        -1.644590370329317E-3   -1.831874357196936E-3    7.646857040101201E-2    5.242698748639218E-1   -7.130241106049683E-4    1.066171560589133E-3   -1.381910833487571E-4    1.499181467490672E-3
                        -1.147085517330534E-3    1.284366016403547E-3   -7.063621286286834E-4    1.062589757616959E-3    8.288140813767786E-2    5.098684816733734E-1   -1.922379795888467E-3   -1.507392176706183E-3
                        -9.940403471400522E-4   -2.480708360224758E-3   -1.248268572845921E-4    1.506195404965142E-3   -1.904586026210604E-3   -1.515730332277811E-3    6.705398757117052E-2    5.180338233179588E-1

 1.400000000000000E9     9.940109899126733E-2    5.024388933901714E-1   -2.277962424652804E-3   -8.028860870094331E-4   -3.773764169637078E-4    1.587954666900372E-3   -2.088370637936580E-3   -1.399992768608828E-3
                        -2.267732676908869E-3   -8.330849580540897E-4    8.867280925414717E-2    5.214238641682046E-1   -3.102217407267024E-4    9.358584728388061E-4    5.153829792317414E-4    1.280902480537153E-3
                        -3.786682840517475E-4    1.587272313008803E-3   -3.450584971459846E-4    9.531908083396639E-4    9.615114703201602E-2    5.074627389159686E-1   -2.322557911989036E-3   -4.585842734079680E-4
                        -2.081874503922473E-3   -1.403263409992403E-3    5.389890604844351E-4    1.294437499650152E-3   -2.327913867096056E-3   -4.551787582549640E-4    7.981104619958641E-2    5.151849132209178E-1

 1.412500000000000E9     1.108541728519023E-1    4.989800499331401E-1   -2.144183458848317E-3    3.555856270583804E-4    4.205439361930418E-4    1.548977934967190E-3   -2.388438207073212E-3    4.009419684475969E-6
                        -2.169633298895426E-3    3.479662274825780E-4    1.005768555573079E-1    5.180590499620208E-1   -1.714466810518129E-4    9.154632925901744E-4    9.990036685881109E-4    8.226930295966723E-4
                         4.170421423628942E-4    1.563421313125975E-3   -1.916611426229225E-4    9.463487377301410E-4    1.091192559471867E-1    5.041247329099109E-1   -2.023806854680193E-3    6.018662916385997E-4
                        -2.377909403077693E-3    2.599412544322234E-6    1.008766106371320E-3    8.417457029845913E-4   -2.058449348892934E-3    6.197519463528442E-4    9.187508613967771E-2    5.115255986615718E-1

 1.425000000000000E9     1.212131609826645E-1    4.953291549016292E-1   -1.457511848695904E-3    1.037952090258205E-3    1.119944731810245E-3    1.126366168020102E-3   -1.915755469250610E-3    1.301533111825401E-3
                        -1.449637945668059E-3    1.014452753326299E-3    1.118624949886104E-1    5.145557252896215E-1    8.981793703155789E-5    1.110987240388866E-3    1.221373097627546E-3    2.705425085529688E-4
                         1.123591463383024E-3    1.128303987705209E-3    8.878519083519077E-5    1.095461464259521E-3    1.210333679567935E-1    5.002767120267447E-1   -1.306806782976288E-3    1.161773728080226E-3
                        -1.922809505362943E-3    1.321894147863622E-3    1.247623418073691E-3    2.791484346692975E-4   -1.309966649161489E-3    1.191560246349521E-3    1.026885140482414E-1    5.079208351363387E-1

 1.437500000000000E9     1.304353628502080E-1    4.921664200096211E-1   -8.026941727342328E-4    1.173375117834009E-3    1.553165069663305E-3    4.158323701492774E-4   -7.794641844820211E-4    2.096073549959205E-3
                        -7.873437742097997E-4    1.145435371013568E-3    1.223741780843460E-1    5.113807268277620E-1    6.377076205227127E-4    1.117799648882744E-3    1.215262198943412E-3   -3.756968182547495E-4
                         1.540419434478220E-3    3.869386107637648E-4    6.778815819243777E-4    1.118630723070554E-3    1.318008111538276E-1    4.966758779034871E-1   -6.496259475997715E-4    1.219070028988699E-3
                        -7.694158447406152E-4    2.107058985479438E-3    1.205833529283156E-3   -3.448688235413852E-4   -6.284525350649557E-4    1.229469647985098E-3    1.126444897804029E-1    5.049807319236945E-1

 1.450000000000000E9     1.393057067152282E-1    4.898929064020309E-1   -4.260553891528815E-4    1.073856600013017E-3    1.504374113351697E-3   -4.991193144732431E-4    6.005006144777446E-4    2.102574474332462E-3
                        -4.037378539258962E-4    1.088623684535068E-3    1.325964113772053E-1    5.087566563126416E-1    1.182014115956503E-3    6.504519519879476E-4    8.290109603661245E-4   -9.461053857314143E-4
                         1.507849387964572E-3   -5.362570209053361E-4    1.182022374408001E-3    6.494362365119958E-4    1.418492138089113E-1    4.937253662616455E-1   -2.852599087362093E-4    1.066215440836262E-3
                         6.232601135454437E-4    2.062916172720931E-3    8.373964375432617E-4   -9.477036571008199E-4   -2.819112331227607E-4    1.084661567428148E-3    1.223985282696014E-1    5.027377711347468E-1

 1.462500000000000E9     1.482574281205217E-1    4.881527867133866E-1   -2.145189132575996E-4    1.078279304918880E-3    9.082181544841781E-4   -1.227797543800906E-3    1.682449541505504E-3    1.234193644248740E-3
                        -1.860041484312754E-4    1.094640056724320E-3    1.427672715126125E-1    5.065864780621580E-1    1.318292654280213E-3   -6.114866740463082E-5    1.595428850801297E-4   -1.225319897812828E-3
                         9.116521549577412E-4   -1.241128418054965E-3    1.331685150907251E-3   -6.210849914017590E-5    1.518284266949535E-1    4.912125578267449E-1   -9.556357169655436E-5    1.018087814685824E-3
                         1.680915853435494E-3    1.237150426779905E-3    1.710028699702530E-4   -1.212779237720000E-3   -8.724348971437106E-5    1.017872826548942E-3    1.322148219100092E-1    5.006065607293246E-1

 1.475000000000000E9     1.575442598296555E-1    4.864478324486616E-1    1.073788245501831E-4    1.123399094343065E-3    7.319579600721212E-5   -1.424289146813471E-3    1.937991485089296E-3   -6.691424764867533E-5
                         1.121650375678138E-4    1.129875457018137E-3    1.529403659991834E-1    5.045348755287566E-1    9.789038847362154E-4   -6.771805960447450E-4   -5.029732507586677E-4   -1.014321540953170E-3
                         6.149784597389232E-5   -1.422225408534905E-3    9.783612191915068E-4   -7.167925217885814E-4    1.618214350124824E-1    4.888586760183993E-1    1.420996930800411E-4    1.074478605339883E-3
                         1.931255106070371E-3   -6.775360235591313E-5   -5.113276995187640E-4   -1.020476138693482E-3    1.446761948903482E-4    1.056751664812259E-3    1.420635605202165E-1    4.982201149423101E-1

 1.487500000000000E9     1.669472540794608E-1    4.847422902542709E-1    5.772564123047163E-4    1.013020757209615E-3   -6.661364849668021E-4   -1.095088289516921E-3    1.372488626164749E-3   -1.133895817283744E-3
                         5.604361796771191E-4    1.044843159707961E-3    1.631230367177200E-1    5.023625400969198E-1    4.306051086466409E-4   -9.261800404563953E-4   -8.761655262949487E-4   -5.130932415859750E-4
                        -6.654202396386043E-4   -1.086841829939737E-3    4.167771758819042E-4   -9.255647300660628E-4    1.716460581836829E-1    4.864352008647251E-1    5.594127467468507E-4    9.445136109912974E-4
                         1.382984610552423E-3   -1.123394240415115E-3   -8.640154118970690E-4   -5.052120970841925E-4    5.485192968672480E-4    9.488860269814171E-4    1.516520152941268E-1    4.957459929765420E-1

 1.500000000000000E9     1.765700979554276E-1    4.831340622997178E-1    8.974462810578982E-4    6.235504162776899E-4   -1.044950429422660E-3   -4.823555685193519E-4    3.623919167344659E-4   -1.549339879627721E-3
                         9.200668417791244E-4    6.138756063907631E-4    1.730749774299504E-1    5.002667766887687E-1    2.313063394312689E-5   -7.961357010888834E-4   -8.834323642973169E-4    4.146705492359604E-5
                        -1.000858392311266E-3   -4.928293651121385E-4   -2.571464620083277E-5   -8.008654027578958E-4    1.813042494909624E-1    4.841321755473750E-1    8.716425810333878E-4    6.071501780536306E-4
                         3.929473853909438E-4   -1.546305048635300E-3   -8.688202317408374E-4    1.928497501981970E-5    8.606223721838583E-4    6.120616729763451E-4    1.612729382626200E-1    4.935587478693447E-1

 1.512500000000000E9     1.868934078762932E-1    4.817851747359085E-1    9.304701548643821E-4    1.037527894528712E-4   -9.563284567170698E-4    9.375027971545180E-5   -5.456129452047931E-4   -1.344023276944146E-3
                         9.358798299705728E-4    1.268526520746350E-4    1.835794730157412E-1    4.982131766310439E-1   -1.840152479917105E-4   -5.986237727319244E-4   -6.489977051805368E-4    3.920814780319573E-4
                        -9.688557776035694E-4    6.545883563168251E-5   -1.914617122451810E-4   -6.000444487062674E-4    1.912282880786265E-1    4.821914136629060E-1    8.848213398111696E-4    1.852587625924008E-4
                        -5.345050216481340E-4   -1.322293850067811E-3   -6.462694556124580E-4    3.998038008785116E-4    8.867827226530295E-4    1.654375033900457E-4    1.714417492300709E-1    4.917098718517320E-1

 1.525000000000000E9     1.980297154381798E-1    4.805540532178060E-1    7.362462440889035E-4   -2.209986906943320E-4   -7.120008016989229E-4    4.379474097429529E-4   -1.044850613499289E-3   -6.942651136152741E-4
                         7.051502913399514E-4   -1.981576715684916E-4    1.947126991260956E-1    4.962541747461086E-1   -2.890119043045245E-4   -5.092289894518327E-4   -3.231272018799320E-4    5.620843255889174E-4
                        -7.336391395064842E-4    4.344769317684544E-4   -2.822876779035396E-4   -5.116922013326475E-4    2.017878239327744E-1    4.803293235135136E-1    7.158946569852964E-4   -1.010269279680372E-4
                        -1.066100261261088E-3   -6.822725823591813E-4   -3.301775030910703E-4    5.399694213992042E-4    7.274870184072176E-4   -9.943645059804373E-5    1.823979509444245E-1    4.901268174451710E-1

 1.537500000000000E9     2.099864898773307E-1    4.790848749407799E-1    4.751316999606631E-4   -2.405678551735135E-4   -3.903801635698982E-4    6.281378996637446E-4   -1.102997205845615E-3    3.945474156342002E-5
                         4.753102591056834E-4   -2.672233099875333E-4    2.066209974222301E-1    4.940695679290168E-1   -4.171578123725562E-4   -4.733433580890502E-4   -6.058068774857694E-5    5.604219467908693E-4
                        -4.058710769065163E-4    6.533524206398536E-4   -4.042665612576634E-4   -4.352028004718942E-4    2.130473924253930E-1    4.783007295086859E-1    5.538821263924057E-4   -2.000438204573864E-4
                        -1.097268835066595E-3    1.897397764315562E-5   -5.683542127164780E-5    5.509997631605724E-4    5.513007187959965E-4   -2.073614198500117E-4    1.940121097146888E-1    4.884554703082449E-1

 1.550000000000000E9     2.225169904057894E-1    4.769508599229318E-1    4.072985995136292E-4   -2.512446078246769E-4   -1.020474052648415E-4    7.015855412484361E-4   -7.823989251626622E-4    5.275538983709573E-4
                         3.584384981185146E-4   -2.510584910508339E-4    2.191487768825792E-1    4.913988038340061E-1   -6.288747335003811E-4   -2.773365480644591E-4    1.804448533716985E-4    5.003642850048708E-4
                        -8.884582152951589E-5    6.975990465935442E-4   -6.084870324129011E-4   -2.581994251040559E-4    2.251504638561446E-1    4.757105183345245E-1    4.937347726340753E-4   -2.351069691196145E-4
                        -7.933617110928381E-4    5.547004721487009E-4    1.771477492797581E-4    4.949876891180646E-4    4.861941292411029E-4   -2.357738509952000E-4    2.060512247435732E-1    4.863360610510073E-1

 1.562500000000000E9     2.353543913308484E-1    4.742111063678592E-1    4.010374549574399E-4   -3.062991757800576E-4    2.264507843105501E-4    6.714883596992833E-4   -3.599667245602022E-4    7.551445160810784E-4
                         3.939233310577548E-4   -2.960005161277307E-4    2.321532588031400E-1    4.881066957729046E-1   -6.792993228937098E-4    6.033796424097587E-5    3.726599675239636E-4    3.526852018756099E-4
                         2.333826017513582E-4    6.373741769670003E-4   -6.750936795093936E-4    8.927325422626794E-5    2.377084856344737E-1    4.726702725205156E-1    4.649948576852517E-4   -3.960990328437532E-4
                        -3.414780231214055E-4    7.857959667428668E-4    3.461099838162173E-4    3.356183101976249E-4    4.887988074398960E-4   -3.883253738258473E-4    2.183506748624952E-1    4.835778549323880E-1

 1.575000000000000E9     2.484817029276172E-1    4.710776031649870E-1    3.265050474042135E-4   -4.820971264375614E-4    4.756860922588270E-4    4.506574953855107E-4    8.214359450067880E-5    7.547393917557099E-4
                         2.883669360348539E-4   -4.883634413828242E-4    2.455617013529737E-1    4.843948890370411E-1   -5.076392038997279E-4    3.946588151810206E-4    4.817330076717939E-4    1.131371078698844E-4
                         4.845864477654315E-4    4.478375655110882E-4   -5.251068606439614E-4    3.923287863657356E-4    2.508628538908030E-1    4.693423192646692E-1    3.258467065750949E-4   -6.133802609570746E-4
                         7.832369537684273E-5    7.461797183053844E-4    4.585746343544022E-4    1.326318484780200E-4    2.985258653306730E-4   -6.020897358481052E-4    2.311223020452050E-1    4.804296118468555E-1

 1.587500000000000E9     2.620173408883166E-1    4.673025660534982E-1    8.193223115150413E-5   -6.090276443975282E-4    6.428326107018686E-4    1.163569324609328E-4    3.964949474778620E-4    5.947868254708836E-4
                         7.951853013215198E-5   -6.056919723887360E-4    2.592459911477156E-1    4.799025316760150E-1   -2.119803931664252E-4    5.164252855632072E-4    4.476268868801168E-4   -1.203405849673770E-4
                         6.420391375879463E-4    1.315773107014359E-4   -2.106783509876429E-4    5.374286315100621E-4    2.645398755647669E-1    4.655723955207421E-1    2.551084612505130E-5   -6.853732030057935E-4
                         4.042266908687765E-4    5.820767293849835E-4    4.317096994141394E-4   -1.161803106473393E-4    8.670962383814201E-6   -7.049519284484764E-4    2.443492025442405E-1    4.764648019443650E-1

 1.600000000000000E9     2.759634172098213E-1    4.625100203973714E-1   -2.151367250082716E-4   -5.442510670474056E-4    5.731280161393432E-4   -2.201322806396521E-4    6.303664325576900E-4    2.882335413527955E-4
                        -1.990275696651994E-4   -5.380723889849601E-4    2.733020987723218E-1    4.744611600338945E-1    5.400643228979934E-5    4.273408209959781E-4    3.058744592970887E-4   -3.014998518581764E-4
                         5.940433585560765E-4   -2.035726557410668E-4    4.914976744747586E-5    4.361227573595038E-4    2.786951093461980E-1    4.610632900628118E-1   -2.708177762777524E-4   -5.769957638780672E-4
                         6.226488075627651E-4    2.783524504783168E-4    3.125709915509209E-4   -2.890621532590133E-4   -2.714280307399846E-4   -5.645157892525302E-4    2.580657383537240E-1    4.713104703463256E-1

 1.612500000000000E9     2.903843572030681E-1    4.566537623191654E-1   -3.574262490934281E-4   -3.371539651042241E-4    3.477831413649339E-4   -4.638724507443092E-4    6.514947678341458E-4   -6.312356789721427E-5
                        -3.775008241563419E-4   -3.572329693622405E-4    2.876924495152897E-1    4.679082298953739E-1    1.576203376021099E-4    2.927463823841778E-4    8.887423649624296E-5   -3.706365584796491E-4
                         3.655556357683590E-4   -4.425905441122353E-4    1.474257552522454E-4    3.128701684858018E-4    2.931485902988462E-1    4.556033271210079E-1   -4.101443843465372E-4   -3.415941327683089E-4
                         6.513256229607283E-4   -6.619999555678039E-5    1.200485411591896E-4   -4.014701402845005E-4   -4.334404108457141E-4   -3.342675567598963E-4    2.722290565828998E-1    4.650209726455095E-1

 1.625000000000000E9     3.050290648045534E-1    4.493872988158733E-1   -3.984326438128462E-4   -1.406584490217542E-4    6.999567303069306E-5   -5.172680623769199E-4    5.019191865214720E-4   -4.101215287446967E-4
                        -4.111217860900898E-4   -1.536899781056588E-4    3.022891408526652E-1    4.600745468295249E-1    1.773036147030160E-4    2.392880034829637E-4   -1.110021656715905E-4   -3.519814091915525E-4
                         6.537681188194577E-5   -5.326932662261565E-4    1.859256160456888E-4    2.240451936592455E-4    3.076890037472937E-1    4.489167999407848E-1   -4.041469878854262E-4   -1.308514413299721E-4
                         4.957757676820936E-4   -4.017692554425992E-4   -8.743622267414028E-5   -3.209230390715517E-4   -4.214538765451806E-4   -1.381552479313446E-4    2.866061729609512E-1    4.576343224199673E-1

 1.637500000000000E9     3.196085180745496E-1    4.406842683900163E-1   -3.232173079394653E-4   -3.504317093939319E-6   -2.073542659878242E-4   -4.060865439869405E-4    1.948123644257633E-4   -5.908282130055916E-4
                        -3.281855634376503E-4   -6.071327230101224E-6    3.167896188013139E-1    4.510651544846823E-1    2.036814184563392E-4    1.946270658456696E-4   -2.073497245192810E-4   -2.047421536071839E-4
                        -2.170455138749442E-4   -4.121016987456461E-4    2.069308094336719E-4    1.845051757961869E-4    3.221393287625669E-1    4.411048571906817E-1   -3.679849653073888E-4   -3.508459328169073E-5
                         1.694768799941120E-4   -6.014371576295339E-4   -1.971350880017875E-4   -1.963923170210097E-4   -3.740456010693523E-4   -1.755172719834223E-5    3.009620255597670E-1    4.492994543549175E-1

 1.650000000000000E9     3.340986573104357E-1    4.308225689216397E-1   -2.714159494967832E-4    4.338538866432787E-5   -3.247250096298290E-4   -2.300742988201363E-4   -1.837333447544494E-4   -5.744709385326137E-4
                        -2.788635225427722E-4    3.977779873553479E-5    3.313145778114354E-1    4.409038896181232E-1    2.799044566154897E-4    1.140523820089133E-4   -2.311848264567406E-4   -6.709907723181798E-5
                        -3.078111274904903E-4   -2.155567811230032E-4    3.160095128183209E-4    1.407324405761700E-4    3.366061928210017E-1    4.320512162857303E-1   -3.268112502332708E-4    5.835145461747284E-5
                        -1.784524958926398E-4   -5.852225673689948E-4   -2.281810791324978E-4   -7.744627659004631E-5   -3.112491765964075E-4    2.737488278011013E-5    3.152165438618802E-1    4.400546543684142E-1

 1.662500000000000E9     3.483479499223243E-1    4.198634473981336E-1   -2.838978813276618E-4    1.068530433268523E-4   -3.550373900554226E-4   -4.225855085448644E-5   -4.573928454868647E-4   -3.432277100726438E-4
                        -2.753431607137187E-4    1.251117130175586E-4    3.455253829123126E-1    4.294187020584919E-1    3.192503737197990E-4   -3.096717631371062E-5   -2.108685894740745E-4    2.643979740608768E-5
                        -3.618114607521604E-4   -4.980729314735490E-5    3.196157117590367E-4   -1.877394062790357E-5    3.509906609769544E-1    4.215901115479153E-1   -3.217732618826756E-4    1.403827488508584E-4
                        -4.671996452659288E-4   -3.502541485484572E-4   -2.098409178344782E-4    3.605989994106510E-5   -3.118228916079427E-4    1.369986718935204E-4    3.290924655151015E-1    4.296333580443848E-1

 1.675000000000000E9     3.621163974351696E-1    4.077264199076315E-1   -2.510465297206103E-4    1.901118356093244E-4   -3.008053865232058E-4    9.494634578393410E-5   -5.573442534623932E-4   -8.245164730560234E-6
                        -2.371726279308508E-4    2.119561935517670E-4    3.590489088393881E-1    4.166225065462767E-1    2.616405119260051E-4   -1.546102349935162E-4   -1.566895562771100E-4    6.004664331088564E-5
                        -2.925493854814647E-4    9.469879925893962E-5    2.449255241946778E-4   -1.534703730925390E-4    3.651972951549701E-1    4.095544340322074E-1   -2.476943026771694E-4    2.488663927740021E-4
                        -5.501005187848217E-4   -3.647689268385639E-5   -1.555689628471534E-4    6.485161901065958E-5   -2.378538389511086E-4    2.733683253197451E-4    3.421884477861590E-1    4.177128618996495E-1

 1.687500000000000E9     3.752870412568603E-1    3.944451794500826E-1   -1.379775587614535E-4    2.983052255933696E-4   -2.165571011507368E-4    2.034518279050270E-4   -4.252746391497011E-4    2.725440139519446E-4
                        -1.297723652280361E-4    2.942774241703812E-4    3.718831442885587E-1    4.025292292962055E-1    1.481118312906400E-4   -2.405696859640974E-4   -1.293539163269614E-4    8.788627011750497E-5
                        -2.022794173451403E-4    1.937923566325267E-4    1.243906350401894E-4   -2.385983050719428E-4    3.789377424596010E-1    3.961155680010612E-1   -1.048657901340470E-4    3.317287300863349E-4
                        -4.365893423092991E-4    2.887089254468292E-4   -1.253217003162334E-4    1.049829624638399E-4   -1.035946022487400E-4    3.383275542951855E-4    3.545217091959737E-1    4.044719396198558E-1

 1.700000000000000E9     3.875794758362194E-1    3.800259157829278E-1    1.279483739857581E-5    3.059062478283604E-4   -1.110936565343759E-4    2.151500158987599E-4   -1.742127548930746E-4    4.369176445473278E-4
                         2.101662438559065E-5    2.896537059925848E-4    3.837376609286476E-1    3.872016442464669E-1   -1.287642984379729E-5   -2.168880208873565E-4   -9.296650937948613E-5    1.469345838405574E-4
                        -1.110505265607153E-4    2.325860738526675E-4   -8.452755218374486E-6   -2.248719405504049E-4    3.920641547539935E-1    3.814051599114303E-1    6.029661603608106E-5    2.984793455134397E-4
                        -1.876107330714340E-4    4.302132418244968E-4   -9.283584137489962E-5    1.281129303171300E-4    5.520344449841221E-5    3.019862298650650E-4    3.660042324346020E-1    3.899249806618298E-1

 1.712500000000000E9     3.989076504734254E-1    3.647380252153598E-1    1.481311464606183E-4    2.082021064877524E-4    1.520175936381557E-5    2.347702835221461E-4    7.701929428873375E-5    4.141746308926788E-4
                         1.488633415507176E-4    2.134877280831960E-4    3.944674714862659E-1    3.707928076701995E-1   -6.056350904956670E-5   -1.472911049827306E-4   -3.150012116987730E-6    1.819427229597740E-4
                         8.660948511457662E-6    2.366723544845279E-4   -5.549327459258756E-5   -1.564180495031929E-4    4.042987382679041E-1    3.656937637560902E-1    1.551973286936743E-4    2.044213965793109E-4
                         8.733486604265723E-5    4.151643053899612E-4   -3.038423058338076E-5    1.956034429523347E-4    1.643147137664206E-4    2.168587309957500E-4    3.766317159245918E-1    3.742961146804820E-1

 1.725000000000000E9     4.090903384433986E-1    3.484455404325038E-1    1.592953821814601E-4    1.238423112310654E-4    1.028287204172488E-4    2.327067922877640E-4    2.744506009789129E-4    2.763673995569715E-4
                         2.039805714847748E-4    1.297615093256922E-4    4.041179500437315E-1    3.534754042448150E-1   -2.919789257472117E-5   -9.246943479965556E-5    5.660034368990032E-5    1.623142916083051E-4
                         1.170750457123193E-4    2.045448318213703E-4   -4.216431467443908E-5   -1.056061600167705E-4    4.154626815599063E-1    3.490563061776685E-1    1.933906702281685E-4    8.163502551182591E-5
                         2.760247840134742E-4    2.961060246505841E-4    6.704328976386584E-5    1.617797742887254E-4    1.923753649304472E-4    9.822224358670892E-5    3.863946101563788E-1    3.576931977479885E-1

 1.737500000000000E9     4.183002660687891E-1    3.311180594015067E-1    1.665201709430394E-4    5.609714854780377E-5    1.851266409899690E-4    1.541794787232639E-4    3.512207661017161E-4    8.742948949942902E-5
                         1.608223962811919E-4    7.818420484221340E-5    4.126758594532304E-1    3.350858985716113E-1   -2.388664005305829E-5   -6.853353300195910E-5    1.225381750765447E-4    1.330301325703487E-4
                         1.799009970133134E-4    1.188404540976879E-4   -2.509089786677998E-5   -1.071870644842645E-4    4.254966791161989E-1    3.315101015195831E-1    1.720387985856432E-4    3.017571770475405E-5
                         3.619814266950563E-4    8.407239158611921E-5    1.337306744920069E-4    1.344728558878576E-4    1.787598522164797E-4    1.183416989529024E-5    3.950979167739869E-1    3.402575565265638E-1

 1.750000000000000E9     4.263184435146798E-1    3.125619344551209E-1    1.855575641403263E-4   -2.376638249595815E-5    1.951093682991642E-4    1.738922902248799E-5    3.343268497013766E-4   -1.142396276853048E-4
                         1.822396017017496E-4   -2.390392538269643E-5    4.199148736053516E-1    3.158776758781179E-1   -5.460243624546632E-5   -1.112349057150535E-4    1.917219711086969E-4    3.033035918148405E-5
                         2.181527371245788E-4    2.127547137964006E-5   -8.497903759809297E-5   -1.115947700571675E-4    4.342215185660715E-1    3.130985015417423E-1    1.254431608597023E-4   -3.515227716391839E-5
                         3.089733696945260E-4   -8.630069964572688E-5    1.967012039104990E-4    6.727065108498661E-5    1.365750157751355E-4   -3.015295868563630E-5    4.025085537828596E-1    3.221934090706389E-1

 1.762500000000000E9     4.330581312111115E-1    2.930989699828982E-1    1.628215420449224E-4   -7.879559617458291E-5    1.813485185178261E-4   -7.055425410274883E-5    2.149927993413232E-4   -2.139168898744026E-4
                         1.165403879743209E-4   -7.679380449221111E-5    4.255895238594706E-1    2.959470054923418E-1   -1.358606948114262E-4   -9.479713561268756E-5    1.919617107370196E-4   -2.281654789460600E-5
                         1.821605698160351E-4   -6.550015346884013E-5   -1.378067806357179E-4   -7.951756745334200E-5    4.413533769373166E-1    2.937731272766481E-1    9.793524645964622E-5   -7.121740475042762E-5
                         2.129907315184507E-4   -2.402327254604620E-4    1.969455986247182E-4   -4.611127555327726E-5    9.779237266632403E-5   -9.925077352796401E-5    4.084617982045662E-1    3.035807667582576E-1

 1.775000000000000E9     4.384335299056845E-1    2.731969910989394E-1    1.089195067006859E-4   -1.536966801075259E-4    1.129286370878011E-4   -1.246909281651210E-4    4.282394249424381E-5   -2.846011479685323E-4
                         8.157159792546219E-5   -1.393987242063182E-4    4.296277891217828E-1    2.755313548373831E-1   -1.832413470923238E-4   -5.046592591712202E-6    1.879776357008526E-4   -8.482478629918337E-5
                         1.168219210792478E-4   -1.185076630964585E-4   -1.667451602620905E-4   -1.868531658483320E-5    4.469430432507601E-1    2.738156792842265E-1    5.983954606625830E-5   -1.209291898082231E-4
                         5.857860358906384E-5   -2.864881747646805E-4    1.692542145772472E-4   -1.184516094396202E-4    6.089733460977522E-5   -1.043739059189913E-4    4.127901976532360E-1    2.847264011086999E-1

 1.787500000000000E9     4.423115235490404E-1    2.528105293195815E-1    1.792937566621518E-5   -1.872618078856664E-4    4.807715787875791E-5   -1.270437952562923E-4   -9.465551583476498E-5   -2.446746393115065E-4
                        -5.812734347111010E-6   -1.602188776191457E-4    4.318593522739209E-1    2.545765919238498E-1   -1.497902276512480E-4    3.157772178961204E-5    9.359307305052595E-5   -1.817934951259881E-4
                         7.220467424175210E-5   -1.223285980973769E-4   -1.384573228534922E-4    3.348959371551331E-5    4.507701358165325E-1    2.531933423986262E-1   -1.844494853445950E-5   -1.013284380159359E-4
                        -9.082417795250603E-5   -2.782569314449588E-4    8.457880917772963E-5   -1.844480142174154E-4   -3.286487370121166E-5   -1.122385320951128E-4    4.154147097496790E-1    2.654883180010703E-1

 1.800000000000000E9     4.447863857605656E-1    2.321077882515219E-1   -1.012137282897989E-4   -9.629113683340587E-5    4.230303993536017E-5   -1.497471405304048E-4   -2.258665049209381E-4   -1.690655433066793E-4
                        -1.040778147881816E-4   -1.272901023435795E-4    4.322774399740743E-1    2.332966459458459E-1   -1.201257770054801E-4    8.009832915986209E-5   -1.162702949783466E-5   -2.458804220944003E-4
                         1.088227542340752E-5   -1.464619061466313E-4   -1.264191059157085E-4    8.996272862210904E-5    4.533505132745304E-1    2.320943167492834E-1   -1.016501567987118E-4   -6.602854505138339E-5
                        -2.260044757774254E-4   -1.742396556659803E-4   -2.156242491349813E-5   -2.179372324402832E-4   -9.346143647502060E-5   -2.880898406092533E-5    4.163839630235495E-1    2.459176345925795E-1

 1.812500000000000E9     4.457468717493701E-1    2.113858262725483E-1   -1.357399861035154E-4   -4.726057631973725E-5   -3.115157368562197E-5   -1.390243491738296E-4   -2.917821738370561E-4   -3.463521503475947E-5
                        -1.405837223796637E-4   -4.950242604181617E-5    4.307553917955451E-1    2.118762358958829E-1   -8.864540699333944E-5    1.282368536477801E-4   -1.279834021823444E-4   -1.978677664720553E-4
                        -4.865623568979346E-5   -1.407446933556969E-4   -1.196917732735912E-4    1.049154625344541E-4    4.543206338302516E-1    2.105477158936341E-1   -1.006029020182977E-4    3.578740922270681E-5
                        -2.666992227190658E-4   -2.291668494780370E-5   -9.127694560403207E-5   -1.969433869664610E-4   -1.080919679140180E-4    3.388263438206364E-5    4.158833273394865E-1    2.259141756078618E-1

 1.825000000000000E9     4.450193388318419E-1    1.906360199265808E-1   -1.480861217829956E-4    6.020658638153378E-5   -9.160257836725285E-5   -1.208537801355278E-4   -2.408118821639197E-4    1.166205733407803E-4
                        -1.060500425929565E-4    6.561234132061467E-5    4.275229956021325E-1    1.906276671852289E-1   -7.016770565431200E-5    1.676676242284392E-4   -2.017050582895222E-4   -1.323092315599111E-4
                        -1.070983825833803E-4   -1.245368590302382E-4   -7.077818721581266E-5    1.639923319901814E-4    4.537718508838336E-1    1.889364083978197E-1   -5.524780273360543E-5    6.584722319656288E-5
                        -2.391850030796291E-4    9.344672345268164E-5   -2.158030659066908E-4   -1.217079266991086E-4   -5.437357048435988E-5    8.916828076651233E-5    4.138323504661746E-1    2.058166090304871E-1

 1.837500000000000E9     4.423708050152274E-1    1.698166421888911E-1   -7.963800263035648E-5    1.317998975219200E-4   -1.690066888352259E-4   -1.040138526661758E-4   -1.455325394478036E-4    2.044527565471118E-4
                        -5.584179846753086E-5    1.086886360869632E-4    4.222790153919377E-1    1.698001938245932E-1    1.131705823361145E-5    1.629904506712688E-4   -2.690328021104063E-4    4.586749057114483E-6
                        -1.846935299951452E-4   -6.504586003256258E-5    8.385955353035043E-6    1.740689496650508E-4    4.516564812974170E-1    1.674594193201222E-1    1.374170887707489E-5    1.118775503281945E-4
                        -1.351263175906710E-4    2.088088814318897E-4   -2.412074739975607E-4   -6.852258043996195E-6    5.363772737853039E-6    1.105137802672825E-4    4.103623430288645E-1    1.858898448485134E-1

 1.850000000000000E9     4.378923018867940E-1    1.493444444225709E-1   -1.380658063335136E-5    1.437438119536691E-4   -2.198430284171993E-4    2.067769260719079E-5   -1.466567339220184E-5    2.401554128441027E-4
                        -1.601748754541190E-5    1.197147675097474E-4    4.151763656369079E-1    1.497383251748866E-1    8.419926576395895E-5    1.545992564481487E-4   -2.074249574072888E-4    1.438379925385566E-4
                        -2.101515259116749E-4    4.421520268394543E-6    1.087679957227361E-4    1.710353311271350E-4    4.478790501439407E-1    1.464679357123275E-1    8.249616448530128E-5    8.679252434802923E-5
                         1.801843884254055E-5    2.719586043456004E-4   -2.288056498799858E-4    1.458898236135441E-4    9.345864497036645E-5    1.261176580157786E-4    4.053821799535715E-1    1.664341263271798E-1

 1.862500000000000E9     4.315341560458636E-1    1.289268794561671E-1    7.411522230390713E-5    1.433394193502221E-4   -2.046129934183659E-4    1.385368789654783E-4    1.320310101952080E-4    2.169110025383577E-4
                         9.248379111915973E-5    1.028956363264310E-4    4.063650100278705E-1    1.305080247819885E-1    1.590794396510014E-4    1.218448425934037E-4   -1.382708359146893E-4    2.167373915829685E-4
                        -1.923196482422032E-4    1.545318397393825E-4    1.408518227813439E-4    9.442405755648333E-5    4.424135467219912E-1    1.260505685627868E-1    9.492781832096349E-5    3.680524291974559E-5
                         1.433186638185454E-4    1.909049365191887E-4   -1.148830232454721E-4    2.461540021763720E-4    1.080793472253571E-4    5.368194353559954E-5    3.987506143842310E-1    1.477356038534364E-1

 1.875000000000000E9     4.233658953756263E-1    1.089671065788710E-1    1.028308267112775E-4    2.350418923825360E-5   -9.497906523433576E-5    2.276966589847156E-4    2.250074131576618E-4    9.646357494887551E-5
                         1.332250483045630E-4    7.947363098175163E-5    3.957487563435572E-1    1.123153382909925E-1    2.145410640831894E-4    4.264852470389217E-5    6.070494181375640E-5    2.747251876968399E-4
                        -1.072181000874511E-4    2.318519697401289E-4    1.840639954750877E-4    2.517043617671312E-5    4.352093539759142E-1    1.061619076381379E-1    1.243510881161955E-4   -1.982751515615221E-6
                         2.389980748075093E-4    8.946003564686858E-5    9.505021722224200E-6    2.627273934924179E-4    1.436179047622128E-4   -7.878609144101987E-6    3.903457805749020E-1    1.298832308794476E-1

 1.887500000000000E9     4.133997130173926E-1    8.966153419027575E-2    1.213200327713797E-4   -1.231193379110489E-7    4.130518177513907E-5    2.497168254175509E-4    2.274522454556993E-4   -3.761389065945716E-5
                         1.552218135539089E-4   -1.872721008142573E-5    3.833646554527970E-1    9.515285967067745E-2    1.967294386042008E-4   -4.898331562074264E-5    1.894179733248103E-4    1.879677799343066E-4
                         2.368736009835008E-5    2.582113928479048E-4    1.818326769243283E-4   -4.793755282771815E-5    4.259754329012161E-1    8.701054114308633E-2    1.270188755004350E-4   -6.789864340691890E-5
                         2.263627407117817E-4   -5.825427310347815E-5    2.054193629951751E-4    2.040129252897584E-4    1.214893758009507E-4   -6.393564705873196E-5    3.799693641755936E-1    1.128919063146363E-1

 1.900000000000000E9     4.018238380679071E-1    7.119925610780292E-2    1.412168210151621E-4   -6.212038254434946E-5    1.854708287249017E-4    1.746880357397614E-4    1.418746973424446E-4   -1.744504005815880E-4
                         1.694706758035342E-4   -8.053129213810440E-5    3.692043123743436E-1    7.937005148213110E-2    1.622498316939367E-4   -1.268057380347202E-4    2.444132272992283E-4    1.031822510067647E-4
                         1.805850355879597E-4    2.023498005723086E-4    1.374930618218850E-4   -1.042318376994789E-4    4.149887043672189E-1    6.866254419281209E-2    8.692305745469830E-5   -1.390192664249274E-4
                         1.623240691988401E-4   -1.797745915865379E-4    2.362773245440172E-4    8.395865871897859E-5    7.684811477185850E-5   -1.330404402687038E-4    3.679233015819619E-1    9.686024803353883E-2

 1.912500000000000E9     3.886224915847336E-1    5.394465445866029E-2    9.202799004232306E-5   -1.568766558919303E-4    2.494888948988225E-4    4.776595808575000E-5    8.612654937497844E-6   -2.072508696284005E-4
                         8.387480692759339E-5   -1.326198836198324E-4    3.535137433590508E-1    6.501174725181137E-2    8.582100581544957E-5   -1.672495536863346E-4    2.552207170931172E-4   -6.528272444282247E-5
                         2.771254158977960E-4    6.052120578643108E-5    7.311214446665427E-5   -1.524501619730806E-4    4.024108572907225E-1    5.113471930310982E-2    4.934711617621079E-5   -1.749130603052952E-4
                         1.349744058354196E-5   -2.173385119800092E-4    2.712974974733967E-4   -5.300107140521527E-5    5.547621921746645E-5   -1.809531250727166E-4    3.541702997102754E-1    8.188266354048908E-2

 1.925000000000000E9     3.740503006013716E-1    3.824279952133873E-2    2.512298002025963E-6   -1.720458917028129E-4    2.800534367556317E-4   -1.028722895321856E-4   -9.173485694504546E-5   -1.923731188341118E-4
                         1.669877421510218E-5   -1.769284917682870E-4    3.366423403544047E-1    5.235804709285118E-2   -2.926164392430306E-6   -1.736813338000666E-4    1.555872737275122E-4   -1.958691507012767E-4
                         2.637637936736297E-4   -7.422588559065920E-5    1.022265841420897E-5   -1.879527591679920E-4    3.882499569344287E-1    3.465436438296621E-2   -4.482489260677437E-5   -1.863414702409968E-4
                        -9.511951752271129E-5   -1.775055356623600E-4    1.644375888702766E-4   -1.999508718759003E-4   -4.038488621805519E-5   -1.864055589141937E-4    3.390897583164685E-1    6.815527831892444E-2

 1.937500000000000E9     3.580642739910065E-1    2.419980588903831E-2   -5.945543924034666E-5   -1.424820210369778E-4    1.870173351042959E-4   -1.961750747945866E-4   -1.769192907973025E-4   -8.909967821076154E-5
                        -6.217695437769475E-5   -1.442215103797235E-4    3.186232876610454E-1    4.146311255322594E-2   -2.326934244055100E-5   -1.888370506792896E-4    5.696536965815961E-5   -2.462550601094786E-4
                         1.849152646065557E-4   -2.246220041176435E-4   -3.586868328465462E-5   -1.757203368250037E-4    3.728408288711779E-1    1.951246164517230E-2   -1.212660693954769E-4   -1.455775179560278E-4
                        -1.822293770417944E-4   -8.873574262694529E-5    6.125499781407528E-5   -2.400945788318867E-4   -1.108527140483950E-4   -1.620180868955809E-4    3.227986028190687E-1    5.595380719375541E-2

 1.950000000000000E9     3.407563773540515E-1    1.202247442934532E-2   -1.306808408424124E-4   -1.274136680024127E-4    1.242416548206359E-5   -2.698724551673445E-4   -1.865816806598322E-4    3.886708611809675E-5
                        -1.114169134452597E-4   -1.299167614290548E-4    2.997763313391063E-1    3.273052024148792E-2   -1.084522473497928E-4   -1.683142157496302E-4   -9.205503656515394E-5   -2.169049205214837E-4
                         2.807465168247884E-5   -2.696464494616627E-4   -1.352410095763762E-4   -1.475939937409509E-4    3.561912801030190E-1    5.870705555444299E-3   -1.609459672990756E-4   -9.958911462682016E-5
                        -1.721115939387995E-4    3.295785276157241E-5   -9.698925540792466E-5   -2.171002997700636E-4   -1.845324016799155E-4   -9.874062801081683E-5    3.055368768138096E-1    4.561261472814875E-2

 1.962500000000000E9     3.223753632365303E-1    1.842319057691941E-3   -9.435700841752886E-5   -4.590472808871392E-5   -1.220495605244677E-4   -2.304380236759956E-4   -1.193572479786605E-4    1.492801952448511E-4
                        -1.506150932849976E-4   -5.362450119518371E-5    2.802518645960023E-1    2.625690857570507E-2   -1.618517067953597E-4   -8.400709672218622E-5   -2.029291903792332E-4   -1.420912436268590E-4
                        -1.226511933202912E-4   -2.421641119986780E-4   -1.737685140806558E-4   -1.029700666872682E-4    3.385674370806854E-1   -5.989429471469879E-3   -1.889234815863666E-4   -1.936267547234469E-5
                        -1.352408080406205E-4    1.602294146303738E-4   -1.924000678796131E-4   -1.382398536330813E-4   -1.856143998186228E-4   -5.026524698079891E-5    2.873669984886449E-1    3.736568517855580E-2

 1.975000000000000E9     3.028701080506764E-1   -6.246487041661217E-3   -1.672694666609537E-4    1.157321889705657E-5   -2.215534427852677E-4   -1.331617659932782E-4   -3.401070470358343E-5    1.588688173793826E-4
                        -1.682666565684551E-4    2.112712235088202E-5    2.602708494417400E-1    2.230887608184387E-2   -2.088857905502187E-4    1.660232612084719E-5   -2.305510808648128E-4    1.474972160622635E-6
                        -2.263300470948034E-4   -1.361651793536101E-4   -1.799226599781721E-4    1.148438896057525E-5    3.200273576769471E-1   -1.573908897662396E-2   -1.743617381907180E-4    5.190978883698047E-5
                        -9.241067703912889E-6    2.169663129697935E-4   -2.281480357131421E-4   -2.051061418450369E-5   -1.939565326946648E-4    4.438234631306883E-5    2.684768098032682E-1    3.148185776591340E-2

 1.987500000000000E9     2.826234109987827E-1   -1.225123325124377E-2   -1.312663452032465E-4    7.202109265761374E-5   -2.473796335763167E-4    9.073219514036769E-6    4.148868699853052E-5    1.545469957026324E-4
                        -1.478713677856260E-4    6.624111776900189E-5    2.399701205386532E-1    2.093361269416640E-2   -1.813071763907304E-4    9.107561072969836E-5   -1.926065884563061E-4    1.043665548130405E-4
                        -2.755066002972479E-4    3.138358176281494E-5   -2.080505081694855E-4    9.846636425264396E-5    3.006648209006729E-1   -2.318483039517392E-2   -1.726232545889808E-4    1.379255839724285E-4
                         9.280308084726788E-5    1.381188278489347E-4   -1.880515183773872E-4    1.170400426638477E-4   -1.509954433752322E-4    1.261724352967563E-4    2.489327213551600E-1    2.805393823796659E-2

 2.000000000000000E9     2.617950499251405E-1   -1.608895751140357E-2   -1.355434267882998E-4    1.189710742978090E-4   -1.960529418447251E-4    1.757726003856880E-4    1.098205273557835E-4    7.538173917512283E-5
                        -6.689818224497620E-5    1.285595084468195E-4    2.196359797049093E-1    2.202935946632874E-2   -1.386496135225691E-4    1.983692434821874E-4   -8.300453595869872E-5    1.996670446606982E-4
                        -1.927967743541755E-4    1.585602642782669E-4   -1.264038722204181E-4    1.718989617890924E-4    2.806514814657950E-1   -2.836194678535433E-2   -9.782026635957443E-5    1.981550231503363E-4
                         1.553235514555733E-4    8.446973703271319E-5   -8.795035074450222E-5    2.087475922751156E-4   -9.822037797108872E-5    1.748085226413075E-4    2.290585051273875E-1    2.712217751115358E-2

 2.012500000000000E9     2.407610503135257E-1   -1.820245018130671E-2   -6.415731577297313E-5    1.624108883434036E-4   -7.786469777232381E-5    2.309201392792007E-4    1.491159023501149E-4   -8.506874296697671E-6
                        -2.464657754171430E-5    1.548394928741075E-4    1.997720541800196E-1    2.510567437337370E-2   -4.404078019429484E-5    2.049148377795942E-4    1.077085682777953E-5    1.997608441497700E-4
                        -7.488711390452564E-5    2.125223136865509E-4   -2.158708461156163E-5    2.192645765491170E-4    2.602580297022770E-1   -3.163946475131981E-2    7.574439232765418E-6    2.073659767538850E-4
                         1.430834692430211E-4   -2.628512648289991E-5    1.375143834398000E-5    2.059074426830704E-4   -1.842201556142152E-5    2.205365922149385E-4    2.092421115961748E-1    2.811015065403307E-2

 2.025000000000000E9     2.200238891566210E-1   -1.776027417145470E-2    9.659537139374488E-6    1.845405987134857E-4    5.606460514104818E-5    2.310845250794416E-4    6.982918429150289E-5   -1.161242362804317E-4
                        -1.144748114337672E-5    2.002160285959083E-4    1.806592774424804E-1    3.056756622778821E-2    8.775599988421976E-5    2.044801813831968E-4    1.237520727497601E-4    1.440277799186686E-4
                         5.270458068306446E-5    2.159697563359356E-4    4.910625869818651E-5    1.967663215385720E-4    2.397229029517270E-1   -3.258617236624961E-2    7.664669299980665E-5    2.116468586635727E-4
                         1.225160574434259E-4   -1.038378776454608E-4    1.310587054585199E-4    1.486397990026088E-4    8.730114842866370E-5    2.103656903639922E-4    1.897736891277719E-1    3.149384943101334E-2

 2.037500000000000E9     2.000129933837541E-1   -1.490615394417392E-2    7.618154360436914E-5    1.480106876980329E-4    1.562687551789583E-4    1.308052191337153E-4    3.268724484384768E-5   -1.195224778556363E-4
                         9.616041364037616E-5    1.588287215511397E-4    1.626846961154982E-1    3.841863917333938E-2    1.918680960872633E-4    1.306423581458895E-4    1.879298769609022E-4    5.108553962128665E-5
                         1.676829732597052E-4    1.226216697287853E-4    1.601100307879081E-4    1.358018590506235E-4    2.192733903898803E-1   -3.123429295523222E-2    1.781764087103338E-4    1.304290151688341E-4
                         3.059138743905734E-5   -1.266384333147662E-4    1.902105434416306E-4    6.281708074197817E-5    1.678992757757587E-4    1.498342650263008E-4    1.711129486340562E-1    3.734817049310244E-2

 2.050000000000000E9     1.810677429409646E-1   -9.550881980425889E-3    1.246594949620536E-4    1.021660513833359E-4    1.933591655705267E-4    4.281208225778975E-5   -3.715051649602208E-5   -1.247746518045806E-4
                         1.504881232154470E-4    1.174611008047185E-4    1.462315436269532E-1    4.823518076566632E-2    2.226810114997031E-4    6.479935468696028E-5    1.652093309141035E-4   -6.135893128273131E-5
                         2.002992217152153E-4    3.847370077108241E-5    1.949518081262040E-4    5.560976620936423E-5    1.994906405024496E-1   -2.769540644155075E-2    1.996429187801484E-4    6.208763892186358E-5
                        -3.586406347362705E-5   -1.087026169469787E-4    1.710401958106053E-4   -6.050681143285473E-5    1.987743312988206E-4    6.647389504964888E-5    1.537260318648993E-1    4.543963005209147E-2

 2.062500000000000E9     1.633029075438365E-1   -1.936040280686233E-3    1.907459803959954E-4    1.956370073263385E-5    1.673565516385524E-4   -6.469297543527525E-5   -6.853001041065290E-5   -4.946896628807977E-5
                         1.844670965540201E-4    1.261414325150889E-5    1.315910378720923E-1    6.000265420072183E-2    2.033285183107515E-4   -2.486634298482315E-5    1.063212055366729E-4   -1.247071344980758E-4
                         1.767321325808354E-4   -9.048269345093129E-5    2.073823729498563E-4   -3.882621252617682E-5    1.807374190991376E-1   -2.212687525370526E-2    2.187383324456893E-4   -4.927729128588006E-5
                        -8.561627197150921E-5   -6.755884773381090E-5    1.104053816817924E-4   -1.232173147631424E-4    2.092017415886929E-4   -3.919303816572754E-5    1.379118225105682E-1    5.565310110386925E-2

 2.075000000000000E9     1.469081013824065E-1    7.866889840468931E-3    1.751977405454795E-4   -8.687068847173332E-5    8.190905778971135E-5   -1.589011306308113E-4   -9.771325452782642E-5    8.857958934470597E-6
                         1.412679312379828E-4   -9.069155381645834E-5    1.189433157567916E-1    7.351132035922177E-2    1.312129288373950E-4   -1.190033719498082E-4   -1.506807242095170E-5   -1.283636928341897E-4
                         9.466195900427694E-5   -1.715263165293777E-4    1.650796932387411E-4   -1.623606260211959E-4    1.632627559677004E-1   -1.453524871924918E-2    1.674358635789307E-4   -1.056890053813890E-4
                        -1.073784202118064E-4   -5.501008816234640E-6    1.343698819490360E-5   -1.507909713356058E-4    1.604073027506812E-4   -1.105644168858568E-4    1.238712921653969E-1    6.780295595714024E-2

 2.087500000000000E9     1.319912543593228E-1    1.947310943797471E-2    1.304492748072157E-4   -1.012460763310230E-4   -3.028297907363493E-5   -1.768699754561631E-4   -8.666788833417795E-5    6.737215979006381E-5
                         1.081907215272121E-4   -1.002546228717870E-4    1.082760571881017E-1    8.852757361500224E-2    6.388117482751812E-5   -1.833426845409861E-4   -7.990828410666749E-5   -1.103964489584719E-4
                        -2.984194358194999E-5   -1.936929067928520E-4    3.484289284412237E-5   -1.758914294209829E-4    1.472894712793986E-1   -5.022110296973526E-3    8.938434401006941E-5   -1.727049199971699E-4
                        -7.092306224775808E-5    6.711694731716457E-5   -7.068330407813630E-5   -1.196338671509830E-4    1.205126857959945E-4   -1.804321403833589E-4    1.116392203783129E-1    8.173147437083550E-2

 2.100000000000000E9     1.186092763433870E-1    3.267238612085763E-2    7.254589592575718E-5   -1.253725413786739E-4   -1.077080032980655E-4   -1.217210193271482E-4   -3.060223431497607E-5    9.740501771123002E-5
                         5.050943035548848E-5   -1.535577292896636E-4    9.969995334507507E-2    1.045871930638835E-1   -3.340254710639531E-5   -1.518157061222588E-4   -1.434571853723059E-4   -3.991656297311320E-5
                        -8.129953275788006E-5   -1.187658221637674E-4   -4.739601007004138E-5   -1.744997782420176E-4    1.329645749832966E-1    6.253206025957690E-3    1.191202187497065E-5   -1.816287090286862E-4
                        -3.180587217704396E-5    9.294773405479884E-5   -1.167767994240390E-4   -6.699667729531484E-5    3.561721525365719E-5   -1.669160182274239E-4    1.013137711958121E-1    9.701119773214392E-2

 2.112500000000000E9     1.069326469306828E-1    4.678338412121674E-2   -1.419099357771817E-5   -1.341871264221314E-4   -1.324305509605386E-4   -3.248284688638857E-5    2.213495053195996E-5    9.348388953903290E-5
                         3.064406961360961E-6   -1.734495558639841E-4    9.316018556449468E-2    1.211906536575164E-1   -1.102036857190055E-4   -1.223357482536065E-4   -1.116547615529778E-4    3.761481305687122E-5
                        -1.398683088197054E-4   -3.514983918503200E-5   -1.316640853991182E-4   -1.471302883150149E-4    1.204621947284439E-1    1.895055054214848E-2   -5.387086942083331E-5   -1.463477364946032E-4
                         3.215314217690302E-5    6.853548978666088E-5   -1.258338535299323E-4    2.924814485570706E-5   -4.748986449917726E-5   -1.667682705894596E-4    9.305078903882819E-2    1.130681346325613E-1

 2.125000000000000E9     9.705152402893853E-2    6.169158616154898E-2   -6.935040641073564E-5   -1.209216525773761E-4   -1.072434984201649E-4    3.376253883162983E-5    5.347541084135665E-5    4.255752548110573E-5
                        -5.269438387863983E-5   -1.018364150385385E-4    8.861303009001893E-2    1.380123524473710E-1   -1.649362330493866E-4   -4.670706449143699E-5   -9.130337384584331E-5    7.098458262397676E-5
                        -1.261421964836808E-4    3.128009619813238E-5   -1.692248943663293E-4   -5.177995689197458E-5    1.096168170421777E-1    3.288365364457865E-2   -1.073702248028223E-4   -1.198614322799864E-4
                         5.808621964741240E-5    4.641480082842697E-5   -7.674211774955134E-5    7.777154322192550E-5   -1.143681754313456E-4   -1.208095651063947E-4    8.684726701434639E-2    1.295957238424649E-1

 2.137500000000000E9     8.911648419126157E-2    7.701487102280719E-2   -1.079574823124221E-4   -6.349153135252081E-5   -7.890591411590769E-5    8.202664280868744E-5    8.588197761041294E-5    2.915232655884981E-5
                        -9.125314355916487E-5   -6.290212102647950E-5    8.610080698352661E-2    1.546546065569138E-1   -1.727778648098846E-4    1.029292165916259E-5   -3.204813889086637E-5    7.935659017488280E-5
                        -8.615122531195130E-5    6.042525458340617E-5   -1.547877062644549E-4    1.726178663808021E-5    1.004951285376013E-1    4.761827789482845E-2   -1.465422513332713E-4   -3.388748280272201E-5
                         5.662238353576637E-5   -4.400576909831476E-6   -2.003853240174059E-5    9.276555774786670E-5   -1.295860213627485E-4   -7.918357079712154E-5    8.276292302102975E-2    1.463219828651043E-1

 2.150000000000000E9     8.330241056411983E-2    9.254039762052294E-2   -1.077971000335804E-4   -5.332214891878709E-6   -2.418875803990017E-5    1.526465234522264E-4    5.371551890658827E-5   -2.038511278680294E-5
                        -1.245594527686298E-4   -3.211074450035024E-5    8.567714543335828E-2    1.709253965203948E-1   -1.155237807036970E-4    8.271791092395629E-5    3.674779417620835E-5    5.705788415954815E-5
                        -2.219002998812151E-5    1.178819157415042E-4   -1.159313407958950E-4    8.905800349851701E-5    9.317961124878373E-2    6.285416239166997E-2   -1.514444059202756E-4   -1.953887529180067E-6
                         6.982526836347375E-5   -4.233160684036556E-5    1.704679154336939E-5    9.090177062219186E-5   -1.372551290004372E-4    7.827238058490977E-6    8.093917027746593E-2    1.629831804757227E-1

 2.162500000000000E9     7.957201990257416E-2    1.080921199088533E-1   -1.039921924889835E-4    2.087928433994099E-5    3.525429102471997E-5    9.796050221939251E-5    3.059723812231908E-5   -8.849994372590551E-5
                        -1.057825541822945E-4    2.141185064188479E-5    8.730010539473647E-2    1.866775693245424E-1   -5.616777751906053E-5    1.198769858800997E-4    6.965591001411048E-5    3.833777952039787E-5
                         4.658273575616934E-5    8.797721710500491E-5   -6.084438081082569E-5    1.138711059643003E-4    8.768713173341797E-2    7.820827634869465E-2   -1.210246569393166E-4    5.811766204944109E-5
                         2.566850322416153E-5   -7.213626257056952E-5    5.249095019492627E-5    3.279782405510531E-5   -1.101454568617662E-4    5.113950458895623E-5    8.122434124748795E-2    1.793826342882234E-1

 2.175000000000000E9     7.778664844878892E-2    1.235552362508113E-1   -1.121776056688657E-4    6.161313151623101E-5    6.087386657453765E-5    7.974609089205653E-5   -2.565097420206379E-5   -5.078610114870273E-5
                        -7.863152524289592E-5    6.763550237571458E-5    9.059748846015463E-2    2.019418601636785E-1   -2.841208912712002E-6    1.321731244250985E-4    6.053829096536087E-5    3.223915487837566E-5
                         7.199420393490625E-5    4.689602866903298E-5    1.073878414398628E-5    1.244225483579071E-4    8.390636706713960E-2    9.342309161658183E-2   -5.247972850865707E-5    1.005814325833998E-4
                         1.296469716171142E-6   -4.098206267347781E-5    7.306715113342755E-5    1.377678742412542E-5   -7.786050899952176E-5    9.360030527625845E-5    8.339233706965320E-2    1.955268581129677E-1

 2.187500000000000E9     7.785595498553195E-2    1.389752298804376E-1   -6.016906187552265E-5    1.195373359648138E-4    1.014907749844330E-4    1.111045320765047E-5   -3.466813389573168E-5   -3.778867263520566E-5
                        -2.105610763799387E-5    7.058738565295269E-5    9.553026891492986E-2    2.166126294630597E-1    8.442071126076239E-5    9.541780408885690E-5    8.063276060246730E-5   -1.797788273325643E-6
                         9.042698712400431E-5   -2.712536774284263E-5    6.180453268165983E-5    1.007237389830469E-4    8.190743989347433E-2    1.083916039643666E-1   -4.693490608201799E-5    1.387849815084538E-4
                        -3.189792485195811E-5   -5.457085761059361E-5    4.500262170541268E-5   -3.446589179134206E-5   -1.419070207345750E-5    1.282159242309384E-4    8.721199949634843E-2    2.112156831324830E-1

 2.200000000000000E9     7.942549698309957E-2    1.542880380272301E-1    3.889043276221658E-6    6.739010395072803E-5    1.001136340833153E-4   -4.624913742062950E-5   -4.321171807809634E-5   -5.017865137950969E-6
                        -6.710788336467584E-6    1.048490677259477E-4    1.017368817729590E-1    2.306721784804201E-1    1.289443452953296E-4    2.943194512517021E-5    4.310539033027938E-5   -5.908949733660739E-5
                         8.789587752650263E-5   -4.934054427799499E-5    9.166843750928382E-5    5.534580324852165E-5    8.167994266192072E-2    1.230631157647761E-1    2.293576088470570E-5    9.095587599598117E-5
                        -4.278531410943776E-5   -1.413056332416194E-5    4.880466580139457E-5   -3.198954234649659E-5    1.676300460944473E-5    1.016029930021275E-4    9.251790210697923E-2    2.262972393246222E-1

 2.212500000000000E9     8.240616752700451E-2    1.693370328450707E-1    2.727130229183295E-5    4.724588871185815E-5    5.269169337880920E-5   -7.712086601197862E-5   -4.681390902976884E-5    4.344264946775883E-5
                         3.530123247411245E-5    9.184229893698903E-5    1.088409929139009E-1    2.441056242058187E-1    9.480983004243118E-5    4.495778166707078E-6    2.306797097005126E-5   -4.118605011888718E-5
                         5.724136023752915E-5   -7.910698443375298E-5    1.012204601979819E-4    1.451229869475006E-5    8.312794804852018E-2    1.373557380415160E-1    4.471683948346761E-5    6.593590961649977E-5
                        -2.540132889651324E-5    2.052606457709497E-5    1.810365931470413E-5   -4.773785413887831E-5    4.488051362375703E-5    8.865111813136176E-5    9.897826622492158E-2    2.406066464915098E-1

 2.225000000000000E9     8.635533480590941E-2    1.838746248942886E-1    5.729137303952152E-5    2.753781140628935E-5   -3.827296891581222E-6   -5.562062393113150E-5   -1.926445750314460E-5    3.170626286379485E-5
                         7.374861830245067E-5    6.762776436667988E-5    1.168491614954662E-1    2.565544040498316E-1    8.846183010368489E-5   -4.144078334945553E-5   -1.221847504669216E-6   -4.213650434731650E-5
                        -3.086550671075370E-6   -4.374812119547933E-5    8.554882282884362E-5   -6.425595479403188E-5    8.609214715369781E-2    1.513175734246330E-1    8.492632694433338E-5    4.814754278922041E-5
                        -2.479597917679625E-5    2.309476110779776E-5   -2.161000833235930E-5   -3.119587376243746E-5    7.383677693658645E-5    5.009076542048631E-5    1.065537542052898E-1    2.539823047007886E-1

 2.237500000000000E9     9.137071308675544E-2    1.978348174417435E-1    7.778523835064922E-5   -3.994187804068531E-5   -1.680398374280384E-5   -4.651044765263116E-5    3.292188707621851E-6    5.307530415479338E-5
                         6.742227840100211E-5    2.992776378665747E-5    1.254994926979912E-1    2.679099995091917E-1    7.135246627424285E-5   -5.174347764370711E-5   -4.413706167975886E-5   -2.855672092988500E-5
                        -4.141228227468080E-5   -6.255273655828831E-5    6.467677276957568E-5   -7.753329692642913E-5    9.025523986003761E-2    1.649492019623142E-1    7.428001945862551E-5    1.105081964514356E-5
                         2.793045843284943E-5    3.685623095861457E-5   -3.693771003648713E-5   -1.001161192797219E-6    5.707982910937869E-5   -1.349025275703354E-5    1.151091422658901E-1    2.663003213747454E-1

 2.250000000000000E9     9.726334448827932E-2    2.108892597016861E-1    7.653036056343352E-5   -2.444181903930930E-5   -4.172263030695113E-5   -3.779256353533728E-5    2.452482529833745E-5    3.375274815291212E-5
                         4.786333323759669E-5   -4.069115602111542E-5    1.350438699641258E-1    2.781180054180676E-1    9.538601040303091E-6   -8.024012928878445E-5   -2.466414409921648E-5    5.239504320682157E-6
                        -7.614861907532825E-5   -5.271075152336911E-5   -1.442639448336898E-5   -7.953584174381205E-5    9.545428285295189E-2    1.780278289918224E-1    8.171753155369115E-5    1.315277821017908E-5
                         1.819784145953176E-5    3.632977362420857E-5   -5.553310033192226E-5    1.514728936522584E-5    6.341026287295835E-5    1.649790299101576E-6    1.248785537247389E-1    2.774576246738419E-1

 2.262500000000000E9     1.041209332296807E-1    2.229343875525927E-1    1.641425375313726E-5   -3.029709306762863E-5   -5.445212693835567E-5    8.697472746198729E-6    1.616458020861674E-5   -8.688465412759808E-6
                         3.338648423905939E-5   -4.388855965922598E-5    1.455669573760852E-1    2.871917025246803E-1   -9.586043227405936E-6   -7.204968299566424E-5    8.514289665013271E-6    3.570004239546577E-6
                        -6.152300874971280E-5    9.876444339267163E-6   -1.946513087649293E-5   -7.102995603732686E-5    1.015443443057769E-1    1.904867751333941E-1    3.866782491686299E-5   -1.834731744396490E-5
                         1.727825171445927E-5    2.313768758238168E-5   -5.437258573897754E-5    1.798346198980687E-5    4.368260040685889E-5   -7.464683554094653E-5    1.356649362667727E-1    2.876743478738664E-1

 2.275000000000000E9     1.119171935294475E-1    2.338551534852035E-1   -8.891886768381327E-6   -1.839410209337693E-5   -1.158094866948647E-5    8.515087086021773E-6    1.919935455911890E-5    1.931586197389107E-5
                         3.215863166232196E-5   -2.176408847533166E-5    1.567696088557001E-1    2.953678060264734E-1   -6.476026222641641E-5   -6.163568333045383E-5   -1.667378727669167E-5    2.495216390379460E-5
                        -4.543715370289049E-5    3.742046746977225E-5   -4.098530976637463E-5   -4.883265309483089E-5    1.084009104589424E-1    2.022611598594670E-1    3.079386768105114E-5   -5.662020131982513E-5
                         3.484617202430334E-5   -1.544059159647959E-5    1.150278343402162E-5    1.990170458220724E-5    1.053335177420334E-5   -5.094497408230659E-5    1.471334776698158E-1    2.969312639917518E-1

 2.287500000000000E9     1.208663595677756E-1    2.438158015505921E-1   -3.836342353658287E-6   -4.359439975485729E-5   -1.749761662998221E-5    3.152492960405765E-5    1.820138755958365E-5   -1.752055553319745E-5
                        -1.174109809676933E-5   -6.303764700580714E-5    1.687570343684432E-1    3.026649415105098E-1   -8.343291243358962E-5   -1.810003419176043E-5   -1.208550321477258E-5    1.095657709313635E-5
                        -1.440998687255447E-5    3.607033218053895E-5   -9.476567446630878E-5   -1.754504465362017E-5    1.160320352670175E-1    2.130833835817060E-1    3.112999227105904E-6   -3.294492922711447E-5
                         1.250081572478415E-5   -1.223055273666495E-5    1.089028223954847E-5    4.300822361782196E-5   -9.125642149298460E-6   -4.290472267660373E-5    1.593159448740283E-1    3.053733600835894E-1

 2.300000000000000E9     1.308590079143889E-1    2.528912106542209E-1   -3.385377359882977E-5   -1.986551915119351E-5   -7.784091889653634E-6    4.589819114991052E-5   -4.149554426500775E-6   -5.969303604529046E-5
                        -1.666546547342949E-5   -2.164638793379239E-5    1.813051157159072E-1    3.093695979457296E-1   -3.387369901879331E-5    4.087004400988357E-5    1.388967737639319E-5    2.610476700360887E-5
                         3.898529433269290E-5    3.725856700187135E-5   -5.278957661620827E-5   -1.507397680653034E-6    1.244748268339447E-1    2.228636110814766E-1   -1.179149175506241E-5   -8.848474549216677E-6
                        -2.883060443934567E-6   -2.298529664885253E-5    1.776539982593371E-6    2.328281421143013E-5   -2.055538943222231E-5   -4.938239584523815E-5    1.719845917615087E-1    3.129013360586028E-1

 2.312500000000000E9     1.418297755494204E-1    2.611311029076420E-1   -2.765450533688601E-5   -1.597056318376405E-5    3.913818897561683E-5    3.277335368253660E-5   -1.686753686616674E-5   -1.715153396749143E-5
                        -6.329478586558640E-5   -2.759077711764560E-6    1.940284504729002E-1    3.150713487234417E-1   -3.762899593713696E-5    4.488974329256169E-5    4.245415659349873E-5   -1.604207250313890E-5
                         1.966124601014825E-5    3.498323633792753E-5   -2.257862591321232E-5    3.797205708758707E-5    1.337199268832883E-1    2.316328831062634E-1   -2.788488623220277E-5   -3.940751526461914E-5
                        -2.151073426422008E-5   -2.038623826112240E-5    2.758775911797288E-5    3.633079133032292E-5   -4.300562253489635E-5   -4.863086861283945E-6    1.850180509923900E-1    3.192675967324297E-1

 2.325000000000000E9     1.534068771059814E-1    2.688033000256069E-1   -4.518854190649043E-5    1.491166827781288E-5    1.188549819096120E-5   -1.630436127333029E-5   -2.165012817550350E-5    8.770349114115259E-7
                        -3.884071202640623E-5    6.235132007336007E-6    2.069751821469039E-1    3.199768184215583E-1   -4.986165050144779E-6    5.834185597401348E-5   -2.294769828085318E-5    1.462481720372662E-5
                         2.263963954442088E-5   -5.742999945665935E-7   -9.751156276346548E-6    5.104140245898529E-5    1.438056770777137E-1    2.394137869972925E-1   -5.233079711989022E-5   -4.494722971103778E-6
                         3.134704113747534E-6    4.555299401435466E-6    3.258429568255811E-5    4.003961595907410E-6   -3.125184865531559E-5    2.794682968544372E-6    1.983202367100299E-1    3.245535955271845E-1

 2.337500000000000E9     1.653640582437364E-1    2.758909898309001E-1   -2.091327887761020E-6    2.141171470371912E-5    3.363375005846267E-5   -1.251717689015107E-6   -2.855300102118180E-5    3.199217143221110E-5
                        -1.254345161380192E-5    3.330908774599049E-5    2.200474713421675E-1    3.240172754262075E-1   -3.553116675115471E-7    7.243132699212699E-5    7.774736744140166E-6   -2.267921575333011E-5
                         2.143022722478979E-5   -2.607523195149719E-5    1.956095426715199E-5    3.347034303137229E-5    1.547025195253489E-1    2.463687465800438E-1   -2.442991128749546E-5    2.631343669345371E-5
                        -1.759878873146905E-5   -1.104058203289447E-5    1.823525449849938E-5   -1.047915137390048E-5   -4.069040722275361E-5    1.584703212363563E-5    2.118771687437629E-1    3.289011258015337E-1

 2.350000000000000E9     1.774457047004209E-1    2.822300716467728E-1   -5.939716079663143E-6    1.402687782033439E-5    3.469946547871228E-5   -5.583776844502500E-5   -4.835197697070011E-6    6.345931679162104E-6
                        -2.638218403822075E-5    1.279308312863192E-5    2.330998726188764E-1    3.269608169168843E-1    2.416827426920257E-5    3.726470618846457E-5    9.646289338024221E-6   -1.175058940900956E-5
                         1.811184579510531E-5   -3.567083656404658E-5    2.549203714478948E-5    4.303369575977095E-5    1.661882895900162E-1    2.525266069864420E-1   -2.592925845424618E-5   -1.124731879144021E-6
                        -5.818781398171014E-6   -5.798789233854043E-6   -5.978094764281020E-6   -4.648354764384311E-6   -1.912376927622592E-5    1.774945247717228E-5    2.256677267120268E-1    3.319213403428681E-1

 2.362500000000000E9     1.895054914749841E-1    2.875973505312315E-1    2.317544605403110E-5    5.835147334938464E-5    2.586372322798529E-5   -2.112781108349014E-5   -1.617096528648460E-5    3.042632251652620E-5
                         1.382335467401331E-5   -3.611087522644803E-7    2.463008459660880E-1    3.287707876451453E-1    1.219569665712490E-5   -1.114406254042697E-5    1.511248160036347E-5   -2.987504917961721E-5
                         2.099334595675323E-6   -2.140283456606846E-5    6.093335281658624E-5    3.046846593168086E-5    1.780494085232064E-1    2.578820927042783E-1    6.494252983883711E-6   -3.552895591401107E-6
                         4.322619317996325E-6   -8.866940431115385E-6   -2.002968681599240E-5   -3.050716630696927E-5   -4.965751667639451E-7    1.575574580159203E-5    2.397624897777551E-1    3.337784912118845E-1

 2.375000000000000E9     2.015127815046843E-1    2.918387893493206E-1    3.817407175347808E-5    2.366943495620521E-5   -1.514378470273842E-5   -1.052783783465835E-5    1.152275386780704E-5   -3.061694704305405E-6
                         5.111660596943998E-6    3.437496055373414E-5    2.596102078105593E-1    3.294938050391613E-1    3.565171163782830E-5    1.727759598672156E-5   -4.333636324472170E-5   -8.448778732145563E-6
                        -1.334539509993023E-5   -1.774960614940085E-5    4.026014636425043E-5   -9.578129783996273E-6    1.901391797968864E-1    2.623961483947771E-1    1.959752291393507E-5    5.052610593995653E-5
                         1.084578400712623E-5    2.837974731084635E-5   -2.691220115439680E-6    1.869287149575664E-5    6.466070902671253E-5    1.501884096086480E-5    2.539132489587085E-1    3.346400023956741E-1

 2.387500000000000E9     2.135832550669029E-1    2.947738353550317E-1   -1.206651608414688E-5    1.989622259561331E-5   -1.585322338811326E-5    6.528656186081397E-6    1.333801780121318E-5    5.326050412509482E-8
                         5.449987993745366E-5    8.539774272393178E-6    2.730699980199188E-1    3.292760499230057E-1    4.775281828168366E-5    1.806442401557339E-5   -1.515201450792741E-5    5.800856695510208E-6
                        -7.619780523178740E-6   -2.912403973913647E-5    3.753102170514210E-5   -3.394771672033459E-5    2.021964439380630E-1    2.660912106790305E-1    6.653012894711204E-6    3.096968400640401E-5
                         1.212204143421458E-5   -1.804647634555673E-6   -1.452924039058355E-5   -2.170727950765744E-6    4.482800433487351E-5    1.293385006721493E-5    2.682419736802057E-1    3.347300427407406E-1

 2.400000000000000E9     2.259027903311003E-1    2.963760736510700E-1    2.042319416173177E-5    1.073372863841682E-6   -2.707954646208701E-5   -4.247385006158625E-6    6.774861219088184E-6   -4.057924103668732E-5
                         3.191606217572272E-5   -6.475368549594580E-6    2.867413875101378E-1    3.284203904831387E-1   -5.476019759554185E-6   -3.799086028664762E-5    8.264574648565649E-8    2.464131957801442E-5
                        -2.845989061843292E-5    2.041498074201092E-5    3.104808222174617E-5   -3.490453735821816E-5    2.141519259561005E-1    2.688197614846518E-1    5.463984513104911E-5   -6.977782312121053E-6
                         6.330364480225933E-6   -4.831654545054232E-6    8.704521921034166E-7   -4.979746879249522E-6    3.078346725076320E-5    2.151639056143235E-5    2.823194963115227E-1    3.341054354421394E-1

 2.412500000000000E9     2.385157434970636E-1    2.967448732100229E-1    6.707014526693728E-5    1.187820614738293E-5   -1.068395609526851E-5    2.493400817898038E-5    2.543850689413087E-6    1.882983202505169E-5
                         3.246807182551768E-5   -3.085220035018607E-5    3.002351776235079E-1    3.268210628036518E-1   -1.347216191168675E-5   -3.008925430323824E-5    1.733186496791012E-5    6.750375623725387E-6
                        -3.444496650708313E-5   -1.604194421259347E-5    3.190938807624912E-5   -4.951157952074520E-5    2.261125463309515E-1    2.704950352049472E-1    5.341720347785910E-5   -4.880801057438660E-5
                         1.840238968170142E-5    1.059043345524658E-5    1.619263960056063E-5    7.383941756321764E-6    3.930999279343107E-5   -1.277888291971857E-5    2.961050764028102E-1    3.327948415858583E-1

 2.425000000000000E9     2.513588642688858E-1    2.963374099344625E-1    2.170567904576129E-5   -2.184359942803973E-5   -2.397926403957581E-5   -1.064230088994142E-5   -1.655840248555171E-5   -4.975370252398592E-6
                         3.670051302240832E-5   -4.580721187128469E-5    3.134039287822699E-1    3.246792412374282E-1   -3.290607532730896E-5   -2.008088641929657E-5    6.188445695589035E-6   -8.006489564060290E-7
                         2.283503645305406E-7    2.818525580488215E-5   -1.426950024284786E-5   -1.307574385827202E-5    2.379641845393152E-1    2.711266860173846E-1   -4.551952051266299E-6   -2.808264733047891E-5
                         1.066350378139231E-5   -1.150656405661460E-5    1.259188896396669E-5   -6.714448922216053E-6    1.843407715863379E-6    1.263934127015453E-6    3.094732206754004E-1    3.305916712490714E-1

 2.437500000000000E9     2.642868966973633E-1    2.953022158760159E-1   -1.421801341261232E-5   -5.548184087662867E-5   -1.530371997346155E-5    2.306000018221680E-5    1.163075985178990E-5   -1.741636356248719E-5
                         3.392203485850773E-5   -3.604959775723697E-5    3.260000026506526E-1    3.218417171954339E-1   -3.659552927696284E-5   -2.361967336334052E-5    3.075405315874266E-5   -4.601871799567951E-6
                         8.632055599945095E-6   -3.039915591512041E-6   -3.351282378001161E-5   -2.542825266048504E-5    2.497855945697706E-1    2.707931652910313E-1    1.452020857456687E-5   -6.575906604419791E-6
                        -1.945278834759512E-6   -1.966256364317448E-5    6.410734419036642E-5   -2.685854057741526E-6   -1.639928768172513E-7   -6.645748122002405E-5    3.222269570685145E-1    3.274599800528178E-1

 2.450000000000000E9     2.770164339825419E-1    2.938929542138376E-1    3.372926744987186E-7   -1.692417194177963E-5    8.533649829162888E-6    4.315806726074380E-6    1.167427771689858E-5    2.386379681945070E-5
                        -2.307517138010480E-6   -7.115391492220729E-5    3.379588386528515E-1    3.184551249758292E-1   -2.492085081340051E-5    1.688368073024243E-6    1.245163235065526E-5   -8.317949052742342E-8
                         2.286277808885750E-5    1.558612173886576E-5   -1.776083815359310E-6    7.870352430757295E-6    2.614130907208133E-1    2.696624710866248E-1   -1.781465331306999E-5   -5.076629102140388E-5
                         4.506509261783593E-6   -6.573301245723694E-6    1.793076562756997E-5    2.083809728830372E-5   -1.484256968258116E-6    9.125469517765965E-6    3.345899103878400E-1    3.235261561350724E-1

 2.462500000000000E9     2.892791832323616E-1    2.922954017076800E-1   -7.234718891246368E-6    1.582803746618801E-5    1.966309063222733E-5   -4.779260068990980E-6   -3.360282579968655E-5    1.479631924552756E-5
                        -4.884846021868447E-5   -4.459798934867899E-6    3.495702684172764E-1    3.140111029279946E-1    1.741121812261859E-5   -3.656850190531309E-6    2.717024101034655E-5    1.156839246718551E-5
                         1.107481869849467E-5   -1.569997721238137E-5    2.298511173932029E-5    1.486400514610382E-5    2.729363480560242E-1    2.677313615668706E-1   -1.330686882394020E-5   -7.867728224427286E-6
                         1.648624670160543E-5    5.817244960372375E-6    4.666709076876067E-6   -4.237814015279079E-6   -7.276721984952329E-6    1.004215990070168E-6    3.466843664879788E-1    3.188260356719125E-1

 2.475000000000000E9     3.008046207697700E-1    2.902559339778193E-1   -1.050215577142386E-5    6.208356148456587E-6    9.809037532054320E-6    1.134076286853996E-5    9.262068942563849E-6   -5.352410575004608E-7
                        -2.022680682031842E-5   -1.470425257575504E-5    3.607640948349751E-1    3.088553888031207E-1   -6.854698563963361E-6    8.231722475077868E-6    1.232592226789059E-5   -7.567479300334840E-6
                         1.356633539047969E-5    8.635608669550073E-7   -2.171938510440427E-5    8.320218303260736E-6    2.843189373282721E-1    2.651616113196757E-1   -2.046464461389955E-5   -3.073562043262337E-5
                        -6.853920201682604E-7    1.266625940887414E-5    3.222215869292604E-5   -1.268515402231012E-5   -2.010634587067349E-5   -1.523718632001991E-5    3.586137981737813E-1    3.134572141272268E-1

 2.487500000000000E9     3.117553389869674E-1    2.877097350252453E-1   -3.425685786268400E-5   -2.947180181958313E-5   -8.888146058713098E-6   -5.346498440131142E-6   -1.782874133801269E-6   -2.835382595533627E-5
                         5.211869441000350E-6   -9.993185431081784E-6    3.716258764558868E-1    3.032345742434951E-1   -3.552939795254181E-5    1.072527663671901E-5   -1.200218189890503E-5    5.424198806497269E-6
                        -2.841882248892791E-6   -3.250968064130073E-6    1.816799175278875E-5    4.295176706946633E-6    2.953130493974850E-1    2.621324796421584E-1   -2.215182586671933E-5    3.444177613029225E-6
                        -2.504504219881519E-5   -2.855589505630782E-6   -1.681679701647772E-6   -2.259848062961126E-5   -3.867194493651563E-5   -3.634282357282056E-6    3.701519222667783E-1    3.075847589750704E-1

 2.500000000000000E9     3.220190614308401E-1    2.843353179209844E-1   -2.777525063723879E-5    1.551896456429388E-5    1.709291455152512E-5    7.649661494102313E-6    7.711310941195848E-6    2.785656081073381E-5
                        -3.623722973873380E-5   -5.438304185558282E-6    3.822526373038608E-1    2.971023073005831E-1   -2.598656667866335E-6    3.499242824967547E-5   -1.786613356947746E-5   -4.314693327423424E-5
                         4.545434149753003E-6   -1.345209198779409E-5   -1.627081692430616E-5    2.502850276538187E-6    3.059264074842837E-1    2.586237032860222E-1   -5.552679109635230E-5    1.317712716702906E-5
                        -8.988167927097750E-7    1.872757713331601E-5   -6.340473297890077E-6   -1.110453694887576E-5   -2.858751679265968E-5   -2.346151045244367E-7    3.812716363825025E-1    3.015220799162613E-1

 2.512500000000000E9     3.316235573503473E-1    2.801706308978058E-1   -3.383552431095496E-5    1.898727843466203E-5   -5.135560828012707E-5    7.396207561501595E-6    1.835749013568679E-5    1.508705021461547E-5
                        -3.257713962865149E-6    2.334299497507561E-5    3.926284942384748E-1    2.906273359232583E-1   -2.050766819988755E-5    2.646541015970956E-5   -1.140624273797574E-5   -7.206961929516772E-6
                        -1.503483273433084E-5   -6.587686829295797E-7   -3.967227329801741E-7    3.852721144522935E-5    3.161073144810108E-1    2.547402482125200E-1   -2.839263398861530E-5    2.571064648226327E-5
                        -9.122393132830574E-7    1.450570485365650E-5   -8.212838291273151E-6    3.162815292786483E-6   -3.383728341288682E-5    1.283229234790769E-5    3.920849117629118E-1    2.952695120811881E-1

 2.525000000000000E9     3.409745178230008E-1    2.751667121942980E-1   -2.547878426697951E-5   -1.940691870142678E-5   -1.228669761428053E-6   -1.152997434861810E-5   -2.188787529390887E-5    1.434214883752698E-5
                        -1.059059456100733E-6   -3.580022285507320E-5    4.026272087923146E-1    2.841775815769360E-1    2.777293594706816E-5    2.910606408826324E-5    1.079234213545208E-5   -1.952796370800957E-5
                         2.085394120509946E-5    3.527261828517432E-6   -3.623348689557568E-6    1.102507191957904E-5    3.258710083599347E-1    2.505091373685100E-1   -1.691940691069310E-5    4.762540699137531E-5
                         9.460066819888236E-6   -1.264914087260142E-5   -1.381913855116298E-5    2.511607098693019E-6   -8.694491097007829E-6    2.411709290554950E-5    4.021154371813881E-1    2.888784977690614E-1

 2.537500000000000E9     3.503780984559742E-1    2.693860480352428E-1   -4.655866808293278E-5   -8.772173244991507E-6    3.594828034811147E-6    2.948484785380904E-6   -4.539976444121054E-6   -2.028190997737202E-5
                        -1.139918034546464E-5   -5.373505569520814E-6    4.119283510150581E-1    2.777792025093742E-1    1.975821301788000E-5    1.027227573019038E-6    1.274656375765433E-5   -4.063668972360910E-5
                         3.189867873449229E-5   -4.521261920374791E-6    1.423977296080006E-5    1.247724960478398E-5    3.347939461743622E-1    2.459811359327354E-1    7.267401529611085E-6    2.433022398896803E-5
                         1.797084107467480E-5    8.335100172124907E-6   -8.784281383954895E-6   -3.849109883072060E-5   -7.770010815114255E-6    1.679427055363110E-5    4.113632361756849E-1    2.823399615005098E-1

 2.550000000000000E9     3.598073525226055E-1    2.634213464145581E-1   -1.952827282818668E-5    4.160293429035560E-5    1.504608994736840E-5    1.413504237335621E-5   -1.491285717200368E-5   -3.948066175244509E-5
                         6.566911851442269E-6    2.596439207980890E-5    4.206986967326211E-1    2.710593014235569E-1    2.646337139071471E-5   -1.113001525631144E-6    2.798550713515452E-5    1.599023552011777E-5
                        -1.532102356405287E-6   -1.368860793613275E-5    3.509958553156946E-5    1.554536819058061E-6    3.434649552221067E-1    2.410868219555523E-1   -1.236086669137584E-5    1.589265903746592E-5
                        -1.702535742337513E-6    1.191319067787858E-7   -1.338177608226732E-5    1.067675219145606E-5    3.031455770976942E-6    3.194489570637981E-5    4.201677084899493E-1    2.751119813922284E-1

 2.562500000000000E9     3.691544229852920E-1    2.574562275690630E-1    1.360270012694112E-5   -8.368172657567917E-6    1.293654457356899E-5   -5.770167849302255E-6    1.121188624002388E-6   -1.519470703141033E-5
                         2.555913713614962E-5    5.215917341258143E-5    4.289394193653097E-1    2.640636778786228E-1   -1.903644945481988E-5   -1.101341891300575E-5    1.451664525837604E-5    5.219828336609373E-6
                         6.585630386903761E-7    5.791232195331506E-6   -7.142734334389451E-6    7.034193139464566E-6    3.517760096624014E-1    2.359127514547859E-1    2.035705156214586E-5    3.995945346596074E-5
                         9.755752866400479E-6    1.336346107281035E-5   -2.035219700913379E-5    2.218733854172560E-6    1.542296322506494E-5    3.099883599173631E-5    4.285406055428320E-1    2.675184084159563E-1

 2.575000000000000E9     3.782494131634027E-1    2.517654122636762E-1    2.152926364429560E-5    1.840534642089725E-5    1.073282286977261E-5    1.085554207943609E-5    1.534027577166140E-5    1.141321249358772E-5
                         4.726245478004108E-5    3.442389039967112E-5    4.368286881008629E-1    2.569050597525858E-1   -1.083960771138348E-5   -4.607826751979242E-6   -2.711789995366748E-7   -5.763310317779551E-6
                         3.504180768801360E-6   -1.596208381933518E-6    9.406831452984419E-6   -1.734228327526179E-5    3.597459207654315E-1    2.305681608714879E-1    1.797636613087664E-5    1.341581628155205E-5
                        -5.447509229167651E-6   -3.088303592762138E-5   -8.199200756513692E-6   -1.283533302812657E-5    3.102718671762210E-5    1.723893191068665E-5    4.368823886223575E-1    2.596471040287127E-1

 2.587500000000000E9     3.869100138651657E-1    2.464693942637070E-1    9.150402066230670E-6    2.275817186893696E-5    4.724753024695633E-6    3.846075232072238E-5   -1.600200154677601E-5   -2.905535199668032E-5
                         4.015658790627280E-5    3.230837269028302E-5    4.443944250298967E-1    2.492546102972143E-1    7.031661342921168E-6   -2.373342264336632E-5   -9.281729596299212E-6    1.607497478066146E-5
                        -1.561454124969374E-5    4.252202674197462E-6   -2.082433997044261E-5   -3.439529091985584E-5    3.674535301896539E-1    2.249246091105657E-1    3.084159198261173E-5    2.369490901947155E-5
                        -6.635784928604158E-6    1.434145367334004E-5    8.033950214026306E-6    2.546494545647061E-5    3.502664983101961E-5   -1.749466903531666E-5    4.449769735637030E-1    2.516572898677504E-1

 2.600000000000000E9     3.949462952865834E-1    2.413481576516581E-1    1.519454773814315E-5    2.688798531335254E-5    3.124206379520120E-5    2.990602522539314E-6    1.879693806587815E-5   -7.027395793527959E-6
                         1.628544666505510E-5    6.682388479527286E-6    4.516979621824843E-1    2.414832840637324E-1   -3.442654442906054E-5   -3.512454070796707E-5   -3.386581525140043E-6   -3.124227950700448E-5
                        -2.213334217044086E-5   -3.285080111579501E-6    5.278527603296843E-6   -1.816224239128824E-5    3.749202449867876E-1    2.191380924045789E-1    3.858843216101993E-5   -1.640846934166699E-6
                         8.355629805121136E-6    5.709024445518603E-6    7.936440180117394E-6   -5.812693619195485E-6    3.098047612412142E-5   -2.263216481085934E-5    4.529199760610653E-1    2.436763557990165E-1

 2.612500000000000E9     4.022852077834522E-1    2.362181381548074E-1    2.655305853441772E-5   -1.624240079655367E-7    2.729523050152872E-5   -1.310007423694473E-5    1.778531708847711E-5   -2.729036414665838E-5
                         4.679211701716384E-5   -8.419102981295758E-6    4.589043731367773E-1    2.339325681861862E-1   -1.931274026008312E-5   -6.431748547514693E-6    1.495336037054462E-5    2.437154363911434E-6
                         2.602873944564045E-5   -2.790145989259654E-5   -1.859560167203576E-7   -4.006808338272876E-5    3.820831043054078E-1    2.131664029318033E-1   -8.632142443279744E-6   -1.332490116176139E-5
                        -1.666839658948764E-6   -1.193325188599853E-5    3.519418604998305E-6    1.000313203527591E-5    4.309738913285593E-5   -1.824209376125160E-7    4.608537622151345E-1    2.359269164665055E-1

 2.625000000000000E9     4.090156872658988E-1    2.306592468530141E-1   -1.522701587796936E-5    1.137255344730106E-5    3.516428674788979E-6   -8.292002193516493E-6    4.088512953408099E-6   -1.131802872837113E-5
                         2.105447148650689E-5    2.330038126782320E-7    4.660125694383190E-1    2.261834848779154E-1   -7.980862746684391E-6   -4.386188598144277E-5    1.574003161642583E-6    3.549534169023168E-5
                        -1.625255039555845E-6   -2.257696494967391E-5    1.612519348976247E-5   -1.070014668186065E-5    3.890066058321271E-1    2.069787795884596E-1    2.001072300451659E-5   -1.549319464786136E-5
                        -7.870198504310933E-7    4.077346989136375E-7    2.324086695471847E-7    1.260983816126179E-5    5.983681712510152E-5   -3.642022313548394E-5    4.682211709741226E-1    2.281216098619220E-1

 2.637500000000000E9     4.151386641137041E-1    2.245046627528442E-1   -8.821602050111663E-6   -1.784298185214153E-6   -6.501253284244447E-6    3.535187736795620E-6    1.265978677088647E-5    5.877072706290940E-5
                         3.447227075190454E-5    3.819851867357610E-6    4.725858276334425E-1    2.184187117252520E-1   -2.448621865991291E-5   -4.337163189670791E-5    2.406063841316074E-5    6.283504222286479E-5
                        -9.056262833414813E-7   -2.376087986188718E-5    1.340610018105783E-5    9.107403381267224E-6    3.955406119618983E-1    2.006998592564664E-1    1.500039031924846E-5   -4.002256001381549E-5
                         3.808578615993921E-6   -3.436668075369149E-5   -2.587557049703898E-6    3.925715594698707E-5    3.989649679391159E-6   -3.466375609876053E-5    4.750687744521621E-1    2.202769188827499E-1

 2.650000000000000E9     4.213798370877095E-1    2.174823470103919E-1    1.537405934180145E-5   -1.929377218584128E-5   -3.485163745430674E-5   -1.337032073784695E-6   -2.575374387472076E-6   -3.127978811907436E-6
                         4.431877044193886E-5   -2.410967281389999E-5    4.789627933616418E-1    2.107619949576782E-1   -4.205115854162891E-6    1.245136393701971E-5   -1.343724378747285E-5    3.138837143893352E-5
                        -8.055946396116917E-6   -3.341867150490248E-5    1.254462205191757E-6    2.907203951951259E-6    4.018820189356912E-1    1.945586694071658E-1    1.308738719604989E-5   -4.812215152588198E-5
                         2.040981937573479E-5   -2.842881881161277E-5   -9.116050204577544E-6    9.499618300152919E-6    2.073576971151464E-5   -7.143488562306540E-5    4.813584717931840E-1    2.123802948690521E-1

 2.662500000000000E9     4.276269971048000E-1    2.100930757217878E-1    3.932967985319672E-5   -1.910550975251383E-5   -5.546706630781169E-5    7.300596331961385E-6    2.058787394339756E-5   -4.907590610356078E-6
                         1.821667933395387E-5   -5.623589128648076E-5    4.849856843576228E-1    2.031763377231230E-1    3.161247879700611E-5    1.475720048440408E-5   -3.546691797263137E-7   -3.965444266399835E-5
                         3.955059422849818E-6    2.555277893850074E-5   -2.933167987957748E-6   -3.929980798800385E-6    4.081212908458343E-1    1.884250738380604E-1   -2.168222090971509E-5   -2.971904816036555E-5
                        -3.170807263644626E-5   -1.387986802598487E-5    1.608345963413865E-5   -3.831309726437788E-5   -4.687709708670494E-6   -3.239563691192778E-5    4.872979603308167E-1    2.041177942705558E-1

 2.675000000000000E9     4.340765818682409E-1    2.025740234192100E-1   -2.644915201666619E-5   -3.539809863665486E-5    2.349238694787703E-5   -8.578544613036741E-6    1.330054336062653E-5    4.694069216807886E-6
                        -4.912090718814504E-5   -5.410213042492287E-5    4.906503513315075E-1    1.954920348988352E-1    6.415909883274120E-6    1.318401183057232E-5    9.885822722899283E-6   -9.553786567961334E-6
                        -3.182996284621440E-6    9.210887115326883E-6   -2.669374680338679E-5    3.034051018223249E-5    4.141289444552838E-1    1.821851720997370E-1   -4.475103960717765E-6   -1.743019333778605E-5
                         1.430356845843659E-5   -3.359110323051443E-6   -1.488263794785488E-5    2.214809599445153E-5   -3.036412682903915E-5   -1.192976213951552E-5    4.930779460412248E-1    1.955445269882048E-1

 2.687500000000000E9     4.407153313137497E-1    1.953950448073347E-1   -5.940611604524566E-6   -1.463821206066432E-5   -1.321542899197295E-5   -1.166607953515336E-5   -5.005242951449999E-5    1.068850380474863E-5
                         2.189103945535026E-5   -2.006193927422025E-5    4.960053605690320E-1    1.875164885544302E-1   -1.706638384281559E-5    2.072952072525637E-5   -1.762879994929872E-5    1.281970910522818E-6
                         9.058882089247167E-6    1.058893673870834E-5   -6.569464783123234E-6    1.855320053534535E-5    4.198258203462505E-1    1.759665156542261E-1    1.116616986731579E-5   -4.051644588505922E-5
                        -1.277341835598815E-6    2.508001656791336E-5    1.003990600515797E-5    2.181598481212125E-5   -2.296957363049137E-5   -2.518182688645992E-6    4.988021753265718E-1    1.868007532122982E-1

 2.700000000000000E9     4.472472168633879E-1    1.890311791985302E-1   -1.317180896228519E-5   -1.654602260911142E-5    2.548034152409421E-5    4.788133955020759E-6   -2.500482993668209E-5   -1.849698079253216E-5
                         5.637402511676654E-6   -2.226161990484315E-5    5.012545303414313E-1    1.795857473413733E-1    3.527070048873219E-6    3.842872422048918E-6    2.727817596147444E-5    1.585975836492730E-5
                         1.318681667888914E-5    1.197178183881015E-5    1.510742874860347E-6    1.370552377963403E-5    4.253093976424311E-1    1.699174231275581E-1   -5.040653155567607E-6   -3.830105357928171E-5
                        -3.734622464085167E-6   -3.271215471262496E-5   -2.950300018733640E-5    7.473373355705696E-6    7.382501383037627E-6   -1.677239681354843E-5    5.045288526851799E-1    1.780924840621462E-1

 2.712500000000000E9     4.538934221778352E-1    1.831464070832768E-1    1.142661971317823E-6   -3.964006925957368E-5   -4.962112586387580E-6    2.848344972710905E-5   -7.975065589406633E-6    1.044165668032377E-5
                        -1.280693583849892E-5   -1.061974745609998E-5    5.067957128114484E-1    1.716823240509647E-1    2.265143360148987E-5    1.367906474474705E-5   -2.191087561310467E-5    1.748967781812178E-5
                        -1.200338919458914E-6   -1.132061490789617E-5   -4.569635950549860E-6   -2.898533863086485E-5    4.307594157537573E-1    1.638760582222469E-1   -2.385272353014008E-5    8.267493383224774E-6
                         7.715207042638459E-6    6.402384283840976E-7    2.484542876113816E-5   -2.303438415885608E-5   -2.762669644261884E-5    3.607940801281637E-6    5.105887427071697E-1    1.696617617037533E-1

 2.725000000000000E9     4.600435030879005E-1    1.775730975086413E-1    1.294293621582492E-5   -1.989002397800879E-5    6.077538587400319E-6   -3.461198317512615E-5   -3.738149314028852E-5    1.103049664936873E-5
                        -5.103484611647494E-7   -1.528886466280465E-5    5.122647567415181E-1    1.638187180656329E-1   -6.340767480192742E-6    3.070351024818966E-5    2.228783923180155E-6   -1.209648437278730E-6
                        -2.989079498915239E-5    4.474033490665026E-6    7.539031704292524E-6   -3.626225615173724E-5    4.360836982403078E-1    1.577770141107047E-1   -2.363728747589682E-6    1.760692387344266E-5
                        -4.471143040592643E-6    7.100514752965943E-6   -7.784441725508631E-6   -2.535047384452729E-5   -4.573515476604561E-6   -5.797845786799490E-6    5.163336637535753E-1    1.615992513040150E-1

 2.737500000000000E9     4.655871971143672E-1    1.721217881322834E-1   -1.366564413223240E-5    2.599770638194962E-5    6.303766708849542E-6   -2.032009050647078E-5   -1.754191989368050E-5   -2.589173619164166E-5
                         2.281761966780139E-5    4.128978305680355E-6    5.176232984143311E-1    1.560351078786216E-1    9.064868154149825E-7    1.939674467987571E-6    1.323345304536226E-5   -3.798963940903863E-6
                        -5.983959026784471E-6   -1.196781095038233E-5   -1.254790377247265E-5   -2.971582600830605E-6    4.411451153337422E-1    1.514391483626066E-1    1.124574968476310E-6    8.479109815473311E-6
                        -9.246400224308619E-6   -1.355206322545715E-7   -1.486300841283886E-5    5.255134776578467E-6   -6.019619288520824E-5    1.224996905391090E-5    5.216865156684884E-1    1.536847027731033E-1

 2.750000000000000E9     4.705846329644668E-1    1.663004071346549E-1   -6.358398792217703E-6   -3.827661027874163E-6   -9.792622941479096E-6    3.722148680947609E-5    4.666692589036581E-5   -1.998578792300682E-5
                        -5.842269510501532E-6    2.464684145714153E-5    5.228704330324024E-1    1.483093449005584E-1    2.494362546162774E-5   -2.241509520653890E-5    1.101584757907503E-5    8.779281473803133E-6
                        -2.748135951489090E-5   -2.112592528310183E-5    1.852117151059060E-5    4.874729785637938E-6    4.461274141878428E-1    1.449817929165393E-1   -3.371964039178487E-5    6.550464765723485E-6
                         2.529707097346491E-5   -7.067131611464737E-6   -6.045308382365226E-6    1.922038387438098E-5   -2.135167426999856E-5    2.748944246512122E-5    5.267731249909227E-1    1.454867742656050E-1

 2.762500000000000E9     4.752563884194995E-1    1.597217956766353E-1    7.625291741967106E-6   -4.053853931833463E-6   -1.481412814125246E-5   -1.378633479998980E-5   -1.371029249990255E-5   -1.313613614105349E-6
                        -1.488371376467782E-5    3.071715093942850E-5    5.277588471976640E-1    1.404149111873368E-1    1.116590873059195E-5    4.263131994654333E-6   -2.068131076236941E-6   -3.814358790642711E-6
                        -1.004267885291801E-5   -5.270178522841273E-7   -9.506406614385864E-6   -2.524808166137395E-5    4.510066867236679E-1    1.383103959769439E-1   -1.114624799247869E-6    3.366625478456560E-5
                         5.899644930005441E-6    2.394885367627515E-5    3.411451899377738E-5    8.704662694650622E-6   -2.507823494592496E-5    3.235665296994609E-5    5.313386757107257E-1    1.371527865843982E-1

 2.775000000000000E9     4.799244326100807E-1    1.521711689816413E-1   -3.140303154853078E-6    2.128805828511759E-5   -2.276344878570102E-5   -3.121819845029766E-5    2.241269806016490E-5   -2.140357651914389E-6
                        -2.296589744592621E-6    4.614890453620463E-6    5.324594150850831E-1    1.325080016066560E-1   -1.527424724537319E-5   -1.336731270850980E-5   -2.102773194032992E-5   -9.242041374371514E-8
                        -2.024215923658525E-5   -2.196099511998244E-5   -5.798625805985908E-6   -3.346745905838180E-5    4.558434516035070E-1    1.316987689981573E-1   -2.011779462920377E-6    2.698341636954644E-5
                         4.275999264387248E-6   -1.202669874028374E-5    3.243332474245050E-5   -1.732635294873478E-6    9.092074502349360E-6    1.757723910554523E-5    5.356589932888522E-1    1.286520775951364E-1

 2.787500000000000E9     4.850048711063041E-1    1.442371645669080E-1   -2.866837838766422E-5    2.228459592534419E-7    1.219357988026073E-5   -3.091119317752893E-5    2.411169252670889E-5   -9.311318565756471E-6
                         4.319141609801456E-5    5.979682310535153E-6    5.369977478864295E-1    1.244228030626424E-1   -1.332383536394369E-5   -9.955356492861932E-6    1.799360179086076E-5   -1.546336668891260E-5
                        -2.556328870080782E-5   -5.718010066027759E-6    3.774414959830610E-6   -2.582058768441185E-6    4.607060710396963E-1    1.250927139639311E-1   -4.446166079471636E-6    1.972073501401420E-5
                        -1.819636148890521E-5    6.796300062882907E-6    2.937778457885969E-5   -5.017742438064398E-6   -1.247492649406035E-5    3.119884723654763E-5    5.400522839235644E-1    1.198293082507559E-1

 2.800000000000000E9     4.904017986368195E-1    1.363752859901473E-1   -3.386568605509315E-5   -1.212506523613786E-6   -1.940586346264703E-5    1.433530813922272E-5    1.326725515582411E-5   -4.996133809325679E-6
                        -1.928275431773007E-5    9.071850411055223E-6    5.417250491717874E-1    1.162526293442272E-1   -2.456684240641908E-5   -1.824505366957527E-6    3.219287726115468E-5   -1.083267664723329E-5
                         7.956837849380548E-6    2.125788293132025E-5    1.760747838814522E-5   -1.024060593702138E-5    4.657783701185744E-1    1.183687860726007E-1    1.913763459952544E-5    3.512759225066002E-5
                        -6.352528083126655E-6   -5.383134636202043E-7   -1.427687065507790E-5    8.504979087454646E-6    3.053614996726070E-5    2.658479846853474E-5    5.445283860951972E-1    1.106989646392145E-1

 2.812500000000000E9     4.964564155807060E-1    1.286903364046919E-1    1.245686668601461E-5    8.044578787391269E-6   -1.992002824592746E-5    1.315190789878519E-5   -2.103421979558812E-5   -7.865613591988981E-6
                         1.233762543691690E-5    2.295404499742410E-5    5.463647919313535E-1    1.079185106364959E-1    2.506940168589940E-6    2.739863284556685E-5    2.411834349742927E-5   -1.128681025722848E-6
                        -1.833564060203581E-5   -1.821819983782898E-5   -3.230831921698318E-6    2.578916082104531E-5    4.709063132305630E-1    1.118397373034689E-1    3.655404247342845E-5    1.309313323571970E-5
                        -1.453790768912695E-5    4.879737462791291E-6    7.039545578308330E-6    7.745230372332615E-7    1.155601229754979E-5    4.755677060539835E-5    5.492130565021635E-1    1.016628425063036E-1

 2.825000000000000E9     5.026986451878573E-1    1.215077825240310E-1   -3.276330325371553E-5   -2.326234682063868E-5    1.647394529734697E-5    1.798509996000581E-5   -7.455632620051334E-6    6.608980711611028E-6
                         2.002893549476458E-5    1.145628896206322E-5    5.512538448846804E-1    9.945426317985917E-2   -1.998613347095787E-5   -6.238775814556816E-6    9.184945339663512E-6    1.349926961818205E-5
                         2.488021066583805E-5    1.065294677971533E-5   -1.905859020210638E-5    7.968790054314271E-7    4.759801676619638E-1    1.052922980958605E-1    2.188954725573235E-5   -2.555825410837519E-6
                         2.448711610396384E-6    1.907369553420904E-5   -4.388324599556766E-6   -1.240172248400221E-5    2.305043719516693E-5   -1.319448562982170E-5    5.539893731519689E-1    9.255255412073243E-2

 2.837500000000000E9     5.088615812668126E-1    1.147604271001947E-1    3.488023888121593E-5   -1.966504204273126E-5    3.614640104678408E-5   -1.690244777780084E-5   -2.828467488577046E-5   -1.367333063512701E-5
                        -4.619327905257628E-6   -7.130248978925143E-6    5.560289717016618E-1    9.107608729404629E-2    2.454828551221523E-6    2.195119519417783E-5    1.808473018014630E-5   -5.433565127123173E-6
                         2.380000958927706E-5    2.918240165483783E-5   -5.277332815006568E-6   -3.252984247947332E-6    4.809095216853872E-1    9.865187592491327E-2    2.584605842002403E-6   -1.254790185663045E-5
                         2.629908975206886E-5    1.514446392096628E-5   -1.680509730936483E-5   -2.254051040066488E-6    2.684992679183595E-5   -4.699503003136150E-6    5.587405429364958E-1    8.371794184804057E-2

 2.850000000000000E9     5.146741722119202E-1    1.083397318659893E-1    3.958193797183905E-5   -3.373472659097954E-5    8.404265841704780E-7   -9.931891470952120E-6   -3.969349303526827E-7    1.894539075258533E-5
                        -1.013921081719711E-5   -7.872651939145569E-6    5.609389210423555E-1    8.247402313624340E-2   -6.829979889433046E-6    1.098482291048109E-5    8.145985271819681E-6   -2.057099752198591E-6
                         1.389088487087074E-5    7.802866735999843E-6   -8.101251622451414E-7    2.320947937341581E-5    4.858301848793651E-1    9.198316051041749E-2    9.111546188365574E-6   -1.082946890061547E-5
                         1.739266923782561E-6    1.072603976254267E-5    1.173816039359363E-5    9.736852815036093E-6    1.103821454337624E-5   -9.894942128754054E-6    5.632110430472227E-1    7.508724655191208E-2

 2.862500000000000E9     5.197915569484044E-1    1.018159274424082E-1    1.511204836418941E-5   -3.827370663676939E-5    2.172581372190569E-5   -9.641331743405463E-6   -3.692081096259770E-5   -5.931760583644368E-6
                         4.294548657007853E-5    4.069861895917855E-6    5.654279551963235E-1    7.390045253703091E-2   -6.182432855303096E-6   -3.238053119133195E-6   -2.538107493552359E-6   -1.597558423153959E-5
                        -2.056269168854425E-5    9.434943670131444E-6    1.739935459350894E-5   -1.292471779723982E-5    4.905015014048659E-1    8.518220295747504E-2   -2.226901310190811E-5   -8.947238883574069E-6
                        -1.273710499061556E-5    5.829301412178487E-6   -2.036821436653295E-6    6.847334661653691E-6    1.552607111448922E-5    3.542842597173403E-6    5.672756855354202E-1    6.634955969103223E-2

 2.875000000000000E9     5.244716847838420E-1    9.466671223110704E-2   -2.458049225768511E-5    1.439297915759676E-5    6.151683058851099E-6   -2.846778202921473E-6    8.932572892750671E-6   -1.283968133737966E-5
                         2.571184688617834E-5   -2.239573303849862E-5    5.696725064320346E-1    6.487871455051687E-2   -1.633049218957870E-5    2.968531538985388E-6    2.744624805300423E-5   -2.954500993554171E-5
                         5.480613924294360E-6    1.791980452073672E-5   -8.689047022469546E-6    3.271737621259033E-5    4.949804660331344E-1    7.784925454043672E-2   -3.224942712078425E-6    2.138348116820006E-6
                         6.366762021940079E-6   -1.002151329947535E-6    3.574823486369174E-6   -2.029268616839582E-5   -7.606432934667164E-6    1.490330203606356E-6    5.709995687766134E-1    5.710679678357036E-2

 2.887500000000000E9     5.287681739435405E-1    8.670699498930935E-2    1.368540762950461E-5   -1.453317861368579E-5   -4.519785930398890E-6   -1.658297404046068E-5    2.088726268219826E-5    1.306209353439528E-5
                        -8.338267943454171E-6   -4.589460906349793E-6    5.738633340737198E-1    5.574012083028670E-2    1.065682685152156E-5   -1.190611535442556E-5   -1.543107511132978E-5   -1.934267085297885E-5
                        -7.385162850859462E-6   -1.955201986582273E-5    2.279814807887709E-6    1.074603294882160E-5    4.995749462929511E-1    7.039352286640467E-2    1.741040103038482E-5   -3.864284449047926E-6
                        -1.037966504805716E-5    1.285285590767759E-5    3.379941369713187E-6   -1.747628622693778E-6   -1.623299158748945E-5    2.471988146902459E-6    5.747084830472573E-1    4.768972964750064E-2

 2.900000000000000E9     5.328340323806220E-1    7.800454963170413E-2   -3.720926723068381E-5    1.695609132520643E-5   -1.962788939653362E-5   -2.369584557661082E-5   -1.251704829816569E-5   -6.052099737568067E-6
                        -9.023659011361120E-6   -3.093571644613355E-6    5.779159078631547E-1    4.609949215173220E-2   -5.330172636427448E-6   -9.273478365741012E-6    2.197689346207320E-5   -1.279421497616785E-5
                        -1.121246770959196E-5    3.539289776566673E-6   -1.530731096534193E-6    7.582540654076184E-6    5.042316458006378E-1    6.224233436280952E-2    1.490642572991465E-5   -1.082244833487933E-5
                         1.192113005413828E-5   -1.175620206885304E-6    5.641286319799260E-7   -1.158267078982390E-6   -4.577879985735456E-6   -1.476764021868757E-5    5.783184245649081E-1    3.761946663301090E-2

 2.912500000000000E9     5.374646860669782E-1    6.813167199410486E-2   -5.474484303015455E-6   -4.471308388497716E-6   -6.637063350146309E-7   -1.179211909652233E-5   -8.438285918898345E-6    5.024184704702844E-6
                        -2.010320273145449E-5    1.957971021535849E-5    5.819770539798669E-1    3.619498746083197E-2    4.632279307773117E-6   -1.484212490099357E-5    2.163065268925569E-6   -3.004969803412376E-6
                        -5.288608682506644E-6   -1.518125493304396E-5    1.270036678733110E-5    1.016104724823638E-5    5.090600784514572E-1    5.392175357415654E-2   -5.735656794554536E-6    9.879655573218598E-6
                         7.511517269088808E-6    3.312163082544734E-6    3.520399009841335E-6    2.983102872185719E-5    2.389148337397707E-6    3.769771579342689E-6    5.820788679141365E-1    2.741266586877584E-2

 2.925000000000000E9     5.424747143407691E-1    5.812837010401501E-2    2.768863103484958E-6    3.647131599892219E-6   -4.628792873116364E-6    1.763448202019173E-5   -5.224026994059699E-6    3.585044158958962E-7
                        -1.764455092422389E-6    3.394955604669100E-6    5.859261967856545E-1    2.601639977984732E-2    7.269897085773656E-6    1.371930371044669E-5   -1.190063895229912E-5   -2.499257932822922E-6
                        -8.918997709650057E-6   -6.221415955600735E-6    5.050097996037112E-7   -1.390026434294662E-5    5.137145178255299E-1    4.585600328229567E-2   -3.483676762795143E-5   -4.832757399910576E-6
                        -9.551452889152440E-6   -9.244974939318963E-6    1.496375565436169E-5   -2.644572119000368E-6   -1.216206133566047E-5    6.843290462580348E-6    5.859666317203297E-1    1.728359641803042E-2

 2.937500000000000E9     5.475603652021425E-1    4.845636180793565E-2    2.416433666627168E-6   -2.449370070841201E-5   -7.419845073482139E-6   -1.376754165906565E-5    1.263617018919467E-5    3.887865847316479E-6
                         2.094268764902255E-5    6.266329402092960E-6    5.897492924941276E-1    1.623267815622634E-2    2.043877681066394E-6   -2.191501449338796E-5    2.437486868122347E-6    1.708179119768345E-5
                        -2.520371060925100E-6    3.883609959942200E-5   -2.639247109380833E-5    6.582316642165348E-6    5.183648252514249E-1    3.749271073969360E-2   -2.358522966100988E-6    2.097064259741646E-5
                        -3.122609706363053E-6    1.247475018830947E-5    1.305522695732188E-6    1.533964681638502E-5   -1.193865646997805E-5   -1.205738228340815E-5    5.896413918505177E-1    7.025338288889274E-3

 2.950000000000000E9     5.530536420284771E-1    3.947628647473667E-2   -1.257003241282896E-5   -1.499478864962669E-5    1.341128497437046E-5    2.781008394419279E-6   -2.265315655319155E-5   -7.031017909163276E-6
                        -9.237723129733307E-6   -1.317817672267846E-5    5.933828716708425E-1    6.133529970857523E-3   -2.898131863873293E-5    7.561768904682226E-6    2.716692039536714E-5    5.225713424508586E-6
                         5.545237742319197E-6   -1.843958402688456E-5   -3.593589970969465E-6   -2.757086052125720E-5    5.227714818470418E-1    2.897210423062002E-2   -2.359231253091212E-5   -1.636550700089658E-5
                         1.037000978020823E-6   -1.845813204085819E-5   -6.784804714215332E-6   -2.268276963741692E-5   -2.047588280067271E-5   -1.619963376001681E-5    5.930176353980349E-1   -3.173663382971722E-3

 2.962500000000000E9     5.582822843776307E-1    3.063633963058371E-2   -2.350197697970899E-5   -3.275697444852345E-5    2.932706357093208E-5   -2.365613939864305E-6    1.625170940542514E-5   -1.974436568085548E-6
                         9.397237023656158E-6    1.608265540363142E-5    5.968535420552088E-1   -3.991629867927439E-3    6.588404794001336E-6   -1.631683213521187E-5   -9.949904572501058E-7   -2.897508575562119E-5
                         4.678950584103268E-6    1.288660749512487E-5    8.701637097054469E-6   -3.091985967939244E-5    5.270896522302280E-1    2.041543257086094E-2   -4.281046117390675E-6    3.560179804296712E-5
                         2.252048812088054E-5    1.526570497639102E-6   -2.420478433232180E-5    1.845008519429154E-5   -3.033929502747917E-5   -1.250557019037401E-5    5.961701430941231E-1   -1.328011851369489E-2

 2.975000000000000E9     5.629315668768532E-1    2.184587471355779E-2   -1.149128980650388E-6    6.168388022712506E-6   -1.871799719320811E-6   -1.579329944032366E-5   -3.742830596749166E-5    2.191242609031599E-5
                        -3.496220794762046E-5   -1.894372572602307E-5    6.001376011090369E-1   -1.429613954912168E-2    9.861322194332542E-6   -1.658500353304855E-5    1.391546896676814E-6    9.808277599957685E-6
                         1.948392531930382E-6   -3.967198709246145E-6    2.460910116716347E-5   -9.532421464274459E-6    5.313167191906562E-1    1.163099751075271E-2   -3.776708596567475E-6    9.327902367334426E-6
                        -1.650386657953695E-5   -1.234521818450474E-5    6.720600834950500E-6    8.331756482817443E-6   -2.089192430593898E-5    2.725746971892266E-5    5.990815584484968E-1   -2.366932066620688E-2

 2.987500000000000E9     5.668574012414408E-1    1.326618010219461E-2   -1.883471440432444E-5   -1.129253408662243E-5    3.496404202709317E-5    2.443175442236573E-5    1.447206462893409E-5    1.054188805579881E-5
                        -1.515722630454028E-5   -4.335689750312361E-7    6.029183778590763E-1   -2.507709169439429E-2   -1.029076507865268E-5   -1.198588050407267E-6   -4.539025426430476E-7   -1.933369551223830E-6
                         1.914613946610406E-5   -7.815395311876411E-6    5.457931442942686E-6    8.611478731319229E-6    5.350762729375474E-1    2.668843380039304E-3   -2.912205952052357E-5   -1.708527086777547E-6
                        -1.335236837523844E-5    1.523983050612473E-5    2.527039611769763E-6    3.867297549135616E-6    1.616090287145414E-5    2.680144308962373E-5    6.014083895203686E-1   -3.440716663659932E-2

 3.000000000000000E9     5.699579309664810E-1    4.041106881908268E-3    4.241946763041647E-5    7.947327742568978E-6    6.328860870439670E-6   -4.196101596967964E-6    1.450102308095649E-5   -5.421694959737315E-6
                         2.729731472637848E-6   -2.415477032704435E-6    6.051211704908878E-1   -3.608788760565729E-2   -1.152183152126728E-5   -1.535493399690173E-6    3.070898022163375E-6    1.153880314401842E-5
                        -1.985795087193800E-5    1.009690165329173E-5    1.952719439851201E-5   -4.059451339036929E-6    5.384949815885700E-1   -6.573675339805783E-3   -8.988447840446533E-6    2.006203168908114E-5
                        -5.572421770450118E-7   -1.389424713075660E-5    3.207393495089014E-6    4.849545612136773E-6    6.434184889727648E-6   -2.101250668314714E-5    6.034182470740217E-1   -4.548231479997224E-2
