# Supplementary material for: Microwave Imaging for Parkinson’s Disease Detection: A Phantom-Based Feasibility Study Using Temperature-Controlled Dielectric Variations
Source: Sensors (Basel). 2025 Dec 12;25(24):7562. doi: 10.3390/s25247562 (PMC12736638; doi:10.3390/s25247562)
Supplement: Supplementary file 1 [file sensors-25-07562-s001.zip › 38.8.s4p]

#  HZ   S   RI   R     50.00 
! Rohde & Schwarz Vector Network Analyzer 
! Rohde-Schwarz,ZNA26-4Port,1332450024101213,1.95
! Created: UTC 8/28/2025, 1:46:10 PM
! freq[Hz]                re:S11                  im:S11                  re:S12                  im:S12                  re:S13                  im:S13                  re:S14                  im:S14
!                         re:S21                  im:S21                  re:S22                  im:S22                  re:S23                  im:S23                  re:S24                  im:S24
!                         re:S31                  im:S31                  re:S32                  im:S32                  re:S33                  im:S33                  re:S34                  im:S34
!                         re:S41                  im:S41                  re:S42                  im:S42                  re:S43                  im:S43                  re:S44                  im:S44
! 
 5.000000000000000E8    -2.262022369854575E-1    3.471439566071588E-1   -1.528174124845614E-2    1.784962857851133E-2   -4.030935593425619E-2   -1.127300337379533E-2    5.216240804081912E-2    1.573406448206836E-2
                        -1.532478064327962E-2    1.785765558885681E-2   -2.408758825508236E-1    3.257261874887761E-1    1.149427371221793E-2    2.510904557643324E-2   -4.061819286933652E-2   -6.748022239501298E-3
                        -4.033271425307514E-2   -1.131003006151054E-2    1.143247927778556E-2    2.515881688943560E-2   -2.563600178985817E-1    3.438785578418465E-1   -8.382653556862270E-3    1.893959911911646E-2
                         5.218785378013834E-2    1.576274364013568E-2   -4.056593206449839E-2   -6.754423059530759E-3   -8.381716812784972E-3    1.901671114057637E-2   -2.674218946709923E-1    3.375587035797474E-1

 5.125000000000000E8    -2.484264197394429E-1    3.361646757939708E-1    1.220448847386866E-3    9.932465661401015E-3   -3.107319774610062E-2    2.484699063026289E-2    4.496168269782366E-2   -2.937129891216745E-2
                         1.196128800214917E-3    9.923958215807133E-3   -2.758049975901402E-1    3.243135395067834E-1    2.733610641079941E-2    3.838530827452595E-3   -2.854490284574573E-2    2.826126762965648E-2
                        -3.105540337981688E-2    2.488656762625507E-2    2.732141030800133E-2    3.814187683679806E-3   -2.806050889267739E-1    3.446417227721196E-1    6.211598447900671E-3    5.339520263429608E-3
                         4.498441411281105E-2   -2.938907313285671E-2   -2.854411486860316E-2    2.826169789657573E-2    6.238468231786979E-3    5.315593788886122E-3   -2.928350397167905E-1    3.362615341255329E-1

 5.250000000000000E8    -2.985247666460019E-1    3.711544641267527E-1   -6.535640197960719E-3   -1.329737269315255E-3   -1.331432353689660E-3    3.367151040353941E-2    5.997887558776688E-3   -5.050035691962117E-2
                        -6.564296621711034E-3   -1.327668859156970E-3   -3.170592317032323E-1    3.765965181993371E-1    1.516460718013032E-2   -1.494949130814913E-2    2.846437553854394E-3    3.443879626697838E-2
                        -1.335390712156746E-3    3.373214679196305E-2    1.516627658424488E-2   -1.493363810588497E-2   -3.179779831173154E-1    3.949962601430588E-1   -5.681117039986427E-3   -5.189626189965047E-3
                         6.032087136518219E-3   -5.045554413822621E-2    2.905636803577029E-3    3.444187645794024E-2   -5.702512076359623E-3   -5.185904056087972E-3   -3.328530519491941E-1    3.876138446178465E-1

 5.375000000000000E8    -3.001051030573943E-1    4.420340447064948E-1   -1.683006987762310E-2    8.791485744682291E-3    1.863045503486200E-2    1.990990716680872E-2   -2.995762305903339E-2   -3.408094140258362E-2
                        -1.678936781483343E-2    8.846271649762554E-3   -3.014317755691879E-1    4.418679826686609E-1    1.237511588311458E-3   -1.472475215947948E-2    2.154733884127927E-2    1.841760125281280E-2
                         1.866811012226293E-2    1.990641507310796E-2    1.170243012048415E-3   -1.471010773278630E-2   -2.998275562632262E-1    4.617210251921686E-1   -1.535272459063762E-2    5.864437089322917E-3
                        -2.995443976065974E-2   -3.408717972006441E-2    2.157819554866119E-2    1.833574492161099E-2   -1.534876736146500E-2    5.799526872381863E-3   -3.155240603468773E-1    4.611176819312870E-1

 5.500000000000000E8    -2.542146026646347E-1    4.851777612618668E-1   -9.895689068644738E-3    2.651077391325693E-2    1.997335106379241E-2    1.900526460881754E-3   -3.942840278945390E-2   -2.488047837740052E-3
                        -9.927107593932527E-3    2.651232394349324E-2   -2.610903254336613E-1    4.702236996081868E-1   -5.821995187809974E-3   -7.742810562736035E-3    2.233954977216694E-2   -9.449750933529422E-4
                         1.998876870256224E-2    1.921943527194895E-3   -5.820150893320281E-3   -7.777483257888880E-3   -2.531695287896341E-1    4.906710265877730E-1   -8.457904354212131E-3    2.137002948231436E-2
                        -3.945005971164105E-2   -2.465727767831696E-3    2.226221082107103E-2   -9.718520711014798E-4   -8.462170943332788E-3    2.135567094171802E-2   -2.561364748516380E-1    4.945245100679615E-1

 5.625000000000000E8    -2.153437403369069E-1    4.794063386349208E-1    1.593968237644462E-2    3.082836782446857E-2    1.154892744915683E-2   -5.035568347652970E-3   -2.574944269712582E-2    2.119579663511118E-2
                         1.595181450724947E-2    3.084595639264951E-2   -2.335345086511197E-1    4.737150235606773E-1   -2.531268858224456E-3   -7.483594106889475E-4    1.084270917980137E-2   -9.554129353435203E-3
                         1.156100143474170E-2   -5.039825158585834E-3   -2.570460309355321E-3   -7.603680255854254E-4   -2.195141673645242E-1    4.866359470701742E-1    1.354888281824706E-2    2.218365202064848E-2
                        -2.579210156549931E-2    2.123876491797391E-2    1.082622748858056E-2   -9.572479949014950E-3    1.352366327813353E-2    2.215047606545334E-2   -2.154551175819487E-1    4.777029708640935E-1

 5.750000000000000E8    -2.161243139317623E-1    4.740819777887482E-1    3.182323019109724E-2    5.699784970191942E-3    9.811683436927026E-3   -4.328706766942990E-3   -5.658039550332131E-3    2.663250792987381E-2
                         3.187271768772398E-2    5.741384899973501E-3   -2.226719630701570E-1    4.800533156858568E-1    1.954537902172182E-3   -3.971076767423224E-3    5.992205134860708E-3   -5.926909024253766E-3
                         9.773830873688856E-3   -4.311272867222128E-3    1.987590800007516E-3   -3.907485423376885E-3   -2.138252047252757E-1    4.840147777451322E-1    2.078293135817995E-2    4.318711807012888E-4
                        -5.645421930369520E-3    2.665863710974169E-2    6.015133931549892E-3   -5.854310233933790E-3    2.081138337457690E-2    4.472713051438830E-4   -2.186375619633436E-1    4.706572162201274E-1

 5.875000000000000E8    -2.145455852476447E-1    5.011420949100532E-1    1.713327886795148E-2   -1.490449384268146E-2    1.147264004161971E-2   -9.742068307934401E-3    6.899218447212776E-3    2.058288501879415E-2
                         1.721664926201429E-2   -1.494395515825747E-2   -2.062256170543091E-1    5.005446564051679E-1   -9.304816030668264E-4   -9.146075866976163E-3    9.097799303536902E-3   -8.678479155516181E-3
                         1.148983452302640E-2   -9.716686557783735E-3   -9.154075994474525E-4   -9.119024510434755E-3   -2.052325426499107E-1    5.042354513589825E-1    5.492106775757140E-3   -9.637577526930688E-3
                         6.924959775327763E-3    2.060237287584937E-2    9.108930038651651E-3   -8.693537347861961E-3    5.482398284700529E-3   -9.636586777808093E-3   -2.116791363097331E-1    4.993436592827193E-1

 6.000000000000000E8    -1.837098053849986E-1    5.305306729487032E-1   -1.646794847542800E-3   -9.659895363544745E-3    5.865806507322652E-3   -1.955497783073030E-2    1.338537071148928E-2    1.668475945007458E-2
                        -1.646032790909861E-3   -9.647803513154007E-3   -1.729505173242673E-1    5.160674501997283E-1   -1.032601025345853E-2   -1.138019363382610E-2    5.206648741198249E-3   -1.891202912153113E-2
                         5.797230110712845E-3   -1.960556596152654E-2   -1.035629258587655E-2   -1.138265420641223E-2   -1.742063264426394E-1    5.238968272210975E-1   -5.181413192860972E-3    1.357564855976233E-3
                         1.343204978692467E-2    1.665305577643146E-2    5.151099891784958E-3   -1.893598769749880E-2   -5.182714486437974E-3    1.329687762910656E-3   -1.706202787933873E-1    5.227748264000625E-1

 6.125000000000000E8    -1.369695432470716E-1    5.380703588788804E-1    1.789894115274472E-3    5.959450781026313E-3   -1.020467296395767E-2   -2.345282750667193E-2    2.518137004132680E-2    9.649693428926333E-3
                         1.819015715125607E-3    6.019637645087204E-3   -1.354323253808866E-1    5.177038881721272E-1   -2.134188969279135E-2    1.086397839531386E-3   -1.217832248912305E-2   -2.370179879884165E-2
                        -1.023073817689538E-2   -2.347523744650816E-2   -2.132137212393551E-2    1.127240030841116E-3   -1.331936853592560E-1    5.248813651968717E-1    6.380841941183464E-3    1.416660933960544E-2
                         2.517429310991934E-2    9.619541155833279E-3   -1.215703367856665E-2   -2.368744735148259E-2    6.353294476039443E-3    1.411735440979985E-2   -1.207729164401421E-1    5.135112840343909E-1

 6.250000000000000E8    -9.636743309776746E-2    5.210092331267229E-1    1.866116544514292E-2    1.036148301382246E-3   -2.673826634298867E-2   -1.075721169205809E-2    2.961785592836073E-2   -1.184024745348380E-2
                         1.868753655093078E-2    1.058260141523857E-3   -9.745888047671013E-2    5.047454986911650E-1   -1.238596570354097E-2    1.958345402980136E-2   -2.985649231688029E-2   -8.109681184280440E-3
                        -2.678982939249372E-2   -1.074185620757094E-2   -1.238321491034914E-2    1.955929362614868E-2   -9.831496749355109E-2    5.060832949494085E-1    2.468181434500426E-2    2.374479230604212E-3
                         2.961456753900669E-2   -1.182581212173848E-2   -2.984953472610144E-2   -8.089685939713827E-3    2.469722431899853E-2    2.401358022632240E-3   -9.391547734405131E-2    4.810385465354358E-1

 6.375000000000000E8    -7.877879073990444E-2    4.964188836292535E-1    1.670699786194534E-2   -2.053694495219642E-2   -2.697807199167289E-2    1.071815380630719E-2    1.309931786761799E-2   -2.922453922752332E-2
                         1.672157801982556E-2   -2.055743190861131E-2   -7.780779076887863E-2    4.774576637969681E-1    8.554372816045333E-3    1.906882794369564E-2   -2.677149799230525E-2    1.652599160215911E-2
                        -2.697294884597343E-2    1.074351955901644E-2    8.549063149932989E-3    1.905747391229617E-2   -8.684132050936769E-2    4.823934409260765E-1    1.823533274895795E-2   -2.173217018954067E-2
                         1.313096064735093E-2   -2.926114362940140E-2   -2.672781177807552E-2    1.655637381471138E-2    1.823236190874908E-2   -2.173869655907065E-2   -9.646031271540567E-2    4.582980882771244E-1

 6.500000000000000E8    -7.301956732223876E-2    4.902619876246340E-1   -6.637412300609870E-3   -2.629793668288868E-2   -1.307140494964883E-2    2.498626360898012E-2   -6.368290938834335E-3   -3.009574442086546E-2
                        -6.627493552317758E-3   -2.628538225273836E-2   -7.500952700038611E-2    4.659020961619366E-1    1.529733447059768E-2    1.131882376489716E-3   -7.456503508867680E-3    2.886880224073069E-2
                        -1.306177562921681E-2    2.499295477834780E-2    1.526669792398582E-2    1.139430898475656E-3   -8.270643871173722E-2    4.781357516631716E-1   -5.900642146869656E-3   -2.407747371668650E-2
                        -6.394275165193255E-3   -3.009154413652481E-2   -7.465182088120020E-3    2.881047105290684E-2   -5.883878460521164E-3   -2.402929874064880E-2   -9.642379004944863E-2    4.638024849514609E-1

 6.625000000000000E8    -5.075803652958791E-2    4.933172090518529E-1   -1.896740504429191E-2   -8.546051072863327E-3    6.075077573565871E-3    2.638784930783143E-2   -2.432161025101438E-2   -2.334548097662899E-2
                        -1.901058410423486E-2   -8.595434818453110E-3   -5.970443098595047E-2    4.665137723746921E-1    2.079317759794380E-3   -7.611057891339125E-3    1.293486964195143E-2    2.471406931574995E-2
                         6.052616627422896E-3    2.641174458650400E-2    2.085833925874080E-3   -7.607187575526292E-3   -6.584727366893102E-2    4.799389958453347E-1   -1.433034771706527E-2   -6.616505267227765E-3
                        -2.432032446174889E-2   -2.330410932417282E-2    1.295738027306037E-2    2.467116346178016E-2   -1.431504835798411E-2   -6.591198991886645E-3   -7.181037528784913E-2    4.702231705290266E-1

 6.750000000000000E8    -1.856141094673853E-2    4.825642279850225E-1   -1.046880267230628E-2    4.344890560424142E-3    1.941378177747904E-2    1.444067180835682E-2   -3.850291465311885E-2   -2.116425548720784E-3
                        -1.048736983796330E-2    4.362897896737656E-3   -3.054661532747105E-2    4.581713475828794E-1   -5.289873155842850E-3    2.197695051682507E-3    2.292812790034391E-2    8.087815156574751E-3
                         1.944299900008407E-2    1.442272622164142E-2   -5.280131749422429E-3    2.200138605854635E-3   -4.028142337060242E-2    4.746132599672929E-1   -4.433736958221572E-3    2.118195866146424E-3
                        -3.850798692414129E-2   -2.119503505058231E-3    2.290325280520157E-2    8.093756436953502E-3   -4.429050805506058E-3    2.131569378348400E-3   -4.014976485402923E-2    4.587978615573219E-1

 6.875000000000000E8     9.210697251677342E-3    4.561505894771541E-1   -7.247473050620698E-4    2.161245675869264E-3    2.028322155368713E-2    8.873895561872971E-4   -3.111188601263734E-2    2.753235362216285E-2
                        -7.358865423371000E-4    2.160369786091216E-3   -4.262456361138624E-3    4.296233116321901E-1    2.806404240042290E-3    9.718228027751793E-3    1.829733267997750E-2   -5.912642331915264E-3
                         2.027146525580144E-2    8.733209748453879E-4    2.826927056052076E-3    9.719090862948131E-3   -1.499864131080237E-2    4.552503163077248E-1    2.322455516438630E-3   -4.820780540322133E-3
                        -3.114179307498903E-2    2.749862897210391E-2    1.826433298089920E-2   -5.907256770267594E-3    2.321111701580047E-3   -4.783795375751946E-3   -1.688535748985697E-2    4.327142857389021E-1

 7.000000000000000E8     2.046254418234792E-2    4.199267893304743E-1   -1.022946226521641E-3   -5.679269647690661E-3    1.717000792642326E-2   -8.137829900045759E-3   -2.225530732254680E-3    4.155366621241952E-2
                        -1.003151199385244E-3   -5.679470132663221E-3    1.356632467285702E-3    3.938650238752925E-1    1.327728162520285E-2    3.907701344514272E-3    1.104830609725219E-2   -1.152044078752243E-2
                         1.721553395115717E-2   -8.134800766606614E-3    1.327645751316301E-2    3.893630277142092E-3   -2.947789553478784E-3    4.278243343586665E-1   -5.448290600715608E-3   -1.283819338299313E-2
                        -2.236935836827246E-3    4.150952626460199E-2    1.104028286626600E-2   -1.153762474208473E-2   -5.448746643687309E-3   -1.283983350073682E-2   -9.337450423382946E-3    4.040741008269623E-1

 7.125000000000000E8     1.270693993646979E-2    3.929876044737656E-1   -1.046740881391093E-2   -6.918568702303541E-3    1.041769572973257E-2   -1.653205574076579E-2    2.513152370128391E-2    2.944167396639492E-2
                        -1.044434615850124E-2   -6.917501558454208E-3   -7.978853090460277E-3    3.727097565062157E-1    1.311817705972947E-2   -9.224783013690804E-3    3.892568972724145E-3   -1.442758176648437E-2
                         1.043264576490903E-2   -1.655559138026779E-2    1.307122566882945E-2   -9.252781557938185E-3   -3.291818654718765E-3    4.080458801564944E-1   -1.748762897260097E-2   -6.124421411404100E-3
                         2.512957978956509E-2    2.942503640612515E-2    3.897024173522395E-3   -1.442593069497505E-2   -1.747957038105655E-2   -6.161638585035862E-3   -1.095363885755308E-2    3.861259027459092E-1

 7.250000000000000E8     8.463860837246619E-3    3.848014197514427E-1   -1.541402154919914E-2    3.516558399540012E-3   -1.051611531862708E-3   -1.887183837052923E-2    3.462691832200972E-2    6.583440893406437E-3
                        -1.541753543597305E-2    3.516337838309911E-3   -8.661067280965553E-3    3.671287716964606E-1    5.960103025338801E-4   -1.635721657251355E-2   -3.532275391750375E-3   -1.333116046268552E-2
                        -1.084068569062702E-3   -1.887000920225822E-2    5.817320403365245E-4   -1.635407056657579E-2    1.678431782633523E-3    4.004320185950248E-1   -1.681046685201132E-2    7.694798502052791E-3
                         3.460946476058814E-2    6.621840569731283E-3   -3.562522587981496E-3   -1.329169217737312E-2   -1.681412812106296E-2    7.696970794778355E-3   -5.111984252735219E-3    3.767235262704151E-1

 7.375000000000000E8     1.922833153890303E-2    3.760054465496594E-1   -8.430651907831673E-3    1.238609624290239E-2   -1.046495743848814E-2   -1.488763116751143E-2    3.094488765001855E-2   -1.427095701327244E-2
                        -8.409024482381549E-3    1.240681398592828E-2    5.424999327042663E-3    3.541771536923136E-1   -1.177035814557427E-2   -8.605865433026636E-3   -8.771547709446622E-3   -1.001346403681160E-2
                        -1.047683405819003E-2   -1.483714515725540E-2   -1.180246152040569E-2   -8.606362565011070E-3    2.003402216597698E-2    3.863566203904198E-1   -6.636969661112091E-3    1.379451621553513E-2
                         3.097187404063574E-2   -1.425913582640401E-2   -8.804660433564371E-3   -1.000229312010725E-2   -6.619716327490140E-3    1.383755532155696E-2    1.004361724278179E-2    3.601116767419120E-1

 7.500000000000000E8     3.482210055808176E-2    3.522048085112315E-1    5.171765524243786E-4    1.135376287726707E-2   -1.714394664616224E-2   -7.114743292566818E-3    1.621205120299933E-2   -3.053247373727637E-2
                         5.374400779113843E-4    1.143545935292397E-2    1.447938346845795E-2    3.234708919937450E-1   -9.761261680698430E-3    5.069088487318216E-3   -1.352806442811438E-2   -5.040010826212233E-3
                        -1.718607369039071E-2   -7.117940025139073E-3   -9.775168912307454E-3    5.095783581417116E-3    3.519584351485489E-2    3.541174867916032E-1    1.456261681141004E-3    1.009212878572492E-2
                         1.619641402382112E-2   -3.054759897500366E-2   -1.351703088226915E-2   -5.002969431359710E-3    1.474884968101473E-3    1.006115693938460E-2    2.228322545448665E-2    3.277497927658906E-1

 7.625000000000000E8     3.498067155952358E-2    3.141625673932484E-1    3.477656549886369E-3    6.068705379882726E-3   -1.902906145584313E-2    4.321427059779562E-3   -6.284808963656921E-3   -3.426135279202268E-2
                         3.478653516705019E-3    6.044785105512099E-3    2.132361130083465E-3    2.898793277109064E-1    2.485422897337067E-3    6.642954833312623E-3   -1.560430580321234E-2    4.151047376971335E-3
                        -1.904456501485681E-2    4.329146032567524E-3    2.514777897716088E-3    6.649769969851089E-3    2.893430788663085E-2    3.154938586840998E-1    1.579357650549412E-3    4.883231441700518E-3
                        -6.306056067868139E-3   -3.424207606346759E-2   -1.559059174824538E-2    4.136388561791206E-3    1.573242556319971E-3    4.910856859994771E-3    1.393398431851607E-2    2.868073418960416E-1

 7.750000000000000E8     1.128066968961427E-2    2.879202116570408E-1    9.730502789855758E-4    3.390219885036387E-3   -1.245272870677613E-2    1.583770826907082E-2   -2.667362901728635E-2   -2.311496807356175E-2
                         9.504861745223712E-4    3.381863701785314E-3   -2.128937697788047E-2    2.753381470679695E-1    5.444099276272229E-3   -3.592250009073180E-3   -9.700347148683440E-3    1.405113384924059E-2
                        -1.242642979096809E-2    1.584033853371337E-2    5.448606693992167E-3   -3.578288008661442E-3    7.548791650790036E-3    2.943735747565092E-1   -1.059674773543755E-3    5.533668327950155E-3
                        -2.666682204008281E-2   -2.314351804584183E-2   -9.688202557319558E-3    1.402983032703326E-2   -1.051067051092942E-3    5.527733667450639E-3   -1.418811459967505E-2    2.633287392856046E-1

 7.875000000000000E8    -7.098656037258643E-3    2.865289588061817E-1   -5.800037450991397E-4    6.443178954694811E-3    8.592045550824730E-4    1.972595146781785E-2   -3.572287693225202E-2   -5.808103403121161E-4
                        -5.756383525514050E-4    6.438354290657326E-3   -3.290202184437799E-2    2.727567766754623E-1   -3.265121231374658E-3   -8.299526233242857E-3    2.204500703010556E-3    1.678521258440631E-2
                         9.116644768502378E-4    1.978316089708210E-2   -3.282828503208847E-3   -8.286545140306672E-3   -4.498103495619164E-3    2.874725183653974E-1    1.092108311186353E-3    8.920878756743245E-3
                        -3.575152570691942E-2   -5.449212360207176E-4    2.251693815539948E-3    1.674516014590939E-2    1.107200033588759E-3    8.897685533118347E-3   -3.424684930682546E-2    2.610077017347010E-1

 8.000000000000000E8    -6.393888028669427E-3    2.835809971777713E-1    3.309367827321442E-3    9.640732816438935E-3    1.315144489898276E-2    1.342122881629932E-2   -2.694828706421468E-2    2.260575263945258E-2
                         3.320887974080110E-3    9.623179185301863E-3   -3.671586156318591E-2    2.631216780683504E-1   -1.080949805476636E-2   -1.507647946649258E-3    1.274356919111777E-2    9.892086126679543E-3
                         1.320476894122394E-2    1.342155205851453E-2   -1.081639125034887E-2   -1.494794669290804E-3   -9.467399697546671E-3    2.744258326074042E-1    5.738245031687053E-3    8.822319509787145E-3
                        -2.693279572420414E-2    2.260469166237103E-2    1.272944757115244E-2    9.875241319903166E-3    5.764349504156338E-3    8.781162906472746E-3   -3.926365510660215E-2    2.564940747022915E-1

 8.125000000000000E8    -6.419185579125336E-3    2.634770441499055E-1    1.065085383940504E-2    8.948987026671063E-3    1.695582752366651E-2    4.467539051529566E-4   -5.966885536357708E-3    3.318998214191056E-2
                         1.065835229188913E-2    8.943700601953678E-3   -4.823009267580914E-2    2.466798572958823E-1   -7.981768181558161E-3    8.106504823961741E-3    1.374720222062605E-2   -2.660306212699221E-3
                         1.691740264030006E-2    4.202181084358400E-4   -7.985663933164598E-3    8.088805802602543E-3   -2.249590934810864E-2    2.557584392358143E-1    1.058649793142911E-2    6.500758418174896E-3
                        -5.985432809616331E-3    3.317302625733364E-2    1.372147026620872E-2   -2.681300474453693E-3    1.054938091440096E-2    6.535853832345366E-3   -4.661877796216269E-2    2.387653265054372E-1

 8.250000000000000E8    -2.523355971222962E-2    2.389504180642401E-1    1.659644781095524E-2   -2.320740099132509E-4    1.008584811377972E-2   -9.491996891806529E-3    1.557202080383502E-2    2.844607588193086E-2
                         1.660234700750171E-2   -2.261220241089045E-4   -6.971653257630415E-2    2.363094531030221E-1    1.195047378660681E-3    1.075877929795476E-2    4.787675830289854E-3   -9.101624321531736E-3
                         1.006101401756001E-2   -9.471359559173975E-3    1.201573470627180E-3    1.075216413905877E-2   -4.603484395727511E-2    2.431330523930091E-1    1.397927018835176E-2   -1.096590688823173E-3
                         1.554969235442972E-2    2.847298311407151E-2    4.792118298505148E-3   -9.057814186850891E-3    1.397907658915458E-2   -1.098995322922259E-3   -7.181378588845438E-2    2.210717797187087E-1

 8.375000000000000E8    -5.740584179085211E-2    2.301954731382832E-1    1.065711048398562E-2   -1.124642170937878E-2    7.110034398990910E-4   -9.888537249677976E-3    2.860922321901379E-2    1.204150954521610E-2
                         1.063252024986759E-2   -1.124428546525723E-2   -9.125916677627459E-2    2.367909252339595E-1    7.924287401697507E-3    4.371199340461417E-3   -2.522002071808381E-3   -5.307288550661675E-3
                         7.418554121176710E-4   -9.904197137152515E-3    7.951022948291447E-3    4.355448758170070E-3   -7.179624896901854E-2    2.433600503063788E-1    8.233348291540467E-3   -8.926403871438312E-3
                         2.860383238823058E-2    1.204122097169761E-2   -2.545371172631142E-3   -5.238819634741478E-3    8.189102238992987E-3   -8.888783000834342E-3   -1.052770307626849E-1    2.231197852039489E-1

 8.500000000000000E8    -8.280594065219352E-2    2.399372323319284E-1    1.052122648872097E-4   -1.075027989098031E-2   -3.126540167678204E-3   -5.495064979314863E-3    2.889826703777958E-2   -7.328942224657702E-3
                         9.010961231418594E-5   -1.074320051826476E-2   -1.071747810484177E-1    2.430939146055213E-1    4.928858730072624E-3   -3.502871957976253E-3   -1.534601759095236E-3    3.958448300793028E-5
                        -3.141279437485120E-3   -5.515259256961623E-3    4.948244134581337E-3   -3.526750999338872E-3   -8.964243659067335E-2    2.531743338452747E-1    9.670946276332998E-4   -6.827459504546517E-3
                         2.892439071956694E-2   -7.363612565092297E-3   -1.540322090345481E-3    2.991713395841899E-5    9.861201420921198E-4   -6.843705086072812E-3   -1.248100940768712E-1    2.416283726461384E-1

 8.625000000000000E8    -9.227039616471924E-2    2.515873604005927E-1   -2.416804335965297E-3   -4.446880501246172E-3   -3.323111657247206E-3   -2.656378308808424E-3    1.853649231472455E-2   -2.329112408488546E-2
                        -2.367847814240241E-3   -4.451307710192372E-3   -1.173639972766869E-1    2.498193137012577E-1   -2.113938681074134E-3   -2.533575678987603E-3    1.901729376883543E-3   -6.044941483581686E-4
                        -3.316931052059902E-3   -2.670296579581243E-3   -2.087806848406808E-3   -2.501739278975137E-3   -9.773736387210534E-2    2.630405318456686E-1    1.586308071352294E-3   -2.977958757270947E-3
                         1.851482066972224E-2   -2.330085980530690E-2    1.888199858468684E-3   -5.888024952503039E-4    1.590541809255562E-3   -2.968981221894445E-3   -1.265661264782019E-1    2.548465273084922E-1

 8.750000000000000E8    -9.772108076873648E-2    2.533839239855545E-1    6.745494792481354E-4   -2.468657071679911E-3   -2.999919413642247E-3   -1.065188997409095E-3   -5.421350344928233E-4   -2.974735901064357E-2
                         7.097702734343513E-4   -2.440592958648924E-3   -1.257344292272833E-1    2.542059565743384E-1   -1.762785040790676E-3    3.552347622606855E-3    1.338119736221429E-3   -3.641470813364828E-3
                        -3.018014292412483E-3   -1.043749289133144E-3   -1.753379004867895E-3    3.546473339292055E-3   -1.016818646581994E-1    2.674292760430770E-1    4.049491009764314E-3   -4.599268325406570E-3
                        -5.531256412461770E-4   -2.976617563478346E-2    1.315539659709811E-3   -3.630495337184782E-3    4.041583262413475E-3   -4.581473645245687E-3   -1.291659238991331E-1    2.544189037706772E-1

 8.875000000000000E8    -1.111350667097964E-1    2.534663943544374E-1    2.043033345535257E-3   -5.806034684934908E-3   -2.316720132667347E-3   -2.392989900768294E-4   -1.896567804012357E-2   -2.170812993483575E-2
                         2.016086380458928E-3   -5.795505399043015E-3   -1.363923097196854E-1    2.576997979600602E-1    3.916953446986822E-3    4.085800052227772E-3   -1.624066495335682E-3   -4.283411270193214E-3
                        -2.337732673066459E-3   -2.235471051632764E-4    3.899213166865560E-3    4.071228731539000E-3   -1.092391468528043E-1    2.679337068385642E-1    2.428796636505600E-3   -9.115434315668185E-3
                        -1.894341543076931E-2   -2.172337224387175E-2   -1.601816608191706E-3   -4.282484857083378E-3    2.456024256260671E-3   -9.090699780260456E-3   -1.434088916058407E-1    2.549867408228493E-1

 9.000000000000000E8    -1.278347202729609E-1    2.633209294972476E-1   -2.506994077103360E-3   -8.884865963320816E-3   -2.210342358052489E-3   -2.360333071817540E-4   -2.735363706474948E-2   -4.685248680413696E-3
                        -2.509426519253938E-3   -8.847671052563020E-3   -1.502732412180055E-1    2.658325824661541E-1    6.250719107460375E-3   -7.794442535102883E-4   -3.951970961218419E-3   -2.945783263171728E-3
                        -2.201131626309102E-3   -2.226378967327190E-4    6.209643195882823E-3   -8.046813125963583E-4   -1.224209144623327E-1    2.730576916917368E-1   -4.099776162213641E-3   -1.062227523501215E-2
                        -2.735717157457094E-2   -4.682141478754916E-3   -3.961041174215127E-3   -2.946074999002030E-3   -4.073636921595330E-3   -1.064440063049407E-2   -1.586894333215529E-1    2.682195513819933E-1

 9.125000000000000E8    -1.371495687894556E-1    2.817715390675756E-1   -8.287176716499171E-3   -5.879240667526945E-3   -3.125213672186489E-3    3.569527710641536E-4   -2.340080469362103E-2    1.342520461582284E-2
                        -8.302962042811736E-3   -5.897417710579626E-3   -1.606748087356214E-1    2.820823031009429E-1    3.319474413300347E-3   -4.719399642852007E-3   -5.482183532326184E-3   -5.768093624934172E-4
                        -3.078248170799284E-3    3.712790374545902E-4    3.347784571694251E-3   -4.717180920200706E-3   -1.323428625373213E-1    2.879646639935536E-1   -9.534090054910011E-3   -6.008312075904933E-3
                        -2.340626491312897E-2    1.343301894237982E-2   -5.488281166157677E-3   -5.855453806159000E-4   -9.512638378153887E-3   -5.980150558623635E-3   -1.627999915196968E-1    2.877376408859768E-1

 9.250000000000000E8    -1.363457054365788E-1    2.994979521995728E-1   -9.634532837083062E-3    3.789283563501646E-4   -3.325726222951992E-3    2.665288364354121E-3   -8.539922792852107E-3    2.452865730665074E-2
                        -9.630530909291670E-3    3.665030172475635E-4   -1.613390349253605E-1    2.997518354360887E-1   -3.617204882722311E-4   -4.359299184519920E-3   -5.454206863428075E-3    3.059934134803185E-3
                        -3.324342869557381E-3    2.672539721932332E-3   -3.770977523963354E-4   -4.321889562155663E-3   -1.316693678694331E-1    3.042936233736693E-1   -1.007856962613276E-2    2.192493397630820E-4
                        -8.574782119174075E-3    2.453713812024183E-2   -5.440131296124294E-3    3.074712499471443E-3   -1.007848657575987E-2    1.953770401039332E-4   -1.577123105040623E-1    3.015066571674712E-1

 9.375000000000000E8    -1.308291810397339E-1    3.104480102857147E-1   -6.220961187877101E-3    5.470506701495575E-3   -8.774050652725675E-4    5.000338757604706E-3    9.393790231974643E-3    2.240139453927209E-2
                        -6.205102688938536E-3    5.462750008346246E-3   -1.562807623222463E-1    3.111643845415439E-1   -1.437894229836844E-3   -2.592982246788131E-3   -2.405083422901866E-3    6.099365915659780E-3
                        -8.878243362378895E-4    4.973922448927644E-3   -1.422321591199952E-3   -2.597422825671272E-3   -1.254709516285809E-1    3.129416900949795E-1   -6.851394523486127E-3    4.985919571091350E-3
                         9.378421747545499E-3    2.241079628545393E-2   -2.382017455718995E-3    6.101302784724468E-3   -6.873006682401323E-3    4.971802346114450E-3   -1.527413654590149E-1    3.069617724371120E-1

 9.500000000000000E8    -1.273463966411466E-1    3.152664212817611E-1   -4.320875697717567E-4    5.911794503711631E-3    3.108726102384574E-3    4.311663836341012E-3    1.958553180395075E-2    9.206650411070659E-3
                        -4.713607820756251E-4    5.903340382769773E-3   -1.527618097895093E-1    3.166696398174318E-1   -1.620254373360576E-3   -1.713987197654733E-3    2.103054200952399E-3    6.004120147769552E-3
                         3.114270800704816E-3    4.295495055380304E-3   -1.641399702612312E-3   -1.699082808549553E-3   -1.230941323752638E-1    3.150583319946326E-1   -1.496658711539874E-3    5.596042530766365E-3
                         1.957937438352783E-2    9.223799414108381E-3    2.114491794039163E-3    6.005143077095342E-3   -1.470859696532735E-3    5.616102812416193E-3   -1.530596770105890E-1    3.098155599493316E-1

 9.625000000000000E8    -1.289711885311650E-1    3.197626745758663E-1    2.264102545854470E-3    1.675622895762756E-3    4.762710068196045E-3    2.887164772917630E-4    1.758458930794411E-2   -4.645619954281091E-3
                         2.278567459012314E-3    1.636444024747465E-3   -1.531561334419337E-1    3.220661221342464E-1   -1.701418618322586E-3   -1.010893801231707E-3    4.836132677152233E-3    2.737086266148771E-3
                         4.789179577608451E-3    3.193232949509822E-4   -1.674704801643893E-3   -9.981099313658317E-4   -1.267304810884835E-1    3.190628083718581E-1    8.495218081326459E-4    1.931068827039670E-3
                         1.759735627011840E-2   -4.647097442312352E-3    4.822349732273434E-3    2.744577012050683E-3    8.424286552990348E-4    1.942584749893751E-3   -1.566771416035507E-1    3.163527679135191E-1

 9.750000000000000E8    -1.311335046021693E-1    3.288593931142229E-1   -6.311386721436780E-4   -1.637950560687069E-3    2.179310033577456E-3   -2.850472008744967E-3    9.586294364624666E-3   -1.140303416130018E-2
                        -6.572773391717318E-4   -1.618682919219367E-3   -1.532607943164119E-1    3.312980392250055E-1   -1.304626468709528E-3   -6.491086836815458E-4    3.979122135083593E-3   -6.729849067561725E-4
                         2.173851366638775E-3   -2.841127211749066E-3   -1.275801290364806E-3   -6.728378332700390E-4   -1.290945502704107E-1    3.292174335766043E-1   -1.667487026889567E-3   -3.233145695671991E-4
                         9.558555305974289E-3   -1.141512934600475E-2    3.988558386329660E-3   -6.565501008151929E-4   -1.647853096600627E-3   -3.342908246936476E-4   -1.569422077694995E-1    3.273155746728701E-1

 9.875000000000000E8    -1.278445627701875E-1    3.405593806894239E-1   -4.313444888863843E-3    7.433512910469921E-4   -1.125913750164626E-3   -1.570886489876306E-3    2.113553274349613E-3   -1.273743296923461E-2
                        -4.358581813701461E-3    7.442699752995854E-4   -1.485469172294701E-1    3.414977479422849E-1   -1.292912915488470E-3   -1.436950985014327E-3    1.871826477226701E-3   -1.130096778484616E-3
                        -1.157103400755820E-3   -1.545335237944600E-3   -1.320632090785250E-3   -1.464465373047585E-3   -1.241370402393478E-1    3.405051329494019E-1   -4.124489077594167E-3    2.124364873287272E-3
                         2.129582118965362E-3   -1.274397357811540E-2    1.864332819085982E-3   -1.114636129019660E-3   -4.138904444596834E-3    2.131473569096039E-3   -1.512471467330741E-1    3.377047474426000E-1

 1.000000000000000E9    -1.188646880034484E-1    3.484543590961063E-1   -2.883692312676440E-3    5.181377190357168E-3   -3.891148209406273E-4    1.432072002843250E-3   -4.421538017331611E-3   -1.131262828921404E-2
                        -2.839753920965333E-3    5.206099399038485E-3   -1.403643235026417E-1    3.474558476514927E-1   -3.562813038236331E-3   -1.770925903789156E-3    2.243268205272937E-3   -1.942849396623074E-4
                        -3.774400815465812E-4    1.417623598112429E-3   -3.579374339847709E-3   -1.780839864788777E-3   -1.148176612198454E-1    3.456344028725408E-1   -2.318507101075227E-3    5.787683635083598E-3
                        -4.388762019117849E-3   -1.133225577760847E-2    2.219575027374910E-3   -2.129475324794695E-4   -2.299759489350838E-3    5.778835626525826E-3   -1.426295047148276E-1    3.425518788396146E-1

 1.012500000000000E9    -1.096542975327805E-1    3.501245605960254E-1    1.772577798511643E-3    5.549687470923959E-3    2.710406229701832E-3    9.439348436762398E-4   -9.471413981579345E-3   -6.735722646016958E-3
                         1.774793371937086E-3    5.529613721527578E-3   -1.343071088858003E-1    3.484366974529423E-1   -5.689858208340838E-3    1.649642053006603E-3    3.696445096910528E-3   -2.021518202964923E-3
                         2.714221986294543E-3    9.376080183504239E-4   -5.697591800970426E-3    1.641760602541253E-3   -1.082819701493273E-1    3.448677863186839E-1    1.959424364704812E-3    5.865997063579460E-3
                        -9.466683493338355E-3   -6.780090913776761E-3    3.700707494576113E-3   -2.048457466364662E-3    1.974778340176196E-3    5.836355917146484E-3   -1.369808386554517E-1    3.423328186687315E-1

 1.025000000000000E9    -1.051143508162844E-1    3.487119203447376E-1    3.787165322456300E-3    2.130807417331549E-3    3.103078007495667E-3   -2.500220276570894E-3   -1.102914070685619E-2   -4.661377864105248E-4
                         3.811167663071613E-3    2.112852573233715E-3   -1.334347557103681E-1    3.485360286698957E-1   -3.071672619802469E-3    6.049998021962749E-3    1.975460158580886E-3   -5.390355865838271E-3
                         3.095462050378726E-3   -2.481266676660450E-3   -3.081790600197884E-3    6.062159236216670E-3   -1.075336981140644E-1    3.435515661621200E-1    3.856177493955080E-3    2.747561354302688E-3
                        -1.103876512765013E-2   -5.025743469424946E-4    1.975673384794294E-3   -5.415804441776450E-3    3.862659043847437E-3    2.734559496903574E-3   -1.373603468091310E-1    3.420167128204163E-1

 1.037500000000000E9    -1.047553619830306E-1    3.501512141940216E-1    2.175717813489470E-3   -2.570254834075548E-4    5.119454559553957E-5   -4.595812138641649E-3   -9.333702901115794E-3    5.313910431176950E-3
                         2.141281256971445E-3   -2.527015416441901E-4   -1.352351274790066E-1    3.525365252309088E-1    2.030964977706967E-3    5.982765437667326E-3   -2.543723093693086E-3   -5.997411971122937E-3
                         6.431428584637179E-5   -4.611926491603921E-3    2.042885607019132E-3    5.965374849821798E-3   -1.091152077292221E-1    3.469911426956552E-1    2.628514303221737E-3    6.861492014625841E-4
                        -9.355377362843288E-3    5.317446450977754E-3   -2.556481220530989E-3   -6.001827808521524E-3    2.606540530905761E-3    6.897204828988160E-4   -1.397518179237511E-1    3.466162088777914E-1

 1.050000000000000E9    -1.029966565978804E-1    3.550666580849905E-1    3.750352424526172E-4    4.053901692595553E-4   -3.376194054008369E-3   -3.290997907179141E-3   -4.932759102138627E-3    9.723852952142417E-3
                         3.881035376361178E-4    4.135734170199171E-4   -1.344589621416718E-1    3.593531601031075E-1    4.271600579817890E-3    2.407181137128152E-3   -6.068436050515822E-3   -2.768414503453618E-3
                        -3.378487947858271E-3   -3.295285190522646E-3    4.294262468328660E-3    2.419035182644233E-3   -1.075878813193623E-1    3.530695773294872E-1    1.572456584017182E-3    1.167306681701694E-3
                        -4.923934461476721E-3    9.713805129057659E-3   -6.048719599230783E-3   -2.793558734011958E-3    1.576033200895615E-3    1.202051665489021E-3   -1.386838536850998E-1    3.537114462425313E-1

 1.062500000000000E9    -9.853553309783465E-2    3.586941809519523E-1    7.819390272254202E-4    1.926283343710295E-3   -4.456419343358955E-3    3.358346464761055E-6    1.834561155691627E-3    1.100334880592067E-2
                         7.567671212848416E-4    1.920260610688392E-3   -1.307978959778412E-1    3.643200101650021E-1    3.176355708620879E-3   -2.405038453420342E-4   -6.057658667088455E-3    1.794832817625293E-3
                        -4.461816629209440E-3    8.109478023281965E-6    3.181609977583091E-3   -2.240544801054161E-4   -1.035272104267251E-1    3.568368450566188E-1    2.472624713679370E-3    1.876115478817601E-3
                         1.813610307329858E-3    1.101526444106895E-2   -6.042662240878115E-3    1.810489797976765E-3    2.446335047229642E-3    1.874586273573852E-3   -1.351269202591117E-1    3.581534748451504E-1

 1.075000000000000E9    -9.505104042604610E-2    3.588515192487636E-1    2.464002779189405E-3    2.284838926534548E-3   -2.888389292830170E-3    2.647629601473990E-3    8.318997818660958E-3    7.429076387382486E-3
                         2.483460337538443E-3    2.263102096052575E-3   -1.281577906864930E-1    3.663659261537788E-1    1.616162375544549E-3   -3.940499978641558E-4   -3.135026733240691E-3    4.655248226162033E-3
                        -2.907344170165318E-3    2.640775102031006E-3    1.603997151376736E-3   -4.103617900605805E-4   -1.012463533535976E-1    3.579369390724076E-1    3.969728231476785E-3    1.218436423638651E-3
                         8.336722890855842E-3    7.438949739131813E-3   -3.133634556677513E-3    4.648502090077166E-3    3.972492958978740E-3    1.253631098726948E-3   -1.332456547237896E-1    3.600002554917721E-1

 1.087500000000000E9    -9.526817420040037E-2    3.576723848182533E-1    4.376575364092328E-3    1.059542429482009E-3   -3.610472896519113E-4    3.217973701286343E-3    1.067799875302933E-2    4.206092484954989E-4
                         4.421508970450421E-3    1.051366175904554E-3   -1.284695504143081E-1    3.689022632714541E-1    1.762930223316042E-3    3.706895882042863E-4    2.960668742722318E-4    4.761131411150804E-3
                        -3.730786545726982E-4    3.236248865203822E-3    1.756849423186764E-3    3.571068557870110E-4   -1.020079068359847E-1    3.593818792200468E-1    4.991163933914964E-3   -7.684278378210100E-4
                         1.071261781049986E-2    4.074063244461665E-4    2.891501869846787E-4    4.794934544064370E-3    5.004886251794910E-3   -7.464412952941065E-4   -1.342547054163904E-1    3.625833442217637E-1

 1.100000000000000E9    -9.885278599076217E-2    3.586679374089613E-1    4.917855812252119E-3   -1.760780134365345E-3    1.388358361645953E-3    1.910112441287434E-3    7.968188745356593E-3   -5.920539233663029E-3
                         4.943629147133037E-3   -1.793598597833110E-3   -1.295557850389963E-1    3.743058751143027E-1    3.030744021370969E-3   -3.788864500498571E-4    2.465976188767179E-3    2.950318323851038E-3
                         1.382063776711142E-3    1.896283862589362E-3    3.023646853582504E-3   -3.603970619394765E-4   -1.039806854026811E-1    3.635668119670458E-1    4.363975127120888E-3   -3.426203089918884E-3
                         7.943204523453342E-3   -5.904972234881904E-3    2.471759605359659E-3    2.965640681189361E-3    4.330129612232827E-3   -3.410478003374541E-3   -1.362717677120676E-1    3.681030404370965E-1

 1.112500000000000E9    -1.025236855494603E-1    3.637472699877033E-1    3.089483692367385E-3   -4.221736508709462E-3    1.107286609532110E-3    2.202441008039213E-4    2.433622255051714E-3   -8.665588043947819E-3
                         3.059070543063186E-3   -4.245142630016370E-3   -1.289418852798549E-1    3.818206225753488E-1    3.041273524705935E-3   -2.625858459833304E-3    2.585059360041718E-3    8.090543631816205E-4
                         1.143054825088294E-3    2.142538747278147E-4    3.030594201167044E-3   -2.603431840530440E-3   -1.042920153825240E-1    3.700202878869394E-1    2.040968240504257E-3   -5.015246803265203E-3
                         2.421456482225453E-3   -8.658266643409221E-3    2.538271866602289E-3    7.871093921375569E-4    2.010893690122914E-3   -5.026200564880008E-3   -1.363036844333294E-1    3.762744414663294E-1

 1.125000000000000E9    -1.032826668261747E-1    3.707908123240115E-1    2.905620875851936E-4   -4.480248730418414E-3   -1.220823118231163E-4    3.261753592206311E-4   -2.838429942447953E-3   -7.519679141052620E-3
                         2.558572948412345E-4   -4.492917317806408E-3   -1.268667815671638E-1    3.890600203088433E-1    9.937079609421925E-4   -4.299313189685910E-3    1.573522126956225E-3    1.955769416840869E-4
                        -1.356650613636451E-4    3.578332931262757E-4    9.822687012438619E-4   -4.314261577001515E-3   -1.027180461271809E-1    3.761962616087338E-1   -4.989133005490065E-4   -4.761566321390780E-3
                        -2.826716584880873E-3   -7.515775062958511E-3    1.565561559135779E-3    1.982904186954202E-4   -4.937000319496156E-4   -4.776001461495585E-3   -1.342070929532987E-1    3.841590969843275E-1

 1.137500000000000E9    -1.021711293780164E-1    3.772218947976909E-1   -1.126189061622637E-3   -3.081807261391329E-3    3.111816462673443E-4    1.763001792857383E-3   -5.948098268234762E-3   -4.081560206428724E-3
                        -1.170309493722878E-3   -3.049349765875063E-3   -1.250771674505084E-1    3.956467425298940E-1   -1.792790864703567E-3   -4.056498152854822E-3    1.862945977813954E-3    6.265652017948198E-4
                         3.170050720148527E-4    1.768494148286953E-3   -1.814614166015821E-3   -4.085108834997207E-3   -1.009566086626175E-1    3.814693191667627E-1   -1.945543265708471E-3   -3.350490974490352E-3
                        -5.940113656976999E-3   -4.089875953638165E-3    1.859776738899531E-3    6.331395625677098E-4   -1.933279683101520E-3   -3.351279799736676E-3   -1.322616941086071E-1    3.908367382601310E-1

 1.150000000000000E9    -1.014174028848597E-1    3.830851302224935E-1   -9.584419074306648E-4   -2.136132900330443E-3    2.480033359620866E-3    1.614750000755488E-3   -6.529876357330052E-3   -2.609492121808471E-5
                        -9.593570729851665E-4   -2.135564609325888E-3   -1.241200327680280E-1    4.025590219917431E-1   -3.586724122374051E-3   -1.980643241428193E-3    3.192358358768934E-3   -4.022659388734636E-4
                         2.454579622489341E-3    1.620257459817834E-3   -3.586457710921331E-3   -1.946616937308493E-3   -1.001155225182762E-1    3.870041842955969E-1   -2.021946483787965E-3   -2.126295442237948E-3
                        -6.541120841212615E-3   -2.560938654926304E-5    3.205131040816435E-3   -3.641311899517551E-4   -2.025192095063861E-3   -2.119705770144959E-3   -1.315487548326162E-1    3.977470480972037E-1

 1.162500000000000E9    -1.019255708738976E-1    3.900592560262519E-1   -9.111795909773761E-4   -2.582909603526336E-3    3.530640456224150E-3   -8.710827109873973E-4   -4.988144778223010E-3    3.288663055833945E-3
                        -9.051445424823572E-4   -2.589486321107397E-3   -1.234347751677034E-1    4.104591435431060E-1   -3.276114668974753E-3    5.817319703362819E-4    2.866535141544295E-3   -3.060227593895693E-3
                         3.525660820745841E-3   -8.742258175015643E-4   -3.260179170565119E-3    5.514525813413936E-4   -9.989863718008010E-2    3.937761130744596E-1   -1.847097716347256E-3   -1.927008037014964E-3
                        -4.980693657285281E-3    3.311200375001348E-3    2.869795005558698E-3   -3.048344967308761E-3   -1.846394772948678E-3   -1.912957517363917E-3   -1.315175095212390E-1    4.063659493797971E-1

 1.175000000000000E9    -1.025132777201055E-1    3.998319215607333E-1   -2.302948624133869E-3   -3.036483253870723E-3    1.984454477121351E-3   -3.276702458146465E-3   -2.183309191351552E-3    4.932058169049451E-3
                        -2.271770888190834E-3   -2.993105199612067E-3   -1.224434909482891E-1    4.198437612399109E-1   -1.537824857634975E-3    1.504694435827204E-3    5.792831688443408E-5   -4.609386438515312E-3
                         1.945136878912003E-3   -3.272912487519263E-3   -1.513934144407886E-3    1.523820556668520E-3   -9.955528720188470E-2    4.025681237426050E-1   -2.607728113055542E-3   -2.065895720877532E-3
                        -2.158577357058082E-3    4.964807626002709E-3    2.477166222782689E-5   -4.568760536986497E-3   -2.574493600454791E-3   -2.077002698544092E-3   -1.301015190334091E-1    4.172806360882466E-1

 1.187500000000000E9    -1.011805910298872E-1    4.117711951049933E-1   -4.127478496611662E-3   -1.874408053217461E-3   -6.867322728791513E-4   -3.536844104173490E-3    6.262733420164279E-4    4.941712590373530E-3
                        -4.107028161019068E-3   -1.875720497388529E-3   -1.199006771983103E-1    4.308191203899087E-1   -4.442653159614758E-4    7.717505082849050E-4   -2.944781257771197E-3   -3.338490059260691E-3
                        -7.164185894086760E-4   -3.557116818364385E-3   -4.812257532548673E-4    7.738410283392521E-4   -9.770617146603856E-2    4.130740399416243E-1   -3.942413700856547E-3   -1.178610261469128E-3
                         6.409107631251626E-4    4.947119477113241E-3   -2.956791106973562E-3   -3.334914995220763E-3   -3.918141266032149E-3   -1.170284913196280E-3   -1.262808337047900E-1    4.293037160055146E-1

 1.200000000000000E9    -9.705772280280520E-2    4.239379147436914E-1   -4.615522807914343E-3    4.875927481435625E-4   -2.512395535230116E-3   -2.051898793374531E-3    3.010697243269306E-3    3.795005128131091E-3
                        -4.661486942961392E-3    4.979731013378139E-4   -1.149029290537888E-1    4.424611264829174E-1   -1.055889819351945E-3    8.570293499909498E-5   -3.984329670675850E-3   -6.792074085642429E-4
                        -2.510327300538754E-3   -2.035125675567977E-3   -1.066355776080127E-3    9.317019575632763E-5   -9.380938395580439E-2    4.239229801957117E-1   -4.414086208392842E-3    8.523823661300586E-4
                         3.034880808625741E-3    3.812011178803346E-3   -3.992170702925748E-3   -6.682448657762783E-4   -4.391212052515943E-3    8.595366215389347E-4   -1.200359450369746E-1    4.406045460753097E-1

 1.212500000000000E9    -9.154317386131497E-2    4.348504321142135E-1   -3.580276371298485E-3    2.447898123556159E-3   -2.727677445180877E-3   -1.285806209660068E-4    4.581772363888562E-3    1.538011979319803E-3
                        -3.593186930440611E-3    2.447069691364144E-3   -1.077823748206981E-1    4.534094274167756E-1   -1.942337820516191E-3    1.020688704102309E-3   -3.131974507909136E-3    1.618098379079477E-3
                        -2.718158557792828E-3   -1.253272402058418E-4   -1.923443199059200E-3    1.020953347360820E-3   -8.835169106834578E-2    4.338917511915245E-1   -3.431447491783250E-3    2.785635512541060E-3
                         4.596447265096512E-3    1.514625567168401E-3   -3.112006412955276E-3    1.627561172427404E-3   -3.430254491235699E-3    2.769944643580733E-3   -1.127768631769907E-1    4.509650720873573E-1

 1.225000000000000E9    -8.566100006636765E-2    4.452372100449736E-1   -1.878854441663194E-3    3.185188766615775E-3   -1.879625800750293E-3    1.113022303731653E-3    4.542615316512359E-3   -1.310794160114619E-3
                        -1.864735230328501E-3    3.192653290626882E-3   -1.002003081202339E-1    4.639208476885696E-1   -1.181464013301075E-3    2.704123799527522E-3   -1.381464493805593E-3    2.563453230829824E-3
                        -1.902642774797765E-3    1.090189389052122E-3   -1.230528263605264E-3    2.721024485586502E-3   -8.278284642942171E-2    4.435526425057296E-1   -1.642650739847578E-3    3.610071566678906E-3
                         4.522423385658597E-3   -1.327346223628479E-3   -1.387662822956651E-3    2.536096362902712E-3   -1.660389540800866E-3    3.580285972167018E-3   -1.052625531401257E-1    4.613579594112976E-1

 1.237500000000000E9    -7.896894982977037E-2    4.564220605458622E-1   -6.914801016686101E-4    2.950690347681857E-3   -9.172220755452937E-4    1.359714282704444E-3    2.809202756523280E-3   -3.460113596783239E-3
                        -6.725716690190158E-4    2.987222110201510E-3   -9.222262110129592E-2    4.752215006674391E-1    8.887291004375949E-4    3.143828731064818E-3    1.891248281099333E-5    2.329284808169050E-3
                        -9.557725818934348E-4    1.395472032290926E-3    8.942931856808143E-4    3.139590949567457E-3   -7.654151536793612E-2    4.540288200304578E-1   -2.627737498643852E-4    3.280639051497497E-3
                         2.821188000737655E-3   -3.473314634704563E-3    3.581301899551500E-5    2.333663338618855E-3   -2.498743026268685E-4    3.288941624546777E-3   -9.691034435779905E-2    4.725184739295787E-1

 1.250000000000000E9    -7.001039483186990E-2    4.684346014223747E-1   -1.507804616424989E-4    2.781385373307267E-3   -4.903689772825090E-4    1.308006293384781E-3    4.539430002755024E-4   -4.232369264274106E-3
                        -1.558124672901462E-4    2.792873880065998E-3   -8.247985326589719E-2    4.872939593280227E-1    2.456691472433801E-3    1.787733014948067E-3    7.683220214349275E-4    1.727785611260581E-3
                        -5.018847475184432E-4    1.293798774406016E-3    2.445565585646884E-3    1.772781364231699E-3   -6.811504887418171E-2    4.653350638188417E-1    3.352432475074430E-4    2.919909490893195E-3
                         4.459786804104626E-4   -4.209108913525028E-3    7.519221263352123E-4    1.742119987261267E-3    3.275458275201353E-4    2.915836718821296E-3   -8.665889665064902E-2    4.838071622005048E-1

 1.262500000000000E9    -5.786413428429551E-2    4.799574802022100E-1    4.613382113721763E-4    3.051293047650868E-3   -2.604832146588433E-4    1.556998227253674E-3   -1.830354983127015E-3   -3.714549218867777E-3
                         4.776849783959830E-4    3.051820647671995E-3   -6.991616519674154E-2    4.980785606268840E-1    2.487251215896281E-3    5.763945277176265E-5    1.104112478330420E-3    1.356736614740740E-3
                        -2.801445894436975E-4    1.534593625076047E-3    2.500630175904234E-3    3.147496987592774E-5   -5.678472284328157E-2    4.760088377520678E-1    9.763081953117224E-4    2.983357326696217E-3
                        -1.825842879319244E-3   -3.712996235177613E-3    1.102177151666300E-3    1.340109351320435E-3    9.939103193931532E-4    3.004699890878983E-3   -7.413112890209420E-2    4.936369996439222E-1

 1.275000000000000E9    -4.333187481729203E-2    4.893718113519300E-1    1.778324259440085E-3    3.052756401213133E-3    5.048643119125126E-4    1.926906884502444E-3   -3.599110141191849E-3   -2.059088257674675E-3
                         1.767451652910556E-3    3.034996663828073E-3   -5.600162798057023E-2    5.065775795017670E-1    1.636849635490613E-3   -7.686143016589250E-4    1.654247696766743E-3    1.004585291417664E-3
                         4.984100903378881E-4    1.907131918940077E-3    1.654029482676018E-3   -7.533975960809413E-4   -4.389909542681654E-2    4.844292431430942E-1    2.207758709357310E-3    2.826479058716555E-3
                        -3.612678287509640E-3   -2.064920858381405E-3    1.636499754685249E-3    1.011968473519497E-3    2.204740876655527E-3    2.830123906640706E-3   -6.062593709856515E-2    5.011079845399404E-1

 1.287500000000000E9    -2.822819552285820E-2    4.966927166361069E-1    3.127705220538370E-3    2.092716953911178E-3    1.801071190166389E-3    1.618462588399922E-3   -4.155180937648821E-3    4.357859841252021E-4
                         3.116625317754327E-3    2.094145917344108E-3   -4.199622353163140E-2    5.129721180338367E-1    1.093422160057164E-3   -7.929594139220365E-4    2.271815278754895E-3    1.557715386363648E-4
                         1.799741852014222E-3    1.613819387959378E-3    1.085555190209941E-3   -8.248954060794347E-4   -3.094225534681048E-2    4.912745259062052E-1    3.430808279789598E-3    1.734705261058056E-3
                        -4.157239229789598E-3    4.194099528486871E-4    2.274177831243365E-3    1.604833637203374E-4    3.442311699488612E-3    1.707714283000083E-3   -4.704046054732842E-2    5.070097960131131E-1

 1.300000000000000E9    -1.327322817762379E-2    5.027697113378984E-1    3.683195748595025E-3    3.716709586191694E-4    2.676699423003769E-3    2.287671602898738E-4   -3.018026077629188E-3    2.772017897362380E-3
                         3.680716851606130E-3    3.997245953282304E-4   -2.787973182347273E-2    5.184808471271776E-1    1.066476276816073E-3   -8.875055371391158E-4    2.178141544994466E-3   -1.276882650251509E-3
                         2.633818573228505E-3    2.500707949720778E-4    1.092683991442171E-3   -9.169829655410704E-4   -1.811780220019956E-2    4.975024398775456E-1    3.822303342594612E-3   -4.414108190844800E-5
                        -3.038974794193685E-3    2.781709364947987E-3    2.206776024395703E-3   -1.275488641227909E-3    3.817397798585730E-3   -6.914857961684369E-5   -3.355331776025091E-2    5.122612363115993E-1

 1.312500000000000E9     1.795653445632497E-3    5.078265367460433E-1    3.180825120999610E-3   -1.270660513029670E-3    2.330992721986240E-3   -1.498364702557008E-3   -7.246269810962477E-4    3.887799581845262E-3
                         3.191041512980134E-3   -1.247217996000504E-3   -1.278109744578537E-2    5.234489396422831E-1    9.280471923356637E-4   -1.498938141156967E-3    1.020388501089912E-3   -2.452022909422364E-3
                         2.336102234934283E-3   -1.496375607660768E-3    8.929004143350484E-4   -1.471319344968093E-3   -4.498887047518890E-3    5.035273340143024E-1    3.116926140665733E-3   -1.637857729856615E-3
                        -7.037417818335608E-4    3.886999570704196E-3    1.044842417542622E-3   -2.448824755349437E-3    3.116798155804394E-3   -1.663170459285033E-3   -1.921479280345881E-2    5.173463630350817E-1

 1.325000000000000E9     1.711153547177705E-2    5.116110630279307E-1    1.935610202451351E-3   -2.097228304859978E-3    9.077770286621166E-4   -2.540998498653093E-3    1.670829778649439E-3    3.371506952544203E-3
                         1.969076084157900E-3   -2.111163732476718E-3    3.316910363519272E-3    5.272392568637401E-1    1.615520955780057E-4   -1.999712413576304E-3   -6.503450292195098E-4   -2.521864890756300E-3
                         9.006862704520354E-4   -2.515854309773957E-3    1.616107370423354E-4   -2.007864041839525E-3    1.025151782597653E-2    5.085689143136901E-1    1.834598974135070E-3   -2.440909264131418E-3
                         1.673355098462329E-3    3.363016370855781E-3   -6.375912840344939E-4   -2.514632224880534E-3    1.841358807268046E-3   -2.419478635833090E-3   -3.799733468870132E-3    5.212460688682280E-1

 1.337500000000000E9     3.272261582008600E-2    5.132943583191306E-1    9.318344129862542E-4   -2.164786784110938E-3   -6.908270094491271E-4   -2.385298366810520E-3    3.120200126373194E-3    1.605952244720188E-3
                         9.184506618838054E-4   -2.145173445869816E-3    1.969564138536774E-2    5.291988398542290E-1   -9.250230368028614E-4   -1.896643423001106E-3   -1.852254208795111E-3   -1.530301235725405E-3
                        -6.826750674844048E-4   -2.363387597392099E-3   -9.561859292059306E-4   -1.923814382795900E-3    2.566937458360812E-2    5.117989083502245E-1    7.386123537945996E-4   -2.422373960668908E-3
                         3.094627962210736E-3    1.599447465029061E-3   -1.870498363215692E-3   -1.508289721732657E-3    7.365656680392307E-4   -2.407690856297379E-3    1.215434014140876E-2    5.231905313503933E-1

 1.350000000000000E9     4.785839944044930E-2    5.128335166854499E-1    3.902176228415650E-4   -1.948726602153386E-3   -1.693638453874780E-3   -1.438237146674751E-3    3.211262020742982E-3   -4.478027392016939E-4
                         4.244921397120975E-4   -1.955845815409491E-3    3.544265347522804E-2    5.294476299550581E-1   -1.807146414650208E-3   -1.110092079186431E-3   -2.113497196872265E-3   -1.971847953401764E-4
                        -1.684829720270804E-3   -1.471540621383931E-3   -1.807013258463169E-3   -1.102976269306379E-3    4.095289520362088E-2    5.129416563059033E-1    1.168728071960164E-4   -2.205844254718520E-3
                         3.231550127151762E-3   -4.631179634700871E-4   -2.097076374824409E-3   -2.047161998407511E-4    1.159374576346327E-4   -2.196930178942746E-3    2.734422233691986E-2    5.232981272351367E-1

 1.362500000000000E9     6.200484143118112E-2    5.107920160076441E-1    2.075821047658944E-5   -2.041677070050393E-3   -1.998069805962393E-3   -3.615534643243724E-4    2.219982089676695E-3   -2.050655142836787E-3
                         3.752878206334279E-5   -2.036662333747325E-3    5.013215341810277E-2    5.284315389692287E-1   -1.945478277073505E-3    2.714925159968344E-6   -1.700356022880949E-3    8.347828035394935E-4
                        -1.996458816970629E-3   -3.175451209029649E-4   -1.962908934801307E-3    3.418725819979481E-5    5.562932884349060E-2    5.126256630897171E-1   -3.610815192504710E-4   -2.119944501204279E-3
                         2.206656903901862E-3   -2.087573433641359E-3   -1.705046252805900E-3    8.496677444659809E-4   -3.843343897376344E-4   -2.131444403629465E-3    4.123693875332558E-2    5.220813395232384E-1

 1.375000000000000E9     7.496480301942163E-2    5.081690586210846E-1   -6.507942015041263E-4   -2.163732767302388E-3   -1.747070789687855E-3    6.479898317279020E-4    5.754094316317251E-4   -2.788175041451146E-3
                        -6.626008551391979E-4   -2.167162867756104E-3    6.371533774190959E-2    5.266046262403614E-1   -1.405911857242328E-3    8.502619586762432E-4   -9.291864286894570E-4    1.401523549423224E-3
                        -1.725356496656909E-3    6.120517393257656E-4   -1.398843940237967E-3    8.661265341840751E-4    6.944244830178195E-2    5.115335895150708E-1   -1.096053255984378E-3   -2.043712782275173E-3
                         6.005063679530924E-4   -2.777641605990542E-3   -9.463597861742534E-4    1.380655290847476E-3   -1.083470296993641E-3   -2.060354037734910E-3    5.420107220499077E-2    5.203190612255285E-1

 1.387500000000000E9     8.733894847818853E-2    5.054153946939346E-1   -1.635402355968870E-3   -1.801790960880269E-3   -1.129884383036300E-3    1.265464794072645E-3   -9.794174926431864E-4   -2.470771926680157E-3
                        -1.634178149253535E-3   -1.818202108038576E-3    7.645014868701351E-2    5.243256697889636E-1   -6.902127971719865E-4    1.054921512189310E-3   -1.296028778291542E-4    1.531956904410672E-3
                        -1.123745143224027E-3    1.288453446706622E-3   -6.898240659014667E-4    1.082596102950511E-3    8.286750565627098E-2    5.098708053016379E-1   -1.907401041551906E-3   -1.487319892128097E-3
                        -1.002229155157069E-3   -2.477230590020195E-3   -1.467724290949025E-4    1.493168639593623E-3   -1.913334118817737E-3   -1.499584522672063E-3    6.707535537691323E-2    5.180418801926905E-1

 1.400000000000000E9     9.941743567491686E-2    5.024409222228657E-1   -2.254374397375107E-3   -8.151163820327555E-4   -3.703092104045213E-4    1.600128040096681E-3   -2.091866743780048E-3   -1.380674620863601E-3
                        -2.279252400061340E-3   -8.243950477248128E-4    8.865404311223947E-2    5.214461620594796E-1   -3.241735813188588E-4    9.243321848943199E-4    5.205910003569523E-4    1.288673912055603E-3
                        -3.883447751691456E-4    1.598031690091302E-3   -3.122120451026057E-4    9.278432895660343E-4    9.617519855247460E-2    5.074484700507356E-1   -2.319491650770695E-3   -4.525941971420780E-4
                        -2.070836052904335E-3   -1.378357927236889E-3    5.294067156221098E-4    1.298751798599991E-3   -2.319276060001458E-3   -4.669212810043095E-4    7.979691939785494E-2    5.151621841041376E-1

 1.412500000000000E9     1.109167052778100E-1    4.989667225613477E-1   -2.152433344881908E-3    3.305764255847064E-4    4.162158045935341E-4    1.536203247181433E-3   -2.392516934724173E-3    1.165441244971669E-5
                        -2.149423858967578E-3    3.401314453952243E-4    1.005946093222740E-1    5.180511877053169E-1   -1.817650299776438E-4    9.212469522305027E-4    1.004217105550666E-3    8.665937573462834E-4
                         4.089639596401798E-4    1.548727969680171E-3   -1.718322783057598E-4    9.452601149200124E-4    1.091099398726912E-1    5.041481033468457E-1   -2.028551573777532E-3    6.114634376436585E-4
                        -2.398141548135120E-3   -9.418115878601511E-6    1.024862373184893E-3    8.503592087148562E-4   -2.042284043706056E-3    6.075296508800588E-4    9.181767669449045E-2    5.115228100444017E-1

 1.425000000000000E9     1.212292501868051E-1    4.953312448620219E-1   -1.474242276082383E-3    1.038764168878020E-3    1.102960722740175E-3    1.132382909244755E-3   -1.902502996702959E-3    1.302881701232569E-3
                        -1.449181055378201E-3    1.037048218875515E-3    1.118305564402878E-1    5.145235141040112E-1    1.064495307447325E-4    1.089896212185629E-3    1.274024592305974E-3    2.803303061450451E-4
                         1.130902239478505E-3    1.131903415770082E-3    8.424323154529612E-5    1.116308274448894E-3    1.210069652524609E-1    5.003117013967245E-1   -1.295716395574276E-3    1.174023290424359E-3
                        -1.905716154036398E-3    1.303985367866118E-3    1.262280806519510E-3    2.597079012245549E-4   -1.313920593659056E-3    1.189627443519462E-3    1.027159500515211E-1    5.079225505719273E-1

 1.437500000000000E9     1.303987263635047E-1    4.921440644584986E-1   -7.874525902749301E-4    1.151186116017965E-3    1.553378224220155E-3    3.911898640460534E-4   -7.957198733150839E-4    2.109661630942135E-3
                        -8.099088875384858E-4    1.171692663704645E-3    1.223685792953220E-1    5.113309360315538E-1    6.540404528287267E-4    1.092176590318785E-3    1.205865723035860E-3   -3.828145822324128E-4
                         1.558110538509260E-3    3.992276172683545E-4    6.301789227013830E-4    1.091437985652563E-3    1.318025386435680E-1    4.966883608167442E-1   -6.252225257449438E-4    1.243349541026718E-3
                        -7.643513817007857E-4    2.130726954527979E-3    1.206129039276143E-3   -3.570942865484970E-4   -6.419556879225432E-4    1.223702901208204E-3    1.126449927962521E-1    5.049613861065200E-1

 1.450000000000000E9     1.392609959476168E-1    4.898172257772213E-1   -4.222164252523947E-4    1.039993655663588E-3    1.505490930170187E-3   -5.105812315440155E-4    6.063409668452818E-4    2.084903137913164E-3
                        -4.370747279859547E-4    1.054877817887485E-3    1.325642094306499E-1    5.087705810263030E-1    1.200314699277157E-3    6.641495620911057E-4    8.450609486749474E-4   -9.451508655551906E-4
                         1.504727722966680E-3   -5.353250749144623E-4    1.194119090853968E-3    6.686498672726546E-4    1.418494630566422E-1    4.937172395588433E-1   -2.880113735706444E-4    1.064286722647311E-3
                         6.251735687870496E-4    2.077930314055052E-3    8.332787967291358E-4   -9.466690096314714E-4   -2.735219904781583E-4    1.081519812366935E-3    1.223787012909913E-1    5.027307134096527E-1

 1.462500000000000E9     1.482485735791972E-1    4.881039283605496E-1   -1.815125351722358E-4    1.062863106044846E-3    9.535879950413525E-4   -1.215252824082807E-3    1.664576281995439E-3    1.242985413620595E-3
                        -1.870033600861334E-4    1.071857256059574E-3    1.427622241227498E-1    5.065401199226969E-1    1.343118431767951E-3   -7.328581364256330E-5    1.959588848047098E-4   -1.192323519318138E-3
                         9.247672926235983E-4   -1.219147552110293E-3    1.324572394883639E-3   -7.852099660689311E-5    1.518072807119061E-1    4.912289118598316E-1   -8.827333904019535E-5    1.029650981122243E-3
                         1.690175457588004E-3    1.235998769853565E-3    1.911290731031961E-4   -1.202318095537202E-3   -8.314838117803273E-5    1.007554973442002E-3    1.322273863640616E-1    5.005759160591362E-1

 1.475000000000000E9     1.575616952260590E-1    4.864630299961085E-1    1.277751242709735E-4    1.109272901902423E-3    6.723618426843342E-5   -1.438138994436743E-3    1.950190243455411E-3   -3.641530952723301E-5
                         1.391937907392035E-4    1.126733087537131E-3    1.529643273689491E-1    5.045410015227979E-1    9.882621081974271E-4   -6.749924282263677E-4   -5.006045461626872E-4   -1.027918421512947E-3
                         3.552525217536119E-5   -1.423239743723745E-3    9.698235855266575E-4   -6.746232903711122E-4    1.618376107958867E-1    4.888825581546344E-1    1.682676443022000E-4    1.085532951632400E-3
                         1.952697257628176E-3   -6.957208428846946E-5   -4.906792884410142E-4   -1.025034739953009E-3    1.678388306591465E-4    1.044104207590566E-3    1.420495105869991E-1    4.982281165504780E-1

 1.487500000000000E9     1.669387005966073E-1    4.847295671721473E-1    5.454517359975031E-4    1.043364601224688E-3   -6.805734265723355E-4   -1.083438750179115E-3    1.376702909672238E-3   -1.096832792724776E-3
                         5.528273951353943E-4    1.022434494508096E-3    1.631231593296426E-1    5.023150473920958E-1    4.294577496977136E-4   -9.075655599425762E-4   -8.840911516319240E-4   -5.158328378705080E-4
                        -6.864529089388331E-4   -1.099874396418302E-3    4.358294762022573E-4   -9.074622932778814E-4    1.716394228170035E-1    4.864485073570197E-1    5.544869150501621E-4    9.567276229228004E-4
                         1.375482437433954E-3   -1.114134584198588E-3   -8.753787919925104E-4   -5.134657642996692E-4    5.653729832688320E-4    9.578579968779901E-4    1.516247620214962E-1    4.957346111833029E-1

 1.500000000000000E9     1.765690484634722E-1    4.831478479219857E-1    9.005879502517000E-4    6.433702406799429E-4   -1.030706208517578E-3   -4.884508006030916E-4    3.809072338470652E-4   -1.542177279553518E-3
                         9.239407710319092E-4    6.326675745824706E-4    1.730610158885767E-1    5.001555653527356E-1   -6.734779387212410E-7   -7.824721947197213E-4   -8.831432715407591E-4    1.505178297129566E-5
                        -1.010487677832543E-3   -4.810973751225963E-4   -3.815080869844739E-7   -7.948671000769837E-4    1.813063013929709E-1    4.841344056940350E-1    8.400953934747434E-4    5.975564999744995E-4
                         3.937044338505926E-4   -1.538402800519793E-3   -8.750717153655278E-4    1.908084294549158E-5    8.478982240874743E-4    5.959338299989947E-4    1.612637721143207E-1    4.935193848510284E-1

 1.512500000000000E9     1.868798573761691E-1    4.817740829128888E-1    9.182736949683892E-4    1.269570262317383E-4   -9.817211672470223E-4    7.429026731962745E-5   -5.411402336002685E-4   -1.320115413817405E-3
                         9.648520437005870E-4    1.202101053157599E-4    1.836128019711299E-1    4.982164074666955E-1   -1.766740526899468E-4   -5.777157843331349E-4   -6.391817963916509E-4    4.133341164920291E-4
                        -9.690854880473846E-4    8.498716399250055E-5   -2.232181531656396E-4   -5.748560500110594E-4    1.912201444286866E-1    4.821632081193072E-1    9.076866519481620E-4    1.533961392142686E-4
                        -5.321271742716231E-4   -1.333674751320337E-3   -6.279114105847544E-4    3.869026438560174E-4    8.807128821684930E-4    1.702581349283061E-4    1.714803171746936E-1    4.917045569348302E-1

 1.525000000000000E9     1.980033381417942E-1    4.805446395610415E-1    7.122273770677736E-4   -2.137099111138795E-4   -7.335606546059846E-4    4.466917823295882E-4   -1.065558299708741E-3   -6.945648900158058E-4
                         6.916800114966011E-4   -1.927417053793942E-4    1.947407566753590E-1    4.962667125728323E-1   -2.451729738005528E-4   -5.132733271714715E-4   -3.393355828294855E-4    5.576975397251076E-4
                        -7.050855114009625E-4    4.547426467832084E-4   -2.798404713473271E-4   -4.957431379078429E-4    2.017948225086575E-1    4.803564162416437E-1    7.191955110093635E-4   -1.273354352602413E-4
                        -1.066734927574289E-3   -6.628866977191425E-4   -3.251838509695019E-4    5.528601819570530E-4    7.049041709065556E-4   -1.151706963624767E-4    1.824159904721211E-1    4.901375773624561E-1

 1.537500000000000E9     2.099634129355001E-1    4.790442183772773E-1    4.668776362568501E-4   -2.439401683981072E-4   -4.191970664991112E-4    6.233095639401822E-4   -1.119831027581953E-3    4.456427146131758E-5
                         4.619615657135253E-4   -2.676004498898081E-4    2.066612323777673E-1    4.940896894292376E-1   -4.469758287794915E-4   -4.677065176728334E-4   -4.959426783736690E-5    6.100346877467069E-4
                        -3.861835136028958E-4    6.433664655931638E-4   -4.418640587829578E-4   -4.310673277420794E-4    2.130753300714490E-1    4.782684848889724E-1    5.348605408830962E-4   -2.121296067608310E-4
                        -1.115806661226400E-3    3.928453109001368E-5   -3.321475814510233E-5    5.820316940964009E-4    5.461211026827254E-4   -2.066521259550417E-4    1.940152771422573E-1    4.884142328205078E-1

 1.550000000000000E9     2.224554463852658E-1    4.769473554116180E-1    3.867058293856443E-4   -2.626392334500642E-4   -7.297422898444762E-5    7.007878361999368E-4   -7.888326333402178E-4    5.586322415395003E-4
                         3.757012088898742E-4   -2.511589695817237E-4    2.191980388219952E-1    4.913571453605649E-1   -6.216732495758121E-4   -2.497176842930431E-4    1.743266651736339E-4    5.114049285700931E-4
                        -7.384614155355957E-5    7.062994482060471E-4   -6.286802342675867E-4   -2.593394291658086E-4    2.251113907390607E-1    4.756746642513602E-1    5.205272857332846E-4   -2.629564603233242E-4
                        -8.039850628427937E-4    5.578481051002533E-4    1.706559214577462E-4    4.969393654907255E-4    4.942634878058706E-4   -2.598824962397913E-4    2.060441518992050E-1    4.863041851029618E-1

 1.562500000000000E9     2.353644746728464E-1    4.742127369975248E-1    3.870993256590964E-4   -3.041361703034243E-4    2.443953629176661E-4    6.533014212104604E-4   -3.268555343978819E-4    7.678758349244730E-4
                         3.863085075965801E-4   -3.282167326089952E-4    2.321735956279774E-1    4.881280545603291E-1   -7.066448736277204E-4    7.451093283766017E-5    3.793113202309140E-4    3.457833401441987E-4
                         2.232478841055608E-4    6.536643936070883E-4   -6.804198023413116E-4    9.110583374685244E-5    2.377261341419599E-1    4.726992745788273E-1    4.788564854382350E-4   -4.124693828815375E-4
                        -3.459994382626024E-4    7.883614228643275E-4    3.744274965352253E-4    3.432975811821743E-4    4.875159677593354E-4   -4.101356859205660E-4    2.183749227374145E-1    4.836064813684432E-1

 1.575000000000000E9     2.485395316253551E-1    4.710805288170836E-1    3.282175386147435E-4   -4.945270927406714E-4    5.009414053159198E-4    4.256433378947118E-4    9.326446161298584E-5    7.554693583945998E-4
                         3.119719551649220E-4   -4.725457489016162E-4    2.455706086817234E-1    4.844086029726963E-1   -5.188439677749292E-4    3.943754477898406E-4    4.666191004511334E-4    1.466862200852711E-4
                         4.997628465166770E-4    4.731822225631607E-4   -5.027637802180532E-4    4.068905355302499E-4    2.508782103960011E-1    4.693671036190813E-1    3.217649239723416E-4   -6.093901965179744E-4
                         9.436348347981091E-5    7.728750512021337E-4    4.646012745250752E-4    1.210057108872169E-4    3.195522921199459E-4   -5.894254915304986E-4    2.311204319774406E-1    4.804346480368754E-1

 1.587500000000000E9     2.619818601702476E-1    4.673042033214111E-1    6.111656454068098E-5   -6.002028479212076E-4    6.174164630355553E-4    1.219177018555466E-4    4.184805407953162E-4    5.919240981480784E-4
                         7.481658485532843E-5   -6.076096646457713E-4    2.592115478085362E-1    4.799342743488985E-1   -2.147980708689232E-4    5.275403845042014E-4    4.524814003247183E-4   -1.087933541929272E-4
                         6.402144706832222E-4    1.269091973199608E-4   -2.004741320769907E-4    5.374830008293368E-4    2.645436350666647E-1    4.655711126061478E-1    1.189174615339750E-5   -7.065560238728477E-4
                         4.313032013363619E-4    5.680307701274030E-4    4.418562824457924E-4   -1.136654505569373E-4    3.941575739687162E-5   -7.031300702863908E-4    2.443441703733041E-1    4.764229742997126E-1

 1.600000000000000E9     2.759592078150885E-1    4.625414641285819E-1   -2.020712674278822E-4   -5.566691253129052E-4    5.732317821530007E-4   -2.050645081171693E-4    6.043968943336264E-4    2.545911027072618E-4
                        -2.074434703093646E-4   -5.574185307288652E-4    2.732963025901728E-1    4.744508545493078E-1    5.261990821179659E-5    4.446143261210415E-4    2.879907351037569E-4   -3.127283471260358E-4
                         5.690292425909518E-4   -2.094712401289310E-4    5.142528242655232E-5    4.293907102772500E-4    2.786897084599014E-1    4.610627158027096E-1   -2.785634970825266E-4   -5.547680768924622E-4
                         6.235296468387048E-4    2.810652212657054E-4    3.043974821289930E-4   -2.990979605568902E-4   -2.897847994005597E-4   -5.899390736684207E-4    2.580779863750645E-1    4.713081136968306E-1

 1.612500000000000E9     2.903288443591454E-1    4.566988199182141E-1   -3.719064385283274E-4   -3.642434616466298E-4    3.586432770687780E-4   -4.459423255846471E-4    6.340305989543700E-4   -6.210732816907622E-5
                        -3.748661180401385E-4   -3.298298153660043E-4    2.876999838036784E-1    4.678386217965373E-1    1.540811054570010E-4    2.911491615159937E-4    8.177620464196679E-5   -3.680398971198656E-4
                         3.685804376358598E-4   -4.657404705138727E-4    1.445404067478222E-4    2.985192612418356E-4    2.931812042712547E-1    4.555927923726871E-1   -4.407166006143491E-4   -3.588255088020218E-4
                         6.694715792403064E-4   -8.536092902805569E-5    8.164112801585955E-5   -3.674566409943981E-4   -4.277603179745498E-4   -3.577232346753188E-4    2.722451092151640E-1    4.650506071322388E-1

 1.625000000000000E9     3.049821382676302E-1    4.493586061789924E-1   -3.938733862315145E-4   -1.339849443882283E-4    7.247316907132997E-5   -5.178336401125299E-4    4.933001611507584E-4   -4.099395553276346E-4
                        -3.960157185412548E-4   -1.419212624020309E-4    3.022805477635138E-1    4.600834806008154E-1    1.484527618552643E-4    2.312933836521958E-4   -1.049227593369818E-4   -3.245305475413520E-4
                         5.984958551565871E-5   -5.364877570744735E-4    1.655205390544415E-4    2.195188311209120E-4    3.077022353389431E-1    4.489624555962971E-1   -4.311915527793901E-4   -1.469517632614483E-4
                         5.077815526940372E-4   -4.215709826366962E-4   -9.373562929194923E-5   -3.435457116321840E-4   -4.372193430750880E-4   -1.257094655602632E-4    2.865720967623662E-1    4.576088737817610E-1

 1.637500000000000E9     3.195934562999551E-1    4.406598380795914E-1   -3.444560755449071E-4   -1.214141794820546E-5   -2.046083614680941E-4   -4.112696589648611E-4    1.805762203781576E-4   -5.929348651706743E-4
                        -3.188815233580491E-4   -2.246491584104718E-5    3.168322685417513E-1    4.510360267810349E-1    1.994871617952022E-4    1.944928415473279E-4   -2.066469235237443E-4   -1.880478066001987E-4
                        -1.893085504780852E-4   -4.495093321658105E-4    2.127384334335118E-4    2.129506373589272E-4    3.221326410779164E-1    4.411273820334964E-1   -3.566656433690964E-4   -1.940488548632243E-5
                         1.748700634104510E-4   -5.841160750916776E-4   -2.047402923112626E-4   -2.076985561728967E-4   -3.592106486725620E-4   -2.290257803794915E-5    3.009555532505783E-1    4.492798885492876E-1

 1.650000000000000E9     3.340675183912012E-1    4.308297354974380E-1   -2.603026229333018E-4    4.054492059504122E-5   -3.305555843471900E-4   -2.285913658723271E-4   -1.701155683148253E-4   -5.720065212615053E-4
                        -2.968210646100041E-4    4.691035235285106E-5    3.312782685870467E-1    4.408788053752701E-1    3.045982622033107E-4    1.361541708610407E-4   -2.455544897185004E-4   -9.362263698099354E-5
                        -3.200691300274467E-4   -2.311036831461845E-4    2.863273093059365E-4    1.166253066066533E-4    3.366024374028068E-1    4.320575290257785E-1   -3.252286928943631E-4    4.084616123776076E-5
                        -1.929265849820209E-4   -5.849492308379917E-4   -2.256732492159014E-4   -7.884245332532409E-5   -3.235375870656915E-4    6.993319548501391E-5    3.151785513800070E-1    4.400672564111813E-1

 1.662500000000000E9     3.482802633300063E-1    4.198610981975220E-1   -2.862658472236537E-4    1.143430293267666E-4   -3.440963342370626E-4   -5.443647447923373E-5   -4.625892186918511E-4   -3.502008620517665E-4
                        -2.932075820095820E-4    9.193490035694547E-5    3.455061007678769E-1    4.293926235218605E-1    3.330594271762854E-4   -2.141911915788444E-5   -1.886221421374724E-4    5.078326819341099E-6
                        -3.429690504936369E-4   -3.321767211154581E-5    3.396561522814097E-4   -4.899278971846284E-5    3.509791026416897E-1    4.215918357217935E-1   -3.036538140917723E-4    1.268879442137076E-4
                        -4.587016372906689E-4   -3.299739397753781E-4   -2.141283891671186E-4    3.427673430867992E-5   -3.137129730052256E-4    1.394478545347862E-4    3.290830875085002E-1    4.295958348610468E-1

 1.675000000000000E9     3.620776118909740E-1    4.077430799149463E-1   -2.333927123498121E-4    2.217776831573098E-4   -3.048899177207075E-4    8.305322050295996E-5   -5.615593635791488E-4   -1.092550523734851E-5
                        -2.276974893102606E-4    1.940296760681610E-4    3.590749335789781E-1    4.166557661440331E-1    2.451660112569770E-4   -1.681020479113731E-4   -1.561960594864584E-4    7.545438835865631E-5
                        -2.799099861679604E-4    9.491118959344736E-5    2.451432214693267E-4   -1.793267882351281E-4    3.651759560571924E-1    4.095925339134152E-1   -2.296407805202417E-4    2.510824915261769E-4
                        -5.696744709112827E-4   -3.304887383484774E-5   -1.511456353370628E-4    5.245899310136733E-5   -2.499022212017035E-4    2.603519043090198E-4    3.421720597202386E-1    4.176798219799994E-1

 1.687500000000000E9     3.752592887851847E-1    3.944609203010064E-1   -1.114674713632648E-4    2.938698229329327E-4   -2.078037577023545E-4    1.866869155372943E-4   -4.421787690378664E-4    2.679573426460392E-4
                        -1.376228535597803E-4    2.646279298444279E-4    3.717895301276601E-1    4.024900057839229E-1    1.151529597215505E-4   -2.465493733808906E-4   -1.081392698003286E-4    1.125753021005426E-4
                        -1.980659156009075E-4    1.788172118825100E-4    1.125216555706748E-4   -2.508904093729927E-4    3.789554942737178E-1    3.961371002349933E-1   -1.058748469332790E-4    3.440612951943118E-4
                        -4.497988750991323E-4    2.698839798686164E-4   -1.420543681245846E-4    1.035456865935168E-4   -8.768226898282853E-5    3.362640126489387E-4    3.545382737249198E-1    4.044948703102932E-1

 1.700000000000000E9     3.875722493811654E-1    3.800327701196686E-1    3.581267295345829E-5    3.088525484194186E-4   -9.100042493671355E-5    2.318682785798016E-4   -1.841241500091780E-4    4.106100771888436E-4
                         5.022831076433381E-6    2.786547130063812E-4    3.836807352843379E-1    3.872265477315737E-1    8.170445106679873E-6   -2.109376591987437E-4   -6.893470587286157E-5    1.484552905756467E-4
                        -1.027158271136807E-4    2.348389128528609E-4   -1.022366601060985E-5   -2.076578004144317E-4    3.920628391508911E-1    3.814075699131978E-1    6.329316551513275E-5    3.176226963101771E-4
                        -1.699682976316665E-4    4.335932537581627E-4   -7.760465762537370E-5    1.369659226164727E-4    4.542508468522603E-5    3.128411333609658E-4    3.660390231768768E-1    3.899380050978666E-1

 1.712500000000000E9     3.989133827470056E-1    3.647274833622838E-1    1.277489981440978E-4    2.221238313178537E-4    1.215052156092053E-5    2.502522467806686E-4    9.051754008099016E-5    4.168746520069281E-4
                         1.423252315579258E-4    2.255921616620283E-4    3.944675234472962E-1    3.708042328584066E-1   -4.938558822328359E-5   -1.171617843979801E-4   -2.451323573253878E-5    1.987134986624949E-4
                         2.789607465142142E-5    2.460222327532453E-4   -5.641864660039396E-5   -1.455931037411689E-4    4.042983264296818E-1    3.656980820698137E-1    1.765072263792574E-4    2.072496014641017E-4
                         6.679852696395245E-5    4.135598060727275E-4   -3.255889059563283E-5    1.547259593663560E-4    1.644071700303844E-4    2.247032542536225E-4    3.766289199885962E-1    3.742863206283309E-1

 1.725000000000000E9     4.090920859261741E-1    3.484355252316941E-1    1.703416403071355E-4    1.112237945012714E-4    1.281933202292063E-4    1.899065173682995E-4    2.705101356667304E-4    2.829392450598194E-4
                         1.898218401427769E-4    1.152315397255367E-4    4.041333484744650E-1    3.534593260168352E-1   -2.915440129524097E-5   -1.017505196942401E-4    5.905714766440080E-5    1.712062952011937E-4
                         1.228381666393719E-4    2.026428452343612E-4   -4.975447022489212E-5   -9.954366232505830E-5    4.154595084414706E-1    3.491002950632963E-1    1.978321293107105E-4    7.872855030944982E-5
                         2.626764350665132E-4    2.757020583440905E-4    5.846183053590819E-5    1.954950493391884E-4    1.902476708401921E-4    8.659295475338776E-5    3.863881491185753E-1    3.577236622240227E-1

 1.737500000000000E9     4.183059817471648E-1    3.310518045304006E-1    2.014047567965859E-4    5.211861017937207E-5    2.017609023725970E-4    1.176617271132892E-4    3.518529747893814E-4    9.382470591188555E-5
                         1.732164161510512E-4    4.672271694701392E-5    4.126841194426584E-1    3.350988526576651E-1   -4.693448843239920E-5   -1.115875873889909E-4    1.225350398275791E-4    1.560902932141676E-4
                         1.930683696055671E-4    1.391179859178692E-4   -4.427130831836387E-5   -1.109713292441666E-4    4.255018994552281E-1    3.315064253456445E-1    1.504733050857895E-4    2.399770661784392E-5
                         3.294597217775956E-4    1.054477244542073E-4    1.264606628994363E-4    1.370311845320484E-4    1.772852071896607E-4    2.122357829719643E-5    3.951105553449550E-1    3.402668193238813E-1

 1.750000000000000E9     4.262833998664508E-1    3.125539846781802E-1    1.587966878657918E-4   -5.728468711401335E-6    1.921525806826286E-4    2.103692019035126E-5    3.176804482010178E-4   -1.109717419018295E-4
                         1.378209447140685E-4   -1.255497836525368E-5    4.198932298255711E-1    3.158683358663839E-1   -8.461838048692868E-5   -1.153628958155088E-4    1.721746257198490E-4    7.319128466732880E-5
                         2.180179817047824E-4    1.258702426184165E-5   -6.592690918361546E-5   -1.223939342506512E-4    4.342154587979193E-1    3.130835566194564E-1    1.480264805068776E-4   -2.247721252628722E-5
                         3.383928149632539E-4   -9.747865854204613E-5    2.060205054018013E-4    6.958478481516125E-5    1.363509179424698E-4   -1.071466986697624E-5    4.024755607378977E-1    3.221486184831587E-1

 1.762500000000000E9     4.330790140269876E-1    2.931390795293261E-1    1.531617895934688E-4   -9.044272786382773E-5    1.788430758495069E-4   -5.369386716210592E-5    1.968889580805253E-4   -2.371949936949340E-4
                         1.577048188599181E-4   -1.052239342056258E-4    4.255687208016035E-1    2.959492858952302E-1   -1.175692917252969E-4   -8.724206026737445E-5    1.793875542925990E-4   -2.431031136115566E-5
                         1.770370134509889E-4   -8.134155496164617E-5   -1.242642002538297E-4   -9.001629259205683E-5    4.413507423608918E-1    2.938023021436735E-1    1.057316202379477E-4   -7.485056235163095E-5
                         2.070878886715998E-4   -2.275234211866323E-4    1.836540753531750E-4   -4.272271652405786E-5    1.050847485780353E-4   -1.032587716790155E-4    4.084612886554626E-1    3.036133555603559E-1

 1.775000000000000E9     4.384032115460855E-1    2.731841102996924E-1    9.718620705253878E-5   -1.417656796708103E-4    1.157849477779302E-4   -1.212647111425011E-4    5.881394842087522E-5   -2.961906838888863E-4
                         9.896399039422217E-5   -1.657242604332159E-4    4.296342234088720E-1    2.755480442810593E-1   -1.522703834989906E-4   -1.801947799822562E-5    1.628892573209215E-4   -1.212184121790514E-4
                         1.057173432059535E-4   -1.185864887804073E-4   -1.537005999079469E-4   -2.593380899570881E-5    4.469649936626391E-1    2.738096560295427E-1    4.528491864076767E-5   -1.170284520629091E-4
                         6.213108677849527E-5   -2.791772654754982E-4    1.799668019616442E-4   -1.141101782772894E-4    4.579539301719226E-5   -1.066099574894621E-4    4.127758781076105E-1    2.847459131218708E-1

 1.787500000000000E9     4.423361595997225E-1    2.527756326296385E-1   -1.534164490294305E-5   -1.441399200776980E-4    5.727867651995853E-5   -1.495854094639039E-4   -1.028985073180103E-4   -2.498932977782766E-4
                        -9.144589869771293E-6   -1.869982235834918E-4    4.318741231485728E-1    2.545722633329116E-1   -1.617730702123099E-4    3.861589532162758E-5    1.080660839773366E-4   -1.550022250653469E-4
                         5.289501488983404E-5   -1.281933381466444E-4   -1.330698272681191E-4    4.012111110653524E-5    4.508467299072123E-1    2.532454007193037E-1   -3.923845246497891E-5   -1.242375762851302E-4
                        -1.075112445220350E-4   -2.454939273911107E-4    8.238795852585525E-5   -1.939786689399703E-4   -2.813722057830196E-5   -7.988416586739688E-5    4.154695423393155E-1    2.654936725977745E-1

 1.800000000000000E9     4.448714147287294E-1    2.321825844023155E-1   -1.158254034713436E-4   -1.404215942775391E-4    1.061741235628914E-5   -1.537150417964516E-4   -2.001697827424575E-4   -1.621950160662634E-4
                        -9.437200836841711E-5   -1.469773463764447E-4    4.322499691011285E-1    2.333749059377564E-1   -1.204612933579815E-4    5.419523949822102E-5    7.650241318059503E-6   -1.938904435189747E-4
                         9.360424909385748E-6   -1.559247850606071E-4   -1.224502097198949E-4    9.022369864331184E-5    4.533329138342354E-1    2.321028318134056E-1   -8.643140705898736E-5   -5.457043395429164E-5
                        -2.001909536701508E-4   -1.810967463539756E-4    7.949195087776386E-6   -2.425754835812657E-4   -1.010263777694055E-4   -3.736516228877948E-5    4.163613887695169E-1    2.459166268924975E-1

 1.812500000000000E9     4.457311979969032E-1    2.113932764428653E-1   -1.389831627676703E-4   -2.962195316639960E-5   -1.391491688267111E-5   -1.746295275828148E-4   -2.819341603866477E-4   -2.346099268755618E-5
                        -1.687099174746697E-4   -4.680308843354885E-5    4.307808951164389E-1    2.118970800651437E-1   -9.115260943275664E-5    1.253998091024148E-4   -9.360620811002360E-5   -2.116245463422425E-4
                        -3.323252410273990E-5   -1.465524506890920E-4   -9.364276975017358E-5    1.319817373670192E-4    4.543453841022917E-1    2.105530724190108E-1   -9.509757358511205E-5    1.547055729120229E-5
                        -2.589418567383431E-4   -9.227901929969409E-6   -1.061176926088532E-4   -2.229724262918790E-4   -1.073994266215297E-4    1.308159765002025E-5    4.158713610039261E-1    2.259586272265610E-1

 1.825000000000000E9     4.450199114175463E-1    1.906242505531694E-1   -1.027469850849012E-4    6.356565052580802E-5   -1.164125560811492E-4   -1.275293126396393E-4   -2.508543971798341E-4    1.203919450069843E-4
                        -1.244851285982846E-4    4.099731744434148E-5    4.275185932830502E-1    1.906559249338060E-1   -5.851764761005577E-5    1.420687169733274E-4   -2.238316702244500E-4   -1.413607791083049E-4
                        -1.182564217905410E-4   -1.564439007758404E-4   -4.991319032694931E-5    1.608788853019383E-4    4.537929352706906E-1    1.889270070036548E-1   -8.018462573275092E-5    9.322226683009438E-5
                        -2.432354793020909E-4    1.122638946086722E-4   -2.058278323528919E-4   -1.186922073018406E-4   -6.535599765084741E-5    1.030448740725148E-4    4.138270056972069E-1    2.058210877536423E-1

 1.837500000000000E9     4.423382814602430E-1    1.698352922786520E-1   -6.598285786958446E-5    1.269427891391202E-4   -1.824214855959648E-4   -1.093506321651215E-4   -1.064807032943453E-4    2.209249499626346E-4
                        -4.031051377515993E-5    1.089156101232048E-4    4.222939801489116E-1    1.698161812565705E-1    2.009117182572119E-5    1.920961461376970E-4   -2.675362690079839E-4   -2.632578434092984E-5
                        -1.992872682007208E-4   -1.003410958095100E-4    3.889934010156044E-6    1.803727476269941E-4    4.516697089664832E-1    1.674612718509848E-1    1.763946408021326E-5    1.053357316640177E-4
                        -1.353158245209409E-4    2.206059933472243E-4   -2.514211328329958E-4    7.884290815955906E-6    3.902573623916439E-7    1.308380421997959E-4    4.103865174031784E-1    1.858984094560140E-1

 1.850000000000000E9     4.378394707671132E-1    1.492988688420156E-1   -6.926955073738141E-6    1.071792656643410E-4   -2.387165865987403E-4    3.630174749588064E-5   -8.283305617559898E-6    2.356582571163838E-4
                         1.414819725868924E-5    1.096879184882236E-4    4.152261813169448E-1    1.497412605066497E-1    1.182208013698603E-4    1.480979466712844E-4   -2.228527844180634E-4    1.217325561832915E-4
                        -2.067533908004620E-4    3.917749457198168E-6    8.764657350693012E-5    1.967430588120268E-4    4.478809216105206E-1    1.464845672727981E-1    6.390690357035455E-5    8.215428497882648E-5
                        -2.119735559604099E-5    2.296442729192632E-4   -2.144854469822952E-4    1.250521937979967E-4    6.565244615589246E-5    9.746814206640967E-5    4.054205535895267E-1    1.664435281606889E-1

 1.862500000000000E9     4.315842192183942E-1    1.289291580790129E-1    9.529295079991697E-5    1.220914504612658E-4   -1.958359365442786E-4    1.312315578988919E-4    1.320582853498224E-4    2.004288830999210E-4
                         6.576435791197862E-5    8.943844970845036E-5    4.063805040166814E-1    1.304918212225906E-1    1.618251912150120E-4    1.075547503035070E-4   -1.380291453927126E-4    2.441216809383110E-4
                        -2.092837844414055E-4    1.373496045792039E-4    1.620974787346854E-4    1.077811062492155E-4    4.424142168470360E-1    1.260394794557800E-1    1.216531900012619E-4    4.294870334393317E-5
                         1.391253525442194E-4    1.982844408941896E-4   -1.356885158168397E-4    2.319370300612886E-4    1.266111215820025E-4    3.769667697654966E-5    3.987678070414629E-1    1.477407302313558E-1

 1.875000000000000E9     4.233512772920133E-1    1.089562222411834E-1    1.251748413905755E-4    7.882806810096985E-5   -8.526942051615940E-5    2.380670511629548E-4    2.572828537359820E-4    1.048039785007965E-4
                         1.234709528873949E-4    6.496869720436174E-5    3.957798014202513E-1    1.123231908742506E-1    1.846671264358971E-4    4.559737115715750E-5    3.002086452746552E-5    2.718707112516289E-4
                        -6.917477025474060E-5    2.540379674663286E-4    2.079680543668480E-4    5.172302657180666E-5    4.351759185228032E-1    1.061272370384512E-1    1.229811028740481E-4    4.825443908267274E-6
                         2.050856966658235E-4    8.956679363908185E-5    3.341050916617036E-5    2.782445208776394E-4    1.620581374000055E-4    1.061924747485555E-5    3.903656529862194E-1    1.298799564174483E-1

 1.887500000000000E9     4.134073096067821E-1    8.965274586928307E-2    1.703634054998336E-4   -1.444463490128306E-5    7.967362913049132E-5    2.638663743916311E-4    2.134986736762560E-4   -4.934903373561163E-5
                         1.368645212679446E-4   -2.168054972682024E-5    3.833737099907262E-1    9.520464974736978E-2    1.989367150081004E-4   -5.385587673666316E-5    1.748090551993116E-4    2.104085197487538E-4
                         4.692581437206206E-5    2.653201825551277E-4    1.926263422807960E-4   -5.483486889244805E-5    4.260036521714984E-1    8.701652303771107E-2    1.345157869957455E-4   -7.630047207065927E-5
                         2.319147492007956E-4   -4.886904078148993E-5    1.757439275947281E-4    1.825783775792134E-4    1.152984168255194E-4   -7.287197564522536E-5    3.799852622492562E-1    1.129018069048299E-1

 1.900000000000000E9     4.018172573986050E-1    7.120248442113153E-2    1.562576395126597E-4   -9.547745586069431E-5    1.443281209134886E-4    2.182659147657932E-4    1.512390772224606E-4   -1.834286993291615E-4
                         1.273907753501460E-4   -9.663469909677072E-5    3.692169636994507E-1    7.939746172176823E-2    1.548378741725193E-4   -1.329563080355684E-4    2.604397511155135E-4    7.051736620776068E-5
                         1.747914762846833E-4    1.900298888150652E-4    1.352885811973906E-4   -1.121383892150153E-4    4.149966009814268E-1    6.861869267997327E-2    1.034988620587802E-4   -1.437953486060786E-4
                         1.495706253952931E-4   -1.932062865044884E-4    2.647102524631607E-4    6.475632595231104E-5    9.848025172007945E-5   -1.307694499715570E-4    3.679219257148367E-1    9.686607403635035E-2

 1.912500000000000E9     3.886743885471456E-1    5.397940005097131E-2    1.017912153714528E-4   -1.658821046092298E-4    2.798624922053454E-4    3.999651758719737E-5   -1.804590179037286E-5   -1.920308377066318E-4
                         9.877490198899371E-5   -1.303432466126820E-4    3.535199397267869E-1    6.498322462625139E-2    9.147306303186678E-5   -1.501784015520341E-4    2.508821897692046E-4   -7.367069678903189E-5
                         2.647153456020749E-4    8.666620280887878E-5    1.140383089465043E-4   -1.874871953498954E-4    4.024021410804976E-1    5.111311558668396E-2    3.693623668662081E-5   -2.004432153014491E-4
                         4.327607274444751E-5   -2.021613421965607E-4    2.459914950542530E-4   -6.322239687399912E-5    5.705286605249997E-5   -1.712940950409291E-4    3.542112464360131E-1    8.189890242006544E-2

 1.925000000000000E9     3.740886616285439E-1    3.824962919012408E-2    4.443507039043336E-6   -1.648693104594646E-4    2.580381448225183E-4   -8.315482243421779E-5   -1.091657978162637E-4   -1.799187869195589E-4
                         2.454212066068709E-5   -1.368092264057234E-4    3.366270476304493E-1    5.231099126778074E-2    4.082907794023985E-5   -1.781159469916082E-4    1.727065424052028E-4   -1.872847113033317E-4
                         2.549464832490543E-4   -9.747880511231851E-5    3.872303429567034E-5   -1.964586375926740E-4    3.882823726590110E-1    3.463757875619005E-2   -2.685210838007047E-5   -1.922669841936389E-4
                        -1.013838589445497E-4   -1.619501839077873E-4    1.912844915746741E-4   -1.835646158118719E-4   -3.247980035649608E-5   -1.740483306781844E-4    3.391098328297723E-1    6.815687062950092E-2

 1.937500000000000E9     3.580771508744965E-1    2.417426083758171E-2   -5.932610146311689E-5   -1.496328601443901E-4    1.611134119099571E-4   -2.218966674448482E-4   -2.093226296215731E-4   -5.576029426067724E-5
                        -5.184703756519358E-5   -1.590003611784687E-4    3.186472890780978E-1    4.148493249014169E-2   -5.897610645382344E-5   -1.865576019364408E-4    5.529334703228521E-5   -2.451404048959898E-4
                         1.801048968941286E-4   -2.120787498048160E-4   -4.661081799822168E-5   -1.541818179688455E-4    3.728546701640739E-1    1.952939601179555E-2   -1.166960203248898E-4   -1.640318993406379E-4
                        -1.765317255274085E-4   -7.999001004683410E-5    3.279622649974804E-5   -2.477998188451689E-4   -1.209384619241395E-4   -1.460367266244779E-4    3.228040206793449E-1    5.595277187724293E-2

 1.950000000000000E9     3.407938126711995E-1    1.203564861272148E-2   -9.595128524814424E-5   -1.239261958966000E-4    3.903786902727076E-5   -2.652819631269563E-4   -1.916996013577038E-4    1.444487708438135E-5
                        -1.224683067296553E-4   -1.358543747317443E-4    2.998220017079979E-1    3.272579757911328E-2   -1.113434770737796E-4   -1.474546323573665E-4   -9.939904376894856E-5   -2.278272525271004E-4
                         4.265484175786072E-5   -2.793758447746230E-4   -1.404378838338045E-4   -1.366704078047557E-4    3.562329771835584E-1    5.880894738515581E-3   -1.684632183702089E-4   -9.135587484518248E-5
                        -1.909086697720760E-4    2.467362287482037E-5   -8.834433755488464E-5   -2.319352150264657E-4   -1.766361402034656E-4   -9.090721551969142E-5    3.055437886392751E-1    4.561959297535648E-2

 1.962500000000000E9     3.224054056507618E-1    1.853754404486122E-3   -1.682597374071379E-4   -5.248553128704086E-5   -1.161288420922787E-4   -2.315065483881732E-4   -1.195546303339251E-4    1.323113006418423E-4
                        -1.494870479057338E-4   -4.780543962533080E-5    2.802556571127107E-1    2.627437569660863E-2   -1.905472494901506E-4   -6.713603226211331E-5   -2.024440269683739E-4   -1.669246972444398E-4
                        -1.476527634516081E-4   -2.508352275739427E-4   -1.799793418688601E-4   -9.795338544738625E-5    3.385753497692197E-1   -5.981543528029338E-3   -2.011511566941579E-4   -2.267703719651963E-5
                        -1.195918230747741E-4    1.275781301008040E-4   -2.114473066415364E-4   -1.330193133426332E-4   -2.080142929195627E-4   -3.503410318349303E-5    2.873756093861852E-1    3.735000861521596E-2

 1.975000000000000E9     3.028781575423034E-1   -6.276747427738876E-3   -1.627230898844094E-4    2.603922495862073E-5   -2.216102138899707E-4   -1.268217083951786E-4   -3.727061953879809E-5    1.708850136161470E-4
                        -1.450625977981279E-4   -5.677806999904916E-6    2.602563961103842E-1    2.228943471709670E-2   -1.898949890602253E-4    1.747382169222603E-5   -2.706653103952243E-4   -1.083098678767201E-6
                        -2.449571492227008E-4   -1.147801616445121E-4   -2.041068617447234E-4   -2.064300764700548E-6    3.200139949604998E-1   -1.571091135253144E-2   -1.925233940357355E-4    6.091401255928952E-5
                        -2.091525963300775E-5    1.667812619374457E-4   -2.491430457292290E-4   -4.113119345132385E-5   -1.929384820669294E-4    6.866180458745978E-5    2.684741511637321E-1    3.147124981987763E-2

 1.987500000000000E9     2.825784224057797E-1   -1.227054447046569E-2   -1.591909228903673E-4    6.595918549868011E-5   -2.267166422067864E-4    4.434576991978438E-5    1.053924729613139E-4    1.648065268551192E-4
                        -1.302054230510685E-4    7.417952723301836E-5    2.399841228957041E-1    2.096224068420195E-2   -1.841579380494790E-4    7.844696435889298E-5   -1.842622902170177E-4    1.293868491553491E-4
                        -2.577546447675929E-4    3.913864565262487E-5   -1.749509250549744E-4    7.351059050793307E-5    3.006400561206231E-1   -2.320535681645610E-2   -1.418149374364567E-4    1.378898956294813E-4
                         5.723748759579895E-5    1.377344586499416E-4   -2.050284285631108E-4    9.953164686374441E-5   -1.723743008287961E-4    1.328945464591786E-4    2.489635171838633E-1    2.806567744697757E-2

 2.000000000000000E9     2.618139378309849E-1   -1.610386061643245E-2   -1.212992437422125E-4    1.347668334893471E-4   -1.732876828994592E-4    1.570249641594028E-4    1.243556883730671E-4    8.286551684695101E-5
                        -8.449926580078300E-5    1.393248186199746E-4    2.196483871096600E-1    2.202003654057571E-2   -1.485867423727252E-4    1.690813341693303E-4   -1.153818773168646E-4    2.037957759605275E-4
                        -1.883027360016826E-4    1.646306843384630E-4   -1.346039917087420E-4    1.488707084359459E-4    2.806588611530945E-1   -2.837523300739022E-2   -1.000508097603380E-4    1.771871555062237E-4
                         1.374781168931982E-4    7.300016406507922E-5   -1.036108338472563E-4    1.999988000952543E-4   -8.529885233039945E-5    1.786339313314380E-4    2.290530928151268E-1    2.711897336254331E-2

 2.012500000000000E9     2.407458992700418E-1   -1.815957259128698E-2   -3.363001415177233E-5    1.475239720468671E-4   -7.235066700316442E-5    2.284493208053788E-4    1.485507276580130E-4   -2.440906785437383E-5
                        -6.598792051593988E-5    1.656270537576265E-4    1.998146616954152E-1    2.510795176494071E-2   -4.395431765957124E-5    1.941970882155456E-4    1.578770059697696E-5    2.310278324288747E-4
                        -9.846461964683269E-5    2.309100805570213E-4   -4.262376978546290E-5    2.110630263385730E-4    2.602795311169342E-1   -3.164908138563262E-2   -6.520672089897687E-8    1.854128972249010E-4
                         1.402030527050742E-4   -2.137472021927521E-5    3.144307662188886E-5    2.085892670193730E-4   -1.095992736990692E-5    2.180766719508094E-4    2.092487559375593E-1    2.810079643820113E-2

 2.025000000000000E9     2.200736835367647E-1   -1.776699921064676E-2    1.416380653472465E-5    1.545006558374530E-4    7.150191484712682E-5    2.235271159415742E-4    9.539754815520994E-5   -1.059345078160480E-4
                         1.846981137246921E-5    1.538438568041054E-4    1.806705401547524E-1    3.058963032209152E-2    7.509989098796829E-5    2.277278768333201E-4    1.166340102601287E-4    1.433981312285567E-4
                         7.202037123136334E-5    2.136555439128838E-4    6.044652326839994E-5    2.183509858612032E-4    2.397214105559775E-1   -3.260230809541400E-2    7.666112400942299E-5    1.996216732130643E-4
                         1.098092440011863E-4   -8.972805177500977E-5    1.292821886697272E-4    1.392041257558437E-4    7.352975480194426E-5    2.109855086889679E-4    1.897777351855364E-1    3.151633551566308E-2

 2.037500000000000E9     2.000343671578115E-1   -1.490157258720325E-2    1.018584995403382E-4    1.334383317106420E-4    1.672710169062321E-4    1.118531720762210E-4    4.003330035957899E-5   -1.302521848882509E-4
                         1.069465567327091E-4    1.294126970379465E-4    1.627285271044815E-1    3.842058768130089E-2    1.649499095202987E-4    1.335330017120804E-4    1.595309207127089E-4    5.512234937085631E-5
                         1.591924498045051E-4    1.373492474888663E-4    1.514033200110756E-4    1.463668268010655E-4    2.193032998121186E-1   -3.120046317709960E-2    1.865958006509485E-4    1.533729577263813E-4
                         2.624829855890308E-5   -1.131227959472537E-4    1.738670883758759E-4    5.583265094958441E-5    1.823477555100074E-4    1.430049383460798E-4    1.711109892794817E-1    3.737152184923751E-2

 2.050000000000000E9     1.810692152335548E-1   -9.538204265872543E-3    1.369460916666502E-4    9.861443877631026E-5    2.186091379738929E-4    3.832104584837997E-5   -4.472397221701815E-5   -1.241474759836792E-4
                         1.324965637970785E-4    1.153995644286919E-4    1.461900846437421E-1    4.823429364823450E-2    2.033460323438283E-4    6.614927635328634E-5    1.731648903171720E-4   -4.276130840010510E-5
                         2.064730712162141E-4    2.350571543001690E-5    2.197688929226089E-4    4.908674204700725E-5    1.995232178523290E-1   -2.770338730259675E-2    1.988237780855425E-4    5.732900220632877E-5
                        -3.126203474952953E-5   -1.143986873316969E-4    1.519088968331853E-4   -6.755227759223557E-5    2.086999102866252E-4    6.185248666438638E-5    1.537441452587560E-1    4.543640283150659E-2

 2.062500000000000E9     1.632987383633129E-1   -1.925065944516042E-3    1.615055220068723E-4    1.621506299971359E-5    1.627406267708414E-4   -8.935664867148070E-5   -8.611371756929388E-5   -8.053253386144254E-5
                         1.416798020583269E-4    3.706754358283046E-5    1.315746976652120E-1    6.000728244610876E-2    2.035971570527489E-4   -6.089016597406727E-5    9.728716676361518E-5   -1.275036193872134E-4
                         1.981694287458993E-4   -6.937292333288636E-5    1.835466245346004E-4   -3.197263494976955E-5    1.807435908034928E-1   -2.212099682858651E-2    2.249030419780765E-4   -3.147772322767120E-5
                        -7.756941505775035E-5   -5.340230439212964E-5    9.684063203142373E-5   -1.376748508659362E-4    2.225247196121579E-4   -1.310249250620055E-5    1.379071729130456E-1    5.562279981479294E-2

 2.075000000000000E9     1.469242828019909E-1    7.832662682742785E-3    1.565000601971231E-4   -5.761195882140187E-5    8.548378780273212E-5   -1.455196630909996E-4   -9.288594579808535E-5    6.828365998093168E-7
                         1.497397744364213E-4   -3.667442064845348E-5    1.189055966480913E-1    7.347762834214311E-2    1.482007556498964E-4   -1.419677900671768E-4   -1.063493002449009E-7   -1.520375630186129E-4
                         8.823405357509340E-5   -1.751304545527318E-4    1.432355495173798E-4   -1.511670270404358E-4    1.632608544634610E-1   -1.453596099180471E-2    1.633665503051468E-4   -1.100641346495851E-4
                        -9.383910490176160E-5   -6.028483162705066E-6   -9.885688758145658E-6   -1.574220487801123E-4    1.757134220186788E-4   -1.129011952530871E-4    1.238844643264435E-1    6.781612670339623E-2

 2.087500000000000E9     1.319898357192147E-1    1.948667082259929E-2    1.161714010944612E-4   -1.210541995880561E-4   -1.325916383200551E-5   -1.860749716141345E-4   -6.332348504331036E-5    4.112013149288104E-5
                         1.138827109240026E-4   -1.021006180404145E-4    1.082353404636504E-1    8.853881610295336E-2    4.733573971357037E-5   -1.774198928751536E-4   -1.174723471254037E-4   -1.160866072355237E-4
                        -2.165372166816593E-5   -1.583553270706783E-4    5.416240872834025E-5   -2.037079986668598E-4    1.472986737924743E-1   -5.022955660674783E-3    1.239883457473425E-4   -1.681458391225430E-4
                        -7.420234151295024E-5    3.464184665263009E-5   -8.091236685788692E-5   -1.091795181433243E-4    1.163314314362300E-4   -1.665138047168934E-4    1.116399981844172E-1    8.172631645147661E-2

 2.100000000000000E9     1.186193827629071E-1    3.267861835858977E-2    5.493949064197699E-5   -1.662461809277817E-4   -8.948172650271482E-5   -1.292695891663966E-4   -9.676631613257207E-6    7.015594836851223E-5
                         5.556846337614395E-5   -1.458794023105396E-4    9.968862039565882E-2    1.046021326079337E-1   -2.543731432371484E-5   -1.579820114198281E-4   -1.156262240955391E-4   -6.732080712336310E-5
                        -1.051654329334500E-4   -1.341337768966997E-4   -3.297803775933043E-5   -1.578437485942809E-4    1.329804311820209E-1    6.257793673655596E-3    3.720144319070719E-5   -1.956175342024773E-4
                        -1.689805318639822E-5    8.424304070911345E-5   -9.525387090450958E-5   -4.693383294656167E-5    6.515966292999181E-6   -1.742637729086841E-4    1.013322403316418E-1    9.699771390732495E-2

 2.112500000000000E9     1.069083397162311E-1    4.681416627302949E-2   -3.400716854631722E-5   -1.489005807549823E-4   -1.354239669703437E-4   -5.530193141509088E-5    2.504903222050579E-5    6.652169353980176E-5
                        -4.228410677046670E-6   -1.301963470232761E-4    9.316083344674578E-2    1.211677653003587E-1   -1.136394633597113E-4   -1.352005334202280E-4   -1.195941553062892E-4    1.980999769667009E-5
                        -1.446256060162000E-4   -4.276256162998015E-5   -1.282243596774122E-4   -1.352801075131828E-4    1.204637633795690E-1    1.897007168820387E-2   -6.906569526234713E-5   -1.512291035890325E-4
                         3.791727196521436E-7    8.405838106518573E-5   -9.404801803131443E-5    2.810105562893561E-5   -4.892985867700381E-5   -1.689672793639196E-4    9.308802608766180E-2    1.130578069447994E-1

 2.125000000000000E9     9.706091058030007E-2    6.167835200656115E-2   -3.167270878811080E-5   -1.572360644191801E-4   -1.295132206422190E-4    3.913433335050049E-5    9.569117834685255E-5    3.912358738636418E-5
                        -6.338920969500176E-5   -1.201601360671672E-4    8.862226555403589E-2    1.379902655439910E-1   -1.275323470766267E-4   -8.304712232745794E-5   -5.114092353308503E-5    6.238498911507602E-5
                        -1.483519209923712E-4    2.293235940974935E-5   -1.423782400705322E-4   -6.317080332224345E-5    1.096410806929500E-1    3.287516221783056E-2   -1.176685560662240E-4   -1.136111069861400E-4
                         7.273011165081230E-5    2.885060327944078E-5   -7.903598545489865E-5    6.632916321827609E-5   -1.233369057363398E-4   -1.159159675211299E-4    8.686039404363123E-2    1.296154243843804E-1

 2.137500000000000E9     8.913203647218478E-2    7.702143117066061E-2   -8.912809012571520E-5   -8.542255704206502E-5   -7.309395664911491E-5    1.032124304935243E-4    8.875258904484221E-5   -3.689715418475137E-6
                        -8.071994689194397E-5   -7.869208572299040E-5    8.606585717547649E-2    1.546436510468506E-1   -1.505248497668683E-4   -8.880307992155474E-6   -4.445231325361133E-5    8.195773581999242E-5
                        -6.247292619764022E-5    7.227998793094544E-5   -1.691904251832036E-4    2.125552579019445E-5    1.004826250330147E-1    4.762464096801490E-2   -1.580793754908712E-4   -5.852065308549611E-5
                         5.795242694633234E-5    1.253381585366903E-5   -2.635058122208233E-5    9.122276822592684E-5   -1.418710496631875E-4   -7.519317953496462E-5    8.276464998379823E-2    1.463204171744508E-1

 2.150000000000000E9     8.330096819765329E-2    9.252242400293595E-2   -1.397446135099498E-4   -2.061373301669200E-5   -1.632907042440419E-5    1.238035856905340E-4    4.340634983448644E-5   -5.032141113356795E-5
                        -1.236045717745942E-4   -1.662640887752116E-5    8.568574813189794E-2    1.708827019179400E-1   -9.550960186868545E-5    6.762038180705301E-5    3.966959427020871E-5    7.480434609984497E-5
                        -4.763782109515021E-5    1.249262375346660E-4   -1.284491717057079E-4    8.235651033597222E-5    9.320165712816916E-2    6.285135940683573E-2   -1.498499900333726E-4    1.254649203171996E-5
                         6.150870010785650E-5   -2.214116187735410E-5    2.133262107230042E-5    8.022929269090333E-5   -1.578322842528279E-4    1.130865747517293E-5    8.097688238577015E-2    1.629606677131003E-1

 2.162500000000000E9     7.961800056485453E-2    1.080751835050533E-1   -1.103491675939961E-4    2.127822885191454E-5    5.815078860547224E-6    1.057508742007534E-4    2.394088315037739E-5   -5.195509464686980E-5
                        -1.075588117252924E-4    1.400835147301037E-5    8.727477994223172E-2    1.866808342686704E-1   -5.478854318778627E-5    1.213926476384820E-4    7.304029234477693E-5    5.340252660775591E-5
                         3.086696423346072E-5    1.045897756860984E-4   -5.603069796178572E-5    1.461800514607180E-4    8.770267088559468E-2    7.820803834321947E-2   -1.171745471804690E-4    6.563611230260821E-5
                         2.155129894600850E-5   -2.243780648807208E-5    5.063239763030653E-5    4.813847951434298E-5   -1.266274900450284E-4    5.444277858246992E-5    8.125779776679298E-2    1.794129621231620E-1

 2.175000000000000E9     7.781003209190161E-2    1.235678968394168E-1   -8.620275315857976E-5    5.903393120000683E-5    6.890861771764061E-5    9.383293772343855E-5    2.179544865941355E-6   -5.399282600602465E-5
                        -7.634207843441281E-5    4.798383390864060E-5    9.062570084721699E-2    2.019510974778703E-1    4.730838122587571E-6    1.210206137085588E-4    7.896894756365503E-5    3.318358831969515E-5
                         8.639591546067480E-5    5.443831256213946E-5    1.635050318890127E-5    1.310253977587768E-4    8.392451428523849E-2    9.342471513953744E-2   -7.383656502473063E-5    9.871736234514142E-5
                         1.382084001557909E-6   -6.934659733347967E-5    5.795385048220484E-5    2.282332720676182E-5   -9.043659417696066E-5    9.397663969302482E-5    8.340654393137789E-2    1.955488142899371E-1

 2.187500000000000E9     7.785407982832489E-2    1.389634711083993E-1   -3.680942242525076E-5    1.124565612829588E-4    9.217315852696646E-5    2.092578056236853E-5   -3.734609340513487E-5   -2.649614313510638E-5
                        -2.954680475351955E-5    1.112659929996838E-4    9.553683905429797E-2    2.165845515223151E-1    7.445395438880956E-5    9.224828331603994E-5    4.745260307246003E-5   -2.494276802758137E-5
                         9.173151682246662E-5    2.938238924047828E-6    6.922810391587004E-5    1.053910534932657E-4    8.191277240719379E-2    1.083885938578411E-1   -3.660256406975894E-5    9.217124098669708E-5
                        -5.865158837496715E-5   -4.824773007697214E-5    5.140603904106303E-5   -4.463855684522819E-5   -2.985376098449541E-5    1.087168800941732E-4    8.723229361856259E-2    2.111964455472258E-1

 2.200000000000000E9     7.945268325620661E-2    1.542500203448937E-1   -2.658592787041700E-6    7.717222604241416E-5    7.342010868505987E-5   -1.070225944368301E-5   -4.105952853580526E-5    7.628179227476629E-6
                        -1.750607800474790E-5    8.554112522352755E-5    1.017001247905337E-1    2.306649355596163E-1    1.072084923366455E-4    4.570028719262947E-5    2.253962058485788E-5   -6.625014814462482E-5
                         8.647238125639678E-5   -3.899468337036487E-5    1.110458495315934E-4    4.498737511929834E-5    8.166341591438192E-2    1.230691756683581E-1    2.311183518475811E-5    9.836416512980235E-5
                        -3.039301836326304E-5   -3.086761891791852E-5    4.075187454059015E-5   -6.016895223006501E-5    5.484286388254437E-6    8.645471366419191E-5    9.251723947663791E-2    2.262708738292915E-1

 2.212500000000000E9     8.242100358826901E-2    1.693183986841792E-1    3.988247635465258E-5    6.974176895276757E-5    5.584506311842117E-5   -6.972028795185434E-5   -3.288399006919098E-5    7.559384968007187E-7
                         3.340655184601863E-5    6.410072216126698E-5    1.088226561385232E-1    2.440874067788853E-1    9.349716362867429E-5   -1.665897178378241E-5   -1.463776324362690E-5   -5.186495761414955E-5
                         2.975344120735913E-5   -6.538090436949619E-5    1.049307197706594E-4   -1.488645204599253E-6    8.311994474639563E-2    1.373499289957132E-1    7.589913688370711E-5    8.952802121718429E-5
                        -2.712884430903668E-5    8.577118846173631E-6    8.004759324240139E-6   -5.519447948541794E-5    4.339085715964426E-5    5.712683760179721E-5    9.903972641607860E-2    2.406088105076446E-1

 2.225000000000000E9     8.637933809837203E-2    1.838753858527801E-1    5.667689632258480E-5    5.537348372885015E-5    7.799191114280125E-6   -5.304487103889100E-5   -1.752088091107440E-5    3.449402466596285E-5
                         7.245963896315771E-5    2.507145039803414E-5    1.168397593508574E-1    2.565482988847668E-1    1.075948260264499E-4   -6.053978913681607E-5   -1.983098071311105E-5   -4.359261363316717E-5
                         1.009250942494959E-5   -8.272604940748874E-5    8.103254439172689E-5   -4.494458841407978E-5    8.608604896125506E-2    1.513282692672272E-1    7.633588330428997E-5    5.440066017051474E-5
                        -3.757794497847855E-5    3.546656595475562E-5   -1.504270051062917E-5   -4.839197648239825E-5    7.903663770309287E-5    3.614540615244717E-5    1.065570595376000E-1    2.539651960158456E-1

 2.237500000000000E9     9.135027923681853E-2    1.978094392134080E-1    5.789144522832381E-5    2.947700311050453E-5   -5.732879872975063E-5   -5.148706388243298E-5    1.946038985828773E-5    5.170984668257671E-5
                         7.823249843184093E-5   -6.625958653482257E-6    1.254550544672494E-1    2.679005428513213E-1    3.019484725972057E-5   -9.486808680295839E-5   -1.214801666199904E-5   -2.305195543244570E-5
                        -5.745492551946009E-5   -4.819007176112043E-5    4.502692375633331E-5   -7.648034883552003E-5    9.027454256672215E-2    1.649638030367717E-1    7.665488528557315E-5    1.248952455301261E-5
                         7.485445252797613E-6    4.091403407691816E-5   -1.192075173804902E-6   -1.753146643526344E-5    6.618622269885811E-5   -2.171912785007854E-6    1.150971941249868E-1    2.663152482802888E-1

 2.250000000000000E9     9.726370594982500E-2    2.108710485127654E-1    5.733468726840810E-5   -2.800445561181345E-5   -5.948609781230339E-5   -1.182924124981283E-5    1.443275204895500E-5    2.798524002617612E-5
                         4.545826289729296E-5   -1.047459584574330E-5    1.350769021664300E-1    2.780594345689024E-1    3.720472928335191E-5   -7.964843930611370E-5    7.418121767909802E-6    6.205138770100499E-6
                        -3.593661791534024E-5   -6.007704433923902E-6    1.966114824102422E-6   -1.009952112855051E-4    9.544603101519623E-2    1.780315981481415E-1    6.807237521001845E-5   -1.539585468532077E-5
                         1.850404681201760E-5    2.665563607871532E-6   -2.454870587732895E-5   -1.663904834196453E-5    6.163144118184010E-5   -1.279566025465568E-6    1.248955239116429E-1    2.774726257040541E-1

 2.262500000000000E9     1.040908332345394E-1    2.228878256606991E-1    7.741880618680103E-6   -4.698820942740732E-5   -3.067180378324839E-5   -4.740726221628795E-6    3.590624919674312E-5    1.870954854777145E-5
                         5.813867322642393E-5   -2.808114052058858E-5    1.455411047965997E-1    2.872332632376237E-1   -4.466440079216736E-5   -5.898433616235279E-5   -3.515220024931468E-5    1.830066611261174E-5
                        -8.306181973449866E-5    5.217408278953965E-6   -1.299912986928553E-5   -8.015603348556633E-5    1.015680345390958E-1    1.904896966102526E-1    3.227924794022536E-5   -3.480721428494717E-5
                         2.379423343131475E-5   -1.346789502049581E-5   -3.913319134768790E-5    1.018829882168367E-5    3.514235227136954E-5   -2.937383529463296E-5    1.356880103638025E-1    2.876574017625241E-1

 2.275000000000000E9     1.119083260428125E-1    2.338752574756729E-1    4.600921951427304E-5   -3.980327233733472E-5   -6.751348774090938E-5    6.092223826826732E-5    4.982365626706447E-5    2.190009454249712E-5
                         8.594940232805066E-7   -5.864508686931848E-5    1.567463277334149E-1    2.953519426951209E-1   -7.699599397877395E-5   -3.412443343732057E-5   -2.041403269698688E-5    1.059257198581309E-5
                        -1.996215235899805E-5    3.032961325041950E-5   -7.815497494775219E-5   -2.948844432780221E-5    1.083838367720655E-1    2.022582049636506E-1    2.705542067889051E-5   -7.000857355234049E-5
                         2.480907477129710E-5   -2.118070644899566E-5    4.202846439475364E-6    2.205982657844286E-5    5.193850529732856E-5   -6.828478554238155E-5    1.471908339153506E-1    2.969577392213121E-1

 2.287500000000000E9     1.208625426733660E-1    2.437622825501181E-1    1.320081184512097E-6   -6.212875343759858E-5    4.874315782239286E-7    3.504325229900240E-5    1.192342484419964E-5   -6.148117854214844E-6
                         3.492117596619144E-6   -1.084600647290001E-5    1.687370530270797E-1    3.026989598913854E-1   -8.461501441384580E-5   -1.229900762221352E-5   -9.100799144560028E-6    4.142890357699588E-6
                         1.512384971368242E-6    3.431598627079287E-5   -7.182151206850121E-5   -2.327300300841900E-6    1.160857845146400E-1    2.130752215977208E-1   -7.147964454920640E-6   -6.198844471510954E-5
                         4.033349230260029E-5   -4.525900855877584E-6    6.420238855897379E-6    5.248375121169874E-5    5.710233397272288E-6   -3.748694469265461E-5    1.593194565937875E-1    3.054218811865032E-1

 2.300000000000000E9     1.308690878686628E-1    2.529077147459094E-1   -3.790631680880108E-5   -2.230248772837726E-5    3.730375123382854E-5    4.812844577285369E-5   -1.948608318400710E-5   -2.734304626876499E-6
                        -4.709484646894206E-5   -8.237597085239710E-6    1.812849417668760E-1    3.092835554252284E-1   -4.736720031098070E-5    1.790854381323175E-5    1.980908545420641E-5    2.534185806441414E-5
                        -2.751485260218795E-6    5.083869851581105E-5   -8.012295172172498E-5    1.716558136235585E-5    1.244807655059348E-1    2.228893472738323E-1   -3.957554985541828E-5   -2.923591678313334E-5
                         2.982265033998682E-5   -3.008493174435183E-5    3.772538534211803E-5    3.140522835820348E-5   -1.916524930005546E-5   -5.784173243974676E-5    1.719857296665288E-1    3.128984806890569E-1

 2.312500000000000E9     1.417740642857620E-1    2.611583421997886E-1   -5.438048899395099E-5   -2.576401343073931E-5    2.184643325167506E-5    1.808205065974711E-5   -8.353562671839229E-6    1.188823470842019E-5
                        -3.639632045148810E-5   -9.844764791334911E-6    1.939762518361387E-1    3.150696845233119E-1   -2.577905136286373E-5    3.156556633499410E-5    1.296977673637460E-5   -1.589826449773378E-6
                         4.818693510204968E-5    3.339467472315523E-5   -4.990458124045302E-5    5.622758764236198E-5    1.337558462458156E-1    2.316198068718668E-1   -3.845638882847307E-5   -1.853445585494880E-5
                        -4.069494625941445E-5   -1.533743235457227E-6    2.913966015073968E-5    1.670904820088992E-5   -1.395198396303881E-5   -4.804938443849371E-5    1.850085571486479E-1    3.192832921069942E-1

 2.325000000000000E9     1.534277066991396E-1    2.687568877579176E-1   -8.692725894710359E-6    1.696207052423887E-6    2.710273870424938E-5   -7.357276197101761E-6   -1.993749503974461E-5   -1.429729699021098E-5
                        -3.236830215341285E-5    1.357557199548294E-5    2.070071543434968E-1    3.199869719208375E-1   -2.224825104785029E-5    3.958178511319601E-5    3.094098821934445E-5   -2.480159738579381E-5
                         1.836323603722981E-5   -5.274130998704089E-6   -8.657933331966133E-6    5.701600593093929E-5    1.438298546453027E-1    2.393927646987805E-1   -4.205422802164462E-5   -5.244267295882598E-7
                        -1.710475327998237E-5    4.197129079016369E-6    1.300418214926285E-5   -1.238235275360989E-5   -4.078369547246265E-5    1.345978254765875E-6    1.983408180958482E-1    3.246268541135638E-1

 2.337500000000000E9     1.653819991031433E-1    2.758595972421972E-1   -1.589548179110388E-5    2.198750625827747E-5    2.463176289846555E-5   -3.060859464723276E-5   -2.369602658410146E-5    2.999850032439380E-5
                        -6.322025664682763E-5    3.561268673307779E-5    2.199837798197275E-1    3.240589176649357E-1    2.464395474263612E-5    7.315860405457180E-5    1.930289599499346E-5   -3.702815024443926E-6
                         4.188650702378876E-5   -3.706607639994633E-5   -5.071371311824093E-6    3.308546416004289E-5    1.547332724883068E-1    2.463429878984457E-1   -2.631600048098967E-5    7.713625837581271E-6
                        -1.185664161154538E-5    9.228471807881626E-6    3.840458481052907E-5   -3.288684661126329E-5   -1.853054149665044E-5   -4.501940283410700E-7    2.118703849227518E-1    3.288579619954070E-1

 2.350000000000000E9     1.774748929748765E-1    2.821647253880014E-1   -5.146626281912845E-5    1.252008890792443E-5    3.240282227039920E-6   -1.867270369208037E-5   -1.484071370733959E-5    4.361443315085106E-5
                         1.067101043014398E-5    5.253543331437252E-5    2.330879574341836E-1    3.269677923507796E-1    5.678609436089177E-5    2.666394226171248E-5   -4.582255525662392E-7   -3.967507272220748E-6
                         6.224051538202684E-6   -3.307273547579952E-5    2.005630332016386E-5    3.196274860705908E-5    1.662078860183201E-1    2.525076287740967E-1   -3.444372445980224E-5    1.384504769977633E-5
                        -1.601704296523059E-5   -2.955719623189614E-6    4.939826058723709E-6   -5.172282788252964E-5   -3.141295252472833E-5    2.304081820174125E-5    2.256847008248983E-1    3.319221889232283E-1

 2.362500000000000E9     1.894767533619328E-1    2.875979575601015E-1    1.153721865692184E-5    1.169256979488186E-5   -1.802615057653210E-5   -3.910465125235693E-5    1.344878624885436E-5    3.340642438813303E-5
                        -7.016497487645434E-6    6.616791489052446E-5    2.462980560211034E-1    3.288071935741056E-1    1.620811523892675E-5   -3.985842016457011E-7   -3.388228415219765E-6   -1.603171294609208E-5
                         8.840127605233133E-6   -1.725435154862261E-5    5.338161410581755E-6    2.890349836391489E-5    1.780625007533043E-1    2.578745759181219E-1   -2.863316338581785E-5    8.224528152990063E-5
                        -8.000969620911243E-6    2.239685136239559E-5    1.413859590117361E-5   -1.500332210472029E-5   -9.544723478103854E-6    4.431429476024597E-5    2.397374072552000E-1    3.337646872065350E-1

 2.375000000000000E9     2.014750347000647E-1    2.918552778202505E-1    3.215462044085858E-5    2.878756975878028E-5   -1.778594297078861E-5   -1.838513745262535E-5    1.001627776141110E-6    1.535324703487124E-5
                        -3.497919565139462E-6    1.062288868300447E-5    2.596184264676147E-1    3.295189640548922E-1    5.487241459418183E-5   -1.445754052423491E-5   -7.580905597414844E-6    3.384557185401690E-5
                        -2.213082475228901E-5    9.265291239651933E-6    2.346820037967183E-5    2.608453182082819E-5    1.901663242372752E-1    2.624066434619856E-1    1.797496718908038E-5    2.159492078193524E-5
                         2.190079595604929E-5    1.688646930012230E-5    9.107286231867238E-6   -2.714936957126697E-6    3.433238941274956E-5    2.502986495272899E-5    2.539089664407134E-1    3.346366042234533E-1

 2.387500000000000E9     2.135621680912416E-1    2.947409821486097E-1    1.091919505471425E-5    6.496489438629542E-6   -1.669738221079558E-5   -1.595197260266929E-5   -2.171036573322227E-6    1.036409949770878E-5
                         6.468294096470604E-7   -3.712657193580078E-6    2.730614907821067E-1    3.292627876161305E-1    5.066465730683608E-5   -1.933492018314512E-5   -4.735520518697960E-5   -6.429974002024751E-6
                        -3.548414898778049E-5    1.956133924449478E-5    3.752690190287982E-5   -1.709386848047249E-5    2.022030990024730E-1    2.660542417070400E-1    4.712031867670109E-5    1.976853494783896E-5
                         5.811567699603230E-6   -3.161005848649496E-5    1.881114551373202E-6    8.206193957457389E-6    3.680245906797694E-5    1.884692268294772E-5    2.682195480340058E-1    3.347571071200931E-1

 2.400000000000000E9     2.258872435998473E-1    2.963573142469474E-1    5.912540232666193E-5    2.264943393910808E-5   -3.555143209679950E-5    2.649913108260386E-5    3.327554670627955E-5    1.674756176719300E-5
                         3.540196989206699E-5   -7.092712112961826E-6    2.867593050316854E-1    3.284027686823645E-1    1.017252397225916E-5   -2.882470032415312E-5    1.228217871270329E-5   -4.735056359475242E-6
                        -3.859692181326337E-6    1.611982836459773E-5   -1.959280954235640E-6   -2.911572169473368E-5    2.141262173968826E-1    2.687633425660741E-1    4.528528063062203E-5    1.561747518706858E-5
                         1.760728799049168E-5   -3.938761984540825E-6   -2.555093214681057E-5   -1.030055447953997E-5    4.167937366380504E-5    1.582470831146006E-5    2.823014967051548E-1    3.341642450631911E-1

 2.412500000000000E9     2.385386664011578E-1    2.967524146046852E-1    3.210975389650481E-5   -1.284822592237769E-5   -7.227432029119491E-6   -1.043293642323509E-5    3.636581842760328E-5   -4.580816461388092E-6
                         2.582954973839190E-5   -2.800764516626011E-5    3.002460085406888E-1    3.268431886553071E-1    3.418794553376149E-5    1.993761984298967E-5   -1.093782473800340E-5    3.180840925139802E-5
                        -1.268545201680719E-5    3.025481883708787E-5    1.577991266346695E-5   -4.606741391236157E-5    2.261377887403535E-1    2.704602049069358E-1    2.320479904580029E-5   -1.879060996724954E-5
                        -4.158442543431095E-6   -1.163762710222428E-5    1.138543166703315E-5    1.440820861447411E-5    1.578981451089547E-5   -1.404255090127822E-5    2.960898687717859E-1    3.327967627129025E-1

 2.425000000000000E9     2.513358971543256E-1    2.963125190544365E-1   -2.902069861294219E-5   -6.121064570246077E-5    1.531687704368675E-5    1.510106696822789E-6    1.669196071038760E-5   -1.258825408151718E-5
                         1.159420666476741E-5   -2.569013778436811E-5    3.133743373938978E-1    3.246437216838858E-1   -7.448774008608376E-6   -1.433724192968757E-5   -3.256302163960992E-5    2.112932747990520E-5
                        -1.789369448889709E-6    1.489003973845188E-5   -1.551755483570552E-6   -3.128780959768743E-5    2.380026273574386E-1    2.711255985580495E-1    1.624848159311333E-5   -1.550480219987434E-5
                         2.194635071048419E-5   -1.599103726895139E-6    2.664952808164667E-6    2.225289830512036E-5    1.479253628973931E-5   -2.485074350984479E-5    3.094746384049208E-1    3.305534154846313E-1

 2.437500000000000E9     2.642719435887727E-1    2.952338430666805E-1    2.558428154302893E-5   -2.222752378930812E-5   -6.407012681518872E-6   -1.800712956415588E-5   -5.309915154156898E-6   -9.782880007813851E-6
                         3.718086372542130E-5   -5.054131225273063E-6    3.259694550249500E-1    3.218444346118937E-1   -6.423664070993148E-6   -1.712414623398417E-5   -7.903043443918087E-6    2.532966415781986E-5
                         2.346976269706356E-6    8.949220649870068E-6   -2.340380239632952E-5   -2.083022749424439E-5    2.497770412328962E-1    2.707981837790055E-1    3.987282535225035E-6   -1.930585664757407E-5
                         8.904851704667784E-6    1.262216181763471E-6    2.128086343853448E-5    1.857416304187613E-5    1.804607499279268E-5   -2.666945542976487E-5    3.222078526169193E-1    3.274658598456605E-1

 2.450000000000000E9     2.770093723906129E-1    2.938666430603022E-1   -6.762631144888275E-6   -2.515967871023048E-7   -2.781369570865216E-5    7.710941793027072E-7    1.673027088369384E-5   -1.116176259202862E-5
                         3.101230661170337E-5   -1.098064459164775E-5    3.379672301299309E-1    3.183815154501141E-1   -2.183615508687712E-5   -6.390595363108579E-6   -1.159242726286817E-5    9.986550416255269E-6
                         2.577264085544550E-5    1.099424548770402E-5   -1.286597079751845E-5   -6.496718307830092E-6    2.614330853062535E-1    2.696458664412181E-1   -3.128160427940220E-5   -4.218598925213707E-5
                        -9.968444313442556E-6   -2.731084281746446E-5    1.261112579916631E-5    6.189804588786239E-6    1.505747785417784E-5   -5.738255046080536E-5    3.345804999820464E-1    3.235365085744873E-1

 2.462500000000000E9     2.892408612077967E-1    2.922631171782298E-1   -1.095287783207382E-5   -2.866262951234995E-5    5.585290536596194E-6   -1.774018060966764E-5   -2.586110684584690E-6    1.761373942930958E-5
                         2.798287016554347E-6   -1.921171133705834E-5    3.495659346656526E-1    3.139846468136070E-1   -2.222438672801792E-5   -5.896594115924344E-6    3.923193532708651E-5   -1.416943972550218E-5
                         7.064164030893246E-6   -1.141981070147174E-5   -1.700273980273945E-5    2.686551936448037E-5    2.729534940854648E-1    2.677713907349983E-1   -1.974023044444903E-5   -1.595037895296813E-5
                         5.680689612561688E-6    2.360029857955904E-5    4.384118468612060E-5   -1.878642409216034E-6   -1.203702989532210E-5   -8.406206614812918E-6    3.466419642924978E-1    3.188173289764382E-1

 2.475000000000000E9     3.007800459959872E-1    2.902629536069465E-1   -2.498223898949948E-6   -1.622101515188178E-5   -2.095943483272011E-5    2.235343334945349E-5   -7.792401692003845E-6    1.632644928315596E-5
                        -2.601296023748032E-5   -1.669071958168047E-5    3.607430926479817E-1    3.088871088427408E-1   -4.308332520437221E-5   -2.721271290254457E-5   -9.391382688547876E-6   -1.574969001602242E-5
                         1.707139236089116E-5   -1.214728481014320E-5   -3.499287840138853E-5   -5.680054411490053E-6    2.843066185348869E-1    2.652069409820617E-1   -1.985807073113032E-5   -1.062217065976573E-5
                        -1.844933321120646E-6   -1.216916648116514E-5    6.272907520418497E-6   -4.302604980023378E-6   -2.944142049320136E-5   -1.958797092934312E-5    3.585839744125896E-1    3.134414364635532E-1

 2.487500000000000E9     3.117148060537402E-1    2.876994216164002E-1    2.972889887006241E-6    1.930810025368877E-5    9.767312960825613E-6   -1.611240228074031E-5   -2.757796586362535E-5   -2.366564878919301E-5
                        -1.626281738311097E-5   -1.949789162021861E-5    3.716366690709149E-1    3.032296187934961E-1   -2.180750119189408E-6    1.763312131699443E-5   -4.351676673001541E-6    2.128258094158370E-5
                         3.174018643244029E-5   -1.125222998132556E-5    1.014008722033059E-5    5.306247404057735E-5    2.953182473703715E-1    2.621177470587031E-1   -2.209322535212202E-5   -6.483597137796463E-6
                         2.795160396548471E-5    1.842967591748334E-5   -1.673471778968264E-5    2.802925231752201E-5   -4.556566306796813E-5    8.960944887288091E-6    3.701549324726784E-1    3.075732925618819E-1

 2.500000000000000E9     3.220176768081390E-1    2.843672088249470E-1   -2.266276184269699E-5   -1.246920821278743E-5    1.896020573942258E-5   -1.103112445247500E-5   -1.895088303677774E-5    1.986470073095884E-5
                        -2.395672202555195E-5   -1.638764286192581E-5    3.822608368682793E-1    2.970987077695766E-1   -7.885356425122901E-6    1.464016656810271E-5   -2.004129399348962E-5   -1.545760912124733E-5
                         7.336649688223859E-6   -3.048746787480113E-5    2.242313330719790E-5    2.810903879729752E-5    3.059146009539702E-1    2.586357606038360E-1   -5.226435430272733E-5    6.868739843003048E-6
                        -1.096183396155166E-5    1.263364332058574E-5    1.041118123820145E-5    2.253185329446797E-6   -1.947500021443607E-5   -2.627082260810312E-6    3.812552912009410E-1    3.015152581872307E-1

 2.512500000000000E9     3.315753836007007E-1    2.801703143279721E-1   -3.859471541656074E-5    2.676217043692027E-5   -1.077253366682193E-5   -3.246514558608187E-5   -2.920921477873164E-5    3.379832540972529E-6
                        -6.873070450232714E-6   -2.708970122644039E-5    3.925964782197529E-1    2.906544863227337E-1    2.224397165027033E-5    1.855660482945737E-5   -1.108355783013367E-5   -3.675536853116201E-6
                        -8.631091415289342E-6   -9.955111379375282E-6    2.691689726872450E-5    3.057259912338492E-5    3.161629074514185E-1    2.547212048176121E-1   -2.572611002698503E-5    2.271050946195912E-5
                         1.290515025365346E-5   -9.765347400595328E-7    4.324897819250651E-6   -1.827614040573403E-5   -3.688586184088640E-5    3.392949860484421E-6    3.920661632496417E-1    2.953240236488821E-1

 2.525000000000000E9     3.409796481015743E-1    2.750824591333676E-1   -3.107564544414019E-5    1.320636803534278E-5   -4.460678537051221E-6   -4.754771080320095E-6   -1.316492463437113E-5   -2.581969340710328E-5
                        -4.784840993610317E-5    4.387568557528620E-5    4.026044578141822E-1    2.841575276509141E-1    9.364594469923639E-6   -3.340197974481453E-6    2.782972288286792E-6   -1.949064612342831E-5
                         1.755236270073792E-5   -1.397920940706889E-6    2.838267481582307E-5    1.300889468160376E-5    3.258495656331708E-1    2.505101726458538E-1   -8.614123443868414E-6    3.174425964666100E-5
                         3.926406144577696E-6   -5.955868635992983E-6   -1.150760375958505E-5    5.590247953380946E-6    5.905628819228792E-6    3.319719177122644E-5    4.021215995517379E-1    2.888972352679444E-1

 2.537500000000000E9     3.503748777945841E-1    2.694064045095646E-1    2.326891046801218E-5    2.479638124750374E-5   -2.787931527972415E-5    4.582988259406350E-6    1.377337235142145E-5   -2.618235067939219E-5
                         1.066031643403140E-5    2.444699328828649E-5    4.119508103062075E-1    2.777410950184406E-1   -2.219798629938290E-5    8.918456422892423E-6   -2.874832199213319E-5    1.064044421298335E-5
                         1.610923746272842E-6    8.041612312193167E-6    9.545900615198401E-6   -3.970119880504058E-5    3.347677584558286E-1    2.459954498759359E-1   -3.665223882661756E-6    2.633957825375868E-5
                        -3.292645496486577E-6    2.362736389837222E-5   -2.195859216416382E-5   -3.534447138731809E-6    6.977384630027366E-6    4.511827767127932E-5    4.113554247772616E-1    2.823301341167889E-1

 2.550000000000000E9     3.597874166279101E-1    2.633514477104789E-1   -1.884789436861715E-5    9.773950693411919E-6   -2.850067783613156E-5   -3.783249773724335E-5    1.100272763623179E-5   -1.293126185036873E-5
                        -2.778725429856205E-5    9.307414454421228E-6    4.206956863926152E-1    2.710588363387855E-1    2.286049556811558E-5   -2.486090632878203E-5   -3.225830968508337E-5   -1.831469221500875E-7
                        -5.370316308341373E-6    2.782844643241655E-5   -1.761463465468768E-6    4.064312245300399E-7    3.434454881586032E-1    2.411156794634511E-1    1.789059883423422E-5    3.479713238579096E-5
                        -3.840519006598594E-5    1.890226101644959E-5   -7.198526966882350E-6    1.045453225280673E-5    5.669233498060908E-6    3.592003697836352E-5    4.201386115157207E-1    2.751675716113423E-1

 2.562500000000000E9     3.691014281622433E-1    2.574155119967776E-1   -1.233205451833265E-6    3.716816850304901E-5   -1.854841138844335E-5    1.401882181965321E-5    1.574499378452552E-5    1.087678212149962E-5
                         4.550192004204753E-6    1.993337818317340E-5    4.289247107734572E-1    2.641222910434583E-1   -1.407632347324204E-5   -1.818914920349142E-5    1.569030844130978E-5   -1.349162431718435E-5
                         1.385548727450668E-5    2.342784961957918E-6    2.762182360518463E-5   -1.917096470865717E-5    3.517779240015905E-1    2.359332822245622E-1    4.735634676596024E-6    1.598910967960959E-5
                         3.755544938826560E-5   -6.121479466103355E-6   -2.187879736980227E-5    1.350674025134747E-5    4.895808535515717E-5    3.889959512282354E-5    4.285441739112308E-1    2.675512719297824E-1

 2.575000000000000E9     3.782261571324926E-1    2.517239892016612E-1   -1.574537469316845E-6    3.482658948355825E-5    1.602779246383660E-5    1.212388648916947E-5   -9.670570786266127E-6    4.066249955209915E-6
                         1.468229860209362E-5    2.148753104990006E-5    4.368281973630241E-1    2.568605302527875E-1   -1.180218884405488E-5    1.362218407563281E-5   -2.757909439806786E-6    4.165425274879280E-6
                         1.508204039674055E-5   -1.340967819703175E-5   -1.529172500383587E-5   -1.304733632195933E-5    3.597807200998825E-1    2.305534361367119E-1    3.374504097405518E-5    6.224168324371215E-5
                        -5.586730722371577E-6    6.520837221207727E-6   -2.164181638899164E-5    1.498251150687986E-5    2.865503172669525E-5   -9.185025904104090E-6    4.368333286939066E-1    2.596450777134705E-1

 2.587500000000000E9     3.869084720908720E-1    2.464175468682921E-1    2.208672606805408E-5    2.042613722970391E-5    1.523357971684404E-5    2.942249391327221E-5    3.356572707118816E-5    2.713489800601110E-6
                         2.399192753676366E-5   -2.460238150428614E-6    4.444240889033740E-1    2.492013041279557E-1   -4.182559667419518E-6   -4.738097611590331E-5   -7.616974702058746E-6   -1.966244946031861E-5
                         6.978456217488388E-6   -1.002403849423920E-5   -1.668053208814792E-5   -3.468107853010949E-5    3.674871729080605E-1    2.249521643503254E-1    4.352195281905489E-5    4.313014812312388E-6
                        -1.754277477479161E-5    7.576784302380726E-6    1.654583565233498E-5   -2.049884658010921E-5    3.905563635191112E-5   -2.302637808618145E-6    4.449618575263715E-1    2.516734954640746E-1

 2.600000000000000E9     3.948989262363329E-1    2.413715366154187E-1    3.128041978475146E-5   -3.696573909527209E-6   -1.105636073235272E-5   -3.542272513271453E-5    2.290393409845104E-5   -7.147869816163935E-7
                         4.261987992032206E-5    5.186181821507753E-6    4.517127010206217E-1    2.414815566635833E-1    6.944647592486797E-6   -3.036434609033286E-5    1.149520568347003E-6    1.335386034353847E-5
                        -1.126160830279183E-5   -8.532712993730919E-6   -5.439035566342541E-7   -3.841359798279802E-5    3.749369701119988E-1    2.191583057739494E-1    2.852385735353782E-5   -2.464107309972018E-5
                        -1.155189548759213E-5   -1.369360893275112E-5   -9.225377863435649E-6   -1.695250588167625E-5    4.123511181065566E-5    2.906987105516297E-5    4.528423024079112E-1    2.436652513659918E-1

 2.612500000000000E9     4.022210562015384E-1    2.362472306897614E-1    1.215161308671921E-5   -1.472673770689987E-5   -3.375374802603314E-5    2.893874905235473E-5    1.111582844125533E-6   -4.845142556259157E-5
                         2.292512111091444E-5    4.740557771837661E-5    4.588734543775250E-1    2.338991502059122E-1   -2.367340925379854E-5   -4.705308024004531E-5    6.714248683529771E-6    1.381137750446325E-5
                         1.072547707031131E-5   -2.276669807929112E-5   -4.009410562151257E-5   -6.125949966682435E-5    3.821194409975559E-1    2.131659262471890E-1    1.683246376357063E-5   -2.805974978200943E-5
                        -2.661093935306443E-5    6.874328830024900E-7    1.883135645268877E-6    6.220836103967860E-6    5.424735669553025E-5   -1.777304146126002E-5    4.608294726494228E-1    2.359132049099091E-1

 2.625000000000000E9     4.089720320553611E-1    2.306687789378707E-1    3.007976654712285E-5    3.836002248248344E-6   -1.150151228435788E-5    3.729583178714971E-5    2.420856387489071E-6   -1.484821650815298E-5
                         6.554707061740452E-5   -4.701533071378473E-6    4.660021281037049E-1    2.262335034474972E-1   -3.444131667666950E-5    4.638800558131026E-10  -1.724341177301604E-6    4.458635842545989E-5
                         1.131373480810921E-5    1.495818639774100E-5   -1.062581631505924E-5    1.038059073362435E-6    3.889481684812861E-1    2.069904030508924E-1    3.395431263363362E-6   -2.712339233726468E-5
                        -2.158344964274439E-5   -9.386169518266842E-7    1.902695899934616E-5   -2.044277771411159E-5    2.051512384231784E-5   -4.576374562158163E-5    4.682363899809306E-1    2.281482952920515E-1

 2.637500000000000E9     4.151683972284206E-1    2.244686525134528E-1    4.690127858195194E-5    2.472096354548855E-6    5.208108774514467E-6   -2.658811136206323E-5    2.231666183456793E-6   -1.366725065361849E-7
                         2.186849435832604E-5   -3.556022848890153E-5    4.725213724762169E-1    2.184571507564397E-1   -2.804591230021329E-5   -8.156502935659366E-6    3.794323451992385E-6   -7.861118447702223E-6
                         1.457555971386492E-5    3.927825419131699E-6    2.328651303362743E-5   -2.205792386439293E-5    3.955572436459369E-1    2.006732571910638E-1    3.465804857437351E-5   -2.302866710104331E-5
                        -3.871383430745623E-5    1.924133910807082E-5   -1.020636731777106E-5   -2.975388269095495E-7    6.968360848959764E-6   -3.562167705622284E-5    4.751128612141307E-1    2.202874643914265E-1

 2.650000000000000E9     4.213437519024110E-1    2.174691199580009E-1    3.951547874164173E-5   -6.542456782136167E-6   -3.738023946790112E-5    4.985901514557692E-5    3.889477612440907E-5   -4.135127420062486E-5
                         1.663694741041343E-5   -6.843713192547494E-6    4.789392780337063E-1    2.107344495979528E-1   -1.109493080539837E-5   -5.898766147882388E-6   -1.119691047152348E-5   -3.422144633402669E-5
                        -3.166828919288744E-5   -3.681099366940006E-6   -1.558791035332110E-5   -8.510901934868215E-6    4.018606946981986E-1    1.945392118933761E-1    3.808587312521273E-7   -6.493076544229484E-5
                         1.615099122589519E-5   -1.671575962643848E-5   -3.213977822676180E-6    5.436932395490242E-6   -5.076747314200139E-6   -1.996404948789352E-5    4.813810670310381E-1    2.123629643528471E-1

 2.662500000000000E9     4.276102928277359E-1    2.101124718665093E-1   -3.967135736734141E-5   -3.191232777652983E-5    5.330660801286883E-6   -1.623849650229909E-5   -2.492855042710839E-5   -1.180660509267986E-5
                        -1.065012737827863E-5   -2.328073816225518E-5    4.849566078015211E-1    2.032062304221594E-1    2.183801263499705E-5    4.099280650904223E-5    1.823411793008332E-5   -2.136616490752313E-5
                        -2.344060386526663E-5    3.787052823111251E-5   -1.464786866234004E-5    7.082584484097637E-5    4.080660947741631E-1    1.883830480932486E-1   -1.209480124788354E-5   -5.284651773383585E-5
                        -1.424190503092539E-5    2.916938168842198E-5    2.121507017171422E-5    5.038138165322912E-5   -4.963790463654992E-5   -1.552258984638307E-5    4.873547489337917E-1    2.041528860559680E-1

 2.675000000000000E9     4.340616729987430E-1    2.025630141604088E-1    3.297020762605011E-5   -4.758582743320797E-6    6.566418993953348E-6    8.975474667272931E-7    2.374304157458796E-5   -3.280328512647485E-5
                        -2.526600232945979E-5   -1.963974279038841E-5    4.906289029849289E-1    1.955044454054453E-1    1.179763868553026E-5   -5.100264240000276E-6    2.017965758862618E-5   -3.807201625558922E-6
                        -2.507841459748384E-5   -1.377057864297435E-5   -1.883341775279731E-5    9.961960022012983E-6    4.140918006177323E-1    1.821484262472175E-1   -2.890183631978267E-5   -4.491673851613815E-6
                        -5.864286884959833E-6    1.931274741542194E-5    4.026389199588598E-5   -1.051675254346693E-5   -2.871057239534620E-6   -9.604897182872062E-6    4.930438105517960E-1    1.955268567918327E-1

 2.687500000000000E9     4.406442014333490E-1    1.953957080186075E-1   -2.190110993699837E-5   -2.399137676326663E-5    6.162236040437127E-6   -2.573742472581233E-5    1.615481650795029E-6   -2.840034013754550E-5
                        -1.961749988674289E-5    4.776269637977613E-6    4.960077397184464E-1    1.875217796944139E-1   -9.824117508824462E-8    2.971930887924686E-6    3.912309837829872E-6   -1.133838001715964E-5
                        -1.905999870216860E-5    6.070804358469354E-6    1.243448947491846E-5    1.821180668098814E-5    4.197947468493712E-1    1.760039026360901E-1   -3.140736575345105E-5   -2.452585346940865E-5
                        -1.279569704208581E-5   -1.487827207006029E-5    1.111851694789434E-6    3.418775043688565E-6   -1.801017876963173E-5   -1.597364187913306E-5    4.988668880491265E-1    1.868422860973402E-1

 2.700000000000000E9     4.472697409070742E-1    1.890236728392801E-1    1.393624194162390E-6   -8.762362999977725E-6   -1.772950713077326E-5    3.922163575088618E-5   -1.480342845542841E-5   -1.713616643143501E-5
                         2.472460988404864E-5   -1.971261555818824E-5    5.012774506092875E-1    1.795686661538949E-1    9.774431154785949E-6    1.232861895945920E-5   -7.387797494165599E-6    4.129252905309082E-6
                         1.374227124815751E-5   -1.682221409213343E-5    1.315107917166258E-5   -3.049450580574757E-5    4.253008854747911E-1    1.699124318150678E-1   -1.245563364750323E-5   -1.558493752658650E-5
                        -2.844439542062982E-5   -2.881743109406867E-5   -2.049406276002731E-6    3.337075156034297E-6   -4.478274654817797E-5    2.468487613170160E-5    5.045564719212960E-1    1.780834391077588E-1

 2.712500000000000E9     4.538985736225885E-1    1.831934154613655E-1   -4.647517174227075E-5   -2.764219965971422E-5   -6.828352783378858E-6   -1.972316820205919E-5   -5.994578152292213E-6    3.498644673913470E-5
                        -1.127216743348980E-5   -1.529937452158684E-5    5.067948125862877E-1    1.716385292703437E-1    2.707410640582702E-5    2.743881242463258E-6   -4.252649040066898E-6    1.504990515198414E-5
                         1.401033172400696E-5   -3.762670661939356E-6   -4.599277811150737E-6   -6.561528062693564E-7    4.307815185291668E-1    1.638844518493570E-1   -6.891987435781964E-6    8.472522219071637E-6
                        -4.376781098084989E-6    2.079493217852836E-5    5.296224115529244E-6    1.181700749165953E-5   -3.076162692719489E-5    2.718202743221911E-6    5.105959328325890E-1    1.696944163612270E-1

 2.725000000000000E9     4.599708883142738E-1    1.775643345390746E-1    7.373852715230555E-6    3.682709099589919E-6    1.018708182571895E-5    3.755135757785743E-5    5.642917664768667E-6    1.342092366674949E-5
                        -2.543111237747854E-5    5.118727690779675E-6    5.122811433830520E-1    1.638490730274468E-1   -1.167707556154273E-5   -9.546799085823805E-6   -2.193150480493030E-5   -3.345472568152528E-6
                        -3.485633413455191E-6   -2.549319680699696E-6    7.104375246297584E-7    7.984588050296815E-6    4.361121728794253E-1    1.576974482830118E-1   -4.176756284921479E-5   -1.005505319336932E-5
                         4.972705264198571E-6   -1.691246922853128E-5   -3.203362411710041E-7   -1.579046654066808E-5   -3.628481285386595E-5   -5.027130581280384E-6    5.163085945678677E-1    1.615856033993734E-1

 2.737500000000000E9     4.655845601544861E-1    1.721139876373277E-1   -1.527650903816018E-5    1.087838313537643E-5    4.477424772384476E-5    6.394704677165049E-6    3.833631697503715E-6    8.493190392679285E-6
                        -3.958284664272315E-5   -7.791996644216997E-6    5.176105391227522E-1    1.560774727244402E-1    1.234769205823715E-5   -1.692848131761723E-5   -1.380686415458259E-5    9.797580649253078E-6
                        -1.824481373134802E-5   -1.672872208325978E-5    3.212075796568896E-7   -6.552722243860649E-6    4.411509828576200E-1    1.514354500963931E-1    7.890550310699802E-6    6.852211107353302E-6
                         4.312971259430616E-6   -1.485217551427247E-5   -2.799338136354482E-6   -6.021809243831848E-6   -2.859766247007907E-5    9.152836440939665E-6    5.217008900040006E-1    1.535800024278665E-1

 2.750000000000000E9     4.706027128278537E-1    1.663198524581932E-1   -1.603567288631868E-5    4.236873937978951E-5    3.508697742639135E-6    6.558813345088367E-6   -5.047037630720465E-6    1.032052041711774E-5
                        -4.010901937170087E-7    1.389604871460508E-5    5.228522468066936E-1    1.482781225061176E-1   -1.975543040053817E-5    2.403748979930532E-6   -9.078513473540603E-6   -7.895871043149701E-6
                         6.035295458019781E-6   -1.863225743663211E-6    3.521074580015211E-5   -2.921777843789123E-5    4.461307762466590E-1    1.449713727469686E-1    1.288158884231490E-5    3.400397103560177E-5
                        -6.777495534112463E-6   -5.509709930912306E-6    8.811732640008693E-6    1.710334596893054E-5   -1.464203085313880E-5    8.927239474627092E-6    5.267609444518586E-1    1.455104940323838E-1

 2.762500000000000E9     4.752804706682806E-1    1.597031941171453E-1   -1.326878720257102E-5    1.735459629200747E-6    8.354345958045501E-6   -1.540944102786183E-5    5.085500506572625E-6    2.562398448014701E-6
                        -2.703860185422508E-6    2.739638841096002E-5    5.277552649382349E-1    1.404813228607494E-1   -1.775556852859895E-5   -3.791924803570523E-5   -2.425133958377010E-5   -1.969602473421823E-6
                         5.591865318350340E-6   -1.440527347261693E-5    1.403810311337551E-5   -3.550648548361756E-5    4.510561341894401E-1    1.383121637671053E-1   -1.515570011985122E-5    1.923678830964078E-5
                        -1.066962634429010E-5   -7.886399013990721E-6   -1.240969693681211E-5   -6.789304651502785E-6   -1.492504329415453E-5    4.267886267328321E-5    5.313359115672917E-1    1.371946550003595E-1

 2.775000000000000E9     4.799138922248594E-1    1.521200368429712E-1    2.843736430422348E-5   -1.768940273990156E-5    9.921618159836407E-6    1.827707748203904E-5   -6.956776594518520E-6   -1.948564630727683E-5
                         9.246124915415620E-6    2.514767365970283E-5    5.324565329110743E-1    1.325755125752610E-1   -4.083975474181079E-5   -1.751194576709692E-5   -8.155478188412504E-6   -7.888358434338626E-6
                         1.116889624856958E-5   -6.061473816276341E-7    6.115912639402679E-6   -2.493894041571768E-5    4.558512943992298E-1    1.317221785233069E-1   -4.010558117123343E-5    3.910699157429303E-5
                        -1.516623886706269E-5   -1.356130197224679E-5    1.163263177418108E-6   -2.513183435579421E-5   -2.600246989459482E-6    8.990218833826225E-6    5.356485201166156E-1    1.286279603383600E-1

 2.787500000000000E9     4.850223011804687E-1    1.442478457294349E-1   -7.125949252779652E-6   -4.983133197336404E-6    1.804273389947856E-6   -3.485452924873581E-5   -2.319758237406441E-5    6.338225006573111E-6
                         4.242712802634302E-6   -1.369158390702984E-5    5.370349924210347E-1    1.244485908495948E-1    5.290213286752872E-6    1.041557423992290E-6   -3.624597080090623E-5   -7.346946240500107E-6
                        -1.818181228268195E-5    6.669158029589648E-6   -2.343921596324485E-6   -8.013401347896590E-6    4.607622593329901E-1    1.251328231770713E-1    1.345032322184054E-5    1.735899277780936E-5
                         1.718130815629443E-5   -1.409191284662930E-5   -8.797120062900335E-6   -1.662598545723297E-5   -2.516672720430716E-6    2.148966402828134E-5    5.400532917195354E-1    1.198435790731769E-1

 2.800000000000000E9     4.904036860356112E-1    1.363731975635741E-1   -1.019805152000556E-5    2.506564736852004E-5    1.681850457779646E-5    4.197209628884642E-6    1.510457924313669E-5   -1.481737665808342E-5
                         1.753524633124788E-6    5.204986005991856E-5    5.416575430082557E-1    1.162347201937442E-1   -2.823304692276607E-6   -1.225569212997029E-7    1.554014048715988E-5   -1.518193831839732E-5
                        -6.363799434715210E-6   -7.786176896024894E-6    3.304496195805233E-5    5.981083986717693E-6    4.657930377987090E-1    1.184185213871528E-1   -8.109274768620071E-7    6.794384789202862E-6
                         3.702249156348609E-6    1.212430784521305E-5    1.003882009361849E-5   -7.957819216509298E-6    9.990446987783951E-7    1.654963069211306E-5    5.446151942135379E-1    1.106908648058329E-1

 2.812500000000000E9     4.964675699023177E-1    1.286727133816531E-1    1.017856824705938E-5    1.853774408139504E-5   -8.468749014173592E-6    8.897096215574768E-6    1.278890635123532E-5    1.062931657451335E-5
                        -1.568688266494244E-6    2.633424747676354E-5    5.463866968758114E-1    1.079465722931734E-1   -1.138035053454410E-5   -4.913513695762101E-6    9.533118975114362E-7   -3.877025530134346E-5
                         2.222224410974515E-5    8.024678936421807E-6   -2.242827530881919E-5    3.961931446425852E-6    4.709316298325102E-1    1.118101420388953E-1    3.434148816556394E-5    1.105778495205283E-5
                         1.391860169400250E-5    1.767588797597692E-5   -6.951034228413705E-6    1.164617319658509E-5    2.256797770615478E-5    1.203077601465570E-5    5.492446261046446E-1    1.016445347050647E-1

 2.825000000000000E9     5.027057663515747E-1    1.214628762614673E-1   -5.217948499360571E-6   -1.149069290466788E-5   -2.564049194039126E-6   -1.159856810301418E-5    1.750115556273374E-5   -8.522046140726996E-6
                         2.245545609241286E-5   -3.967029423096756E-5    5.512355033931633E-1    9.951616028371509E-2   -5.601175876373769E-6    4.481021961146692E-6    1.000518273453041E-5   -7.014057853350158E-6
                        -2.549433377811928E-5   -7.228902349209981E-6   -1.571351655452517E-5    1.933274002426341E-5    4.759419418271277E-1    1.052630338343106E-1    1.425607644869555E-5    1.237734811176870E-5
                        -1.419295346953803E-5   -1.221189787215581E-5    2.288468231229108E-5   -9.223884254694114E-6    1.456112421758367E-6    1.618189713696540E-6    5.540191336904178E-1    9.255152535898406E-2

 2.837500000000000E9     5.088482725103856E-1    1.147541851497857E-1    2.090115985065180E-6   -2.121313539203730E-5   -3.666946617521996E-5    4.817620956201786E-6   -1.639991960815446E-5    3.814341038353101E-5
                        -7.867595313946206E-6    5.931544716201290E-6    5.559864124991595E-1    9.112433461569060E-2    5.177716661294722E-6   -2.828083513082913E-6   -6.237476034893605E-6    1.424596582862567E-5
                         7.673724678908887E-6    7.440323079986159E-6    6.321427295650168E-6    1.094950479514010E-5    4.809354576136597E-1    9.866541295128635E-2    1.641007551665887E-5   -7.354005138681610E-6
                         1.199134760836179E-5   -5.944975992905648E-6   -1.264106307811323E-5    1.483192058050832E-5    4.247386470341778E-6   -8.543097040432940E-6    5.587397725492782E-1    8.380279314242774E-2

 2.850000000000000E9     5.147061615611099E-1    1.083331701526698E-1    2.695829478254204E-6    2.931139039628221E-5    2.310612823973573E-5    2.240950539396224E-5   -9.002587945421657E-6    1.508828009888208E-5
                         2.594848973733322E-5    1.032530077548016E-5    5.609053217242317E-1    8.246556310859660E-2    1.307575311575271E-5    7.774434896893549E-6    6.788227653230405E-6    7.892731910939031E-7
                         7.843727238734228E-6    1.875681629869761E-5    1.695438372916934E-6    2.505781214057343E-5    4.858092880852166E-1    9.190418361187791E-2    3.287512493425729E-5   -1.634076774270987E-5
                        -8.710701011251099E-6   -1.285905362833112E-5    1.872767997211731E-5   -7.674986628216863E-6    2.295181662729542E-5   -1.797427279610288E-5    5.632820506996212E-1    7.509565799612219E-2

 2.862500000000000E9     5.197384333893876E-1    1.018901173534808E-1    2.187430946925100E-5   -1.247180274029280E-5   -1.631379228974275E-5   -9.808801232865655E-6   -1.911234628558112E-5    1.389972703397233E-5
                         2.631712346046520E-5    1.706793265163602E-5    5.655051611549348E-1    7.388359566213715E-2   -7.368973451013992E-6   -7.220354596585287E-6    5.733399121860908E-6    5.452394673191493E-6
                        -2.251708627470930E-5    3.906376899770282E-6   -3.330695234507613E-6    2.351841867899244E-5    4.905882651334769E-1    8.511523995625830E-2    1.393160064118059E-6   -8.886641460940128E-6
                         1.541641715741505E-5   -3.268703715860238E-6   -5.356967580307965E-6    2.648583113428364E-6    2.828836017905442E-6   -1.249148716869845E-5    5.673402226742452E-1    6.633745646377015E-2

 2.875000000000000E9     5.244566125704844E-1    9.462448424290651E-2    3.576249381865052E-5    6.593767288040671E-7   -3.630614989822337E-6   -1.498557849885229E-5   -3.574487574500028E-6    1.298459083174758E-5
                         1.253057213118131E-5   -9.803507668044778E-6    5.696060847095488E-1    6.484565701307078E-2   -1.921955421366512E-5    3.031731199067768E-5   -1.220726908391012E-5   -1.647114077107063E-5
                         4.824954226287055E-6    7.912537998060530E-6    3.790456942871611E-5    1.438894698352388E-5    4.949969275313643E-1    7.780924119376399E-2    1.872192804249811E-5   -1.248209285275747E-5
                        -3.448463449039166E-5    1.289810616680841E-5    2.521245887709202E-5   -6.908196267726613E-6   -2.058963712294914E-5   -7.444283618022070E-6    5.710153884386339E-1    5.718955159813403E-2

 2.887500000000000E9     5.287061536732892E-1    8.666585810075364E-2    2.704656565181035E-5   -1.104964341670704E-5    1.297142741619714E-5   -1.070890725393534E-5    2.261479177205986E-5   -3.383459174152215E-6
                         1.061436350815463E-6   -8.233268243789652E-6    5.738364697996865E-1    5.574752087774204E-2    1.408653223464811E-5    8.924522693543575E-6    3.261552260210470E-5    4.984335866448693E-6
                         2.740938551464766E-5   -1.152855468712264E-5   -2.319444046100080E-6    2.448333065959668E-5    4.995524099350420E-1    7.034557057593253E-2    1.297740213736010E-5   -1.847210146192923E-5
                        -1.664546241970309E-5    1.017407497177856E-5   -2.300659546859958E-5   -7.211779927321672E-6    4.140499534162872E-5   -1.623575365865028E-6    5.747088056878525E-1    4.770103920709074E-2

 2.900000000000000E9     5.328132519355363E-1    7.795560030655727E-2    2.123363089652383E-5    1.449438113258953E-5   -3.035078862783816E-5    1.314199904990795E-5    7.568547794240408E-6   -2.354789157710535E-5
                         1.117976987317188E-5   -2.046204349575464E-5    5.778210135669775E-1    4.611829172422761E-2    8.394296079921705E-6    1.168376190765222E-5   -2.519526588426209E-5    7.979518416059504E-6
                        -2.063621457469142E-5   -3.220319016264863E-7    1.197947983732173E-5    3.628413163513044E-6    5.042717602175156E-1    6.221903668820231E-2   -8.770506286074361E-6   -1.317277689715329E-6
                         2.953346664177704E-5   -1.570501057847831E-6   -2.197455587016111E-5    1.760651383108740E-5   -2.679754081064645E-5   -8.339887478428907E-6    5.783244872773736E-1    3.760017150336949E-2

 2.912500000000000E9     5.374838008588579E-1    6.805392934804326E-2   -1.934412854482975E-6    6.830581674436644E-6   -2.153406670077361E-5   -1.786635499754884E-5    1.386442511636261E-5    1.701207753644393E-6
                         1.852932599372366E-5    2.673567553491820E-5    5.819429545724092E-1    3.613248314270900E-2    1.371219374030357E-5   -2.494874182941153E-6   -8.363356909867601E-7    1.743695168962779E-5
                        -3.835243200918945E-6   -1.414819691966286E-5   -1.483287147853707E-5    8.416725709601532E-6    5.090377235221719E-1    5.391850978383713E-2   -1.475945585642268E-5    2.883461182255117E-6
                         1.353287317618316E-5    1.164764296455227E-5   -1.467464354797676E-6    2.117010943288721E-5   -4.733435643943641E-6   -2.848728554318943E-5    5.821309676622765E-1    2.742211234488050E-2

 2.925000000000000E9     5.424977892359790E-1    5.815945515488709E-2   -1.381481267668225E-5    1.308668934418485E-5   -1.625500680427452E-5    1.398280653639259E-5    2.204450556701759E-5   -4.697641205358435E-7
                        -6.742183419395816E-6    1.576299823150885E-5    5.859782321844195E-1    2.601444493242229E-2   -2.000660416827362E-5    5.047557880533299E-6    2.978769990269740E-5    1.720170783447924E-5
                        -1.593887046687850E-5   -3.391327184797379E-6    1.481179422486752E-5   -1.195729982179200E-5    5.137362751804168E-1    4.584667905373169E-2    3.061845623328997E-6   -7.139896976619456E-6
                        -2.098176106922370E-5   -3.160966257581104E-6   -8.130099392823341E-6   -1.253587625053902E-5   -3.950713484031563E-5   -6.313365429523903E-6    5.859461544492175E-1    1.726089881447027E-2

 2.937500000000000E9     5.474991263421772E-1    4.844038794843314E-2    1.204228426501235E-5    1.421743496166655E-5    3.344136555113402E-5    3.088628843560690E-5    6.520958122419659E-6   -3.557668277657914E-6
                         2.306799478122388E-6   -1.387004388867446E-5    5.897465120273150E-1    1.625734600804397E-2   -4.521124894664588E-7   -2.749926949177591E-5   -1.398107580137879E-5   -2.491017233506252E-5
                         1.811747125184987E-5    5.524591414561150E-6    9.405546751210103E-6    1.404233776098149E-5    5.183386453012221E-1    3.747798673009300E-2   -1.878120087435116E-5   -1.118266173193742E-5
                         5.120757808606449E-6   -5.271052614036816E-6   -1.351013749607062E-5   -4.258231972332863E-6   -1.515653438334568E-5    6.911029806119711E-6    5.896459858853068E-1    7.023054099698452E-3

 2.950000000000000E9     5.530179321168376E-1    3.946196086686170E-2    4.006157636165628E-8    3.886973681577330E-6    1.081014786700929E-5   -3.856904217194721E-6   -1.936829348466897E-5    3.523254128029912E-6
                        -1.355117699520587E-5    2.291225393155175E-6    5.933562621131657E-1    6.160305956520250E-3   -4.435569608863562E-6    4.350253147500322E-6   -2.919992687315822E-5    8.779110530405870E-6
                        -1.025223555849248E-5   -1.050330477571310E-5   -1.411838226300200E-5   -4.131065266698569E-5    5.228051533200999E-1    2.897790183063861E-2    4.228545515113826E-6   -2.860281203516529E-5
                        -9.596349708281684E-7    4.698447972185953E-6   -9.095393602599967E-6   -3.496256107660388E-6    1.076475672394226E-5    5.112806498743226E-6    5.930371445584477E-1   -3.179559748322285E-3

 2.962500000000000E9     5.582529213242640E-1    3.062460725038443E-2   -1.795022264978650E-6    3.221248658572419E-5   -1.375784993929985E-5    2.673968997678651E-5    3.199440788166004E-5    1.222634054272512E-5
                         1.435605612630259E-6    6.289161888039621E-6    5.968948725251035E-1   -4.028104234151549E-3   -1.001264868718101E-5   -1.349869935600550E-5    2.454342658188061E-5   -1.290093541294523E-5
                         4.633507913259810E-6   -1.741854287174655E-6    2.042025166678633E-5   -5.183004697700936E-5    5.270962384566827E-1    2.044907783264206E-2    1.214339456572853E-5   -2.036255896202431E-6
                         1.027160645005218E-5   -9.525815392886511E-6   -1.402280744164370E-6    8.755293933811789E-6   -2.528122800474158E-5   -7.440507632772854E-6    5.961519290568493E-1   -1.332755012811755E-2

 2.975000000000000E9     5.629064429335988E-1    2.193736567878070E-2   -4.121500822143783E-5   -2.233643967567858E-6    1.588141396708026E-5    5.773290889862540E-5   -3.345139213978801E-6    2.743450727461427E-5
                        -9.674130941088817E-6    5.971344426718656E-6    6.001214016025052E-1   -1.436621808131417E-2    4.811602088807353E-6   -4.513982444685484E-6   -1.789903307015689E-5   -1.132839421147672E-5
                         3.563494275864661E-6    1.842513526879761E-6    1.947157775710081E-6   -9.094670356929117E-6    5.312941290683292E-1    1.164500525297945E-2   -1.475210066621774E-5    1.443318148078143E-5
                         1.597417850708829E-5   -2.296140934182803E-5    1.159516873024563E-5   -1.085191296572210E-5   -2.971023529591769E-5    4.321112991796708E-6    5.990723939294899E-1   -2.370376713734094E-2

 2.987500000000000E9     5.669018803762412E-1    1.327686033768619E-2    3.065413086922018E-5    8.109749777456013E-6   -2.815802724617505E-6    1.313839312136399E-5   -5.159205054019960E-6    1.178719511764095E-5
                        -1.201156582132130E-5    1.206910704118787E-5    6.028908161492100E-1   -2.512566374119721E-2   -3.368384012162318E-6   -9.680790463374225E-6   -1.461163445855991E-5   -1.978594327714695E-5
                         2.992283138684512E-5    5.415391885089329E-6    2.927302586097266E-5   -2.296145154163559E-5    5.351360209165107E-1    2.677749551566847E-3    1.464682657570588E-5    3.017121526659833E-5
                         4.499745208531274E-6   -1.219270637056457E-5   -1.587267578271626E-5    2.698974806351996E-6   -2.030031933249085E-5    3.917999551674106E-5    6.013780917395255E-1   -3.439920468974107E-2

 3.000000000000000E9     5.699644600139866E-1    4.040831239972134E-3    1.763462150403492E-5   -1.984666468535487E-5   -3.167582941217083E-6    2.066144436861954E-5   -1.863786859689995E-5    5.235633252080109E-5
                         1.917246970081762E-5    2.097304132595809E-5    6.051392391529761E-1   -3.614761166812152E-2   -3.145461818653536E-5   -3.769765210963034E-6   -2.978794381524806E-5   -2.304095473873887E-5
                        -5.828597041243835E-5   -2.262663629398115E-5   -3.457394025513375E-5    7.120760336595901E-6    5.384799609842198E-1   -6.596315143683514E-3    9.214658568847697E-6   -2.311195662379050E-6
                        -8.517980468076533E-6    2.198397501028384E-6    2.485420177996007E-5    2.400235555578156E-5    3.326873526915991E-6    1.151250251462993E-5    6.034482822314088E-1   -4.547303458570118E-2
