# Supplementary material for: Microwave Imaging for Parkinson’s Disease Detection: A Phantom-Based Feasibility Study Using Temperature-Controlled Dielectric Variations
Source: Sensors (Basel). 2025 Dec 12;25(24):7562. doi: 10.3390/s25247562 (PMC12736638; doi:10.3390/s25247562)
Supplement: Supplementary file 1 [file sensors-25-07562-s001.zip › 38.9.s4p]

#  HZ   S   RI   R     50.00 
! Rohde & Schwarz Vector Network Analyzer 
! Rohde-Schwarz,ZNA26-4Port,1332450024101213,1.95
! Created: UTC 8/28/2025, 1:46:04 PM
! freq[Hz]                re:S11                  im:S11                  re:S12                  im:S12                  re:S13                  im:S13                  re:S14                  im:S14
!                         re:S21                  im:S21                  re:S22                  im:S22                  re:S23                  im:S23                  re:S24                  im:S24
!                         re:S31                  im:S31                  re:S32                  im:S32                  re:S33                  im:S33                  re:S34                  im:S34
!                         re:S41                  im:S41                  re:S42                  im:S42                  re:S43                  im:S43                  re:S44                  im:S44
! 
 5.000000000000000E8    -2.261835054471970E-1    3.471843545678603E-1   -1.529957091392365E-2    1.779254531257757E-2   -4.027719795579617E-2   -1.124719625331319E-2    5.222912689728963E-2    1.575345738430599E-2
                        -1.534993571576785E-2    1.787011608633720E-2   -2.408929943261449E-1    3.256400003578345E-1    1.150125637130875E-2    2.514159566291404E-2   -4.060931526250838E-2   -6.737974694631437E-3
                        -4.035073560646299E-2   -1.129311249444045E-2    1.145506023584360E-2    2.516265335131615E-2   -2.563511699705752E-1    3.439212342517015E-1   -8.398927037311422E-3    1.901137395290489E-2
                         5.223479787571353E-2    1.578350592449066E-2   -4.058581639762623E-2   -6.774620620735968E-3   -8.365775760162338E-3    1.897266617635818E-2   -2.673996699578242E-1    3.376082668037657E-1

 5.125000000000000E8    -2.484522313973603E-1    3.362291330185284E-1    1.231231780839035E-3    9.891113455548842E-3   -3.105260630145053E-2    2.483135963067317E-2    4.497542695313517E-2   -2.935836006651147E-2
                         1.195860564731341E-3    9.937562118706127E-3   -2.757714586337583E-1    3.242362265120000E-1    2.729599085248643E-2    3.879812099382169E-3   -2.856707531231719E-2    2.821944547369312E-2
                        -3.106609485343752E-2    2.492456514428544E-2    2.730605930456327E-2    3.844534363753682E-3   -2.805691148227213E-1    3.446046316876536E-1    6.252245702228373E-3    5.318034154460626E-3
                         4.496926157694245E-2   -2.938231108089252E-2   -2.851045070045113E-2    2.827806594311190E-2    6.251909162414065E-3    5.295167872954413E-3   -2.928722146741534E-1    3.362504704568626E-1

 5.250000000000000E8    -2.985589612182782E-1    3.711534347368629E-1   -6.618857684161534E-3   -1.312731075277852E-3   -1.379958616593459E-3    3.363635720528749E-2    5.998696590668299E-3   -5.045595304669410E-2
                        -6.567576912394233E-3   -1.324625193441646E-3   -3.169990573645052E-1    3.765006574524976E-1    1.516789026829183E-2   -1.496456796450583E-2    2.854762179431817E-3    3.442413606902521E-2
                        -1.342877052748276E-3    3.368366956655702E-2    1.516055676212084E-2   -1.495586495568981E-2   -3.180154816059889E-1    3.949505149184594E-1   -5.694467082130383E-3   -5.198894527802068E-3
                         6.056400071267429E-3   -5.047885121973338E-2    2.892622853060070E-3    3.442920845232864E-2   -5.699289010080965E-3   -5.205361842963468E-3   -3.328797332871573E-1    3.876489050900320E-1

 5.375000000000000E8    -3.001037481216501E-1    4.421188988754261E-1   -1.683137315143906E-2    8.890541156228435E-3    1.861338779452329E-2    1.999164952683586E-2   -2.995844113874050E-2   -3.402583801594773E-2
                        -1.682574849409569E-2    8.834255228667353E-3   -3.014365132964049E-1    4.418928357961231E-1    1.174864757791731E-3   -1.464826053159328E-2    2.154025869373345E-2    1.841043113273508E-2
                         1.868259392833818E-2    1.993351057856396E-2    1.195301427292031E-3   -1.468307551480405E-2   -2.998676259319251E-1    4.617507995229550E-1   -1.533284996394817E-2    5.816032631858382E-3
                        -2.998143191412439E-2   -3.407179144903660E-2    2.156498596132079E-2    1.834086788298033E-2   -1.530422478492787E-2    5.830554896054269E-3   -3.155491524225434E-1    4.611496955872040E-1

 5.500000000000000E8    -2.541974316831287E-1    4.851921987432753E-1   -9.840233800253765E-3    2.652614273673483E-2    1.997978725766054E-2    1.933754316870264E-3   -3.945427717343624E-2   -2.438851491318001E-3
                        -9.915071817472894E-3    2.649332416196505E-2   -2.610438971837692E-1    4.702287748963622E-1   -5.766360004093614E-3   -7.749414129724167E-3    2.239113380415636E-2   -9.430199443031702E-4
                         2.001585985153480E-2    1.909816328160268E-3   -5.785094724477760E-3   -7.732269888580407E-3   -2.531852299738943E-1    4.906567032296879E-1   -8.438815770483617E-3    2.135809734227051E-2
                        -3.947862668338278E-2   -2.491277197888712E-3    2.233033319361017E-2   -9.632101432300783E-4   -8.478132971123032E-3    2.133112412624156E-2   -2.561874520009441E-1    4.945740899325661E-1

 5.625000000000000E8    -2.153593986935514E-1    4.793382894419619E-1    1.590206880147338E-2    3.080072621190412E-2    1.160202670997834E-2   -5.039521520280757E-3   -2.579086974511086E-2    2.122651053809842E-2
                         1.589272751788883E-2    3.085656871997598E-2   -2.334957462178787E-1    4.736391428296658E-1   -2.475812393244194E-3   -7.345432717617807E-4    1.087076270653573E-2   -9.580883018250700E-3
                         1.155897689168606E-2   -5.017020770605389E-3   -2.553969422741344E-3   -7.492164042304643E-4   -2.194861173913309E-1    4.866250703189064E-1    1.357086542418459E-2    2.214778828909301E-2
                        -2.578847640259179E-2    2.122984496113966E-2    1.083046910510710E-2   -9.521513109937922E-3    1.353022171795447E-2    2.215550858274725E-2   -2.154619777677755E-1    4.777648990276205E-1

 5.750000000000000E8    -2.161431314039747E-1    4.741158948365120E-1    3.183512290348853E-2    5.714023397005048E-3    9.770554886451843E-3   -4.301560458908536E-3   -5.676279165402417E-3    2.661196071427135E-2
                         3.184361363560549E-2    5.718023800736756E-3   -2.226070327815577E-1    4.800718846101104E-1    1.933950460077593E-3   -4.003621024366075E-3    5.995707341457313E-3   -5.882957315756177E-3
                         9.800768186949315E-3   -4.266925357512967E-3    1.963549547913374E-3   -3.967793312881612E-3   -2.138742033074369E-1    4.840838128404502E-1    2.081273059534629E-2    4.146313156336253E-4
                        -5.632518723708237E-3    2.664445180618339E-2    5.997580500436055E-3   -5.915144023469716E-3    2.081416046330912E-2    3.968442518099007E-4   -2.186798071336331E-1    4.706900906959477E-1

 5.875000000000000E8    -2.145204869754186E-1    5.011108043875574E-1    1.716503077180210E-2   -1.491812374952266E-2    1.147117903326794E-2   -9.710497794570908E-3    6.905701474800441E-3    2.055041580151629E-2
                         1.720312225301688E-2   -1.493479971288928E-2   -2.062991201054387E-1    5.006082102795278E-1   -9.050944415630788E-4   -9.124163489782684E-3    9.103689128166068E-3   -8.668019418253429E-3
                         1.148687265774873E-2   -9.794949673239635E-3   -9.288717171702402E-4   -9.121150777805835E-3   -2.051809562930549E-1    5.042348782510663E-1    5.506432299137168E-3   -9.623699522426263E-3
                         6.945442295579866E-3    2.056755224196697E-2    9.129469290304325E-3   -8.657256651660318E-3    5.496677549822626E-3   -9.617558728709103E-3   -2.116772058947977E-1    4.993786827496839E-1

 6.000000000000000E8    -1.836894699633800E-1    5.305568962841918E-1   -1.689485670060349E-3   -9.651513114613403E-3    5.832996619596595E-3   -1.956288408231691E-2    1.345463512820908E-2    1.665199379340753E-2
                        -1.671510678020481E-3   -9.649118448892257E-3   -1.729587733034372E-1    5.160296593641384E-1   -1.032452750884747E-2   -1.138522470641090E-2    5.142208458449802E-3   -1.892254410092589E-2
                         5.826431377746459E-3   -1.960464014924029E-2   -1.032357306664158E-2   -1.136947286688905E-2   -1.742047523064706E-1    5.238556753487686E-1   -5.165695343268456E-3    1.369600630294183E-3
                         1.346436982955463E-2    1.666389080597895E-2    5.147446086018444E-3   -1.890122144020845E-2   -5.189810718245245E-3    1.359917091056541E-3   -1.706449066220482E-1    5.227784329221274E-1

 6.125000000000000E8    -1.369488956812455E-1    5.381038653885517E-1    1.801673813578468E-3    5.991401065842686E-3   -1.021863417041348E-2   -2.350424124861831E-2    2.516574703829354E-2    9.615147781878197E-3
                         1.796989460124520E-3    6.018202982626467E-3   -1.354096912786438E-1    5.177368974126051E-1   -2.135339952319109E-2    1.088113263324504E-3   -1.216741722332755E-2   -2.368539341961045E-2
                        -1.021293590401540E-2   -2.345992182322479E-2   -2.135971387399075E-2    1.150629751670808E-3   -1.331541411008684E-1    5.248376999061463E-1    6.366619614716677E-3    1.413351511570019E-2
                         2.519784397885190E-2    9.607082124030150E-3   -1.216470157538703E-2   -2.368086139616878E-2    6.352025304995259E-3    1.412732982130016E-2   -1.207337103639882E-1    5.134961182408007E-1

 6.250000000000000E8    -9.643431354707052E-2    5.211089692688590E-1    1.865695024521408E-2    1.008052505070473E-3   -2.674938328375092E-2   -1.075875964348087E-2    2.965605445964514E-2   -1.184782920598400E-2
                         1.873209884301151E-2    1.012547995451706E-3   -9.748371216393283E-2    5.047682669584352E-1   -1.237188075791669E-2    1.955785619199816E-2   -2.985659346084159E-2   -8.095530322400901E-3
                        -2.677552276404880E-2   -1.078387184961259E-2   -1.236558771679250E-2    1.954469150106583E-2   -9.833367405230382E-2    5.061320370485243E-1    2.474098388255308E-2    2.366674929533828E-3
                         2.965379468088664E-2   -1.185731490250739E-2   -2.988301695784175E-2   -8.078191898484736E-3    2.470616188709867E-2    2.357162044607498E-3   -9.389982971079390E-2    4.810272360241951E-1

 6.375000000000000E8    -7.882873740707930E-2    4.964157699908753E-1    1.666621634161617E-2   -2.055622272855978E-2   -2.695940332482977E-2    1.069507701772700E-2    1.313735194682023E-2   -2.924115770315651E-2
                         1.669304512007973E-2   -2.056371495046494E-2   -7.781070540419091E-2    4.775240065320986E-1    8.560440398116518E-3    1.910740013797791E-2   -2.676940537714601E-2    1.651564613143217E-2
                        -2.701936229910573E-2    1.075597774378316E-2    8.559273547469926E-3    1.908479804152862E-2   -8.689412257122023E-2    4.823188108319185E-1    1.821795246856557E-2   -2.175414322794699E-2
                         1.311852108620483E-2   -2.928107136664916E-2   -2.673883835176439E-2    1.651983820990630E-2    1.825548242076085E-2   -2.174277309951982E-2   -9.641766356890817E-2    4.582844289678640E-1

 6.500000000000000E8    -7.305753738391235E-2    4.903591449119818E-1   -6.655935396186392E-3   -2.630548421724985E-2   -1.308707404493250E-2    2.497266747966705E-2   -6.406637787448238E-3   -3.007825128906235E-2
                        -6.633606066192986E-3   -2.635201274654398E-2   -7.503157919375404E-2    4.659284706396721E-1    1.528678837657694E-2    1.166777189831896E-3   -7.478665609723302E-3    2.883612369289429E-2
                        -1.307738155010684E-2    2.498175268619988E-2    1.530664671031602E-2    1.138560742165862E-3   -8.270509564766143E-2    4.781646459062812E-1   -5.886802107869593E-3   -2.410884125338695E-2
                        -6.404917252654643E-3   -3.009900243810015E-2   -7.450213909914316E-3    2.882908359227966E-2   -5.904655302327793E-3   -2.410305846216278E-2   -9.645897426754060E-2    4.638126381089475E-1

 6.625000000000000E8    -5.075489237506591E-2    4.933573477104045E-1   -1.896643450955997E-2   -8.581898180908343E-3    6.037943226695905E-3    2.640269699998313E-2   -2.432182697204276E-2   -2.332150869971836E-2
                        -1.897980561473116E-2   -8.624515223091368E-3   -5.967936526266008E-2    4.665483545165086E-1    2.077515427018137E-3   -7.593950073337176E-3    1.295872445941307E-2    2.468870044364643E-2
                         6.103937264502666E-3    2.639901046448487E-2    2.067060726744287E-3   -7.584116598920169E-3   -6.584928711330115E-2    4.799125353161168E-1   -1.432889108279662E-2   -6.613008499777350E-3
                        -2.429520396583046E-2   -2.332894507699533E-2    1.296434426716583E-2    2.466056378821167E-2   -1.428851675606621E-2   -6.610313220438905E-3   -7.182687857426104E-2    4.702685079879378E-1

 6.750000000000000E8    -1.854034697937982E-2    4.826068310178825E-1   -1.048001662938297E-2    4.376845830389329E-3    1.944601235065849E-2    1.444675534954028E-2   -3.846583097330591E-2   -2.098834900967817E-3
                        -1.050796690849889E-2    4.420618346901550E-3   -3.053078200708748E-2    4.581978466262905E-1   -5.281660603708601E-3    2.185470376200562E-3    2.293607516466402E-2    8.111799866708310E-3
                         1.945908159017026E-2    1.441784445150421E-2   -5.292153259161849E-3    2.203845206334585E-3   -4.025991595574953E-2    4.745901162051994E-1   -4.407545972726489E-3    2.088724216322384E-3
                        -3.849210030462020E-2   -2.111462690079233E-3    2.291733533692296E-2    8.050960137348026E-3   -4.428496506619592E-3    2.098379431629481E-3   -4.014495804197761E-2    4.587867475316924E-1

 6.875000000000000E8     9.190391954841651E-3    4.562141578642936E-1   -7.632401993229857E-4    2.186466616489954E-3    2.023859089531223E-2    9.069357594747098E-4   -3.114003157032372E-2    2.748709671183868E-2
                        -6.963559570504080E-4    2.156985196025425E-3   -4.188837627239904E-3    4.296906196650700E-1    2.788886713682192E-3    9.692145812788240E-3    1.826480802644596E-2   -5.902111865240346E-3
                         2.028525326495456E-2    8.901452055597322E-4    2.808717507228363E-3    9.720452790851793E-3   -1.504057680482850E-2    4.552747763441111E-1    2.314031491401011E-3   -4.822816496743066E-3
                        -3.115797212279699E-2    2.746628268270502E-2    1.825078928499023E-2   -5.918186021796243E-3    2.310544345763579E-3   -4.798122873604149E-3   -1.687973574014561E-2    4.327447981131643E-1

 7.000000000000000E8     2.046131642311597E-2    4.198663822937403E-1   -9.925861956972312E-4   -5.687415973948948E-3    1.716923987894102E-2   -8.073159905552268E-3   -2.212925198838644E-3    4.159516995554949E-2
                        -1.037363662071238E-3   -5.736702538271478E-3    1.353965814953632E-3    3.939220515771222E-1    1.328357018188240E-2    3.908980852919359E-3    1.103047107975126E-2   -1.150782338095369E-2
                         1.721311588743427E-2   -8.142360036421175E-3    1.327091073697052E-2    3.889274497446338E-3   -2.919397942970036E-3    4.279018395701006E-1   -5.447371734482002E-3   -1.286040116774847E-2
                        -2.218385639796921E-3    4.154271206996372E-2    1.102798948383517E-2   -1.154222913282590E-2   -5.449602303652468E-3   -1.282946288251435E-2   -9.295730341060352E-3    4.041050796928594E-1

 7.125000000000000E8     1.268905034956400E-2    3.930057475785469E-1   -1.043484354398042E-2   -6.906980885427899E-3    1.043789087746566E-2   -1.653366334250768E-2    2.513431573469949E-2    2.942540780532513E-2
                        -1.048261091185133E-2   -6.916280650942772E-3   -7.964351748315378E-3    3.727527011261031E-1    1.312961193390482E-2   -9.233090536401626E-3    3.893125415426681E-3   -1.441172379401635E-2
                         1.039740290799671E-2   -1.653597343682731E-2    1.308379736705839E-2   -9.233552126552158E-3   -3.280235624019247E-3    4.080070176404271E-1   -1.748315878489361E-2   -6.148775179498853E-3
                         2.513873429995273E-2    2.942208979640772E-2    3.886521087024410E-3   -1.441656440408857E-2   -1.751436213986937E-2   -6.148511139756872E-3   -1.097229708329428E-2    3.861428653305932E-1

 7.250000000000000E8     8.453595121956311E-3    3.848491189989666E-1   -1.541925574463710E-2    3.506073316702734E-3   -1.050870739234959E-3   -1.887527513388461E-2    3.462402381760915E-2    6.627583943025716E-3
                        -1.543221856130161E-2    3.497754595520416E-3   -8.650688564102589E-3    3.671569395330071E-1    5.952068556077246E-4   -1.635706083706016E-2   -3.551021223322972E-3   -1.329541013464633E-2
                        -1.109334788562420E-3   -1.888434920217476E-2    5.544737744888712E-4   -1.635408787250876E-2    1.645716040053372E-3    4.003895927868718E-1   -1.678862240646996E-2    7.709615894000744E-3
                         3.463536429550373E-2    6.588111809751861E-3   -3.538358534838958E-3   -1.331948140012267E-2   -1.679121260806852E-2    7.717003809165060E-3   -5.111103750412311E-3    3.767054813949950E-1

 7.375000000000000E8     1.922676265778136E-2    3.760018798919022E-1   -8.402932924239437E-3    1.239953117963122E-2   -1.047221096028545E-2   -1.486467481296226E-2    3.095193696906520E-2   -1.425648951519947E-2
                        -8.413559427809789E-3    1.238223586758338E-2    5.437521801172151E-3    3.541355732631720E-1   -1.180935472580601E-2   -8.622796047722632E-3   -8.800458673386760E-3   -1.002973635084565E-2
                        -1.049383272092119E-2   -1.488098153989566E-2   -1.180923274261906E-2   -8.608228805706719E-3    1.999032336315988E-2    3.863578380456557E-1   -6.630641923440954E-3    1.383792568003760E-2
                         3.098332219631571E-2   -1.427730541174900E-2   -8.787912478473716E-3   -1.003455091511619E-2   -6.610826059628953E-3    1.382473454679846E-2    1.002147977177469E-2    3.601186073795186E-1

 7.500000000000000E8     3.482946894619068E-2    3.522261052659809E-1    5.023408139910849E-4    1.139257894901400E-2   -1.717578678150943E-2   -7.140561730370667E-3    1.625071266044509E-2   -3.056991391233133E-2
                         5.339824860856727E-4    1.140013941768852E-2    1.449215283341144E-2    3.234986358511058E-1   -9.785527069029258E-3    5.115106552292988E-3   -1.356636570311675E-2   -5.029054414924320E-3
                        -1.715937204469236E-2   -7.124093917567301E-3   -9.781212925187556E-3    5.087742943731838E-3    3.518285165419414E-2    3.541129963608982E-1    1.453035828207121E-3    1.011361309578180E-2
                         1.618568550478737E-2   -3.055490971301842E-2   -1.349424692910351E-2   -5.013062744807792E-3    1.470496412791104E-3    1.010198043029996E-2    2.226712117759796E-2    3.278003339440248E-1

 7.625000000000000E8     3.495324915391795E-2    3.140911726875332E-1    3.484656217263666E-3    6.075704990018140E-3   -1.902499354343255E-2    4.315022317000023E-3   -6.308385557790483E-3   -3.422883543771348E-2
                         3.479540597309369E-3    6.063291750422977E-3    2.161361809072817E-3    2.898802337654676E-1    2.496606706253122E-3    6.677806050428394E-3   -1.558595159483197E-2    4.156501760859367E-3
                        -1.902456720793310E-2    4.309089920251321E-3    2.497720500652265E-3    6.644532851609603E-3    2.889638095620230E-2    3.155018235821798E-1    1.573066670003547E-3    4.926516388988050E-3
                        -6.313271510915658E-3   -3.422234177829115E-2   -1.560716337149753E-2    4.111203243290713E-3    1.591955675066120E-3    4.934498221492509E-3    1.391588126460309E-2    2.868113706759364E-1

 7.750000000000000E8     1.128774831674170E-2    2.879173336504167E-1    9.729964107166814E-4    3.350122672110969E-3   -1.243851761795857E-2    1.583475340434014E-2   -2.665944269936034E-2   -2.313093248972212E-2
                         9.481536467248067E-4    3.353725261034702E-3   -2.127228868494152E-2    2.753277145043985E-1    5.484524782922427E-3   -3.552626364795106E-3   -9.674117921224216E-3    1.402149319240834E-2
                        -1.247035180145000E-2    1.583522184539243E-2    5.453594698825407E-3   -3.593384569687794E-3    7.553094216595304E-3    2.943293793176561E-1   -1.044177652863559E-3    5.540816220208836E-3
                        -2.663288471332403E-2   -2.313346960400997E-2   -9.677833536685231E-3    1.403837956286380E-2   -1.027575924413044E-3    5.508140308564330E-3   -1.421166197676175E-2    2.633223151176071E-1

 7.875000000000000E8    -7.124066556176171E-3    2.865708205139320E-1   -5.611942076710129E-4    6.428733899369194E-3    8.659582563195297E-4    1.975976255889727E-2   -3.576122110314153E-2   -5.559397940698276E-4
                        -5.452542370495497E-4    6.447914638364469E-3   -3.286597975269104E-2    2.728517142638283E-1   -3.276336366509257E-3   -8.317773280693578E-3    2.198723927146261E-3    1.674668869001538E-2
                         8.971440571432471E-4    1.976490076543775E-2   -3.275000685342663E-3   -8.316467724685602E-3   -4.505062152257149E-3    2.874418281064776E-1    1.119614360359508E-3    8.887626051740219E-3
                        -3.573035081173426E-2   -5.337110103541545E-4    2.210793868135118E-3    1.674689180113353E-2    1.103143611788508E-3    8.895089602030677E-3   -3.421862312277931E-2    2.609885216187237E-1

 8.000000000000000E8    -6.401033248848758E-3    2.836181555378993E-1    3.289812255458481E-3    9.629067354938733E-3    1.318829981698502E-2    1.344015269288231E-2   -2.692705454469266E-2    2.260983743352567E-2
                         3.285257761686749E-3    9.626411055448938E-3   -3.672830663244364E-2    2.631199651906526E-1   -1.082526924249731E-2   -1.485051454115185E-3    1.271302061634316E-2    9.867326680580981E-3
                         1.316080127919260E-2    1.343524104602504E-2   -1.080851794526789E-2   -1.510098514714497E-3   -9.491616812320379E-3    2.744562036006288E-1    5.770262893314204E-3    8.798087554737530E-3
                        -2.692990396691687E-2    2.260909644898283E-2    1.274765153106637E-2    9.844306147080773E-3    5.739521035563243E-3    8.778975832436756E-3   -3.927305526718147E-2    2.565265760445762E-1

 8.125000000000000E8    -6.456598257547280E-3    2.635044595406500E-1    1.067095780774116E-2    8.971986324558383E-3    1.692316345418996E-2    4.681616222825049E-4   -5.963348478651785E-3    3.322278763577315E-2
                         1.067856557279330E-2    8.989787676551763E-3   -4.821851037358715E-2    2.466654155769701E-1   -8.021275148174231E-3    8.095450793458629E-3    1.370445229242777E-2   -2.672210232596844E-3
                         1.693784475688230E-2    4.212978008508601E-4   -7.970001822072564E-3    8.116903892403132E-3   -2.250200126541119E-2    2.557457514765326E-1    1.057974018418660E-2    6.530797684671496E-3
                        -5.964865719469054E-3    3.316338434792943E-2    1.370201062210277E-2   -2.659187090922988E-3    1.057309351486233E-2    6.502855154912778E-3   -4.662980929260559E-2    2.387893618371647E-1

 8.250000000000000E8    -2.521990700486703E-2    2.389560544716884E-1    1.657640891144960E-2   -2.494766346336278E-4    1.005242557290147E-2   -9.441182472778276E-3    1.555448368432923E-2    2.844919300917140E-2
                         1.663706711038641E-2   -2.549269881996338E-4   -6.970166837562282E-2    2.363363283343086E-1    1.193406514272338E-3    1.076972694580481E-2    4.816753578607581E-3   -9.076331754818168E-3
                         1.005054814063800E-2   -9.510415555762555E-3    1.189546565838950E-3    1.073900686202063E-2   -4.601566952918335E-2    2.431344518888810E-1    1.399143533027901E-2   -1.102700344646729E-3
                         1.555010403748084E-2    2.847619556861252E-2    4.781616186117220E-3   -9.093103323681873E-3    1.400184537185275E-2   -1.120883128409361E-3   -7.186485056521963E-2    2.210592908253480E-1

 8.375000000000000E8    -5.740924863502597E-2    2.302142059171514E-1    1.062794404262247E-2   -1.122725337674893E-2    7.177602238518755E-4   -9.898109140892980E-3    2.861030693230891E-2    1.204365456669727E-2
                         1.064494548826200E-2   -1.120939865890436E-2   -9.127858173742992E-2    2.368577631257162E-1    7.926853809909000E-3    4.318464614909027E-3   -2.533284133923730E-3   -5.264058710502306E-3
                         7.409524865494414E-4   -9.911841391254523E-3    7.947871950327437E-3    4.340276487304411E-3   -7.180085587422166E-2    2.433062265912948E-1    8.197027899903354E-3   -8.917158444283823E-3
                         2.857590920435229E-2    1.203299203257628E-2   -2.527261314755911E-3   -5.275824210677286E-3    8.219505422567086E-3   -8.906015259645458E-3   -1.053107120567139E-1    2.231011336642924E-1

 8.500000000000000E8    -8.282258253574817E-2    2.399129422675919E-1    7.086189144338876E-5   -1.075780329791925E-2   -3.134025081946492E-3   -5.497779532086119E-3    2.889203869831725E-2   -7.357135252369426E-3
                         1.109118125657847E-4   -1.075765464935434E-2   -1.071892550502033E-1    2.431341543594150E-1    4.947310726512836E-3   -3.505263223585311E-3   -1.519652633675415E-3    5.687130648329633E-5
                        -3.164063260986998E-3   -5.492024904425815E-3    4.927975065730541E-3   -3.513113284674475E-3   -8.967097628101914E-2    2.531648427099847E-1    9.578705609790024E-4   -6.869101508044658E-3
                         2.888387720552738E-2   -7.354657551344575E-3   -1.534526133538272E-3    4.488089127426498E-5    9.691019670727551E-4   -6.838689587847650E-3   -1.248412721735977E-1    2.416131387287519E-1

 8.625000000000000E8    -9.228137106873027E-2    2.516059852229123E-1   -2.403610889479125E-3   -4.501312465818044E-3   -3.327697920051325E-3   -2.655239011599129E-3    1.857376732464550E-2   -2.327582375539164E-2
                        -2.384115266298694E-3   -4.457058166217683E-3   -1.173523607705751E-1    2.498364701112436E-1   -2.088752469052396E-3   -2.518012038699724E-3    1.907563315624887E-3   -5.693242507548531E-4
                        -3.324340209887354E-3   -2.656581689463804E-3   -2.062024304559777E-3   -2.540262466684961E-3   -9.772904785396169E-2    2.630638579973897E-1    1.590081147800048E-3   -2.972296980768014E-3
                         1.853158263115113E-2   -2.328468288799597E-2    1.914830416332461E-3   -5.751902009510210E-4    1.569876929671889E-3   -2.987895106756384E-3   -1.265830112698410E-1    2.548538439240635E-1

 8.750000000000000E8    -9.771891823634576E-2    2.533504541852469E-1    7.341095922443259E-4   -2.477391961208092E-3   -3.051325107640794E-3   -1.048247053667901E-3   -5.808918017966040E-4   -2.975133927872099E-2
                         6.866685584710761E-4   -2.468366886141003E-3   -1.256907434389529E-1    2.541864797756364E-1   -1.727161701096580E-3    3.541353897695952E-3    1.333566939437346E-3   -3.624461910303147E-3
                        -3.016170319110589E-3   -1.058461341492215E-3   -1.749118015645233E-3    3.515978441051959E-3   -1.016969842342830E-1    2.674268233909972E-1    4.059072465291444E-3   -4.585145708447121E-3
                        -5.797828907920955E-4   -2.975242736902356E-2    1.309775844192868E-3   -3.652873792901159E-3    4.058934582931277E-3   -4.585053162081588E-3   -1.291645911775316E-1    2.544767022804479E-1

 8.875000000000000E8    -1.111166731080334E-1    2.534866731458196E-1    2.045001313443234E-3   -5.791776473133481E-3   -2.342084130006407E-3   -2.440538146014055E-4   -1.895256393012002E-2   -2.170982028333140E-2
                         2.039462428156318E-3   -5.802125162830809E-3   -1.363160166022158E-1    2.577027628802198E-1    3.875263031738453E-3    4.068243844344290E-3   -1.591397228690509E-3   -4.306514962841219E-3
                        -2.338781825851584E-3   -2.245490128568666E-4    3.866125358298964E-3    4.048878995225207E-3   -1.092271583013496E-1    2.679080564423744E-1    2.424029607051415E-3   -9.126466231945884E-3
                        -1.894115215510054E-2   -2.171579243973487E-2   -1.630377853291307E-3   -4.297557919783123E-3    2.430127926905535E-3   -9.102743463071101E-3   -1.433975942953804E-1    2.550238388576631E-1

 9.000000000000000E8    -1.278457174088445E-1    2.633404005212109E-1   -2.469003417571833E-3   -8.837165388644111E-3   -2.211538275044418E-3   -2.385199883975641E-4   -2.735286347594291E-2   -4.681465165795449E-3
                        -2.520740344644617E-3   -8.865292593137165E-3   -1.502657928638824E-1    2.658478377828838E-1    6.238492531499357E-3   -7.972480644609783E-4   -3.953846620842855E-3   -2.940866054009679E-3
                        -2.223689014531726E-3   -2.364250442152669E-4    6.230924960234993E-3   -7.838632568120239E-4   -1.224243766009617E-1    2.730991797060073E-1   -4.095032030446454E-3   -1.063984515130028E-2
                        -2.734575721560097E-2   -4.701175665441737E-3   -3.913824103916164E-3   -2.945058377288191E-3   -4.088920652922639E-3   -1.063337187966399E-2   -1.586986826808954E-1    2.682434720965794E-1

 9.125000000000000E8    -1.371917152765942E-1    2.817626764045968E-1   -8.287289820913963E-3   -5.874207077448471E-3   -3.092008022590147E-3    3.359009401957987E-4   -2.336269486486076E-2    1.343879883060647E-2
                        -8.280067677329868E-3   -5.887084487097939E-3   -1.606724651713858E-1    2.820897839709749E-1    3.333957390487420E-3   -4.736433293374509E-3   -5.477849149268210E-3   -5.661226931817286E-4
                        -3.084120474885195E-3    3.740032194675646E-4    3.341972821218468E-3   -4.729086245205186E-3   -1.323472498863852E-1    2.879270394983698E-1   -9.509314046761995E-3   -5.987855305974177E-3
                        -2.338826273984070E-2    1.342970786618114E-2   -5.488027617983801E-3   -5.895463250720116E-4   -9.528090960884365E-3   -5.999372505506864E-3   -1.628174920636354E-1    2.877369401153733E-1

 9.250000000000000E8    -1.364082624647988E-1    2.995301301767851E-1   -9.648653020209940E-3    3.849322905170830E-4   -3.335967439019062E-3    2.658899051494825E-3   -8.568447658894912E-3    2.456329491436388E-2
                        -9.639810383327514E-3    3.990136653146693E-4   -1.613284702727255E-1    2.997803146470311E-1   -3.704959247559231E-4   -4.320728386640950E-3   -5.424930399371176E-3    3.059102062088563E-3
                        -3.299645344654985E-3    2.650567645203917E-3   -3.692501579955430E-4   -4.338391000058916E-3   -1.316579045759084E-1    3.042696588766223E-1   -1.009265415371728E-2    2.233240537776161E-4
                        -8.580104460929761E-3    2.451457650830777E-2   -5.447369831251691E-3    3.067031136911101E-3   -1.004922710196676E-2    2.111632031040014E-4   -1.577370573924165E-1    3.015308964224223E-1

 9.375000000000000E8    -1.308082879752474E-1    3.104885846729066E-1   -6.239273107732303E-3    5.436562266306730E-3   -8.826123749053708E-4    4.990525950712220E-3    9.390661253149869E-3    2.239918188028257E-2
                        -6.226820053533274E-3    5.449697991543183E-3   -1.562994123811733E-1    3.111679900529599E-1   -1.435956950564801E-3   -2.608800888525727E-3   -2.366676492449948E-3    6.140438282771074E-3
                        -8.708054932520826E-4    4.999079527625731E-3   -1.446952622203655E-3   -2.609072267646991E-3   -1.254705811691840E-1    3.129448886939393E-1   -6.856742957158097E-3    5.016296162567946E-3
                         9.410746643424972E-3    2.240451051672832E-2   -2.370730575045659E-3    6.117373316008337E-3   -6.837275276383762E-3    4.987251661569173E-3   -1.527117440854598E-1    3.069720462699088E-1

 9.500000000000000E8    -1.274075783248830E-1    3.152469708266393E-1   -4.803740891951983E-4    5.906819237509841E-3    3.111804005181847E-3    4.301162608232822E-3    1.957879941261513E-2    9.203189138959792E-3
                        -4.643388688949617E-4    5.897812998215785E-3   -1.527307488113283E-1    3.166939130079114E-1   -1.643282730141942E-3   -1.716073427581237E-3    2.084985084747681E-3    6.021062214544881E-3
                         3.098079988230363E-3    4.303344247108056E-3   -1.637090633421463E-3   -1.704473354781368E-3   -1.230883770413746E-1    3.150374986822740E-1   -1.489844454441059E-3    5.595335470870612E-3
                         1.958546218236874E-2    9.208721919150786E-3    2.109416631201025E-3    6.020385799001431E-3   -1.475756206862428E-3    5.600267132968828E-3   -1.530729804498014E-1    3.097894465016369E-1

 9.625000000000000E8    -1.289664183193384E-1    3.197584072162166E-1    2.262012677771714E-3    1.661794609631195E-3    4.761526649410763E-3    3.159394387590817E-4    1.758528981647619E-2   -4.623578709700353E-3
                         2.264019292014219E-3    1.652542453051946E-3   -1.531973503543673E-1    3.220599390737114E-1   -1.688108521884038E-3   -1.002400179897038E-3    4.830591216134665E-3    2.745156371196141E-3
                         4.770418716233669E-3    2.982307175245943E-4   -1.695268382566648E-3   -1.021495120699264E-3   -1.267045443458539E-1    3.190136080465165E-1    8.579516783273425E-4    1.942983638069549E-3
                         1.759966014951930E-2   -4.672266361024596E-3    4.832217910925613E-3    2.735127948022778E-3    8.412002626955300E-4    1.940459627833090E-3   -1.567014191501052E-1    3.163629325089247E-1

 9.750000000000000E8    -1.311314533986935E-1    3.288721121385971E-1   -6.402675670395833E-4   -1.635853340314178E-3    2.176093433523872E-3   -2.858342499116540E-3    9.571447297341993E-3   -1.140532501309659E-2
                        -6.444878362758578E-4   -1.643093875509376E-3   -1.532743222737623E-1    3.312816591809615E-1   -1.276217512307291E-3   -6.768644045875433E-4    3.990543248171327E-3   -6.503909718184530E-4
                         2.137405569537864E-3   -2.830648600376064E-3   -1.284871128530266E-3   -6.805233691652906E-4   -1.290838148996197E-1    3.292263272138128E-1   -1.644828567418808E-3   -3.536421553617412E-4
                         9.569755901093867E-3   -1.141244142330733E-2    3.974482699089768E-3   -6.507888224955303E-4   -1.653577250964122E-3   -3.320692539412468E-4   -1.569676358757758E-1    3.273252859817288E-1

 9.875000000000000E8    -1.278392087227910E-1    3.405464820300956E-1   -4.334434644593758E-3    7.202597326980747E-4   -1.128174384007398E-3   -1.565138500973497E-3    2.168680811683818E-3   -1.271761598784331E-2
                        -4.326096645097406E-3    7.420530888142548E-4   -1.485192379290099E-1    3.415215977590469E-1   -1.298796572938267E-3   -1.448684496913140E-3    1.864275721654474E-3   -1.107033951602294E-3
                        -1.138898894123972E-3   -1.549259720479858E-3   -1.304741519804802E-3   -1.447009044866487E-3   -1.241217127011487E-1    3.404941214178611E-1   -4.139371110276062E-3    2.126251756039975E-3
                         2.140296458992966E-3   -1.271000688573562E-2    1.862592743364290E-3   -1.113271091643308E-3   -4.110425372696094E-3    2.112288044801493E-3   -1.512312665959692E-1    3.377544936572655E-1

 1.000000000000000E9    -1.188608000413781E-1    3.484698654815878E-1   -2.886333961609710E-3    5.182773655168176E-3   -4.021260807471108E-4    1.419808877431163E-3   -4.428103981912086E-3   -1.132261327629567E-2
                        -2.858932461861915E-3    5.172255353241267E-3   -1.403676427130757E-1    3.474885696646074E-1   -3.575796658618631E-3   -1.767275610082592E-3    2.252038071949158E-3   -2.072542333475901E-4
                        -3.696777752104128E-4    1.435531319582655E-3   -3.558685157428161E-3   -1.777173878810753E-3   -1.148220340731195E-1    3.456240075135305E-1   -2.295619480502853E-3    5.783174736175138E-3
                        -4.378566102600044E-3   -1.132039937444610E-2    2.227390895246776E-3   -1.995791001466877E-4   -2.310052364337152E-3    5.794604719784594E-3   -1.426427819154007E-1    3.426105254707011E-1

 1.012500000000000E9    -1.096321073840929E-1    3.501140418497049E-1    1.743875848125345E-3    5.531912128697107E-3    2.687494465231246E-3    9.186664540817191E-4   -9.449612621460834E-3   -6.763593794664831E-3
                         1.785412361208071E-3    5.530114717474676E-3   -1.343119836406312E-1    3.484171038688516E-1   -5.732485721150777E-3    1.665963321677478E-3    3.698168337629964E-3   -2.034376740659700E-3
                         2.676779199333248E-3    9.377108871727274E-4   -5.711757410218744E-3    1.670829640273744E-3   -1.083174551583008E-1    3.448569312024606E-1    1.971936457300163E-3    5.836165885746555E-3
                        -9.476287611294949E-3   -6.776404154050300E-3    3.688122193279373E-3   -2.011124398908691E-3    1.962376428733506E-3    5.853335410531367E-3   -1.369841356257652E-1    3.423652543800524E-1

 1.025000000000000E9    -1.051403341747822E-1    3.487446043276659E-1    3.801216987049638E-3    2.134691778448203E-3    3.091561436510068E-3   -2.504112074834585E-3   -1.101971926420983E-2   -5.070994709106208E-4
                         3.809669538747262E-3    2.132121803816439E-3   -1.334308353874541E-1    3.485845338787130E-1   -3.112985475170025E-3    6.067063764034976E-3    1.958434082132886E-3   -5.408367510399820E-3
                         3.079212874614181E-3   -2.501456154127046E-3   -3.061162041179046E-3    6.037235631317748E-3   -1.074974178388074E-1    3.435847435234415E-1    3.863462448000533E-3    2.735545029390617E-3
                        -1.103591674989300E-2   -4.884972372205744E-4    1.974976763779764E-3   -5.388684838874894E-3    3.883071296994218E-3    2.737464378049424E-3   -1.373169924219299E-1    3.420574412444775E-1

 1.037500000000000E9    -1.047734178854004E-1    3.501059900943242E-1    2.146842487472305E-3   -2.521824598376956E-4    5.836386167167790E-5   -4.603812940975828E-3   -9.332198427640702E-3    5.328095675027578E-3
                         2.141315218644960E-3   -2.357540272782893E-4   -1.352150748950840E-1    3.525022536328362E-1    2.036329919407637E-3    5.967383426672145E-3   -2.535637506734304E-3   -6.037093783137433E-3
                         7.013982515481222E-5   -4.575122458295435E-3    2.041853008422188E-3    5.968168810381809E-3   -1.090999512624151E-1    3.469623357714680E-1    2.594300545270467E-3    6.802132262180832E-4
                        -9.338263243747279E-3    5.326821502081812E-3   -2.548301198676764E-3   -6.021806331766948E-3    2.609786613418640E-3    6.985064653241760E-4   -1.397437501689353E-1    3.466233569390501E-1

 1.050000000000000E9    -1.029965922895132E-1    3.550605662457194E-1    3.673319982380188E-4    4.073151005738695E-4   -3.382071317840063E-3   -3.275108249506762E-3   -4.924542339796380E-3    9.710378385080130E-3
                         3.699207460593638E-4    4.057537072785513E-4   -1.345039336828529E-1    3.593282319249924E-1    4.246181752031388E-3    2.397121497943449E-3   -6.070989900005215E-3   -2.779447432526263E-3
                        -3.400175759311256E-3   -3.298433195710307E-3    4.274195673247292E-3    2.432680232307236E-3   -1.075714316833935E-1    3.530251242532638E-1    1.564682097406547E-3    1.192141449590036E-3
                        -4.955843161845672E-3    9.727784931731915E-3   -6.051730118172361E-3   -2.794164357462933E-3    1.586236668491900E-3    1.197798816297519E-3   -1.386609117810966E-1    3.537369650568386E-1

 1.062500000000000E9    -9.854072067012520E-2    3.586425472681419E-1    7.564351333628643E-4    1.916676291130951E-3   -4.473430670069650E-3   -1.204378813768020E-5    1.825734676204438E-3    1.100996126491789E-2
                         7.709304145809557E-4    1.936966387259184E-3   -1.308114087908072E-1    3.643128270730751E-1    3.152177229251705E-3   -2.280635731292901E-4   -6.036676837489374E-3    1.793588545476308E-3
                        -4.482781457828371E-3    5.838978323343971E-6    3.163842077323843E-3   -2.157390808450614E-4   -1.035297724660123E-1    3.568389372977809E-1    2.461382278143043E-3    1.885061765415651E-3
                         1.818930522690528E-3    1.103239285791525E-2   -6.062383119738424E-3    1.801780970593292E-3    2.442124987391333E-3    1.880085254939534E-3   -1.350892994780626E-1    3.581936106376655E-1

 1.075000000000000E9    -9.505509000329986E-2    3.588557596422138E-1    2.499774226112857E-3    2.300870124651109E-3   -2.933474303719723E-3    2.627745995456244E-3    8.325697392098069E-3    7.473659869593164E-3
                         2.469906981939356E-3    2.296634977867403E-3   -1.281780361501280E-1    3.663643339124673E-1    1.629601079502009E-3   -3.749722673014344E-4   -3.141901869792675E-3    4.639230879134254E-3
                        -2.903310222856522E-3    2.635033716797451E-3    1.595562030391059E-3   -4.025326240431722E-4   -1.012194473350265E-1    3.579424272833286E-1    3.964229753921890E-3    1.222076443370945E-3
                         8.338196393046473E-3    7.461115668583513E-3   -3.142862728580325E-3    4.668028113611001E-3    3.986542266437781E-3    1.225070508009676E-3   -1.332839239937151E-1    3.600219553754532E-1

 1.087500000000000E9    -9.530066050415506E-2    3.576499579112558E-1    4.366751945467672E-3    1.036450775243884E-3   -3.898054336804543E-4    3.220862420182549E-3    1.068808171091500E-2    4.465793246810698E-4
                         4.391510399657360E-3    1.049711646224396E-3   -1.284750789144516E-1    3.689399874976843E-1    1.763893516401079E-3    3.071671771975396E-4    2.647979235784258E-4    4.804088114927454E-3
                        -3.652804029293852E-4    3.230776505238452E-3    1.754609622836632E-3    3.421821998902685E-4   -1.020346009099583E-1    3.593977728030099E-1    5.005640260079962E-3   -7.485033452280084E-4
                         1.071321576989482E-2    4.085301242333412E-4    2.762018014509351E-4    4.782432039178042E-3    4.999758532057757E-3   -7.584003521155954E-4   -1.342431731292179E-1    3.625739512916712E-1

 1.100000000000000E9    -9.890872297173282E-2    3.586731977785138E-1    4.912227611316939E-3   -1.788555518494558E-3    1.371326764322387E-3    1.901157752744831E-3    7.945898498471113E-3   -5.896910381072502E-3
                         4.958067654721980E-3   -1.772883436520932E-3   -1.295846736086539E-1    3.742978753094510E-1    3.018886007128990E-3   -3.842736713897266E-4    2.469675110646153E-3    2.946723802182467E-3
                         1.387662224919294E-3    1.915897242054100E-3    3.031142255196112E-3   -3.324461201968697E-4   -1.040699359432990E-1    3.635948836330437E-1    4.338680411465686E-3   -3.419340026008505E-3
                         7.936701498090868E-3   -5.920071418280484E-3    2.470801028455288E-3    2.986531779317978E-3    4.352575281130635E-3   -3.411692139739987E-3   -1.362697948119061E-1    3.681113255859547E-1

 1.112500000000000E9    -1.024932401482400E-1    3.637427387534987E-1    3.069536198799592E-3   -4.254730340483635E-3    1.141862724061214E-3    2.461685822747750E-4    2.432016843477242E-3   -8.634467325866195E-3
                         3.088720114713832E-3   -4.240603988687081E-3   -1.289263898920555E-1    3.818199970002523E-1    3.042808422917505E-3   -2.626015694442413E-3    2.539843723947761E-3    8.051780096894564E-4
                         1.133687140856536E-3    2.065790093730262E-4    3.032497789443327E-3   -2.601376254908276E-3   -1.043361264547662E-1    3.699821042017916E-1    2.031598904333490E-3   -5.015112584712430E-3
                         2.421159886616467E-3   -8.646841678399820E-3    2.548693538758161E-3    8.064341219573859E-4    2.027399297336215E-3   -5.016890102686234E-3   -1.363278564137451E-1    3.762626678534269E-1

 1.125000000000000E9    -1.032693892047982E-1    3.708101919467640E-1    2.679335657694761E-4   -4.470579534185306E-3   -1.112443511105340E-4    3.446944756148999E-4   -2.831204054552847E-3   -7.510485481824722E-3
                         2.798870858590409E-4   -4.487032050672162E-3   -1.268797579781722E-1    3.890407141893205E-1    9.852979986424582E-4   -4.317654726183571E-3    1.576414347403754E-3    2.069391835659565E-4
                        -1.051554899243082E-4    3.531698273974720E-4    9.757181808727442E-4   -4.313944596022213E-3   -1.027194681896444E-1    3.761867371574082E-1   -5.001479093217438E-4   -4.745427416841884E-3
                        -2.846990520449489E-3   -7.519786558423875E-3    1.591042492050448E-3    2.156339253456099E-4   -5.200296686882367E-4   -4.756336169084815E-3   -1.342552026407828E-1    3.841952758105716E-1

 1.137500000000000E9    -1.021930568517441E-1    3.772370444542026E-1   -1.129532184938093E-3   -3.024938487133804E-3    2.877701827102980E-4    1.773741165778014E-3   -5.952740399319834E-3   -4.090860689349377E-3
                        -1.167577830831754E-3   -3.052633247295335E-3   -1.251062888300653E-1    3.956441098981118E-1   -1.802876274746059E-3   -4.076041118302625E-3    1.874377906944046E-3    6.537279974247309E-4
                         2.972125377094396E-4    1.765509296217763E-3   -1.795895863831092E-3   -4.089511384755791E-3   -1.009627040541460E-1    3.814511937558219E-1   -1.930176445482182E-3   -3.347498705849038E-3
                        -5.951891857925871E-3   -4.083783863370448E-3    1.831627859133068E-3    6.380538518253638E-4   -1.937082752841121E-3   -3.353353092387656E-3   -1.322309440082120E-1    3.909352427907170E-1

 1.150000000000000E9    -1.014114630692536E-1    3.830677120184832E-1   -9.516846400253137E-4   -2.154703450923778E-3    2.466889011378418E-3    1.630214313019474E-3   -6.522878688197397E-3   -6.139573917611477E-5
                        -9.564012165761053E-4   -2.162878062701078E-3   -1.241390931705363E-1    4.025332730149236E-1   -3.601406989710489E-3   -1.944349781208634E-3    3.195679954681287E-3   -3.733722916223184E-4
                         2.467570143448839E-3    1.632129477062768E-3   -3.580287666486264E-3   -1.979502680237249E-3   -1.000829737772787E-1    3.870156026510005E-1   -2.009498848568856E-3   -2.112681937960323E-3
                        -6.551701671075478E-3   -3.639012889991683E-5    3.194791773921047E-3   -3.703022968998595E-4   -2.024701859676277E-3   -2.104530529860117E-3   -1.315448253263193E-1    3.977138615471157E-1

 1.162500000000000E9    -1.018808302657790E-1    3.900936735076248E-1   -9.179496188686736E-4   -2.583023508811545E-3    3.510917199676848E-3   -8.929297842205961E-4   -4.956675166621713E-3    3.268822715827226E-3
                        -9.213127563503322E-4   -2.606234884730151E-3   -1.234921786009022E-1    4.105030210295270E-1   -3.256907031883118E-3    5.222299554772547E-4    2.849842336659333E-3   -3.048231966267793E-3
                         3.521110440376825E-3   -8.844454370869096E-4   -3.266943713075075E-3    5.219068243905414E-4   -9.986942156506939E-2    3.937668044305337E-1   -1.852848495830286E-3   -1.935196827766331E-3
                        -4.977551349415760E-3    3.294013506908530E-3    2.856457235933778E-3   -3.045995050826261E-3   -1.826986721508119E-3   -1.909953450174822E-3   -1.314980169492941E-1    4.063642931405936E-1

 1.175000000000000E9    -1.025352329009222E-1    3.998137965216802E-1   -2.252787821368786E-3   -3.001685930094198E-3    1.957382241775980E-3   -3.270578104278542E-3   -2.154104303655162E-3    4.961950174166297E-3
                        -2.283563511459558E-3   -3.026589749387023E-3   -1.224427289807130E-1    4.198731770664869E-1   -1.530021694803216E-3    1.525271275937195E-3    1.722386093537377E-5   -4.601918232943125E-3
                         1.945742704050617E-3   -3.294395056661124E-3   -1.483520915291178E-3    1.508390892795846E-3   -9.957008174091135E-2    4.025325484388828E-1   -2.590079379360751E-3   -2.047893996310170E-3
                        -2.185293190794601E-3    4.950319434170286E-3    5.906378657273675E-6   -4.563368007787476E-3   -2.605242360902984E-3   -2.062507886186135E-3   -1.301608728887793E-1    4.173243269506488E-1

 1.187500000000000E9    -1.011660510232835E-1    4.117712651399786E-1   -4.073189840707662E-3   -1.866044596244263E-3   -7.014465365327812E-4   -3.561662714477071E-3    6.744172580267136E-4    4.968104765832595E-3
                        -4.088074267612559E-3   -1.852945886384008E-3   -1.199343898418712E-1    4.308199623346218E-1   -4.600655955664221E-4    7.399612355738169E-4   -2.950759621021977E-3   -3.354878450915188E-3
                        -6.991889369401009E-4   -3.555684445877615E-3   -4.395451175643946E-4    7.397050119575798E-4   -9.771245016461644E-2    4.130352089089765E-1   -3.954177232246690E-3   -1.188141803952884E-3
                         6.447167221911807E-4    4.979782908955035E-3   -2.934485831332450E-3   -3.334758721290200E-3   -3.953305961451044E-3   -1.188347645379276E-3   -1.262456213200194E-1    4.292697120289737E-1

 1.200000000000000E9    -9.705581806071194E-2    4.238963214074404E-1   -4.599480791064387E-3    4.522159783277834E-4   -2.492742197942147E-3   -2.062526210823439E-3    3.003003031088546E-3    3.795285049591005E-3
                        -4.636597869301039E-3    4.909055195117948E-4   -1.149386278282566E-1    4.424398838684906E-1   -1.062487324986909E-3    1.102817297146942E-4   -3.985423992896375E-3   -6.609061914608823E-4
                        -2.513283743391918E-3   -2.066052429845866E-3   -1.041706637493815E-3    9.376426993025091E-5   -9.375141260356484E-2    4.239361295553464E-1   -4.388736826986125E-3    8.456971162520748E-4
                         3.014912136283481E-3    3.825186419248689E-3   -3.990445801965775E-3   -6.535066726565368E-4   -4.405125186516820E-3    8.303782640833056E-4   -1.200412017359737E-1    4.406285648158548E-1

 1.212500000000000E9    -9.151177820847188E-2    4.348797725767347E-1   -3.525278629396468E-3    2.432348079823555E-3   -2.779488466131924E-3   -1.441299452686638E-4    4.597742024706274E-3    1.553810338136047E-3
                        -3.573173151509505E-3    2.455342537929781E-3   -1.077951579202392E-1    4.533883114932257E-1   -1.909002718170660E-3    1.057430875537916E-3   -3.135213567418617E-3    1.592662866103246E-3
                        -2.733449028106394E-3   -1.130275118664155E-4   -1.922214169535225E-3    1.031004552776588E-3   -8.836655884514835E-2    4.338766928301182E-1   -3.447542945828988E-3    2.790169705311934E-3
                         4.567493131271472E-3    1.548496298394403E-3   -3.084695525888075E-3    1.611944569536596E-3   -3.468948123459922E-3    2.768331387930204E-3   -1.127749291835195E-1    4.509898841851409E-1

 1.225000000000000E9    -8.564594515620308E-2    4.452180877283105E-1   -1.867431440030863E-3    3.180451026191331E-3   -1.891624420487981E-3    1.076708575951743E-3    4.530225292290854E-3   -1.313273961033313E-3
                        -1.879132204176037E-3    3.156205517250834E-3   -1.001755740621998E-1    4.638974830342641E-1   -1.200803465586420E-3    2.702136356385051E-3   -1.409447242587309E-3    2.547036484967803E-3
                        -1.909112208033119E-3    1.118733197853698E-3   -1.210649815144221E-3    2.718934313453673E-3   -8.278602418632683E-2    4.435363780625724E-1   -1.628643922257033E-3    3.597038382889575E-3
                         4.533866523703082E-3   -1.333174009405610E-3   -1.391571380403779E-3    2.579294426326087E-3   -1.663565796963674E-3    3.595251745750801E-3   -1.052687855637067E-1    4.613677193346363E-1

 1.237500000000000E9    -7.895341344996729E-2    4.563348123688004E-1   -6.890118505535523E-4    2.983746639293000E-3   -9.613488544365779E-4    1.393804540907319E-3    2.815036841764929E-3   -3.505920292014592E-3
                        -6.706284268285671E-4    2.967933570513611E-3   -9.227778960976814E-2    4.752533406829290E-1    8.680943661149382E-4    3.113767665719621E-3    3.636160530954444E-5    2.368106389748502E-3
                        -9.536681616333950E-4    1.369748376678310E-3    8.828118218689726E-4    3.143783856987211E-3   -7.655810522833127E-2    4.540360252422036E-1   -2.661841645772763E-4    3.284543956604950E-3
                         2.806578064063146E-3   -3.479876005972343E-3    1.672573702822092E-5    2.343760806273133E-3   -2.750874411082494E-4    3.287367025395154E-3   -9.690939265859976E-2    4.725234338126496E-1

 1.250000000000000E9    -7.007879876622621E-2    4.684369883828122E-1   -1.751579428985987E-4    2.787793229399256E-3   -5.119691317183210E-4    1.296438632093992E-3    4.327686748080470E-4   -4.231644671658662E-3
                        -1.515337540557740E-4    2.795014706656719E-3   -8.247252268373631E-2    4.872892870608120E-1    2.476822557462665E-3    1.781661361721375E-3    7.262094350496444E-4    1.755018339740539E-3
                        -5.038409600244473E-4    1.288361262929724E-3    2.457810683780462E-3    1.782050620116139E-3   -6.810830289267472E-2    4.653646577470607E-1    3.303207529394383E-4    2.939250404044284E-3
                         4.539385853580987E-4   -4.210161246422844E-3    7.477240750468201E-4    1.732389295417997E-3    3.423243066165729E-4    2.942696133837488E-3   -8.656585473639732E-2    4.837799613424563E-1

 1.262500000000000E9    -5.786829926232732E-2    4.799495405962443E-1    4.770453929526283E-4    3.052549623913216E-3   -2.465445633627316E-4    1.543760509992285E-3   -1.826298098663271E-3   -3.701066187911595E-3
                         4.808784617963712E-4    3.039192868865954E-3   -6.991896601229937E-2    4.981070739183456E-1    2.488495906535437E-3    6.634084349250065E-5    1.122073461655574E-3    1.354659802754872E-3
                        -2.591207965320659E-4    1.555503732203440E-3    2.485974779527370E-3    4.865007247482960E-5   -5.680151645031321E-2    4.759948248853518E-1    1.002300352122285E-3    3.004941378017045E-3
                        -1.850556166396923E-3   -3.731210502527258E-3    1.116203095313648E-3    1.352470282919510E-3    9.755879067814460E-4    2.992502746653988E-3   -7.414836181853190E-2    4.936703593820542E-1

 1.275000000000000E9    -4.333786798906976E-2    4.893798783067200E-1    1.761065531149858E-3    3.051914197138126E-3    4.835766364424670E-4    1.917900870970134E-3   -3.626975237646440E-3   -2.072002564587022E-3
                         1.796464352315758E-3    3.054231233960405E-3   -5.603193224975363E-2    5.065760551864160E-1    1.630027907437832E-3   -7.997074808907116E-4    1.628667400568092E-3    1.008462383485272E-3
                         4.925056589680864E-4    1.936434751876150E-3    1.659449797022878E-3   -7.787407867701856E-4   -4.393031784419529E-2    4.844409047970112E-1    2.203681066907756E-3    2.818265806016088E-3
                        -3.587581773385252E-3   -2.042501109306131E-3    1.633913485232084E-3    9.982417572026814E-4    2.181211829722105E-3    2.827257403221789E-3   -6.063389636096073E-2    5.011074694964053E-1

 1.287500000000000E9    -2.827767916775921E-2    4.967153403361721E-1    3.102502918251287E-3    2.084137263595584E-3    1.779955903803207E-3    1.618262840001576E-3   -4.157616310506429E-3    4.275436385711546E-4
                         3.150136292465537E-3    2.101111510103370E-3   -4.194775737625439E-2    5.130151082575605E-1    1.105976557963215E-3   -7.770544768383773E-4    2.290127228561641E-3    1.328449015836867E-4
                         1.777283756956407E-3    1.619488737487262E-3    1.097450417369600E-3   -7.902867242089359E-4   -3.096599195503805E-2    4.912917800672873E-1    3.437505247897899E-3    1.726402842628797E-3
                        -4.152878744460673E-3    4.255667256863901E-4    2.278879745971629E-3    1.401754607004026E-4    3.439951281085798E-3    1.714061068648745E-3   -4.704534260199130E-2    5.070083879927736E-1

 1.300000000000000E9    -1.326329074946471E-2    5.027776311074725E-1    3.705646606312265E-3    3.776804274786582E-4    2.672127969315036E-3    2.573218341782076E-4   -3.038293264508700E-3    2.792886037626275E-3
                         3.706104513120332E-3    3.987848158321067E-4   -2.790912106169195E-2    5.185208619091954E-1    1.061937894037468E-3   -9.082125092885184E-4    2.196951125880842E-3   -1.296315653429478E-3
                         2.676293090828406E-3    2.487863257676817E-4    1.075374108746536E-3   -9.083502575657495E-4   -1.810895525155686E-2    4.974974248648179E-1    3.838605431458171E-3   -5.774831423794934E-5
                        -3.021042747368180E-3    2.789943246933155E-3    2.211620786261062E-3   -1.290512046913069E-3    3.836571377838868E-3   -6.433817182722955E-5   -3.352587601690314E-2    5.122960245273447E-1

 1.312500000000000E9     1.755493109665394E-3    5.078363594418812E-1    3.147032138746131E-3   -1.243789650852561E-3    2.287838645749801E-3   -1.491587373532945E-3   -7.218883273504137E-4    3.870665261437052E-3
                         3.167726064890285E-3   -1.267588142409953E-3   -1.280790174600553E-2    5.234664386981225E-1    8.806546362917766E-4   -1.483809687370380E-3    1.044136122051771E-3   -2.463130804396280E-3
                         2.312263440524541E-3   -1.494929834049999E-3    8.962142313330698E-4   -1.467687313715622E-3   -4.504571610990708E-3    5.035163342098324E-1    3.128061970760132E-3   -1.663617111694714E-3
                        -7.151828225050225E-4    3.874688430685003E-3    1.033017684097428E-3   -2.438641974502899E-3    3.097294523674287E-3   -1.638351716989321E-3   -1.923586512267273E-2    5.173419669882190E-1

 1.325000000000000E9     1.714201439439763E-2    5.115697311216106E-1    1.979768897157554E-3   -2.076343530973578E-3    9.240112993259262E-4   -2.500139033623474E-3    1.657464431356258E-3    3.345469250189052E-3
                         1.990060446666685E-3   -2.133225382655180E-3    3.309830006478009E-3    5.272504747777687E-1    1.752545542026543E-4   -2.020566043663887E-3   -6.492688248112776E-4   -2.522052172944973E-3
                         8.804372422013773E-4   -2.506739298218033E-3    1.377736993663988E-4   -1.987580071352333E-3    1.022242216693948E-2    5.085385068906149E-1    1.851138146052173E-3   -2.431530964644814E-3
                         1.673168578819483E-3    3.359347823933122E-3   -6.399674447594922E-4   -2.504922080800057E-3    1.809903245020160E-3   -2.425526982018670E-3   -3.799840029527549E-3    5.212616093816121E-1

 1.337500000000000E9     3.271796953778299E-2    5.133513416881521E-1    9.051721299796090E-4   -2.148788222083267E-3   -6.524989205916968E-4   -2.384235763867184E-3    3.089073177898583E-3    1.592240753777002E-3
                         9.263064422514442E-4   -2.132623710559479E-3    1.973401215757926E-2    5.291926642921793E-1   -9.581545897423290E-4   -1.913083030268929E-3   -1.867797293631938E-3   -1.541274538228513E-3
                        -6.758222245279542E-4   -2.384599493928981E-3   -9.767197298564876E-4   -1.917005044003099E-3    2.566683636411763E-2    5.118338462465355E-1    7.320218727839838E-4   -2.415749644128085E-3
                         3.091806495583942E-3    1.612247128954264E-3   -1.850760900165991E-3   -1.523428004122252E-3    7.447117660652628E-4   -2.429206067325224E-3    1.214141168071302E-2    5.232214094927936E-1

 1.350000000000000E9     4.786385292579250E-2    5.128310547765154E-1    4.128015094068382E-4   -1.966021972975863E-3   -1.673259145933042E-3   -1.459073842119272E-3    3.193948263183902E-3   -4.337579013971118E-4
                         4.435032030273727E-4   -1.950398045417288E-3    3.542234286565505E-2    5.295069164368060E-1   -1.809204664701436E-3   -1.104170150221947E-3   -2.127114720750937E-3   -2.191876288624585E-4
                        -1.691868027100880E-3   -1.452098658195954E-3   -1.815350014526862E-3   -1.096807559632401E-3    4.098736040409886E-2    5.129503944813179E-1    9.990892918079942E-5   -2.226841355945048E-3
                         3.218025106481730E-3   -4.786363125509751E-4   -2.129585649319502E-3   -1.873128546478575E-4    1.323906760873470E-4   -2.192381068877298E-3    2.731672806262718E-2    5.233006984602139E-1

 1.362500000000000E9     6.203391736942766E-2    5.107925677920458E-1    3.524612515130405E-5   -2.067005641098734E-3   -1.978502123273308E-3   -3.286833322281168E-4    2.198046556253349E-3   -2.050958344803479E-3
                         4.027073581035980E-5   -2.034736361196660E-3    5.011899858116148E-2    5.284486178120519E-1   -1.967972629072689E-3    3.726225637995568E-6   -1.697224034754311E-3    8.605064962906722E-4
                        -1.996418673190803E-3   -3.338062115462059E-4   -1.964673836754223E-3    2.969935886846203E-5    5.561711638468099E-2    5.126457887625002E-1   -3.817287898064628E-4   -2.150165196621876E-3
                         2.216446791888891E-3   -2.067195260175991E-3   -1.681239085519361E-3    8.625634114433293E-4   -3.708567862410697E-4   -2.141109126302296E-3    4.123530947429149E-2    5.221223251841454E-1

 1.375000000000000E9     7.499672571753832E-2    5.081858970921094E-1   -6.463862936500728E-4   -2.166371944776960E-3   -1.725483462996447E-3    6.149624723745786E-4    6.144359418652389E-4   -2.759762895465782E-3
                        -6.871548080038734E-4   -2.172259029578725E-3    6.367600375459519E-2    5.266155946160891E-1   -1.421004288788614E-3    8.651275728163246E-4   -9.349799985089835E-4    1.403687286344716E-3
                        -1.740392988457326E-3    6.438794029514000E-4   -1.392128312853447E-3    8.696879907608373E-4    6.942691046599329E-2    5.115096190059450E-1   -1.102727320675354E-3   -2.045369914600325E-3
                         6.149206126324812E-4   -2.761622341752951E-3   -9.099752269605974E-4    1.379530138619140E-3   -1.088322309493626E-3   -2.050572967845036E-3    5.423704795607144E-2    5.203186519571782E-1

 1.387500000000000E9     8.733243441584135E-2    5.054738016814893E-1   -1.662820913410831E-3   -1.822863016484667E-3   -1.126281587017058E-3    1.277506573381570E-3   -1.014571705935654E-3   -2.488141974307169E-3
                        -1.623876301098527E-3   -1.834393647560781E-3    7.644431143743846E-2    5.243044379903335E-1   -7.255159670015588E-4    1.061810049197988E-3   -1.391976306037848E-4    1.517571784462639E-3
                        -1.135476258666600E-3    1.288867069724667E-3   -7.008848590124778E-4    1.079238731797140E-3    8.286036406812131E-2    5.098455218706964E-1   -1.901650708757559E-3   -1.499323077988188E-3
                        -1.011764454314932E-3   -2.463189375353694E-3   -1.432470624023961E-4    1.517198649729888E-3   -1.911287459767956E-3   -1.507173475439180E-3    6.705678907236649E-2    5.180704700230621E-1

 1.400000000000000E9     9.939083166197688E-2    5.024260513124682E-1   -2.257373808229064E-3   -8.398558963704381E-4   -3.916854145510742E-4    1.572146607027858E-3   -2.064497523309361E-3   -1.409895788491000E-3
                        -2.277466984147076E-3   -8.336051753220470E-4    8.867545403060209E-2    5.213817210932158E-1   -3.159532856173251E-4    9.353838330370347E-4    5.203853707209554E-4    1.299654481584177E-3
                        -3.699935487306253E-4    1.583877313636603E-3   -3.192706344377949E-4    9.329673208800381E-4    9.614113588933056E-2    5.074542266723389E-1   -2.327076110630564E-3   -4.715102464212780E-4
                        -2.088816373974456E-3   -1.418745905491866E-3    5.315969117177335E-4    1.288391015096566E-3   -2.341027857311591E-3   -4.484629977575068E-4    7.978811911116644E-2    5.151648364386846E-1

 1.412500000000000E9     1.109182910708360E-1    4.989748902029171E-1   -2.149468609883597E-3    3.662133399400673E-4    4.211302363162601E-4    1.530925547900518E-3   -2.413192880029643E-3    1.023314325242940E-5
                        -2.150570265024659E-3    3.210979870424054E-4    1.006177093595699E-1    5.180679562200843E-1   -1.806679865266284E-4    9.096272549704344E-4    9.910990879141760E-4    8.360695510972235E-4
                         4.203640642866118E-4    1.543917139224079E-3   -1.734716617120935E-4    9.333539416482332E-4    1.091119984824803E-1    5.041532514662210E-1   -2.045033176731523E-3    5.991408839579550E-4
                        -2.399315971141807E-3   -2.028566356115321E-6    1.011582063786415E-3    8.447724957029667E-4   -2.042114184621328E-3    6.187901936981586E-4    9.183743669214493E-2    5.115436989073808E-1

 1.425000000000000E9     1.212262047891349E-1    4.953579698722587E-1   -1.465941470204082E-3    1.043322646821473E-3    1.119333059166413E-3    1.140982270571328E-3   -1.893597881619873E-3    1.311831136585199E-3
                        -1.461510939861424E-3    1.051536138006383E-3    1.118446987539670E-1    5.145573892703452E-1    8.076957846747234E-5    1.122308793046805E-3    1.245255864460919E-3    2.826083771435972E-4
                         1.136276154227166E-3    1.145414998742359E-3    8.864379206544855E-5    1.122819326951563E-3    1.210142194737901E-1    5.003018199592745E-1   -1.318211142317393E-3    1.195217953893840E-3
                        -1.934427411953354E-3    1.305697022496985E-3    1.244071373158785E-3    2.537554007874208E-4   -1.307143576329667E-3    1.181622576395530E-3    1.026740270989490E-1    5.079148997688731E-1

 1.437500000000000E9     1.304791035140607E-1    4.921698110767911E-1   -8.046838183486304E-4    1.181126180853746E-3    1.573904208408331E-3    3.732115202211878E-4   -7.711212984189396E-4    2.132780392119143E-3
                        -8.047248326506743E-4    1.152880917914677E-3    1.224050352735994E-1    5.113623041855409E-1    6.390216209639938E-4    1.106834136336291E-3    1.218213042827857E-3   -3.792027074477775E-4
                         1.572448333717303E-3    3.831876184369269E-4    6.539990528326499E-4    1.109676813117434E-3    1.318080557971778E-1    4.966818099924444E-1   -6.397894378354040E-4    1.205959987777388E-3
                        -7.779145124436593E-4    2.115022331290715E-3    1.214491938648326E-3   -3.831030543480302E-4   -6.339838163221851E-4    1.207525454027578E-3    1.126284697694002E-1    5.050022559741620E-1

 1.450000000000000E9     1.392900660376343E-1    4.898542522919662E-1   -4.179494194376101E-4    1.075416679555744E-3    1.503774457859092E-3   -5.178955233479714E-4    6.072230711151837E-4    2.080825597189511E-3
                        -4.310761052347080E-4    1.085236753363330E-3    1.325983441915056E-1    5.087893628551612E-1    1.195321739517245E-3    6.485005257880937E-4    8.187772345504388E-4   -9.262704200536497E-4
                         1.511718644099524E-3   -4.984206890405311E-4    1.206254009159663E-3    6.962628738907811E-4    1.418601723774967E-1    4.937009587060945E-1   -2.764947093556760E-4    1.050638054058974E-3
                         6.176622396585143E-4    2.077157080395156E-3    8.442481280597881E-4   -9.494928385570089E-4   -2.847969370743981E-4    1.064524907769922E-3    1.224094063911859E-1    5.027531480774102E-1

 1.462500000000000E9     1.482375947003920E-1    4.881100248813935E-1   -1.672691326386931E-4    1.060944807252728E-3    9.203622393993650E-4   -1.220527456818113E-3    1.672993079179403E-3    1.219730903108764E-3
                        -1.975835914279742E-4    1.081646767140647E-3    1.427383860829350E-1    5.065552405730565E-1    1.327973215846304E-3   -7.199251853012870E-5    1.746064659377801E-4   -1.202720046074984E-3
                         9.316704976332247E-4   -1.217471232042828E-3    1.329546126837390E-3   -7.703310611222688E-5    1.518047567497174E-1    4.911844959313640E-1   -1.124063529688233E-4    1.015352630937906E-3
                         1.693839772865734E-3    1.230329655311508E-3    1.878316926485219E-4   -1.198159416867200E-3   -9.823346837460273E-5    1.005925257522906E-3    1.322176008113036E-1    5.006139765873688E-1

 1.475000000000000E9     1.575401651443687E-1    4.864991618793550E-1    1.120459537669210E-4    1.146819483780738E-3    7.102036386748978E-5   -1.435051748658864E-3    1.939837811140887E-3   -1.841711194304591E-5
                         1.177671423480663E-4    1.156662218030538E-3    1.529828383250580E-1    5.045178325199430E-1    9.946686106795646E-4   -6.744534700024177E-4   -4.805374673860939E-4   -1.000783181595786E-3
                         6.482399655001994E-5   -1.410985178931246E-3    9.841605014634807E-4   -6.956769960121334E-4    1.618009260514097E-1    4.888311414438910E-1    1.404693430989972E-4    1.064668174734510E-3
                         1.939979540585035E-3   -3.704748491091504E-5   -4.960141515181708E-4   -1.029341655261419E-3    1.749374943929379E-4    1.077692125525068E-3    1.420648789744705E-1    4.982525404395848E-1

 1.487500000000000E9     1.669199526466392E-1    4.847521119732304E-1    5.736021768249505E-4    1.017834668048842E-3   -6.718947245031086E-4   -1.101048635385459E-3    1.383555716987707E-3   -1.108696371567811E-3
                         5.547767983036678E-4    1.022629603565088E-3    1.631190930256042E-1    5.023611089152527E-1    4.418013382990964E-4   -9.058121973199402E-4   -8.982975845433590E-4   -5.155929898782683E-4
                        -6.810308626280717E-4   -1.086873040684354E-3    4.321709054223833E-4   -9.069622672318701E-4    1.716493742819440E-1    4.864182664827044E-1    5.508447131885069E-4    9.560870703741684E-4
                         1.383636029178527E-3   -1.143636996672243E-3   -8.665218972692588E-4   -5.159068202917418E-4    5.517910358370888E-4    9.519455151170178E-4    1.516372550749618E-1    4.957496681501112E-1

 1.500000000000000E9     1.765627134083952E-1    4.831471839244507E-1    8.907106696989255E-4    6.233276067200910E-4   -9.938535066683538E-4   -4.957728795840215E-4    3.988917023948936E-4   -1.550781535018212E-3
                         8.985517442963135E-4    6.330071673689947E-4    1.730894360133949E-1    5.002263101321163E-1   -5.340415636154538E-6   -8.051850413573242E-4   -9.208163757667007E-4    2.985739629136713E-5
                        -1.003813474707596E-3   -4.975022979572208E-4    6.374992167329934E-6   -7.816998561138557E-4    1.813118676256751E-1    4.841749099476473E-1    8.688105196157330E-4    6.058437652601077E-4
                         3.940616120676542E-4   -1.562467269315435E-3   -8.719839989533672E-4    4.120949605257645E-5    8.674483172640672E-4    6.052951116158851E-4    1.612570571763355E-1    4.935239638626172E-1

 1.512500000000000E9     1.868811100644418E-1    4.817745630763189E-1    9.363057612916371E-4    1.198481404659172E-4   -9.596983765250456E-4    6.763525918823973E-5   -5.258582049827811E-4   -1.332033722317086E-3
                         9.357082095530063E-4    1.407055569935407E-4    1.836446002388102E-1    4.982575356618240E-1   -2.018424796482999E-4   -5.898618760086488E-4   -6.328966842394211E-4    4.068973671617557E-4
                        -9.761530778966953E-4    7.170251693869286E-5   -1.962422097265614E-4   -6.038927890632100E-4    1.912046541070992E-1    4.821461408772238E-1    8.826344865966075E-4    1.620472667966478E-4
                        -5.245544665205161E-4   -1.347362746591801E-3   -6.306085515761482E-4    4.108319735006291E-4    9.075654711897312E-4    1.548836864378069E-4    1.714132720170521E-1    4.917197706940614E-1

 1.525000000000000E9     1.979985820885311E-1    4.805546682166378E-1    7.079444133254212E-4   -1.772786599061532E-4   -7.033088382999891E-4    4.507785153981736E-4   -1.052496165968885E-3   -6.846216370314994E-4
                         7.092548556438691E-4   -1.999550476971452E-4    1.947563037490455E-1    4.962773882790213E-1   -2.746483751215846E-4   -5.039614265302076E-4   -2.995281924860339E-4    5.598123749083486E-4
                        -7.112913068141415E-4    4.612103915049958E-4   -2.670773453155211E-4   -4.913125769628100E-4    2.017814260927081E-1    4.802524709320123E-1    6.998912932127329E-4   -1.103104067629662E-4
                        -1.063415051597251E-3   -6.889688205441899E-4   -3.319817873700655E-4    5.562554435251123E-4    7.161359896953207E-4   -1.098403337588148E-4    1.824455375342665E-1    4.901216019930215E-1

 1.537500000000000E9     2.099384158517461E-1    4.790694824729664E-1    4.957683257668447E-4   -2.392745586962744E-4   -4.024277333772634E-4    6.316184195559654E-4   -1.111109489297539E-3    2.271830997465324E-5
                         4.588096568550219E-4   -2.798259415380351E-4    2.066535178979116E-1    4.940765262621101E-1   -4.080283195480331E-4   -4.259849350584330E-4   -6.222833022572722E-5    5.993677560173703E-4
                        -4.088627807403073E-4    6.376074556644265E-4   -4.212826080014521E-4   -4.457920535830362E-4    2.130582884427043E-1    4.782563532349985E-1    5.397956139548654E-4   -2.019201895991293E-4
                        -1.105537383329625E-3    3.044274312232706E-5   -6.176457968699376E-5    5.866029570082792E-4    5.556545606323729E-4   -2.018977418233838E-4    1.939990217330851E-1    4.884369154228185E-1

 1.550000000000000E9     2.224740784931134E-1    4.769323337336987E-1    3.774008175560173E-4   -2.725826859367715E-4   -9.438796200835827E-5    6.931119363299744E-4   -7.909900921760829E-4    5.195230641289701E-4
                         3.704392900544431E-4   -2.301907796778943E-4    2.192195197048170E-1    4.913965555000836E-1   -6.158303836691646E-4   -2.437936372690435E-4    1.922438261791901E-4    4.834617885750477E-4
                        -8.834131196811302E-5    7.088172051529963E-4   -6.240859231652396E-4   -2.574716553204961E-4    2.251194566678306E-1    4.756565660223459E-1    4.860457154390645E-4   -2.628081824633252E-4
                        -7.994602630252753E-4    5.601593046342454E-4    1.831140086589808E-4    4.997103996792082E-4    5.192237804031550E-4   -2.494565589201675E-4    2.060279314002230E-1    4.863291434371264E-1

 1.562500000000000E9     2.353149827253252E-1    4.742712830101186E-1    3.919216409994123E-4   -3.103728167208019E-4    2.014347239786912E-4    6.506741671941936E-4   -3.362332731807592E-4    7.912126969674472E-4
                         3.767215193394279E-4   -3.071551011691255E-4    2.321550283740862E-1    4.881398252671581E-1   -6.725401347810492E-4    7.657738911146006E-5    3.588960460985347E-4    3.551325885912680E-4
                         2.465618485652432E-4    6.189861372437079E-4   -6.835536067020699E-4    8.789802752927562E-5    2.377129182328248E-1    4.726903115728817E-1    4.733872170725234E-4   -4.220373623368271E-4
                        -3.297408245303126E-4    7.679799226621304E-4    3.920175965692002E-4    3.518378288048205E-4    4.776232464982184E-4   -4.098313870171055E-4    2.183681353364317E-1    4.836256251692214E-1

 1.575000000000000E9     2.485531599610957E-1    4.711063434776309E-1    3.048342865738487E-4   -4.702050139233955E-4    4.874053115068624E-4    4.196217873985936E-4    8.345224821349713E-5    7.583731168525186E-4
                         3.268016294638599E-4   -5.118152355466606E-4    2.455481774219577E-1    4.844216059362541E-1   -5.330572521990662E-4    3.951398288585852E-4    4.551056301642682E-4    1.316147706847283E-4
                         5.012650137481864E-4    4.218572427846104E-4   -4.987835000615878E-4    4.128717815991971E-4    2.508558863469537E-1    4.693681534434981E-1    3.113766564834724E-4   -6.168563859273168E-4
                         9.557999825085328E-5    7.610025647260619E-4    4.549138557876026E-4    1.254874321326175E-4    3.299228062253419E-4   -6.006554372366348E-4    2.311444442603122E-1    4.804683726804293E-1

 1.587500000000000E9     2.620167347408913E-1    4.673001408365233E-1    8.626420378151869E-5   -5.922781615488807E-4    6.325541702264005E-4    1.231671059581575E-4    4.307276159233300E-4    5.880782899826968E-4
                         7.261000545418654E-5   -6.141152311988277E-4    2.592017910146853E-1    4.799160898270295E-1   -2.149149318980004E-4    5.375536017685580E-4    4.454774930407041E-4   -1.162677329965713E-4
                         6.408217311918867E-4    1.269653730064115E-4   -2.318549513011524E-4    5.112473328669089E-4    2.645616989257435E-1    4.655711407882100E-1    2.631249511406158E-5   -6.959586971603763E-4
                         3.900250580199592E-4    5.759373350343665E-4    4.527272605732178E-4   -1.172396577091337E-4    2.623739249497760E-5   -6.917308848892402E-4    2.443523772763123E-1    4.764279140936878E-1

 1.600000000000000E9     2.759675997173896E-1    4.625398622415058E-1   -2.037774866713536E-4   -5.297398735243624E-4    5.954294518469511E-4   -1.927787219279174E-4    6.205228126122159E-4    2.865252093496930E-4
                        -1.927967634991062E-4   -5.535886705080599E-4    2.733373862214570E-1    4.744814158983685E-1    3.676678660851084E-5    4.500757721510466E-4    2.972696311047792E-4   -3.102830053477307E-4
                         5.776620271807682E-4   -1.911297370192009E-4    2.708503769395350E-5    4.334649785681163E-4    2.786649746990778E-1    4.610460366806938E-1   -2.812854993210330E-4   -5.727585436814997E-4
                         6.137317451951343E-4    2.935871157120875E-4    3.052362215985042E-4   -2.883790768067431E-4   -2.600465003731865E-4   -5.698818035315969E-4    2.580737991227071E-1    4.713096949618670E-1

 1.612500000000000E9     2.903298321009357E-1    4.566742134570880E-1   -3.740721152362884E-4   -3.458941370591342E-4    3.603555610339148E-4   -4.520922470845793E-4    6.589818345614207E-4   -7.853724165114980E-5
                        -3.732746609343754E-4   -3.334637582690849E-4    2.877010015167304E-1    4.679048698975406E-1    1.508946404918382E-4    3.112751367052585E-4    8.446660797049228E-5   -3.840386637783842E-4
                         3.558744472493876E-4   -4.708099978979086E-4    1.368842010795711E-4    3.167523969393834E-4    2.931101755987034E-1    4.555971671485878E-1   -4.265269710417381E-4   -3.602104298792786E-4
                         6.644321704557091E-4   -9.005344118839827E-5    9.750878022284829E-5   -3.931168346513108E-4   -4.139632941970034E-4   -3.499140016668079E-4    2.722145887076545E-1    4.650650761921309E-1

 1.625000000000000E9     3.049914617234278E-1    4.493836988973535E-1   -3.947702262753007E-4   -1.419222443792257E-4    3.949031423171966E-5   -5.422640215688193E-4    5.188272051733954E-4   -4.098841760746306E-4
                        -4.053213573082461E-4   -1.358888155885649E-4    3.022981553406991E-1    4.601223629332639E-1    1.734659203568895E-4    2.534457502789017E-4   -1.262684923422258E-4   -3.131983743909548E-4
                         5.863450824291661E-5   -5.257978334075048E-4    1.574792249285955E-4    2.226772464676311E-4    3.076847046274943E-1    4.489612988736348E-1   -4.166858709103086E-4   -1.460158730299882E-4
                         5.098001602096121E-4   -4.218238558940807E-4   -8.873322698620042E-5   -3.272039605549851E-4   -4.227983478451011E-4   -1.295252105748196E-4    2.865618326392275E-1    4.576824838074824E-1

 1.637500000000000E9     3.196043320219127E-1    4.406449277334006E-1   -3.401616191101260E-4   -3.672366340555711E-5   -1.802430948708117E-4   -4.421190136504824E-4    1.824527234046991E-4   -6.039238319604355E-4
                        -3.170501615874467E-4   -2.514209951213679E-5    3.168263983244961E-1    4.510532135340548E-1    2.206027471395202E-4    1.985763226526428E-4   -2.081202744177707E-4   -1.806637986562207E-4
                        -2.064156377412060E-4   -4.351046483402744E-4    2.110556786045903E-4    1.945085541430812E-4    3.221132557027437E-1    4.411199901327650E-1   -3.502573131149367E-4   -1.894332714542963E-5
                         1.759910586503657E-4   -6.009869433601449E-4   -2.137808809669397E-4   -2.000282884673652E-4   -3.631908455085959E-4   -1.529867987363633E-5    3.009364554877667E-1    4.493249555084913E-1

 1.650000000000000E9     3.340593630523365E-1    4.307906179428559E-1   -2.883606812561058E-4    5.241010761587362E-5   -3.353913701732583E-4   -2.361191673910669E-4   -1.871819610537322E-4   -5.908349391663321E-4
                        -2.860721972241019E-4    4.842154185476028E-5    3.313244791509004E-1    4.408848565077100E-1    3.171390512718359E-4    1.255159365889176E-4   -2.386082180691802E-4   -8.430563462242435E-5
                        -3.215512462600758E-4   -2.587558524623691E-4    2.830682353767766E-4    1.227545858929443E-4    3.365654923255428E-1    4.320441854061745E-1   -3.142962627221073E-4    6.909790333931511E-5
                        -1.880303295446067E-4   -5.836120516366264E-4   -2.227459954138394E-4   -5.527286339201117E-5   -3.353380349369034E-4    5.006091197871420E-5    3.152265087631457E-1    4.401003585169910E-1

 1.662500000000000E9     3.483121701023049E-1    4.199320170686299E-1   -2.763187361251675E-4    1.295221597228451E-4   -3.357938635069662E-4   -4.029265857631633E-5   -4.568371491421053E-4   -3.228464182750917E-4
                        -2.573943823646374E-4    1.156323868586692E-4    3.455085631199539E-1    4.294395009630982E-1    3.150009139639068E-4   -3.238447457065878E-5   -2.299236964753940E-4    2.121513378217052E-6
                        -3.673962167808882E-4   -4.395916647708117E-5    3.195082049037288E-4   -3.999408702793686E-5    3.510055589098635E-1    4.215489200039280E-1   -3.149961453094700E-4    1.375145545493244E-4
                        -4.464147902870737E-4   -3.451321968521808E-4   -2.059541940684191E-4    1.915724807580631E-5   -3.188376245421772E-4    1.364772136889481E-4    3.290880214634632E-1    4.296085104756083E-1

 1.675000000000000E9     3.620775223771118E-1    4.078000552540464E-1   -2.279992923035685E-4    2.125259690696566E-4   -2.917675903977961E-4    7.158822657123117E-5   -5.583304835453224E-4   -3.512226055185739E-5
                        -2.110517732988648E-4    2.028190992873221E-4    3.590627886156131E-1    4.166027882782953E-1    2.384178375611966E-4   -1.748337922630967E-4   -1.729677742346528E-4    8.358414958586346E-5
                        -3.142801769123054E-4    9.393649173000412E-5    2.534045620267014E-4   -1.860969150669362E-4    3.651336051303244E-1    4.095623709409431E-1   -2.504192851246181E-4    2.730192027785954E-4
                        -5.501826615889105E-4   -2.442967552793475E-5   -1.590447427483185E-4    6.620852413294580E-5   -2.394679765778097E-4    2.733335936748596E-4    3.422020401929052E-1    4.177323969057337E-1

 1.687500000000000E9     3.752689721976264E-1    3.944322765286412E-1   -1.015977897552913E-4    2.753982321459287E-4   -2.195507686885785E-4    2.089042384249351E-4   -4.327530838924670E-4    2.556411229706049E-4
                        -1.124070951244785E-4    2.994397193986818E-4    3.719028648008066E-1    4.025181727784863E-1    1.205426871261378E-4   -2.404614196583954E-4   -1.433216665829758E-4    9.793709505110928E-5
                        -2.069335998437232E-4    1.929194046063179E-4    1.241922076599529E-4   -2.367668902885466E-4    3.789310992539340E-1    3.961456898694743E-1   -1.007883378340661E-4    3.359327728230063E-4
                        -4.333179298266588E-4    2.716693041787232E-4   -1.026412268521545E-4    1.010917117762828E-4   -9.531225510527146E-5    3.063727329476316E-4    3.544819338228225E-1    4.044875154834977E-1

 1.700000000000000E9     3.875504602116521E-1    3.800523576940376E-1    4.837531082457089E-5    3.133857912457010E-4   -1.145918156836905E-4    2.433378439169998E-4   -1.850222939932798E-4    4.256299912026724E-4
                         1.411237751298267E-5    2.905627653921962E-4    3.836931928401366E-1    3.871819181061327E-1   -5.638826824656532E-6   -2.029211032298052E-4   -6.241517217450214E-5    1.435801664834258E-4
                        -9.959262630798358E-5    2.440455470769439E-4   -7.389323764038836E-6   -1.874954539044679E-4    3.920566156733440E-1    3.813871503601695E-1    4.178380352620262E-5    3.127223179454679E-4
                        -1.923284939015799E-4    4.109884283611166E-4   -8.178404307414888E-5    1.479092765768461E-4    6.543036172324882E-5    3.002416315715986E-4    3.660056555563295E-1    3.899510262113806E-1

 1.712500000000000E9     3.989018867662855E-1    3.647542460465857E-1    1.273654872069052E-4    2.185178168355137E-4    8.740413683947303E-6    2.345402897171160E-4    7.222222475013643E-5    4.029449453082171E-4
                         1.029307540337098E-4    1.996087320520842E-4    3.944679736110601E-1    3.708504343414045E-1   -4.011395850942669E-5   -1.285478668972766E-4   -1.883931502339506E-5    1.877593158049340E-4
                         1.496090006786500E-5    2.499201192583447E-4   -6.083621375793772E-5   -1.263697726242902E-4    4.042749314052877E-1    3.656917544694449E-1    1.774672468715191E-4    1.872765400171564E-4
                         7.695951224632467E-5    4.426391138913812E-4   -6.634980379983119E-6    1.719726998803626E-4    1.676631429059270E-4    2.231546400606533E-4    3.766223785757571E-1    3.742954865309857E-1

 1.725000000000000E9     4.090866143912589E-1    3.483975345855856E-1    1.621514316260417E-4    1.431051265444779E-4    1.034094052152247E-4    2.184712213379340E-4    2.635580442217244E-4    2.952357457137094E-4
                         1.641521431732824E-4    1.009012963336846E-4    4.041372641675260E-1    3.534738716375693E-1   -5.000579716952198E-5   -7.593022371730449E-5    5.352573905878407E-5    1.721967700190866E-4
                         1.350185406215046E-4    1.848086307733805E-4   -3.520375516233206E-5   -9.287112508417292E-5    4.154490932733018E-1    3.491111600067678E-1    1.736877339106656E-4    1.080505577852233E-4
                         2.748057861489590E-4    2.988458495665256E-4    5.770011866639246E-5    1.967099273493080E-4    1.995517293557443E-4    9.772960383541170E-5    3.863994556812946E-1    3.577137382531554E-1

 1.737500000000000E9     4.183044513506295E-1    3.310872332684647E-1    1.649108123013056E-4    2.932847141365938E-5    1.756583458399516E-4    1.155397764640845E-4    3.543238545617856E-4    1.043776011276952E-4
                         1.828919671412635E-4    2.735034443144081E-5    4.126596633831934E-1    3.351284090722431E-1   -4.616620727293126E-5   -1.234386826427649E-4    1.479454723961202E-4    1.232387184469467E-4
                         1.940487916244186E-4    1.096671334038788E-4   -3.765129957617128E-5   -1.079141231669759E-4    4.255352594917970E-1    3.315300797430829E-1    1.382816230624751E-4    2.810503223384019E-5
                         3.405114447229058E-4    8.859718222198181E-5    1.365552260667168E-4    1.398723079930665E-4    1.849909353365706E-4   -2.866761205299907E-6    3.951165344377554E-1    3.403085227596169E-1

 1.750000000000000E9     4.263214513365541E-1    3.125864698957436E-1    1.667577785175932E-4   -1.257057052047697E-5    2.158905954804367E-4    3.128091336029286E-5    3.251491153915309E-4   -8.482557043241757E-5
                         1.886202722795080E-4   -3.177675548891239E-5    4.198614054673304E-1    3.158758272620851E-1   -8.103731966752553E-5   -1.341590452153459E-4    1.959028070719003E-4    5.592984528164393E-5
                         2.071219073629265E-4    2.187978386444069E-5   -6.881345314348201E-5   -1.053693086262080E-4    4.342048913612825E-1    3.131043429019514E-1    1.248140952727654E-4   -3.912703167012185E-5
                         3.125172838227811E-4   -8.852171095524451E-5    2.041247785249016E-4    5.630395100369317E-5    1.200266996323060E-4   -2.783968510898197E-5    4.024881166514148E-1    3.221365040114310E-1

 1.762500000000000E9     4.330803195210564E-1    2.931432034063709E-1    1.384104762958453E-4   -9.541636778558593E-5    1.497388516875257E-4   -3.786059777394488E-5    1.896338334676505E-4   -2.472237802501881E-4
                         1.266876033804036E-4   -7.476847837404212E-5    4.255684731194845E-1    2.959319239738565E-1   -1.151979013421605E-4   -9.751146422852426E-5    1.955984217656771E-4   -3.463358827017212E-5
                         1.766043318794226E-4   -5.401159370380253E-5   -1.206687811392726E-4   -6.844880682917281E-5    4.413868297234935E-1    2.938195408321111E-1    1.072455944376479E-4   -8.621668619751674E-5
                         2.112550569868760E-4   -2.408227595489925E-4    1.849505753470778E-4   -3.758422259153887E-5    9.701716920835402E-5   -7.913540925671911E-5    4.084509404615187E-1    3.036114534400399E-1

 1.775000000000000E9     4.383745073272185E-1    2.731900780068754E-1    9.573196330483425E-5   -1.334125286363140E-4    1.358940621157684E-4   -1.355957804255001E-4    5.901374028182862E-5   -2.662821339024905E-4
                         8.684435636408093E-5   -1.494557241713722E-4    4.296350523153843E-1    2.755231750378754E-1   -1.650716444075639E-4   -3.395768383670476E-5    1.495478168853122E-4   -1.060226719382140E-4
                         1.210529511046473E-4   -1.316555465535175E-4   -1.563983087203558E-4   -2.380593992204119E-5    4.469774626921235E-1    2.738618346314567E-1    3.649550352547736E-5   -1.175513822329505E-4
                         4.408319997722626E-5   -2.907333552277091E-4    1.555594989884861E-4   -1.141102864414601E-4    4.818909875922441E-5   -1.251364085637637E-4    4.127849866300027E-1    2.847712863608550E-1

 1.787500000000000E9     4.422947863116026E-1    2.528402628653366E-1   -1.331397526882955E-5   -1.835832643410269E-4    4.340788385207046E-5   -1.525443127901810E-4   -7.101123369475463E-5   -2.600238837185407E-4
                        -5.914471149981736E-6   -1.744049250652092E-4    4.318912163519159E-1    2.545562320581667E-1   -1.566501256092478E-4    4.205698466125960E-5    8.228589958496495E-5   -1.825544064677081E-4
                         5.398172745393866E-5   -1.283106029234011E-4   -1.562871660053971E-4    4.181884041949497E-5    4.508079879188591E-1    2.532106976045241E-1   -3.684200162302153E-5   -8.367637085451732E-5
                        -9.947296029830444E-5   -2.684992789924445E-4    8.300386298756653E-5   -1.854107559562404E-4   -2.620718186591329E-5   -1.104116369860453E-4    4.154449767775940E-1    2.654435078645995E-1

 1.800000000000000E9     4.448711558569579E-1    2.321602296676440E-1   -9.481043575335367E-5   -1.294148980430849E-4    1.688903708876400E-5   -1.433224478557074E-4   -2.299379836052276E-4   -1.472766459012964E-4
                        -8.288957687878442E-5   -1.021551374727517E-4    4.322568516782327E-1    2.332871417201234E-1   -1.344193673288296E-4    1.040556271490752E-4   -1.481987565472252E-5   -2.305605891208787E-4
                         7.496448968764057E-6   -1.487128915717996E-4   -1.247182213676565E-4    8.318868023960107E-5    4.533007368683107E-1    2.321118964690740E-1   -8.963121461828894E-5   -6.787909515662187E-5
                        -2.155846028671261E-4   -1.562777241770541E-4    2.072750091870797E-5   -2.082787777736225E-4   -7.625854781170735E-5   -5.722870576774449E-5    4.163820917665394E-1    2.459228177238398E-1

 1.812500000000000E9     4.457395115479080E-1    2.113801540229896E-1   -1.675401491320382E-4   -4.899810148283676E-5   -3.658500667574883E-5   -1.537580715420126E-4   -2.494207393243450E-4   -2.937749460575005E-5
                        -1.378053410981629E-4   -1.394950992239907E-5    4.307895067898513E-1    2.119185461316777E-1   -1.057717459781640E-4    1.113568860283615E-4   -1.204180197321464E-4   -2.035340373156520E-4
                        -4.455797275709049E-5   -1.528148634074087E-4   -9.567269870504856E-5    9.284252242151316E-5    4.543373009690206E-1    2.105711671773844E-1   -9.271229274708251E-5    3.614614085237332E-5
                        -2.732372746008316E-4   -2.199417357006576E-5   -1.166437417845778E-4   -2.163989091612265E-4   -9.682391758012275E-5    5.218615431898454E-6    4.158713265835419E-1    2.259514142404608E-1

 1.825000000000000E9     4.450076772948722E-1    1.906646263373782E-1   -1.340603689983631E-4    8.052866095463351E-5   -9.597343681259496E-5   -1.270520107082718E-4   -2.472801969239369E-4    1.352901656016805E-4
                        -1.577875839963165E-4    3.284412738401549E-5    4.275303496829603E-1    1.906658567504563E-1   -6.050372088348533E-5    1.469151341047896E-4   -1.907693233230482E-4   -1.008803783388109E-4
                        -9.446629984476773E-5   -1.408704323232294E-4   -6.881400520055331E-5    1.444317472346565E-4    4.537895640824613E-1    1.889138631324372E-1   -7.084939796381254E-5    1.007754340800897E-4
                        -2.321203377717051E-4    1.334266136113446E-4   -2.125170500414212E-4   -1.164716279904619E-4   -7.032938924480229E-5    9.107320872700892E-5    4.138433812175242E-1    2.058370408080223E-1

 1.837500000000000E9     4.423704022050875E-1    1.698333639396150E-1   -8.036123053376887E-5    1.151597852745416E-4   -1.615241808120602E-4   -8.734255275674274E-5   -1.369637231159615E-4    2.066369039006531E-4
                        -6.620871867419874E-5    9.191254765121413E-5    4.222566869599189E-1    1.698143138553348E-1    2.162821473314847E-5    1.796741942109482E-4   -2.568327390323997E-4    3.270378442870264E-5
                        -1.799434926371924E-4   -8.140785725437140E-5    9.235387796573666E-6    1.826101740295294E-4    4.516337057340720E-1    1.674869795441300E-1    2.936584806971044E-5    1.045516465294579E-4
                        -1.495416192694189E-4    2.151509262430520E-4   -2.458964710474042E-4    1.466084748924456E-5    8.576407969091722E-6    1.220964866867734E-4    4.103669125402160E-1    1.859064018069668E-1

 1.850000000000000E9     4.378931759186334E-1    1.493346617635761E-1    2.873793797355412E-5    1.352541807172353E-4   -2.382498198272883E-4    4.949557854406139E-6   -6.780211365116683E-6    2.625844733489563E-4
                        -1.707278913692642E-5    1.158781899645766E-4    4.152322086129526E-1    1.497603813630524E-1    9.930307296175989E-5    1.277294675878719E-4   -2.365088142315354E-4    1.270967836354957E-4
                        -2.196399310403764E-4    3.838042665759686E-6    8.498891789711565E-5    1.862185180805227E-4    4.478682540681583E-1    1.464327558153137E-1    1.100416446589650E-4    9.165520110676163E-5
                        -5.246616252407758E-6    2.439302059315335E-4   -2.227067372697813E-4    1.411211334356573E-4    8.547277748959381E-5    1.036918734953153E-4    4.053669235496316E-1    1.664732655135305E-1

 1.862500000000000E9     4.315846501174240E-1    1.289263109138373E-1    8.803000904537514E-5    1.256513250107697E-4   -1.989281033131737E-4    1.466001353283028E-4    1.304147212260273E-4    1.721073173947437E-4
                         7.520244796104620E-5    1.066457835235957E-4    4.063926397148314E-1    1.305046064566303E-1    1.743130236388248E-4    1.357200536230122E-4   -1.287652739881897E-4    2.241582448395731E-4
                        -2.005297881123159E-4    1.312378775302379E-4    1.556680560488144E-4    9.917735451333376E-5    4.423979158026910E-1    1.260233797197277E-1    1.060530218406412E-4    5.785572248631621E-5
                         1.570953050563484E-4    2.059769763839366E-4   -1.267320686135872E-4    2.558649633013247E-4    1.208307899451345E-4    5.164176752357644E-5    3.987761252274418E-1    1.477515335946301E-1

 1.875000000000000E9     4.233871347876217E-1    1.089908851603922E-1    1.116931791783676E-4    5.194024136061180E-5   -1.147260928430712E-4    2.378386855758145E-4    2.129385568205887E-4    9.906315644496874E-5
                         1.295644755160112E-4    5.601512811277047E-5    3.957592367707500E-1    1.123534870568684E-1    2.184565550466820E-4    2.153974900022845E-5    5.140537645712477E-6    2.661344499244127E-4
                        -1.153674800501972E-4    2.501131641332835E-4    1.944831337434384E-4    3.023236769187268E-5    4.352016395801179E-1    1.061185841819651E-1    1.098789970819879E-4    1.394187692994527E-5
                         2.358675818135267E-4    1.015272235029958E-4    1.670297294650726E-5    2.589523041996649E-4    1.322721109744872E-4    5.603699208989475E-6    3.903352128713272E-1    1.298974305745387E-1

 1.887500000000000E9     4.134334604868418E-1    8.964162890621266E-2    1.589366583167233E-4   -2.053067261245465E-5    1.025865801529380E-5    2.341616864157859E-4    2.649809828326905E-4   -5.279266480825796E-5
                         1.370106667245908E-4    5.027111736670261E-6    3.833759459978356E-1    9.517813400636106E-2    2.059791089595812E-4   -5.049058498742139E-5    1.765211629315963E-4    2.379032013199933E-4
                         4.440562597991273E-5    2.483713984980140E-4    1.857412475891956E-4   -3.993657471467095E-5    4.259959900566340E-1    8.702850232665020E-2    1.382398066342682E-4   -5.612423492911671E-5
                         2.039008048203588E-4   -6.324611809243237E-5    1.760991992676099E-4    1.954198594895264E-4    1.313639840356658E-4   -6.643832230360434E-5    3.800294758391750E-1    1.129068050812431E-1

 1.900000000000000E9     4.018066347258011E-1    7.119261079449071E-2    1.326735405157431E-4   -6.649074897061222E-5    2.028944973550616E-4    1.873416052307532E-4    1.653886550664522E-4   -1.501205319153857E-4
                         1.598348175207655E-4   -8.518356027079800E-5    3.692035096090138E-1    7.937571507394092E-2    1.773206005776253E-4   -1.132884082318074E-4    2.475515242462185E-4    8.954506208843190E-5
                         1.791970148021400E-4    2.074116725530264E-4    1.190876935856026E-4   -1.065022293345777E-4    4.150202069067659E-1    6.868291106197004E-2    1.075307159799277E-4   -1.174189618023482E-4
                         1.419655768239167E-4   -1.675833597354456E-4    2.586840340636288E-4    9.342475631395717E-5    1.060244273859909E-4   -1.367751037139042E-4    3.679462981608241E-1    9.687649277940495E-2

 1.912500000000000E9     3.887198929851899E-1    5.394956240552335E-2    8.561623982183046E-5   -1.342697569996596E-4    2.933924063305613E-4    8.575857997510168E-5    2.138126494370165E-5   -1.977098970512010E-4
                         8.766948918458102E-5   -1.467931828314365E-4    3.535077840306030E-1    6.504097048961384E-2    9.178972983046436E-5   -1.569654191876530E-4    2.708680709259309E-4   -7.353187049274159E-5
                         2.701835275794106E-4    6.866578505780118E-5    9.951479361576377E-5   -1.496609838526424E-4    4.023846670655974E-1    5.111734203834682E-2    5.667157735254332E-5   -1.764549645493003E-4
                         9.924033312498380E-6   -2.343266816464922E-4    2.276658527093913E-4   -4.476062650928450E-5    1.711961143779926E-5   -1.691538838322933E-4    3.541798247668915E-1    8.188551218604133E-2

 1.925000000000000E9     3.741035142613567E-1    3.824900635010516E-2    1.063554663929806E-5   -1.493409291337684E-4    2.606316135634171E-4   -9.291560996215667E-5   -9.328797608008097E-5   -1.896072729123250E-4
                        -4.838123236068049E-6   -1.712481785037019E-4    3.366362944271871E-1    5.231639581073627E-2    6.913509493259285E-6   -1.763585871991251E-4    1.814929198990939E-4   -1.960038075904769E-4
                         2.710765875780045E-4   -8.740553484640700E-5    1.048162103119881E-5   -1.857462818083206E-4    3.882729134531901E-1    3.467832270565935E-2   -4.829080160059111E-5   -1.814046364075648E-4
                        -1.134866219077268E-4   -1.939736864791379E-4    1.789506914814696E-4   -1.803507808825358E-4   -2.000115720637253E-5   -1.866662717622480E-4    3.391037641824808E-1    6.818325850704068E-2

 1.937500000000000E9     3.580764325580549E-1    2.417852963627158E-2   -5.079114328722688E-5   -1.633756470810971E-4    1.767406349108675E-4   -2.310661366960718E-4   -1.913840705597504E-4   -1.020839497558212E-4
                        -9.614644943047645E-5   -1.422416873025583E-4    3.186565554005223E-1    4.151473147921281E-2   -5.486582619875601E-5   -1.704053898350546E-4    3.052174193592155E-5   -2.299273131077553E-4
                         1.742942623183882E-4   -2.118178015627950E-4   -4.584127192419916E-5   -1.888277493613687E-4    3.728114259725456E-1    1.954524696121496E-2   -1.124462951880207E-4   -1.336334852857518E-4
                        -1.863072885125489E-4   -8.247943530561787E-5    4.451985453771145E-5   -2.534560693229877E-4   -1.316969801317447E-4   -1.484460976552866E-4    3.228439401114839E-1    5.596875213772495E-2

 1.950000000000000E9     3.408028669072948E-1    1.204102241448348E-2   -1.274151018699420E-4   -1.412662711705767E-4    1.573556083662365E-5   -2.759899592776096E-4   -1.710062252350693E-4    4.622961373553099E-5
                        -1.232141328239052E-4   -1.061421816473381E-4    2.998028106620773E-1    3.272532455913185E-2   -1.163421815391018E-4   -1.390895767581264E-4   -9.546318867149393E-5   -2.227783818162770E-4
                         1.853418473212987E-5   -2.779747592899243E-4   -1.095187626974016E-4   -1.427455310838385E-4    3.562349589952898E-1    5.903111012368013E-3   -1.684587207825230E-4   -8.749403469981666E-5
                        -1.995166991897190E-4    4.637567672182876E-5   -1.046354811716819E-4   -2.243470972927709E-4   -1.650295605048783E-4   -7.819268299136520E-5    3.055505372506926E-1    4.565645053453905E-2

 1.962500000000000E9     3.224401040452332E-1    1.852289897765326E-3   -1.464580608518824E-4   -1.076469442112857E-4   -1.304156373815001E-4   -2.261338145482836E-4   -1.457048397751027E-4    1.218845357428498E-4
                        -1.688009824705504E-4   -1.609920600241914E-5    2.802561471625315E-1    2.623997562770051E-2   -1.917494279900774E-4   -6.851810030672066E-5   -1.857439043774872E-4   -1.420918049213517E-4
                        -1.212894988923877E-4   -2.413814191696639E-4   -1.596419326916756E-4   -8.028767280728058E-5    3.385788229525556E-1   -5.962699468750802E-3   -1.877990783944832E-4   -3.156906754719426E-5
                        -1.225976223116446E-4    1.270837481046193E-4   -2.002481241937025E-4   -1.541132658402155E-4   -1.866180271680571E-4   -2.272305072229759E-5    2.873969880087453E-1    3.740045015620325E-2

 1.975000000000000E9     3.028750264941131E-1   -6.267581865452810E-3   -1.418903167894265E-4    1.769323608611478E-5   -2.462884334012554E-4   -1.050515401764159E-4   -2.056973339223233E-5    1.815780052962565E-4
                        -1.436365696330339E-4    2.741869808571227E-5    2.602838607086159E-1    2.232438742359642E-2   -1.920072112326675E-4    1.389408843964751E-5   -2.511293784406527E-4   -2.210583541254343E-5
                        -2.407431521942149E-4   -1.363540910561721E-4   -2.208892697234669E-4    5.317279261584991E-7    3.200096584321082E-1   -1.571845067886543E-2   -2.000575677676685E-4    5.612887498211420E-5
                        -3.100951691460194E-5    1.748469981781868E-4   -2.272554148849500E-4   -1.358083051728853E-5   -1.551758075733928E-4    5.457824424084159E-5    2.684788290089954E-1    3.148506448831416E-2

 1.987500000000000E9     2.826082210464477E-1   -1.228102533680954E-2   -1.593087829946220E-4    7.760981995495941E-5   -2.419198445623455E-4    2.568458377256049E-5    9.211563447378806E-5    1.348927271366032E-4
                        -1.699455083655801E-4    5.731474158012980E-5    2.399964767080839E-1    2.096030531709785E-2   -1.721256683733768E-4    8.282242000417720E-5   -2.033726666623962E-4    9.729066583535229E-5
                        -2.443338306342474E-4    3.626183302800671E-5   -1.999349718695756E-4    8.156705409162197E-5    3.006538967180769E-1   -2.320341657448034E-2   -1.547260073274725E-4    1.512618877998419E-4
                         6.643569987243565E-5    1.410696143375004E-4   -2.047173868011848E-4    1.130772560459760E-4   -1.646813979976764E-4    1.465886946422469E-4    2.489824612371177E-1    2.806406771772379E-2

 2.000000000000000E9     2.618297472629903E-1   -1.609349411366578E-2   -1.162497691848133E-4    1.283359218440987E-4   -2.011623589513967E-4    1.618116894165047E-4    1.279383312257882E-4    6.304750019868383E-5
                        -1.070863286964909E-4    1.292041196586655E-4    2.196868334748215E-1    2.204824588215626E-2   -1.192664140027743E-4    1.871162241120812E-4   -1.053416951766228E-4    1.848554069407940E-4
                        -1.997672885796702E-4    1.706338936950034E-4   -1.268827649857708E-4    1.798529454444859E-4    2.806074651353081E-1   -2.835682206481025E-2   -7.359362701985033E-5    2.081641690281467E-4
                         1.199324113619914E-4    6.999013888865920E-5   -9.273523295259040E-5    1.983633877502172E-4   -1.130446312514293E-4    1.812270077353284E-4    2.290626986268439E-1    2.712552220348594E-2

 2.012500000000000E9     2.407978371898639E-1   -1.819537351433312E-2   -7.180242765972858E-5    1.572722193694991E-4   -1.026427009514443E-4    2.380203776536389E-4    1.764507688545417E-4   -2.478783546096442E-5
                        -4.570851715973783E-5    1.715896267281886E-4    1.998160291632389E-1    2.511887397773776E-2   -3.519040956030158E-5    2.233208080524572E-4    2.758593375501970E-5    2.018659351223338E-4
                        -8.181654249473811E-5    2.073761485729240E-4   -1.383228254929004E-5    2.183348172974431E-4    2.602786555235377E-1   -3.165966339902915E-2    6.671226042502348E-6    2.183200815223760E-4
                         1.492719664046318E-4   -1.048311379142644E-5    3.126175461897791E-5    2.117931595359791E-4   -3.156959794366047E-6    2.180827783224925E-4    2.092628759368458E-1    2.811246278761310E-2

 2.025000000000000E9     2.200787089335448E-1   -1.778042014399417E-2    1.623711481624542E-5    1.729885622727564E-4    8.419644979899032E-5    2.421854676909324E-4    1.072973975443106E-4   -1.158810795671595E-4
                         3.142548901506854E-5    1.801696073763500E-4    1.806682351640997E-1    3.055765235245716E-2    7.387960732986136E-5    2.119952893406825E-4    1.349856602931474E-4    1.539987410868540E-4
                         7.987496523343634E-5    2.122493946895782E-4    5.657164018644855E-5    2.080891486733676E-4    2.396975533615272E-1   -3.259885471166610E-2    7.624290149893120E-5    2.047006427071980E-4
                         9.012737347670602E-5   -8.120349585373260E-5    1.397914379769833E-4    1.345073595581176E-4    9.239538010047909E-5    1.931899536540057E-4    1.897998761360898E-1    3.151391742095295E-2

 2.037500000000000E9     2.000320643817999E-1   -1.489318143269122E-2    7.601782410455066E-5    1.695643827771136E-4    1.610209660501356E-4    1.593694246725968E-4    3.438526041892105E-5   -1.558298579950266E-4
                         9.816931436259891E-5    1.525057983310459E-4    1.627083729185319E-1    3.840889545028392E-2    1.677648759610978E-4    1.587140998221263E-4    2.044831814140743E-4    2.767749867659824E-5
                         1.668825885046180E-4    1.386193045268668E-4    1.415631338151787E-4    1.498679973886858E-4    2.192866360246828E-1   -3.118862674397403E-2    1.504784143168587E-4    1.438819569958241E-4
                         2.395267357506150E-5   -1.115634650673459E-4    1.852582353254069E-4    2.129163600919276E-5    1.676503992785651E-4    1.646358988228651E-4    1.711480393949968E-1    3.737361647008739E-2

 2.050000000000000E9     1.810789130651156E-1   -9.534831081853235E-3    1.268485432731681E-4    7.136894743381472E-5    1.766997903067038E-4    3.177910428105125E-5   -3.700610504993559E-5   -1.129189186344133E-4
                         1.518244856382323E-4    1.010693228944965E-4    1.462266433225752E-1    4.822313704746966E-2    2.176532448140954E-4    5.564234536096900E-5    2.121955912896858E-4   -6.088125564755303E-5
                         2.064649065858801E-4    3.162096522875676E-5    2.130957487310940E-4    5.585942981928436E-5    1.995271618540951E-1   -2.772078054849859E-2    2.118285839718344E-4    4.415019497769700E-5
                        -3.467921550752369E-5   -9.850976796828188E-5    1.506034028426462E-4   -6.554256841774262E-5    2.170930748248068E-4    6.865125824123303E-5    1.537636890176484E-1    4.544444483680386E-2

 2.062500000000000E9     1.633245075283880E-1   -1.941282365269966E-3    1.613096112054273E-4    3.461232499531237E-5    1.599118220530169E-4   -9.437665415881340E-5   -1.036004128004479E-4   -6.061382556340898E-5
                         1.832749221686705E-4    4.098559506825724E-5    1.315651747476899E-1    5.998595019324787E-2    2.053364472264657E-4   -4.484773515340603E-5    1.213326793401278E-4   -1.310026759856423E-4
                         1.710104003307920E-4   -9.608162262397904E-5    1.954720991989154E-4   -4.432903700922486E-5    1.807677650852205E-1   -2.211059901388473E-2    2.166947248412998E-4   -4.239058352202373E-5
                        -8.231025035332316E-5   -6.827314624628361E-5    9.657260300643271E-5   -1.282367633909102E-4    2.140090996375998E-4   -3.754234519209953E-5    1.379389137527304E-1    5.564700108961937E-2

 2.075000000000000E9     1.469115327137713E-1    7.831288749316441E-3    1.592632300317645E-4   -2.839871318466245E-5    9.207810525638371E-5   -1.401291483416320E-4   -1.090180577689103E-4    7.101387282753402E-6
                         1.587919911413314E-4   -2.606024323398735E-5    1.189255264063476E-1    7.349047315109158E-2    1.618866088618081E-4   -1.595222086655916E-4    1.878179910302820E-5   -1.825245866951806E-4
                         6.685991438561774E-5   -1.625924053650867E-4    1.425597550795287E-4   -1.404360171780521E-4    1.632502646089886E-1   -1.454548457099918E-2    1.736213139795929E-4   -1.437058217213879E-4
                        -1.001952434587890E-4    1.448090512352741E-5    3.478986571409985E-6   -1.713116041598371E-4    1.810244509153807E-4   -1.292410077699428E-4    1.239151962056178E-1    6.778887176669404E-2

 2.087500000000000E9     1.319969595111836E-1    1.949438163731416E-2    1.249880696878751E-4   -1.215578821760047E-4   -3.015581589503288E-6   -2.029466450881299E-4   -8.007265805985829E-5    3.043939811631805E-5
                         1.270155335024426E-4   -1.061564301628471E-4    1.082668024811300E-1    8.849646878401157E-2    3.169937664572275E-5   -1.693493875595437E-4   -9.055470472275010E-5   -1.120234379557024E-4
                        -8.020099796631795E-6   -1.732969195804972E-4    5.795919493871843E-5   -1.560251283117647E-4    1.472914396700486E-1   -5.017186512669021E-3    9.209445545071966E-5   -1.846808091139447E-4
                        -7.905411275279383E-5    6.688121466825198E-5   -9.880302399451068E-5   -1.333549020186401E-4    9.595589912857612E-5   -1.612547556345566E-4    1.116680859982357E-1    8.173793766546740E-2

 2.100000000000000E9     1.186203927761393E-1    3.265851995311022E-2    6.273973190531126E-5   -1.535277623568711E-4   -1.027060324381394E-4   -1.492537375854785E-4   -2.290569586985634E-5    6.936670971511044E-5
                         4.655629859423918E-5   -1.381162395350000E-4    9.968284563070906E-2    1.045780977450999E-1   -2.983749480200270E-5   -1.858079636256344E-4   -1.306795086357228E-4   -6.526442815998363E-5
                        -9.828947155024447E-5   -1.227317933809913E-4   -4.188406349984784E-5   -1.983172759666524E-4    1.329621629023046E-1    6.281437996321800E-3    3.033152937518066E-5   -1.893746619750142E-4
                        -2.489908101767616E-5    7.287570217968592E-5   -1.354541790019607E-4   -3.360939239514673E-5    2.061345908744857E-5   -1.907931770616735E-4    1.013570080761777E-1    9.699573358932631E-2

 2.112500000000000E9     1.069202000680897E-1    4.679030344172527E-2    1.070974535728291E-6   -1.467716560180157E-4   -1.508565576252945E-4   -2.656399634025918E-5    4.591683376091524E-6    9.197424850019683E-5
                        -2.239746423425239E-5   -1.448889932925104E-4    9.314550229896552E-2    1.211504480461454E-1   -1.139914794439001E-4   -1.280032514995290E-4   -1.141615585978423E-4   -7.202621903236289E-7
                        -9.722469180450493E-5   -5.341751605578522E-5   -1.195291767106438E-4   -1.394510314320417E-4    1.204433766404001E-1    1.898763199648076E-2   -7.959467124190243E-5   -1.621358831737415E-4
                         2.946278969131926E-5    7.746736896734341E-5   -1.221701743877850E-4    2.023032362605592E-5   -5.532121033230798E-5   -1.745910335559969E-4    9.305742295818062E-2    1.130743123019265E-1

 2.125000000000000E9     9.704296115580628E-2    6.168182988169018E-2   -4.887139179386278E-5   -1.295496224584150E-4   -1.172180889641871E-4    1.491630958100637E-5    6.890906319431850E-5    2.650035826322212E-5
                        -6.226121872866469E-5   -1.514577947860558E-4    8.857821548042367E-2    1.379988604300690E-1   -1.651980565453647E-4   -7.824313480354465E-5   -1.058262967627103E-4    6.536023513747539E-5
                        -1.109415260059822E-4    2.529972568907514E-5   -1.445392230588975E-4   -6.432193763110131E-5    1.096279879446886E-1    3.289061761990902E-2   -1.081352300330943E-4   -1.259183376352671E-4
                         5.293047153220781E-5    6.711810659030181E-5   -5.427817708698582E-5    5.391035934059994E-5   -1.161513604325674E-4   -1.145541891040105E-4    8.685458936387824E-2    1.295992243781976E-1

 2.137500000000000E9     8.916504890251949E-2    7.701705888539426E-2   -9.422725392572832E-5   -7.264237075798048E-5   -6.110680965959933E-5    7.191040248726126E-5    7.345732990482298E-5    8.462196663961464E-6
                        -9.687918352890304E-5   -9.161040333866734E-5    8.609767111029309E-2    1.546794574597197E-1   -1.523813307052431E-4    4.044684918729945E-7   -4.268194540035372E-5    9.800880135374528E-5
                        -8.600816173358743E-5    1.028609489840168E-4   -1.579761108771291E-4    1.122452855810218E-5    1.004938362744691E-1    4.760684667881386E-2   -1.310286423701476E-4   -5.476823212772442E-5
                         8.504984585630131E-5   -1.115667621451355E-5   -3.306084468326918E-5    1.096215846607881E-4   -1.304656905293533E-4   -6.315052425987748E-5    8.279062145116671E-2    1.463092851702319E-1

 2.150000000000000E9     8.329295348183817E-2    9.250149488593060E-2   -1.402348353239505E-4   -2.748262842888957E-5   -1.234550057757188E-5    1.078605678378310E-4    5.572321622595141E-5   -4.173966960724847E-5
                        -1.119327170089849E-4   -2.719905308329031E-6    8.564705716678331E-2    1.709040460457901E-1   -1.038810251329373E-4    8.040892700385243E-5    5.281609253617878E-6    9.416863828709546E-5
                        -4.007844530064023E-5    1.093552577436794E-4   -1.010955814419173E-4    7.090375171860806E-5    9.318950042207391E-2    6.286961929076930E-2   -1.493244919835410E-4    4.147811173069789E-6
                         5.746264232582174E-5   -2.785406343069711E-5    4.569905667004948E-5    8.251287505114644E-5   -1.189161966991935E-4    2.115264311653276E-5    8.095026828982378E-2    1.629491771529483E-1

 2.162500000000000E9     7.961230093418384E-2    1.080300748920682E-1   -1.391608548662938E-4    2.060288203907627E-5    1.001703600802606E-5    1.017729620842967E-4    4.606953266509453E-5   -2.981813836848576E-5
                        -9.997318141420310E-5    3.273949712555620E-5    8.724836688499893E-2    1.866947705574740E-1   -6.150670608350796E-5    1.042409077949558E-4    7.622512949441502E-5    6.281850277077442E-5
                         2.636690088372632E-5    1.107755270176846E-4   -7.378315255533480E-5    1.283506283931656E-4    8.766662197178629E-2    7.820932818101450E-2   -1.139854927018418E-4    8.017045150453408E-5
                         1.551444956918053E-5   -4.762727404442314E-5    3.738118779860247E-5    4.924698563698611E-5   -1.227524413886489E-4    5.840988231045211E-5    8.126588202371884E-2    1.794165463124155E-1

 2.175000000000000E9     7.779871884983547E-2    1.235837745901048E-1   -9.775050191455381E-5    8.004878341471602E-5    8.775654817838683E-5    7.799455550006695E-5    9.488583935260893E-8   -7.484094093983878E-5
                        -7.007826225702548E-5    6.475533909967567E-5    9.057436201716340E-2    2.019050580962081E-1    1.958656125905074E-5    1.232924702509511E-4    7.304255987922444E-5    2.557703617274062E-5
                         6.977157013156806E-5    7.029628674461543E-5    8.698085003272469E-6    1.085765632870563E-4    8.392352810298202E-2    9.341794504308053E-2   -8.020951077500385E-5    8.663302182666237E-5
                        -8.660886543328819E-6   -2.857514043648199E-5    8.128538471265918E-5    3.182877540252555E-5   -6.371973355067749E-5    1.074346850068354E-4    8.338228385829516E-2    1.955481590870029E-1

 2.187500000000000E9     7.787058714464405E-2    1.389587705910313E-1   -3.252789012466483E-5    8.022280128607592E-5    8.132671852244822E-5    2.036356899525160E-5   -2.828665464727207E-5   -4.278385871063048E-5
                        -4.293892401019497E-5    1.172981059987486E-4    9.554673059448625E-2    2.165955115819634E-1    6.934929468048108E-5    9.179485938421087E-5    5.039595826049045E-5   -2.440977456114956E-5
                         7.952485601279638E-5   -3.097953711463777E-6    8.227509151388633E-5    9.896037006801837E-5    8.190579654968674E-2    1.083765514189335E-1   -1.614923863039924E-5    9.763892435479409E-5
                        -5.518965379223503E-5   -2.497284731388564E-5    5.488092341354129E-5   -1.767977039474432E-5   -3.850335703131093E-5    1.082032734601474E-4    8.721906793650509E-2    2.112041529007717E-1

 2.200000000000000E9     7.947372680771904E-2    1.542489293255831E-1   -1.788310063285801E-5    9.350795747600798E-5    4.370226331080254E-5   -2.233925482191812E-5   -3.813537517219588E-5   -1.913811032323630E-5
                        -5.627692028740032E-6    1.052154635596057E-4    1.017208087008899E-1    2.306531936642208E-1    9.663876601240779E-5    4.034940714729822E-5    1.533087787576325E-5   -4.941962504324663E-5
                         6.257144267395913E-5   -2.225984466019618E-5    1.174221656983345E-4    5.305927829652344E-5    8.168062290699374E-2    1.230620412258602E-1    3.796666844554721E-5    1.008242941024817E-4
                        -4.841289334395865E-5   -1.206463411289420E-5    2.830068668641350E-5   -5.689986993142165E-5    4.143378506588591E-5    9.367061533533282E-5    9.251342779688521E-2    2.262902196283402E-1

 2.212500000000000E9     8.240484698265395E-2    1.692749411655533E-1    3.035046009638701E-5    4.136541206084949E-5    5.793059835122939E-5   -7.490799053735148E-5   -2.739701034760246E-5    9.722942000801545E-8
                         6.177492050615137E-5    1.030865576442256E-4    1.088047309913412E-1    2.441199589580305E-1    1.206105681290301E-4   -2.452900262169015E-5    1.540086538746435E-6   -2.312914851088979E-5
                         2.779256628221814E-5   -7.251284243980436E-5    1.102244204097850E-4   -1.412832183692814E-5    8.316751101122158E-2    1.373586220950540E-1    4.428247414923757E-5    7.203450337059845E-5
                        -5.122862951259614E-5    1.267856553190718E-5   -1.919161787984986E-6   -4.710223250459052E-5    4.798701390622815E-5    6.987185694970188E-5    9.902879227658443E-2    2.406174414908837E-1

 2.225000000000000E9     8.637420341020810E-2    1.838857996612241E-1    4.038875747887600E-5    4.765816683910658E-5   -2.287999804750548E-6   -8.433200707362319E-5   -2.351152881319677E-5    4.166384152539806E-5
                         6.476211505800392E-5    3.264080520278497E-5    1.168158978585374E-1    2.565331347137942E-1    7.835810500759248E-5   -2.470336857828975E-5   -1.431611894362960E-5   -5.583757292115195E-5
                        -1.622160619360343E-5   -8.365273134661388E-5    1.140845602288094E-4   -5.326258236560219E-5    8.609064158829299E-2    1.513330929365526E-1    4.427287855442975E-5    4.019069369916134E-5
                        -4.746226579785289E-5    3.677812572037935E-5   -2.042610224530334E-5   -3.497111325501080E-5    5.803601722356857E-5    5.029850063531157E-5    1.065210757769145E-1    2.539718456346458E-1

 2.237500000000000E9     9.134886633026584E-2    1.978280092916646E-1    8.061767910788914E-5    2.978984531892367E-5   -4.056078160900403E-5   -4.439935769135029E-5    1.765529418393688E-5    4.510621977655608E-5
                         7.614708449019895E-5   -4.235524359929107E-6    1.254508712023135E-1    2.679039891193803E-1    4.408636883735204E-5   -7.394856081946536E-5   -4.192504998326804E-5   -2.095240264130460E-5
                        -5.885503239749609E-5   -6.287789459670769E-5    3.216733252305180E-5   -8.694698575182499E-5    9.025476103901026E-2    1.649387945582687E-1    6.147084934971710E-5    6.764597380676391E-6
                         2.056808746138658E-5    4.638599429323729E-5   -2.426466859145573E-5   -1.910373515932747E-5    7.436677850535750E-5    5.498275787731232E-6    1.151311730013864E-1    2.662868084692518E-1

 2.250000000000000E9     9.726746602291624E-2    2.108465638750385E-1    5.244131082661429E-5   -3.022606406462136E-5   -5.360573209143246E-5   -3.343282452136567E-5    1.420223539484671E-5    4.656227221987562E-5
                         6.113424154406023E-5   -2.200331934055629E-5    1.350801931209037E-1    2.780820332564161E-1    2.229740388104536E-5   -8.953790998526538E-5   -6.499596933470537E-5    3.385368416056917E-5
                        -6.324114068230990E-5   -1.159538015188570E-5    9.199426762218899E-6   -6.797580002628875E-5    9.545415738369147E-2    1.780481461322062E-1    6.185079401281512E-5   -1.096457613575072E-6
                         2.007815361186265E-5    3.967833080762485E-5   -5.464320246856988E-5   -4.810173235314294E-6    5.344240339897107E-5   -2.586461412034134E-5    1.249344881230222E-1    2.774325095309522E-1

 2.262500000000000E9     1.041478779282293E-1    2.229516568271517E-1    2.862785015212559E-5   -3.997981694609465E-5   -5.723822297512915E-5    1.776379963538288E-5    2.948110232204912E-6    7.534769954021169E-6
                         3.499255350899694E-5   -2.296278869621530E-5    1.455346031869003E-1    2.872107738957314E-1   -5.918516181069344E-5   -6.108018560181765E-5   -3.776383920519614E-5    2.861894842394385E-5
                        -5.539009782712488E-5    2.216947637124722E-5   -3.931604365440357E-5   -7.598328097818628E-5    1.015329146300193E-1    1.904682106015398E-1    5.502874633796644E-5   -2.762020746330604E-5
                         5.575944334981117E-5    1.075081172748976E-5   -2.390817321426000E-5    2.894801373253853E-5    5.445054506759860E-5   -4.480840308015227E-5    1.356820701268098E-1    2.876400883073962E-1

 2.275000000000000E9     1.118618176401178E-1    2.338352211311623E-1    5.614867541329355E-7   -7.776698760395085E-5   -1.431310620105555E-5    3.144403438181024E-5    2.882787815362584E-5   -5.682047673799046E-6
                         1.780200888505828E-5   -6.173537742945162E-5    1.567588293135275E-1    2.953898135385234E-1   -5.856502392749600E-5   -2.764587546838324E-5   -2.385353023837268E-5    2.737789035827047E-5
                        -5.761612205092521E-5    4.658287466277744E-5   -7.158817977870659E-5   -5.823311900324936E-5    1.083725956876459E-1    2.022331913231597E-1   -1.846695130290923E-7   -5.814028935518387E-5
                         3.357165075327529E-5    7.075066858933035E-6   -2.221964658545290E-5    2.677440212410976E-5    4.604420461436420E-5   -3.355640635472908E-5    1.471626657708053E-1    2.969769178945560E-1

 2.287500000000000E9     1.208623243529745E-1    2.437798091987099E-1    1.091016088318324E-5   -6.121032068505970E-5    1.000326747764742E-6    5.414156370607371E-5   -3.546443571827335E-6   -4.330203132053513E-5
                        -1.545520497682161E-5   -4.456740377724828E-5    1.687273666954259E-1    3.026744136967492E-1   -4.939676978829548E-5   -1.511156769203130E-5   -4.843642191067351E-5    2.946005356635123E-6
                        -7.919753036913923E-6    6.187287130443303E-5   -5.654088149635846E-5   -1.659529751925539E-5    1.160323000166706E-1    2.130522326855296E-1    6.248754011864763E-6   -6.280173422316691E-5
                         8.781188451085389E-6   -3.220960808327773E-5    6.908659411819741E-6    2.043227313937685E-5    1.361369121007506E-5   -5.113654814491116E-5    1.592998583162491E-1    3.054261979449546E-1

 2.300000000000000E9     1.308223636354173E-1    2.528984468302124E-1    8.679549697751804E-6   -2.596487684579706E-5    9.781380440904340E-6    5.968531725633878E-5   -6.197734450239416E-6   -2.834649504669685E-5
                        -4.875905274489805E-5   -1.704669247706041E-5    1.812707793680687E-1    3.093432957399122E-1   -4.753550556481635E-5    9.744824380691627E-6   -1.470977341486819E-6    2.345213616921767E-5
                         3.209532139674383E-5    4.734260197714608E-5   -6.427322208872526E-5    2.975282345761864E-5    1.244876262174237E-1    2.228883202419269E-1   -8.242839220367041E-6   -5.400657190925135E-5
                        -1.389936960174527E-6   -1.470327209270618E-5    7.122326343276969E-6    2.261908344304970E-5   -1.315975855562029E-5   -2.221960623255893E-5    1.719917042778178E-1    3.128904091851137E-1

 2.312500000000000E9     1.417811556557530E-1    2.611172897073465E-1   -4.352327758164092E-5   -1.280158082238283E-5    6.039085015015554E-6    3.237069509528355E-5   -5.318292623279606E-6   -4.016039385062531E-5
                        -1.493319119101479E-5   -2.517099732596743E-5    1.940039294935950E-1    3.151259737446243E-1   -2.079364052816912E-5    2.813434564348886E-5    1.329084669015813E-5   -5.315847676282091E-6
                         1.567449144891348E-5    2.002881259779584E-5   -4.886719019940962E-5    4.448672092534219E-5    1.337326997235301E-1    2.316239648249563E-1   -3.886196433900762E-5   -5.260368283343944E-5
                        -3.056167432946051E-5   -1.043668099030776E-5    3.062413429782960E-5    1.990373254428129E-5   -2.450394334022657E-5   -2.393164628219665E-5    1.849999782993961E-1    3.192956277291466E-1

 2.325000000000000E9     1.534071440174710E-1    2.687780918216084E-1   -3.171672969880257E-5    2.886691940827675E-5    2.199873174160475E-5   -8.339906260250125E-6   -2.310089574444248E-6    8.859992874908960E-7
                        -5.427639117749449E-5    1.960822562559341E-5    2.069724271654429E-1    3.200349356258498E-1   -8.465919823952694E-6    2.508543885220981E-5    5.165506936370141E-5   -1.074368983949326E-5
                         4.252673072820347E-5   -2.625841316203974E-5   -2.700792842187584E-5    3.976813616051088E-5    1.438372528969588E-1    2.394044640336864E-1   -3.831470888579051E-5   -1.899403491756694E-5
                        -2.516532658112144E-5   -1.200374384509971E-5    1.461623561204925E-5    1.076718022334443E-5   -5.028976561013541E-5   -2.960244682634791E-6    1.983229459729931E-1    3.245694129269328E-1

 2.337500000000000E9     1.654014200827162E-1    2.759018960451148E-1   -6.015950700050252E-5   -3.815693482015405E-7    2.323254594737509E-5   -2.318319775931002E-5   -1.710399312544907E-5   -9.246044753640195E-6
                        -4.533028192887158E-5    3.394398494272186E-5    2.200244309352095E-1    3.240602353789589E-1    6.280245039456600E-5    3.727092048770234E-5    2.462416490747158E-5   -3.949523345961346E-5
                         4.457793892732648E-5    2.123319785073780E-5    9.693466157750623E-6    5.925759696772559E-5    1.547046784671593E-1    2.463566755365342E-1   -2.627821970730402E-5   -5.622777775568979E-7
                        -1.420469418968368E-5   -1.882797262027983E-6   -1.224219670030898E-5   -1.303263340393550E-6   -1.762351496783307E-5   -2.507956064385931E-6    2.119023411155504E-1    3.288613421422958E-1

 2.350000000000000E9     1.774691702421848E-1    2.822167144910699E-1   -2.070313821355136E-5    4.068987741662506E-5   -1.109059562348130E-5   -2.278301850145041E-5    5.929883068545525E-6   -7.811356738965737E-6
                         6.037777043787095E-6    3.597564349597065E-5    2.330898298134352E-1    3.269633307923291E-1    4.433719458491557E-5    3.160646467779499E-5   -1.661885477678171E-5   -2.956547942429521E-5
                        -1.463913605505375E-5   -4.606377088332199E-5    5.850240776656469E-5    3.277251568704294E-5    1.661995351374132E-1    2.525213658586469E-1   -2.022163983463571E-5    1.411292077047303E-5
                        -1.201515648458713E-5   -4.605356261966837E-6    1.815035230330492E-5   -3.463734800472076E-5   -3.963921917236708E-6   -7.947844778626103E-6    2.256656287104574E-1    3.319198192456147E-1

 2.362500000000000E9     1.894479766209529E-1    2.875799298009418E-1    2.219318214057172E-5   -1.253176863145648E-5    2.623228765922891E-5   -2.089786620706986E-5    1.370398795396102E-5    7.961276870108190E-6
                         1.760131880002060E-5    2.586087686916639E-5    2.463216576074641E-1    3.288165482586340E-1    4.601997215462880E-5    5.922142250197852E-6   -3.894360852733116E-5   -1.406361198086594E-5
                         1.111960211753459E-5   -8.504463666419509E-6    3.625753490630851E-5    1.534986349594791E-5    1.780830719438911E-1    2.578605269778139E-1   -3.427669929300842E-5    2.325868891598859E-5
                        -1.515469203082709E-5    3.384248630150845E-5    6.085974754890837E-6   -3.685863139962604E-5    8.037729001842260E-6    4.021337504781844E-5    2.397877397762931E-1    3.337697459254955E-1

 2.375000000000000E9     2.015214722158152E-1    2.918177884721470E-1    3.551467714579455E-5    3.189367146612679E-6   -2.394351494646830E-5   -1.092377028086441E-5    9.367308316347766E-6    6.540995208468064E-6
                         1.175346106881031E-5    2.419228009541228E-5    2.595825836577649E-1    3.295414209423915E-1    3.831881446600601E-5   -1.384442780497220E-5   -1.596625362477155E-6    1.198790769106265E-5
                        -7.413577928114842E-6   -4.286289958083350E-5    2.232038123331247E-5    2.756402922153164E-5    1.901136733322166E-1    2.624155341296360E-1    4.111337438091029E-6    1.736599805145416E-5
                         1.126541148812397E-6    7.289600548227846E-6    7.526214146164539E-6   -2.232559276268232E-5    3.290641277934723E-5    5.173247190843985E-5    2.538908602095343E-1    3.346378797639298E-1

 2.387500000000000E9     2.135974329043309E-1    2.947822777511376E-1    1.741869337074352E-5    6.025901363146345E-6   -2.570172416571629E-5   -1.709967328180834E-6    3.766538820651195E-5    2.539418693125116E-6
                         2.169063502759598E-5   -1.947156309243813E-6    2.731329337217397E-1    3.292929715779352E-1    5.081740508968345E-5    1.928705961427423E-6    5.968489034044602E-6   -3.583849107094744E-6
                        -1.901044860009278E-5    1.112764226126469E-5    4.256654750013098E-5   -9.937474092535136E-6    2.021883206134002E-1    2.660626178970934E-1    1.193436375860408E-5    6.092525880854869E-6
                        -1.310572344759037E-5    2.482415977321087E-5   -4.401043548828237E-5   -2.092127758930259E-5    2.457968673498393E-5    3.160718766820220E-5    2.681886618311172E-1    3.347258791074682E-1

 2.400000000000000E9     2.258301382533547E-1    2.963824493154962E-1    4.632216638383686E-5    1.823661687757673E-5   -4.575593504418934E-5    5.270952663899538E-5    3.975996353418251E-5    1.569847629911027E-5
                         2.506397337045869E-5    1.600567672957777E-5    2.867559500866184E-1    3.284383953695318E-1    5.258447535641933E-5   -4.711268064377176E-6   -2.332884530146636E-5    3.262612720559560E-5
                        -2.286352021006125E-5   -4.314198213021091E-6    1.460344371083905E-5   -1.592623391584152E-5    2.141824802273023E-1    2.687691123429520E-1    2.492874863138013E-5    1.553642577598707E-5
                        -3.394860023957204E-6   -4.772007685616186E-7   -1.609407340842983E-5    7.327895056443210E-6    3.757688092870150E-5   -1.565254788039576E-6    2.822921747890623E-1    3.341317985392264E-1

 2.412500000000000E9     2.384479154337636E-1    2.967432103701715E-1    2.239110619002804E-5   -2.769306881484412E-5   -3.756372003129323E-5   -1.189436092506909E-5   -2.508911974051467E-5   -1.489774873035841E-5
                         3.031956617756185E-5   -4.213590401546992E-6    3.002454108798216E-1    3.268660755406732E-1    3.860176711357681E-5   -2.986113616498965E-5   -2.896382435691265E-5    2.145799365251062E-5
                         2.600952761613372E-6    1.374917151880886E-5    5.422358193194178E-6   -3.159644346591828E-5    2.261452286498093E-1    2.704857980812388E-1    2.716374369465425E-5   -1.127826537302441E-5
                         1.030952318840095E-5   -2.142400127903234E-5   -4.828683424265556E-5   -2.445336589134210E-6    4.055478660560464E-5    1.195175747840912E-5    2.961200423483558E-1    3.328106808874377E-1

 2.425000000000000E9     2.513712225591963E-1    2.963074494140142E-1    4.078430498690855E-5    5.420909744850104E-6   -1.917838602143518E-5    2.335116064155849E-5    9.142363928950069E-6   -3.677007182276704E-5
                         2.499304512866594E-5   -2.423247584851774E-5    3.133391324340732E-1    3.247280919764999E-1   -9.198841680783141E-6   -3.160723340675493E-5   -2.293212663360514E-5   -2.302595266236364E-6
                         8.787754942176921E-6   -9.385242326359963E-6   -5.835449282456931E-6   -2.571640265777497E-5    2.380064637538806E-1    2.711315922282324E-1    3.071767279718524E-5   -3.325597949675194E-5
                        -8.258830226976561E-6   -4.858585727057450E-6    5.458626423825794E-6    8.721966994809064E-6    1.219802984059817E-5   -9.478016422826052E-6    3.094719997585329E-1    3.305971024636731E-1

 2.437500000000000E9     2.642385414981471E-1    2.952626394384787E-1   -3.786401692234038E-6   -1.655095867022820E-5   -7.033017623357364E-6    2.262218356863016E-5    3.451615194229391E-5   -6.655459635176652E-6
                         2.256629206343271E-5   -3.741838686140915E-5    3.259889846823212E-1    3.218792741805425E-1   -4.322243508896938E-5   -6.235907176889999E-6   -1.920993659102003E-6    2.478291508783717E-5
                         3.033401302130050E-6   -1.119805978900560E-5   -2.561590454559939E-5   -3.154739763155358E-5    2.497574978002970E-1    2.708094717056811E-1    2.631810250305698E-5   -5.006673905702323E-5
                         2.088912772445697E-5    5.491886737400523E-7   -2.701321762209382E-5    3.476278032196936E-6    4.145746859421062E-6   -3.415548948118077E-5    3.222654433255552E-1    3.274579097328927E-1

 2.450000000000000E9     2.770040801106752E-1    2.939078141813781E-1    1.179483450714165E-5   -1.298851375817753E-5    1.184597080635694E-5   -3.333748472735970E-6   -2.515792056012345E-5    1.317431699538245E-5
                        -5.702069488473398E-6   -5.268027457234241E-5    3.379607066105865E-1    3.184505079771247E-1   -3.635619244654483E-5    2.160948368163667E-5    3.733854778063554E-5   -3.934651497901557E-6
                         1.717430458609875E-5    9.970799663744679E-7   -1.441818034273592E-5    9.651489078696924E-6    2.613826304284583E-1    2.696363024716790E-1   -1.541649442342318E-5   -8.874794062826086E-6
                         9.815790802938868E-6   -2.456581404322888E-5   -3.497907098003316E-5   -9.128436564983519E-6   -6.333020524590510E-6   -2.896863782337442E-5    3.346080988842841E-1    3.235836419178730E-1

 2.462500000000000E9     2.892394555017412E-1    2.922743489207010E-1    1.191028565094786E-5   -2.653549405513699E-5    1.427723306073661E-5    2.156968669650293E-5   -2.214525102731647E-5    1.957283019964319E-5
                        -8.100845278906588E-6   -7.025044539302532E-6    3.496003585173964E-1    3.139470499161179E-1   -3.113633109140090E-5   -1.047450321067087E-5   -1.460380602593946E-5   -2.952777113115276E-5
                         1.055790070706910E-5   -1.272563527991854E-5   -2.968242032184134E-5   -1.293627277956385E-6    2.729467067235070E-1    2.677700282394115E-1    2.892249030710496E-5   -1.492554355799330E-5
                        -1.049340785157761E-5   -1.001371499941199E-5    1.653600852607371E-5   -4.277437038087846E-5   -3.072221484565894E-5   -1.420661859654442E-5    3.466405960959110E-1    3.187867664090278E-1

 2.475000000000000E9     3.007643748299727E-1    2.902786711075028E-1   -2.069939060708635E-5   -1.771822879878921E-5    1.833242957571044E-5   -3.046403911144249E-5    8.593225532261488E-6   -3.658024265099174E-5
                        -2.487757153804598E-5   -2.030977830571605E-5    3.607064438892228E-1    3.089172561541853E-1   -2.799265730086212E-5    1.927283037555486E-5   -2.222777499871490E-5    6.642576742577863E-6
                        -2.234715330304721E-5   -1.726362277480931E-5   -1.932586510281131E-5    2.309256385056616E-5    2.842910809461332E-1    2.651692794967986E-1   -3.119693497219252E-5   -1.179657910699231E-5
                        -1.993230689389519E-5   -1.280115298157770E-5   -2.123141393989451E-5   -8.328327807923261E-6   -1.849200257392991E-5    1.313003503855264E-6    3.586263574344212E-1    3.134335513486514E-1

 2.487500000000000E9     3.117054879372437E-1    2.877376299541747E-1   -6.983634102456847E-6    1.185278272852982E-5   -1.411777148330124E-5   -8.932713582634673E-6   -4.455462078655392E-5   -1.984628108219937E-5
                        -3.934464487930665E-5    2.945163754323128E-6    3.716659466254507E-1    3.032824089217162E-1    9.404943061626978E-6    1.982084681407406E-6    8.657788837323132E-6    2.792503606465203E-5
                        -2.946929434460944E-5   -1.749556035627255E-5   -1.393469780028132E-5   -6.717451170145172E-6    2.953116994738552E-1    2.621192577340126E-1   -3.779344727808174E-5   -8.315467732712546E-6
                         2.615201593134479E-5   -4.845032588746382E-6    3.199646078462800E-5    2.389782238563000E-6   -3.750811698371272E-5   -3.161060388576530E-5    3.701729522635986E-1    3.075701072481916E-1

 2.500000000000000E9     3.219958601806699E-1    2.843951831313581E-1    1.170488900169077E-6    1.031667339526412E-7   -1.809170550792992E-5    8.108590695931773E-6    8.025399906722173E-6    3.250867976530743E-5
                         6.742660558006465E-6    6.054599275005683E-6    3.822415593563229E-1    2.970755980407358E-1    7.723311516326449E-6    1.198150485558867E-5   -1.552270359111467E-5    2.668695033972980E-5
                         1.568002886745113E-5    2.236428769376688E-6   -4.274972031543556E-6   -9.843442192996951E-6    3.058827055038975E-1    2.586328833226046E-1   -2.525984183570690E-5    4.930809500255869E-5
                         7.962066238684670E-6    5.739448710231930E-7    9.703697558900155E-6   -1.614591670392893E-5   -2.331495828280941E-5   -1.318807052157623E-5    3.813121502335135E-1    3.015122787731699E-1

 2.512500000000000E9     3.315552012121648E-1    2.801791632500737E-1   -9.332451754694393E-6   -1.766154971455274E-5   -5.223131169745157E-5   -4.298813198090197E-6   -1.913904616212175E-5   -8.448179223369560E-6
                        -1.196250346233235E-5   -1.226176415305045E-5    3.926208689774302E-1    2.906777671982662E-1    1.307481502606662E-5    1.951865947908119E-5    4.157928225955001E-5    5.858822596194732E-6
                         8.412097854579112E-6    8.110374650816943E-6   -5.225540433122266E-6    5.879844882573534E-6    3.160588105455183E-1    2.547306228371211E-1   -1.723363343800084E-5    4.872995631039167E-5
                        -1.001855109985140E-5   -2.030088773247212E-6   -3.066427024178731E-5    1.353849205648008E-5   -2.930403332734177E-5    3.316344657076522E-5    3.920513799322601E-1    2.953015603396341E-1

 2.525000000000000E9     3.409741570779893E-1    2.751211388453449E-1   -8.164039508701664E-7   -1.520285800894945E-5   -1.055478740624382E-5    2.238203417652936E-5   -2.637469050678779E-6   -1.931809546591495E-5
                        -4.343937036396380E-5    3.837284858828954E-6    4.026061153785265E-1    2.842003772445425E-1    2.139680811286543E-5    1.015116899322664E-5    9.558499943785017E-6    1.354011539332598E-5
                        -1.724723141646144E-5    1.728506481393525E-5    7.732217806483335E-6    3.062920055018467E-5    3.257824699824637E-1    2.505255705278550E-1    9.651381361797338E-6    1.858876962902368E-5
                        -4.621907721260519E-6   -2.722806604843588E-6   -9.514680933473799E-6   -3.196883697607761E-5   -1.632659356389192E-5    8.574342155433326E-6    4.021140138611248E-1    2.889210346918316E-1

 2.537500000000000E9     3.503987019226213E-1    2.693576981850470E-1   -3.406061982943428E-5    2.973876371204049E-5   -1.651700818887298E-5    1.890440704910293E-5   -4.052398270566237E-5    2.596287208318473E-6
                        -2.416257509625555E-5    6.047445997075593E-6    4.119297626661019E-1    2.777805180790047E-1    1.342722159056211E-5   -2.314642940170421E-6    1.125915841372446E-5   -1.896170212943577E-5
                        -4.332344391004214E-6    3.767828963468163E-5    1.291169155521452E-5    1.220670750086255E-5    3.348009380421084E-1    2.459651207894060E-1    2.331854469310485E-6    2.236096437144792E-5
                        -7.086056232994209E-6    5.873361456294894E-6    7.816073499771410E-6    1.105510807718786E-5   -1.560429885233863E-5    3.076710638828604E-5    4.113673969035610E-1    2.823173062508377E-1

 2.550000000000000E9     3.597445155677002E-1    2.634297386302812E-1    9.247062091047916E-6    1.636789593419134E-5   -7.058297712045067E-6    1.719485166225199E-7    3.002260795784074E-6    1.209905113441946E-5
                        -1.482606838495679E-5    9.279232701906544E-6    4.206638387374664E-1    2.711490379247110E-1    3.168831717057438E-5   -3.489011493214334E-5    6.968167987921180E-6    1.213649857898917E-5
                        -1.033471294186326E-5    8.734275266374296E-6    5.288908337044474E-6   -2.304136329438355E-6    3.435161400336385E-1    2.410849085698389E-1    1.692303641300870E-6    2.670170771241505E-5
                         2.815305791382017E-5   -4.227320520536250E-7    1.785508420858133E-5    7.918976030669516E-6    1.950846900559940E-5    2.983106299983381E-5    4.201826505996672E-1    2.751399761162365E-1

 2.562500000000000E9     3.691043664161500E-1    2.575339380038678E-1   -9.586822519979824E-6    5.811756824424272E-5    1.627528431871740E-5   -2.837074242560924E-5    2.650890927140442E-5   -2.762478571872469E-5
                         3.180599148068164E-5    3.960313121896525E-5    4.289713301724800E-1    2.641315158621647E-1    4.226694324899409E-6    1.068752501797753E-7   -9.324938221295059E-6    1.488886045645809E-5
                        -9.980512918107631E-6    1.501786003540356E-5    4.726390316299525E-6    1.200711126867261E-5    3.517727828501320E-1    2.359380942762176E-1    3.498317644192899E-5    4.314917344061028E-5
                         2.358431074646606E-5   -1.618315343708920E-5    9.077696397886577E-6   -9.319420357952342E-7    1.929154399377294E-5    3.317558963521863E-5    4.285592747262763E-1    2.674149767147813E-1

 2.575000000000000E9     3.782626132715561E-1    2.517467137437422E-1    4.194983134728481E-6    1.990909919087175E-5   -1.491553169172214E-5   -5.713748563361961E-6    6.488939045211440E-6   -4.095150920475905E-5
                        -1.899365229528470E-6    1.429662997438789E-5    4.368669977059606E-1    2.568672410881637E-1    1.481975339052618E-5   -4.173912042622488E-6    4.778110329761330E-6   -2.935404949581815E-5
                         6.960403760815653E-6    3.633325522870448E-6    3.446243359193420E-5   -1.348468274496742E-5    3.597433004972715E-1    2.305794062518281E-1    4.164073754270568E-5   -9.501691855264676E-6
                         6.510738650855576E-6    1.543807708419978E-5    7.312841043319971E-6    1.008072629177572E-5    3.623147127195782E-5    1.703156481982255E-5    4.368762223110180E-1    2.596329041434411E-1

 2.587500000000000E9     3.868767876246263E-1    2.464757403326760E-1    6.765328319238846E-6    2.431941552986980E-5   -1.290602269194104E-6    1.164516616442303E-5    2.035450665388366E-5    2.547097382701315E-5
                         1.412415974745978E-5    1.474351711880583E-5    4.444222800240392E-1    2.492746286209366E-1   -1.595288641132706E-5   -2.048673266852891E-6   -2.717009529027336E-6   -3.176229672741921E-5
                         1.864783361224524E-6    5.662711019553431E-6    1.034993179771188E-5    2.614980298313747E-6    3.674625953267265E-1    2.249761696574837E-1    4.419070992032551E-5    1.400129541095342E-5
                         5.611110894385330E-6   -4.271579931369719E-6   -2.271422752711406E-6    6.371321148086297E-6    3.214959145745448E-6    8.528663456410335E-6    4.449914830318558E-1    2.517217620213040E-1

 2.600000000000000E9     3.949666530093922E-1    2.413616751400722E-1    4.782624467275881E-6    1.708176352378679E-5    1.324151896370994E-5   -8.952791469703700E-6    4.041568121805738E-6   -1.541501301916392E-5
                         3.593027568484948E-5    6.725217044277546E-6    4.517192598211577E-1    2.415312959469289E-1    3.223749424109413E-5    1.555314347417094E-5   -2.693177735907158E-5   -6.780534548669817E-7
                        -1.330709737386004E-6   -1.410080522916477E-5   -4.032573329787345E-6   -1.202703183816473E-5    3.748943434641617E-1    2.191123505959851E-1    4.198955325444774E-5   -7.170283479933227E-6
                        -2.099841329027406E-7    1.646311963299528E-5    5.728449093604213E-6    1.953744903247862E-5    1.888045151218558E-5   -2.014934339644545E-5    4.529082004527749E-1    2.436916740764056E-1

 2.612500000000000E9     4.022656693912856E-1    2.362098507362013E-1    3.130163753839574E-5    5.062132757238137E-5    2.810993853242822E-6    1.577865386917859E-5   -3.609443005406210E-6   -1.425779806507096E-5
                         2.340666568758760E-5    1.566666572339997E-6    4.589659988991422E-1    2.339792138669191E-1    1.215133489056753E-5    3.407276582114015E-5   -7.194865582534418E-6   -8.875174087997375E-6
                         2.607322331423070E-5   -6.006111950157257E-6    1.246513177395850E-5   -4.851409142312523E-6    3.820647419882632E-1    2.131096532257813E-1    2.534481977610019E-5    2.655661863932826E-6
                        -5.881739805938576E-6    9.826628797104160E-6   -2.171384383343915E-5   -1.501038800772878E-5    6.697124263660130E-5   -2.764525999242702E-6    4.608402226000491E-1    2.359111216925258E-1

 2.625000000000000E9     4.089024994715155E-1    2.306956367350771E-1    1.863737067400552E-6    2.204601513422494E-5   -3.906406610266720E-5   -9.111050171119503E-7   -3.331447151286470E-5    3.255680614069913E-5
                         5.402395215857676E-5    3.023202360148442E-5    4.659950017191890E-1    2.262017510681223E-1   -9.009141161866299E-6    9.892366149050644E-6    5.971322242077838E-6   -2.772968953661871E-6
                        -2.631274412151440E-5    3.145957533512814E-5   -5.799699253150862E-6    2.789696122414274E-5    3.889613795642491E-1    2.069849667040526E-1    3.176217781022605E-5   -1.925224969312495E-6
                        -1.033314562224964E-5    2.028687696722541E-5    6.006260816659133E-6    2.221493801387857E-5    1.574881670494229E-5   -1.951295404472896E-5    4.682307309064838E-1    2.281193697555149E-1

 2.637500000000000E9     4.150808184639393E-1    2.244184681507067E-1    1.393211493845989E-5   -3.368683992843845E-5   -2.116034631691809E-5    1.668851335819958E-5   -5.472918838144532E-5    7.910452217154161E-6
                         3.949762447401091E-6   -1.331322383358909E-6    4.725473512858197E-1    2.184178487596640E-1   -1.457448027798051E-5    1.690508109670409E-5    9.270522751140683E-6    4.835817073430541E-5
                        -5.897732942327990E-6    1.455957195775223E-5   -3.053868814803159E-5   -4.135503636359042E-5    3.955232277028335E-1    2.006965546456015E-1    3.049670396067550E-5   -5.111614033149353E-5
                        -5.752114702132621E-6   -5.523920593245221E-5    1.013373602468064E-5    2.590801107063950E-5    1.867565092655514E-5   -8.523394774093974E-6    4.750646632353474E-1    2.202400842590541E-1

 2.650000000000000E9     4.213167024311228E-1    2.175081849627630E-1   -4.249197663096704E-6   -9.620139487038974E-6    6.342507894710860E-5    2.726264230988697E-5   -1.215349735619917E-5   -2.487200224487951E-5
                        -1.419217138311339E-5    1.746213741112600E-5    4.789556458344060E-1    2.107995094031650E-1   -3.810752630131528E-5    4.964870453324359E-5    1.308938033592028E-5    1.267463559824931E-5
                        -2.087875619848154E-5   -2.794637363499293E-5   -4.394719822705869E-5   -4.397851583199033E-5    4.018704788353236E-1    1.945145806191637E-1   -2.722729893757014E-5    1.987484756850212E-5
                        -2.004927680359689E-5   -1.598094813928267E-5    9.414391627272983E-6    1.829971653398633E-5   -1.089632446671005E-5   -2.003493007535310E-5    4.813613791002363E-1    2.123721819734941E-1

 2.662500000000000E9     4.276840231539926E-1    2.101360462005818E-1    1.459733058352912E-5   -1.525129501952034E-5   -3.332752870057989E-5   -2.247873653297684E-5   -1.178414025562353E-5    1.469565743701268E-5
                        -7.025478390489721E-7   -3.658592472752956E-5    4.849610238441632E-1    2.032112428275048E-1   -2.068410405529903E-5   -1.409852668534657E-6    3.821129975216011E-5   -1.313043152716506E-5
                        -1.016530611673274E-5   -6.104440088478476E-6   -3.609975897392533E-5   -1.315512316282255E-5    4.080565246939294E-1    1.883976824427161E-1   -3.901417485828940E-6   -2.489353687980874E-5
                         8.216392250042272E-6    3.669068108814008E-5    5.895799604616991E-6    3.413081957525785E-6    2.283025816275066E-5   -2.589998388002846E-6    4.873631870007807E-1    2.041464705746427E-1

 2.675000000000000E9     4.340752505482920E-1    2.026079928499052E-1   -6.037473803387034E-6   -1.586920210953511E-5    9.252041790990140E-6    2.155777762081621E-5   -9.029173161252216E-6   -3.268172968991084E-5
                        -1.772672884770232E-5   -3.926782811429483E-6    4.906476121712962E-1    1.955269064779913E-1    3.317914944831107E-5   -2.967927526783707E-5   -8.173522333121200E-6    7.008501504793264E-6
                        -5.499357962827079E-6    5.601681496662785E-6    2.609513978860109E-6    2.626097019570184E-5    4.141292742579449E-1    1.821429367989700E-1   -1.284080500937783E-5   -2.100154287611015E-5
                         8.147295355603468E-6    1.716028325436783E-6   -2.435330729733937E-5   -6.075261218203551E-7   -3.391823949171922E-5   -2.464510243963698E-5    4.931055609786429E-1    1.955681492608584E-1

 2.687500000000000E9     4.407008556210744E-1    1.954365906202207E-1    4.281538650295471E-6   -2.273960042009602E-5   -1.953791995110797E-5   -1.144554598645438E-5   -2.536036520470511E-5    3.235769223190677E-7
                        -2.811080939527755E-5    2.993231135068353E-7    4.960312055045962E-1    1.875250465300657E-1    1.935709721213711E-5   -6.956169787951721E-6    1.420075874388144E-5    1.513254035602764E-5
                        -3.932682783848922E-6    1.367781856525586E-5    1.415371441306454E-5    4.005939427132936E-6    4.197879352604532E-1    1.760142324430165E-1   -1.887386717910585E-5   -1.011829576558301E-5
                        -2.613701308160333E-5   -4.027601299951424E-6    1.731862431863297E-5    3.870622711772458E-6   -4.075597587092957E-5   -3.371373448618606E-5    4.988199325985630E-1    1.868335021552595E-1

 2.700000000000000E9     4.472357344602468E-1    1.890313637698733E-1    9.541848246696285E-6   -1.236253725725214E-5   -7.438632061580885E-6   -2.034284164550102E-5   -3.653999121697567E-5   -2.218120150891707E-5
                        -1.801389729361321E-5   -1.087152098514011E-5    5.012330660669022E-1    1.795802111355956E-1    3.554791992445063E-5    1.757977413548971E-6    4.385177956490530E-5    9.881660882460594E-6
                        -1.263995691464455E-5    2.238320994542768E-5    3.064729084480711E-5    7.594333410500351E-6    4.252976027734884E-1    1.698793529577464E-1   -3.851731125267598E-5   -6.890464777023427E-6
                         8.746556028138323E-6   -5.377539151579868E-5    1.197583219580357E-5   -4.054177993407458E-6   -5.036162683715257E-5    9.949830519556230E-6    5.046231329151916E-1    1.780994978589449E-1

 2.712500000000000E9     4.538575488482195E-1    1.831599936610940E-1   -3.463262611795382E-7    1.319684708097501E-5    4.519745344391248E-5   -9.072207836511180E-6   -1.005573440888748E-5    4.848321361746491E-6
                        -3.790788456271120E-5   -1.499199163990210E-5    5.068234902912966E-1    1.716213482920954E-1    3.972062032209663E-5   -1.384966229652492E-6   -9.879565901777746E-6   -1.769989962961165E-5
                         2.292110709847663E-5    1.288694603555991E-5    4.808672484973059E-5    1.969717882800496E-5    4.307443471456673E-1    1.638803420701977E-1   -2.024317192445363E-5    1.083865589403006E-5
                        -2.803255549690149E-5    8.396463029696400E-7    5.210377383278802E-6   -2.049829743424283E-5   -2.719154157681346E-5   -1.163324433954410E-5    5.106311473878469E-1    1.697137778703970E-1

 2.725000000000000E9     4.600408379626004E-1    1.776280177615242E-1   -2.343100808044874E-5    1.386385353510440E-5    1.565521355329878E-5    2.397835915027176E-5   -1.952526147014820E-5   -3.259804054470604E-6
                        -2.485271757681133E-5    3.918183625296959E-6    5.122950121607692E-1    1.638387491754420E-1   -3.762976200175129E-6   -2.199280513693630E-5    3.659388198297397E-5    8.438857731744498E-6
                        -1.244513351630694E-5    3.823500213339656E-5    2.051398192291189E-5    1.604268165674265E-6    4.361319395829835E-1    1.577771358374378E-1   -1.709600680220970E-5   -9.493236372806721E-6
                        -1.254756615622156E-6   -4.964200615086989E-6    3.789881765986708E-5   -1.414245006910312E-5   -2.767709340567874E-5    1.981650404944519E-5    5.163804418047020E-1    1.615617762592884E-1

 2.737500000000000E9     4.655218200771662E-1    1.721133908361498E-1   -2.483727774049495E-5    5.951077360782723E-6   -1.009689725070702E-5   -4.748140002758873E-5   -1.161695442677573E-5    2.114837086139348E-5
                        -1.640230370210893E-5    1.062979760832997E-5    5.176399323617370E-1    1.560833955150827E-1    1.229944992301365E-5   -1.227841262232871E-5    4.781560017972069E-9    5.482737267893844E-6
                        -2.386420767894295E-5    1.805330528197324E-5    9.710607131403276E-6   -1.575693740368683E-5    4.411058739856372E-1    1.514967080829270E-1   -2.577954976347811E-5    1.032661381095351E-5
                        -6.527416799108524E-6   -3.410080129355325E-5   -4.150393032034407E-6    1.151127372211300E-5   -9.148600135975033E-6    2.845465137437921E-5    5.217582000498754E-1    1.536279090018811E-1

 2.750000000000000E9     4.705519870983236E-1    1.663907166251586E-1   -1.799274670931942E-5    2.596753965176984E-5    1.287420289873214E-5    4.672480957012019E-6   -2.105507097005914E-5    1.662379555634917E-5
                        -3.187733678134267E-5    9.856524647630846E-6    5.228702668703180E-1    1.483126575517816E-1   -2.118407766989920E-5    8.455865785392059E-7    1.910478190371540E-5   -3.725002805825657E-6
                        -1.262641145783673E-6    4.303037308420018E-6    1.079684455285402E-5   -8.213894012641119E-6    4.460851615439742E-1    1.449692102730699E-1   -5.559797703120889E-5    3.460038503791814E-5
                         1.125697781430524E-6    3.512640078321954E-7    2.189341220380157E-6    7.456494615827751E-6   -1.292247919492205E-5    1.251876875924150E-5    5.267146215254540E-1    1.454811726293994E-1

 2.762500000000000E9     4.752327182771225E-1    1.597145309235028E-1    5.243489765199473E-6    1.887348234667923E-5   -1.963656969798040E-5   -1.540752181090378E-5    2.082059676497142E-5   -2.616184903324433E-5
                        -3.917564215946271E-5    3.031620850288750E-5    5.277863772952772E-1    1.403506117086628E-1   -1.611551463982509E-5    6.530357816378327E-6   -3.024552833408921E-5    1.570496857033616E-7
                        -6.435464923460987E-6   -1.041092500120762E-5   -1.104284881593147E-5   -2.486365051502128E-6    4.510595376771057E-1    1.382898756685463E-1    1.592490394184342E-5    3.517661570448838E-6
                        -4.852924186736800E-6   -1.925731279531153E-5    2.751078588907733E-6    1.272608542649821E-5   -1.585269184284493E-5    3.210102973462433E-5    5.313435016451988E-1    1.371908118968832E-1

 2.775000000000000E9     4.799740348652750E-1    1.521861336133689E-1   -7.374492977843474E-6    2.310672961942306E-5   -3.423339406428363E-6   -3.187522755499567E-6   -1.653551055456457E-5    2.272269903485246E-5
                        -1.054794648046584E-5    2.994702853672107E-5    5.324580407768812E-1    1.325439680264091E-1   -1.521894012974284E-6    6.883247903739543E-7    3.372114610026590E-7    4.671118345421206E-6
                         2.823077133823906E-5   -2.051933141848321E-5    1.670096449608510E-5   -6.394486247056934E-6    4.558453915415581E-1    1.317156789786758E-1   -1.563021619611323E-5    2.944416583855814E-5
                         1.643947399877671E-6   -4.614155046901648E-6    3.852491347310579E-5   -9.002062855261631E-6   -5.797625618382167E-6    1.245702743662327E-5    5.356319949023268E-1    1.286592286638003E-1

 2.787500000000000E9     4.849549479161341E-1    1.442549976284631E-1   -1.874258975712836E-5    3.891205923602250E-5    4.726161709103946E-6   -8.178136176695417E-7   -2.469694158689663E-5   -1.170649750205215E-5
                        -1.323130751062910E-5    3.663280929499146E-5    5.370418036109768E-1    1.244544483663759E-1    1.816250137724323E-5   -1.843662419002227E-5   -1.194568140537851E-5    1.018135835322543E-5
                        -7.770640439953030E-6   -7.038302990934343E-7   -3.149029024922454E-5    1.143558986996263E-5    4.607578145758191E-1    1.251433390680613E-1    1.345029823272495E-5    2.389231139220381E-5
                         3.721967164566875E-6    7.381626902343875E-6    5.450549834120084E-6   -4.906963707860399E-7    2.092516409979217E-5    2.984450925511507E-5    5.400036839158526E-1    1.198163751716710E-1

 2.800000000000000E9     4.903755758137098E-1    1.364028410350997E-1    5.661752303864882E-7    1.211460285374479E-5   -9.109303785885265E-6   -9.440773518126195E-6   -4.927256934091510E-5    1.725873757648372E-5
                         2.054549797233310E-5    5.300723641134062E-6    5.416941175757580E-1    1.162042378788775E-1    2.859918212170391E-5    4.104155470023442E-6    2.930473748899088E-6    3.090321928754299E-5
                        -6.707518710591713E-7    7.316478616507465E-6   -2.091397803066931E-5   -9.680399442630326E-6    4.658188487894532E-1    1.183773948695669E-1    1.330823878676142E-5    7.384060943016814E-6
                        -1.414853486356620E-5   -1.566963525341412E-5    7.755324597643250E-9    1.482315897713706E-5    1.470486403113379E-5    7.758718477413090E-6    5.445834120570630E-1    1.107281532719854E-1

 2.812500000000000E9     4.964620074077912E-1    1.287253237546523E-1    3.844523898965689E-6   -1.264682737214007E-5   -3.766712579674066E-6    1.305798258823752E-6   -8.375764369868458E-6    2.299861914031537E-6
                         2.411836847584800E-5    3.705047607417933E-6    5.464029420833454E-1    1.079010779347352E-1   -1.363095248594760E-5   -4.386206128096253E-6    2.477022547834589E-5   -1.745534947635911E-5
                         8.035264512745971E-6    2.586948028321123E-5    2.044489376442350E-5    3.744361798070052E-7    4.708770345648047E-1    1.118408205340822E-1    3.062876897237647E-5    6.492431326669848E-6
                        -3.231773464874716E-5   -2.290657469257585E-5   -1.590078853642597E-5    1.696404747133566E-5    1.977540258410697E-5    2.568601197883008E-5    5.492543546115488E-1    1.016561491959017E-1

 2.825000000000000E9     5.027105244573766E-1    1.214771624907810E-1    4.273953319137873E-6   -5.977103740129470E-6    1.024404710977651E-5   -1.563068860954534E-5   -2.909733515657161E-5   -3.305255253120821E-6
                         2.051050326393901E-5    1.462695809375557E-5    5.512086854716886E-1    9.947166765747591E-2   -1.294657832954028E-5   -2.248405370647593E-5    3.620775562372654E-5   -1.671305977835291E-5
                         3.721163102712250E-6    3.780474919907200E-6   -5.723864687890857E-6   -5.762064700075789E-6    4.759417768250859E-1    1.052796876130113E-1    1.116083297323733E-5    4.792002996602743E-7
                         5.695309740805123E-6   -2.732833571772496E-5   -1.044148224119022E-5    3.196653874926727E-6    4.473483761069404E-5   -2.584182251702348E-6    5.540391100459644E-1    9.259193328672635E-2

 2.837500000000000E9     5.088795886295109E-1    1.147585587666723E-1    3.535729512094839E-5   -3.071772680086669E-5   -1.062054304667903E-5    5.935884509049129E-6   -2.369799187228441E-6   -1.023218388664402E-5
                        -5.518500280039729E-6    2.551881412950158E-6    5.560356379330058E-1    9.114062661715516E-2    5.482339437434098E-6    1.373959237765013E-5   -7.287668078483344E-6    1.209691481536545E-5
                        -1.609956447448837E-5    1.754981889043132E-5    6.038428683439444E-6    1.444366011817757E-5    4.809161206459825E-1    9.871124151022222E-2    2.101870947195199E-5   -8.015280288251466E-6
                        -3.646604550434840E-6    9.273811175054032E-6   -3.662716767771242E-6    5.529889816020815E-7    2.279351490880216E-5   -2.835799336860089E-5    5.587365516178570E-1    8.375705083169772E-2

 2.850000000000000E9     5.146203085651840E-1    1.083880731439158E-1    2.679327019194755E-5    8.155666650335631E-6   -2.924087815488887E-6    7.343475821755261E-7    1.438988173566002E-6    3.545639295082445E-6
                         2.782130570663444E-5    6.543965694500613E-6    5.608666660552869E-1    8.242194648219571E-2    1.012547133957166E-5   -1.969592606014230E-5    6.526426258336871E-7   -9.252550388627847E-6
                         1.476020473159172E-5    9.844129475010480E-6    5.491568111419909E-6    1.252774625210959E-5    4.857722578912483E-1    9.198048609013247E-2    2.744423525768621E-5    4.258261650009391E-6
                         6.208136638126765E-6   -7.444499755346349E-6    2.334495098763583E-5   -9.636916713411570E-6    3.164577006484124E-5    9.012563112327053E-6    5.632533333109692E-1    7.505337517304854E-2

 2.862500000000000E9     5.197749463710082E-1    1.018554276801370E-1    4.788948875892697E-6    3.329246118869922E-6   -9.489880062034305E-6    5.044243496724240E-6    2.758903186199815E-5    1.614682342657091E-5
                        -2.636229453889437E-6   -2.365068452294253E-5    5.654689917025112E-1    7.386422144880125E-2   -3.624426189250656E-6   -4.116922860663077E-6   -3.450027780219500E-5   -2.868715666155600E-5
                         2.248334013423366E-5   -1.986550920743683E-6   -1.359672708836449E-5    9.370075775777712E-6    4.905419124680002E-1    8.517977379424137E-2   -1.143596091011292E-6   -1.608631911852146E-5
                        -4.405247681593374E-6   -2.787243137017197E-5    1.736284286122383E-5   -1.362804477077299E-5    7.729715137000245E-6   -2.301487889797094E-5    5.673194584642068E-1    6.633476015333005E-2

 2.875000000000000E9     5.244771328743233E-1    9.468891972359940E-2   -1.597258947254796E-6   -7.241162993369400E-6   -6.233049462712373E-6   -1.500173556230929E-5   -1.085822137858106E-5   -1.177049518845980E-6
                         1.353404032649528E-5   -6.395416203642467E-6    5.696579968397925E-1    6.490349700339311E-2   -6.317892380583698E-7    2.483452549682466E-6   -9.627616848973221E-6    1.641320315290657E-5
                        -1.496781904532175E-6   -3.237903414433262E-7    1.590958565587052E-5   -2.102006195839840E-5    4.949792177726426E-1    7.784238128726365E-2    3.477021190193486E-6   -1.243450912678717E-5
                        -3.778078414870387E-6   -1.070623489671461E-5   -5.326609552948183E-6   -2.306265738974023E-5    3.005261523418781E-5   -2.932936660753389E-5    5.710535635125265E-1    5.718121577718518E-2

 2.887500000000000E9     5.287764153190613E-1    8.670185420691094E-2    3.294938849424102E-6   -3.986852295156850E-6    3.738649120601925E-5    6.243791245991200E-6    3.388924739470252E-6    2.084194048090556E-5
                        -1.248844720423156E-5   -1.746836417303101E-5    5.738538832804466E-1    5.571789092991213E-2    4.963431997810469E-5   -3.354017433336600E-6    6.997134421638314E-6    1.308346796921840E-6
                        -9.769097904332152E-6    1.466008753835720E-5   -8.075336468176391E-6   -1.370719528455323E-5    4.995984762950335E-1    7.036899145975177E-2    2.925448795789875E-5   -1.042512558989985E-5
                        -1.430646385175331E-5    7.799595478686217E-6   -1.128142527635606E-6    5.474954327671373E-6   -1.704268240185877E-6   -2.639596764785077E-5    5.746705864579401E-1    4.772955225395127E-2

 2.900000000000000E9     5.328693205330101E-1    7.800668778936280E-2    3.339320652760478E-5   -2.834625530122818E-5    1.133087412232644E-5    9.571422565410006E-6   -2.099329329185468E-5   -6.191660781620733E-6
                        -4.128057056779057E-6    7.773036981275228E-6    5.778470356556696E-1    4.605887118729021E-2    1.445482126194640E-5   -6.560001580876441E-6   -6.755698665807464E-6   -9.058290809393077E-6
                        -3.238926874700394E-5   -2.139535281429352E-5    1.967647787154829E-6    3.671489126727518E-5    5.042379048398696E-1    6.223615399400925E-2    9.721923924202071E-6   -1.590816420165620E-5
                         8.276261717517744E-6   -3.244441014662252E-6    1.620016773620880E-7    5.299227268328073E-6    1.424686802638906E-5   -2.267810502753354E-5    5.783059866420042E-1    3.768227122323236E-2

 2.912500000000000E9     5.375238983851640E-1    6.810180016193343E-2    2.086825132011507E-5   -1.303674828507851E-5   -2.381478062096837E-5   -3.566982333066115E-5   -5.342136968130531E-6    1.389952329248505E-5
                        -1.150907320936429E-5   -5.719870273501687E-6    5.819853026295659E-1    3.612665459899232E-2    9.633339255721347E-6   -8.844030799516400E-6   -1.397611411118434E-5    1.891964360129233E-6
                         2.432036166940760E-5   -1.256156704310557E-6    2.024345162741281E-5   -2.485938988226807E-5    5.090407880359304E-1    5.385974759889885E-2   -2.055887582933125E-5   -2.917335493616071E-5
                         8.529660443197468E-6    9.294021385562955E-7   -1.955258575543455E-6    7.911488892017108E-6   -1.388433856697398E-5   -1.203136835095621E-5    5.821834081762036E-1    2.742368702994229E-2

 2.925000000000000E9     5.425292072994019E-1    5.813596621952467E-2    9.984692243760444E-6    2.233525091607450E-5   -2.391700316175610E-6    1.208888375621599E-6    9.794848467290468E-6    9.485720113779523E-6
                        -1.706091372245971E-5    5.865374773224921E-6    5.859793076275951E-1    2.604916777298941E-2    2.879682368402955E-5   -1.452753117066971E-5    1.812370045440234E-5   -1.805641735338934E-5
                        -4.083561195923579E-6   -7.333004715452481E-6    5.465645257403933E-6   -6.090851909994779E-6    5.137011516222978E-1    4.586154052826798E-2   -1.064688313039461E-5    7.594032621403735E-6
                        -9.983091806334159E-6   -1.188576208767564E-5    1.349502572265785E-5    1.218577419762450E-5   -3.615181861949533E-5   -1.313944194707770E-5    5.860016813068678E-1    1.731660536010091E-2

 2.937500000000000E9     5.475342971289771E-1    4.844614164252652E-2   -1.198971472955281E-5    9.698456793460707E-6   -3.034587787842755E-6    1.051986055203976E-5    7.460623419365140E-6   -9.127653777206509E-6
                        -2.717361292489895E-5    6.788123067508488E-6    5.897364106430448E-1    1.628182185471430E-2   -2.108179445427245E-5   -2.202365203325765E-5   -3.482593669785115E-6    3.373210720061081E-7
                        -3.218994921048591E-6    1.354965364331815E-5    1.007514862384571E-5   -1.582573258823658E-6    5.183685308684205E-1    3.745030281481146E-2   -1.308290352053357E-5    1.116215703971170E-5
                         2.485758224781543E-5   -8.254693240760926E-6   -3.247782804549274E-5   -1.298454286157889E-5   -1.659473507203977E-5   -1.103872532730449E-5    5.896096425508409E-1    7.065335002710596E-3

 2.950000000000000E9     5.530393125775565E-1    3.949044343473032E-2   -3.347117264991517E-6   -1.272927161693542E-5    2.753527848599998E-5   -6.609430617729506E-6    1.850015578881738E-5    1.525419275996176E-5
                         4.424137639961000E-6   -1.198555283311202E-5    5.934418162179683E-1    6.159929968945307E-3   -2.495924537269025E-5    9.063956571006229E-6    5.882491386824833E-5   -2.336313305800394E-5
                        -1.381312515687829E-5   -1.530301291739696E-5   -1.847870061742738E-5    2.218182528318246E-5    5.228119148739717E-1    2.899984672567721E-2   -1.774437930693723E-5   -7.112381289904381E-7
                         1.796234388417424E-6    1.439759091630446E-5   -1.250570399579544E-5    3.448509501918917E-7   -2.096264541107662E-5   -1.004713965402337E-5    5.930852963530239E-1   -3.176674699963606E-3

 2.962500000000000E9     5.583221360910802E-1    3.065719727275984E-2   -2.235645756933229E-6   -3.467878795230764E-6    2.320032652742690E-5   -3.484206069806765E-5    4.972416711555744E-5    1.789859357330569E-5
                        -1.214744588386732E-5   -1.549366678369647E-5    5.968104330931646E-1   -3.888915543322545E-3    1.426607683121128E-5    3.810824963046244E-5   -2.676112378742839E-5   -5.897892324097471E-7
                         2.419502671629379E-6    1.025913332605610E-5   -1.309664652192164E-5   -1.062611006511455E-5    5.270818818983165E-1    2.039601391309975E-2    2.172820862591195E-5    2.401446601864636E-5
                        -3.547715744387407E-6   -2.082142426316797E-5    2.239227172879084E-5   -1.900532960438402E-5   -2.430613366417832E-5    1.825707473895603E-6    5.962040541417677E-1   -1.323543493519030E-2

 2.975000000000000E9     5.628784129180197E-1    2.189845114111563E-2   -7.994330583722401E-6    9.104032340570163E-6    3.282720576640938E-5   -1.642649748449289E-6   -4.803376274865217E-6    6.993408379745161E-6
                         1.833469476056517E-6   -3.793305049814493E-5    6.001179156661426E-1   -1.433633023260701E-2    3.215747597030457E-5   -1.880136392336003E-5    2.223057097805462E-5    1.531548308335129E-5
                        -1.120569207551174E-6    1.338963965619142E-5   -5.958591557597193E-6    5.714277930437006E-6    5.312679720829171E-1    1.161928212400585E-2   -1.202170454979137E-5    2.335691798857604E-5
                         1.859591637041836E-6   -2.142547390163544E-5   -2.926587303994934E-5    4.555206444067881E-5   -3.125472396543682E-5    1.898353553361541E-5    5.991225746574649E-1   -2.367299337353307E-2

 2.987500000000000E9     5.669402605139743E-1    1.331399858122691E-2    1.277628078755658E-6   -1.422110017545490E-5   -1.585698102289317E-5   -2.515240584426050E-5   -1.050130594959717E-5   -1.646554483278670E-5
                        -3.184508898879225E-5   -9.567449050913277E-6    6.029325171858118E-1   -2.509702132750417E-2    2.649952651551157E-6   -4.170913339691603E-6   -4.226887430580035E-6    2.004530653380934E-5
                        -3.236513948202774E-5   -8.113347177823154E-6   -2.629143132689106E-5    1.540430853358073E-5    5.351225313345064E-1    2.678432860639872E-3   -6.159674057709922E-9    9.641220244679075E-6
                        -1.388883470917940E-5    1.477349301410995E-5   -6.716596951119999E-6   -2.099776266710291E-5   -5.272183372058023E-6    2.054578825516423E-5    6.014225149920025E-1   -3.437776699185612E-2

 3.000000000000000E9     5.699497359173559E-1    4.087054114098412E-3   -1.466322560389904E-6    2.560476088629346E-5    2.029396741262947E-5   -2.227355270533768E-5   -2.255491084859292E-5    2.754946106125184E-5
                        -2.378560724225061E-5   -1.593380363270116E-5    6.051128422465707E-1   -3.611329185490580E-2   -5.029984248442179E-6   -3.725776623289870E-6   -2.136070956296382E-5   -4.163896578032087E-5
                         3.123165483143978E-5    1.605308309952134E-5    2.209378982942549E-5    1.522949592762523E-6    5.384793422715930E-1   -6.574565195917723E-3    5.814594267699335E-6   -1.050394703071009E-5
                        -2.715264615536663E-6   -2.297714261393238E-6   -3.529994145036279E-6   -5.281568584850571E-6    8.795537396832878E-6    1.475953549930765E-5    6.034206958546040E-1   -4.542880247787036E-2
