# Supplementary material for: Microwave Imaging for Parkinson’s Disease Detection: A Phantom-Based Feasibility Study Using Temperature-Controlled Dielectric Variations
Source: Sensors (Basel). 2025 Dec 12;25(24):7562. doi: 10.3390/s25247562 (PMC12736638; doi:10.3390/s25247562)
Supplement: Supplementary file 1 [file sensors-25-07562-s001.zip › 39.0.s4p]

#  HZ   S   RI   R     50.00 
! Rohde & Schwarz Vector Network Analyzer 
! Rohde-Schwarz,ZNA26-4Port,1332450024101213,1.95
! Created: UTC 8/28/2025, 1:45:59 PM
! freq[Hz]                re:S11                  im:S11                  re:S12                  im:S12                  re:S13                  im:S13                  re:S14                  im:S14
!                         re:S21                  im:S21                  re:S22                  im:S22                  re:S23                  im:S23                  re:S24                  im:S24
!                         re:S31                  im:S31                  re:S32                  im:S32                  re:S33                  im:S33                  re:S34                  im:S34
!                         re:S41                  im:S41                  re:S42                  im:S42                  re:S43                  im:S43                  re:S44                  im:S44
! 
 5.000000000000000E8    -2.261410280755629E-1    3.471595225181404E-1   -1.530755694542825E-2    1.778463183391623E-2   -4.037848170363165E-2   -1.123555360920209E-2    5.218096498307985E-2    1.574942127245500E-2
                        -1.529057665239629E-2    1.788575375154819E-2   -2.408453184521878E-1    3.256412032779548E-1    1.147368814711946E-2    2.513228046086645E-2   -4.057432767971839E-2   -6.718739946410391E-3
                        -4.031763194095714E-2   -1.128107491020331E-2    1.144659705257799E-2    2.512953937774909E-2   -2.563791263937273E-1    3.439389398872728E-1   -8.387670891993618E-3    1.897382893733544E-2
                         5.219922507877525E-2    1.575066362304953E-2   -4.057949642651559E-2   -6.797478292241659E-3   -8.390254317043336E-3    1.894741522413049E-2   -2.673987577800139E-1    3.375962773582483E-1

 5.125000000000000E8    -2.484447972985311E-1    3.361872782352857E-1    1.224550064303606E-3    9.930064152887877E-3   -3.106688432862845E-2    2.482122668042781E-2    4.498522486392809E-2   -2.931843000461020E-2
                         1.182930101341118E-3    9.895152275139754E-3   -2.757361531415488E-1    3.242608077861748E-1    2.734914563477379E-2    3.876776278510548E-3   -2.853429597980903E-2    2.829249135524073E-2
                        -3.106193269453930E-2    2.488942240253786E-2    2.734576591826524E-2    3.839339063871368E-3   -2.805482564963007E-1    3.447156251622090E-1    6.224940790535610E-3    5.320030029841678E-3
                         4.501248920525216E-2   -2.935969252362419E-2   -2.852381456339068E-2    2.825013666799397E-2    6.212426732418563E-3    5.350488552664237E-3   -2.928077473785399E-1    3.362581765766955E-1

 5.250000000000000E8    -2.985647598990501E-1    3.711844140737114E-1   -6.599653714027185E-3   -1.296513997773668E-3   -1.309256920180699E-3    3.370792989854576E-2    6.013045069334864E-3   -5.052752182020943E-2
                        -6.605242312409818E-3   -1.290147692864991E-3   -3.170143616083944E-1    3.765378369027254E-1    1.517439020862596E-2   -1.494850987557427E-2    2.904667800885052E-3    3.443192377721469E-2
                        -1.327878564248598E-3    3.370299846017923E-2    1.521587425786419E-2   -1.492978314750243E-2   -3.180169384175434E-1    3.949148385022686E-1   -5.728003303653167E-3   -5.195349637500542E-3
                         6.021913690029755E-3   -5.046274455647241E-2    2.892787639431506E-3    3.440021703207873E-2   -5.662102346881556E-3   -5.194076315051965E-3   -3.328986540499676E-1    3.876515185605772E-1

 5.375000000000000E8    -3.000813268113519E-1    4.420770724645013E-1   -1.677942434163865E-2    8.821600160345978E-3    1.863892892998041E-2    1.997168030835947E-2   -2.991762520107390E-2   -3.410842445779746E-2
                        -1.677779121015754E-2    8.825019327429962E-3   -3.013369145243038E-1    4.418325081611322E-1    1.202121459213260E-3   -1.470089226672384E-2    2.155339307296000E-2    1.836701376929061E-2
                         1.868059795889506E-2    1.991963583726660E-2    1.196551180841828E-3   -1.471847702198381E-2   -2.998046130651268E-1    4.617392668354255E-1   -1.536009814534778E-2    5.843212240885713E-3
                        -2.991775087990662E-2   -3.406560758937715E-2    2.154843039788608E-2    1.837141943844407E-2   -1.530678570784943E-2    5.828943510863240E-3   -3.155144764374218E-1    4.610681295451636E-1

 5.500000000000000E8    -2.541711560516691E-1    4.851878653626154E-1   -9.881922527939829E-3    2.650522199443209E-2    1.996617447195945E-2    1.912445607206285E-3   -3.946362597320845E-2   -2.454441527562955E-3
                        -9.951448636024049E-3    2.655479531373382E-2   -2.610656669746047E-1    4.702581572545043E-1   -5.789299377410969E-3   -7.778495196358337E-3    2.231954001972412E-2   -9.360926491708654E-4
                         2.000136870558315E-2    1.897491122195658E-3   -5.779202893700422E-3   -7.777489897458353E-3   -2.531979547436864E-1    4.906495895462797E-1   -8.490738817469408E-3    2.135502463766471E-2
                        -3.944519433221083E-2   -2.473602676633088E-3    2.230310743341235E-2   -9.778682892146496E-4   -8.505078788225123E-3    2.131531781480207E-2   -2.561985931559402E-1    4.945162401477924E-1

 5.625000000000000E8    -2.153338573166472E-1    4.793490327951449E-1    1.590770400788282E-2    3.079099106038088E-2    1.155326859471159E-2   -5.046746891823319E-3   -2.579794953923371E-2    2.119730286873921E-2
                         1.590279189903855E-2    3.081288386768436E-2   -2.335416016992464E-1    4.737320474123730E-1   -2.551555755990858E-3   -7.290859793362669E-4    1.088695306653757E-2   -9.550138161845266E-3
                         1.154285958991614E-2   -5.042459249763716E-3   -2.545635114599418E-3   -7.744654252104683E-4   -2.194939439406551E-1    4.867010973282939E-1    1.355043753528197E-2    2.220767476317121E-2
                        -2.581307912697790E-2    2.121606762695772E-2    1.080717479418758E-2   -9.528695354353949E-3    1.352537714265812E-2    2.219930272116115E-2   -2.154771657248737E-1    4.777184315119010E-1

 5.750000000000000E8    -2.161552928089107E-1    4.741100593112149E-1    3.182492863449653E-2    5.712107969005588E-3    9.790001520042281E-3   -4.297504400246076E-3   -5.619405082742258E-3    2.663428758249631E-2
                         3.185185746136805E-2    5.764252457906703E-3   -2.226807359757828E-1    4.800565059622876E-1    1.977825628730008E-3   -3.939686046184574E-3    6.006961126183441E-3   -5.934783378620795E-3
                         9.807596477340396E-3   -4.301428925927622E-3    1.983757986861676E-3   -3.951998756865512E-3   -2.138260415602259E-1    4.840776320924932E-1    2.081305975578696E-2    4.029521037035925E-4
                        -5.604548870490061E-3    2.663286686047554E-2    5.992398151119364E-3   -5.902088204341006E-3    2.080667738624486E-2    4.545342920171676E-4   -2.186487913483163E-1    4.706310926347102E-1

 5.875000000000000E8    -2.145201530364148E-1    5.011383159480359E-1    1.717664308521424E-2   -1.491947838639913E-2    1.148562283304720E-2   -9.768728132205336E-3    6.893345243076183E-3    2.056300261285678E-2
                         1.721668432783455E-2   -1.491437857607593E-2   -2.063111541875413E-1    5.005686950750003E-1   -8.861891211949389E-4   -9.179954752743602E-3    9.105990992243110E-3   -8.635442992278666E-3
                         1.145483331527395E-2   -9.766485468756924E-3   -9.174787886054335E-4   -9.161252706598840E-3   -2.051701628644278E-1    5.041872369433749E-1    5.486166994129500E-3   -9.643241568418635E-3
                         6.926050287052348E-3    2.057222743958003E-2    9.095315336088023E-3   -8.629729913022261E-3    5.473803208886577E-3   -9.627576619803792E-3   -2.116773118508073E-1    4.993654616674337E-1

 6.000000000000000E8    -1.837434385602054E-1    5.305264495811134E-1   -1.644086758411467E-3   -9.672960820339405E-3    5.832607151161355E-3   -1.955723132052401E-2    1.343264239867809E-2    1.666763717273984E-2
                        -1.659166880690170E-3   -9.691229665292603E-3   -1.729500136286054E-1    5.159931394655625E-1   -1.031622725305760E-2   -1.137276177184137E-2    5.156948927147777E-3   -1.893585770323530E-2
                         5.814309681707918E-3   -1.960115149684455E-2   -1.032717315394608E-2   -1.138408668823335E-2   -1.742287408260700E-1    5.238247642140733E-1   -5.154766348630081E-3    1.364200860657594E-3
                         1.342585251412248E-2    1.666500744978901E-2    5.147656033335778E-3   -1.889800709385218E-2   -5.163381754416664E-3    1.373807203018302E-3   -1.706994078552086E-1    5.227620996076866E-1

 6.125000000000000E8    -1.370304688816171E-1    5.381168174957933E-1    1.775672939799472E-3    6.017958906673702E-3   -1.020401117766506E-2   -2.345685072694163E-2    2.514667754004882E-2    9.605816882157303E-3
                         1.811907025533899E-3    6.018564759268116E-3   -1.354206467231347E-1    5.176932659918995E-1   -2.138081640117098E-2    1.077005881738271E-3   -1.217371549121059E-2   -2.367456528312490E-2
                        -1.023052610500737E-2   -2.348375386210940E-2   -2.137386576457612E-2    1.122979101602481E-3   -1.331578448234137E-1    5.247912150859799E-1    6.373861025312048E-3    1.412433334134486E-2
                         2.519603683822285E-2    9.632556320360317E-3   -1.218370162775523E-2   -2.365893784681193E-2    6.368976031183591E-3    1.414276790221454E-2   -1.207471326076345E-1    5.134873816301933E-1

 6.250000000000000E8    -9.644505658689409E-2    5.210484605937442E-1    1.868694203262864E-2    1.006936121959608E-3   -2.675048637798171E-2   -1.078201171942514E-2    2.963154742508700E-2   -1.185234189360158E-2
                         1.867284073253789E-2    1.022127409272189E-3   -9.744966427745783E-2    5.047252913531960E-1   -1.233811154040154E-2    1.956160026936376E-2   -2.984856443540369E-2   -8.112283816324277E-3
                        -2.676660135671168E-2   -1.079941774598189E-2   -1.238002405014206E-2    1.954407396594751E-2   -9.836277231581901E-2    5.061411842531601E-1    2.472914599142547E-2    2.355097404846114E-3
                         2.963470822708126E-2   -1.183540724310841E-2   -2.986261106441040E-2   -8.115883306166570E-3    2.472097259819531E-2    2.353541209529131E-3   -9.393820109966385E-2    4.810174270671139E-1

 6.375000000000000E8    -7.878274935338897E-2    4.963986249289705E-1    1.667938229193727E-2   -2.051375013301631E-2   -2.699349225191440E-2    1.076534845754786E-2    1.316234793291057E-2   -2.928636840292478E-2
                         1.669074650086243E-2   -2.053537545091048E-2   -7.781311647941762E-2    4.774569738601860E-1    8.548512682772536E-3    1.906011081527284E-2   -2.675910964193981E-2    1.654436238104063E-2
                        -2.699800140405395E-2    1.076134843871316E-2    8.567947236031638E-3    1.903970280260005E-2   -8.690663296859850E-2    4.823898933520515E-1    1.825052906153520E-2   -2.176553844317203E-2
                         1.312512828330990E-2   -2.927555129205968E-2   -2.673673300679479E-2    1.650995108579859E-2    1.826936006949064E-2   -2.173228147183070E-2   -9.641826700445552E-2    4.583008054741080E-1

 6.500000000000000E8    -7.310131352612464E-2    4.903154385650892E-1   -6.653046469648865E-3   -2.629889058437688E-2   -1.307493368408710E-2    2.495478568420824E-2   -6.398564377387512E-3   -3.009289366529909E-2
                        -6.647172154209051E-3   -2.633029589065082E-2   -7.501757637224019E-2    4.658927033314896E-1    1.528811075073884E-2    1.173812445011383E-3   -7.487154426393794E-3    2.884206802670985E-2
                        -1.309694180960870E-2    2.498333976047165E-2    1.527556390267556E-2    1.157625616658946E-3   -8.271069059276812E-2    4.781263178731802E-1   -5.905525736415621E-3   -2.407413545496596E-2
                        -6.411045793911458E-3   -3.008016799558454E-2   -7.440397826912871E-3    2.884274237210452E-2   -5.897397273426435E-3   -2.409723480334933E-2   -9.644804430422665E-2    4.638277085044174E-1

 6.625000000000000E8    -5.076289176869399E-2    4.933826220174572E-1   -1.897285033049757E-2   -8.580279733631048E-3    6.042376353204397E-3    2.635908066449617E-2   -2.430638700144939E-2   -2.330994701729506E-2
                        -1.899204537313125E-2   -8.579779442369328E-3   -5.970748464758194E-2    4.665111661781491E-1    2.082017405446648E-3   -7.598718127069108E-3    1.296217031693719E-2    2.470638847620946E-2
                         6.032487531618193E-3    2.640556454102184E-2    2.070207634815163E-3   -7.599825271678420E-3   -6.583956149919486E-2    4.798832127919931E-1   -1.430946616340255E-2   -6.619434593524099E-3
                        -2.428489595351091E-2   -2.329547401999743E-2    1.296528608321849E-2    2.467639665057005E-2   -1.431637619113607E-2   -6.619891808394117E-3   -7.179627677416321E-2    4.702657996299185E-1

 6.750000000000000E8    -1.856545982391223E-2    4.825874283569160E-1   -1.054445256483786E-2    4.419313648654217E-3    1.943667423554307E-2    1.443107574620178E-2   -3.846810805733417E-2   -2.148975037722366E-3
                        -1.050924754379104E-2    4.412854572851797E-3   -3.050071904324778E-2    4.581787305861644E-1   -5.277382991872662E-3    2.191009217582976E-3    2.293487660549015E-2    8.117092033617509E-3
                         1.943221586283801E-2    1.441417509338235E-2   -5.283053660419884E-3    2.212471070649688E-3   -4.028874176891821E-2    4.745683321891113E-1   -4.432875684501774E-3    2.094695441527638E-3
                        -3.850352955113407E-2   -2.119183054714638E-3    2.291826622550317E-2    8.080741953609531E-3   -4.444432649813576E-3    2.113564928775394E-3   -4.014931943164397E-2    4.587987033446446E-1

 6.875000000000000E8     9.223827388306556E-3    4.561996475083518E-1   -7.309901307648155E-4    2.211928939491009E-3    2.028316564468518E-2    9.186790040976941E-4   -3.115405624164596E-2    2.747306490761050E-2
                        -7.101039225495179E-4    2.161478888891306E-3   -4.200885560353387E-3    4.296889593179134E-1    2.805831127951111E-3    9.712519768468625E-3    1.829585064482759E-2   -5.908163423252008E-3
                         2.027289049352652E-2    8.426470776372296E-4    2.837819268751556E-3    9.721969619969685E-3   -1.500566521678485E-2    4.552855192872062E-1    2.311305596021546E-3   -4.789518204864956E-3
                        -3.116298638120832E-2    2.747339117601759E-2    1.828115550706432E-2   -5.920628279038902E-3    2.328389488963079E-3   -4.782361891102475E-3   -1.691002042088819E-2    4.327382869579205E-1

 7.000000000000000E8     2.049945973852491E-2    4.199427620978560E-1   -1.018072679358761E-3   -5.704011392809621E-3    1.723200508601935E-2   -8.104329695138010E-3   -2.257694696611244E-3    4.154227072049139E-2
                        -1.006490338257023E-3   -5.706331230036050E-3    1.346042279948688E-3    3.938699871824774E-1    1.330222078459386E-2    3.908544227342253E-3    1.100030515866672E-2   -1.152908023437085E-2
                         1.721415936879422E-2   -8.158604331126321E-3    1.327770018955755E-2    3.898395653758766E-3   -2.895248843334738E-3    4.278894941030049E-1   -5.436202558229814E-3   -1.288013616816975E-2
                        -2.234699385787987E-3    4.153189794469405E-2    1.104429751028608E-2   -1.155364089681935E-2   -5.442666363910403E-3   -1.283507875187183E-2   -9.336060935152577E-3    4.040749130413699E-1

 7.125000000000000E8     1.267998252313928E-2    3.929682608434293E-1   -1.044788214409502E-2   -6.930777110942520E-3    1.038495591758010E-2   -1.652825013814803E-2    2.515931939265023E-2    2.944027608202550E-2
                        -1.048640879900929E-2   -6.882285532451653E-3   -8.012296802316079E-3    3.726891473938820E-1    1.311024431252923E-2   -9.233495753363453E-3    3.916531888466088E-3   -1.446534076871480E-2
                         1.040321528581925E-2   -1.658815191130534E-2    1.309505755360407E-2   -9.216306948716004E-3   -3.235971686122776E-3    4.079871582798814E-1   -1.750312340093124E-2   -6.155327177404876E-3
                         2.512608203601533E-2    2.947015478387684E-2    3.891069638412471E-3   -1.446231542038284E-2   -1.748898567202024E-2   -6.140945768207788E-3   -1.096583986976920E-2    3.860995292252238E-1

 7.250000000000000E8     8.435841155502548E-3    3.848561060956415E-1   -1.543195159323753E-2    3.496744665196630E-3   -1.069321983245185E-3   -1.888220186752163E-2    3.462772318507128E-2    6.611072055648089E-3
                        -1.546308557179321E-2    3.502484228615970E-3   -8.622618311434089E-3    3.671640604701826E-1    6.098209047322383E-4   -1.634418690637959E-2   -3.546561403577410E-3   -1.330173383649376E-2
                        -1.086814296567117E-3   -1.883934499119935E-2    6.139797177566628E-4   -1.631983362820572E-2    1.668204735910464E-3    4.003992380158007E-1   -1.681044286439261E-2    7.710368176797662E-3
                         3.463480396221458E-2    6.597464011416140E-3   -3.539597280038127E-3   -1.333052806357819E-2   -1.678014681372296E-2    7.697512616569973E-3   -5.155079338289090E-3    3.766517431454134E-1

 7.375000000000000E8     1.923623411072499E-2    3.760058806154260E-1   -8.428768327991680E-3    1.238367368429994E-2   -1.049627703317314E-2   -1.488639512798827E-2    3.095769070008255E-2   -1.425115561795013E-2
                        -8.425076797782037E-3    1.238338918975689E-2    5.404618355679709E-3    3.541516393580165E-1   -1.176633179385536E-2   -8.569714537045130E-3   -8.808791052758523E-3   -1.004104681444445E-2
                        -1.048473487815999E-2   -1.487182647309890E-2   -1.179341302616667E-2   -8.603796027706789E-3    1.997659490471018E-2    3.863685462504012E-1   -6.605065821881787E-3    1.380912268458978E-2
                         3.098786638024709E-2   -1.426585915767229E-2   -8.787251516252865E-3   -9.972708485189734E-3   -6.611966307697626E-3    1.383490621232515E-2    1.003993186206095E-2    3.600964072090448E-1

 7.500000000000000E8     3.483606027194486E-2    3.522480275751759E-1    5.251925802576182E-4    1.137088625258910E-2   -1.717662582758772E-2   -7.124950015662214E-3    1.620685342733475E-2   -3.056384069237852E-2
                         5.147450244181312E-4    1.139604126602858E-2    1.449412756179400E-2    3.235058681641280E-1   -9.799328146383970E-3    5.107927648716781E-3   -1.352672450549844E-2   -5.000344569806551E-3
                        -1.719319726577693E-2   -7.107847076669459E-3   -9.761018130914434E-3    5.102038559400440E-3    3.519260880721262E-2    3.541214376696303E-1    1.450401558937258E-3    1.010545542224301E-2
                         1.621691135746092E-2   -3.054284608184462E-2   -1.350584050456269E-2   -5.020557304181631E-3    1.473134152414495E-3    1.007032640362237E-2    2.227551302583657E-2    3.277630985101552E-1

 7.625000000000000E8     3.492822763289877E-2    3.141594704627753E-1    3.483069472448121E-3    6.064873204017813E-3   -1.899925696387023E-2    4.297509067812849E-3   -6.306160576030648E-3   -3.420828564554641E-2
                         3.466125365708456E-3    6.068037584263903E-3    2.138734657602650E-3    2.898953763531696E-1    2.501854304561403E-3    6.635692150468633E-3   -1.558971117297508E-2    4.109463930002043E-3
                        -1.901486903183830E-2    4.318905269716855E-3    2.491411373573329E-3    6.648628382031436E-3    2.891432841416541E-2    3.154929816974346E-1    1.570663805858821E-3    4.931886478587643E-3
                        -6.296772704595479E-3   -3.420026610234113E-2   -1.558732557867054E-2    4.155563578467919E-3    1.580468053281735E-3    4.906981485768799E-3    1.392326797332751E-2    2.868296422494999E-1

 7.750000000000000E8     1.128415966020957E-2    2.879699217366226E-1    9.500093628893056E-4    3.383050172754119E-3   -1.248221939862541E-2    1.582544181306686E-2   -2.667904931019367E-2   -2.312573410759142E-2
                         9.240079288281174E-4    3.398433458741145E-3   -2.130626729753405E-2    2.753632116309480E-1    5.430376845100494E-3   -3.603633553987025E-3   -9.681931800265196E-3    1.405608159108238E-2
                        -1.246183771886721E-2    1.583378363913183E-2    5.457786274934102E-3   -3.608424834761403E-3    7.559441727184967E-3    2.943691780390215E-1   -1.045287565068434E-3    5.542431061377346E-3
                        -2.667475558791581E-2   -2.311901279087415E-2   -9.678703133818594E-3    1.404058803532773E-2   -1.038258349438974E-3    5.501373277427968E-3   -1.422038412040612E-2    2.633009526689904E-1

 7.875000000000000E8    -7.119374150922013E-3    2.865465562629878E-1   -5.634558129894033E-4    6.437207434803908E-3    8.668559784964257E-4    1.977402400668101E-2   -3.574196027812736E-2   -5.667594918638318E-4
                        -5.508394407268021E-4    6.422853397338164E-3   -3.288372794949088E-2    2.728301534710622E-1   -3.272392663076786E-3   -8.283443875446038E-3    2.193076787997777E-3    1.672191185023809E-2
                         8.875246790060009E-4    1.978192165815654E-2   -3.273931065143186E-3   -8.277819329135459E-3   -4.505673918858247E-3    2.874633095346691E-1    1.088319640970002E-3    8.882701769052058E-3
                        -3.572172184539354E-2   -5.559188885398963E-4    2.219005424580337E-3    1.674213077474809E-2    1.111229206639244E-3    8.879016986408328E-3   -3.423467394579949E-2    2.609865814267527E-1

 8.000000000000000E8    -6.407248472073313E-3    2.836205709028686E-1    3.290990578732209E-3    9.620856650849911E-3    1.316291017713964E-2    1.343070188745262E-2   -2.693616584831125E-2    2.261065136603536E-2
                         3.294810385260479E-3    9.600270122937335E-3   -3.674525267618107E-2    2.631108307802433E-1   -1.081953537768163E-2   -1.507165413495621E-3    1.272241572155089E-2    9.889235663258842E-3
                         1.319655249281237E-2    1.340440536567574E-2   -1.081356263144508E-2   -1.497178174073664E-3   -9.508145109224410E-3    2.744157838969933E-1    5.753228602670433E-3    8.790954741847433E-3
                        -2.692398949232526E-2    2.259670010945387E-2    1.273210572127267E-2    9.851421224714817E-3    5.737693857058487E-3    8.786841511431283E-3   -3.932614431560025E-2    2.565495259339085E-1

 8.125000000000000E8    -6.409516320632926E-3    2.635277415858092E-1    1.067096217156270E-2    8.935278081426995E-3    1.693633602915263E-2    4.504963774140751E-4   -5.961867951480845E-3    3.320253393996049E-2
                         1.066884487637509E-2    8.940353789040425E-3   -4.823312057874809E-2    2.466832432751431E-1   -8.013531464692662E-3    8.122644101929392E-3    1.375655065144402E-2   -2.652661925683837E-3
                         1.694818976016611E-2    4.200578507242634E-4   -7.973707058940929E-3    8.119553234072109E-3   -2.251811475437131E-2    2.557312760082732E-1    1.057594605578223E-2    6.524820816078908E-3
                        -5.977775799354042E-3    3.322092032019102E-2    1.371191088407992E-2   -2.664753779388510E-3    1.056060100780615E-2    6.506789099623123E-3   -4.661908476054353E-2    2.387981325739820E-1

 8.250000000000000E8    -2.527038262284586E-2    2.389345013406397E-1    1.656193889474665E-2   -2.666363241946172E-4    1.006682922636936E-2   -9.452510624982043E-3    1.556230702860076E-2    2.846549190230996E-2
                         1.661344570887368E-2   -2.455428790331446E-4   -6.971939880755221E-2    2.363208062436268E-1    1.183551609002004E-3    1.075058176413329E-2    4.784319009950013E-3   -9.077184463594058E-3
                         1.005959097580451E-2   -9.482640959545536E-3    1.214680847422123E-3    1.076160714908566E-2   -4.599114713709234E-2    2.431549170908278E-1    1.399676947590273E-2   -1.088083883446108E-3
                         1.554153958815265E-2    2.846001479993565E-2    4.777255018028968E-3   -9.069509195083982E-3    1.399300873977645E-2   -1.108209141393458E-3   -7.184372017823445E-2    2.210606167045865E-1

 8.375000000000000E8    -5.738038680180885E-2    2.302048876445849E-1    1.066327216403569E-2   -1.121625792827100E-2    7.743325057367070E-4   -9.911273689428034E-3    2.860904350625406E-2    1.201964639284024E-2
                         1.066202454414588E-2   -1.126628914595370E-2   -9.128514354667766E-2    2.368237260703669E-1    7.924355828394864E-3    4.320434746314587E-3   -2.528506695039069E-3   -5.266379032323493E-3
                         7.300719350718927E-4   -9.895619570581250E-3    7.944650944692953E-3    4.374121867983152E-3   -7.182452864397867E-2    2.433646396194362E-1    8.218848191960750E-3   -8.922957923538997E-3
                         2.859019981927050E-2    1.205844874758391E-2   -2.541024086337175E-3   -5.215809151050604E-3    8.229127925245435E-3   -8.893820828353339E-3   -1.053008439611119E-1    2.230726286433719E-1

 8.500000000000000E8    -8.277290379853967E-2    2.399075140002452E-1    7.848831677399333E-5   -1.076287684947993E-2   -3.129267715643753E-3   -5.518832899642847E-3    2.890211825430853E-2   -7.317137170619907E-3
                         8.777942984616008E-5   -1.074376246892347E-2   -1.071307398303755E-1    2.431340663058342E-1    4.932479764671202E-3   -3.522273360503851E-3   -1.522654782378030E-3    8.971132616114597E-5
                        -3.148624273474191E-3   -5.494271707029514E-3    4.950615131209939E-3   -3.511763357169320E-3   -8.966011740767083E-2    2.531478667837264E-1    9.439870530290552E-4   -6.832416827804819E-3
                         2.891566644069161E-2   -7.327384325385712E-3   -1.536734549193526E-3    6.907008142822190E-5    9.413486028745715E-4   -6.842587740443312E-3   -1.248093701346298E-1    2.416204139966411E-1

 8.625000000000000E8    -9.227715968451000E-2    2.515694952388501E-1   -2.352590176546071E-3   -4.495014508880687E-3   -3.322485007196538E-3   -2.654777855327976E-3    1.852873554584788E-2   -2.326138907340236E-2
                        -2.395685498329160E-3   -4.450812353711423E-3   -1.173073172445910E-1    2.498069546164614E-1   -2.087004963004025E-3   -2.509114877526912E-3    1.901226329794957E-3   -5.952193037981239E-4
                        -3.333334050509582E-3   -2.666055191300855E-3   -2.103084722870269E-3   -2.535930959174571E-3   -9.774771723345548E-2    2.630560412603264E-1    1.582864550799970E-3   -2.986946694795804E-3
                         1.851357076793848E-2   -2.327552688463452E-2    1.929250858039551E-3   -5.623882919055174E-4    1.591014292980178E-3   -2.968616514020132E-3   -1.265787028249317E-1    2.548451902741470E-1

 8.750000000000000E8    -9.770302888471201E-2    2.533406082141093E-1    7.050174484114842E-4   -2.465909458424984E-3   -3.038710015107710E-3   -1.068834360072425E-3   -5.722137242671749E-4   -2.972677776733120E-2
                         7.134819376801774E-4   -2.463601449352423E-3   -1.257059369580212E-1    2.541555620547017E-1   -1.733760550181279E-3    3.557979902734324E-3    1.320664531004466E-3   -3.656872110868494E-3
                        -3.017920872864428E-3   -1.051325429922900E-3   -1.748714412418501E-3    3.525870628609873E-3   -1.017010042079516E-1    2.674383778891600E-1    4.035616244750459E-3   -4.597074187455746E-3
                        -5.609649810439466E-4   -2.974814902223050E-2    1.319981630431696E-3   -3.645364704175419E-3    4.032875903824605E-3   -4.583304232300824E-3   -1.291556203442507E-1    2.544914233289795E-1

 8.875000000000000E8    -1.111306787794454E-1    2.534329532328802E-1    2.046503457226109E-3   -5.803060091534625E-3   -2.350451674451347E-3   -2.091096701180822E-4   -1.893502048384818E-2   -2.171458588745452E-2
                         2.032051042604369E-3   -5.803183146523429E-3   -1.363071230136185E-1    2.577267117128146E-1    3.896527525391251E-3    4.058313069616932E-3   -1.598847728575787E-3   -4.320133803097928E-3
                        -2.310476885590117E-3   -2.251230758048823E-4    3.877395730603043E-3    4.077283002345193E-3   -1.092060185944807E-1    2.679402561184608E-1    2.424706063820466E-3   -9.114423550296827E-3
                        -1.894867184974186E-2   -2.169546032992697E-2   -1.603782388951664E-3   -4.308833558203902E-3    2.429208640430783E-3   -9.100322004438699E-3   -1.434220603404272E-1    2.550620224989028E-1

 9.000000000000000E8    -1.278099980527061E-1    2.633108003283182E-1   -2.506806561838176E-3   -8.852438220094825E-3   -2.190358314417652E-3   -2.234269094209775E-4   -2.737065022037812E-2   -4.738837234585147E-3
                        -2.521544434956319E-3   -8.855731159665255E-3   -1.502681300610025E-1    2.657896213258272E-1    6.246588966876764E-3   -8.019386957139219E-4   -3.937973835964636E-3   -2.947677819070780E-3
                        -2.192674725453410E-3   -2.196536117096842E-4    6.218460961422590E-3   -7.845781651250869E-4   -1.224210637334712E-1    2.730867029431620E-1   -4.078821170398563E-3   -1.063707415148279E-2
                        -2.733710934231698E-2   -4.705633004109912E-3   -3.950017957893738E-3   -2.931049143653435E-3   -4.080059518209277E-3   -1.064030093660698E-2   -1.586995398678560E-1    2.682540969622046E-1

 9.125000000000000E8    -1.371391258389701E-1    2.817458318080912E-1   -8.281650939833579E-3   -5.895162383668733E-3   -3.103383576088133E-3    3.510820158869988E-4   -2.336662527353167E-2    1.342060974588402E-2
                        -8.301686319808162E-3   -5.867923698185962E-3   -1.606833230818243E-1    2.820749876967413E-1    3.343043820504565E-3   -4.724558287580798E-3   -5.474642861115865E-3   -5.464328937186008E-4
                        -3.075464299498233E-3    3.678209629084137E-4    3.331947995060019E-3   -4.721346314857110E-3   -1.323637613140746E-1    2.879723217589052E-1   -9.523391185020921E-3   -5.989202496010078E-3
                        -2.339881932194350E-2    1.343246942227422E-2   -5.462817728915657E-3   -6.076773005116852E-4   -9.505731956026749E-3   -6.025082478676521E-3   -1.627890243799301E-1    2.877568246800285E-1

 9.250000000000000E8    -1.363618905469077E-1    2.994841638716303E-1   -9.645225000275254E-3    4.015697241274173E-4   -3.334625751439856E-3    2.680048990071820E-3   -8.563024900034889E-3    2.452543045712680E-2
                        -9.616802422298483E-3    4.022981250595288E-4   -1.613035847990379E-1    2.997496682105437E-1   -3.613396550878455E-4   -4.328630177956015E-3   -5.460804181303281E-3    3.079844212221760E-3
                        -3.321841779349380E-3    2.667282965048397E-3   -3.616912452484117E-4   -4.321573015907513E-3   -1.316203911051501E-1    3.042716818838653E-1   -1.006975679049103E-2    2.241880118585284E-4
                        -8.550623369765517E-3    2.453399947560830E-2   -5.450382820853892E-3    3.078635316109643E-3   -1.005790342841603E-2    2.023984517389174E-4   -1.577047747870438E-1    3.015150224488709E-1

 9.375000000000000E8    -1.308343508770799E-1    3.104538950507859E-1   -6.253624295439840E-3    5.431714062188306E-3   -8.717599086177267E-4    4.968543161710479E-3    9.375198059888831E-3    2.239256815771133E-2
                        -6.220760516467368E-3    5.473207411386854E-3   -1.562824265166283E-1    3.111864036184984E-1   -1.436102990234621E-3   -2.609864276226591E-3   -2.374640250746790E-3    6.109170539567593E-3
                        -8.655152254102270E-4    4.998910493005204E-3   -1.426571107873634E-3   -2.603526767106565E-3   -1.254870865061511E-1    3.129232855609025E-1   -6.833876858930334E-3    5.006438823398093E-3
                         9.363246757682086E-3    2.241258649687597E-2   -2.372098580614649E-3    6.120298143608040E-3   -6.842975262142152E-3    4.998841237563062E-3   -1.527311996611625E-1    3.070012698555664E-1

 9.500000000000000E8    -1.273751304887108E-1    3.152227363491953E-1   -4.795435259227045E-4    5.905818588653626E-3    3.113546586333747E-3    4.290474334966188E-3    1.958286827656640E-2    9.206516737849188E-3
                        -4.638159974877956E-4    5.924506509708953E-3   -1.527028697250368E-1    3.166720269794215E-1   -1.631415478874677E-3   -1.703347245787556E-3    2.122256895271209E-3    6.012078303855851E-3
                         3.120431675158414E-3    4.293895382391456E-3   -1.634717150434135E-3   -1.718456100472711E-3   -1.231149410668832E-1    3.150142074731228E-1   -1.505797840715679E-3    5.595143503984833E-3
                         1.956599825814521E-2    9.223677342284362E-3    2.108198709339367E-3    6.015314529148870E-3   -1.469087260107745E-3    5.588692832772154E-3   -1.530603775426655E-1    3.098096609109445E-1

 9.625000000000000E8    -1.289792921266365E-1    3.197581810418467E-1    2.270689756001014E-3    1.665666709628896E-3    4.801679671721674E-3    2.863482017557508E-4    1.757477926229312E-2   -4.653391921150879E-3
                         2.255164146115984E-3    1.652351103776953E-3   -1.531655139414371E-1    3.220412134678826E-1   -1.662882265846883E-3   -1.024728688741192E-3    4.828550391723789E-3    2.716876044888026E-3
                         4.784064027779436E-3    3.047666839938242E-4   -1.692683424745209E-3   -9.965994836336719E-4   -1.267013673047852E-1    3.190153672826216E-1    8.542394823288342E-4    1.946076332449812E-3
                         1.758883758858731E-2   -4.654988468388499E-3    4.828108370993259E-3    2.736911433116130E-3    8.708174083894950E-4    1.940216270292319E-3   -1.567049103357944E-1    3.163396386803625E-1

 9.750000000000000E8    -1.311484691676071E-1    3.288603898530860E-1   -6.323947336998411E-4   -1.641456200752242E-3    2.152796047294205E-3   -2.845817521499365E-3    9.580806210441812E-3   -1.140496988106073E-2
                        -6.481240706525519E-4   -1.657453495071791E-3   -1.532784866197322E-1    3.312999589819270E-1   -1.294129565997975E-3   -6.838378373518796E-4    3.971525806035876E-3   -6.580110728964196E-4
                         2.129678792683424E-3   -2.835396389970190E-3   -1.295611453233274E-3   -6.623027164998358E-4   -1.290668192726637E-1    3.291956845002782E-1   -1.640499950071070E-3   -3.413141982798715E-4
                         9.569243131367594E-3   -1.141302968697984E-2    3.983685486566986E-3   -6.572578798723165E-4   -1.653129724768040E-3   -3.266628677559275E-4   -1.569633540613765E-1    3.273257578171374E-1

 9.875000000000000E8    -1.278543240178674E-1    3.405416234687014E-1   -4.309046490370710E-3    7.283599223062016E-4   -1.126316072409834E-3   -1.552721581023367E-3    2.145700969049323E-3   -1.270651888266295E-2
                        -4.315671665881570E-3    7.374304107156442E-4   -1.485082291173227E-1    3.414767727850261E-1   -1.286408721504323E-3   -1.463778755829245E-3    1.854795919089426E-3   -1.111719792395330E-3
                        -1.156491631607907E-3   -1.534261762352218E-3   -1.289756630664751E-3   -1.454985146205083E-3   -1.241016589074318E-1    3.404954965023409E-1   -4.131107247606952E-3    2.117414897259029E-3
                         2.141785644036487E-3   -1.272652709708072E-2    1.884395655805376E-3   -1.128720133890320E-3   -4.114969536496369E-3    2.104688288034270E-3   -1.512257517546525E-1    3.377464069215995E-1

 1.000000000000000E9    -1.188879353921353E-1    3.484766913681174E-1   -2.871574428870213E-3    5.164895739171155E-3   -3.797465725878113E-4    1.409956900684052E-3   -4.390596108231360E-3   -1.133924791527080E-2
                        -2.837707106436505E-3    5.185923145031117E-3   -1.403715899196625E-1    3.474519344319464E-1   -3.590181250391053E-3   -1.770589159334694E-3    2.238721825560718E-3   -1.986556765868297E-4
                        -3.631097878788094E-4    1.409075958562484E-3   -3.578505653964215E-3   -1.768625672010803E-3   -1.148138179920823E-1    3.456055407045545E-1   -2.306450740327792E-3    5.769405961667506E-3
                        -4.393666732730430E-3   -1.132970688707227E-2    2.225527096693156E-3   -1.937114395572305E-4   -2.319914189610143E-3    5.765957712847899E-3   -1.426394330658405E-1    3.426472043029544E-1

 1.012500000000000E9    -1.096799372130140E-1    3.501415762583634E-1    1.757747550516471E-3    5.544390586984060E-3    2.672341350916152E-3    9.293255888389647E-4   -9.459541142870389E-3   -6.763163688818390E-3
                         1.769938755537076E-3    5.518797306773231E-3   -1.343177804018797E-1    3.483981719291002E-1   -5.724165522121116E-3    1.661064147321631E-3    3.691122128897186E-3   -2.014093151001521E-3
                         2.693867630094415E-3    9.291950205451346E-4   -5.716996462966373E-3    1.672775426048429E-3   -1.082992536078595E-1    3.448311211024924E-1    1.972836492450275E-3    5.856484326426239E-3
                        -9.474316777120441E-3   -6.767310408603145E-3    3.720325353074624E-3   -2.042989292180316E-3    1.961152588190196E-3    5.838687196031036E-3   -1.370084250488696E-1    3.423705053646698E-1

 1.025000000000000E9    -1.051372781907497E-1    3.487745641714540E-1    3.827087952845732E-3    2.125639781325525E-3    3.119713322249063E-3   -2.487354300394841E-3   -1.099851482580857E-2   -4.919279212696986E-4
                         3.790017440373601E-3    2.140456487173893E-3   -1.334079387053505E-1    3.485582320676692E-1   -3.068089117064888E-3    6.074662470291782E-3    1.982388957079412E-3   -5.395519524382460E-3
                         3.093823975606707E-3   -2.515580362643802E-3   -3.075551514572489E-3    6.064902020073181E-3   -1.075190716377727E-1    3.435702907840853E-1    3.885920728572361E-3    2.716049297235087E-3
                        -1.101235947818189E-2   -4.970909851996124E-4    1.964466364712528E-3   -5.393699830212402E-3    3.858468469588195E-3    2.731402466574077E-3   -1.373623992027440E-1    3.420195073859982E-1

 1.037500000000000E9    -1.047680662886882E-1    3.501305599382741E-1    2.151501080477595E-3   -2.668529316703258E-4    5.575326832745041E-5   -4.604517162836426E-3   -9.317522907860235E-3    5.337564886568340E-3
                         2.177984099607278E-3   -2.632371844057006E-4   -1.352249410074096E-1    3.525124135929821E-1    2.036119020351700E-3    5.992888443167988E-3   -2.544293915919459E-3   -6.010002611830201E-3
                         6.146409990144037E-5   -4.584107753427258E-3    2.050546489254944E-3    5.983311698688364E-3   -1.090984717943485E-1    3.469526031690980E-1    2.598699105299368E-3    6.785154561032816E-4
                        -9.355200949154478E-3    5.300778050371126E-3   -2.533976036540308E-3   -6.021308409740455E-3    2.628407437654556E-3    7.122116099040691E-4   -1.397436921643514E-1    3.465977355586530E-1

 1.050000000000000E9    -1.030220732427618E-1    3.550958563560705E-1    3.491808895017823E-4    4.135221245521131E-4   -3.386699937241508E-3   -3.275814813195555E-3   -4.915179380166783E-3    9.710357966358578E-3
                         3.624941901101037E-4    4.403627140923081E-4   -1.344749187923856E-1    3.592975854375579E-1    4.261115578764801E-3    2.433449436474836E-3   -6.076293952144735E-3   -2.778466747269190E-3
                        -3.392463433048169E-3   -3.294097590810200E-3    4.277417404264412E-3    2.437312952514880E-3   -1.075668069918110E-1    3.530322179686425E-1    1.601761213130770E-3    1.212612580390261E-3
                        -4.929787603287410E-3    9.722140872733228E-3   -6.066798820739615E-3   -2.783235773101624E-3    1.552277317195252E-3    1.194686376377085E-3   -1.386710488662399E-1    3.537034150005984E-1

 1.062500000000000E9    -9.855516681611594E-2    3.586728226111828E-1    7.343102392642968E-4    1.890124920358359E-3   -4.461588170840127E-3   -1.631294351364709E-6    1.836895411645983E-3    1.101438142979399E-2
                         7.631845757690967E-4    1.912833337995908E-3   -1.307747300508878E-1    3.643004183375418E-1    3.154732303991642E-3   -2.044937459201127E-4   -6.080185453674431E-3    1.791960120485565E-3
                        -4.450460278394469E-3    1.070326075767106E-6    3.163915926707861E-3   -2.252358925666940E-4   -1.035242048167284E-1    3.568180026245593E-1    2.481490194514418E-3    1.882516985464515E-3
                         1.825560397286387E-3    1.102579807134211E-2   -6.053638933390477E-3    1.794379164161384E-3    2.454168539585943E-3    1.868482599586914E-3   -1.350794948150520E-1    3.581835964236162E-1

 1.075000000000000E9    -9.504967351919646E-2    3.588398525029931E-1    2.469118954686542E-3    2.319960735132126E-3   -2.902982735992080E-3    2.651486667491922E-3    8.301301990974376E-3    7.471780003022566E-3
                         2.461206642817305E-3    2.295424969934223E-3   -1.281624334825946E-1    3.663893925580675E-1    1.609767900510784E-3   -4.136605355278949E-4   -3.130367317149831E-3    4.664452598004393E-3
                        -2.901421873353416E-3    2.662788946419686E-3    1.610815689193423E-3   -4.009948266059073E-4   -1.012301168192595E-1    3.579265950718071E-1    3.958892460574434E-3    1.244122534085978E-3
                         8.323899341094964E-3    7.466531290323645E-3   -3.126878021672221E-3    4.656307511040208E-3    3.973584860207656E-3    1.242211509575701E-3   -1.332248514077525E-1    3.599821252051234E-1

 1.087500000000000E9    -9.525986701572275E-2    3.576680459287891E-1    4.391438435021690E-3    1.041833114284143E-3   -3.590971027257270E-4    3.222183107365360E-3    1.068826891162653E-2    4.503288200557754E-4
                         4.372987843644654E-3    1.044916615548226E-3   -1.284654959306225E-1    3.688838275506083E-1    1.749894245819195E-3    3.504417714769610E-4    2.615995045861655E-4    4.767812832446255E-3
                        -3.794400385442396E-4    3.226232980181256E-3    1.749903139480152E-3    3.335038081985361E-4   -1.020242414775432E-1    3.594007129601369E-1    5.001364347972726E-3   -7.305372457664296E-4
                         1.069852260707225E-2    4.113081861841318E-4    2.806510774760561E-4    4.762408817855226E-3    5.026196398749303E-3   -7.611510196451235E-4   -1.342307583700514E-1    3.625383966266352E-1

 1.100000000000000E9    -9.892448141625776E-2    3.587245705921689E-1    4.945777107475530E-3   -1.768541040665561E-3    1.390970608897019E-3    1.920187111976737E-3    7.953914438972119E-3   -5.899254289789249E-3
                         4.917314864625389E-3   -1.770011066072270E-3   -1.295509380402216E-1    3.742920804661315E-1    3.037247549727669E-3   -3.776066711258813E-4    2.463220405089250E-3    2.942260713138565E-3
                         1.393108037120352E-3    1.902997316713167E-3    3.044915296015615E-3   -3.518252049862700E-4   -1.040060425513449E-1    3.636135803439784E-1    4.347477275044213E-3   -3.404216557315743E-3
                         7.938609442623781E-3   -5.897214529465405E-3    2.452176269818752E-3    2.994355674879700E-3    4.357186896954823E-3   -3.391170051926775E-3   -1.362511595704341E-1    3.680774109763897E-1

 1.112500000000000E9    -1.024796382703463E-1    3.637070542279791E-1    3.067215939826388E-3   -4.242363651037564E-3    1.141180499148677E-3    2.250174610986451E-4    2.416879774900960E-3   -8.618072092558760E-3
                         3.071340722856466E-3   -4.250828349046205E-3   -1.289296451819223E-1    3.818322799839006E-1    3.081713045602603E-3   -2.629374219355950E-3    2.551301815601958E-3    8.329452194936041E-4
                         1.131936303158730E-3    2.303889327796957E-4    3.042370128108575E-3   -2.648830978456371E-3   -1.043150391296692E-1    3.699636196828187E-1    2.024397901765528E-3   -5.020990430758333E-3
                         2.410597823128866E-3   -8.622890108506046E-3    2.560659585872983E-3    7.892558682979107E-4    2.018300289977767E-3   -5.008505093478912E-3   -1.363407547159043E-1    3.762671499751647E-1

 1.125000000000000E9    -1.033131267930048E-1    3.708085334733302E-1    2.977139623685041E-4   -4.488796299048370E-3   -1.286294672455764E-4    3.324158834887715E-4   -2.836151977021591E-3   -7.521796259357445E-3
                         2.771574648689990E-4   -4.493452692330408E-3   -1.269185152921714E-1    3.890571035527520E-1    9.531907539892657E-4   -4.313607899522221E-3    1.591174377353402E-3    2.149420193698676E-4
                        -1.478959706382063E-4    3.310228167218807E-4    9.604208980747280E-4   -4.298545084551905E-3   -1.027244057733339E-1    3.761939026544576E-1   -5.071060397699723E-4   -4.757694766864931E-3
                        -2.827860459212796E-3   -7.521797280184983E-3    1.600357507811824E-3    2.092586871546193E-4   -4.978557410543853E-4   -4.762500033100523E-3   -1.342251626553260E-1    3.841840671907588E-1

 1.137500000000000E9    -1.021923743339380E-1    3.772212758824073E-1   -1.116174626809209E-3   -3.062498509145442E-3    3.073274335008899E-4    1.761890244495607E-3   -5.941359081247218E-3   -4.101456327234577E-3
                        -1.115063649158920E-3   -3.088230133731125E-3   -1.251318853761613E-1    3.956711918981868E-1   -1.779803801070122E-3   -4.079900518232248E-3    1.871506362950666E-3    6.714561094091361E-4
                         3.134795618467942E-4    1.778487519111242E-3   -1.814862601353383E-3   -4.077398728905809E-3   -1.009660191460488E-1    3.814455303601487E-1   -1.930619525599375E-3   -3.356326044181439E-3
                        -5.948885809649059E-3   -4.081758260893599E-3    1.854313103926610E-3    6.563690960858192E-4   -1.925580473374319E-3   -3.342174133207163E-3   -1.322384892139091E-1    3.908455784206044E-1

 1.150000000000000E9    -1.013999670320606E-1    3.830903930534169E-1   -9.520102691968824E-4   -2.154550039217517E-3    2.459807290095793E-3    1.619458246908695E-3   -6.549287363832858E-3   -3.985866607351515E-5
                        -9.345975254528904E-4   -2.161470073371023E-3   -1.241451718305634E-1    4.025147518599207E-1   -3.583069493980587E-3   -1.947426859859354E-3    3.176717244502978E-3   -3.896939608355727E-4
                         2.474907610426088E-3    1.628147085112332E-3   -3.618293918890430E-3   -1.954501010108379E-3   -1.000876362136875E-1    3.870248399578064E-1   -2.034255012045739E-3   -2.083344529646092E-3
                        -6.551952246515049E-3   -4.834245986648657E-5    3.206251471557005E-3   -3.829594075837052E-4   -2.032377015255885E-3   -2.116485293875966E-3   -1.315469654728948E-1    3.977034337478236E-1

 1.162500000000000E9    -1.019310189572277E-1    3.900920202478553E-1   -9.071905933190290E-4   -2.607652598959125E-3    3.520044861524305E-3   -8.625391208048251E-4   -4.961337117319138E-3    3.290772012953789E-3
                        -9.444792478578597E-4   -2.591194883079155E-3   -1.234427445542489E-1    4.105215387351924E-1   -3.271511551333455E-3    5.774138002330517E-4    2.813964326733845E-3   -3.060181289443819E-3
                         3.521688260745155E-3   -8.824100585674063E-4   -3.275581411361843E-3    5.674907798199667E-4   -9.992300035877190E-2    3.938082062007423E-1   -1.847102445211952E-3   -1.925854577891005E-3
                        -4.943226611344921E-3    3.299109682324510E-3    2.858452749692722E-3   -3.034898819376590E-3   -1.859538972327441E-3   -1.940445357268845E-3   -1.314948407355397E-1    4.063942441515069E-1

 1.175000000000000E9    -1.025026490614458E-1    3.998005354261949E-1   -2.291165014946020E-3   -3.025630714085077E-3    1.946842706900491E-3   -3.267760739250289E-3   -2.197223997756975E-3    4.929191434853206E-3
                        -2.253819451144748E-3   -3.003440379467115E-3   -1.224584151361489E-1    4.198569854530706E-1   -1.503943460369532E-3    1.532270360023947E-3    4.979330921276117E-5   -4.568126694628457E-3
                         1.962142869627664E-3   -3.272881046876935E-3   -1.530150043897639E-3    1.500170770463812E-3   -9.955594023351344E-2    4.025203604701925E-1   -2.596657260550827E-3   -2.060967533059853E-3
                        -2.178117508742172E-3    4.955885430089357E-3    2.319047844748885E-5   -4.545438590280385E-3   -2.559500775580900E-3   -2.097565855064660E-3   -1.301391158932983E-1    4.173039876281451E-1

 1.187500000000000E9    -1.011837253240822E-1    4.117493937873442E-1   -4.109244392931996E-3   -1.876735435337655E-3   -7.186740822950490E-4   -3.573381529470331E-3    6.197329704811007E-4    4.961092968596387E-3
                        -4.089210821323491E-3   -1.863774612754237E-3   -1.199383326142373E-1    4.308027393581627E-1   -4.750533258253914E-4    7.519154177287916E-4   -2.950230753413325E-3   -3.362406165605596E-3
                        -7.110610054362577E-4   -3.527401603920709E-3   -4.613768614797257E-4    7.408322346857619E-4   -9.771258158045318E-2    4.130340629643778E-1   -3.929467580893724E-3   -1.187517781846864E-3
                         6.350107958475476E-4    4.998904545687331E-3   -2.949130398798006E-3   -3.351058879634126E-3   -3.957626368319381E-3   -1.168062971495332E-3   -1.262482133548190E-1    4.292600440590750E-1

 1.200000000000000E9    -9.704996802747098E-2    4.239061419972190E-1   -4.623519471397395E-3    4.674636897558711E-4   -2.494385538646598E-3   -2.049038109740561E-3    2.998688067833695E-3    3.820477665520591E-3
                        -4.632803240062258E-3    4.752181456713970E-4   -1.149498431380155E-1    4.424585983007890E-1   -1.071365228616766E-3    1.350934018603854E-4   -4.020890313169242E-3   -6.921990481992947E-4
                        -2.501781774963915E-3   -2.083492941189227E-3   -1.060631286643878E-3    9.752612957481170E-5   -9.378980990630126E-2    4.238843716761116E-1   -4.419139023289712E-3    8.267400262824453E-4
                         3.001254760119729E-3    3.830984689102348E-3   -3.985916835367970E-3   -6.906976465249656E-4   -4.407490172397315E-3    8.272182644823626E-4   -1.200468820484706E-1    4.406375041588219E-1

 1.212500000000000E9    -9.154107759085485E-2    4.348035377743579E-1   -3.553872004997178E-3    2.465913791836505E-3   -2.726678025571171E-3   -1.651774656303685E-4    4.591829913448889E-3    1.537658297309243E-3
                        -3.565106326797697E-3    2.457903494711463E-3   -1.078273756042412E-1    4.533825110012541E-1   -1.925705915541941E-3    1.028768752995003E-3   -3.129995192058438E-3    1.622095181947169E-3
                        -2.754925698459086E-3   -1.226847764553414E-4   -1.916766119595981E-3    1.048812312905459E-3   -8.834033075507608E-2    4.339118075972788E-1   -3.456693636827085E-3    2.783364162092576E-3
                         4.582233495604174E-3    1.548656960255805E-3   -3.099452322759252E-3    1.595426585933779E-3   -3.432378458580840E-3    2.779150802155391E-3   -1.127835678439241E-1    4.509517628811210E-1

 1.225000000000000E9    -8.559752453677277E-2    4.451901156950706E-1   -1.887431898219544E-3    3.187411726463537E-3   -1.905600415404976E-3    1.093365068068302E-3    4.519741654702394E-3   -1.323325009548657E-3
                        -1.867806124844892E-3    3.159867896652548E-3   -1.001993963747138E-1    4.639456105673881E-1   -1.201197004516247E-3    2.726453708219207E-3   -1.333265018388936E-3    2.567379800870375E-3
                        -1.906375998936944E-3    1.097887727598299E-3   -1.210910341867270E-3    2.741183277388892E-3   -8.278817069370546E-2    4.435211269131517E-1   -1.668943072158027E-3    3.590971258433293E-3
                         4.544034406656764E-3   -1.322483143010080E-3   -1.402021127644801E-3    2.564159783879313E-3   -1.669019570824327E-3    3.571624731608274E-3   -1.052814516652271E-1    4.613732963760301E-1

 1.237500000000000E9    -7.896897682807291E-2    4.563654381918842E-1   -6.753373164274059E-4    2.953875493441839E-3   -9.678534530319753E-4    1.371943958579576E-3    2.786945985771055E-3   -3.471555717238117E-3
                        -6.713512792908781E-4    2.981225515677902E-3   -9.223311746214084E-2    4.752505230071206E-1    9.050884023221071E-4    3.108982204717928E-3    3.823321240800562E-5    2.325895314731639E-3
                        -9.557832313060672E-4    1.370095984208696E-3    8.907011943320965E-4    3.134289994813726E-3   -7.652503866424445E-2    4.540162441370372E-1   -2.807971105128542E-4    3.280591383550629E-3
                         2.805868893662375E-3   -3.463656158320006E-3    3.428630140113059E-5    2.330665458044436E-3   -2.568815614768842E-4    3.314276953951976E-3   -9.691146024391084E-2    4.725204318072174E-1

 1.250000000000000E9    -7.005408197457266E-2    4.684495379350716E-1   -1.197514642578265E-4    2.793948137765248E-3   -4.939229983780370E-4    1.308337399647230E-3    4.454667877684389E-4   -4.197778387853562E-3
                        -1.523812794805783E-4    2.818656876236197E-3   -8.251263269649187E-2    4.872952596012823E-1    2.465125688623270E-3    1.758245882324586E-3    7.523172130355409E-4    1.726003378971800E-3
                        -5.080787718450677E-4    1.307044265637459E-3    2.451717456785661E-3    1.778345544105092E-3   -6.811641101625132E-2    4.653608384133524E-1    3.282908485711171E-4    2.923980731071181E-3
                         4.487238937943859E-4   -4.223308520221911E-3    7.552714758487398E-4    1.740490984897760E-3    3.371576616386504E-4    2.912579043948617E-3   -8.660983105632543E-2    4.837834281069077E-1

 1.262500000000000E9    -5.783325852928421E-2    4.799965218865889E-1    4.838936312006165E-4    3.043375039193748E-3   -2.610106855387477E-4    1.555642087893591E-3   -1.823403585990943E-3   -3.726293644816506E-3
                         4.896463502215840E-4    3.016553365060689E-3   -6.994354772207753E-2    4.981022986912805E-1    2.485333328028764E-3    4.646940409599310E-5    1.118513016067641E-3    1.350976684583048E-3
                        -2.587888906946696E-4    1.546889815161343E-3    2.504445851116301E-3    3.279969383375621E-5   -5.679903773418626E-2    4.759890632732514E-1    9.693173497867615E-4    2.974531907295075E-3
                        -1.849280615030559E-3   -3.697925114208389E-3    1.126543407214537E-3    1.343498450360072E-3    9.916649952070500E-4    2.995052868136564E-3   -7.415077649901662E-2    4.936513898251569E-1

 1.275000000000000E9    -4.336901285397583E-2    4.894178255402895E-1    1.751908351461751E-3    3.047312850756106E-3    4.809944052148817E-4    1.905413020608198E-3   -3.619109583771657E-3   -2.070952804233416E-3
                         1.746182401701736E-3    3.040055857950176E-3   -5.603406310406066E-2    5.065757496166692E-1    1.617458773142843E-3   -7.810471113529765E-4    1.624493272798044E-3    1.006883387145577E-3
                         4.974882643343848E-4    1.921371580463466E-3    1.653554732293158E-3   -7.789275044829722E-4   -4.393377664992335E-2    4.844457515888133E-1    2.198625959567202E-3    2.823101897630891E-3
                        -3.622756975674612E-3   -2.087773144920026E-3    1.677083460924353E-3    9.993066013135041E-4    2.208185603651938E-3    2.799533475378885E-3   -6.062871403308331E-2    5.011154194848138E-1

 1.287500000000000E9    -2.824833683673023E-2    4.966999616635607E-1    3.113495185720341E-3    2.104908548632695E-3    1.756908489867302E-3    1.642427095050903E-3   -4.153731012592744E-3    4.050388713795807E-4
                         3.150435625157261E-3    2.097606143547970E-3   -4.192291988788919E-2    5.130240901024561E-1    1.082156869650659E-3   -8.006431573772309E-4    2.277257633109197E-3    1.743240105055003E-4
                         1.791324052222940E-3    1.639100619111744E-3    1.097116651555426E-3   -7.901405914885507E-4   -3.098115403484609E-2    4.912322449551024E-1    3.430729021076510E-3    1.700644306525374E-3
                        -4.159172072932317E-3    4.225206381569207E-4    2.270559737875987E-3    1.321294240985702E-4    3.405866768295153E-3    1.729399948300694E-3   -4.705968850099193E-2    5.069684035001093E-1

 1.300000000000000E9    -1.327905034799656E-2    5.027776163005750E-1    3.673508593925897E-3    3.808669312991562E-4    2.667116998482242E-3    2.454656897446738E-4   -3.050808706980319E-3    2.764664002555413E-3
                         3.695128146240601E-3    3.850629247637335E-4   -2.788909357677056E-2    5.185483934804594E-1    1.072020757297676E-3   -9.341750143438057E-4    2.212666921717124E-3   -1.264083844426950E-3
                         2.685825137526727E-3    2.538893531606305E-4    1.061226605303221E-3   -9.175925008643816E-4   -1.812218783375021E-2    4.975162869339466E-1    3.822793045293816E-3   -5.440222983115934E-5
                        -3.026250993942798E-3    2.784009313222681E-3    2.217539065104404E-3   -1.289451416373993E-3    3.832998669440206E-3   -5.469717951501506E-5   -3.349969689083485E-2    5.123450747560998E-1

 1.312500000000000E9     1.768705112231200E-3    5.078389323412454E-1    3.162312802247586E-3   -1.275257709293024E-3    2.315952866581076E-3   -1.481806166764617E-3   -7.190630240783037E-4    3.883511700352745E-3
                         3.184353551709161E-3   -1.256163482552405E-3   -1.280632895678768E-2    5.234416037222295E-1    8.802987386503794E-4   -1.482044742285831E-3    1.039104851062087E-3   -2.453548619238753E-3
                         2.322916877040056E-3   -1.509685135777422E-3    8.810540822653734E-4   -1.484695989867922E-3   -4.524686243306169E-3    5.035438468948816E-1    3.121164402314476E-3   -1.655204769679824E-3
                        -7.111571546498437E-4    3.895150504094949E-3    1.033133613399694E-3   -2.454353442966536E-3    3.123477210618613E-3   -1.658517471439666E-3   -1.922716704458984E-2    5.172890748870771E-1

 1.325000000000000E9     1.715400803300307E-2    5.115683874894658E-1    1.968724614831646E-3   -2.100683755202027E-3    9.244107290459724E-4   -2.497977260464101E-3    1.663135657538159E-3    3.394657768654367E-3
                         1.946611110888014E-3   -2.130572808285167E-3    3.336216305868451E-3    5.272175901998408E-1    1.550567707797098E-4   -2.027021854385542E-3   -6.337629475551756E-4   -2.537052806663879E-3
                         9.086582151293437E-4   -2.524868885946450E-3    1.492189170429505E-4   -2.006124449080652E-3    1.022905099642407E-2    5.085584537245254E-1    1.839667234109105E-3   -2.422956623448853E-3
                         1.692098652794526E-3    3.333538243730847E-3   -6.195102077175922E-4   -2.526797382252854E-3    1.824054233618263E-3   -2.433307462702432E-3   -3.815897782774706E-3    5.211943635514075E-1

 1.337500000000000E9     3.263771669653406E-2    5.133227057556257E-1    9.400131388971223E-4   -2.152442032395543E-3   -6.893389559272871E-4   -2.368042464929979E-3    3.105740589918514E-3    1.612512189997145E-3
                         9.209882284389978E-4   -2.141713895596554E-3    1.966917065773839E-2    5.291781414025185E-1   -9.641433795041923E-4   -1.929912976600157E-3   -1.855516173660059E-3   -1.508420535807992E-3
                        -6.578399714652518E-4   -2.386777004680842E-3   -9.705366702483992E-4   -1.929286078955883E-3    2.568503290617492E-2    5.117261613173669E-1    7.579661476219161E-4   -2.437063166927043E-3
                         3.117342908334424E-3    1.626578684578447E-3   -1.855969113985764E-3   -1.521183078781715E-3    7.530479779537797E-4   -2.410614602862917E-3    1.215491163160569E-2    5.232264020419573E-1

 1.350000000000000E9     4.788414428620404E-2    5.128428515695779E-1    4.003557517756822E-4   -1.970897505710630E-3   -1.700438729979373E-3   -1.464389069213669E-3    3.249176566783080E-3   -4.520786318978992E-4
                         3.933192031547591E-4   -1.963928509615891E-3    3.543494844205238E-2    5.294227130548630E-1   -1.811470086075200E-3   -1.108984899299653E-3   -2.120421314098155E-3   -2.255010795431634E-4
                        -1.693412016178192E-3   -1.461476525473495E-3   -1.793680635446457E-3   -1.110741674963329E-3    4.099419391262991E-2    5.129129168733765E-1    1.308301532030756E-4   -2.198585506642710E-3
                         3.210101086227124E-3   -4.728380919571554E-4   -2.121964641109325E-3   -2.032994508403206E-4    8.850330232660222E-5   -2.199180959197136E-3    2.731851025741945E-2    5.232903116597615E-1

 1.362500000000000E9     6.199681698913432E-2    5.107791300670071E-1    3.306092937888326E-5   -2.034031718929454E-3   -2.015155208820614E-3   -3.346105562740588E-4    2.226589124264839E-3   -2.070618434017631E-3
                         3.799395635560269E-5   -2.047815406263651E-3    5.011733039879944E-2    5.284199317188103E-1   -1.955802039973792E-3    1.326814719306176E-5   -1.705624693407938E-3    8.635523837559791E-4
                        -2.007430685765446E-3   -3.221677981094704E-4   -1.936809220341221E-3    1.251945377597493E-7    5.557544279937333E-2    5.126507285649984E-1   -3.761409288365604E-4   -2.145807043662204E-3
                         2.221701196744173E-3   -2.061851194415651E-3   -1.675954664305819E-3    8.440948858693922E-4   -3.715038790141667E-4   -2.143125948886976E-3    4.124306752731702E-2    5.220589786604266E-1

 1.375000000000000E9     7.496611084172917E-2    5.081596106769505E-1   -6.528963819952669E-4   -2.190945843038393E-3   -1.747324980775819E-3    6.283586497401932E-4    6.276274359782389E-4   -2.779116802175295E-3
                        -6.795437799363559E-4   -2.172431810660215E-3    6.370336122376413E-2    5.265919335473940E-1   -1.409546110567698E-3    8.483222455356459E-4   -9.133345215255508E-4    1.392637731334235E-3
                        -1.732795892943530E-3    6.378785064918091E-4   -1.415673441954393E-3    8.391154077744566E-4    6.942318485010684E-2    5.115007320205459E-1   -1.084121071508251E-3   -2.047617332446762E-3
                         6.027175753337661E-4   -2.770003596911126E-3   -9.262050029967870E-4    1.409107155029557E-3   -1.080323998134752E-3   -2.033505346216945E-3    5.420913091921573E-2    5.203242176988777E-1

 1.387500000000000E9     8.732515093665076E-2    5.053684845070161E-1   -1.631291769884746E-3   -1.798859274541168E-3   -1.159405634222090E-3    1.281296464058086E-3   -9.756762840743297E-4   -2.461787568161945E-3
                        -1.633725124203936E-3   -1.835501541838283E-3    7.649555484054729E-2    5.242628293073777E-1   -7.064831496100226E-4    1.084555966144112E-3   -1.578992306163215E-4    1.512194904640088E-3
                        -1.129977662053941E-3    1.302001231615035E-3   -7.093983565556289E-4    1.060214921164681E-3    8.284331766132151E-2    5.098564820574685E-1   -1.909841068680744E-3   -1.499182191108545E-3
                        -9.855075181266801E-4   -2.472154708840590E-3   -1.375950081766783E-4    1.525469231246262E-3   -1.913230064466205E-3   -1.496966723468929E-3    6.706178914851728E-2    5.180548644196969E-1

 1.400000000000000E9     9.937249165157601E-2    5.023888451534569E-1   -2.274918616119860E-3   -8.150144098323015E-4   -3.676565636784311E-4    1.584644365441465E-3   -2.101715929397825E-3   -1.406462598280270E-3
                        -2.276604054054893E-3   -8.122125250598992E-4    8.863296005199994E-2    5.213744912913981E-1   -3.050170745707099E-4    9.521238903658089E-4    5.394134307226344E-4    1.300465707981492E-3
                        -3.954068155696775E-4    1.582150644878580E-3   -3.048592063204588E-4    9.377529422850094E-4    9.617334094538184E-2    5.074242957626945E-1   -2.315923258763082E-3   -4.736492279667779E-4
                        -2.083256346347344E-3   -1.390510201252517E-3    5.365253638536885E-4    1.280756589833199E-3   -2.322150180603826E-3   -4.575662040037332E-4    7.982763242985350E-2    5.151629598521745E-1

 1.412500000000000E9     1.109068637539598E-1    4.989318323085771E-1   -2.143661387386733E-3    3.193632488772873E-4    4.343443253820777E-4    1.553902673881899E-3   -2.397227894053006E-3   -2.295709930348293E-5
                        -2.135186816287609E-3    3.311661727725766E-4    1.005890145278116E-1    5.180810703557531E-1   -2.041882220741459E-4    9.166989283701739E-4    1.026294426569711E-3    8.655365367139109E-4
                         4.174971920865889E-4    1.569495716077897E-3   -1.779712469592886E-4    9.333485692731817E-4    1.091509374658261E-1    5.040700725294813E-1   -2.048575621513956E-3    5.988146607526835E-4
                        -2.407670019430410E-3    2.689002953528117E-6    1.016122090164172E-3    8.465193188316427E-4   -2.049545473952191E-3    6.075920025461471E-4    9.183434176800991E-2    5.115271583035016E-1

 1.425000000000000E9     1.212084409096172E-1    4.953292320063299E-1   -1.475642230570780E-3    1.027512388472639E-3    1.111389250408997E-3    1.150196750310034E-3   -1.917971516407250E-3    1.291901685937609E-3
                        -1.493090885415953E-3    1.030533203044912E-3    1.118150851646610E-1    5.145563978721729E-1    6.659261989860424E-5    1.107282049930187E-3    1.257186178250195E-3    2.802634256257185E-4
                         1.119272414851547E-3    1.153407541767055E-3    8.426569593881741E-5    1.107619936639792E-3    1.210072023122793E-1    5.002898944381838E-1   -1.300255616988320E-3    1.171534626670079E-3
                        -1.904816434185754E-3    1.325433019413113E-3    1.253234864844319E-3    2.937579576607926E-4   -1.294121101420012E-3    1.204457246999897E-3    1.026699873250249E-1    5.079219013772092E-1

 1.437500000000000E9     1.304206311413674E-1    4.921292481865323E-1   -8.168515539236320E-4    1.137070424971236E-3    1.555670482839594E-3    3.924499849207289E-4   -7.735188442924026E-4    2.113659162553377E-3
                        -8.030414156894684E-4    1.145165651335748E-3    1.224347507985473E-1    5.113675854580214E-1    6.580971927618252E-4    1.122927788328741E-3    1.223060873838305E-3   -3.520513996654551E-4
                         1.553909338345524E-3    3.977525068608405E-4    6.585624576831378E-4    1.107252136857565E-3    1.317847508249283E-1    4.966713456085810E-1   -6.387086316703320E-4    1.221294439958163E-3
                        -7.847680640713215E-4    2.124009385621163E-3    1.213839042107332E-3   -3.694270839507964E-4   -6.467970958270393E-4    1.221634838913078E-3    1.126265588677938E-1    5.049882886248274E-1

 1.450000000000000E9     1.392590875650164E-1    4.897945110449817E-1   -4.272866555323121E-4    1.073060671379062E-3    1.515124233582860E-3   -5.036294576165793E-4    5.924390959674764E-4    2.070707993583242E-3
                        -4.257348839035914E-4    1.101019976459895E-3    1.325829195610494E-1    5.087537196525631E-1    1.204618034685630E-3    6.378730974133912E-4    8.489799713552944E-4   -9.486144862085965E-4
                         1.509137295623134E-3   -5.241615588115338E-4    1.201323334399113E-3    6.733484582089992E-4    1.418217924204650E-1    4.937285722028699E-1   -2.752961006955228E-4    1.062772726771922E-3
                         6.225820145692729E-4    2.086174891768161E-3    8.418873533269146E-4   -9.266138297852219E-4   -2.668864054296672E-4    1.056033471882195E-3    1.223526061728803E-1    5.027221552055785E-1

 1.462500000000000E9     1.482486922887688E-1    4.881313333960842E-1   -2.098651509597803E-4    1.085530527377737E-3    9.101031953277727E-4   -1.218026193498171E-3    1.661496137297850E-3    1.206543609784748E-3
                        -2.005489824231928E-4    1.063907566224086E-3    1.427496805807945E-1    5.065355779406460E-1    1.337208086537545E-3   -8.023343920187761E-5    1.639998950010225E-4   -1.205317757710429E-3
                         9.098891168918223E-4   -1.234647706840383E-3    1.346342312402485E-3   -7.622159556826396E-5    1.518313332033406E-1    4.912351644589649E-1   -9.892159636973312E-5    1.002450725104512E-3
                         1.673128718890903E-3    1.232275412043043E-3    1.588094002591778E-4   -1.196960230099906E-3   -1.024624724881121E-4    1.033888537177888E-3    1.321723170836636E-1    5.005983059936909E-1

 1.475000000000000E9     1.575439440698275E-1    4.864521653588129E-1    1.427275147673481E-4    1.120103121867450E-3    6.502605960094188E-5   -1.416765322425432E-3    1.926918909782145E-3   -3.055889948717320E-5
                         1.354164145270673E-4    1.135614993200849E-3    1.529645598065827E-1    5.045092869702221E-1    9.982628857572052E-4   -6.851965403941657E-4   -5.061080376811061E-4   -1.029082908613190E-3
                         5.052364116392249E-5   -1.423827359782810E-3    9.877806610371024E-4   -6.961440511345934E-4    1.618115488048031E-1    4.888135939626235E-1    1.476445264526891E-4    1.043016965906047E-3
                         1.952814337298551E-3   -7.254570406018547E-5   -4.938207302952374E-4   -1.019558015386822E-3    1.567110635580673E-4    1.054618968231814E-3    1.420302092058700E-1    4.981889872990369E-1

 1.487500000000000E9     1.669252492354710E-1    4.846864373302678E-1    5.663467309634737E-4    1.007528446740981E-3   -6.698054677956071E-4   -1.081258391322169E-3    1.380434440687916E-3   -1.104922485506526E-3
                         5.600884779981410E-4    9.947019595402148E-4    1.630852351225772E-1    5.022732497648630E-1    4.197779812523842E-4   -8.898655754870173E-4   -8.970108466561987E-4   -5.131672563738641E-4
                        -6.747907933248857E-4   -1.076216440838621E-3    4.159444312537472E-4   -9.174927978032903E-4    1.716359765478919E-1    4.864132214042824E-1    5.535130918145145E-4    9.499604298061310E-4
                         1.377304924991622E-3   -1.119754084402875E-3   -8.833205641925621E-4   -5.259240031906691E-4    5.585125196058026E-4    9.377843216678516E-4    1.516226942154383E-1    4.957518489480635E-1

 1.500000000000000E9     1.766216355483653E-1    4.831210469327819E-1    9.097538582942413E-4    6.330699427389776E-4   -1.021477791859635E-3   -4.526687648503792E-4    3.952181110978162E-4   -1.547695693664578E-3
                         8.943695056535314E-4    6.233669720966305E-4    1.731218767969349E-1    5.002145590601147E-1    1.840722008247109E-5   -7.890556633944132E-4   -8.657409085767165E-4    3.308107371057026E-5
                        -1.019896381686397E-3   -5.165361399869318E-4    1.181758075061372E-5   -8.161043380109156E-4    1.812981448079201E-1    4.841331044022685E-1    8.567227867418873E-4    6.075885146721505E-4
                         3.904936154146087E-4   -1.557872213990876E-3   -8.934175722464955E-4    1.273646669710318E-5    8.696942038125366E-4    6.104975122571380E-4    1.612301519315547E-1    4.935454007706045E-1

 1.512500000000000E9     1.869058234090339E-1    4.817536795044686E-1    9.532001250792320E-4    1.363851262757657E-4   -9.581655987981231E-4    6.407439472923863E-5   -5.424865882206465E-4   -1.342973685278509E-3
                         9.323467615110104E-4    1.203537177936236E-4    1.836159964408569E-1    4.982269314575414E-1   -1.868783975210304E-4   -6.096719662609652E-4   -6.370300832233117E-4    3.789212023888973E-4
                        -9.720975462112324E-4    6.562229807342037E-5   -1.806793884587573E-4   -6.085861098284925E-4    1.912204685087812E-1    4.822039957707159E-1    9.180976823914929E-4    1.703684720943015E-4
                        -5.411296241855840E-4   -1.336966154120315E-3   -6.350613769510937E-4    3.741525758586421E-4    9.034880751647467E-4    1.778307032575498E-4    1.714568108949202E-1    4.916920174013875E-1

 1.525000000000000E9     1.980143365422992E-1    4.805246549289064E-1    7.128651904615204E-4   -1.887423776412338E-4   -7.136894861358592E-4    4.247902123273450E-4   -1.057493997095229E-3   -6.962448347651157E-4
                         7.174153305425366E-4   -1.825836020569526E-4    1.947295192489150E-1    4.962632655077455E-1   -2.765187820675058E-4   -5.266535624401732E-4   -3.111081983085216E-4    5.577796827555181E-4
                        -7.112792841269438E-4    4.560108798183143E-4   -2.764881840334500E-4   -5.083429095997076E-4    2.018092075306923E-1    4.803452473432603E-1    7.302058092666949E-4   -1.095578870539927E-4
                        -1.062585772266698E-3   -6.830090396450622E-4   -3.399040259451703E-4    5.502487644834278E-4    7.216093822438026E-4   -1.090932532100825E-4    1.823339952801810E-1    4.901252290977442E-1

 1.537500000000000E9     2.099180436233770E-1    4.790371993490132E-1    4.787875918027660E-4   -2.859442028101236E-4   -3.936463509330060E-4    6.388273693731386E-4   -1.094926584351609E-3    4.757109562227083E-5
                         4.786728889882199E-4   -2.681963364798642E-4    2.066375486945885E-1    4.940762252260556E-1   -4.418555014379109E-4   -4.555888943598329E-4   -5.831522693025176E-5    5.707181851746075E-4
                        -4.026912474346078E-4    6.287533435021922E-4   -4.276637827798921E-4   -4.387856424053635E-4    2.130673579882558E-1    4.783223373876768E-1    5.582616612610099E-4   -2.061065338276607E-4
                        -1.094050518829681E-3    1.376205824319514E-5   -3.752242909074709E-5    5.620562997996911E-4    5.567789176523868E-4   -1.925597166468817E-4    1.939644106626756E-1    4.884324986918472E-1

 1.550000000000000E9     2.224765576927662E-1    4.769099046693972E-1    3.687467374145207E-4   -2.337485159790637E-4   -8.765736604039268E-5    6.988559751567761E-4   -8.155478479833911E-4    5.581892493860990E-4
                         3.699604884018141E-4   -2.523193622674468E-4    2.192118778733170E-1    4.913812729141963E-1   -6.288753909496771E-4   -2.572342785654201E-4    1.651599371698400E-4    4.935633210783973E-4
                        -6.680835094967617E-5    6.914671494847845E-4   -6.249789790712600E-4   -2.624702729698102E-4    2.251193094832938E-1    4.757029507024757E-1    4.861852720294247E-4   -2.476477385886897E-4
                        -7.793214890663717E-4    5.629771410126750E-4    1.918511820014584E-4    5.133859128106891E-4    5.242556705493919E-4   -2.671709569749348E-4    2.060358713478637E-1    4.863301794952711E-1

 1.562500000000000E9     2.353735806922198E-1    4.742105949312350E-1    3.882760910207704E-4   -2.817858431897755E-4    2.273210609291587E-4    6.279572940147308E-4   -3.309946836932108E-4    7.887642097620201E-4
                         3.873204981391851E-4   -3.416557628551452E-4    2.321494723593742E-1    4.881048411379648E-1   -7.012589780847643E-4    6.783320570017514E-5    3.489344901727790E-4    3.581522795715088E-4
                         2.317826366481755E-4    6.337910227248807E-4   -6.810837421893097E-4    7.251757699739317E-5    2.377196538633819E-1    4.727089036427345E-1    4.744415707667323E-4   -4.102505308761982E-4
                        -3.324063163706289E-4    7.694560020171659E-4    3.477156914189519E-4    3.336325243506763E-4    4.832268810729406E-4   -4.143458467977604E-4    2.183684055314931E-1    4.836111607501952E-1

 1.575000000000000E9     2.484936104247475E-1    4.710739079503955E-1    3.109396996655525E-4   -4.895640179443900E-4    5.145630810441710E-4    4.417859084286473E-4    1.061514182060149E-4    7.675474017752476E-4
                         3.004512125588405E-4   -5.047375039952618E-4    2.455326279380640E-1    4.843603326684987E-1   -5.279142029490042E-4    3.907283573191677E-4    4.803211692980879E-4    1.109971824435564E-4
                         5.020084944527214E-4    4.276402692587893E-4   -5.104170274499810E-4    4.138899873619172E-4    2.508477680122743E-1    4.693618203871368E-1    3.370657559970643E-4   -6.057131008804972E-4
                         9.297291081127127E-5    7.571522151105775E-4    4.577238630715579E-4    1.156729867184379E-4    3.361548378158103E-4   -5.950743081549157E-4    2.310986189205391E-1    4.804559395150224E-1

 1.587500000000000E9     2.620145203142767E-1    4.673221169294148E-1    7.029355328696372E-5   -6.004817789875778E-4    6.542444580640837E-4    1.289929848287202E-4    4.178957167779726E-4    5.708792201530367E-4
                         7.740110540220931E-5   -6.022170563519584E-4    2.591986697422967E-1    4.798877014944061E-1   -1.973668988726461E-4    5.223158800385192E-4    4.149271217755970E-4   -9.707841140079957E-5
                         6.206933331593240E-4    1.454600368118901E-4   -2.002706005623936E-4    5.250135899793627E-4    2.645380898598715E-1    4.655505547151981E-1    2.434171035459676E-5   -6.870219600627626E-4
                         4.091272959566563E-4    5.572176015025011E-4    4.394673215194808E-4   -1.233417942569849E-4    2.454416640505246E-5   -6.807970688028587E-4    2.443360581535141E-1    4.764320524507492E-1

 1.600000000000000E9     2.759668378897756E-1    4.625308521817271E-1   -2.239277098985457E-4   -5.586150673738800E-4    5.674958884706906E-4   -1.734327314609505E-4    6.024544154763375E-4    2.929091737500129E-4
                        -1.997186912148716E-4   -5.287395176971345E-4    2.733034989670358E-1    4.744674506931028E-1    4.049113104234088E-5    4.314990982898263E-4    3.033963413346020E-4   -2.910361746689242E-4
                         5.914398526503133E-4   -2.201891751232011E-4    5.050915349342899E-5    4.491207281867711E-4    2.786742704516749E-1    4.610309561435375E-1   -2.785080647092293E-4   -5.872105957640409E-4
                         6.375049142095790E-4    2.678581255468903E-4    3.134149508176660E-4   -3.047077099563979E-4   -2.786737930254911E-4   -5.935467295793334E-4    2.580696619943489E-1    4.713099332125727E-1

 1.612500000000000E9     2.903545371951671E-1    4.566570424071325E-1   -3.631157391672555E-4   -3.675820621541630E-4    3.561848481455012E-4   -4.656197680824419E-4    6.658439280862762E-4   -8.422283270157883E-5
                        -3.903463594900858E-4   -3.617357591280730E-4    2.876797730736761E-1    4.678541667578067E-1    1.476714999790009E-4    2.951240650030555E-4    1.155442236806393E-4   -3.870247897019304E-4
                         3.535267401961198E-4   -4.459117362911533E-4    1.550455847244323E-4    2.940467534679067E-4    2.931438295737473E-1    4.555781738830027E-1   -4.330639481334941E-4   -3.618024651839508E-4
                         6.547334467644885E-4   -7.556386556197437E-5    9.439996355027229E-5   -3.714913994878420E-4   -4.214138623486228E-4   -3.322456801010103E-4    2.722373427412247E-1    4.650691370895902E-1

 1.625000000000000E9     3.049819563685202E-1    4.493659740474896E-1   -4.031178315578592E-4   -1.231158984602054E-4    7.266642085018138E-5   -5.151664975041224E-4    4.844961392675093E-4   -3.999815005994297E-4
                        -3.871329560633438E-4   -1.332856072483469E-4    3.022835092669948E-1    4.601199218821675E-1    1.579204724410687E-4    2.283319962657675E-4   -9.138305375848745E-5   -3.277765698636054E-4
                         5.594427084734622E-5   -5.110843581772177E-4    1.573939087169005E-4    2.150360602198475E-4    3.077019011873605E-1    4.489742157064086E-1   -4.245155387646682E-4   -1.396487647725477E-4
                         4.961310796917559E-4   -4.252898241731220E-4   -1.093423266248028E-4   -3.364453200895376E-4   -4.268453898543901E-4   -1.355273420559275E-4    2.865919433609010E-1    4.576464761093195E-1

 1.637500000000000E9     3.195537940090687E-1    4.406401667893684E-1   -3.733456588325575E-4   -1.269332612060413E-5   -1.855350377343869E-4   -4.426541472865287E-4    1.885143958033186E-4   -6.278345789774338E-4
                        -3.480981782958743E-4    9.016009763367870E-6    3.168285488384886E-1    4.510771763207569E-1    2.153240530808129E-4    2.055343299363279E-4   -1.986226366284456E-4   -1.933621368651065E-4
                        -2.017748591790144E-4   -4.338336236622500E-4    2.001780984235990E-4    2.086428374959322E-4    3.221520369138384E-1    4.411541402024914E-1   -3.715819522358716E-4   -2.394306751136377E-5
                         1.671536410926370E-4   -6.007620770554520E-4   -2.239834561739797E-4   -1.875869697809714E-4   -3.690635954854096E-4   -3.305243249590054E-5    3.009765549932629E-1    4.493420141876682E-1

 1.650000000000000E9     3.340531475601224E-1    4.308113149728794E-1   -3.130871795261700E-4    2.009359865838153E-5   -3.399188267803490E-4   -2.649076493642000E-4   -2.032299096421387E-4   -5.837908320085522E-4
                        -2.741946232510099E-4    3.787137577541284E-5    3.313089245348171E-1    4.408740249595057E-1    2.783161427719351E-4    9.891870486359389E-5   -2.455835287661786E-4   -6.968841228315025E-5
                        -3.592005464638934E-4   -2.518329722752037E-4    3.000566305631996E-4    1.247135951622481E-4    3.366049877251536E-1    4.320875299475808E-1   -3.276794618486726E-4    3.767143771359828E-5
                        -1.739163670692342E-4   -5.878005904424704E-4   -2.264991186674126E-4   -7.657193402822142E-5   -3.475925515756574E-4    5.888196883501186E-5    3.152030611146040E-1    4.400911561655944E-1

 1.662500000000000E9     3.482990239222160E-1    4.198890376024228E-1   -2.662063374174130E-4    1.132308982338880E-4   -3.496596720925770E-4   -3.504282305201696E-5   -4.683044061627778E-4   -3.366603227278300E-4
                        -2.883010934573770E-4    1.112134412151954E-4    3.455205533896288E-1    4.294452815381133E-1    3.318089895675274E-4   -1.333180463012493E-5   -1.990060579662205E-4    3.429204879654350E-5
                        -3.459395929221246E-4   -4.864261930046408E-5    3.316516064869158E-4   -3.118808379977730E-5    3.509681550308075E-1    4.215715819586880E-1   -3.044477782549641E-4    1.375891768113366E-4
                        -4.628616987015711E-4   -3.454780170006199E-4   -1.971876704382466E-4    1.766861372352595E-5   -3.011136386198700E-4    1.406092598258117E-4    3.290799305241786E-1    4.296258329057109E-1

 1.675000000000000E9     3.620961958177450E-1    4.077548730533843E-1   -2.217071602505277E-4    2.037589354944601E-4   -2.875251912811865E-4    8.620682036248811E-5   -5.115369477507719E-4   -5.795421075115044E-5
                        -2.154568358681718E-4    2.136747640604469E-4    3.590305341612673E-1    4.165816628513333E-1    2.680520301984554E-4   -1.900681259889860E-4   -1.544524006748943E-4    4.352417102084343E-5
                        -2.942873694952163E-4    1.004263470153625E-4    2.657654903780178E-4   -1.773823479734407E-4    3.651439237668923E-1    4.095898899792330E-1   -2.507789157384929E-4    2.586459040176179E-4
                        -5.582294296962107E-4   -3.333423301463843E-5   -1.485429863304269E-4    5.330409744288863E-5   -2.496666398395227E-4    2.563169604037999E-4    3.422036632971331E-1    4.177409113081104E-1

 1.687500000000000E9     3.752385496876964E-1    3.944543486236106E-1   -1.107065395714881E-4    2.912534779676354E-4   -1.965869441935615E-4    1.767088303077962E-4   -4.317230931456545E-4    2.732135934072705E-4
                        -1.025721107579279E-4    2.812053126056360E-4    3.717800696039605E-1    4.024923759091852E-1    1.037109065782105E-4   -2.382203374654220E-4   -1.294562452400932E-4    1.290973866567167E-4
                        -2.107780214551274E-4    1.708003993383103E-4    1.229837286193113E-4   -2.353268892887471E-4    3.789658892408324E-1    3.961220311524683E-1   -9.756220076567040E-5    3.258895494932000E-4
                        -4.409954716547224E-4    2.618206951951405E-4   -1.326278841066623E-4    1.202312328179332E-4   -1.154049197437284E-4    3.411879229318956E-4    3.545385345344453E-1    4.045209443021971E-1

 1.700000000000000E9     3.875585361340019E-1    3.799986788708264E-1    1.344688422537943E-5    2.605960893106814E-4   -1.170599432558962E-4    2.209977840853169E-4   -1.956675943510505E-4    4.233355754539241E-4
                         3.247181953014886E-5    3.100633373493087E-4    3.836940459082698E-1    3.872121777078256E-1   -1.553492704894299E-5   -2.271749680797888E-4   -7.423459292677328E-5    1.369382825733048E-4
                        -1.059955040079703E-4    2.288242148854114E-4   -1.391640536192369E-6   -2.049414785219451E-4    3.920756611316222E-1    3.814246873611611E-1    5.237647075295008E-5    3.151204486463073E-4
                        -1.907088511113481E-4    4.175258485131956E-4   -8.699270251276531E-5    1.502266478788369E-4    6.211823936269624E-5    3.192464511187243E-4    3.660466185978371E-1    3.899661147510755E-1

 1.712500000000000E9     3.988836075857455E-1    3.647513559812838E-1    1.128176707008530E-4    2.128314293049534E-4    1.020188307576998E-5    2.565812813414523E-4    8.221809293683630E-5    4.207874427156359E-4
                         1.424352753829975E-4    2.212971654694846E-4    3.944768437855246E-1    3.708233037463887E-1   -5.283155636316594E-5   -1.457437384441524E-4    5.850379361373325E-6    1.508977424088904E-4
                         9.102570835418106E-6    2.509340590949733E-4   -3.951891880685171E-5   -1.255450819805084E-4    4.042883242747441E-1    3.657275312337981E-1    1.493282177883325E-4    1.991122173770568E-4
                         7.684782515511194E-5    4.102530868660052E-4   -6.452677503803760E-6    1.727074426644525E-4    1.487421357884408E-4    2.163437762637371E-4    3.766522859429562E-1    3.743253911255990E-1

 1.725000000000000E9     4.090730350398374E-1    3.484528717877540E-1    1.452077573974361E-4    1.219162236844957E-4    1.197861592550309E-4    1.993301832944168E-4    2.593105234581731E-4    2.909873783538997E-4
                         1.816597524912046E-4    1.243805120701044E-4    4.041669730146752E-1    3.534476313715968E-1   -4.505069345314115E-5   -1.097112642947321E-4    6.288392613985216E-5    1.794230420756131E-4
                         1.121131997264010E-4    1.923446262935544E-4   -4.779749825132438E-5   -1.117159908851292E-4    4.154955010802652E-1    3.490926860416163E-1    1.883088484770698E-4    9.509523332016065E-5
                         2.655616218401426E-4    2.839841051233056E-4    3.746427243616290E-5    1.733267532790336E-4    1.869772219490218E-4    1.176920284439393E-4    3.863904859428900E-1    3.577381573263967E-1

 1.737500000000000E9     4.182365904356136E-1    3.310711663004525E-1    1.833971536287085E-4    4.752101165816335E-5    1.838033009834208E-4    1.084479365638471E-4    3.638523813685533E-4    1.012848567915070E-4
                         1.740291626441805E-4    5.576406259509609E-5    4.127065026234225E-1    3.351037553940102E-1   -5.898753651164551E-5   -1.067034071432589E-4    1.256004470740348E-4    1.356815647975971E-4
                         1.911333541560376E-4    1.339913325642269E-4   -1.743917383011836E-5   -1.075150704156598E-4    4.255121163928315E-1    3.315205049549669E-1    1.998259659733538E-4    1.383494609281331E-5
                         3.479382962964551E-4    1.032146102750703E-4    1.239141789908730E-4    1.386812156439242E-4    1.509962363673316E-4    1.697682070528660E-5    3.951399073498877E-1    3.403310742724871E-1

 1.750000000000000E9     4.263026420724177E-1    3.125970960516031E-1    1.488452700750307E-4    1.232614774799984E-5    2.165912185877386E-4    9.010028922340506E-7    3.152651248948324E-4   -8.791915970969737E-5
                         1.545668217549522E-4   -1.682087858123159E-5    4.199162178210898E-1    3.159120514871147E-1   -9.108108925754172E-5   -1.022741801975544E-4    1.720365802659614E-4    5.458627984975366E-5
                         2.090319288656445E-4    3.838865390295642E-5   -8.510258100718004E-5   -1.273682639806470E-4    4.342081668514363E-1    3.130784683888733E-1    1.325254483386768E-4   -4.044730687866006E-5
                         3.091092206880977E-4   -9.681631573732370E-5    1.729989171680733E-4    7.933223349204305E-5    1.508090236926253E-4   -4.360796892722282E-5    4.024977567867687E-1    3.221915994891831E-1

 1.762500000000000E9     4.330626002441037E-1    2.931543843898187E-1    1.514690924177952E-4   -7.338787830815583E-5    1.481601462090881E-4   -5.550131693036576E-5    1.996096883977721E-4   -2.517903598309044E-4
                         1.631882431878701E-4   -6.985274126619604E-5    4.256086082178179E-1    2.959829621630993E-1   -1.323570568192222E-4   -7.896972035537935E-5    1.955870019627296E-4   -1.281580718389788E-5
                         1.898028091860169E-4   -7.474237038678652E-5   -1.306340280233628E-4   -1.034912519084464E-4    4.413649516037621E-1    2.938293599624349E-1    1.236031758530403E-4   -7.967116105964003E-5
                         2.261519743384087E-4   -2.101455267400383E-4    2.097718884688748E-4   -3.382147400751008E-5    1.068707549521483E-4   -8.952948962736918E-5    4.084861355188881E-1    3.036353683105483E-1

 1.775000000000000E9     4.383717284902005E-1    2.731958992998164E-1    1.011646344396139E-4   -1.441026416280783E-4    9.593470128089470E-5   -1.279038263368792E-4    6.647455817020740E-5   -2.763177342119314E-4
                         8.114255475144323E-5   -1.465133279438586E-4    4.296366642012189E-1    2.755698815499912E-1   -1.771198001220054E-4   -1.758702470287842E-5    1.702809787608580E-4   -1.206960638283862E-4
                         1.363862230481027E-4   -1.146245104658346E-4   -1.491342660341335E-4   -2.615085359037341E-5    4.469188212142827E-1    2.738258215810961E-1    6.518215000751689E-5   -1.099825954154150E-4
                         4.717690402117286E-5   -2.967446116950780E-4    1.688902439051176E-4   -1.163204356628852E-4    5.604547605569029E-5   -1.090689708440620E-4    4.127821210336421E-1    2.847923853508783E-1

 1.787500000000000E9     4.422703186228781E-1    2.528121551389232E-1    1.660231386558703E-5   -1.814558069417310E-4    4.905646373611731E-5   -1.576806963464381E-4   -1.120981407465970E-4   -2.586308415068782E-4
                         7.922853133237606E-6   -1.655371044088327E-4    4.318825583539600E-1    2.545978637839678E-1   -1.231490411546454E-4    4.480639497634141E-5    9.407849601571483E-5   -1.963148820044669E-4
                         8.244863806880928E-5   -1.354742897482326E-4   -1.642101527237462E-4    4.555682358778525E-5    4.507998685460711E-1    2.532413068758815E-1   -1.334120530002925E-5   -9.225642847094979E-5
                        -9.833667498811990E-5   -2.540762433737790E-4    1.035793765046707E-4   -1.619636919867618E-4   -2.892074255637677E-5   -9.804270130718751E-5    4.154326274574519E-1    2.655085027516806E-1

 1.800000000000000E9     4.448222045767103E-1    2.321755625695426E-1   -7.107121864086463E-5   -1.159277820868179E-4   -7.986265428375335E-6   -1.604108389563592E-4   -2.062890594494767E-4   -1.429017476000391E-4
                        -8.542913279029289E-5   -1.435461787505550E-4    4.322715257856141E-1    2.333507791666165E-1   -1.322064389184327E-4    9.576310273651583E-5   -2.156517593703673E-5   -2.145218094693641E-4
                         4.243495673829223E-6   -1.453570828804878E-4   -1.066626616571744E-4    6.880605161283916E-5    4.533279426130370E-1    2.320711866610837E-1   -9.979118029497778E-5   -4.305232722520027E-5
                        -2.168907343800661E-4   -1.570313965680392E-4   -9.420959757385927E-6   -2.269262599138800E-4   -9.465238721572764E-5   -5.392847083759954E-5    4.164028967513334E-1    2.459705250576510E-1

 1.812500000000000E9     4.457429500933854E-1    2.114022513780849E-1   -1.225690697721958E-4   -2.235065463436912E-5   -3.484865659298851E-5   -1.515631758633538E-4   -2.560705043603665E-4   -2.957936917373075E-5
                        -1.724361100039239E-4   -3.621631074683726E-5    4.308503551880849E-1    2.119175167986219E-1   -9.785091110787906E-5    1.290893786420063E-4   -9.332343231179101E-5   -2.129546032039886E-4
                        -4.217755091631235E-5   -1.537496946609759E-4   -1.161411922524521E-4    1.031083785375536E-4    4.543824950677495E-1    2.105433951047016E-1   -1.042307256698865E-4    3.657994639422581E-5
                        -2.394552854581015E-4   -5.121433746684317E-5   -9.240504525350329E-5   -2.022098775045073E-4   -1.079154163153581E-4    3.485683896308242E-5    4.158474259636931E-1    2.259717042322822E-1

 1.825000000000000E9     4.449814121489890E-1    1.906420085464378E-1   -1.285505745737537E-4    5.787009030534178E-5   -1.264757624167356E-4   -1.375337111482812E-4   -2.156211503622560E-4    1.067628566978904E-4
                        -1.436215134420142E-4    7.288449976828558E-5    4.275462242721010E-1    1.906404459207788E-1   -5.597289860495593E-5    1.424879917176239E-4   -1.910609560703114E-4   -1.219373817086633E-4
                        -1.251617607786227E-4   -1.381514501328755E-4   -4.152435672163403E-5    1.348176343732744E-4    4.538184817432258E-1    1.889272334489609E-1   -8.059535410453122E-5    9.067809067121484E-5
                        -2.252860364065302E-4    1.245046598378059E-4   -2.148599211717590E-4   -1.409234528836446E-4   -6.527612609513646E-5    7.330842042140266E-5    4.138193081104518E-1    2.058355759504302E-1

 1.837500000000000E9     4.423493152154131E-1    1.698622248427373E-1   -7.173470510824793E-5    9.881373730448358E-5   -1.595643471682375E-4   -8.013095828039364E-5   -1.226471918946057E-4    2.085479867131663E-4
                        -7.536859925228775E-5    1.205180817032075E-4    4.223219714727575E-1    1.698069963083422E-1    1.416986558618600E-5    1.950670122938823E-4   -2.446673813811446E-4    1.251454710115756E-5
                        -2.011310939805539E-4   -7.635570106403287E-5    2.262966012211854E-5    1.801859784734229E-4    4.516606879375012E-1    1.674770341350540E-1    3.238162636520071E-5    9.645962940436624E-5
                        -1.316893070912349E-4    2.103949422541445E-4   -2.550137513015308E-4   -3.937525059025534E-6    1.352325892169743E-5    1.192238690305296E-4    4.103840201350762E-1    1.859183378856454E-1

 1.850000000000000E9     4.378440140504750E-1    1.493593146881857E-1    3.315349470171279E-6    1.255763729035624E-4   -2.117757097095953E-4    2.732492892364920E-5    3.632026909769523E-6    2.424968705873578E-4
                         1.643721545508746E-5    1.424298119050689E-4    4.152263169781933E-1    1.497416243679794E-1    1.034926108688486E-4    1.567305099974377E-4   -2.457860648894841E-4    1.288818145428130E-4
                        -2.273687012641723E-4    7.706946751123769E-6    1.148233758874199E-4    1.850605495947511E-4    4.478836260956730E-1    1.464896382418665E-1    6.345078646820261E-5    1.117841460053240E-4
                        -1.039387502528855E-5    2.674651829488921E-4   -2.131633183313816E-4    1.353954587386354E-4    7.559479561209545E-5    8.039841552491688E-5    4.054098898708337E-1    1.664654181106968E-1

 1.862500000000000E9     4.315491548424744E-1    1.289483646795851E-1    8.524164193554066E-5    1.261692799823419E-4   -2.053753568191178E-4    1.357650411545612E-4    1.342360897348794E-4    2.033379670141683E-4
                         6.463298228519036E-5    1.166362903648452E-4    4.063790262974213E-1    1.305256700255059E-1    1.438000309209277E-4    1.337373291051696E-4   -9.555935220202591E-5    2.411667088178069E-4
                        -1.995849421192069E-4    1.305473127560573E-4    1.725234884869950E-4    1.313245877202048E-4    4.424368230563360E-1    1.260246245908246E-1    1.162967392572680E-4    5.700471495860144E-5
                         1.428922558020838E-4    1.999679148366480E-4   -1.209903823433285E-4    2.244421753623533E-4    9.986913592769083E-5    5.530375053230698E-5    3.987809992793184E-1    1.477078481357826E-1

 1.875000000000000E9     4.233681521207857E-1    1.089932501046745E-1    1.273175902504352E-4    9.715359881136380E-5   -8.585191640282185E-5    2.476169634018288E-4    2.556596672838182E-4    9.524028112047152E-5
                         1.312013365805330E-4    5.026307397235214E-5    3.957797475953981E-1    1.122935800378567E-1    2.062192095272826E-4    4.001650887773564E-5    4.373661878478874E-5    2.482540560337016E-4
                        -1.146986424359617E-4    2.199500726072724E-4    2.117370150247934E-4    2.181304343769081E-5    4.351840904117709E-1    1.061343475688509E-1    1.401714673698752E-4    7.304374034264863E-6
                         2.235295736781710E-4    1.072188418513941E-4    2.340014456244323E-5    2.841887843191584E-4    1.317444427953659E-4    2.195344916158844E-5    3.903414352793401E-1    1.298971654882428E-1

 1.887500000000000E9     4.134199431453037E-1    8.967036779997972E-2    1.475565380659164E-4    1.124228641965786E-5    5.233073723861492E-5    2.488744796611686E-4    2.466117664709534E-4   -5.143197229089352E-5
                         1.470681975851245E-4   -1.433724608694283E-5    3.833711714679739E-1    9.518511937975833E-2    1.988365016918213E-4   -5.211282149325383E-5    1.730025521403133E-4    2.053458588028455E-4
                         3.097973536556471E-5    2.600679846959171E-4    1.677679944995363E-4   -6.073417752487343E-5    4.259847564776946E-1    8.700981888133645E-2    1.167146424231293E-4   -6.806578963711811E-5
                         2.281504618499232E-4   -4.065549949767332E-5    1.712046040054593E-4    2.080225066829278E-4    1.302628637463202E-4   -7.332087884104538E-5    3.799803092186904E-1    1.129220668694234E-1

 1.900000000000000E9     4.017831441875453E-1    7.121635649632199E-2    1.377695330814582E-4   -7.162608340759231E-5    1.557400927779155E-4    2.024694354497154E-4    1.247739107473364E-4   -1.788160511176587E-4
                         1.478293095308708E-4   -5.878971173781708E-5    3.692054351361784E-1    7.939855875666495E-2    1.439054956994652E-4   -1.133274795833247E-4    2.414216421505874E-4    1.121159170277729E-4
                         1.744746633685546E-4    2.257815495105015E-4    1.401891211462779E-4   -1.059695642467597E-4    4.150626020755114E-1    6.868823029211596E-2    1.063451353166631E-4   -1.725271976639030E-4
                         1.610599594413204E-4   -1.733830515438435E-4    2.616008005724578E-4    8.486443995141249E-5    1.232040635810203E-4   -1.086989419723651E-4    3.678892696650854E-1    9.687793630909501E-2

 1.912500000000000E9     3.887119276527860E-1    5.396667734033848E-2    7.770355592114378E-5   -1.300110359266481E-4    2.754535594752852E-4    5.723919752939522E-5    2.304325571243419E-5   -2.315174305058684E-4
                         7.902697054718733E-5   -1.728297137875282E-4    3.535694899387094E-1    6.497890126404782E-2    9.182169695283873E-5   -1.729008209784834E-4    2.352927696131272E-4   -8.915770146292225E-5
                         2.736520529740296E-4    4.025666194315156E-5    1.382145169297622E-4   -1.659811156421162E-4    4.023719765506535E-1    5.112119270342994E-2    3.922656440520213E-5   -1.761040174950433E-4
                         9.277052293542050E-6   -2.173870163453099E-4    2.635458627217002E-4   -6.502625153483888E-5    3.477741828094827E-5   -1.626684612768058E-4    3.542010450240721E-1    8.195631198337165E-2

 1.925000000000000E9     3.740491944165198E-1    3.825197507910917E-2    2.526516548462157E-6   -1.767526416031141E-4    2.760756209344705E-4   -9.493943429814353E-5   -7.990605921332004E-5   -1.814379334838379E-4
                         4.505069525575125E-5   -1.656196234216633E-4    3.366322520349172E-1    5.231691405899491E-2    3.038200545726718E-5   -1.585877776862946E-4    1.714423856991646E-4   -1.843727369227514E-4
                         2.653938426904296E-4   -8.848845704779253E-5    1.364633747804783E-5   -1.774241900703712E-4    3.882404045082448E-1    3.467579879667067E-2   -4.238327290042985E-5   -1.838958842171864E-4
                        -1.157754541043813E-4   -1.714282592554865E-4    1.746075892126691E-4   -1.719476140001068E-4   -3.461117189232451E-5   -1.741916520946368E-4    3.390946035293483E-1    6.819236523167102E-2

 1.937500000000000E9     3.580882517006032E-1    2.417689844355169E-2   -6.075229200109011E-5   -1.586827345953822E-4    1.763570415875040E-4   -2.153975243076768E-4   -1.848019144934081E-4   -9.727486966495270E-5
                        -6.526745534541536E-5   -1.715439924816532E-4    3.186384748602145E-1    4.146025865228999E-2   -4.046860019219857E-5   -1.995076020134461E-4    5.300121366738293E-5   -2.560587748949952E-4
                         1.618440414199186E-4   -2.081726425833581E-4   -2.775762366207685E-5   -1.985905787441272E-4    3.728622468650091E-1    1.954109490088422E-2   -1.168336768651767E-4   -1.595036973559843E-4
                        -1.752756110860001E-4   -8.392712692564701E-5    3.431400793909172E-5   -2.372337592708467E-4   -1.059846569080746E-4   -1.475325073008403E-4    3.228422850059632E-1    5.599433852058804E-2

 1.950000000000000E9     3.407864000398845E-1    1.207313163715344E-2   -9.123573171747924E-5   -9.666569980989211E-5    9.313227074807265E-6   -2.810070649204176E-4   -1.831075400923726E-4    5.352394108788356E-5
                        -1.192313968672215E-4   -9.105487157735762E-5    2.998020719498442E-1    3.274031129354935E-2   -1.559258871481021E-4   -1.352043160950653E-4   -9.459261126918279E-5   -2.185607413383207E-4
                         4.004717549465198E-5   -2.818670889883957E-4   -1.211468680326519E-4   -1.429000012547795E-4    3.562347938955491E-1    5.879387817732930E-3   -1.595792647436622E-4   -1.037661741788942E-4
                        -1.952707316591191E-4    4.465579181314216E-5   -1.071384066118644E-4   -2.346809334509636E-4   -1.586816552562281E-4   -7.843540243238138E-5    3.055536438803149E-1    4.563626142325535E-2

 1.962500000000000E9     3.223803194785179E-1    1.843090128428773E-3   -1.403124794835486E-4   -4.569525571836563E-5   -1.268309457020484E-4   -2.293680111457499E-4   -1.227205385573413E-4    1.423731635389970E-4
                        -1.603001602914355E-4   -5.966463297814878E-5    2.802912975806339E-1    2.626429722915627E-2   -1.819807783625829E-4   -7.800880811434136E-5   -2.228650925340547E-4   -1.474885664432951E-4
                        -1.229588420804165E-4   -2.439099004391051E-4   -1.854378768085365E-4   -8.395470596302150E-5    3.385937397002852E-1   -5.994647436043237E-3   -1.968851066668870E-4   -2.973547141689926E-5
                        -1.290981901656665E-4    1.219286749604470E-4   -1.662556051398228E-4   -1.468952883825089E-4   -1.986340883506535E-4   -2.602307336669740E-5    2.874009157673070E-1    3.737931864544874E-2

 1.975000000000000E9     3.028828167096471E-1   -6.266177015119117E-3   -1.544020053444643E-4    6.762759863031403E-6   -2.303113863760265E-4   -1.244447073140004E-4   -4.884643280895299E-6    1.520707796824076E-4
                        -1.444157762161940E-4    1.053065986992880E-5    2.602631402029348E-1    2.229017746253455E-2   -2.033572085606578E-4    2.930221406536406E-5   -2.338963794417445E-4   -5.217058013848038E-6
                        -2.516722387748126E-4   -1.420186733218844E-4   -2.084561970611631E-4    7.608132527129697E-6    3.200088271972780E-1   -1.570885013433744E-2   -1.880851033134720E-4    5.873016584648162E-5
                        -3.406317733332623E-5    1.716779002224754E-4   -2.299892089310500E-4   -1.856441405001884E-6   -1.805770158141319E-4    4.938202191584136E-5    2.684944138979149E-1    3.148304760199933E-2

 1.987500000000000E9     2.825704716943445E-1   -1.226257079379611E-2   -1.340234071279293E-4    5.108502524297998E-5   -2.479481284137400E-4    3.184140985092980E-5    9.083117646971223E-5    1.566830646973140E-4
                        -1.470203855591226E-4    6.253179144369169E-5    2.399708120919945E-1    2.096091418642663E-2   -2.122757525308013E-4    8.271801582107248E-5   -2.147580268377320E-4    1.071117982859955E-4
                        -2.698768165110325E-4    3.580476755178461E-5   -1.684614362231931E-4    8.307508592961946E-5    3.006295695049924E-1   -2.318000441147795E-2   -1.545041482068855E-4    1.308536486457869E-4
                         6.983787773556007E-5    1.657309024827196E-4   -1.975813279293809E-4    1.421870302794522E-4   -1.798948312064322E-4    1.302542012734617E-4    2.489834695484574E-1    2.808117927415611E-2

 2.000000000000000E9     2.618143279964956E-1   -1.613451950719624E-2   -1.028537168522611E-4    1.135067419614173E-4   -1.849777075931361E-4    1.510755639813987E-4    1.152002867621031E-4    6.507784053200257E-5
                        -1.136545583540770E-4    1.270789429898805E-4    2.196616612909179E-1    2.205538234320538E-2   -1.132369823661221E-4    1.714969384763478E-4   -1.039970748073783E-4    1.837565188269976E-4
                        -1.899809623772559E-4    1.590193836032380E-4   -1.197281905771930E-4    1.689032670721670E-4    2.806004553539549E-1   -2.837294732851516E-2   -9.387354835867790E-5    1.835658425125300E-4
                         1.183627335648370E-4    7.463298422439164E-5   -8.956450308304896E-5    1.884272378814172E-4   -9.874415810973345E-5    1.965738529727080E-4    2.290760308699305E-1    2.712462004740201E-2

 2.012500000000000E9     2.407843236592328E-1   -1.819812146045979E-2   -2.862891586523326E-5    1.719171018858944E-4   -8.421939047276595E-5    2.140597704338205E-4    1.471633081551365E-4   -7.752099479244683E-6
                        -4.069336421198247E-5    1.688316493615616E-4    1.998416442909449E-1    2.507888866964332E-2   -2.471029532174048E-5    2.140726791060114E-4    2.408111471630144E-5    1.938738860395949E-4
                        -8.815525135399278E-5    2.328950719679528E-4   -3.368037018095835E-5    2.190549825830523E-4    2.602803534918777E-1   -3.164901310226843E-2   -3.120436793234537E-5    2.116846759239257E-4
                         1.456873794361922E-4   -5.599268029374355E-6    1.021674406417138E-5    1.889523275899755E-4   -2.856534484297014E-5    2.234426666928534E-4    2.092632912350210E-1    2.811549366458432E-2

 2.025000000000000E9     2.200533250982444E-1   -1.776796316981856E-2    3.715284096893126E-5    1.661167708755994E-4    3.557547744181145E-5    1.971416515207599E-4    1.013777400013068E-4   -9.018870747361525E-5
                         1.751597134862209E-5    1.705375620878422E-4    1.806904527206528E-1    3.057069289409308E-2    4.897795406040328E-5    2.059268892477222E-4    1.176216624767016E-4    1.410011118897047E-4
                         6.874072901658352E-5    2.193407310491178E-4    7.114618189834580E-5    2.173746283812531E-4    2.397022077878325E-1   -3.258958336191569E-2    9.559503477754178E-5    2.065413141223731E-4
                         7.298790275586977E-5   -8.212620970728644E-5    1.356668302303479E-4    1.370027743346399E-4    8.624234963395951E-5    1.925358978790506E-4    1.897889682054630E-1    3.152013227494407E-2

 2.037500000000000E9     2.000407476486914E-1   -1.491564702220557E-2    1.089108979931484E-4    1.582399036479849E-4    1.645578968478875E-4    1.358140295734246E-4    3.133750537324248E-5   -1.479228677766045E-4
                         8.488118042625690E-5    1.462145851700880E-4    1.627385811040270E-1    3.842133428561454E-2    1.653798723733852E-4    1.750167140572841E-4    1.763995321420125E-4    5.928603186100211E-5
                         1.505923840132689E-4    1.461215277973966E-4    1.612615404799744E-4    1.581286038519666E-4    2.192956911351696E-1   -3.117873004150642E-2    1.773433937753311E-4    1.466659000102400E-4
                         2.116341981491107E-5   -1.290324076945473E-4    1.871940757817451E-4    6.198926636985008E-5    1.683911383018353E-4    1.534694191940214E-4    1.711400012438050E-1    3.737860879763476E-2

 2.050000000000000E9     1.810733897923424E-1   -9.566028044633924E-3    1.444943557272327E-4    8.092560401120611E-5    1.872235728393492E-4    5.491758180143890E-5   -3.165216671801395E-5   -1.046470745666781E-4
                         1.457239470265407E-4    8.340304473485452E-5    1.462218521659942E-1    4.826937350627057E-2    2.403623914504910E-4    4.667067264774186E-5    1.761875509503970E-4   -5.858563373973753E-5
                         2.056097893153548E-4    2.334795915673460E-5    2.060374900723038E-4    5.394523477949238E-5    1.995250393744179E-1   -2.767389761168873E-2    2.118795931586267E-4    5.762647102804085E-5
                        -4.459656591465616E-5   -1.075550314429294E-4    1.781826170593789E-4   -6.960758305763410E-5    2.088559046969281E-4    5.869687891744505E-5    1.537929267686461E-1    4.546092491421574E-2

 2.062500000000000E9     1.633211722865187E-1   -1.943923419281726E-3    1.609671529747928E-4    2.160793430289243E-5    1.716790541231600E-4   -9.396821649862575E-5   -9.595647194144786E-5   -5.536652568764126E-5
                         1.576692315685396E-4    3.565582077703189E-5    1.315721847432857E-1    5.996039095020516E-2    2.106189664366360E-4   -4.871638002306597E-5    1.370165229205842E-4   -1.403321449089717E-4
                         1.681199010936928E-4   -1.015744439530202E-4    1.901411850573717E-4   -5.330462515824768E-5    1.807612184162991E-1   -2.212175376933237E-2    2.233366690663182E-4   -3.381523777157654E-5
                        -9.696961784587075E-5   -5.762789068294637E-5    8.176875842548315E-5   -1.312914930308593E-4    2.499330022431178E-4   -5.152934476699761E-6    1.379585937704774E-1    5.564527654191146E-2

 2.075000000000000E9     1.469143588636038E-1    7.852128006294905E-3    1.737049545951118E-4   -5.921905027537358E-5    7.624321597647162E-5   -1.453000550801697E-4   -9.087350883400317E-5    4.256740052042424E-7
                         1.712843553670593E-4   -4.053643485563001E-5    1.189279321676833E-1    7.351444282698871E-2    1.424428974568087E-4   -1.391830240866549E-4    1.959494078974089E-5   -1.398519403861749E-4
                         1.124131377255801E-4   -1.458402791432106E-4    1.361773329126417E-4   -1.555917778438357E-4    1.632705886237084E-1   -1.452123107363555E-2    1.553849680213317E-4   -1.091281116802143E-4
                        -1.183621603692989E-4    4.878067644298753E-6    9.038052492531090E-6   -1.428952990081175E-4    1.810884581262887E-4   -1.080661892220390E-4    1.238850121378127E-1    6.781420123877856E-2

 2.087500000000000E9     1.319893519569751E-1    1.946943049705405E-2    9.850434153906075E-5   -9.346184487288288E-5   -1.236480614485729E-5   -1.439613018248110E-4   -4.759166966378004E-5    3.849896890248861E-5
                         9.380594720209013E-5   -1.162063507165378E-4    1.082339974482952E-1    8.849009316738594E-2    2.873109859285919E-5   -1.797673016713399E-4   -5.361939405927471E-5   -9.937709216777876E-5
                        -3.325493317386808E-5   -1.807957339522758E-4    4.748522174301932E-5   -1.596358604099107E-4    1.472991469095536E-1   -5.012012887122198E-3    8.812543971942411E-5   -1.631335705305465E-4
                        -6.492962402324543E-5    5.525925535751379E-5   -8.209301746021965E-5   -1.222745695085295E-4    8.231301507600548E-5   -1.543953070147158E-4    1.116708990963069E-1    8.171829186460478E-2

 2.100000000000000E9     1.186364429547170E-1    3.265495954348803E-2    4.727608155819354E-5   -1.296081989024993E-4   -9.052939336019149E-5   -1.392144895321081E-4   -4.333002459891856E-5    7.851338640311806E-5
                         9.176738366484182E-5   -1.288347908813059E-4    9.970212772535580E-2    1.045813626795161E-1   -3.548536416998602E-5   -1.806714530039840E-4   -1.023986074657038E-4   -4.201793390052601E-5
                        -1.031834833509432E-4   -1.379082815423120E-4   -1.760617262838243E-5   -1.861615840765028E-4    1.329584708749844E-1    6.273572040547244E-3    1.970039675443266E-5   -1.992298292665065E-4
                        -5.405269845786153E-6    9.062658833859671E-5   -1.153600912015861E-4   -3.821923075946168E-5    1.982613965784787E-5   -1.885795579447182E-4    1.013544264190337E-1    9.699155800526318E-2

 2.112500000000000E9     1.069334855816986E-1    4.679033614015631E-2    6.132392173547930E-6   -1.544253915800997E-4   -1.158967115293857E-4   -6.473123573423358E-5    3.642375854262877E-5    1.048851450017872E-4
                        -1.233432664102964E-5   -1.603539029848352E-4    9.314569664573999E-2    1.211312960678060E-1   -1.125331897401152E-4   -1.263783393512648E-4   -1.262099680785530E-4    1.112650361201550E-5
                        -1.390498338112901E-4   -3.888511478910393E-5   -1.036705842542766E-4   -1.474020012563760E-4    1.204539819775493E-1    1.896598883040445E-2   -5.920239952789084E-5   -1.876976983037126E-4
                         2.815878025466363E-5    8.628032328762889E-5   -1.433324892565062E-4    2.474226767388260E-5   -6.744777837028417E-5   -1.616439149064947E-4    9.308698552718737E-2    1.130453072785184E-1

 2.125000000000000E9     9.703548335269452E-2    6.166042142430304E-2   -8.473382565795839E-5   -1.216813997121603E-4   -1.084528700615433E-4    2.765718505290020E-5    6.731421352216181E-5    5.300182270881466E-5
                        -6.506186440464212E-5   -1.147535231910003E-4    8.859996313696751E-2    1.379920057688028E-1   -1.743039064918009E-4   -7.569837695440593E-5   -5.684089998117202E-5    4.186783658324240E-5
                        -1.384482190773807E-4    3.291519006319122E-5   -1.431743006079411E-4   -5.931179049507728E-5    1.096125010583443E-1    3.286511234133761E-2   -1.227903988027715E-4   -1.212375871746646E-4
                         6.370961543031407E-5    2.963838962615607E-5   -7.128803602466920E-5    7.410207540387016E-5   -1.091997054049884E-4   -1.196471890235569E-4    8.686691592832563E-2    1.295909628069591E-1

 2.137500000000000E9     8.912942971362660E-2    7.701735639740105E-2   -9.898381634439563E-5   -1.045352536336096E-4   -1.119787998803184E-4    6.722517878687980E-5    5.857111887705596E-5    5.136829786224038E-7
                        -1.113561617750584E-4   -7.646629110531034E-5    8.608836293350228E-2    1.546208818937099E-1   -1.821669427524421E-4    1.687663260964755E-5   -2.572748434294175E-5    8.531770690305279E-5
                        -8.628092523448762E-5    7.294659894431479E-5   -1.635304545106975E-4    2.728013183247726E-5    1.004964836205455E-1    4.763153849289408E-2   -1.428248024989990E-4   -4.592743652908636E-5
                         8.626600860689363E-5   -6.207530944730674E-7   -1.462148938447064E-5    9.032269635409936E-5   -1.374895530261636E-4   -3.015898876471626E-5    8.276961153519558E-2    1.462971277702549E-1

 2.150000000000000E9     8.331056464009237E-2    9.250207975810532E-2   -1.296379889834179E-4   -3.301942275142811E-5   -2.254784843312327E-5    9.705324106236021E-5    6.601411064991281E-5   -4.097282403220282E-5
                        -1.173660819182609E-4   -2.295044813847524E-5    8.567401695807060E-2    1.709270224135717E-1   -1.368711345814240E-4    1.074611145477949E-4    1.740188240246254E-5    6.165398108964434E-5
                        -2.150465756447419E-5    1.133719805034695E-4   -1.079774792077628E-4    1.009448512464418E-4    9.319463664757990E-2    6.286328607148321E-2   -1.664939799304943E-4   -1.582786264912155E-5
                         4.283711026172191E-5   -2.550065822804747E-5    3.571693714707625E-5    7.054408380167383E-5   -1.396614516300621E-4   -5.052899731042076E-6    8.097945396267774E-2    1.629567089356348E-1

 2.162500000000000E9     7.959000202508411E-2    1.080789173453364E-1   -1.174620375861109E-4    2.526383717913129E-5    5.413954129839816E-5    8.830537557010507E-5    2.747177220220565E-5   -5.271408524407881E-5
                        -1.353789794679163E-4    5.320085243902519E-5    8.727925810344320E-2    1.867008479312642E-1   -5.948669199943346E-5    1.138321508732088E-4    9.229222137663366E-5    6.566730224908177E-5
                         1.566872376094402E-5    1.035667537540440E-4   -7.561570463448836E-5    1.288752516277163E-4    8.768214282690831E-2    7.821383129870192E-2   -1.306362482379442E-4    5.070429884204786E-5
                         2.468783125087819E-5   -8.059420405027232E-5    4.140400259015048E-5    5.538385835957506E-5   -1.301314357405998E-4    5.714295970217297E-5    8.127140981578569E-2    1.794027342566558E-1

 2.175000000000000E9     7.780039320208645E-2    1.235663530975023E-1   -7.932343486998964E-5    5.507987127572583E-5    6.547990338472040E-5    4.089091467447181E-5    8.276482130030157E-6   -2.831648042746861E-5
                        -8.503679512612331E-5    9.843372365992033E-5    9.059673351840966E-2    2.019378905243046E-1   -5.008224984744140E-6    1.262645223079841E-4    6.533584295199968E-5    1.398941964145290E-5
                         6.587703716335091E-5    6.566840073526509E-5    9.223313236695296E-6    1.436875942382089E-4    8.391802527580260E-2    9.342647378359419E-2   -8.205568003975714E-5    8.887043878272589E-5
                        -1.941954425052384E-5   -5.722408027647264E-5    6.298236799825358E-5    3.028549601748503E-5   -8.222289496816002E-5    9.328460420922728E-5    8.339930529828639E-2    1.955744700435786E-1

 2.187500000000000E9     7.787147682683529E-2    1.389434963002397E-1   -4.707908128903650E-5    8.668304778524658E-5    9.131239614532327E-5    1.681987075626009E-5   -4.882405621290001E-5   -4.836339241801290E-5
                        -3.620570351481599E-5    8.585957362098415E-5    9.554573535425261E-2    2.166233345798256E-1    6.309922014876167E-5    9.392783578491918E-5    3.470934803547836E-5   -1.950531429166036E-5
                         9.009238608364961E-5   -4.606122478512156E-6    6.677141711380740E-5    1.083616835038831E-4    8.192224030755353E-2    1.083701928516976E-1   -6.498351346857030E-6    1.284478459629878E-4
                        -2.594724179459451E-5   -5.486716354817338E-5    3.189431836220016E-5   -1.410998047018259E-5   -3.032983054765873E-5    1.079408333460432E-4    8.721083305462181E-2    2.111958354171172E-1

 2.200000000000000E9     7.944300850118768E-2    1.542485093069196E-1    1.033970429936414E-7    8.953354768846668E-5    7.331821250064224E-5   -1.862999834124137E-5   -4.761550475700215E-5   -8.038245614694415E-6
                         1.605542419661275E-5    1.062629246681891E-4    1.016591828119918E-1    2.306584750459685E-1    1.015370547238682E-4    6.718232377122497E-5    2.209491190012331E-5   -4.139743663903022E-5
                         7.319537561729562E-5   -4.495622940739097E-5    9.370922930186013E-5    5.980849432211965E-5    8.170085380992780E-2    1.230765112712862E-1    1.735150473766480E-5    9.960453945205780E-5
                        -4.971659773880716E-5    2.306726607997247E-6    3.297061891633950E-5   -4.059480880513118E-5    7.720200908661714E-6    1.199564804134901E-4    9.253182178698939E-2    2.262927912442079E-1

 2.212500000000000E9     8.238586633188019E-2    1.693153047504215E-1    1.947337271446638E-5    4.258644912739962E-5    5.439072696451319E-5   -4.681833251844625E-5   -4.997194529230571E-5    4.384000948737481E-5
                         3.909597863514435E-5    6.417891915034807E-5    1.087938911565481E-1    2.441048389675001E-1    1.020449400330303E-4    9.749482068767543E-6    9.484053351564944E-6   -4.311611346738808E-5
                         3.613190045147381E-5   -6.753057973362676E-5    9.803674763217575E-5    2.449642089922696E-5    8.314061290475284E-2    1.373628468764428E-1    5.927014090249257E-5    7.931380729342325E-5
                        -4.670076704861912E-5    2.586357246180919E-5   -8.631703264089178E-6   -5.470437103995714E-5    5.381743710920495E-5    9.429530209070444E-5    9.900525165904993E-2    2.406176751072182E-1

 2.225000000000000E9     8.635636711305855E-2    1.838608314426267E-1    8.360824955351895E-5    3.655656946640550E-5   -5.656901801225388E-6   -5.965647271556342E-5   -1.490255840396191E-5    3.358230156371302E-5
                         4.929984211573573E-5    5.201857492283818E-5    1.167385448415548E-1    2.565685866296141E-1    8.861761189708614E-5   -6.350625260502720E-5   -4.068372565383117E-5   -2.109510184849893E-5
                        -4.994854965725753E-7   -8.566991091544165E-5    1.110982676380655E-4   -5.508834278247432E-5    8.610160181663756E-2    1.513383577515691E-1    7.063221210748178E-5    3.923958060929585E-5
                        -1.807305144206318E-5    4.048724031195026E-5   -1.049106193202178E-5   -3.729235162802949E-5    7.793669548698123E-5    4.428929780407589E-5    1.065664411492364E-1    2.539895546452159E-1

 2.237500000000000E9     9.132942810810307E-2    1.978057927169019E-1    9.192649781206199E-5    1.425512379652972E-5   -3.762198653997159E-6   -4.388305390510726E-5    1.842299314289859E-6    4.837190293590629E-5
                         9.129540903117877E-5   -2.620879878819907E-6    1.254719604905911E-1    2.678629226489170E-1    3.282425707254984E-5   -5.646553757507131E-5   -2.384271023858313E-5    2.714297003737666E-6
                        -4.432708120824823E-5   -6.544595164655833E-5    7.116566249845253E-5   -7.035549003675007E-5    9.025784085196716E-2    1.649686105396762E-1    8.468091605864846E-5    3.125390823624077E-6
                         1.451728133009425E-5    4.564226722905091E-5   -2.196138181917577E-5   -1.739520793568693E-5    6.764543079729331E-5    1.027487689281902E-5    1.151382222372463E-1    2.662639026722424E-1

 2.250000000000000E9     9.728131010938716E-2    2.108681298843894E-1    4.401547300165812E-5   -1.985649729505920E-6   -5.681303444827985E-5   -1.353898922744797E-5    2.863369592138682E-5    2.910328629895413E-5
                         6.059533410358369E-5   -4.188931841777539E-5    1.350653791904951E-1    2.781399003396743E-1    4.401887256611232E-6   -8.370150258469678E-5   -3.351399447780899E-5   -2.717274423116047E-5
                        -7.334588117727574E-5   -1.341985968628145E-5    2.420241438869218E-5   -1.056782541868826E-4    9.545132054549829E-2    1.780086076519903E-1    6.687038601987096E-5   -1.205428093326665E-5
                         3.525922912293841E-5    2.173591900908998E-5   -3.716546968518158E-5   -5.356039578054107E-6    7.114949544609094E-5    1.370837856502359E-7    1.249070970751243E-1    2.774480734608080E-1

 2.262500000000000E9     1.040511094178741E-1    2.229078838632540E-1    4.716356584333459E-5   -2.625969702742944E-5   -5.658144420432899E-5    1.019562904806669E-5    2.635008495627929E-5    4.878859357007983E-6
                         1.422829562284125E-5   -6.905644915153215E-5    1.455439925275185E-1    2.871933288598496E-1   -5.255020293375422E-5   -7.167718736038719E-5   -3.000863951496428E-5    3.258724720813649E-6
                        -5.527375109439130E-5    1.077181940379783E-6   -2.967799773702977E-5   -7.492231169762138E-5    1.015478361584261E-1    1.905061732945184E-1    4.721141692427021E-5   -3.894876562935560E-5
                         4.334280310026881E-5    1.438016846635846E-5   -1.463310096030063E-5    1.958619023391080E-5    7.478493691227172E-5   -4.923528790987824E-5    1.356705160196345E-1    2.876470277947813E-1

 2.275000000000000E9     1.119016952917325E-1    2.337986404526748E-1    2.319520290916002E-5   -5.294086245114504E-5   -2.896719286937010E-5    2.341292169720523E-5    3.423156760412358E-5    3.662893448645053E-6
                        -1.181204726660519E-5   -5.286937407194916E-5    1.567702359586308E-1    2.953682719963782E-1   -5.210863259695057E-5   -1.454645612270065E-5   -2.307293450158755E-5    3.301044990311544E-5
                        -4.107372756626720E-5    5.473237813514472E-5   -6.084429423274902E-5   -4.115954883281325E-5    1.083707695941475E-1    2.022434940533539E-1    2.634609201320563E-5   -2.432824475106293E-5
                         3.033719904731568E-5   -9.209232498029761E-6   -2.212362302564141E-5    2.495828016963176E-5    2.265292770031645E-5   -7.177491789364769E-5    1.471403611945698E-1    2.969546660605630E-1

 2.287500000000000E9     1.208382631314335E-1    2.437818280420602E-1    3.171763436060280E-6   -4.288275353957531E-5   -8.093840343540234E-6    4.667985329297432E-5    1.338061996349249E-5   -3.327957369152693E-6
                         1.798745782480472E-6   -6.675365201975225E-5    1.687278180044464E-1    3.027194475517050E-1   -8.723604643745141E-5    9.740310447255957E-6    3.999800969890055E-7    1.639061008253549E-5
                         2.837787816455133E-6    6.399655431028830E-5   -6.131254171027154E-5   -3.466955913713976E-5    1.160426287482994E-1    2.130428822000858E-1    6.072418062652138E-6   -5.849549006569958E-5
                         1.275906787854389E-5   -2.044053431176496E-5   -5.161537814069858E-6    1.940359580380185E-5   -1.009635100597196E-5   -4.591472006490768E-5    1.592728090024086E-1    3.053740533926874E-1

 2.300000000000000E9     1.308656927304739E-1    2.528867994591642E-1   -3.204082849211896E-5   -8.616261065036947E-6    2.170569468670513E-5    8.363915323530899E-6   -9.495548706116608E-6   -1.909111698041980E-5
                         4.991227339801304E-6   -1.131577335067024E-5    1.812641088277518E-1    3.093468021308822E-1   -8.694068647649729E-5    1.798134094277721E-5    5.766866832322646E-7    4.126276687870251E-5
                         3.506540942568884E-5    3.954243121019304E-5   -6.807856600582143E-5    3.025651074912893E-5    1.244903023610028E-1    2.228876533450777E-1   -2.599963637379070E-6   -2.763558755531820E-5
                         6.843649427015632E-6   -3.039134235973497E-5   -4.816500821637367E-6    1.672644683152106E-5   -1.203836817795865E-5   -4.744515835936238E-5    1.719572661117931E-1    3.128939440252527E-1

 2.312500000000000E9     1.417778210774955E-1    2.611209657652525E-1   -4.349143135460993E-5   -7.102688699363069E-6    3.610370302352414E-5    3.878551655737659E-5   -4.125544466032506E-5    6.225716236081692E-6
                        -3.397205926271974E-5   -6.337890255998586E-6    1.939824516850937E-1    3.150929231607916E-1   -4.943437866469344E-5    4.576727323820768E-5    2.289388118521326E-5    1.591360882361869E-6
                         4.185826379197555E-5    1.759188413607146E-5   -4.572856676505815E-5    7.230786863124594E-5    1.337348721578363E-1    2.316232535683656E-1   -2.543153963799417E-5   -1.172942444531218E-5
                        -2.365854990001949E-5   -2.572999985059970E-5    9.456413780679541E-6    9.704158392556248E-7   -2.988590698099525E-5   -1.999478676145176E-5    1.850076915951935E-1    3.192511601041490E-1

 2.325000000000000E9     1.533525674505929E-1    2.687477061517287E-1   -2.383066119588048E-5    1.509321903845154E-5    2.543136251913092E-5   -8.077947443357713E-6   -2.221566840647332E-5   -1.595056007677004E-5
                        -4.768178094190550E-5    7.656207700686771E-6    2.070108734574675E-1    3.200326458172220E-1    8.022817106277155E-7    5.811004379019597E-5    1.859642546070890E-5    2.682470337480033E-6
                         4.321673428025203E-5    9.290202701843749E-7   -8.115003153610971E-6    5.580832144895895E-5    1.438538439138658E-1    2.394018017786580E-1   -4.944606421212420E-5   -1.472609209882125E-5
                         7.226138263543679E-6    5.277779297388551E-6    1.587945699002944E-5   -1.886832392003604E-5   -2.975233181152368E-5    2.356012732545971E-5    1.983079959041004E-1    3.245511849246447E-1

 2.337500000000000E9     1.653453268061383E-1    2.759061181312410E-1   -9.383411780525473E-6    3.115936097711863E-5    5.266131739200403E-5   -2.287244507832499E-5   -1.531256095752139E-5    8.225044459984193E-6
                        -3.534524524736547E-5    8.794746385802338E-5    2.200034353682260E-1    3.241030340521764E-1   -2.838390661158812E-5    4.347175838593413E-5   -1.370203229454458E-6   -2.323781963486945E-5
                         2.303022207935905E-5   -4.994740216597642E-5    1.810224436145460E-6    6.561596720715124E-5    1.547205424613816E-1    2.463505599840300E-1   -2.324712651978366E-5    1.981723378409454E-5
                        -1.300983098712902E-5    3.581651287124956E-6   -1.331483347956254E-6   -3.988077739074507E-6   -4.647525187446697E-5    2.573124700462340E-5    2.118201408399683E-1    3.288312395482529E-1

 2.350000000000000E9     1.774484554321727E-1    2.821808048254649E-1   -1.436945756961115E-5    2.363972343507854E-5   -1.735262562503681E-5   -4.540595521377193E-5   -3.416506025600366E-6   -1.654946558734064E-5
                         1.194166333182317E-5    2.249149974087257E-5    2.330594358533729E-1    3.269649243519942E-1   -6.888441808558569E-6    3.188750992831523E-5    1.109238943420817E-6   -1.814421594323791E-5
                        -2.099598505958290E-5   -1.242193579835952E-5    1.628242784211130E-5    1.905372549699484E-5    1.662316733362211E-1    2.524966916134377E-1    1.912649755609214E-6    2.916804936994417E-5
                         7.633063809418527E-6    2.343807487520983E-5   -4.025745544011079E-6   -1.811718323691137E-5   -2.562506512560173E-5    3.033830449404249E-5    2.256747781546691E-1    3.318943300416479E-1

 2.362500000000000E9     1.894228343197890E-1    2.875931493076777E-1    2.371813475885014E-5    1.197477792352202E-5    2.492641262275092E-5   -1.984405354194556E-5   -2.176533485800855E-5    2.959091337958981E-5
                         2.867524680442567E-5    3.862267327957528E-5    2.462701038389363E-1    3.287809679924016E-1    1.842071704844866E-5    1.093698556284978E-5   -2.950501181149764E-5   -1.648721664164069E-5
                         8.171440815073222E-6   -1.409352435189418E-5    2.426641456535837E-5   -1.842186304826205E-5    1.780458810330267E-1    2.578791423717851E-1    2.026882055790800E-5    4.055881015196909E-5
                        -9.973115241957767E-6   -1.461797409770364E-5   -5.465621799013491E-6   -1.302702961408131E-5    3.037351268756222E-6    1.306672227759411E-5    2.397493143543959E-1    3.337685072064587E-1

 2.375000000000000E9     2.014406821374988E-1    2.918221019863522E-1    7.762366627457873E-6    2.113419612947224E-5   -2.721621095238327E-5   -7.118891448319168E-6   -2.884629934615108E-5   -5.195321487945961E-6
                         1.481298333156346E-6    4.375038522540302E-5    2.595705725375173E-1    3.295206536519270E-1    3.576819133524915E-5    1.626907619905939E-5   -2.061406194834549E-5   -1.156419981281158E-5
                        -3.362787832031464E-5    8.066523566447094E-6    2.490884198106078E-5    4.341600798330792E-6    1.901635500511645E-1    2.624027365852478E-1    9.544535638446651E-6    1.041315859291795E-6
                         2.546467673693314E-6    1.547575410732601E-5    1.160247294044783E-5    3.688642496844264E-7    4.979060340008273E-6    2.277869640261484E-5    2.538995692139250E-1    3.346509426091246E-1

 2.387500000000000E9     2.135562954105817E-1    2.947962302798282E-1    2.708801019606799E-5   -1.349193201392586E-6   -1.176304040884966E-5    5.621904646226410E-6   -8.377763500877428E-6    1.357623979582713E-5
                         1.466154466839542E-5    5.222347460431461E-6    2.731266026411444E-1    3.292745933289303E-1    3.179392769300515E-5   -1.640833615877449E-5   -1.024718658727616E-5    9.596385296645628E-6
                        -2.587328410316246E-5   -1.636827531826178E-5    2.312061555918255E-5   -1.608382032965463E-5    2.021560342097616E-1    2.660633554415064E-1    3.127474602784881E-5    1.275373590647782E-5
                         2.975471802555005E-5    1.940747503827602E-5   -3.075539876626002E-5   -2.653558625480898E-5    5.396480534329863E-5    2.494183507679170E-5    2.681988565423882E-1    3.347249496013765E-1

 2.400000000000000E9     2.258671933789707E-1    2.963496441977465E-1    3.091340600391219E-6    1.033822731993468E-5   -4.507282798632218E-5   -8.452142101418634E-6    5.849104604265873E-6   -2.731692516375764E-6
                         2.662629169866557E-5    6.735365060469732E-7    2.867453933325805E-1    3.283835738852416E-1    2.746258676115327E-5   -4.089413481236529E-5   -4.745805825321973E-7    1.465304298840128E-6
                        -2.161979735338412E-5    8.120454619018107E-6    2.162392787084445E-5   -1.413624548806419E-5    2.141706996301007E-1    2.687709269319578E-1    1.129081650327950E-5    1.770270187572267E-5
                         7.821563042451123E-6   -1.274679747028184E-5   -2.394000838690601E-5    1.468756919394219E-5    1.736613217659670E-5    1.549544699807265E-5    2.822868382682852E-1    3.341341221996629E-1

 2.412500000000000E9     2.384656744327983E-1    2.967437479827068E-1    9.651071300114226E-6    1.532476531211469E-5   -1.613964427591121E-5    4.248059312957527E-6    3.497812318296612E-5   -1.283938883898389E-5
                        -1.035746837079446E-5   -1.134237136118324E-5    3.002260490841603E-1    3.268222584849089E-1    1.023531392089856E-5   -2.002370501389609E-5   -1.220478359673605E-5   -1.269280244637186E-5
                        -2.062820544427963E-5    1.415511540495069E-5    1.040929803505376E-5   -1.791145629847435E-5    2.260895819834670E-1    2.704868183745696E-1    1.374069174245078E-5    2.542809123790185E-6
                        -1.524832499714582E-5   -4.159044531271342E-5    2.393253086558051E-6    1.982370103804927E-5    3.284840072875533E-5   -1.767705391978957E-6    2.961291632654900E-1    3.328086523538961E-1

 2.425000000000000E9     2.512968064494298E-1    2.963176981426185E-1    4.449295509939960E-7    5.304116255550303E-6   -9.510349669581051E-6   -1.718488084355993E-6   -1.366291292090016E-5   -1.263435926168740E-5
                        -5.224382720143263E-6   -8.403015642314032E-6    3.133560261814964E-1    3.246877633173942E-1   -5.526826627723811E-5   -4.677432885730366E-5    3.332675198562428E-5   -1.006858001007235E-5
                        -4.459106665838171E-6    1.635546167116187E-5    1.485070286102683E-6   -4.599358658856244E-5    2.379672690471622E-1    2.711457003112691E-1    4.740054764385417E-5   -3.651511228540992E-5
                         6.440942332435006E-6   -3.250749829120767E-6    1.097239962030746E-5   -1.184022795957975E-5    2.394957513484399E-5   -1.044993503216709E-5    3.094845489499721E-1    3.305866547726606E-1

 2.437500000000000E9     2.642506113622679E-1    2.952770551405641E-1   -8.323791735013101E-6   -1.959677388989914E-5    1.274394454181944E-5    1.424479705600872E-5   -4.891885711943304E-6    1.744152675417941E-5
                         1.718929317127163E-5   -5.273939349364328E-5    3.259741679815644E-1    3.218430275061183E-1   -4.647923913326544E-5    3.879320453774620E-7    3.610233688439781E-5    3.871506051238466E-5
                         2.361044318271254E-5    2.342706683696473E-5   -2.991526258171256E-5   -1.815486587644438E-5    2.497752327103002E-1    2.707937704662581E-1    7.214759952488981E-7   -3.306914727305310E-5
                        -1.487313750360301E-5   -3.654936485833549E-6    2.593884864134469E-5    2.721667505849340E-5    5.691649713509919E-6   -2.754600600952395E-5    3.222500246122861E-1    3.274789691179767E-1

 2.450000000000000E9     2.769916170942316E-1    2.938583360511803E-1   -9.024134844764085E-6   -4.141124531414899E-5    1.416695502270569E-5    2.960445697847182E-5   -1.829633951165251E-5   -1.490556072458649E-5
                        -2.152113004225281E-6    9.063269268404836E-6    3.379555036898310E-1    3.184174198028842E-1   -7.798057516645286E-6    5.811781320637731E-7    2.610424101553626E-5    3.328067803502853E-5
                         1.002032943504063E-5    2.051551630049490E-5   -5.475243401674562E-5   -4.126372708597717E-7    2.614175761862589E-1    2.696434843402165E-1   -1.263979146235765E-5   -3.347265960711259E-5
                        -1.980562839456223E-5   -1.621028365125959E-5   -9.104890328008311E-6   -6.833551335613642E-6   -1.164493995697150E-5   -1.527678581355921E-5    3.345900835583142E-1    3.235381208806510E-1

 2.462500000000000E9     2.892381676804531E-1    2.922720022832545E-1   -1.680683754378747E-5   -5.146370056615728E-5    1.439841538851416E-6    9.269479365441470E-6    4.556548010681502E-6    9.332799403365620E-6
                        -5.868846418931285E-5    1.904435760667969E-5    3.495692213817156E-1    3.139972067265457E-1   -1.906601174045361E-5    2.498906129487130E-5    1.696756598233118E-5   -2.577687337070956E-5
                         2.443292820459655E-5   -4.125749625515136E-6   -2.515353047172075E-5   -3.360843879414991E-5    2.729446131721595E-1    2.677630965838780E-1   -1.594626722568431E-5   -4.499684127664373E-5
                         2.201514916731028E-5    9.923603175302499E-6    5.096845482291330E-6   -4.128879687153250E-6   -1.379748452677704E-5    8.320773753817855E-6    3.466727918098116E-1    3.188090788067944E-1

 2.475000000000000E9     3.007902931503158E-1    2.902813132410396E-1   -5.318654792556265E-6   -9.575022551302936E-6    1.878362972731845E-5   -2.168527207439960E-5   -1.271645668111429E-5    2.786936151856174E-5
                         1.177690787427129E-5    1.677631635948581E-5    3.607585006096285E-1    3.088722118130172E-1   -2.659197701934351E-5    1.856259329232963E-5   -8.759464943216110E-6    1.745005874689147E-5
                        -3.114037576362578E-6   -1.165756899404587E-5   -9.461431638224815E-6    3.624650522098381E-5    2.842813277122368E-1    2.651794570296053E-1   -2.827493586482232E-5   -2.687007975676189E-5
                         7.956539364775465E-6   -3.049712355152574E-6    2.993773207978168E-5    3.602735953375886E-6   -1.906718699197801E-5   -2.266721789145508E-5    3.586171084693056E-1    3.134546584590930E-1

 2.487500000000000E9     3.116729403901430E-1    2.877084013382397E-1   -1.465398518420711E-5   -1.389279980343241E-5    7.743519856343254E-6   -1.334082298544274E-5   -4.394903298068156E-6    1.682559592122922E-5
                        -1.502491775032793E-5   -2.391822672475682E-6    3.716280582941971E-1    3.032632780062735E-1   -3.287965407800973E-6    2.741920816405129E-5    1.737858525948934E-5   -2.383567854884297E-5
                        -5.788776504313696E-6    2.554645576612621E-5    8.637912197829955E-7   -1.549729637278311E-5    2.953137202860087E-1    2.621174381028463E-1   -2.372811745662777E-5   -1.979785786933105E-5
                         1.081480912092633E-5   -2.379034549414200E-6   -1.102875128602293E-5   -2.327986152355287E-5   -1.644755128551160E-5    3.564845418482813E-6    3.701721835683020E-1    3.075915268821989E-1

 2.500000000000000E9     3.220334638590111E-1    2.843689542377637E-1    5.263117568108780E-6   -2.559789622215105E-5    9.059937708669759E-6   -2.971035444364101E-5   -1.740927347790953E-6    2.168002291107435E-5
                        -2.723991895638425E-5   -3.327348245726957E-6    3.822240184120904E-1    2.970487611965236E-1    1.389594461798361E-5    7.096606876299544E-5   -1.849759154383094E-5    1.449892343688113E-5
                        -3.005008475181748E-5    2.272748966867370E-5   -1.071810509749954E-5    1.398974066259446E-5    3.059050218191046E-1    2.586133546531368E-1   -3.583667101449865E-5    2.442298834649695E-5
                         8.487222196581864E-6   -1.193207287772167E-5   -1.544502103791669E-5    2.607995528605029E-5   -3.164791351729210E-5    1.520850447114453E-5    3.812923656064086E-1    3.015013643587621E-1

 2.512500000000000E9     3.315900046226039E-1    2.801198366348484E-1   -3.280389134753593E-5    1.573416029338077E-5   -6.828205512309094E-6   -1.880518800357686E-5   -3.174766012029096E-7   -4.981101138820615E-6
                         7.312472368541169E-6    3.380403123796158E-5    3.925938633521510E-1    2.906427683662651E-1    1.379246532908773E-5    2.151093786187124E-5    2.422652909585083E-5    6.725971999078195E-6
                         7.717696601228665E-6   -8.093840706975175E-6    1.099287486152228E-5    4.226721668771672E-5    3.160956091375454E-1    2.546857579911607E-1   -1.173838693412535E-5    3.706392206694501E-5
                         7.330995201166302E-7    1.380608027353333E-5    1.129906553297999E-5    1.740994663366048E-5   -2.966894058794814E-5    3.968098262190660E-5    3.920198161543478E-1    2.953511605071803E-1

 2.525000000000000E9     3.409425183063626E-1    2.751528468288853E-1   -6.769115049835399E-6    1.040798054480933E-5   -3.548550776822995E-6    9.540638895127209E-6   -2.491704076893493E-5    1.665600833963047E-5
                        -2.064523023324166E-5   -6.468165420680990E-6    4.026256913949997E-1    2.841659279052079E-1    1.272660435853997E-5    1.514415571760940E-5   -8.704487671569607E-6   -7.191638742415099E-6
                        -9.201368649142812E-6    2.088846535013731E-6    1.422865158312885E-5    2.681203060093238E-5    3.258063050284291E-1    2.504804942551599E-1   -2.226599723302053E-5    4.737564727527853E-5
                         1.213410647464463E-5    2.132162506958328E-5   -2.686128649771597E-6   -1.681802749478964E-6   -2.561248964870020E-5    1.633356096966056E-5    4.021159301776599E-1    2.889058741051915E-1

 2.537500000000000E9     3.504312353405902E-1    2.693548903697991E-1   -2.046778372788084E-6    1.904583450749825E-5   -6.624899290464612E-6   -2.147694883526593E-5    4.150552531635364E-5   -3.333078165884304E-5
                        -3.280727103629205E-6    1.874407049124204E-5    4.118801871260180E-1    2.777619060556400E-1    2.628277438410231E-5    9.101686993805688E-6    3.046601487536882E-5   -5.580535670507033E-6
                         8.507165230533421E-6    1.965230437421300E-5    2.356991289245847E-6    3.223620153259304E-6    3.348287639868241E-1    2.459713937683275E-1   -2.940905902031673E-6    3.309421508303551E-5
                         2.574949027139946E-6   -1.074101886383185E-5    1.877184750279244E-5    7.666104919706445E-6   -3.056948565363151E-5    4.059656145806377E-5    4.113371026133899E-1    2.823124665274738E-1

 2.550000000000000E9     3.597943219845894E-1    2.633767110072422E-1    7.429139472838128E-7    2.082424183241680E-5   -2.201051135050920E-6   -1.693264073480678E-5   -1.375619281408228E-5    2.832203027452521E-6
                         4.658833179106405E-6    2.002766956651928E-5    4.207350049033403E-1    2.710536859541570E-1    2.354125927577474E-5    8.476780618296443E-6   -1.328004456140831E-5    3.632127798029168E-6
                         2.074427641277316E-5    8.989753544856599E-6    4.475686698178642E-5    1.460193183948093E-5    3.434712092057891E-1    2.411010376780288E-1   -8.100875474073980E-6    3.442184636265019E-5
                         5.031510513263958E-7    1.626528094570911E-6    3.902853412350022E-6    5.141407886434655E-6    2.203955174710803E-5    2.644969425903295E-5    4.201475078165985E-1    2.751221524309925E-1

 2.562500000000000E9     3.690893865817073E-1    2.574593135556390E-1   -2.451499430332025E-5    9.010955640100128E-6    7.033126073474041E-6   -1.946215363296227E-5   -8.028619085723187E-6    4.757461471794086E-6
                        -7.184751279214037E-6    5.888659450043119E-6    4.289184736999540E-1    2.641271537769297E-1    5.695713508556121E-6   -2.482067272894499E-5    2.363573456188199E-5    9.370809483383710E-6
                        -5.432729249739448E-6    2.451465353114876E-5   -1.600508354561983E-6   -1.014130068269717E-5    3.517928001597200E-1    2.359234950032369E-1   -5.287324511324848E-7    9.931510077751276E-6
                        -1.372008180344769E-6   -8.577178530970577E-6   -1.164917908750756E-5    2.516568997617153E-5    3.516280133046143E-6    2.069257854197622E-5    4.285669145714038E-1    2.675346903964911E-1

 2.575000000000000E9     3.782071636635651E-1    2.517621258641659E-1   -6.657852246838505E-6    7.671565136053517E-6   -1.828896686915522E-5   -8.326542544682953E-6   -9.170104713140196E-6    5.512072017440809E-6
                         1.563262490950844E-5    9.596597516279950E-6    4.368708373962379E-1    2.568509387225631E-1    1.631393791540627E-5   -1.860833948537279E-5    2.660074251990656E-5    4.828356358424443E-7
                        -1.827662720289568E-6    1.439960255982995E-5   -1.564454764450200E-5    7.042429854353123E-6    3.597753712491913E-1    2.305296107034751E-1    1.597381480870581E-5    2.861547359982023E-5
                         4.705545310831725E-6   -1.710887478509564E-5    8.844046161550287E-6    3.279750791372733E-5    1.205654061550294E-5   -1.797999652287517E-6    4.368532091698593E-1    2.596410082635427E-1

 2.587500000000000E9     3.868709860476965E-1    2.464629038689077E-1    1.831586681021565E-5    2.601557887711742E-5    3.150820710387641E-6    1.855298256606373E-5   -1.854458262983203E-5    1.624031339535306E-5
                        -4.718945567135520E-7    3.676132966931407E-5    4.444295340108762E-1    2.492816799025299E-1   -1.957238974938514E-5   -1.831929925268635E-5    6.762377287715292E-6   -2.859110259387146E-6
                         8.623239800117729E-6    1.922939068460206E-5   -3.597436683342484E-6   -1.761738716224642E-5    3.674667164856292E-1    2.249617163653434E-1    3.454319816052941E-5    1.439179639989354E-6
                         8.094792574690469E-6   -2.651004573651697E-5   -5.235393480631133E-6   -1.946521203860739E-5    1.887008055369095E-5   -1.020597398209449E-6    4.449648367505006E-1    2.516856814344873E-1

 2.600000000000000E9     3.948925086346919E-1    2.413794141986022E-1    3.544424357129195E-5    5.298792917261951E-6    2.813895896132927E-5   -2.487579967404464E-5   -2.724284538831627E-6   -1.193610340948291E-5
                         3.916259365062866E-5    2.848912641135762E-5    4.516938031362085E-1    2.414845481490550E-1   -5.465069505718459E-5   -2.626501654668104E-5    6.493508176963249E-7    8.121627258563615E-6
                         1.339888940867177E-5   -2.347803040090102E-7    1.039226962932996E-5   -1.081725334522913E-5    3.749494986427155E-1    2.191507140728889E-1    3.018192540746369E-5    8.783067805435617E-6
                        -1.331581404787162E-5    2.607141761288925E-5   -4.372435572575626E-6    1.527815931788199E-6    3.396295182971149E-5    3.425549234979215E-6    4.528982224376397E-1    2.436834004209702E-1

 2.612500000000000E9     4.022605779400477E-1    2.362209740848268E-1   -4.322504593021199E-7   -1.026196035733570E-5    5.213441707123035E-5   -6.397137806259049E-6   -9.216600832413305E-6    4.219434631344403E-5
                        -1.532562512180653E-5    2.102639420958386E-5    4.588911824081438E-1    2.339311983800750E-1   -4.681688759756917E-6    1.156540845324458E-5   -2.361015921261037E-5   -2.297418050058978E-5
                        -5.861807461773462E-6   -2.192183265866761E-5   -1.775642224259919E-5    1.139328179826498E-5    3.820959685415819E-1    2.131491668291367E-1    3.261884720580956E-5   -2.910538721510004E-5
                        -4.520885215403059E-5   -1.555642498680508E-5    1.205761687838152E-5    3.776726253387702E-6    4.145082517649531E-5   -2.349051927467579E-5    4.608433873236193E-1    2.359466470741843E-1

 2.625000000000000E9     4.089094213170114E-1    2.306812095345021E-1    1.912251128899320E-5   -9.803079572917573E-6    3.825600850209642E-5   -4.055082449420923E-5    1.950499491814384E-5   -2.348760225026410E-5
                        -9.909346801182455E-6    1.344727907979328E-5    4.659901946637150E-1    2.262218263148866E-1   -1.491796036570510E-5    1.540635101350539E-5    3.468422575858784E-5   -2.064848902431948E-5
                         4.692513980478701E-5   -3.082405274038698E-5   -2.225539347925618E-5   -2.556059536337245E-6    3.889550042167149E-1    2.070189966185900E-1   -7.821094046676236E-6   -3.545762565977941E-5
                        -1.884475087575854E-5   -6.873105045047393E-6    6.693093734149394E-6    3.104447100334961E-5    1.339002477340012E-5   -7.303077883806092E-6    4.681988337067112E-1    2.281881259475659E-1

 2.637500000000000E9     4.151508291327049E-1    2.244720771427956E-1    5.216068501086144E-6    2.658648772305755E-5    1.617327329392369E-6   -2.698704211565206E-6    5.279632982557145E-6    3.121156063789456E-5
                        -9.143150486468934E-6   -2.386792331595127E-5    4.725093756288317E-1    2.183953325730358E-1   -6.381278427380995E-6   -4.546608811289879E-5   -1.876960704557076E-5    5.332124140708696E-6
                         2.297414545113883E-5   -1.117682779506805E-5   -7.125381760650264E-6    1.644729189467866E-5    3.954824595521347E-1    2.007108983733764E-1   -5.930034993169926E-6   -7.043465258768906E-6
                         2.245694070755956E-5   -5.574397243514030E-6   -2.897190911407896E-6   -1.032426791831746E-5    8.501575240359024E-6   -1.589651810986205E-5    4.750446854876965E-1    2.202971406480514E-1

 2.650000000000000E9     4.213200680272306E-1    2.174941790976487E-1    1.144017074968963E-5    1.233273308975848E-5   -1.425890578477456E-5    9.056024236818598E-6    9.371055128284940E-6    1.296679612738186E-5
                         3.673806389158420E-5    1.553784298664783E-5    4.789812943025364E-1    2.107592879220287E-1    4.143816542071911E-5   -1.835523395588065E-5   -1.010546505495215E-5    2.457240227773793E-5
                        -3.299945337142458E-5    1.084759874132350E-5   -1.143197862439751E-5   -1.172990898279244E-6    4.018492843373745E-1    1.945438283726418E-1    1.828581550089925E-5   -7.398886666133013E-5
                        -3.194802290985391E-6    3.242940548478252E-5   -4.313867804409076E-6    5.130332152381951E-5   -1.717892990217231E-6   -1.822303481667822E-5    4.813343002165697E-1    2.123818785743861E-1

 2.662500000000000E9     4.276805279933678E-1    2.101106599499223E-1    1.728710443541743E-5   -4.061521054482743E-5   -3.707306882820574E-5   -1.458321380221074E-6   -4.968357066477822E-6   -3.136969931726556E-5
                        -2.164126943699021E-5   -8.459076279156362E-7    4.850273353212211E-1    2.031438652757215E-1    6.141173535035979E-6    7.342251442267619E-6   -8.458349390426009E-6    3.405093281218088E-6
                        -2.837698232131317E-6    4.755591583391643E-6   -6.373918989967895E-7    6.529443988767856E-6    4.081214986525561E-1    1.884117043247230E-1   -1.070193375043946E-5   -2.203625368872916E-5
                         8.373412491343272E-7   -3.702043842918220E-5   -7.227154572888176E-6   -2.585403716438168E-5   -7.804805782089493E-6   -3.813090249360108E-5    4.873363387690773E-1    2.041641138963240E-1

 2.675000000000000E9     4.340475214732129E-1    2.025107067557609E-1    7.637952457925040E-6   -2.615856741920630E-5    1.538283828334695E-5    1.319835350393673E-5    1.074146562723873E-5    4.700912919743341E-5
                         1.568217538978129E-5   -1.245141605322065E-5    4.907354929727420E-1    1.954714519132622E-1   -8.566488817726423E-6   -1.443901408537305E-5   -2.379793326236228E-5   -1.133146988990135E-5
                        -2.604916199729645E-5   -3.676600846866993E-6   -9.309250684568088E-6    4.750225468656494E-6    4.140808617802862E-1    1.821592026274882E-1   -1.511924523011421E-5   -2.911375536196965E-5
                         2.565478938250328E-5   -1.047144989162812E-5   -2.520612297226253E-6    1.361680205980696E-6   -2.471020694269265E-6   -3.392807740022282E-5    4.930180411116833E-1    1.955890915823372E-1

 2.687500000000000E9     4.406572535508089E-1    1.954036638595694E-1   -1.443246253765802E-5    1.752917624332777E-5   -2.379218612595873E-5    1.173882737714230E-5   -7.278478587558701E-6    1.820810676043292E-5
                        -2.544043023676849E-5   -6.096072514109840E-5    4.960386973954359E-1    1.875349152451246E-1   -2.649635802956223E-6   -2.812278560292857E-5    2.421866649901259E-5   -1.694612172062855E-5
                         2.275341631670407E-6    7.444153100254965E-6    2.243021521413866E-5    1.055904018399739E-5    4.198070124044295E-1    1.759762401039083E-1   -2.321043271438191E-5    4.810593807446960E-6
                         2.765096490322054E-5   -1.803196931640680E-5    1.247741277355025E-5   -2.130114212591783E-5   -2.148293630248574E-5   -1.078361876220644E-5    4.988313876707750E-1    1.868270851065885E-1

 2.700000000000000E9     4.472776683901481E-1    1.890353551658905E-1   -7.014071169548651E-6   -2.592376015787715E-5    1.479487101643393E-6    1.986103972030204E-6   -2.129616187030689E-5    1.697163837743989E-6
                        -2.714979884158621E-5   -2.598142309723366E-5    5.012431993026977E-1    1.796137522354729E-1    2.319491744834678E-5    3.225355588073074E-5   -1.313403028135543E-5   -1.070656898963459E-5
                         2.126224912864775E-5    2.327679800564087E-5    7.753907332761836E-6    1.524692912101445E-5    4.252938785659625E-1    1.698965609994071E-1   -2.847319903674960E-5   -7.298248849336549E-6
                         1.336098160850508E-5    1.588601340941864E-5   -3.134320129929074E-5    2.571554253506960E-5   -3.825849459771756E-5   -3.391438453200705E-5    5.045308780993232E-1    1.781222627633941E-1

 2.712500000000000E9     4.538471691405430E-1    1.831747276092626E-1   -3.124511100219910E-6   -2.682415112772954E-6   -1.939634418101798E-5    2.904089826971739E-5    2.108264262328767E-5   -3.176996190862927E-5
                        -4.525758903681396E-5   -1.050888925788799E-5    5.067519915358720E-1    1.716583329991901E-1    1.497952044037362E-5   -1.932575450067531E-5   -1.646240031978663E-5   -3.096062495180966E-5
                        -2.244663133381182E-5    3.109289597745953E-6   -9.981780777730262E-6    2.240446170793515E-5    4.307573690359877E-1    1.638819657286158E-1   -1.736199626065149E-6    1.668439204954004E-5
                         1.040519103293425E-5    1.743947653803007E-5   -1.598688263591557E-6   -9.156580216662874E-6   -1.116954052235179E-5    4.981222150682994E-5    5.105653176810215E-1    1.697477586078609E-1

 2.725000000000000E9     4.599827517892076E-1    1.775965731907256E-1    6.929021814211394E-6   -5.047268256018640E-7   -3.258993035153077E-5   -3.228180436876661E-6    9.096773111314229E-6   -3.484413100254334E-5
                        -4.891251037155492E-5   -3.598500128494625E-6    5.122751529821753E-1    1.638276960421453E-1    1.196266504170678E-5   -2.419142711585444E-5   -8.094232302031571E-6    6.416227169081658E-6
                         1.697300678963828E-5   -1.824022726891705E-6    5.137995601341034E-5   -2.076399834308027E-5    4.361409316024231E-1    1.577298814236145E-1   -4.570966255277091E-5    1.443919379529304E-5
                         3.545894551954473E-5   -1.206557737176600E-5   -9.672242180175655E-6    2.185337233117754E-5   -2.890364153702770E-5    1.453944333428231E-5    5.162997201346166E-1    1.615691080360181E-1

 2.737500000000000E9     4.655383550378271E-1    1.720890367225828E-1   -4.745069116387165E-5    2.792459627778998E-6    1.241235074059475E-5   -2.786502320611032E-5   -1.033613747929824E-5   -6.310444107875653E-6
                        -1.575778067137954E-5   -7.777744578544905E-6    5.176063438957932E-1    1.560774216500807E-1    6.131053987074094E-6   -3.428689094577872E-5    1.852147484005614E-6   -1.635399211610100E-5
                         1.129779575224782E-5    2.926081720867128E-6    9.216104895132862E-6    7.853284810970231E-6    4.411639346496376E-1    1.514340418777257E-1   -2.681848552560558E-5    1.680246797209099E-5
                        -3.942413011582313E-5   -6.457195602265859E-6   -5.684181845376734E-6   -9.873381951651058E-6   -1.803907157929014E-5    3.956329980636685E-5    5.216768095822136E-1    1.536392213144344E-1

 2.750000000000000E9     4.705794975470192E-1    1.663152645085889E-1   -6.731887250209671E-6    8.849336356940326E-7    1.765088224187508E-5    9.496314351075855E-6   -5.298133635977324E-8   -3.155779543370013E-5
                        -3.489365467190143E-6    3.511830724678060E-5    5.228394346195703E-1    1.482604237306950E-1    1.042989965798495E-5    1.077488515404035E-5    1.797600306253162E-5    1.511868295979419E-5
                         3.139709321373804E-6    2.235970826594586E-5    2.297191035572494E-6   -7.098823583853825E-6    4.461103175066864E-1    1.449748427242019E-1   -1.489382593212697E-6    1.557454887149936E-5
                        -1.081744992177971E-5   -3.902636542172339E-6   -7.443691243073889E-6    2.447059917610369E-5   -2.705356236835234E-5    1.786944987725948E-5    5.267450797300031E-1    1.454589726275669E-1

 2.762500000000000E9     4.752521386260613E-1    1.596671102628258E-1    2.261788907055198E-5    5.194269091285422E-5   -7.252263920392917E-6   -8.432293268312688E-6   -1.278551033119448E-5    3.280904717823116E-5
                        -1.493732137275084E-5    3.697225051613829E-5    5.277329721016797E-1    1.404320889062984E-1   -1.795236244627865E-5   -1.583142581820264E-5    4.213708204663444E-6   -8.140820628932728E-8
                         4.744895342221931E-6   -7.403247854471367E-6    1.414355014799496E-5   -3.096550047558134E-5    4.510579708646985E-1    1.383188094035902E-1   -1.024461489276581E-5   -4.688373358183887E-7
                         7.284948019564487E-6    2.974346914003991E-5   -2.242084921764597E-5    9.247416899367865E-7   -9.477752330885848E-6    4.907929073969743E-6    5.313381173492274E-1    1.371536698619949E-1

 2.775000000000000E9     4.798856140778305E-1    1.521636568895500E-1   -1.644685373158781E-6    3.255022818088902E-5   -2.255919992194015E-5   -3.348613979115594E-6   -5.810915527343923E-7    1.976428877684271E-5
                         3.125504678910508E-5    1.630085715266645E-5    5.324797950026552E-1    1.325231659647565E-1    4.786667012709298E-5   -1.353402425669293E-5   -1.228603552218844E-6    6.145037586196248E-6
                        -4.264528556782711E-6    9.268672502063916E-7    3.290828544965652E-5   -2.805871567673733E-5    4.558422781150694E-1    1.316790331552082E-1    1.465997805157759E-6    2.064255220604855E-5
                         3.228119282211732E-7    3.723494718145631E-6    2.795288148220487E-6    4.015524937780278E-5   -1.888612028407358E-5    3.381000444395352E-5    5.356529273963008E-1    1.287138996004611E-1

 2.787500000000000E9     4.849810829216895E-1    1.442597016502596E-1   -1.064793775140823E-5    9.042244312931227E-6   -6.532203452041760E-7    4.664689610045196E-6    1.721260180481630E-5    6.034757064567866E-6
                        -7.524399737787555E-7    2.067240444276900E-5    5.370287234945891E-1    1.244592551062966E-1   -9.340813815026294E-6    3.151270155089325E-5    1.147174899022204E-5    1.194497219770430E-5
                        -2.998657082725470E-5   -1.135661979519494E-6   -2.250324581325785E-5    6.667475490163932E-6    4.607254108922973E-1    1.250987285172484E-1   -9.780233750448769E-6    1.033026559092902E-5
                         1.480699140276831E-5   -4.183086378459067E-6    1.717572164474906E-6    1.629865985693112E-5    3.691629335440131E-6    3.169010183889519E-5    5.400268639421069E-1    1.198507348947448E-1

 2.800000000000000E9     4.904397128456655E-1    1.363847274311997E-1    1.344749507034768E-5    4.662196548731288E-5   -1.281009791415650E-6   -6.681487646843836E-6    2.094257512252350E-5   -5.070233526188235E-6
                         6.158879500109178E-6    1.212976140437101E-5    5.416737806764718E-1    1.161987814313290E-1   -2.132070941192446E-5    3.843621912525387E-7   -1.669505946337648E-5    1.970661020223031E-5
                        -2.171614844612784E-5    1.484625464155450E-5   -2.288857431774024E-5   -1.981379831516663E-5    4.658035064016246E-1    1.183586954154510E-1   -1.512195156680275E-5    3.544474767595195E-5
                         5.846612955823872E-6   -1.075600638508023E-5    1.147757193575443E-5   -2.467135122303977E-5    1.096875240553394E-6    2.165370776354728E-5    5.445627783925470E-1    1.107210814722505E-1

 2.812500000000000E9     4.964695564158934E-1    1.286737597928200E-1   -1.746279050091845E-5   -5.681392608722402E-6   -6.014365759861012E-6   -1.453753130494336E-5   -1.564736789068654E-5    8.912563459132819E-6
                         1.148042612213614E-5    1.548519784741493E-5    5.463941078087051E-1    1.079863907668738E-1    7.546328034964336E-6   -8.264037835268744E-6   -2.846667230914387E-7    8.740826665764497E-6
                         6.085963327670174E-6    1.342675030641405E-5    1.317359339223274E-6   -1.142965412527472E-5    4.708897966677186E-1    1.118598351800338E-1    2.520339025777095E-5    1.574708156205295E-5
                         9.109761768810900E-6   -9.983573360825346E-6    2.678157444017788E-5    1.986856047930640E-5    2.769818240310564E-5    3.371463894475736E-6    5.492319168829383E-1    1.016563009799342E-1

 2.825000000000000E9     5.027467263550625E-1    1.214689707511769E-1    2.557579190837052E-5   -3.198956347185545E-5   -1.037963205079408E-5   -3.117760082339775E-6    1.176907970355360E-5   -1.887868899272381E-5
                         3.451952985929683E-5    1.192463665719568E-5    5.512124335425694E-1    9.947567250674878E-2   -2.327813952096392E-5    5.113402768657283E-6   -1.229791949086647E-6    1.051858016331384E-5
                         8.693590212749645E-6   -4.191098517599917E-6    9.844324581654216E-7    5.670177907464814E-6    4.759504707615883E-1    1.052829975580473E-1    1.198859491392488E-5    9.550607623398721E-6
                        -3.224020792034189E-5    6.663259307037262E-6    5.775614409414461E-6   -2.546818237943366E-5    2.397295960816578E-5    4.075079956634104E-6    5.540475639224607E-1    9.261713425123348E-2

 2.837500000000000E9     5.088606383422077E-1    1.147502147581115E-1    4.803525535836935E-5   -3.122230913190173E-5    4.718897765623357E-6   -4.110099872350653E-7   -1.596638732528297E-5   -4.529804395565940E-6
                         2.201667129613184E-5   -1.172592376930253E-5    5.559792477840160E-1    9.108577557791066E-2   -2.837944521678143E-5   -8.533608630178641E-6    1.112568988328377E-5   -9.919684878244340E-6
                        -1.183076172535690E-5   -9.163414694235311E-6   -1.188366143696629E-6    1.458049205791837E-7    4.808851277541964E-1    9.868971641142717E-2    2.914283031006722E-5   -6.030922380362068E-6
                        -1.287781566399332E-5   -6.829512620861624E-6   -8.895606342784772E-6    2.159597248481024E-5    3.368690787981872E-5   -1.837692259028574E-5    5.586935310654274E-1    8.374655672515453E-2

 2.850000000000000E9     5.146322797147282E-1    1.083403496343746E-1    1.310716529751279E-5   -2.982595542986184E-5   -1.851245062150965E-5    4.923582496801803E-6    5.159977126511320E-6   -1.645805687498307E-5
                         5.831206035916101E-6   -1.926916228503222E-5    5.609483709889264E-1    8.251545625686019E-2    7.832148430051897E-6   -1.536211552729903E-5   -1.104953377086271E-5   -6.396014688104060E-6
                        -1.950804629388029E-6    6.441790464062597E-6   -2.121921785656779E-5    1.381023494156950E-6    4.857800471842662E-1    9.193742706479963E-2    2.353151179371962E-5    8.705794513721352E-6
                         3.308613538351407E-6    1.637243554367752E-5    8.541477006591031E-6   -2.440479686554865E-5    2.868053409586969E-5   -3.072627877070007E-5    5.631802467129018E-1    7.511656326338481E-2

 2.862500000000000E9     5.197446631097140E-1    1.017687283799520E-1    6.634782915002823E-6   -1.708927517450710E-5   -1.192475366844239E-5    7.168923001207506E-6    4.481469638411388E-5    1.652808065031004E-6
                         9.416806600848792E-6    5.653045232810513E-6    5.654430936116349E-1    7.387585297281607E-2    1.620228173547100E-5   -2.312629336942099E-5    6.244920941884218E-6   -9.890326652912710E-6
                         1.630829784212117E-5   -9.615482462740523E-6   -1.310473175902662E-5    1.971527298797988E-5    4.905794072228934E-1    8.512111436084566E-2    1.837825239543535E-5   -2.369500627516831E-5
                         1.649570559517140E-5   -2.303565834252509E-5   -2.790829712534149E-5    1.444716979579296E-5    1.290949601592551E-5   -1.322273890173753E-5    5.672951806159893E-1    6.641162942092235E-2

 2.875000000000000E9     5.244533312396067E-1    9.465587962510989E-2    2.404500581148871E-6    8.359592612641304E-6   -1.915562930857319E-5   -3.132219233987432E-5   -2.816900762064419E-5   -1.599593426619072E-5
                        -4.130446605979732E-6   -9.951307239946563E-6    5.696788281011992E-1    6.487916488159663E-2   -5.733124251862954E-6    4.996873336099902E-6   -1.300421702396003E-5    8.003445085415612E-7
                         5.326659035316866E-6   -4.570355604069154E-5    8.798518450866729E-7    1.373865748593514E-5    4.950290699793182E-1    7.781985132215427E-2   -4.155919757179462E-6   -4.401079782515259E-5
                        -1.221920029455917E-5   -3.756714077035769E-6    1.707278561687589E-5   -2.498546436687815E-5   -9.711345388710654E-6   -1.068502978288649E-5    5.710053223523827E-1    5.717987679928941E-2

 2.887500000000000E9     5.287325827169753E-1    8.669687775046679E-2    2.936073047436565E-5    1.517026005098140E-5    6.500185168113476E-6    1.152359178482672E-5   -7.698995790564263E-6   -1.767975766983796E-5
                        -1.276970692584911E-6    2.266436926491329E-5    5.738258270092369E-1    5.572304397164399E-2    2.706862803264842E-6   -1.621080078721820E-5    6.406955860160798E-6   -7.953767422940952E-6
                        -2.005156444764363E-7   -1.327282425180223E-5    2.988200655736041E-5    3.990071173684479E-6    4.995852965102054E-1    7.038638229242283E-2    1.610804466041502E-5   -2.672129252838342E-5
                        -2.476698016285492E-6   -1.607010994933784E-5   -1.037855691548132E-5   -1.691993180051454E-5   -1.620514322271343E-5   -1.800888815283523E-5    5.747302054825733E-1    4.771567145352857E-2

 2.900000000000000E9     5.328018082530548E-1    7.793866288250624E-2    1.026647663611762E-5    1.477901218042592E-5    1.941843699225543E-5   -1.023043435798578E-5   -2.033994106517379E-6   -3.765600713427810E-5
                        -1.862573422424689E-5   -4.554240165962849E-5    5.778287706350950E-1    4.606635313931041E-2    9.610782606335652E-6    1.455764887141070E-5   -1.533447419925885E-5    6.562770897098466E-6
                         6.547561417714665E-6    5.469616946099531E-8    4.139483750312363E-6   -6.831836997014841E-7    5.042254839471606E-1    6.219872390278581E-2   -1.826737304388254E-5   -2.739955840784941E-5
                         1.638770613510537E-5   -3.819679347758669E-5   -1.549629954944537E-5    1.398999116805339E-5   -1.760679467324277E-5   -3.455659760004357E-5    5.783546804159490E-1    3.766827456861820E-2

 2.912500000000000E9     5.374315026812002E-1    6.809754856275722E-2   -2.354124248163303E-6    1.798831904572665E-5   -2.498897482145762E-5   -1.037440534801553E-5   -1.354246311746016E-5   -7.577994498182363E-6
                        -8.738195426107693E-6   -5.227832800338819E-6    5.819822975623385E-1    3.610651493893774E-2   -1.064922190377316E-6   -1.036535242947290E-5    8.551912017561203E-6   -3.012822618308094E-6
                         5.986338648966118E-6    1.997575927085052E-5    7.838292303319245E-6   -1.884220694459415E-5    5.090546805900200E-1    5.392474234453141E-2   -3.568820666021803E-5   -1.365490932981939E-5
                         1.189822900548096E-5    5.059599485829357E-6   -2.659487484235649E-6   -3.129685235332803E-5    1.859518846521289E-5   -7.999521497664804E-6    5.820995672776426E-1    2.745313282299999E-2

 2.925000000000000E9     5.424722439728081E-1    5.817305051989437E-2   -1.351998200555670E-5   -1.021513918173825E-5    4.568101933115438E-6   -2.090443500127777E-5   -1.092458193700420E-5    1.954330203959028E-5
                        -1.695656418362923E-5   -1.824536011963763E-5    5.859938398554839E-1    2.608269144109406E-2   -1.135712966028020E-6    1.002947393900517E-5   -4.415804249394063E-6    3.137696526498784E-6
                        -2.559368699905318E-5    2.625724738042209E-6    8.936495330482193E-6   -8.590213404407449E-6    5.137669862914358E-1    4.582209223002531E-2   -8.526879830568474E-6    2.831265126415302E-5
                         1.671133918369689E-5    2.021085227322564E-6   -1.156977268978566E-5    1.195421750299271E-5   -4.819648635036654E-6   -2.661884687791256E-7    5.859661081071575E-1    1.730995008499553E-2

 2.937500000000000E9     5.475277118609472E-1    4.839813152847940E-2   -2.039144096304069E-5   -9.084751003736638E-6    1.270117803160148E-5    1.408065435189087E-5    9.597193739260948E-6    1.026809043272006E-5
                         1.214372058338235E-5   -9.332620631824937E-6    5.897422194830227E-1    1.625419146537737E-2   -1.180547887347521E-6    3.080341819945309E-6    1.485958720327091E-5    1.907470094883226E-5
                         3.021993414163827E-6   -1.175739984832280E-5    1.669678786152181E-5   -1.320861520133316E-5    5.183334199120327E-1    3.745874030658471E-2   -1.241921461318600E-5    2.566389422636610E-6
                        -1.523556820388807E-5   -6.182856374110014E-6    1.738642194129891E-6    1.643047157563818E-5   -6.928479910346563E-7    9.744743538288016E-6    5.896257457516032E-1    7.074755797812869E-3

 2.950000000000000E9     5.529782615085247E-1    3.944079221538842E-2    1.773721150503571E-5   -7.654766065529324E-6    9.584233114269448E-6    1.888191380469259E-6   -5.665229580098274E-6   -4.269897795169194E-6
                         3.390975935416964E-6    1.363618284023056E-5    5.933503112258330E-1    6.106752980275985E-3   -9.683632669979530E-8   -1.155409690682450E-5    3.967944374529617E-6    8.109401189744377E-6
                         2.160856814033634E-5   -1.768791187458420E-7    1.251744883538324E-5    2.977266408336936E-5    5.228046554068815E-1    2.900533647935386E-2   -7.029248138757742E-8    2.827785506441621E-5
                         2.141670030994136E-5   -9.807420326444526E-6   -1.273133608339485E-5    3.036133316126040E-5    2.514396836742294E-6   -9.814991163056152E-6    5.929868410964301E-1   -3.187487426443116E-3

 2.962500000000000E9     5.582613908661987E-1    3.063275912971797E-2   -1.910864801450270E-5   -6.356063934558842E-6    7.188166152266080E-6    8.497799357073528E-6   -1.410794913819341E-5   -6.714713682236867E-6
                         1.145157947678001E-5    1.504220254707605E-7    5.968267794885097E-1   -3.984356667114055E-3   -1.715895518657432E-5   -2.062671003670626E-5    1.796879239825956E-6    5.557783835415611E-6
                         1.644349906417372E-5   -1.607330957236504E-5    1.790430755620158E-5   -1.795490884919562E-5    5.270462508978382E-1    2.036555929549340E-2   -9.408713446341896E-6   -3.556961187834659E-6
                         7.889101761099500E-6   -1.891777735649638E-5    1.398907727161926E-6    3.405453145849364E-6   -1.600633885818715E-5    3.722164388176044E-6    5.961125472974662E-1   -1.330215937285793E-2

 2.975000000000000E9     5.629218251472115E-1    2.189937087380863E-2   -1.598740122573161E-5    1.428564164971293E-5   -1.431911341768492E-5   -1.743551153845836E-7   -1.671663661215031E-5   -4.618603091759977E-6
                        -1.079419482934458E-5    1.944459905582688E-5    6.000905360899723E-1   -1.435073428632579E-2    2.862701069501362E-6    1.816321888679912E-6    9.199618417651987E-6    6.313512637663249E-6
                        -1.641910828570082E-5    7.432194865177071E-6   -1.415926652388568E-5    1.312003681893947E-5    5.312616431335826E-1    1.166701288286225E-2   -2.015212246868142E-5    2.141277008031172E-6
                        -9.292722053511131E-7   -3.339674870006850E-6   -1.560660655612035E-5    1.059090587499019E-5    2.398380063906043E-6    6.340720335892219E-6    5.990824970770775E-1   -2.366637323236600E-2

 2.987500000000000E9     5.669124336835175E-1    1.330142766705109E-2    6.345160562339841E-6   -3.222245818146937E-5   -2.144670306430377E-5   -1.825287153282530E-5    1.411267835172734E-5    9.024597159317075E-6
                        -3.670519819819036E-5   -1.268305565270188E-5    6.028868247923217E-1   -2.507424665419200E-2    1.548891009837160E-6    5.148820681277176E-6   -4.578761131387925E-6    8.562541456219201E-6
                        -1.010815620732375E-5   -1.733360003894708E-6    8.018340974688224E-6   -1.510907709661575E-6    5.350762744435332E-1    2.688840988900026E-3   -1.803742065132915E-5   -1.440215783716826E-5
                         3.380339790337293E-5    1.658379498629852E-5   -1.468539292118122E-6    7.121554184039102E-6    1.984861876067656E-6    8.219837198094378E-7    6.013818582480360E-1   -3.438082333530202E-2

 3.000000000000000E9     5.699429639158338E-1    4.091085526702346E-3   -6.430992771556976E-6    4.556041978137175E-6    8.209241543826977E-7    3.119738502428178E-5   -2.118738248030993E-5   -7.542319256902554E-6
                        -9.990461113853234E-6   -1.904726575200762E-5    6.051354306769661E-1   -3.610437661897963E-2    2.131384813469882E-5    3.239160742118603E-8   -1.501895446079907E-6   -7.784627419935556E-6
                         2.543277358610102E-5    7.446182895300920E-6   -9.344546184824193E-6    5.093119873092449E-5    5.384899870423524E-1   -6.617014400235086E-3    6.630503560945672E-7   -3.757524973764551E-5
                        -8.898845543960756E-7    8.610575736022180E-6    7.540574817851805E-6   -3.878742220148528E-6   -3.661540779165052E-5    6.535223568337922E-5    6.034346760383735E-1   -4.541461829243421E-2
