# Supplementary material for: Microwave Imaging for Parkinson’s Disease Detection: A Phantom-Based Feasibility Study Using Temperature-Controlled Dielectric Variations
Source: Sensors (Basel). 2025 Dec 12;25(24):7562. doi: 10.3390/s25247562 (PMC12736638; doi:10.3390/s25247562)
Supplement: Supplementary file 1 [file sensors-25-07562-s001.zip › 39.1.s4p]

#  HZ   S   RI   R     50.00 
! Rohde & Schwarz Vector Network Analyzer 
! Rohde-Schwarz,ZNA26-4Port,1332450024101213,1.95
! Created: UTC 8/28/2025, 1:45:54 PM
! freq[Hz]                re:S11                  im:S11                  re:S12                  im:S12                  re:S13                  im:S13                  re:S14                  im:S14
!                         re:S21                  im:S21                  re:S22                  im:S22                  re:S23                  im:S23                  re:S24                  im:S24
!                         re:S31                  im:S31                  re:S32                  im:S32                  re:S33                  im:S33                  re:S34                  im:S34
!                         re:S41                  im:S41                  re:S42                  im:S42                  re:S43                  im:S43                  re:S44                  im:S44
! 
 5.000000000000000E8    -2.261726543357075E-1    3.471596159912876E-1   -1.533742500782169E-2    1.782517458942849E-2   -4.032712806106887E-2   -1.123999157870475E-2    5.215783598430544E-2    1.573749078982967E-2
                        -1.535576579809826E-2    1.784666080106477E-2   -2.408824073706882E-1    3.256874300605255E-1    1.146254490785893E-2    2.518318631844969E-2   -4.056749436945326E-2   -6.763989476510561E-3
                        -4.032014242639859E-2   -1.130013783848029E-2    1.142094236429940E-2    2.513665226556564E-2   -2.563546341721136E-1    3.438797338606820E-1   -8.364124878861319E-3    1.894007107245610E-2
                         5.218804941863159E-2    1.575324954956337E-2   -4.060317596992868E-2   -6.783530814113005E-3   -8.379029339633831E-3    1.897952868642669E-2   -2.674306641365845E-1    3.376002598069728E-1

 5.125000000000000E8    -2.484306351393286E-1    3.361235322779950E-1    1.223659538620451E-3    9.961524008386419E-3   -3.105795412529258E-2    2.480215065671878E-2    4.498200074649794E-2   -2.931628381007667E-2
                         1.184879662385951E-3    9.924493051325031E-3   -2.757124897146533E-1    3.243007810707453E-1    2.729923633359916E-2    3.877315678038952E-3   -2.854754247994105E-2    2.829579575707847E-2
                        -3.107678620771286E-2    2.488444200228447E-2    2.732244648166866E-2    3.831208596767195E-3   -2.804706543331797E-1    3.446706674291277E-1    6.190905081553331E-3    5.328400609942948E-3
                         4.498592804398597E-2   -2.938584650589492E-2   -2.851824304676822E-2    2.827747957560980E-2    6.219389223451259E-3    5.323535008430905E-3   -2.928702016137636E-1    3.362698748888088E-1

 5.250000000000000E8    -2.984911856289823E-1    3.711727888972467E-1   -6.557697239951124E-3   -1.291384350487639E-3   -1.291762507199412E-3    3.367661634959939E-2    6.059678878488681E-3   -5.047714096213906E-2
                        -6.534295480572094E-3   -1.360554129835084E-3   -3.169576500408495E-1    3.765475597965599E-1    1.513304880909424E-2   -1.490766259819560E-2    2.886371435906941E-3    3.445928142380391E-2
                        -1.362590823387438E-3    3.365421514595693E-2    1.517466980224795E-2   -1.492996381326212E-2   -3.179320142125927E-1    3.949239470504246E-1   -5.699585887052014E-3   -5.193014223434108E-3
                         6.005886565676247E-3   -5.047478314403648E-2    2.877724707749915E-3    3.436776342827966E-2   -5.673272495553629E-3   -5.150742191076473E-3   -3.328629431754191E-1    3.876107223615595E-1

 5.375000000000000E8    -3.001020043284274E-1    4.420678394952893E-1   -1.683746966177612E-2    8.848737241084641E-3    1.865773879452748E-2    1.994371905960137E-2   -2.994451886374625E-2   -3.408037727566286E-2
                        -1.677976413204520E-2    8.811722988799946E-3   -3.014052377981637E-1    4.418337473429538E-1    1.233221438888105E-3   -1.468288461894342E-2    2.154809672585060E-2    1.837677136836921E-2
                         1.867253192646231E-2    1.995605556361043E-2    1.205956266963530E-3   -1.472882087604388E-2   -2.997951777285112E-1    4.617788752722388E-1   -1.533158248025047E-2    5.872855544743287E-3
                        -2.993748760965583E-2   -3.408378908778018E-2    2.155008260503257E-2    1.834883456682856E-2   -1.530698281401890E-2    5.862791572777656E-3   -3.155444867793334E-1    4.611495669903689E-1

 5.500000000000000E8    -2.542459992667770E-1    4.851780608809824E-1   -9.970156194424063E-3    2.652813761624273E-2    1.995824783037030E-2    1.906584216628174E-3   -3.948462041502292E-2   -2.480143805703433E-3
                        -9.953596798609991E-3    2.652209195042247E-2   -2.611179666912085E-1    4.703079813726150E-1   -5.780862512028015E-3   -7.775300408941570E-3    2.231800882750950E-2   -9.609160876806712E-4
                         1.998788678037115E-2    1.935909327814967E-3   -5.829197712993362E-3   -7.717744639433565E-3   -2.532337281573318E-1    4.906869682634196E-1   -8.486015656328541E-3    2.136417248912146E-2
                        -3.947680346304584E-2   -2.465010725493994E-3    2.227530604899225E-2   -9.547979631795557E-4   -8.489583715909023E-3    2.131845710304933E-2   -2.561994480363254E-1    4.945373583719421E-1

 5.625000000000000E8    -2.153675828462696E-1    4.793834994425998E-1    1.592566511953257E-2    3.080283834982733E-2    1.157639970417926E-2   -5.051027412989676E-3   -2.578556910352420E-2    2.118761662106206E-2
                         1.594841655406551E-2    3.088181105268358E-2   -2.334989201188915E-1    4.737540548404765E-1   -2.585504655473497E-3   -7.331699708851606E-4    1.083106539639497E-2   -9.554391958907418E-3
                         1.155886959512164E-2   -5.010788200123821E-3   -2.524303822800059E-3   -7.045469420180552E-4   -2.195093182000911E-1    4.866381852595832E-1    1.351725427926787E-2    2.217976666083926E-2
                        -2.579776860397786E-2    2.121785267723205E-2    1.083263015062644E-2   -9.562618184184602E-3    1.349945380374026E-2    2.218631591720848E-2   -2.155187428645029E-1    4.777641345280687E-1

 5.750000000000000E8    -2.161330545571904E-1    4.740976870566509E-1    3.184609486587916E-2    5.694761478292109E-3    9.827638036207891E-3   -4.272988514310826E-3   -5.672786701481752E-3    2.664549731100442E-2
                         3.182279111614865E-2    5.728560562203229E-3   -2.226368716296307E-1    4.800541274920474E-1    1.977296508787912E-3   -3.921869020353358E-3    6.006747589684178E-3   -5.888349948710601E-3
                         9.786658710116074E-3   -4.335603427093724E-3    2.000167895128286E-3   -3.967942314201791E-3   -2.138584632865445E-1    4.840684925355254E-1    2.080302413087042E-2    4.186222779583060E-4
                        -5.633891279085823E-3    2.664596307359384E-2    6.006204283686375E-3   -5.913751087013661E-3    2.079310355112747E-2    4.491264909843039E-4   -2.186662234391570E-1    4.706580772755757E-1

 5.875000000000000E8    -2.145014269713204E-1    5.011523995668581E-1    1.715691045446161E-2   -1.493787003682839E-2    1.150044059316976E-2   -9.725581693540469E-3    6.925281514109890E-3    2.054579498674193E-2
                         1.720719534055153E-2   -1.491155397738512E-2   -2.062872475059298E-1    5.005833270228053E-1   -8.863188702445609E-4   -9.158033913585432E-3    9.072295269354810E-3   -8.671674194574977E-3
                         1.146759476218669E-2   -9.743108457597875E-3   -9.032314789768848E-4   -9.153171267996653E-3   -2.051940082377904E-1    5.042255237106393E-1    5.516416750799699E-3   -9.657266735497534E-3
                         6.875468476560903E-3    2.056790564778770E-2    9.090002689404433E-3   -8.697756686786448E-3    5.487163187863182E-3   -9.605283815648458E-3   -2.117136526091329E-1    4.993181465353569E-1

 6.000000000000000E8    -1.837749096998452E-1    5.305645376928825E-1   -1.623107634444770E-3   -9.693228549709698E-3    5.821367729913614E-3   -1.960824199567230E-2    1.342184412426398E-2    1.669203021205505E-2
                        -1.680283866261856E-3   -9.673653849229604E-3   -1.729458068762033E-1    5.160114889782363E-1   -1.031900445063800E-2   -1.137147795631846E-2    5.181429774705134E-3   -1.890104129722767E-2
                         5.814027270200681E-3   -1.959432698728066E-2   -1.030962610724626E-2   -1.138281586807754E-2   -1.741780087423878E-1    5.237905100027779E-1   -5.147144263874480E-3    1.313009450151734E-3
                         1.344416970623546E-2    1.667064181310128E-2    5.149899464034937E-3   -1.889491386189255E-2   -5.182858157457217E-3    1.350598104923949E-3   -1.706798198151784E-1    5.227597582533884E-1

 6.125000000000000E8    -1.370135700907593E-1    5.381053066101135E-1    1.799315445030242E-3    6.006073266925423E-3   -1.022943599036792E-2   -2.349173170226298E-2    2.517567083610523E-2    9.611783339056521E-3
                         1.801661543008980E-3    6.018244833014563E-3   -1.354397258178618E-1    5.177353488195802E-1   -2.138300630672921E-2    1.057108462490736E-3   -1.219575125478823E-2   -2.367140008482821E-2
                        -1.022652063640720E-2   -2.346729226855656E-2   -2.133128501828300E-2    1.134086108646654E-3   -1.331932079784724E-1    5.248419982903370E-1    6.375248538530181E-3    1.411663438670001E-2
                         2.518036296212481E-2    9.589773174735547E-3   -1.221218957034901E-2   -2.367297821730178E-2    6.392241982663933E-3    1.410941876950450E-2   -1.208211380268890E-1    5.135192665156592E-1

 6.250000000000000E8    -9.641246586525246E-2    5.210679220913181E-1    1.866179124161717E-2    1.048879886551123E-3   -2.676817521590380E-2   -1.076117213292509E-2    2.965983783202766E-2   -1.183015360935325E-2
                         1.869397398412448E-2    1.018376604784261E-3   -9.752160820352408E-2    5.047500176161978E-1   -1.239299217507048E-2    1.954896214924056E-2   -2.983577053380301E-2   -8.157019224028440E-3
                        -2.678550609250355E-2   -1.075685322594222E-2   -1.236036575176973E-2    1.954500220697319E-2   -9.834775605783772E-2    5.061068810716611E-1    2.469910655697099E-2    2.365069367924720E-3
                         2.964039396845937E-2   -1.184822826805225E-2   -2.981891338429029E-2   -8.086335755963335E-3    2.472407374547867E-2    2.383390186715240E-3   -9.392837333594081E-2    4.810616144443990E-1

 6.375000000000000E8    -7.884819663410141E-2    4.963700030985720E-1    1.666015468121789E-2   -2.056266566736908E-2   -2.698179219628178E-2    1.073039763242944E-2    1.315805484253935E-2   -2.920126462987765E-2
                         1.668893342231680E-2   -2.057031226582223E-2   -7.788817687301990E-2    4.774241437726073E-1    8.522581245932939E-3    1.907199071159825E-2   -2.671061783109286E-2    1.649249526163515E-2
                        -2.699390788311772E-2    1.074734675152366E-2    8.530740622812082E-3    1.907532183288950E-2   -8.686802048023662E-2    4.823727777435129E-1    1.824079168618338E-2   -2.174477325067059E-2
                         1.313211306214296E-2   -2.923624454604487E-2   -2.675809828549813E-2    1.653826452547517E-2    1.825631059203327E-2   -2.174374424337015E-2   -9.643801247908239E-2    4.582942985323797E-1

 6.500000000000000E8    -7.310780045875781E-2    4.903047481047049E-1   -6.634455667120061E-3   -2.629852868362307E-2   -1.308798515236202E-2    2.495066208251717E-2   -6.365775847738980E-3   -3.009167685229462E-2
                        -6.647886268849400E-3   -2.633596501033145E-2   -7.505111918136187E-2    4.659304331404238E-1    1.524413258480328E-2    1.139027529242098E-3   -7.460537873642032E-3    2.883906477392091E-2
                        -1.307281876891055E-2    2.499774673764858E-2    1.526116820155756E-2    1.155982669506798E-3   -8.277483934529008E-2    4.781001807836651E-1   -5.887656948475098E-3   -2.409779163208934E-2
                        -6.390670331699748E-3   -3.006500400481345E-2   -7.448981346227525E-3    2.883218544376052E-2   -5.886141947097951E-3   -2.413060299100583E-2   -9.644357462175643E-2    4.637885645777726E-1

 6.625000000000000E8    -5.077871738538606E-2    4.933715859022616E-1   -1.897731106565548E-2   -8.572542145171030E-3    6.060517286035644E-3    2.634948227988113E-2   -2.430337110050533E-2   -2.332464539997586E-2
                        -1.897734403758940E-2   -8.574336248821765E-3   -5.970976518196157E-2    4.665597508066405E-1    2.071775752388635E-3   -7.602255430831192E-3    1.293865229513746E-2    2.469442603595089E-2
                         6.073892136271277E-3    2.637540231767354E-2    2.048061169479363E-3   -7.589916871267953E-3   -6.585789266491408E-2    4.799161925890579E-1   -1.434680319960176E-2   -6.585247379647919E-3
                        -2.431030751337937E-2   -2.333078993347166E-2    1.295416257163526E-2    2.466537306833917E-2   -1.429430303033570E-2   -6.645361048213417E-3   -7.180414856638276E-2    4.702412089518328E-1

 6.750000000000000E8    -1.853813274567428E-2    4.826475844480885E-1   -1.045089281827754E-2    4.370309116991888E-3    1.944337314566242E-2    1.443376876769888E-2   -3.846437009372892E-2   -2.144081443506084E-3
                        -1.053777192570932E-2    4.400541337905550E-3   -3.055842669357771E-2    4.581227142061405E-1   -5.285722598585067E-3    2.186957973794954E-3    2.291029124447990E-2    8.117270889698569E-3
                         1.945452181462053E-2    1.443390323946353E-2   -5.310060576850320E-3    2.190327822286892E-3   -4.030219147658670E-2    4.746058563889575E-1   -4.442848795319593E-3    2.091659085210045E-3
                        -3.849493960127382E-2   -2.112112898373505E-3    2.292493188412021E-2    8.071241047144016E-3   -4.420284786782653E-3    2.105554059950946E-3   -4.015946081195215E-2    4.587965110197583E-1

 6.875000000000000E8     9.216897931509038E-3    4.562045028593741E-1   -7.345772740111350E-4    2.191402146298651E-3    2.025927069983845E-2    9.019832736597617E-4   -3.114184452727367E-2    2.747278990739428E-2
                        -7.299699869866877E-4    2.171317941365934E-3   -4.201723627995060E-3    4.296891915448280E-1    2.812111754703839E-3    9.688313011069984E-3    1.825131638983692E-2   -5.873866519963927E-3
                         2.029550466736271E-2    8.722386140900105E-4    2.835634309930578E-3    9.698734506020552E-3   -1.505499994713406E-2    4.552225717931945E-1    2.321595147476032E-3   -4.805083988511002E-3
                        -3.115502794989169E-2    2.748858914145901E-2    1.826349493644255E-2   -5.915544339315295E-3    2.325766084359216E-3   -4.787003684780401E-3   -1.693159773283705E-2    4.327344853035087E-1

 7.000000000000000E8     2.053212755874133E-2    4.199611857517953E-1   -1.051966252867044E-3   -5.682417363894689E-3    1.722581571986005E-2   -8.145785965561187E-3   -2.219460025426332E-3    4.152839433056956E-2
                        -1.017543900000088E-3   -5.668093835569832E-3    1.368465987362538E-3    3.938842505756075E-1    1.325916043350737E-2    3.927232308093662E-3    1.099130073833713E-2   -1.154637443901425E-2
                         1.720116538025257E-2   -8.174253260186764E-3    1.326110041455620E-2    3.881670798183271E-3   -2.897349445985056E-3    4.278521963352040E-1   -5.427723953786883E-3   -1.284246685664427E-2
                        -2.274581934942203E-3    4.153589473111165E-2    1.101327247774118E-2   -1.152819929791036E-2   -5.442918294226685E-3   -1.285046148996795E-2   -9.313328885940947E-3    4.040753877465242E-1

 7.125000000000000E8     1.266920556230716E-2    3.930029502705737E-1   -1.045165003922547E-2   -6.919412349885264E-3    1.040705358445619E-2   -1.656266870097645E-2    2.512116565352106E-2    2.940569168999239E-2
                        -1.047094964308206E-2   -6.945031937521436E-3   -8.004685992197599E-3    3.726661259661663E-1    1.308535089804176E-2   -9.252921226167145E-3    3.889865628252950E-3   -1.446830347812733E-2
                         1.040408215063012E-2   -1.656909749629631E-2    1.306834245583335E-2   -9.228172604454679E-3   -3.284397415781052E-3    4.079672468824618E-1   -1.749360142800655E-2   -6.156495068471590E-3
                         2.513158094951492E-2    2.946002914450316E-2    3.875423352799944E-3   -1.446961081625044E-2   -1.751396154693328E-2   -6.127728241480236E-3   -1.096318368761775E-2    3.861229138334855E-1

 7.250000000000000E8     8.461338366796028E-3    3.848729174049867E-1   -1.544454408680208E-2    3.515306389926737E-3   -1.069403990140499E-3   -1.887446423560534E-2    3.462113419312651E-2    6.609289793273652E-3
                        -1.543683911471458E-2    3.486029676953994E-3   -8.660217335306686E-3    3.671636603043391E-1    5.959485398803466E-4   -1.631247443382752E-2   -3.553702198496568E-3   -1.331489327398076E-2
                        -1.087619409005023E-3   -1.889310136952839E-2    5.720182049597650E-4   -1.634897655906385E-2    1.664134785756769E-3    4.004100057975853E-1   -1.682279110256922E-2    7.738821805265557E-3
                         3.461717739410881E-2    6.629832681315827E-3   -3.539950069675385E-3   -1.327673479487729E-2   -1.677624450614404E-2    7.739265247456670E-3   -5.166427637442991E-3    3.767183183315276E-1

 7.375000000000000E8     1.920169276134554E-2    3.760265865562454E-1   -8.424298148310073E-3    1.238048363477857E-2   -1.047060247968179E-2   -1.487936317467867E-2    3.094838231529513E-2   -1.425851816811685E-2
                        -8.395148968871120E-3    1.242237006626743E-2    5.419836747694590E-3    3.541375472804484E-1   -1.182067430260199E-2   -8.601315341858361E-3   -8.789133718511866E-3   -1.003022012248012E-2
                        -1.050944945067750E-2   -1.489215256814729E-2   -1.180413558173121E-2   -8.610386761430968E-3    2.000325677137781E-2    3.863737387500480E-1   -6.619444036964473E-3    1.384737854230976E-2
                         3.099840266957397E-2   -1.425216901568107E-2   -8.787587585995217E-3   -9.997457221672095E-3   -6.580561685952999E-3    1.385032342642062E-2    1.005590055586908E-2    3.601375738782531E-1

 7.500000000000000E8     3.482006074148858E-2    3.521866871800417E-1    5.133584405854995E-4    1.136999197193660E-2   -1.717948954591449E-2   -7.104858963415426E-3    1.619714865308873E-2   -3.054973801419855E-2
                         5.148178815419470E-4    1.141664505762896E-2    1.445674768342692E-2    3.234292543246489E-1   -9.782517718962037E-3    5.083501654903143E-3   -1.350304385059055E-2   -5.048227885898153E-3
                        -1.717764709741114E-2   -7.122739630473223E-3   -9.786214545949131E-3    5.091468482541927E-3    3.519982221660127E-2    3.541273559824886E-1    1.463269651288812E-3    1.008088744674503E-2
                         1.620775118252646E-2   -3.056108449889504E-2   -1.351687020050650E-2   -5.003315805446950E-3    1.478571462268041E-3    1.007957692763648E-2    2.228619414295388E-2    3.277768633294940E-1

 7.625000000000000E8     3.493124003787070E-2    3.141698398660703E-1    3.463081173551153E-3    6.056597671374056E-3   -1.904397796854748E-2    4.312429972761486E-3   -6.259480559121320E-3   -3.419469468697729E-2
                         3.472586086015344E-3    6.043532286706080E-3    2.147161390291517E-3    2.898999064032690E-1    2.497565457949471E-3    6.636294970482199E-3   -1.562080207653173E-2    4.124337383009084E-3
                        -1.903301171832248E-2    4.328516238025565E-3    2.492886419036529E-3    6.634191946231321E-3    2.890445759964465E-2    3.154680468717044E-1    1.564440451149899E-3    4.911383293379477E-3
                        -6.282664831736861E-3   -3.424216944059800E-2   -1.560491509997222E-2    4.121044859643716E-3    1.597421121434038E-3    4.910874080877210E-3    1.391971886809181E-2    2.868167850651626E-1

 7.750000000000000E8     1.125875213470945E-2    2.879778406078161E-1    9.595428303489118E-4    3.386003003641841E-3   -1.245475390272132E-2    1.579120705883871E-2   -2.666543419832280E-2   -2.312264972613034E-2
                         9.734496889154022E-4    3.381792459728703E-3   -2.128195290831004E-2    2.753673110299145E-1    5.449806233519187E-3   -3.616743915962817E-3   -9.665962588407552E-3    1.404318576046482E-2
                        -1.245142110465399E-2    1.584787018573075E-2    5.452099909067185E-3   -3.584896166377594E-3    7.568300262075345E-3    2.943526261369672E-1   -1.020834178093892E-3    5.531661584314621E-3
                        -2.664254160746677E-2   -2.313128765386869E-2   -9.669772503461332E-3    1.406327452521868E-2   -1.043776782986345E-3    5.509940969308118E-3   -1.421909214128296E-2    2.633176672578621E-1

 7.875000000000000E8    -7.146903455696496E-3    2.866097955795242E-1   -5.510135267398282E-4    6.454168804819971E-3    8.652046580473178E-4    1.978887877543985E-2   -3.574600379471019E-2   -5.584074233547034E-4
                        -5.681999383524545E-4    6.433726198970419E-3   -3.289684182752248E-2    2.728037942034128E-1   -3.295791239718321E-3   -8.296350199729033E-3    2.203744012681298E-3    1.675194424175073E-2
                         9.030498415747685E-4    1.977264814854474E-2   -3.286674808034224E-3   -8.302750394793921E-3   -4.509928462292144E-3    2.874941104666442E-1    1.101038841365712E-3    8.874841711806773E-3
                        -3.573206155666293E-2   -5.704396747055946E-4    2.193189792777968E-3    1.673522540995489E-2    1.121207605362235E-3    8.868247380951861E-3   -3.424130850521223E-2    2.610089677342580E-1

 8.000000000000000E8    -6.396018168031163E-3    2.836353594206543E-1    3.311380356151264E-3    9.619758555325538E-3    1.317227511949065E-2    1.342664253150886E-2   -2.696699065759601E-2    2.258765084909180E-2
                         3.298386476071809E-3    9.603453276935708E-3   -3.672581780581432E-2    2.631387686202704E-1   -1.080115722351400E-2   -1.498800144236610E-3    1.275556573371078E-2    9.891486201885425E-3
                         1.318974225344079E-2    1.342125048730965E-2   -1.082452374409762E-2   -1.518148988875820E-3   -9.478156454807140E-3    2.744537502502763E-1    5.755962428537468E-3    8.798584688413181E-3
                        -2.694409717255678E-2    2.258195391535907E-2    1.273850531801496E-2    9.866209563869782E-3    5.747647627634853E-3    8.812887854008473E-3   -3.931197014298907E-2    2.565150783670435E-1

 8.125000000000000E8    -6.457165000459764E-3    2.635080898452221E-1    1.064939017725813E-2    8.964527256938810E-3    1.693778040477451E-2    4.446775179363226E-4   -5.954846732318370E-3    3.317171288021677E-2
                         1.063689886316182E-2    8.973025315037771E-3   -4.820075124244205E-2    2.467107952219651E-1   -8.014023422743381E-3    8.096074869916500E-3    1.372378789895100E-2   -2.711108685476542E-3
                         1.694103322101759E-2    4.340397104580092E-4   -7.995037963974822E-3    8.107021701323132E-3   -2.251236252411795E-2    2.557472866063384E-1    1.057527731662063E-2    6.504286946754160E-3
                        -5.962797365284499E-3    3.318613498210899E-2    1.372951862343774E-2   -2.665372536981378E-3    1.056365844779885E-2    6.513637991761063E-3   -4.662016866090332E-2    2.388005139463993E-1

 8.250000000000000E8    -2.523867050587419E-2    2.389903685851717E-1    1.658588038597729E-2   -2.431719051951975E-4    1.005794152942097E-2   -9.475811331953297E-3    1.554877878141871E-2    2.847203801568860E-2
                         1.659608710991537E-2   -2.329488618801211E-4   -6.969648134646729E-2    2.363443457714638E-1    1.178607358566276E-3    1.075144863598288E-2    4.788968416054529E-3   -9.072679336583451E-3
                         1.007025314669312E-2   -9.522170036575815E-3    1.199115879686548E-3    1.074559124027665E-2   -4.600757943372497E-2    2.431078539964149E-1    1.400286986293588E-2   -1.099219822593115E-3
                         1.552605276792311E-2    2.846495489335637E-2    4.803241909822201E-3   -9.070164098821382E-3    1.398409971352284E-2   -1.097782249474047E-3   -7.183358929370567E-2    2.210748418755269E-1

 8.375000000000000E8    -5.736865343776535E-2    2.301925004248044E-1    1.065319888837352E-2   -1.124376921303774E-2    7.687130300834847E-4   -9.914077501968533E-3    2.859541496491384E-2    1.205224885258149E-2
                         1.066807602777218E-2   -1.126299491012878E-2   -9.126138692533324E-2    2.368195214562176E-1    7.935668809860722E-3    4.348843689893068E-3   -2.547153993209790E-3   -5.282437865202791E-3
                         7.260817111265667E-4   -9.912842241948447E-3    7.971168838668790E-3    4.345256808656313E-3   -7.178668857756164E-2    2.433645023030680E-1    8.184637494531421E-3   -8.933342610238492E-3
                         2.857348126410614E-2    1.203735218540188E-2   -2.545711122461759E-3   -5.264055069165974E-3    8.213969675722157E-3   -8.895478865564519E-3   -1.053000750568503E-1    2.231043653369663E-1

 8.500000000000000E8    -8.278736091132767E-2    2.399287093154624E-1    7.576741076957225E-5   -1.077137821876221E-2   -3.158257453271033E-3   -5.494935943374557E-3    2.891237190228061E-2   -7.331096074983582E-3
                         6.169157734706958E-5   -1.075150418692019E-2   -1.071564288355035E-1    2.431332089874114E-1    4.930701980464730E-3   -3.524396733048741E-3   -1.533896539406824E-3    8.064012495203774E-5
                        -3.172451324979986E-3   -5.506666656114095E-3    4.943142182860588E-3   -3.525597081475774E-3   -8.966265305323758E-2    2.531893081461190E-1    9.350092663801977E-4   -6.834918774906797E-3
                         2.890692383021968E-2   -7.330296165699629E-3   -1.544720424495146E-3    7.850385103115428E-5    9.508001553829657E-4   -6.846106115148909E-3   -1.248123392683047E-1    2.416346515339315E-1

 8.625000000000000E8    -9.227265049839740E-2    2.515854857315750E-1   -2.386547019638798E-3   -4.497077941625917E-3   -3.328928248901270E-3   -2.691775578652880E-3    1.856861149035008E-2   -2.326843882801378E-2
                        -2.388911022110926E-3   -4.456120840582281E-3   -1.173524829881734E-1    2.498281196523775E-1   -2.096063715476517E-3   -2.534019520459817E-3    1.942057034784300E-3   -5.678083227022021E-4
                        -3.339970852444132E-3   -2.660410361514732E-3   -2.101970988725060E-3   -2.529948852966557E-3   -9.774251697234743E-2    2.630424716282367E-1    1.595309738234716E-3   -2.970238878148759E-3
                         1.854541491412874E-2   -2.330313233841874E-2    1.909486270634846E-3   -5.800635119355609E-4    1.569933344603223E-3   -2.981005187137619E-3   -1.265768504810110E-1    2.548694276260776E-1

 8.750000000000000E8    -9.772547465250375E-2    2.533612768408630E-1    7.007725765441012E-4   -2.452101585908622E-3   -3.026218654257730E-3   -1.042262470007613E-3   -5.511388988927651E-4   -2.974460310688161E-2
                         7.128808487226410E-4   -2.481965372003894E-3   -1.256915832674193E-1    2.541722399627406E-1   -1.732609755294250E-3    3.517401524980641E-3    1.315103020932574E-3   -3.639660117446486E-3
                        -3.050022429712312E-3   -1.039677206733971E-3   -1.749141980481542E-3    3.554323623879141E-3   -1.016765545231078E-1    2.674303440748549E-1    4.045577253205186E-3   -4.607337671591225E-3
                        -5.344698363444432E-4   -2.973379952602211E-2    1.338746366601418E-3   -3.621709300766332E-3    4.044187489387650E-3   -4.573690294271112E-3   -1.291734646053701E-1    2.544839317076253E-1

 8.875000000000000E8    -1.110933894615698E-1    2.534830984958945E-1    2.026572109834345E-3   -5.821812519420801E-3   -2.318304988279682E-3   -2.292760346075244E-4   -1.894522742651782E-2   -2.171949898241690E-2
                         2.015072035301891E-3   -5.835253514603451E-3   -1.363069644843899E-1    2.576925852622819E-1    3.896383428124332E-3    4.037869933079694E-3   -1.595788869698883E-3   -4.289481247701167E-3
                        -2.331239653365788E-3   -2.103366945444253E-4    3.881888559952321E-3    4.045471891670292E-3   -1.091912755486155E-1    2.679389724048920E-1    2.426912945744761E-3   -9.122338315970521E-3
                        -1.893282737419950E-2   -2.172197084880370E-2   -1.600429149636818E-3   -4.291438203402009E-3    2.424505633287596E-3   -9.100910145999555E-3   -1.434217041622170E-1    2.550426450038586E-1

 9.000000000000000E8    -1.278357782697377E-1    2.633416399508275E-1   -2.476099653151593E-3   -8.851238889793278E-3   -2.209310387712457E-3   -2.288661552709266E-4   -2.735107504660993E-2   -4.699792569973660E-3
                        -2.515968294534584E-3   -8.866473537498514E-3   -1.502711936754295E-1    2.658045363652174E-1    6.247605836881050E-3   -7.889847791517010E-4   -3.937218501939082E-3   -2.932178732052435E-3
                        -2.198979309934752E-3   -2.171333299343608E-4    6.229608802939859E-3   -7.552365270233817E-4   -1.224681468367637E-1    2.731188491044931E-1   -4.111921528705383E-3   -1.061456668296920E-2
                        -2.733762514599642E-2   -4.707603706162152E-3   -3.964353153227073E-3   -2.956034524523707E-3   -4.110828971128490E-3   -1.061884899206162E-2   -1.587173058204246E-1    2.682791497671113E-1

 9.125000000000000E8    -1.371569979987790E-1    2.817096857417049E-1   -8.308681990887620E-3   -5.877111900472234E-3   -3.115265704138684E-3    3.531696195583847E-4   -2.336395790548732E-2    1.344966668979263E-2
                        -8.298721768825039E-3   -5.862576775796711E-3   -1.606477387181939E-1    2.820501067187539E-1    3.352697717335284E-3   -4.726968272930015E-3   -5.450191634245839E-3   -5.774020245831722E-4
                        -3.087392851128002E-3    3.722886485541245E-4    3.323746912537149E-3   -4.740770964301050E-3   -1.323525567145769E-1    2.879347612498435E-1   -9.520355616639890E-3   -6.008130804238362E-3
                        -2.338816927589067E-2    1.341397245772104E-2   -5.497487479651486E-3   -5.988292754315589E-4   -9.496367420482908E-3   -5.988209191164181E-3   -1.628505952210925E-1    2.877463054146783E-1

 9.250000000000000E8    -1.363572453723233E-1    2.994662677913308E-1   -9.633621711786439E-3    4.066117843004283E-4   -3.333551007672906E-3    2.638397577691066E-3   -8.574696316803881E-3    2.450585943897372E-2
                        -9.657342005270596E-3    3.818823453083877E-4   -1.613058054560478E-1    2.997189093163364E-1   -3.568817804363298E-4   -4.333339265515834E-3   -5.469267041116727E-3    3.033298408020289E-3
                        -3.320452999885946E-3    2.674958247988330E-3   -3.664954114806227E-4   -4.334121801003148E-3   -1.316406331122678E-1    3.042796465849344E-1   -1.007347019704562E-2    2.129824176917029E-4
                        -8.563302015098247E-3    2.451076749523538E-2   -5.462105103704600E-3    3.063856530743213E-3   -1.008343768553470E-2    2.180655766691081E-4   -1.576462628023374E-1    3.014878807755665E-1

 9.375000000000000E8    -1.308375239217123E-1    3.104681971456147E-1   -6.224247082920280E-3    5.464658677549632E-3   -8.636573483658055E-4    4.971099858995542E-3    9.374682876911041E-3    2.242283737463645E-2
                        -6.248918932756110E-3    5.466970926231637E-3   -1.562836154233413E-1    3.112056502457631E-1   -1.440486540469366E-3   -2.606214767406106E-3   -2.414673747969287E-3    6.126123675537725E-3
                        -8.793388284458046E-4    4.994868824892735E-3   -1.441198707852582E-3   -2.598145281509466E-3   -1.254672894741501E-1    3.129469898121941E-1   -6.829840290197420E-3    4.993782620207433E-3
                         9.384045412905304E-3    2.240683093585574E-2   -2.388575183164354E-3    6.120273960059569E-3   -6.844771257180101E-3    4.996552842144746E-3   -1.527568063040618E-1    3.070028299941886E-1

 9.500000000000000E8    -1.273808808907032E-1    3.152427164187238E-1   -4.456482084769264E-4    5.913547689158924E-3    3.120357063930437E-3    4.302823848003544E-3    1.955208786671883E-2    9.202499897490153E-3
                        -4.755576520718524E-4    5.897280168428042E-3   -1.527144319082352E-1    3.166501423373957E-1   -1.644211869291717E-3   -1.707719579328299E-3    2.111300778577057E-3    6.016576324173377E-3
                         3.114289120340119E-3    4.313934693315570E-3   -1.627665630702753E-3   -1.712314005777958E-3   -1.230910655491135E-1    3.150475785267912E-1   -1.477777076826821E-3    5.595761920272663E-3
                         1.955111046725890E-2    9.241578112895429E-3    2.106265431223326E-3    6.009097779399400E-3   -1.490226267059508E-3    5.595870400714122E-3   -1.530659196409684E-1    3.098104499293419E-1

 9.625000000000000E8    -1.289867470394162E-1    3.197657037433875E-1    2.256698914571614E-3    1.648446226039379E-3    4.787648419195817E-3    3.057189775870466E-4    1.756338108074592E-2   -4.651085735343919E-3
                         2.263201472368791E-3    1.676744600042794E-3   -1.531873256362462E-1    3.220548979118091E-1   -1.682564404688344E-3   -9.996231847126003E-4    4.813367806315562E-3    2.733331342371538E-3
                         4.780887573598356E-3    3.081497433477721E-4   -1.670497481399589E-3   -9.857067779028019E-4   -1.267103349801635E-1    3.190279133866674E-1    8.515555894711217E-4    1.936159892300775E-3
                         1.756165939218656E-2   -4.647963068546621E-3    4.814455400674931E-3    2.737811669353149E-3    8.751659960506597E-4    1.957835107379905E-3   -1.566850430686706E-1    3.163592609788187E-1

 9.750000000000000E8    -1.311599143587603E-1    3.288509685910903E-1   -6.151950566951683E-4   -1.660663600860356E-3    2.177000543038514E-3   -2.847276983232698E-3    9.571722180370954E-3   -1.138019385308113E-2
                        -6.340142072682385E-4   -1.626354937290812E-3   -1.533157343060669E-1    3.312831293297196E-1   -1.303942428457450E-3   -6.862344496260980E-4    3.971838037902287E-3   -6.644666442024854E-4
                         2.160200733107888E-3   -2.841002727610228E-3   -1.280617504811242E-3   -6.919534863045481E-4   -1.290748357202667E-1    3.292229343455979E-1   -1.669841647551715E-3   -3.259975954010229E-4
                         9.581396013788502E-3   -1.140926130977838E-2    4.005227254513008E-3   -6.571419503263256E-4   -1.651176692794655E-3   -3.211061627732053E-4   -1.569810370187232E-1    3.273749332869806E-1

 9.875000000000000E8    -1.278856876511835E-1    3.405162505201991E-1   -4.318972147450329E-3    7.145830833053497E-4   -1.176952110741368E-3   -1.566335394532262E-3    2.138415117074342E-3   -1.270840098505989E-2
                        -4.313632150079018E-3    7.236977886039565E-4   -1.485896809523830E-1    3.414928883967758E-1   -1.308608904507499E-3   -1.474630955721654E-3    1.884681397903246E-3   -1.127840915546077E-3
                        -1.157212645702567E-3   -1.554951275022798E-3   -1.318952068128636E-3   -1.453194873911164E-3   -1.241228809462254E-1    3.404589580795562E-1   -4.130898991932073E-3    2.111674836743679E-3
                         2.116620434597194E-3   -1.273879506666084E-2    1.903105706814877E-3   -1.106810598252273E-3   -4.128631581424856E-3    2.105879974480905E-3   -1.512261975798951E-1    3.377337488432799E-1

 1.000000000000000E9    -1.188786424043490E-1    3.484854107578867E-1   -2.846307757861983E-3    5.177314858580869E-3   -3.863173366556533E-4    1.434899377086915E-3   -4.397447179494306E-3   -1.134004864684405E-2
                        -2.858936410052061E-3    5.179699627406682E-3   -1.403650641059274E-1    3.474626296087205E-1   -3.552959231151936E-3   -1.749995866659195E-3    2.235679695625795E-3   -2.052984217041141E-4
                        -3.915540592992524E-4    1.417344258166262E-3   -3.574813391126759E-3   -1.759642843149474E-3   -1.148396529127892E-1    3.456402922492285E-1   -2.316095834461720E-3    5.771862100069542E-3
                        -4.404344178969468E-3   -1.133283195510549E-2    2.217933786438113E-3   -1.916381169299578E-4   -2.289190405310164E-3    5.784581263096132E-3   -1.426368902199709E-1    3.426459436373461E-1

 1.012500000000000E9    -1.096898729832595E-1    3.501520561652172E-1    1.744667298012605E-3    5.537591779041802E-3    2.693308451594298E-3    9.417787549574630E-4   -9.424701533579180E-3   -6.777520683334272E-3
                         1.780733044471584E-3    5.540441537951611E-3   -1.343199412088231E-1    3.484231991254303E-1   -5.726019846253708E-3    1.654449169091035E-3    3.737778230738534E-3   -2.037482763413666E-3
                         2.684015383526329E-3    9.139543435627720E-4   -5.720102536562092E-3    1.655864751456801E-3   -1.083097385073735E-1    3.448486188076409E-1    1.991679542907483E-3    5.845416026752322E-3
                        -9.462157874099526E-3   -6.789792344789720E-3    3.704754007137177E-3   -2.038360071956477E-3    1.960638639742759E-3    5.841943618076311E-3   -1.370131621461024E-1    3.423286799825062E-1

 1.025000000000000E9    -1.051608059307938E-1    3.487551780712342E-1    3.768281296949456E-3    2.129588120245363E-3    3.100844955602958E-3   -2.497723756568259E-3   -1.102559205938341E-2   -4.890376436425279E-4
                         3.784239221513364E-3    2.120833934436950E-3   -1.334062079181657E-1    3.485577477463734E-1   -3.088044168932769E-3    6.049763496175481E-3    1.968108755670058E-3   -5.426674537112705E-3
                         3.106172579929121E-3   -2.488913083363781E-3   -3.061625821962617E-3    6.044068249681241E-3   -1.075323653709822E-1    3.435736685734341E-1    3.869880651912209E-3    2.735370051857190E-3
                        -1.101710034498608E-2   -4.975961811108124E-4    1.964485153736294E-3   -5.406603741349204E-3    3.861677503828713E-3    2.734842833150928E-3   -1.373384682094353E-1    3.420607143636444E-1

 1.037500000000000E9    -1.047814356887259E-1    3.501057261968392E-1    2.140350714355569E-3   -2.432611278708183E-4    6.886563214261236E-5   -4.599759843325666E-3   -9.331160577965099E-3    5.352125005963505E-3
                         2.156924471152932E-3   -2.384336525826760E-4   -1.352120663289050E-1    3.525470681402011E-1    2.037312425020052E-3    5.976662934779377E-3   -2.554373905301853E-3   -6.011927986974979E-3
                         9.986399677299268E-5   -4.604658791533391E-3    2.032331226129377E-3    5.999542762898623E-3   -1.091341563873822E-1    3.469820885573425E-1    2.598771032126517E-3    6.991876694653679E-4
                        -9.344155732266412E-3    5.317271994283023E-3   -2.549414910351276E-3   -6.018665714702482E-3    2.591793692932721E-3    6.790349063973836E-4   -1.397500865606202E-1    3.466234663857100E-1

 1.050000000000000E9    -1.030410573496018E-1    3.550522027156623E-1    3.732455674389663E-4    3.923145803677297E-4   -3.402137578348355E-3   -3.306021597553744E-3   -4.952752046114626E-3    9.717558431094233E-3
                         3.958710455643490E-4    4.110088357947262E-4   -1.344827641013671E-1    3.593346717348682E-1    4.284590257268120E-3    2.455507111393873E-3   -6.070699945954360E-3   -2.768747266455616E-3
                        -3.396353202879517E-3   -3.296137086646561E-3    4.278684294978492E-3    2.415760381595517E-3   -1.075735430130518E-1    3.530704870560068E-1    1.575133762574243E-3    1.203268616024217E-3
                        -4.944515939064499E-3    9.738288974457072E-3   -6.074554413990195E-3   -2.787014109904236E-3    1.560214516925814E-3    1.204547345015771E-3   -1.387007205550804E-1    3.537411613711302E-1

 1.062500000000000E9    -9.854110347142131E-2    3.586811240971733E-1    7.384670268234314E-4    1.922335121651998E-3   -4.435242100617005E-3   -9.822283247752893E-6    1.810785971169688E-3    1.102248352017616E-2
                         7.565547251747978E-4    1.912457680792117E-3   -1.308088470446865E-1    3.643182590092867E-1    3.182443688208790E-3   -2.370730545214260E-4   -6.056781833419254E-3    1.798251546681522E-3
                        -4.461654000940530E-3   -2.587229218166774E-5    3.166965790707273E-3   -2.131706161018752E-4   -1.035338249116374E-1    3.568272104356798E-1    2.467494264246980E-3    1.867030203126025E-3
                         1.829184166768183E-3    1.103138452288432E-2   -6.035803482445349E-3    1.785796374010066E-3    2.466655398918518E-3    1.910843821170526E-3   -1.350986558528810E-1    3.581699321205828E-1

 1.075000000000000E9    -9.504311059117068E-2    3.588364070489070E-1    2.469094369360694E-3    2.277764598593991E-3   -2.907765937673989E-3    2.630754644906282E-3    8.307605250218734E-3    7.458739230135833E-3
                         2.467313190753558E-3    2.306086496563062E-3   -1.281870934736217E-1    3.664082199406379E-1    1.610353719583174E-3   -4.009886201375965E-4   -3.159956760695160E-3    4.677369969420381E-3
                        -2.890452597960814E-3    2.630824747619419E-3    1.624992033894605E-3   -4.011506098362291E-4   -1.012512256791100E-1    3.579562968343470E-1    3.973869220781349E-3    1.253937004991441E-3
                         8.344411377691905E-3    7.459750887862216E-3   -3.137198761242827E-3    4.626813299707405E-3    3.980204344019257E-3    1.241506380447025E-3   -1.332672977881072E-1    3.599808446814766E-1

 1.087500000000000E9    -9.529361142544400E-2    3.576754570635223E-1    4.347773705178646E-3    1.066079072115692E-3   -3.666418706278450E-4    3.234248656562707E-3    1.070389716561457E-2    4.328712124339723E-4
                         4.377555937772707E-3    1.033273500366073E-3   -1.284676593428181E-1    3.689014299217339E-1    1.764673890120511E-3    3.393261455786769E-4    2.897698912862774E-4    4.776948252158079E-3
                        -3.534614465460319E-4    3.237664295224093E-3    1.744739356573489E-3    3.455614048692543E-4   -1.020355796675486E-1    3.594167025623851E-1    5.002351446824793E-3   -7.385325220299588E-4
                         1.068177250194352E-2    4.406740655159893E-4    2.873391572000475E-4    4.776310151691303E-3    4.984474106184171E-3   -7.506070080231042E-4   -1.342429683438942E-1    3.625677818433489E-1

 1.100000000000000E9    -9.888850650235208E-2    3.587079055366331E-1    4.925785420636988E-3   -1.756420685291125E-3    1.373188503114619E-3    1.898293101351976E-3    7.970096281647311E-3   -5.912030962350720E-3
                         4.935477294132876E-3   -1.778067040064774E-3   -1.295786311623579E-1    3.743027994739360E-1    3.026326971762655E-3   -3.211062628167187E-4    2.471734593501749E-3    2.968763690856117E-3
                         1.384975977288873E-3    1.913894434061495E-3    3.021527365930955E-3   -3.514757423096049E-4   -1.039936697727148E-1    3.635735752130400E-1    4.359586654074796E-3   -3.409701554403219E-3
                         7.944758506835636E-3   -5.909318660189026E-3    2.476835096365657E-3    2.954664916495000E-3    4.366694207727013E-3   -3.400279767286215E-3   -1.362563937865605E-1    3.680897132845404E-1

 1.112500000000000E9    -1.025086489238610E-1    3.637590099676503E-1    3.093337895298190E-3   -4.230608661481776E-3    1.126546991115614E-3    2.327275581833178E-4    2.465094903660132E-3   -8.637445463805467E-3
                         3.074658724556717E-3   -4.263542718671852E-3   -1.289305777254870E-1    3.818327469175712E-1    3.038884205912333E-3   -2.637079827953391E-3    2.542117151100025E-3    8.157669775748991E-4
                         1.116738185826599E-3    2.208704503954622E-4    3.036706662246045E-3   -2.623078685739523E-3   -1.042962393091108E-1    3.700140871304289E-1    2.030822026572568E-3   -5.001546244617701E-3
                         2.441379194460284E-3   -8.640248388381568E-3    2.566024631235767E-3    8.132163288881160E-4    2.029356517966394E-3   -5.017260096761927E-3   -1.363283646632351E-1    3.762896142750306E-1

 1.125000000000000E9    -1.032891545932850E-1    3.708192797253618E-1    3.253537016229834E-4   -4.487647841140377E-3   -1.459311138617305E-4    3.527836600604311E-4   -2.832124201975682E-3   -7.542110951345759E-3
                         2.952135149870449E-4   -4.471389272398005E-3   -1.268909569202578E-1    3.891194732104694E-1    9.826760888042355E-4   -4.334975550459553E-3    1.576312910824565E-3    1.990207404788905E-4
                        -1.271505777400205E-4    3.620256776740614E-4    9.742116625231408E-4   -4.331858999387082E-3   -1.027209860189895E-1    3.762050061203767E-1   -4.871007922006148E-4   -4.772325255530163E-3
                        -2.833615744113679E-3   -7.513905757869059E-3    1.560409999336370E-3    2.274913977914281E-4   -4.836559427609064E-4   -4.765907635026286E-3   -1.342468504647598E-1    3.841996872962988E-1

 1.137500000000000E9    -1.022041550118705E-1    3.772348795479954E-1   -1.126532013250462E-3   -3.075827342534306E-3    3.119896439181355E-4    1.774481539773590E-3   -5.929390888944678E-3   -4.075790817887461E-3
                        -1.148319044029521E-3   -3.072453358094637E-3   -1.251207612281392E-1    3.956336392701525E-1   -1.798946727131561E-3   -4.051296218879762E-3    1.860444509074021E-3    6.546015240628613E-4
                         2.892547216159180E-4    1.802395758317264E-3   -1.805513287368558E-3   -4.076218687951321E-3   -1.009844592251321E-1    3.814610721007637E-1   -1.945645232713967E-3   -3.373606249695793E-3
                        -5.952312365593750E-3   -4.095392607138109E-3    1.862753943597068E-3    6.487409709492528E-4   -1.926661562339356E-3   -3.368136285129578E-3   -1.322116117660918E-1    3.908702595499817E-1

 1.150000000000000E9    -1.014213935863655E-1    3.830975997460659E-1   -9.394080453896544E-4   -2.148180663333494E-3    2.480587986032444E-3    1.625983838144870E-3   -6.538281082442514E-3   -4.921966244605421E-5
                        -9.406348977413010E-4   -2.175256981032000E-3   -1.241379466226955E-1    4.025684265011075E-1   -3.608381789655181E-3   -1.956852119443465E-3    3.226949061806734E-3   -3.778014359160387E-4
                         2.472872976572857E-3    1.612631980492510E-3   -3.607883910668786E-3   -1.967660310850924E-3   -1.000772867430036E-1    3.869786365226777E-1   -2.014645647165663E-3   -2.105333560109452E-3
                        -6.555642963336252E-3   -5.599914955894595E-5    3.205350065439491E-3   -3.793571204158221E-4   -2.018095260495505E-3   -2.102512847334726E-3   -1.315119091503571E-1    3.977355639079484E-1

 1.162500000000000E9    -1.019076412927879E-1    3.900861873859385E-1   -9.220178662944117E-4   -2.597090912462606E-3    3.526939328603814E-3   -8.915087993147604E-4   -4.967543876853612E-3    3.299880986850075E-3
                        -9.165520067032539E-4   -2.612186121295451E-3   -1.234552701064319E-1    4.104811407265488E-1   -3.254376711156557E-3    5.692543208910005E-4    2.885073488379119E-3   -3.070361052192691E-3
                         3.529582861820914E-3   -8.768478195572757E-4   -3.279850734285249E-3    5.378902233517481E-4   -9.988801338744842E-2    3.938052644380719E-1   -1.837261394578198E-3   -1.936521026636398E-3
                        -4.970224858830785E-3    3.279796791184026E-3    2.873676268583171E-3   -3.079661692229778E-3   -1.846595126847490E-3   -1.929005901559511E-3   -1.315066815652429E-1    4.064033654965025E-1

 1.175000000000000E9    -1.025175701160605E-1    3.998630229399533E-1   -2.297854720112405E-3   -3.008856409429953E-3    1.955676818546171E-3   -3.273714490548648E-3   -2.166471028586017E-3    4.934507495270268E-3
                        -2.295417589584947E-3   -3.003650295216921E-3   -1.224391053733939E-1    4.198611880239031E-1   -1.528723272714568E-3    1.539220707231545E-3    4.347775673959135E-5   -4.564551762464993E-3
                         1.931753246169147E-3   -3.275142038760278E-3   -1.522444792320913E-3    1.540990553967083E-3   -9.953055991493889E-2    4.025288179954373E-1   -2.593363967329962E-3   -2.085593815617009E-3
                        -2.185231981009518E-3    4.954017779246314E-3    2.004254410029314E-5   -4.560617733159085E-3   -2.602962227258388E-3   -2.067572995410215E-3   -1.301467439480193E-1    4.173279775720288E-1

 1.187500000000000E9    -1.011670401161010E-1    4.117880913637519E-1   -4.104170034566347E-3   -1.861511877604448E-3   -7.330536293440927E-4   -3.554739541807459E-3    6.140724673704787E-4    4.969205273689545E-3
                        -4.139562598249699E-3   -1.849598210529447E-3   -1.199029882203534E-1    4.308363621451569E-1   -4.559637913439021E-4    7.479952582224084E-4   -2.923075589599766E-3   -3.374851102295024E-3
                        -7.047870828377036E-4   -3.547417995222887E-3   -4.569064680870290E-4    7.646329484651428E-4   -9.769579980028277E-2    4.130425669895571E-1   -3.936986348270883E-3   -1.165282718150596E-3
                         6.375433151284834E-4    4.977140380384029E-3   -2.938481714330095E-3   -3.332243880683273E-3   -3.961983747290126E-3   -1.199062752655434E-3   -1.262125263443344E-1    4.292533201753639E-1

 1.200000000000000E9    -9.703816391753083E-2    4.239356778583717E-1   -4.624469578863139E-3    4.695633746946250E-4   -2.530748566352380E-3   -2.049567663653187E-3    3.013945848620221E-3    3.836887783749672E-3
                        -4.628774557816940E-3    4.763153774227897E-4   -1.149047461379872E-1    4.424894627938474E-1   -1.088928735437952E-3    1.052451255800763E-4   -4.021895050459946E-3   -6.604801009978132E-4
                        -2.522076259750722E-3   -2.053619312965179E-3   -1.088221476383564E-3    1.114429568972224E-4   -9.374886097748678E-2    4.239111114208908E-1   -4.376289035793244E-3    8.536536353520184E-4
                         2.995763204065157E-3    3.836335525693280E-3   -4.006627567064265E-3   -6.632254287691956E-4   -4.397579858276835E-3    8.592632165063312E-4   -1.200109904385512E-1    4.406187413365080E-1

 1.212500000000000E9    -9.149838656730862E-2    4.348706326125449E-1   -3.562638495334910E-3    2.415707588420659E-3   -2.768482645080792E-3   -1.330820173798432E-4    4.572863640388143E-3    1.538807979545319E-3
                        -3.579059443290138E-3    2.469499729033587E-3   -1.078198008177257E-1    4.533689972485302E-1   -1.917695265355783E-3    1.052714879968073E-3   -3.121161393965888E-3    1.641332205320092E-3
                        -2.776106118647111E-3   -1.248208776406852E-4   -1.947947390766018E-3    1.050663271212233E-3   -8.835789270624927E-2    4.339274101646379E-1   -3.445244736110607E-3    2.791982873033483E-3
                         4.585292458605591E-3    1.542349305153300E-3   -3.115054885445695E-3    1.593705941300966E-3   -3.462893583296579E-3    2.768592045072143E-3   -1.127986068343950E-1    4.509980405602416E-1

 1.225000000000000E9    -8.566020009676821E-2    4.452444449177732E-1   -1.871551940577846E-3    3.170713117774278E-3   -1.886972947950415E-3    1.127060363164158E-3    4.545013021463705E-3   -1.329248306444200E-3
                        -1.885437947895807E-3    3.180551998688735E-3   -1.002079549982587E-1    4.638929792677084E-1   -1.204726097620694E-3    2.733918079079292E-3   -1.392351975989252E-3    2.561909773481301E-3
                        -1.918097317434015E-3    1.118927535291759E-3   -1.197185661817961E-3    2.702080894213582E-3   -8.278609976371809E-2    4.435080602712855E-1   -1.652688684463429E-3    3.607422142494015E-3
                         4.537969227328895E-3   -1.311110406911915E-3   -1.420866466061520E-3    2.543944701385456E-3   -1.636264659602186E-3    3.615180126113951E-3   -1.053034697794519E-1    4.613565822158299E-1

 1.237500000000000E9    -7.900309105152384E-2    4.563852558421030E-1   -6.944894133791240E-4    2.957764070929175E-3   -9.380807949905685E-4    1.381901169915555E-3    2.817515279253878E-3   -3.485834169815758E-3
                        -7.039081804208170E-4    2.997097301515424E-3   -9.223383575382772E-2    4.752269663179799E-1    8.871505692058527E-4    3.141387416741840E-3    2.827259290459138E-5    2.345135002082235E-3
                        -9.487158959146577E-4    1.377560189377979E-3    8.882260878773016E-4    3.129775932397286E-3   -7.650737081948246E-2    4.540397869512705E-1   -2.582062342472170E-4    3.281477736653444E-3
                         2.804398664637269E-3   -3.460150882723659E-3    3.078201098624624E-5    2.351235405233691E-3   -2.689289615811177E-4    3.300719467217662E-3   -9.689799622746192E-2    4.725317596787041E-1

 1.250000000000000E9    -7.005150350331173E-2    4.684943224237730E-1   -1.537413535203359E-4    2.779609524234820E-3   -5.136970948797646E-4    1.306485592427435E-3    4.508428829774226E-4   -4.228831781028233E-3
                        -1.474469359372357E-4    2.783938710010442E-3   -8.248724636171748E-2    4.872921582713922E-1    2.442820313611239E-3    1.765824035953940E-3    7.442734811101650E-4    1.726454902418869E-3
                        -5.222376188020728E-4    1.311296099128043E-3    2.473306548203793E-3    1.763572258767391E-3   -6.810493652880065E-2    4.653677971080600E-1    3.215781332968871E-4    2.911215288761912E-3
                         4.515993369611338E-4   -4.224636834929307E-3    7.555113200465110E-4    1.728336022472813E-3    3.229655114432183E-4    2.919446035386999E-3   -8.660222374331447E-2    4.838048581255108E-1

 1.262500000000000E9    -5.782473445702361E-2    4.799864361088750E-1    4.734065449448695E-4    3.028528694042656E-3   -2.549130685077612E-4    1.522846079606293E-3   -1.842610282062556E-3   -3.710693750455168E-3
                         4.679688535528776E-4    3.044322600735430E-3   -6.996151208844438E-2    4.981145184750420E-1    2.508324492561474E-3    4.473524096220104E-5    1.109897302596263E-3    1.337894999582994E-3
                        -2.580643232049796E-4    1.535540749890098E-3    2.468613284170319E-3    5.042848124026575E-5   -5.676595371923629E-2    4.760381138796456E-1    9.665286657877393E-4    2.995582251284289E-3
                        -1.846110555869249E-3   -3.735731228449187E-3    1.099085697117763E-3    1.322287856985428E-3    9.793512436912562E-4    2.996685471408651E-3   -7.415171542883449E-2    4.936470688689590E-1

 1.275000000000000E9    -4.337001079824925E-2    4.894098796396272E-1    1.764021873331145E-3    3.056144427262870E-3    4.992300301967288E-4    1.923479901567055E-3   -3.623245400212932E-3   -2.087753493274761E-3
                         1.768900656224136E-3    3.056799562869914E-3   -5.601701529027894E-2    5.065546590008784E-1    1.662340555855399E-3   -7.523193927676102E-4    1.647178014958730E-3    9.915489463725206E-4
                         4.943124463024089E-4    1.937763603491527E-3    1.665901103336984E-3   -7.703466469400033E-4   -4.393615860349368E-2    4.844334656483093E-1    2.213406761601087E-3    2.816911412170169E-3
                        -3.619465789727367E-3   -2.076178581238930E-3    1.649462675220982E-3    1.014832115890552E-3    2.199648101148817E-3    2.828975628509811E-3   -6.062707929233289E-2    5.011196460481983E-1

 1.287500000000000E9    -2.820003411562197E-2    4.967046143235885E-1    3.126648654433204E-3    2.115125165277216E-3    1.781923566088694E-3    1.633375018323550E-3   -4.139039557451793E-3    3.961190072738915E-4
                         3.115985828538602E-3    2.082215116837380E-3   -4.200283584472633E-2    5.129624706409139E-1    1.088927844306251E-3   -8.091147940053937E-4    2.308549535049700E-3    1.342400695676340E-4
                         1.789944527131460E-3    1.631707697033717E-3    1.097287566965802E-3   -7.935716699247485E-4   -3.098417365529376E-2    4.912831083186976E-1    3.440077846805679E-3    1.721429963071426E-3
                        -4.154667395246609E-3    4.321789995261334E-4    2.287009649081574E-3    1.580958723391988E-4    3.412467670974191E-3    1.731806859131378E-3   -4.704890548493936E-2    5.069850635052572E-1

 1.300000000000000E9    -1.328967395681711E-2    5.027428843262489E-1    3.695312830217292E-3    3.699160766158955E-4    2.710252691248971E-3    2.519790867860879E-4   -3.008205973923894E-3    2.776830076568820E-3
                         3.693385747520989E-3    3.910581269874623E-4   -2.789954561094729E-2    5.185236527362505E-1    1.057088651651586E-3   -9.034212566278707E-4    2.219800642154443E-3   -1.302118966713955E-3
                         2.685691310045191E-3    2.378719391906103E-4    1.061633099258391E-3   -9.109420340283010E-4   -1.812891709235168E-2    4.975065659735585E-1    3.812574287081228E-3   -3.786611191130903E-5
                        -3.025109813168394E-3    2.776767249570178E-3    2.217889477256173E-3   -1.293068993694475E-3    3.830784221459919E-3   -4.189182423583484E-5   -3.346788181877377E-2    5.122779884773384E-1

 1.312500000000000E9     1.778238562377230E-3    5.078259382721054E-1    3.114058932714570E-3   -1.231590366987440E-3    2.319903265104526E-3   -1.495228350870303E-3   -7.344167790150985E-4    3.858944126778386E-3
                         3.155699860842629E-3   -1.234749242409689E-3   -1.281886539162937E-2    5.234594587812670E-1    8.882183204887046E-4   -1.506109557406552E-3    1.057482001878555E-3   -2.479052827565010E-3
                         2.308195201359052E-3   -1.509924287097245E-3    9.018012332995705E-4   -1.476783945281162E-3   -4.527758861248438E-3    5.035382924883550E-1    3.119304208639965E-3   -1.652273572495027E-3
                        -6.971268800686045E-4    3.908165457293273E-3    1.045771540943235E-3   -2.454205686442877E-3    3.118506833558103E-3   -1.649026876228794E-3   -1.924593982380655E-2    5.173219261782982E-1

 1.325000000000000E9     1.711538503732817E-2    5.116098704058620E-1    1.943343007062923E-3   -2.112940150400098E-3    8.934086784211983E-4   -2.475572966298724E-3    1.654087866293834E-3    3.386671972883928E-3
                         1.963249490281955E-3   -2.088553763635863E-3    3.343103372985937E-3    5.272304586777194E-1    1.462451023909452E-4   -1.995383371311046E-3   -6.446908738429008E-4   -2.510019650563227E-3
                         8.963377921723579E-4   -2.520359561929103E-3    1.462836185199727E-4   -2.002230401067302E-3    1.023665575464365E-2    5.085977995424419E-1    1.824873067781313E-3   -2.432702572781286E-3
                         1.654636728488059E-3    3.366132879529838E-3   -6.367781456810967E-4   -2.524041793756030E-3    1.848861439926197E-3   -2.423502343006951E-3   -3.793117994685762E-3    5.212322266500737E-1

 1.337500000000000E9     3.273678121018554E-2    5.133363272289559E-1    9.460966342245888E-4   -2.126614061907186E-3   -6.535460757706601E-4   -2.386368408951984E-3    3.071312546770812E-3    1.593891610824220E-3
                         9.490950795160962E-4   -2.150798368708382E-3    1.967974955273573E-2    5.291964261665498E-1   -9.736223070309437E-4   -1.910150558498373E-3   -1.830395156825388E-3   -1.523915040029418E-3
                        -6.976237662893338E-4   -2.377763177738328E-3   -9.712998867642674E-4   -1.923370883831715E-3    2.564363482349960E-2    5.117501546543864E-1    7.548709854090093E-4   -2.433570466871107E-3
                         3.089698753959724E-3    1.606619740879393E-3   -1.839297561385490E-3   -1.537656412229756E-3    7.522530101091509E-4   -2.419919055042500E-3    1.212037744954574E-2    5.232018863195854E-1

 1.350000000000000E9     4.786329591137883E-2    5.128219794260822E-1    4.125860014432561E-4   -1.944707220035577E-3   -1.702492557978829E-3   -1.456656385406366E-3    3.238906513271732E-3   -4.601248337559659E-4
                         4.177923969806043E-4   -1.986354927574797E-3    3.540818914824689E-2    5.294955010020621E-1   -1.845634597689080E-3   -1.103058484465987E-3   -2.123757435350416E-3   -1.872168093555499E-4
                        -1.708439674502249E-3   -1.453744668481445E-3   -1.806198074210761E-3   -1.113901084090293E-3    4.100292614178873E-2    5.129335178551783E-1    1.121567826474418E-4   -2.198373993642505E-3
                         3.221172996902905E-3   -4.683439517722213E-4   -2.132937842895826E-3   -1.781638537421311E-4    1.302808364481696E-4   -2.208996011806623E-3    2.729031793249444E-2    5.232979057563782E-1

 1.362500000000000E9     6.200733416872216E-2    5.107923558791542E-1    3.172432763748927E-5   -2.058390944083208E-3   -1.988171175753128E-3   -3.462243349392625E-4    2.215969064774919E-3   -2.051075327552924E-3
                         5.553121999439355E-5   -2.058203697070467E-3    5.011131183187072E-2    5.284243918511776E-1   -1.948395475199180E-3    2.779319806937501E-5   -1.684889195745886E-3    8.614964791647528E-4
                        -1.985052780117279E-3   -3.532044016091191E-4   -1.956273240092972E-3    1.110615837834210E-5    5.559478181490795E-2    5.126457492620164E-1   -3.825280039836406E-4   -2.132402772134545E-3
                         2.220083625123982E-3   -2.073845952975559E-3   -1.693682805311268E-3    8.344160187002963E-4   -3.684754699499207E-4   -2.152900014197537E-3    4.122935396918034E-2    5.220880381568149E-1

 1.375000000000000E9     7.500481945367787E-2    5.081749018175146E-1   -6.677965606580419E-4   -2.164908653149012E-3   -1.747318729372421E-3    6.366276896007017E-4    6.298912810476736E-4   -2.778259830710132E-3
                        -6.637229431827890E-4   -2.188999783820107E-3    6.368117792923120E-2    5.266473190232872E-1   -1.415103805206746E-3    8.572579020194384E-4   -9.438918482482685E-4    1.392347410581002E-3
                        -1.753303223625537E-3    6.309207755647988E-4   -1.410086203958673E-3    8.766076785255162E-4    6.943769470764867E-2    5.115009153711584E-1   -1.100613666761374E-3   -2.036546681231656E-3
                         6.084067571196973E-4   -2.778633611645278E-3   -9.248745723755610E-4    1.382737653420490E-3   -1.057657192803497E-3   -2.039922306093600E-3    5.421113385449009E-2    5.203284978852984E-1

 1.387500000000000E9     8.734034619335464E-2    5.054382117609625E-1   -1.645043764053916E-3   -1.823065765167045E-3   -1.148201697064672E-3    1.273600187798350E-3   -9.855773668203016E-4   -2.476456186198856E-3
                        -1.638675712002419E-3   -1.819591969753016E-3    7.647230009445993E-2    5.242967795238107E-1   -6.992106755536555E-4    1.061612131893464E-3   -1.299828041984685E-4    1.493660961741961E-3
                        -1.134827827905126E-3    1.304636512585326E-3   -7.128305985388996E-4    1.077090374702736E-3    8.287208848695765E-2    5.098552341842186E-1   -1.907337857470333E-3   -1.492008761011446E-3
                        -9.834996646410738E-4   -2.473919017466799E-3   -1.417267478939614E-4    1.520649613543951E-3   -1.899262507126699E-3   -1.494383963990956E-3    6.707184757682012E-2    5.180690940541725E-1

 1.400000000000000E9     9.942694440035886E-2    5.024227576193627E-1   -2.242535577995071E-3   -8.294949866633605E-4   -3.878238177250388E-4    1.574285433173873E-3   -2.095917648417621E-3   -1.416706751100480E-3
                        -2.281181960061449E-3   -8.214901737942123E-4    8.865320641301677E-2    5.214267071907834E-1   -3.127355517485102E-4    9.204203738986969E-4    5.311233066817530E-4    1.278372817016235E-3
                        -3.697856915343171E-4    1.593376291733795E-3   -3.136664453307190E-4    9.226418856762134E-4    9.613204615867230E-2    5.074522083375663E-1   -2.332949884891411E-3   -4.612488972141579E-4
                        -2.080127469306381E-3   -1.414408735908371E-3    5.341337657279780E-4    1.279347673571378E-3   -2.339518967296712E-3   -4.492951046188027E-4    7.979542263764942E-2    5.151549426616505E-1

 1.412500000000000E9     1.108956115907974E-1    4.989334119139140E-1   -2.152525787319969E-3    3.560838966582852E-4    4.070891365561397E-4    1.532241321398732E-3   -2.412132137386277E-3    1.020940933348063E-6
                        -2.140489729873987E-3    3.611436666731180E-4    1.005973427198567E-1    5.180499051624490E-1   -2.032998739688863E-4    9.185502205093516E-4    1.015521092708216E-3    8.629303347792162E-4
                         4.378051442131384E-4    1.555354345642024E-3   -1.755240966987916E-4    9.219307645450603E-4    1.090860765412248E-1    5.041315124275564E-1   -2.048901098009628E-3    6.066311729091695E-4
                        -2.394589377499431E-3    1.444891191916673E-5    1.025238674432158E-3    8.438504114034294E-4   -2.041150485716099E-3    6.069448956961455E-4    9.182694739745201E-2    5.115295996172221E-1

 1.425000000000000E9     1.212142671839262E-1    4.953377686984570E-1   -1.448116573608965E-3    1.046965759643154E-3    1.128741381067549E-3    1.120028522396340E-3   -1.915052216636678E-3    1.300482122061570E-3
                        -1.469259810026049E-3    1.023328638993175E-3    1.118231933353843E-1    5.145753383008058E-1    9.177891973449206E-5    1.113395465164160E-3    1.246254191893241E-3    2.796808919725819E-4
                         1.118225914819909E-3    1.145431465574603E-3    9.594943392603287E-5    1.102170533746231E-3    1.209888816914562E-1    5.003102268272765E-1   -1.325260830466826E-3    1.210002456269286E-3
                        -1.917641543002307E-3    1.313891490870433E-3    1.263330928421075E-3    2.791828361061462E-4   -1.317271437234929E-3    1.169973404747023E-3    1.026529510110499E-1    5.079656331180833E-1

 1.437500000000000E9     1.304005722248026E-1    4.921306210638967E-1   -7.987903921875715E-4    1.161229012447222E-3    1.559549991119258E-3    3.875721575150229E-4   -7.918479111032018E-4    2.095762306988986E-3
                        -8.143669497731675E-4    1.153217845707454E-3    1.223882812530188E-1    5.113752936929717E-1    6.385922014435759E-4    1.115988825259029E-3    1.222029489540490E-3   -3.814010755078897E-4
                         1.559998471886739E-3    3.929482633684137E-4    6.391069902523497E-4    1.111898477547174E-3    1.318094800075840E-1    4.966708065570729E-1   -6.311944470263343E-4    1.220491979163471E-3
                        -7.720971203191446E-4    2.125626010683973E-3    1.191164870388430E-3   -3.647864850771228E-4   -6.262667295828340E-4    1.225627225006050E-3    1.126239275126685E-1    5.049902171383438E-1

 1.450000000000000E9     1.392543007599424E-1    4.898691701736611E-1   -4.389087653140407E-4    1.069133580184467E-3    1.499408246992507E-3   -5.160559460643803E-4    6.047468090087204E-4    2.089667831061848E-3
                        -4.103009484227685E-4    1.070484776025746E-3    1.325488395952553E-1    5.087594180838043E-1    1.196825003337273E-3    6.567907265974909E-4    8.359308230757053E-4   -9.666023523970918E-4
                         1.500648047839609E-3   -5.083514250741972E-4    1.198322134055096E-3    6.541450319419206E-4    1.418385124695785E-1    4.937442022605847E-1   -2.609247426037339E-4    1.066078726554813E-3
                         6.032982285366646E-4    2.082917527975026E-3    8.175347098921307E-4   -9.465945739306470E-4   -2.756752269998120E-4    1.065138625291178E-3    1.224355970225316E-1    5.027334411617471E-1

 1.462500000000000E9     1.482356589643997E-1    4.881105002346899E-1   -2.210830020142659E-4    1.078111273802772E-3    9.240621199434292E-4   -1.236397698477788E-3    1.665278532992377E-3    1.234509389131049E-3
                        -2.010595490711492E-4    1.080812940964697E-3    1.427310853890535E-1    5.065453798010187E-1    1.320331585978278E-3   -9.600727399411864E-5    1.703421769626805E-4   -1.222994692039872E-3
                         9.147734182847903E-4   -1.218507349742205E-3    1.302625351224689E-3   -9.029765947251099E-5    1.517790193791455E-1    4.911973126170322E-1   -1.016031369751560E-4    1.021198330513254E-3
                         1.669426403158955E-3    1.214195494750002E-3    1.556320422208127E-4   -1.197222741526560E-3   -1.032736124286364E-4    1.008844803448940E-3    1.322217951330029E-1    5.006173811541355E-1

 1.475000000000000E9     1.575423192600861E-1    4.864286677680084E-1    1.131822666473527E-4    1.123755535204060E-3    5.231074549381570E-5   -1.437784660595412E-3    1.950867830990517E-3   -6.288441643682177E-5
                         1.208291011315331E-4    1.129016569682751E-3    1.529363322704427E-1    5.045011565844296E-1    9.872763895718965E-4   -7.121325227021737E-4   -4.968771190762188E-4   -1.012028779564206E-3
                         4.728750061362192E-5   -1.430834600542628E-3    9.756230720023889E-4   -7.007713460060465E-4    1.617908000640081E-1    4.888453753334484E-1    1.517988766285826E-4    1.053946470300034E-3
                         1.950689060639020E-3   -6.098432877005500E-5   -5.266616946115033E-4   -1.016555372772327E-3    1.595997373565617E-4    1.058489916724477E-3    1.420391452510514E-1    4.982812842820102E-1

 1.487500000000000E9     1.669094882603376E-1    4.847211713899868E-1    5.749018383167399E-4    1.036823176871675E-3   -6.834087787285621E-4   -1.111119616285780E-3    1.384719576253106E-3   -1.122716974012740E-3
                         5.613783298434899E-4    1.022835417742617E-3    1.630911902702149E-1    5.022660763023868E-1    4.178122615521555E-4   -9.122578309465276E-4   -8.972852031674815E-4   -5.381920802407022E-4
                        -6.638746143664782E-4   -1.104859070479769E-3    4.250939511116827E-4   -9.018786009019657E-4    1.715931000093831E-1    4.864300320276885E-1    5.493025590085160E-4    9.442421891615671E-4
                         1.366853850976153E-3   -1.113068214501697E-3   -8.621959832082052E-4   -5.229798624043420E-4    5.667619424508930E-4    9.574678014922938E-4    1.516182937334308E-1    4.957566299309428E-1

 1.500000000000000E9     1.766082989958515E-1    4.830983167094132E-1    8.922701839846798E-4    6.137946450793024E-4   -9.987719335083189E-4   -4.907536124314670E-4    4.002749785858480E-4   -1.560598816586804E-3
                         9.020139888228384E-4    6.356679702505877E-4    1.730793277213069E-1    5.002126768214468E-1    1.847664405520315E-5   -7.797528329089811E-4   -8.986107788668819E-4    2.681218001557806E-5
                        -1.016073686696642E-3   -4.765495864039437E-4   -3.888455258343401E-6   -7.947741422514732E-4    1.813293771530074E-1    4.841589448129598E-1    8.579000810373075E-4    6.021022384503653E-4
                         3.910626082980669E-4   -1.574837298515718E-3   -9.082614606906999E-4    3.394906587980688E-5    8.692624113132529E-4    5.991904294333046E-4    1.612659778889949E-1    4.935420377090509E-1

 1.512500000000000E9     1.869025980973373E-1    4.817504434828058E-1    9.526744513575247E-4    1.317333068539306E-4   -9.538293082561277E-4    5.068237646788622E-5   -5.274718642565813E-4   -1.316751646123976E-3
                         9.586007492584400E-4    1.450254002031013E-4    1.836381777073766E-1    4.982247198605113E-1   -1.753257260059058E-4   -6.156045219945290E-4   -6.224570396859281E-4    4.123654813722863E-4
                        -9.757167512129162E-4    6.227852652710665E-5   -1.714238588882908E-4   -5.974123768510521E-4    1.912392935848983E-1    4.821922030760885E-1    8.795194755656965E-4    1.575285183107939E-4
                        -5.443587701018548E-4   -1.326137520181271E-3   -6.525444469782284E-4    3.975415374799567E-4    8.865797009395011E-4    1.841456113497723E-4    1.714454301590597E-1    4.916951536186419E-1

 1.525000000000000E9     1.980177318327937E-1    4.805524074311395E-1    6.838024765200956E-4   -1.802703327550992E-4   -7.216040269251743E-4    4.604314624649836E-4   -1.046606516373766E-3   -6.570187217865155E-4
                         7.307030410722787E-4   -2.086196997851633E-4    1.947230097554766E-1    4.962559911217950E-1   -2.887150106822742E-4   -5.044671632940613E-4   -3.254214073324947E-4    5.595153959981423E-4
                        -7.266055914515970E-4    4.421440635369025E-4   -2.644090225713032E-4   -5.235797605329525E-4    2.017921509781865E-1    4.802999288715427E-1    7.125402382612637E-4   -1.167345152771624E-4
                        -1.035818001808299E-3   -6.884529361672109E-4   -3.387198029674562E-4    5.556032827313408E-4    7.001246825010144E-4   -1.058117640665114E-4    1.824127421305235E-1    4.901341264597431E-1

 1.537500000000000E9     2.099359146451503E-1    4.790187617180671E-1    4.725667886622818E-4   -2.720565402197664E-4   -3.856674837520304E-4    6.475206012808814E-4   -1.101660883667506E-3    5.623522448809262E-5
                         4.652031622070225E-4   -2.833811804656964E-4    2.066504467588807E-1    4.940792070179369E-1   -4.143451645191119E-4   -4.409778078862224E-4   -6.555751073820479E-5    5.783997898814295E-4
                        -4.315601536396850E-4    6.288856228602433E-4   -4.376643594366299E-4   -4.340691622933905E-4    2.130495406368016E-1    4.783189110547474E-1    5.591937876272186E-4   -2.096494534147628E-4
                        -1.101116104485727E-3    3.583778579018320E-5   -5.825023670153032E-5    5.722137133563983E-4    5.714392172370564E-4   -2.127673294909331E-4    1.939725868504776E-1    4.884808755284509E-1

 1.550000000000000E9     2.224975820443072E-1    4.769257312858102E-1    3.867758880232617E-4   -2.456985852911916E-4   -8.451733706546491E-5    6.935786873914383E-4   -7.770605928750931E-4    5.298321298618321E-4
                         3.923949195748224E-4   -2.524258333374435E-4    2.191812981113942E-1    4.913493573919562E-1   -6.171010109524577E-4   -2.568898049484616E-4    1.896544551548314E-4    4.939816666774708E-4
                        -7.505383121965810E-5    6.950090698371676E-4   -6.120814957835675E-4   -2.723887923820002E-4    2.251189903567050E-1    4.757021659129135E-1    4.952105320131574E-4   -2.679050752594856E-4
                        -7.785452610018333E-4    5.571515732866710E-4    1.874202247443678E-4    5.166510108977430E-4    5.030524085450544E-4   -2.558604271988920E-4    2.060348600570643E-1    4.863527264839171E-1

 1.562500000000000E9     2.353798683985673E-1    4.741631296146350E-1    4.125159413114536E-4   -2.845552010096460E-4    2.234888441054116E-4    6.303558574923041E-4   -3.302930082599148E-4    7.750012166138916E-4
                         3.763425728519543E-4   -3.090787803518563E-4    2.321392780789670E-1    4.881109012241462E-1   -6.947155018433358E-4    9.205600519785112E-5    3.753507559985450E-4    3.473140997271010E-4
                         2.384328189296965E-4    6.531940261110319E-4   -6.874925948379091E-4    6.340895169053265E-5    2.377322465601552E-1    4.727130041466536E-1    4.825783993917384E-4   -4.056226584444542E-4
                        -3.490333692860510E-4    7.850188472412639E-4    3.814860083403544E-4    3.381104767372146E-4    4.677798198825664E-4   -3.970176140361177E-4    2.183599534368223E-1    4.836327365663111E-1

 1.575000000000000E9     2.484937200625322E-1    4.710862073345208E-1    3.091754523547735E-4   -5.045860233738278E-4    4.907961137746192E-4    4.258789804050230E-4    8.742803623941681E-5    7.565727800790142E-4
                         2.808353231925789E-4   -4.591392660377177E-4    2.455132711907291E-1    4.843993342419814E-1   -5.136111850974270E-4    3.996552807540547E-4    4.852958253017571E-4    1.019803092119209E-4
                         4.991200751647654E-4    4.409391655077079E-4   -5.360877394934240E-4    3.990182411661754E-4    2.508688000507924E-1    4.693685185387164E-1    3.125161045081874E-4   -6.145371478232909E-4
                         9.264042649944537E-5    7.592326973295852E-4    4.564212878493699E-4    1.158890942875778E-4    3.148153514204465E-4   -6.013805143802529E-4    2.311052704769469E-1    4.804402290041447E-1

 1.587500000000000E9     2.619859780678559E-1    4.672855481168191E-1    9.448265217569238E-5   -6.029453512387392E-4    6.291726394800005E-4    1.371084822383730E-4    4.067171323312313E-4    5.922839000367711E-4
                         4.922551770299057E-5   -6.135077961501338E-4    2.592315027529704E-1    4.799315021343335E-1   -2.146206834697742E-4    5.315091581933077E-4    4.701659516398469E-4   -1.338470094127904E-4
                         6.416105981942008E-4    1.126054864784807E-4   -2.114586799216879E-4    5.308431400111415E-4    2.645359144170871E-1    4.655799309974457E-1    8.170551078745751E-6   -7.064908545081352E-4
                         4.186039698433822E-4    5.686225915346535E-4    4.604598784839916E-4   -1.423308782193429E-4    9.737588595777317E-6   -6.869018897285128E-4    2.443244551076890E-1    4.764671721107481E-1

 1.600000000000000E9     2.759660017524011E-1    4.625028154228835E-1   -2.142323076014325E-4   -5.515144121038293E-4    5.910580521109917E-4   -2.186576997301277E-4    6.122190849099168E-4    3.079742277986390E-4
                        -1.909991832203335E-4   -5.560071747506537E-4    2.733014507933113E-1    4.744226589097628E-1    4.940372570454099E-5    4.333082691300723E-4    3.028004605902368E-4   -3.059007640688945E-4
                         5.906020856339464E-4   -2.193616057312270E-4    4.942846262078100E-5    4.445138039128457E-4    2.786740739514439E-1    4.610492588891070E-1   -2.626387033155829E-4   -5.614866238905151E-4
                         6.217653117224207E-4    2.705882927315979E-4    3.009843447091949E-4   -2.915572440508630E-4   -2.680810419496369E-4   -5.660460478322659E-4    2.580767380483987E-1    4.713328534192945E-1

 1.612500000000000E9     2.903269403885929E-1    4.566670366937454E-1   -4.023160386244965E-4   -3.679060994335025E-4    3.475068944832379E-4   -4.680488899280096E-4    6.559209945613444E-4   -6.882333433635422E-5
                        -3.817997329556318E-4   -3.419580327441735E-4    2.876812823722933E-1    4.678962480165074E-1    1.641427903869004E-4    3.073234818639990E-4    9.071874671320536E-5   -3.654108343884801E-4
                         3.666769696110246E-4   -4.548479306641752E-4    1.463588994989744E-4    3.032190016638926E-4    2.931178758533109E-1    4.556037882164218E-1   -4.353157614175508E-4   -3.469170684473916E-4
                         6.421027271416357E-4   -1.005064384459169E-4    8.055537944776512E-5   -3.773004327835761E-4   -4.124656005865659E-4   -3.289319297777411E-4    2.722323080943927E-1    4.650735207286984E-1

 1.625000000000000E9     3.049729533513289E-1    4.493597896300885E-1   -3.818197052598855E-4   -1.389904921908004E-4    7.352311291336293E-5   -5.413110897998328E-4    5.275707876046296E-4   -4.167692051281485E-4
                        -3.966739657812900E-4   -1.548963491696132E-4    3.022904616503061E-1    4.601249332476305E-1    1.760960820200691E-4    2.235046302867668E-4   -1.015700747371884E-4   -3.165719932728274E-4
                         5.514374768056973E-5   -5.144654652653425E-4    1.787905076964005E-4    2.324070811546805E-4    3.076967242358647E-1    4.489677233840385E-1   -4.065565200223756E-4   -1.379179238593709E-4
                         5.001080396329181E-4   -4.116156578884886E-4   -9.711364385497508E-5   -3.282145868868122E-4   -4.155876134645247E-4   -1.268640497669615E-4    2.865661918909049E-1    4.577084891422228E-1

 1.637500000000000E9     3.195604293039461E-1    4.406430285858213E-1   -3.267752512850678E-4   -1.345779358571112E-5   -1.977521856764565E-4   -4.239829094510599E-4    1.841036482373817E-4   -5.959585974108691E-4
                        -3.333931210647685E-4   -3.209547528918772E-5    3.168272549389015E-1    4.510514387861584E-1    2.190571289276201E-4    2.253245775727611E-4   -2.305733563539701E-4   -1.907435448195954E-4
                        -1.817348486817735E-4   -4.176878944160561E-4    2.225780906399686E-4    1.936248940191176E-4    3.221374041701268E-1    4.411039642908344E-1   -3.578488899359623E-4   -2.779916662279965E-5
                         1.556660901008629E-4   -5.883161905786974E-4   -2.147295977334029E-4   -2.175668850020604E-4   -3.522199917985320E-4   -3.029290622904894E-5    3.009503511839381E-1    4.493230424152057E-1

 1.650000000000000E9     3.340672218431735E-1    4.308141834220074E-1   -2.738407340424692E-4    7.877287943275092E-5   -3.087246283881038E-4   -2.553468167411850E-4   -1.762841074249543E-4   -5.674654114057546E-4
                        -2.661224528600999E-4    4.536036425457422E-5    3.312985078053785E-1    4.408571463090765E-1    2.876910975066418E-4    1.227545227754148E-4   -2.326025702345491E-4   -7.192360547266678E-5
                        -3.198956589547658E-4   -2.376897394795462E-4    2.959569013742501E-4    1.445032983223924E-4    3.365680936656194E-1    4.320587498541655E-1   -3.484805143761828E-4    4.344554487744925E-5
                        -2.094027008336370E-4   -5.741523490878944E-4   -2.487783417637922E-4   -6.420523054487465E-5   -3.243605807834445E-4    4.721153158107312E-5    3.152068098699009E-1    4.401170241256009E-1

 1.662500000000000E9     3.483136232902363E-1    4.199340903856217E-1   -2.730442683325705E-4    1.119402376888003E-4   -3.734750230005867E-4   -5.136821504707521E-5   -4.714239458034718E-4   -3.673330870732987E-4
                        -2.802074566768714E-4    9.548945428985277E-5    3.454982103143006E-1    4.294784447041349E-1    3.371502186775067E-4   -3.790479013528539E-5   -1.907451922538642E-4    2.653010921124829E-5
                        -3.326729444038960E-4   -4.650316065918537E-5    3.276067481476208E-4   -3.929983326647036E-5    3.510077158414480E-1    4.216054825029747E-1   -3.197440633955027E-4    1.393138908474270E-4
                        -4.436636699705604E-4   -3.509464716511376E-4   -1.965873812592702E-4    1.335199767181823E-5   -3.265515199639720E-4    1.647002840829127E-4    3.290915187121660E-1    4.296416922637824E-1

 1.675000000000000E9     3.620690777167414E-1    4.077714204848204E-1   -2.140357627643997E-4    1.954813251123820E-4   -2.925731975317333E-4    1.029894028898478E-4   -5.495264547379022E-4   -3.221909370881752E-5
                        -2.093147070855631E-4    1.968437660461191E-4    3.590464789557634E-1    4.166057699261408E-1    2.744311532868361E-4   -1.679829846050243E-4   -1.648752152213579E-4    6.928451887377105E-5
                        -3.157080621994770E-4    9.446604294486148E-5    2.536516673691003E-4   -1.877112406697548E-4    3.651207914006359E-1    4.095872285385383E-1   -2.530720175274059E-4    2.485625810123970E-4
                        -5.539682243092819E-4   -3.526107270367518E-5   -1.499134116502872E-4    5.255963452542149E-5   -2.648028790051673E-4    2.671585385324245E-4    3.421884945362992E-1    4.177209107671181E-1

 1.687500000000000E9     3.752948701710361E-1    3.944260108568189E-1   -1.118943744413274E-4    2.882009056392070E-4   -1.895308231241645E-4    1.952286916372840E-4   -4.369751167338033E-4    2.559149862404729E-4
                        -1.113439687136711E-4    2.839747677382241E-4    3.718430119382150E-1    4.025327524833759E-1    1.055210845132698E-4   -2.363120937643578E-4   -1.424973784858126E-4    9.422625842439643E-5
                        -2.088093054262823E-4    1.886199855776036E-4    1.174621984976073E-4   -2.409166272327674E-4    3.789154282531998E-1    3.961328089104734E-1   -9.220734353652328E-5    3.349585080146488E-4
                        -4.428803377786970E-4    2.674143667627780E-4   -1.235462433624710E-4    9.825979485558049E-5   -9.867335982455429E-5    3.382990711043606E-4    3.545106372012867E-1    4.045098511500180E-1

 1.700000000000000E9     3.876044718768079E-1    3.800229369416383E-1    3.110436351035268E-5    3.020394941021396E-4   -1.092145477635748E-4    2.432915469740549E-4   -1.983858201509932E-4    4.289233799213808E-4
                         2.927324305395537E-5    2.699074248604217E-4    3.836677060962078E-1    3.871768942126387E-1   -2.213871802601949E-5   -2.419475752733240E-4   -8.176218146022270E-5    1.538173669229489E-4
                        -8.628474882255767E-5    2.367167233486440E-4   -3.219960136558810E-6   -2.104608733869188E-4    3.920748017211445E-1    3.814039655664003E-1    6.135929759726921E-5    3.057023336682984E-4
                        -1.848205442133614E-4    4.173669262474547E-4   -8.749714328338123E-5    1.545913636491984E-4    7.428904201296305E-5    3.042775863815747E-4    3.660242857735423E-1    3.899290558450588E-1

 1.712500000000000E9     3.988981800770993E-1    3.647378723271499E-1    1.247492356734556E-4    2.138214528397347E-4    1.504549984544740E-5    2.345376127167028E-4    7.754853829104256E-5    4.412711256855982E-4
                         1.287138208145828E-4    2.005831016120518E-4    3.944614724855197E-1    3.708405427063187E-1   -5.550005984152272E-5   -1.362665705370101E-4   -2.157043238021148E-5    2.078017705300496E-4
                         4.560634669592945E-6    2.685905820276005E-4   -5.004853807636078E-5   -1.171340122112035E-4    4.042612812965202E-1    3.656858144732186E-1    1.549570971636186E-4    1.885685081404173E-4
                         6.507354610972707E-5    4.164233247530318E-4   -3.252391598879079E-5    1.690816129130647E-4    1.669951079572029E-4    2.000754941960203E-4    3.766412953870331E-1    3.743477323304453E-1

 1.725000000000000E9     4.090738371612753E-1    3.484088701044067E-1    1.848295839878895E-4    1.099934305987997E-4    1.055251672753708E-4    2.104612645359880E-4    2.646467467112122E-4    2.936693637060146E-4
                         1.995968337881136E-4    1.093420828972892E-4    4.041309796571295E-1    3.534998379064771E-1   -3.109195214938406E-5   -6.735186898344728E-5    7.006974765450409E-5    1.547806411142407E-4
                         1.066289380169184E-4    2.133712464307353E-4   -5.246061921444707E-5   -9.789055085707636E-5    4.154413013313193E-1    3.490750227860467E-1    2.195780222865388E-4    8.100032056756321E-5
                         2.771286133444611E-4    2.907387218809650E-4    5.881494997220423E-5    1.734165855970182E-4    1.862139218393888E-4    9.851488823742411E-5    3.863942111687906E-1    3.577590930070865E-1

 1.737500000000000E9     4.182507353992249E-1    3.310596925802020E-1    1.672097020912119E-4    6.841213229605593E-5    1.883669275416032E-4    1.388062365924127E-4    3.514555784650004E-4    9.596644928529986E-5
                         1.800143349855321E-4    3.221233775501840E-5    4.126639314827799E-1    3.351306018040350E-1   -3.423485018629190E-5   -9.645785394421561E-5    1.261342284591090E-4    1.566803055331584E-4
                         1.882332276651937E-4    1.297771609759299E-4   -4.890635511735430E-5   -1.009661643750584E-4    4.254605437248076E-1    3.315205456160724E-1    1.551786590550465E-4    7.997939077345550E-6
                         3.487479727726956E-4    9.617142055863524E-5    1.325076171379461E-4    1.164046598150356E-4    1.571714974400523E-4    1.459983769497555E-5    3.951560380781574E-1    3.403464852456332E-1

 1.750000000000000E9     4.262913972011659E-1    3.125885715014105E-1    1.457611560747041E-4   -5.476618854722751E-6    2.055435574486997E-4    6.170967437127003E-6    3.276028214141653E-4   -1.142975720216737E-4
                         1.720242360357150E-4    1.146771468896146E-5    4.199207972980137E-1    3.158858575228759E-1   -7.147339868882571E-5   -1.259002904522314E-4    1.853551826249898E-4    3.280162206996784E-5
                         2.250347439203879E-4    2.698992248434012E-5   -7.533126737029629E-5   -9.737358182309352E-5    4.341496063789150E-1    3.131025216213635E-1    1.410182364610567E-4   -4.332996245754051E-5
                         3.396077422045433E-4   -8.282753335160038E-5    2.027502898306833E-4    6.860959793653174E-5    1.416228245447478E-4   -3.277295824189708E-5    4.025064333859885E-1    3.221790753332266E-1

 1.762500000000000E9     4.330333138657269E-1    2.931183934013080E-1    1.507312796554968E-4   -8.398753152732290E-5    1.686867976149121E-4   -7.964596617308232E-5    1.841924264110441E-4   -2.449069798062799E-4
                         1.560955093610888E-4   -8.034273114042148E-5    4.255942696620938E-1    2.959891061044673E-1   -1.230934433323515E-4   -8.828623711551287E-5    2.044289491752818E-4   -1.567011919674192E-5
                         1.909025694998797E-4   -6.108182359494086E-5   -1.442351269613674E-4   -8.677715800660797E-5    4.413540429203663E-1    2.938240110534868E-1    1.086492910845119E-4   -9.418828646513581E-5
                         2.114499212048975E-4   -2.337487790064202E-4    2.014641525210167E-4   -2.191077424822282E-5    1.105285854665739E-4   -8.979395965870646E-5    4.084802033575342E-1    3.036577200704212E-1

 1.775000000000000E9     4.383984026486530E-1    2.731497276669154E-1    1.016576653961088E-4   -1.557861960575919E-4    1.145562898514615E-4   -9.686314038403359E-5    6.477301899666582E-5   -2.765065652876111E-4
                         9.462311821479367E-5   -1.442612724546547E-4    4.296121304354115E-1    2.755539485522280E-1   -1.712555890639695E-4   -1.777193771632159E-5    1.501390027103557E-4   -1.185254092538635E-4
                         1.127027253178425E-4   -1.108061064637862E-4   -1.668015275319203E-4   -1.404217533408716E-5    4.469260494318509E-1    2.738001246276646E-1    7.463354133953266E-5   -9.551986497027930E-5
                         5.014835860432258E-5   -2.939417697257495E-4    1.518449214427329E-4   -1.397727378280735E-4    4.583920654002944E-5   -1.382635091321788E-4    4.127710086688297E-1    2.847814746737959E-1

 1.787500000000000E9     4.423100806574291E-1    2.528349588468559E-1   -9.035699053007924E-6   -1.667783583535434E-4    5.071130906706944E-5   -1.617718008975885E-4   -1.048683350184140E-4   -2.541479756777757E-4
                         8.761352527759874E-6   -1.624022140148416E-4    4.319052218905459E-1    2.545985749868443E-1   -1.593265742706078E-4    4.599082495548290E-5    1.141300538511354E-4   -1.777976272423765E-4
                         4.976631477306856E-5   -1.536552815788343E-4   -1.533487474611534E-4    3.067178806626251E-5    4.507682014740491E-1    2.532455557805749E-1   -1.312375843118991E-5   -8.785274149671810E-5
                        -9.585544038856840E-5   -2.468448576439721E-4    1.035016595950451E-4   -1.906523654220758E-4   -2.760808324249440E-5   -1.118265040069387E-4    4.154470178059266E-1    2.655445360072533E-1

 1.800000000000000E9     4.448225454646953E-1    2.321301069452258E-1   -1.069696950063947E-4   -1.247402018064668E-4    6.700925220336957E-6   -1.654876761957889E-4   -1.871453168270663E-4   -1.707087018886794E-4
                        -1.160908441984688E-4   -1.456944500031304E-4    4.322473208564376E-1    2.333312417324441E-1   -1.318670051816333E-4    7.075359372230074E-5   -1.679889578256490E-5   -2.183473097862879E-4
                         2.033772090222527E-5   -1.446735566040287E-4   -1.289121008815786E-4    9.481160116719932E-5    4.533209069234147E-1    2.321010946595142E-1   -1.013523738702104E-4   -5.616810550636005E-5
                        -2.162063875733302E-4   -1.832910373478158E-4    7.507627236036417E-6   -2.064409245238740E-4   -8.132054922639912E-5   -5.957161058988121E-5    4.164313633100271E-1    2.459621439392285E-1

 1.812500000000000E9     4.457498096680874E-1    2.113612073821080E-1   -1.390129948978841E-4   -3.766766275596897E-5   -3.952929304232356E-5   -1.445248084562180E-4   -2.793546220905565E-4   -2.704010961021041E-5
                        -1.420337870899825E-4   -3.019482379076362E-5    4.308140550367853E-1    2.119010190202488E-1   -1.190024248181883E-4    1.193855997724420E-4   -1.213756862552378E-4   -2.060877071638520E-4
                        -4.633682296364313E-5   -1.651783161272470E-4   -1.014063101622766E-4    1.128115543569383E-4    4.543251354664315E-1    2.105660614881361E-1   -7.787124375743579E-5    3.924677487222493E-5
                        -2.863639227103721E-4   -3.799163682012495E-5   -1.160728903878514E-4   -2.023652761457204E-4   -9.847012168534020E-5    3.676120063193369E-5    4.158768688576603E-1    2.259893536801948E-1

 1.825000000000000E9     4.450255797697171E-1    1.906624345932497E-1   -1.385843514918335E-4    4.787873497266992E-5   -1.148810336300502E-4   -1.225281563678336E-4   -2.278166112672836E-4    1.143453972186562E-4
                        -1.145310476493254E-4    3.044074470745710E-5    4.275261023469741E-1    1.906629889510530E-1   -5.029859840596027E-5    1.395252649513844E-4   -1.964103059679355E-4   -1.331773604398903E-4
                        -1.036251799121073E-4   -1.462462089995435E-4   -6.504622270003052E-5    1.513867147079002E-4    4.537704648428592E-1    1.889198551816453E-1   -3.944319902796363E-5    8.912377366633509E-5
                        -2.282423674060717E-4    1.330933380793506E-4   -2.113325955531259E-4   -1.284985125290756E-4   -6.656382187112241E-5    1.095862637379908E-4    4.138327914405404E-1    2.058561504444942E-1

 1.837500000000000E9     4.423623128491924E-1    1.698341883078899E-1   -5.366102212947796E-5    1.413165384819442E-4   -1.988905806397199E-4   -1.046487672454401E-4   -1.210159094413770E-4    2.113572828887773E-4
                        -7.776117633094385E-5    1.053066021523670E-4    4.223132570352500E-1    1.698008601845636E-1    1.765420007347032E-5    1.929505428281386E-4   -2.268271820839105E-4    7.561192481675128E-6
                        -1.954072484552458E-4   -8.474532212861381E-5   -1.380493495046811E-5    1.827408837146620E-4    4.516588120974180E-1    1.674718951892891E-1    2.328880744271752E-5    1.019358262338370E-4
                        -1.366462789248074E-4    2.050956593802840E-4   -2.576350238212498E-4   -6.141787507537239E-6    4.930797278621544E-7    1.046143613728402E-4    4.103571963457524E-1    1.859377335940576E-1

 1.850000000000000E9     4.378464021362940E-1    1.492931042367593E-1    1.521099376795296E-5    1.509877765089655E-4   -2.127141342991552E-4    2.909742693824943E-5   -1.138961674750309E-5    2.581062793502825E-4
                         6.264838407147265E-7    1.526991599165967E-4    4.151889574197956E-1    1.497215848156142E-1    9.787162353261230E-5    1.799542174526424E-4   -2.360900454003377E-4    1.220093484846576E-4
                        -2.179122498370663E-4    7.298714840138741E-6    1.082319654092032E-4    1.779482204117780E-4    4.478676993575549E-1    1.465004010385025E-1    7.968900511040247E-5    9.747719684539692E-5
                         2.402159116195575E-5    2.614323389247331E-4   -2.188978783785966E-4    1.311129409175378E-4    6.954887122576840E-5    9.277886586549657E-5    4.053547903833652E-1    1.665190967512734E-1

 1.862500000000000E9     4.315483396611830E-1    1.289371811179979E-1    7.908485483809311E-5    8.567449496494329E-5   -1.814394474954453E-4    1.249766390164966E-4    1.214069880866424E-4    1.865323055219850E-4
                         7.338143043610623E-5    1.135274035937099E-4    4.063962768312556E-1    1.305053810459680E-1    1.839239011374630E-4    1.351862947995718E-4   -1.202585823139707E-4    2.634616793109523E-4
                        -1.839465635576511E-4    1.189150392680116E-4    1.655038572094457E-4    1.334941148106265E-4    4.424243266970817E-1    1.260740218913786E-1    1.196646981236564E-4    5.305856926629695E-5
                         1.346261573884556E-4    1.938286157057505E-4   -1.266793192514739E-4    2.536788704481363E-4    1.078681466375784E-4    4.399266112114437E-5    3.987691502403781E-1    1.477709305137473E-1

 1.875000000000000E9     4.233372313781071E-1    1.089654105764707E-1    1.412827541758160E-4    7.049793325823154E-5   -9.207268804987559E-5    2.234556572685797E-4    2.674552273416359E-4    8.851222374043750E-5
                         1.568951041441448E-4    5.729795206535384E-5    3.958279535512214E-1    1.123116444126635E-1    1.985356487646066E-4    4.330026816119255E-5    5.060916611657119E-5    2.540712870635963E-4
                        -1.268629714245873E-4    2.430522493979262E-4    1.958406900582780E-4    2.170258994895788E-5    4.351856442376953E-1    1.061853586662857E-1    1.177592287018422E-4    1.568410749889062E-5
                         2.301099574262711E-4    1.092174694065850E-4    2.504343136050471E-5    2.550468623784789E-4    1.346167308660460E-4    4.701591754074832E-7    3.903708176372482E-1    1.298882831114623E-1

 1.887500000000000E9     4.134073648882164E-1    8.963123487535003E-2    1.481442435850559E-4   -2.615352072355932E-5    2.514138000265848E-5    2.536957958427703E-4    2.354246013210927E-4   -5.320289271225380E-5
                         1.413205457345984E-4   -1.849612753387864E-5    3.833280830803424E-1    9.520723235317242E-2    2.093291300553908E-4   -4.792136757896120E-5    1.597030574708634E-4    2.217671029230126E-4
                         3.314031959999680E-5    2.757301000125695E-4    1.718418578000514E-4   -4.730397019082816E-5    4.259487079876222E-1    8.703165258243478E-2    1.406458236137708E-4   -4.748427445662823E-5
                         2.210422624472042E-4   -7.519440401957368E-5    1.517884880807797E-4    2.194884554018916E-4    1.430241356659108E-4   -5.620184349794816E-5    3.800187286907887E-1    1.129084959106065E-1

 1.900000000000000E9     4.017887400324796E-1    7.120078516891797E-2    1.251086840453660E-4   -6.617521374461101E-5    1.587427737887608E-4    2.156692885563571E-4    1.626570142970380E-4   -1.831548004665621E-4
                         1.695421736229758E-4   -8.386450574523709E-5    3.691931484057416E-1    7.940018965136129E-2    1.154499330768143E-4   -1.108419273756946E-4    2.340774415863804E-4    9.884760833036153E-5
                         1.824088047689187E-4    1.812906475426075E-4    1.480434115026423E-4   -1.095708892803786E-4    4.150081660605240E-1    6.867485406108560E-2    1.086696340261925E-4   -1.262829650128510E-4
                         1.447096267314826E-4   -1.669936459398482E-4    2.460270188717069E-4    7.977821837328085E-5    8.937572269872309E-5   -1.509342530031849E-4    3.679415548521648E-1    9.688933166391002E-2

 1.912500000000000E9     3.886441178962389E-1    5.393363622127963E-2    9.397411022267770E-5   -1.396540987322996E-4    3.016704849845903E-4    6.373188992945317E-5    1.436098281638355E-5   -2.144517312713167E-4
                         7.992849945773931E-5   -1.550707454388552E-4    3.535318130204722E-1    6.502039835767057E-2    7.870016946043164E-5   -1.526232737535034E-4    2.804203342345218E-4   -4.453373201094804E-5
                         2.874397549517163E-4    6.048769244576264E-5    8.932348936405848E-5   -1.692822839164108E-4    4.023868756721670E-1    5.114075715132999E-2    3.927859708514956E-5   -1.684415094974897E-4
                         2.777083111938261E-5   -2.260305978095049E-4    2.615149618618241E-4   -6.416989993810815E-5    4.202144383215836E-5   -1.895108035194079E-4    3.542156052841134E-1    8.189886537550940E-2

 1.925000000000000E9     3.740910709190640E-1    3.823455864069608E-2    2.835177039352997E-5   -1.781244138708676E-4    2.513478331324513E-4   -9.771470261435397E-5   -9.011632848046745E-5   -1.878553123417213E-4
                         1.844752975209403E-5   -1.433445718992596E-4    3.366586155717481E-1    5.233088141032386E-2   -2.568343473942779E-5   -1.787168967643523E-4    1.877967044938305E-4   -1.881885943030568E-4
                         2.696444197515432E-4   -8.247330670252737E-5    1.728879868577393E-5   -1.872219049610710E-4    3.882623742007457E-1    3.467845215066816E-2   -5.807480860970638E-5   -1.814485687033700E-4
                        -1.106941145182393E-4   -1.783665740438199E-4    1.966205343404263E-4   -1.955390423229908E-4   -5.208071029099818E-5   -1.667403287002704E-4    3.391132815530459E-1    6.817386565928300E-2

 1.937500000000000E9     3.580697811760020E-1    2.418610942039433E-2   -4.564429128160833E-5   -1.398472549195750E-4    1.530034677577703E-4   -1.906826660742599E-4   -1.887260150316736E-4   -7.810387265951528E-5
                        -6.496550936569560E-5   -1.484204570596579E-4    3.186558639580153E-1    4.151352822461534E-2   -4.700997976213769E-5   -1.993259295150428E-4    3.804494257198110E-5   -2.381231507105054E-4
                         1.838950791369343E-4   -2.085519774895759E-4   -2.555935074884858E-5   -1.872170531898849E-4    3.728520303811526E-1    1.952313443087341E-2   -1.181115116299396E-4   -1.660724736723510E-4
                        -1.773225028607826E-4   -9.206825083970247E-5    5.772891952523463E-5   -2.622797336263613E-4   -1.015793945400084E-4   -1.316631783229416E-4    3.228552880254797E-1    5.598574350646461E-2

 1.950000000000000E9     3.408002926984384E-1    1.202669846873157E-2   -1.278818684914955E-4   -1.112747339170673E-4    4.517845944188561E-6   -2.855817574080862E-4   -1.864663741290796E-4    3.945720449648586E-5
                        -1.347848900471658E-4   -1.261325887454989E-4    2.997854179592419E-1    3.276496723338108E-2   -1.298007937503290E-4   -1.475658808324515E-4   -1.017583548274863E-4   -2.143479846695403E-4
                         2.972899707917089E-5   -2.778470502478862E-4   -1.217389390995182E-4   -1.526845799909143E-4    3.562208316237545E-1    5.914356269295481E-3   -1.630336307716557E-4   -1.023372943731630E-4
                        -1.662341175908957E-4    3.490385422815965E-5   -7.821444129755759E-5   -2.293540597120710E-4   -1.656537839761902E-4   -8.959655867747711E-5    3.055593365399004E-1    4.564667261601200E-2

 1.962500000000000E9     3.224293556508469E-1    1.851011779594900E-3   -1.577479443093164E-4   -5.005226064871256E-5   -1.222338095673357E-4   -2.277906279383230E-4   -8.582110900826418E-5    1.147005822457957E-4
                        -1.481912767692461E-4   -5.303139517978579E-5    2.802537186839248E-1    2.628728755652265E-2   -1.641903299663978E-4   -8.933579646674810E-5   -1.902757774986233E-4   -1.384684931465685E-4
                        -1.161584777178183E-4   -2.421135823821070E-4   -1.766488788569703E-4   -8.745879978521280E-5    3.385992790939464E-1   -5.975233867105076E-3   -2.028861655270582E-4   -9.869101742198179E-6
                        -1.306479824242083E-4    1.688753903633853E-4   -1.889830237820205E-4   -1.216190834058476E-4   -2.027546160373930E-4   -2.174686299781211E-5    2.874333644365826E-1    3.740489464492641E-2

 1.975000000000000E9     3.028503256929366E-1   -6.285903419521665E-3   -1.737639638192952E-4    7.155802113275721E-6   -2.313397359444314E-4   -1.127994469063232E-4   -3.725461109486173E-5    1.977355433969448E-4
                        -1.808239019352229E-4    2.306986084367321E-5    2.602803014381730E-1    2.232559734614377E-2   -2.018241162003462E-4   -2.607742984859573E-6   -2.351024530801868E-4   -7.874741039123032E-6
                        -2.384129989134387E-4   -1.316331832617630E-4   -2.208487955142269E-4    1.031044799160032E-5    3.200306788849010E-1   -1.572691671291316E-2   -1.815766167638228E-4    9.607113102640585E-5
                        -3.574164706789393E-5    1.824963784552414E-4   -2.114240260598249E-4   -1.383594635837177E-5   -2.065913050224907E-4    4.749502601420462E-5    2.685012692330282E-1    3.150393819275483E-2

 1.987500000000000E9     2.826012807501487E-1   -1.227887474563594E-2   -1.508088570046074E-4    5.142413491392351E-5   -2.747774381668057E-4    2.658815823405562E-5    6.813031242481559E-5    1.174881366755729E-4
                        -1.567419354512105E-4    8.723449794488015E-5    2.399840623537845E-1    2.095448572410478E-2   -1.875508653288260E-4    9.038577470282187E-5   -2.005060993047774E-4    1.310016647584936E-4
                        -2.427275078163497E-4    3.754081514700507E-5   -2.118930527114439E-4    8.513738458791904E-5    3.006462189912615E-1   -2.320496223307093E-2   -1.525657531601993E-4    1.245110813523669E-4
                         6.827084795015062E-5    1.521134086094885E-4   -2.054615215490593E-4    1.196093983540875E-4   -1.448430510386199E-4    1.306554747295289E-4    2.490063657291001E-1    2.809133338334914E-2

 2.000000000000000E9     2.618148335060623E-1   -1.608816116257007E-2   -9.356933204772784E-5    1.173328387402472E-4   -1.988103812854681E-4    1.557155932621419E-4    1.491575304816015E-4    9.251960518671229E-5
                        -8.737315694038379E-5    1.331416561287350E-4    2.196859470843240E-1    2.202792495747810E-2   -1.508062836920765E-4    1.765074383131373E-4   -1.216334303711886E-4    1.921605939100846E-4
                        -1.947105342847393E-4    1.563584887882373E-4   -1.211494690325060E-4    1.741274666096607E-4    2.806228921165618E-1   -2.834494585920153E-2   -7.116019258603179E-5    2.007941599204307E-4
                         1.495321535157204E-4    7.932592992397767E-5   -7.595119840739486E-5    1.999300194294486E-4   -8.814898528430566E-5    1.861822568800494E-4    2.290969491466412E-1    2.713342585972833E-2

 2.012500000000000E9     2.408037114744114E-1   -1.819137368819675E-2   -3.741871654686988E-5    1.625680144519083E-4   -7.076735480064199E-5    2.351412483108955E-4    1.422378398126061E-4   -3.074515097798895E-6
                        -4.585226963250156E-5    1.708815940541012E-4    1.998174833464818E-1    2.508116821142247E-2   -2.594742396370990E-6    2.269768778711643E-4    3.102820180882860E-5    2.223084580858482E-4
                        -5.247126636304253E-5    2.288015357588711E-4   -5.894751226476169E-5    2.231525784157329E-4    2.602802190712984E-1   -3.162073670651747E-2   -1.531651568933752E-5    2.166711075932046E-4
                         1.420351380005880E-4   -2.712468502441480E-5    3.475674244623353E-5    1.958245833566089E-4   -3.865624315472287E-6    2.195943575711890E-4    2.092798185571126E-1    2.813325457457142E-2

 2.025000000000000E9     2.200712095491295E-1   -1.778097734157256E-2    1.285179151408641E-5    1.952730331066904E-4    6.713832278995235E-5    2.071126197848245E-4    9.081989264621634E-5   -1.056301175047289E-4
                         3.530994450398517E-5    1.707089705792599E-4    1.806882242357229E-1    3.058320687094427E-2    8.811390725141875E-5    2.304890684614072E-4    1.135222829112720E-4    1.562068269966507E-4
                         6.750330208752396E-5    2.279784915642349E-4    7.074363581871521E-5    2.073087753665294E-4    2.397016571486765E-1   -3.261486180176276E-2    7.008242525057519E-5    1.903704444616256E-4
                         1.038571296780228E-4   -9.738096633551118E-5    1.379054440801894E-4    1.233457752487313E-4    7.322685551784958E-5    2.112541992043813E-4    1.898255230610878E-1    3.151233294830483E-2

 2.037500000000000E9     2.000212078527780E-1   -1.490941558656148E-2    9.390083182663811E-5    1.280517653044039E-4    1.688619100867008E-4    1.513124305606379E-4    7.366434715625071E-6   -1.195364691235137E-4
                         6.567701073266923E-5    1.361659010822278E-4    1.626961042805166E-1    3.839261274411084E-2    1.775774266178156E-4    1.488805397296416E-4    1.722805957977230E-4    4.825731124549417E-5
                         1.539086535525956E-4    1.318002538323501E-4    1.545193699942030E-4    1.578490146850684E-4    2.192853504970998E-1   -3.121543214715153E-2    1.917183808124873E-4    1.667785704295030E-4
                         4.903046243038691E-5   -1.251651797270704E-4    1.755689647606625E-4    4.317764720815691E-5    1.745378399877719E-4    1.424883253442369E-4    1.711500798939319E-1    3.738802507862329E-2

 2.050000000000000E9     1.810878703820264E-1   -9.557871765620589E-3    1.617716919670603E-4    7.643346190213564E-5    1.876656484317013E-4    1.139628253950555E-5   -5.353275176292389E-5   -1.212096408825043E-4
                         1.407028882765846E-4    1.189377478014654E-4    1.462323587090215E-1    4.826477286437728E-2    1.966427161097584E-4    2.606287041222670E-5    1.598625068853088E-4   -5.132944591301684E-5
                         2.317970829827432E-4    1.228026834530414E-5    2.119777379082621E-4    5.026791397430416E-5    1.995261748509904E-1   -2.769152603883391E-2    2.023761163286567E-4    6.533039815278067E-5
                        -3.145879026563713E-5   -1.235178408635167E-4    1.637176843861355E-4   -6.097194187198819E-5    2.231667139216136E-4    5.483973243611563E-5    1.537803545001706E-1    4.545271443214081E-2

 2.062500000000000E9     1.633437948021286E-1   -1.959737726177706E-3    1.642110175804619E-4    3.432645607327581E-5    1.839021701628958E-4   -6.117888807104802E-5   -7.573532667041670E-5   -6.410782699882497E-5
                         1.704595730599839E-4    3.389864106071165E-5    1.315689953459477E-1    5.997854961711273E-2    2.009552899195132E-4   -5.175880303009335E-5    9.786942049215182E-5   -1.476127476857902E-4
                         1.808519405989578E-4   -6.314370144398261E-5    1.954509640848250E-4   -4.282964856888091E-5    1.807699020632561E-1   -2.212921746084385E-2    2.035450079651418E-4   -3.924124138867609E-5
                        -8.429331363348003E-5   -6.082394810258676E-5    9.779308540735743E-5   -1.349559225986349E-4    2.273514059158818E-4   -4.146462830107323E-5    1.379729216714008E-1    5.566778228555037E-2

 2.075000000000000E9     1.469331156270693E-1    7.847942070426099E-3    1.761661564983914E-4   -6.712308323427155E-5    8.856797276475684E-5   -1.428965527498658E-4   -9.290842427903680E-5    7.106014280517631E-6
                         1.638678575492945E-4   -3.723397422150721E-5    1.189075180506131E-1    7.347725443280148E-2    1.432667066978434E-4   -1.404470696739801E-4   -1.254385973774488E-6   -1.822699766476301E-4
                         9.385403491946586E-5   -1.612642847228816E-4    1.465162024773703E-4   -1.600409282011069E-4    1.632595929520214E-1   -1.451802297841605E-2    1.744270273670395E-4   -1.088341577611555E-4
                        -8.636555363768458E-5    7.603419285657078E-6    3.596204402106906E-6   -1.505098806294723E-4    1.714192100812281E-4   -1.263861395785176E-4    1.239039046987268E-1    6.781349853385370E-2

 2.087500000000000E9     1.319947883898275E-1    1.946729914180196E-2    1.263855516170652E-4   -1.237328909988130E-4   -3.276952698942267E-5   -1.493992177563930E-4   -6.614307958349144E-5    6.488720423563283E-5
                         1.218307566621492E-4   -9.645684946564478E-5    1.082648095876813E-1    8.848903032844976E-2    6.321218473646909E-5   -1.618069575619353E-4   -8.099865983284013E-5   -7.964839924297313E-5
                         1.127928698700119E-7   -1.754852650795560E-4    7.645725140068719E-5   -1.893300252942349E-4    1.473014119340325E-1   -5.017791843376663E-3    9.812811754619930E-5   -1.615669463125031E-4
                        -7.851390121173642E-5    6.346531302334894E-5   -7.717723197062416E-5   -1.160008390417433E-4    1.040263200570821E-4   -1.612866277629086E-4    1.116623102448005E-1    8.172802770365645E-2

 2.100000000000000E9     1.186259185107144E-1    3.264016877793294E-2    4.770733165457389E-5   -1.368548565877485E-4   -8.075264006173682E-5   -1.210485723237117E-4   -3.779863514029045E-5    1.016098206713042E-4
                         6.731626602851548E-5   -1.427942791134520E-4    9.965359571442717E-2    1.045552069743662E-1   -2.640097956188933E-5   -1.946155112089999E-4   -1.102986293352167E-4   -6.171939209140829E-5
                        -1.016937604859249E-4   -1.264288323741529E-4   -4.079063447861010E-5   -1.746907495726406E-4    1.329654345908752E-1    6.291519159523111E-3    2.447319185608735E-5   -1.753539694114791E-4
                        -4.706790862032841E-5    8.065613224184078E-5   -1.271313974242383E-4   -6.890673862749771E-5    2.226824759302118E-5   -2.006880580921307E-4    1.013657961043035E-1    9.700473590496675E-2

 2.112500000000000E9     1.069217760414832E-1    4.677130578522438E-2   -3.236154348345182E-5   -1.548235728223142E-4   -1.331864266276824E-4   -2.815304559880223E-5    1.400707717713004E-5    6.698945408035512E-5
                        -2.815903282868837E-5   -1.384455003580015E-4    9.315361956540058E-2    1.211249565417952E-1   -1.050437550915654E-4   -1.492191877368012E-4   -9.936605319988234E-5    2.367958209799625E-5
                        -1.532007626285258E-4   -4.722416084299412E-5   -9.857935549224635E-5   -1.402252572650927E-4    1.204279017322560E-1    1.899862247115936E-2   -7.241058102745520E-5   -1.782281859738304E-4
                         1.118945388635594E-5    7.714597347574432E-5   -1.195838410227831E-4    1.402305476832539E-5   -7.303465654975778E-5   -1.672281034606284E-4    9.308842031166670E-2    1.130820042065956E-1

 2.125000000000000E9     9.702105276490036E-2    6.168397579331357E-2   -6.140579878027764E-5   -9.626875306381256E-5   -1.342374770436998E-4    4.655926694291479E-6    9.446195238414864E-5    6.373376259719456E-5
                        -7.232570584478077E-5   -1.312823934621753E-4    8.861465083725152E-2    1.379860510432523E-1   -1.436755051105106E-4   -6.905154424943508E-5   -5.345130276590994E-5    7.061168449063106E-5
                        -1.170834570853505E-4    2.833234401356411E-5   -1.622115214598151E-4   -6.197749828570361E-5    1.096206441900123E-1    3.287092486952208E-2   -1.256228960600988E-4   -1.327188005194158E-4
                         7.647122242008938E-5    7.343695869736788E-5   -9.621962989236901E-5    9.501109762318329E-5   -1.158672220418463E-4   -1.164550824805445E-4    8.688595970089888E-2    1.295873548617525E-1

 2.137500000000000E9     8.913354782252735E-2    7.699282857983465E-2   -9.739836193881729E-5   -6.870714952424458E-5   -9.557850230265499E-5    7.130710067471207E-5    7.279949618493292E-5    1.055971440527252E-5
                        -9.901415843549027E-5   -7.023223804022376E-5    8.609007576182709E-2    1.545978294113270E-1   -1.591468379020499E-4    2.802830101440750E-5   -3.292824461019191E-5    8.606622446228048E-5
                        -7.888117991871357E-5    7.248304137316470E-5   -1.562513171980528E-4    2.093398754624360E-5    1.004882390493025E-1    4.761755182973314E-2   -1.347108410531109E-4   -5.116039204405025E-5
                         6.811207976015103E-5    2.875806099629999E-5   -3.680471722604698E-5    8.213584651763870E-5   -1.478447170971888E-4   -5.148863986762660E-5    8.279842582798358E-2    1.462960065237030E-1

 2.150000000000000E9     8.327003376155966E-2    9.249076941268194E-2   -1.430237604492791E-4   -4.929371215905437E-6   -4.630069515681072E-5    1.170988164222495E-4    6.355867692261553E-5   -5.850036908940451E-5
                        -1.402015010080991E-4   -4.411478625724862E-5    8.566856789033557E-2    1.709215593203950E-1   -1.129772492859384E-4    9.959427522781533E-5    9.004434437755315E-6    7.803966552051118E-5
                        -2.333608779488910E-5    1.174177499515547E-4   -1.250387787652690E-4    9.822411369792607E-5    9.320044766759440E-2    6.286476701824414E-2   -1.501486460725574E-4    3.341741297027733E-6
                         6.253683447240558E-5   -2.842931633988978E-5    2.672375011330782E-5    6.901382034022684E-5   -1.448177613679388E-4    6.778023100554081E-6    8.098813982155022E-2    1.629486931046426E-1

 2.162500000000000E9     7.955589537786110E-2    1.080296009069986E-1   -1.187931147104670E-4    7.015458725945328E-6    4.967058511825030E-5    1.146776449243965E-4    2.571983270894821E-5   -6.735179418876770E-5
                        -1.192250181955353E-4    4.964114753978618E-5    8.727087985265666E-2    1.866945653335423E-1   -5.953921539257259E-5    1.270608609881503E-4    5.687083042367180E-5    2.637876445077075E-5
                         5.079143017428453E-5    1.040548459912970E-4   -5.002679531785491E-5    1.314120753707697E-4    8.768412842375754E-2    7.819802744790923E-2   -1.067348238142476E-4    5.974436087534836E-5
                         1.554823355165811E-5   -4.796440116312455E-5    5.053280376023802E-5    6.443366285991108E-5   -1.405609389586740E-4    7.136713241766804E-5    8.126880441247601E-2    1.793891225405369E-1

 2.175000000000000E9     7.781211556825837E-2    1.235578301749616E-1   -1.094061404914295E-4    7.416495104530700E-5    6.124293680169510E-5    3.831188842595840E-5   -1.643807252571782E-5   -6.320666924407058E-5
                        -5.337971241969296E-5    9.051108164961620E-5    9.059550241735542E-2    2.019270021024353E-1    1.180651502708347E-5    1.446652705973670E-4    7.816881016221686E-5    9.336550341554055E-6
                         8.011829734237715E-5    4.429028419082316E-5    6.783888302111607E-6    1.255613536893691E-4    8.389511960513353E-2    9.342508526426900E-2   -5.307309959543074E-5    1.000306675458676E-4
                         3.469247595799408E-6   -5.477409211595259E-5    4.379346325046147E-5    7.907836538469478E-7   -8.835609391986748E-5    7.551838327907916E-5    8.341727438161954E-2    1.955312757783091E-1

 2.187500000000000E9     7.785739423727114E-2    1.389463107962330E-1   -4.444130135867628E-5    9.326216250833477E-5    8.635013638848411E-5   -3.635678525586915E-6   -4.585674851929207E-5   -2.807440054885033E-5
                        -3.643495925400105E-5    8.921031420921908E-5    9.549907051427745E-2    2.166033533274782E-1    6.501817442894764E-5    1.229592456082114E-4    3.148368583388062E-5   -7.020417292520122E-6
                         5.987573778998056E-5    1.055576608500808E-5    4.477710608229928E-5    1.197899784828479E-4    8.190399729878939E-2    1.083909398646335E-1   -3.106706027159499E-5    1.367884990979084E-4
                        -4.991796319484566E-5   -4.094795367930803E-5    5.735668534403104E-5   -3.269232725952889E-6   -3.780307557962652E-5    9.932807818359673E-5    8.725218966541062E-2    2.111920643979965E-1

 2.200000000000000E9     7.945961518588554E-2    1.542439412078769E-1    1.593182763925289E-5    7.171064906634377E-5    8.078225522613841E-5   -6.084442497816884E-5   -4.965972743635785E-5    4.665485174343245E-6
                        -5.365170157596362E-7    1.083386150195427E-4    1.016689934632680E-1    2.306937857632565E-1    8.638505850613670E-5    7.371571970100008E-5    4.686913639340155E-5   -4.746791035255701E-5
                         6.076778514550307E-5   -3.699508472396985E-5    9.185442399568619E-5    4.374024891711963E-5    8.167266557640403E-2    1.230626797104111E-1    2.463748607088563E-5    9.551725784465740E-5
                        -4.457693990733190E-5   -5.149419691314307E-6    3.479027296046324E-5   -3.388712420900067E-5    2.325641918515469E-5    9.849489184027330E-5    9.250508847004561E-2    2.262617192855183E-1

 2.212500000000000E9     8.240184891627139E-2    1.692964195279331E-1    4.859122109322022E-5    7.223661240809196E-5    5.398142169582902E-5   -5.891478746848514E-5   -6.225394038558706E-5    3.915635150162211E-6
                         6.644510166029210E-5    7.981059806482829E-5    1.088200411009774E-1    2.441165129943162E-1    9.760377779614488E-5    1.764361287382793E-5    5.226947722317055E-6   -1.049101766582682E-5
                         3.907428349073966E-5   -6.611890093911152E-5    1.287295855830600E-4   -2.210466353783595E-5    8.314238080481802E-2    1.373713388601973E-1    3.431188512882770E-5    6.674412187652340E-5
                        -1.833924739727185E-5    1.983717623411280E-5    1.155122495171626E-5   -5.683200810503357E-5    3.882430475614578E-5    8.734159382908854E-5    9.904156075591811E-2    2.405864266618368E-1

 2.225000000000000E9     8.637278648658836E-2    1.838715312982604E-1    7.321082723006960E-5    4.499297375855504E-5    9.779448790013981E-7   -7.538914883625870E-5   -9.885019265660706E-6    4.673288486856906E-5
                         2.113668475606277E-5    4.634280421106256E-5    1.167875469513706E-1    2.565560318474837E-1    6.745904330524430E-5   -5.378724508222440E-5   -2.306441494677203E-5   -3.379907181461807E-5
                        -4.848315868679477E-6   -6.117459714619304E-5    1.088739122370793E-4   -3.867838827885922E-5    8.607493934502818E-2    1.513232671226226E-1    6.880561208467540E-5    3.513587938442870E-5
                        -3.232324067156407E-5    4.165386218334236E-5   -3.499662760042468E-5   -4.463061443267926E-5    7.677682619706714E-5    5.912368576922299E-5    1.065397912037405E-1    2.539819443996813E-1

 2.237500000000000E9     9.132753735994585E-2    1.977991692772774E-1    7.013441301533290E-5    7.084417165776288E-6   -6.197415391092700E-5   -3.421292917400833E-5    2.032830872902743E-5    3.916214197976359E-5
                         6.026769205516130E-5    8.593485845895393E-6    1.255023706800670E-1    2.678789291730731E-1    3.955900317210635E-5   -9.094726246610635E-5   -3.492667275590038E-5   -3.421410843486070E-5
                        -3.635012688370403E-5   -3.972284587166629E-5    4.522248641748211E-5   -9.387913420250372E-5    9.025493481589134E-2    1.649584709106801E-1    5.760230452266708E-5    1.836807650841589E-5
                        -7.575032534413985E-7    4.544834455545424E-5   -4.619661336216105E-5   -1.353678709994406E-5    6.839373079406973E-5    2.824354974292021E-5    1.151432847862912E-1    2.662693508856812E-1

 2.250000000000000E9     9.728045199026913E-2    2.108452929976100E-1    5.742789970679437E-5   -1.288280295398646E-5   -6.776611326938153E-5   -1.711601709660117E-5    1.997223396542275E-5    3.571458337822185E-5
                         5.394758375946713E-5   -2.631428093654319E-5    1.350645417198128E-1    2.781122322054791E-1   -7.191642285058177E-6   -9.943941703188646E-5   -1.959100933955292E-5    1.032278024500976E-5
                        -4.706360015899481E-5   -3.086049180449825E-5    8.331383687455209E-6   -1.029853882948765E-4    9.543348004305570E-2    1.780410955232860E-1    6.633495073457068E-5   -2.945565668320720E-5
                         1.882603189302148E-5    2.030289284524126E-5   -3.702576740811875E-5    8.330767019632634E-6    6.892565226206216E-5   -5.392533359448764E-5    1.249315010212293E-1    2.774382900138801E-1

 2.262500000000000E9     1.040795630936052E-1    2.228956184466875E-1    3.463299341197473E-5   -4.057711452693182E-5   -5.367384444705873E-5    9.872084352344830E-6    3.181195597605344E-5   -1.230535041128195E-5
                         6.127362215842815E-5   -3.470107668537272E-5    1.455554274281746E-1    2.871890990060871E-1   -1.976751665161903E-5   -8.336942555959181E-5   -3.142265463437332E-5    2.175010959732997E-5
                        -4.475003910592900E-5   -3.155777101096861E-6   -3.346246912440840E-5   -6.445724211131201E-5    1.015605702519530E-1    1.905302259211315E-1    5.983228601353374E-5   -5.791927854470730E-5
                         2.594154925920455E-5    1.506560204137821E-5   -3.241140906664379E-5    3.261813791756990E-5    3.485443330160720E-5   -2.881985637036046E-5    1.356871678749232E-1    2.876689595905642E-1

 2.275000000000000E9     1.118973704449034E-1    2.338217781290702E-1   -1.832454543949924E-5   -5.340047820259476E-5   -4.528235283108828E-5    2.463654980498842E-5    3.561403810887662E-5   -2.359317341238351E-5
                        -9.369694918350568E-6   -2.990471212578502E-5    1.567371455068969E-1    2.954058076988510E-1   -5.775389791690607E-5   -4.593619621631037E-5   -5.868996772626064E-6    4.229512396175595E-5
                        -3.781877578810709E-5    3.665123894357848E-5   -6.153760297906176E-5   -2.745168550128418E-5    1.083777244542459E-1    2.022474754932039E-1    2.065725745140954E-5   -5.614131515762012E-5
                         3.102541762486559E-5   -7.217957083143466E-6   -1.454750425858054E-5    2.982730966459198E-5    3.043096116600739E-5   -6.390644302618642E-5    1.471420338079082E-1    2.969382379135985E-1

 2.287500000000000E9     1.208831608206304E-1    2.437744021331980E-1    2.011050181916246E-6   -6.795620123266088E-5   -3.577966442848736E-5    5.158920531948986E-5    2.559023294794203E-5   -9.454726003119462E-6
                        -3.473222590434575E-5   -3.221564381863361E-5    1.687287082094784E-1    3.026701822677136E-1   -3.886702081825450E-5    4.019696485639353E-6    3.317391748371642E-6    5.293571571346982E-5
                        -1.770904689768896E-5    3.179501885722590E-5   -6.585107530391691E-5   -3.753878336570446E-6    1.160092224633207E-1    2.130948329262009E-1    1.112969409448018E-5   -6.141161038651752E-5
                         2.118548044839091E-5   -3.887997180400667E-5   -6.573335693033009E-6    3.897209396100130E-5    2.784578917752814E-6   -3.828867864953185E-5    1.592852864998296E-1    3.053956921126387E-1

 2.300000000000000E9     1.308282390610379E-1    2.528992471294114E-1   -3.281347642713793E-5   -1.391754612258954E-5    2.153712270339481E-5    3.434759109521125E-5   -1.000963944219016E-5   -2.622254461211810E-5
                        -3.191553261132434E-5   -2.486061811984315E-5    1.812448254928239E-1    3.093541643462007E-1   -7.255218270543264E-5    1.926342806678964E-5    1.556065840859734E-5    2.805959095120231E-5
                        -3.184858951611416E-6    3.430670735181282E-5   -7.500134418512183E-5    4.773290706074057E-6    1.244882756636298E-1    2.228888594298079E-1   -8.497511827837098E-6   -3.813311922752207E-5
                         1.572928445509512E-5   -4.059375647530539E-5    2.468687044734779E-5    2.261033198164328E-5   -2.191288397600295E-5   -5.580516060519735E-5    1.719807783002254E-1    3.129047170972344E-1

 2.312500000000000E9     1.417623438223236E-1    2.611200242437894E-1   -2.107004706841196E-5   -1.096072871642765E-5    4.484120358191608E-5    1.303917969589470E-5   -1.740994399035255E-5   -6.986839430665115E-5
                        -1.611136438609189E-5   -1.212859943013615E-5    1.940345803282634E-1    3.150684257678548E-1   -3.865891386046608E-5    5.437934000100325E-5    3.046786482202924E-5    3.121502029698066E-5
                         8.931321748866333E-6    4.137909262771824E-5    6.262107382660158E-6    6.011721100285311E-5    1.337511237965471E-1    2.316571415575306E-1   -5.206061201382751E-5   -4.282006165408355E-5
                        -1.169680105464207E-5   -4.791611079053147E-6    3.293101331717766E-5    1.961309099618617E-5   -2.576688747378632E-5   -2.368256562098577E-5    1.849800378142514E-1    3.192563508905635E-1

 2.325000000000000E9     1.533867201922397E-1    2.687491802728931E-1   -5.099041704122374E-5    2.466651477441200E-5    3.629447596134046E-5    1.568715617859125E-6   -5.296866465249246E-6   -2.083654730904873E-5
                        -6.857063478105007E-5   -3.349297873257379E-6    2.069774259369136E-1    3.200159493394509E-1   -3.380395272030156E-6    5.867626685228374E-5    3.530876657000201E-5    1.621521354801890E-7
                         5.691622307113665E-5   -1.486145605852542E-5   -3.051330666952630E-5    6.490574876861099E-5    1.438561198933227E-1    2.394373696891557E-1   -4.169482199795242E-5   -1.752308098640608E-5
                        -3.526480709488391E-5    1.050950730564618E-5    1.968944206379050E-5   -6.697600666819552E-6   -3.847827743230018E-5    7.914542224272175E-6    1.983230757783245E-1    3.246229032056118E-1

 2.337500000000000E9     1.653748086630780E-1    2.759134652850582E-1   -3.280976060144364E-5    7.845261442148480E-6    8.258187979820191E-6   -2.531998313518953E-5   -3.352856773622744E-5    9.490958406756120E-6
                        -1.434449197931624E-5   -2.745391688834820E-7    2.199727659080349E-1    3.240287709518137E-1    1.203404467382373E-5    3.528909231763686E-5    2.483398904892826E-5   -1.609047189500853E-5
                         3.453329858778991E-5   -1.252058706821655E-5    1.573524049075152E-5    5.109954029142943E-5    1.547202410389053E-1    2.463898513132326E-1   -3.769710141953453E-5    3.617895150924101E-5
                        -1.545740522353918E-5   -1.230725579883238E-5    3.112234769135890E-6    1.309851996411482E-5   -3.173122101217800E-5    3.316277246683782E-5    2.118702431866800E-1    3.288612230269968E-1

 2.350000000000000E9     1.774437493375499E-1    2.821875241756014E-1   -1.154325837448050E-5   -6.227236837945049E-8    2.433058517977953E-5   -1.397978916449647E-5   -8.016358974669823E-6    1.344695010937329E-5
                         2.410657353771499E-5    5.278200245411368E-5    2.330965985761235E-1    3.269617179434034E-1    2.133851381753531E-5    4.488928628012884E-5    1.087711527916589E-5   -7.758228278026069E-6
                         4.529883418254069E-6   -4.149567735270043E-5    3.994618273464272E-5    3.377678538637248E-5    1.662395024848315E-1    2.525026365399020E-1    1.003045655892603E-5    3.952926687472504E-5
                        -1.872163886286843E-5    1.572306844943070E-6    1.611207913000411E-5   -3.262139036503310E-5   -3.173157152794497E-5    1.470183034297909E-5    2.256970085768490E-1    3.319128965779359E-1

 2.362500000000000E9     1.894544329423720E-1    2.876030610273485E-1    5.139904191775837E-5    1.568312716985664E-5   -9.070292163683223E-6   -4.035095010096357E-5    2.952118289663098E-5    1.104023930188794E-5
                         3.190681223102189E-6   -4.061602885480266E-6    2.462617104401328E-1    3.287740009813750E-1    2.970078117807013E-5   -8.700644910584359E-6    2.225640223006586E-5   -8.483820434759445E-6
                        -2.243554868362536E-5   -5.643311084174731E-5    2.881110732292362E-5    2.493905952143485E-5    1.780779807204696E-1    2.578935083004225E-1    3.786633969464829E-6    2.877356720567867E-5
                        -1.228300023172870E-5    1.373940186096736E-5    9.340654570921008E-7   -4.636004071420066E-6   -5.459783467992494E-6    2.920535568475960E-5    2.397163042699605E-1    3.337567331903392E-1

 2.375000000000000E9     2.015035401751853E-1    2.918600974511447E-1    4.654080630366108E-5    1.584960007868948E-5   -2.747880286017869E-5   -2.302909852039687E-5   -3.162287552161254E-5    2.534312480847016E-6
                         8.928431208426232E-6    1.951356167280298E-5    2.595308212454160E-1    3.295557589028222E-1    2.756147217371691E-5    2.129394063976672E-5   -3.982479414640328E-5   -1.792083299062588E-5
                        -2.027878191747581E-5   -1.066884703504860E-5    6.810718494206693E-5   -5.717470081053646E-6    1.901158134650496E-1    2.624089630661537E-1    5.081466429215960E-6    2.970094773622209E-5
                         9.313379790939395E-6    5.919265198571890E-6   -2.174074701674425E-5    2.061532030828438E-6   -5.900720692686349E-6    2.520610494020330E-5    2.538984103475778E-1    3.346360627267990E-1

 2.387500000000000E9     2.135795751485772E-1    2.947272789461099E-1    1.736227329275138E-5   -2.217919135200702E-5   -3.097362998643970E-5   -4.981657643632312E-5    8.508984173316162E-6    1.295758641112703E-5
                         4.061323060940490E-5    7.296443506056063E-6    2.730901165290355E-1    3.292917695662869E-1    3.727693151027912E-5   -2.559764931611859E-5   -1.485677070198579E-5    2.877059288944219E-6
                        -2.816887873133902E-5   -3.318017081042485E-6    1.520689406420049E-5   -4.189243528113180E-7    2.021639470287055E-1    2.660605984861973E-1    3.219622879648248E-5    2.440513940374513E-5
                         1.825715257729167E-5    1.962251190725571E-6   -3.437743722814559E-5    1.662994025048875E-5    5.012821036274855E-5    2.066297726997656E-5    2.682175769505783E-1    3.347124183708535E-1

 2.400000000000000E9     2.258367261338529E-1    2.964279446067539E-1    1.143117474837902E-5   -1.789160721114825E-5   -1.748093712538223E-5    2.442934053808615E-5    1.770380932118244E-6   -2.217315279342287E-5
                         2.431102089009923E-5   -1.263108961484958E-5    2.867048209664389E-1    3.284363442822048E-1   -3.002939455733819E-6   -1.122742654288896E-5   -5.530847198473389E-6    1.598975473224805E-5
                        -3.806828929433995E-5   -4.804467873443264E-6   -1.511409248786131E-5   -3.430755073762257E-5    2.141863290095075E-1    2.687737753013877E-1    2.995862579021818E-5   -4.530228313379433E-6
                         1.413043088467269E-5    1.349412257870194E-5   -1.344517537847840E-5    5.983769392770893E-6    2.627021666453369E-5   -2.875851539398213E-5    2.822918978737392E-1    3.341307755460798E-1

 2.412500000000000E9     2.384844523417349E-1    2.967470278173258E-1    4.387314010839551E-5    7.235755502126126E-6   -2.679825236150376E-5   -3.879888983827123E-6    9.496193479930326E-6   -1.641961747963761E-5
                         2.177868634715741E-5    4.531447216862959E-6    3.002176875056574E-1    3.268437943441190E-1   -9.616140781408077E-6   -3.825771682241314E-5   -5.423491273773670E-6   -2.060080459913091E-5
                        -1.296777531785512E-6    2.868952489656936E-6    1.869409875584307E-5   -3.877008281289928E-5    2.261080236980663E-1    2.704811107355714E-1    2.571303170536997E-5   -3.490844881899594E-6
                         2.673224906671562E-5   -5.919954167509454E-6    4.285799449968195E-6    7.848378512310777E-6    2.202568351217202E-5   -1.426426972011457E-5    2.961225019039582E-1    3.328110623923798E-1

 2.425000000000000E9     2.513528086306135E-1    2.962846888873844E-1    4.221312219016166E-5   -2.136827797326462E-5    1.817860401478615E-5    2.730419589679171E-6   -2.508982333810252E-5    1.835993579909721E-6
                        -5.963601907219551E-6   -5.498729787644031E-5    3.133699874945511E-1    3.247044954896969E-1   -4.708496517020236E-5   -3.875090546153887E-5    1.310953443283011E-5    5.769250606705734E-6
                         2.184135152430924E-6    2.455210170299213E-5   -2.662381945934066E-6   -2.299309343852795E-5    2.379962364123689E-1    2.711502466631117E-1    3.619585605594225E-5   -1.895587154618662E-5
                        -6.291183768579059E-7   -1.065073371115491E-5    2.653536166892720E-5   -1.690602182555070E-6    1.541242805620964E-5   -9.624986683961822E-6    3.094712885772244E-1    3.305653468988046E-1

 2.437500000000000E9     2.642441843521126E-1    2.952649330078109E-1   -2.332038867584371E-6   -3.826362201677055E-5    9.461786331707047E-6    2.297744574282210E-6    2.005556148906162E-6   -5.232485207726118E-7
                         2.687401122939891E-6   -2.501177486803976E-5    3.259986771618594E-1    3.218730067778752E-1   -5.576234480815535E-7   -1.296519773369030E-5    3.300476251304148E-5   -1.967765398164375E-5
                         2.750300879885365E-6    2.869730334850807E-5   -2.814006102999379E-6    9.701505439344516E-6    2.497740009927319E-1    2.707917854250785E-1    2.138874963347237E-5   -2.685808286461435E-5
                         1.812093320495848E-5    3.631559651399217E-6   -3.121703270943192E-6   -1.795675846868295E-5    1.904086676856495E-5   -2.901093430249949E-5    3.222113190999903E-1    3.274717988957700E-1

 2.450000000000000E9     2.770213266972518E-1    2.938597402452213E-1    1.506894509785124E-5   -3.515897759469074E-5    8.436401507584487E-6    6.981536570849141E-7   -2.324405214937145E-6   -1.757480851408295E-5
                        -1.050462576948715E-5   -2.629691679387356E-5    3.378870910662071E-1    3.183993689890717E-1   -3.623999316328050E-5    5.394687333790458E-7   -7.874968952199312E-6    1.848120341015983E-5
                         1.807624729234538E-5    2.637354721544104E-5   -9.800049690182903E-6    1.414544442975951E-5    2.614337222810044E-1    2.696997106472085E-1   -3.663035919977088E-6   -2.738000664769356E-5
                        -2.080618955040433E-5   -1.845495688952880E-5    1.237240536932121E-5    2.702635228486806E-6   -1.959127354362757E-5   -3.575854869961478E-5    3.345686184983947E-1    3.235683872435657E-1

 2.462500000000000E9     2.892218127929994E-1    2.922876097537593E-1    3.577846168112824E-5   -1.611552776775019E-5   -4.958754835061663E-6    3.798117302454095E-5   -1.152264094469309E-5   -1.030492071840444E-5
                        -3.083116562754127E-5   -4.005208908524260E-6    3.495448949593091E-1    3.139845995461254E-1   -2.641079337021414E-5    9.078542808402412E-6    3.235199574527135E-5   -1.272474921207858E-5
                        -6.749909533576653E-7   -7.664533232627436E-7   -7.759699141377322E-6   -7.375514961595998E-6    2.729427281363264E-1    2.677442560369879E-1   -2.864477860104653E-5   -2.326582648011819E-5
                        -2.758160913773922E-5   -1.368471313591044E-5   -1.297456480542672E-5    8.202442006136589E-7   -3.716996347678149E-5   -1.318935128404308E-5    3.467005227304960E-1    3.188204951086547E-1

 2.475000000000000E9     3.007865767157951E-1    2.902813859729415E-1   -6.486813805390533E-6   -3.715565311478841E-5    1.577039104659293E-5    6.430065933184900E-7   -1.030250539589812E-6   -9.081266053341791E-6
                        -1.204720536161188E-5   -1.314417466952689E-5    3.607307434989153E-1    3.089368184199822E-1   -1.645595252018275E-5   -2.363787900018442E-5   -1.718621386530059E-5    2.182766946651146E-6
                         1.861478002000480E-6   -1.578842265595000E-5   -1.384829713086088E-5    3.731702854490357E-5    2.843006059947792E-1    2.651912328882302E-1   -3.353094433821761E-5   -2.061654772885710E-5
                         1.639017345689471E-6   -6.480492706366914E-6   -2.113800749081114E-5   -2.102220708731717E-6   -2.916222323760169E-5   -2.404801603331943E-5    3.586097944679462E-1    3.134357785066834E-1

 2.487500000000000E9     3.117029862648916E-1    2.876976461753837E-1   -6.998164286715767E-6   -4.128766713321764E-5    3.975980229769040E-6    2.131895340767661E-6   -3.366586590057180E-5   -1.188731443739241E-5
                        -1.522962474703258E-5   -1.905150167284822E-5    3.716090354482730E-1    3.032435295394189E-1   -2.049354399190834E-5   -1.535289571230818E-5    1.271476678949161E-5   -6.933731954556039E-6
                        -4.707951419944154E-6   -7.127538321854513E-6   -3.230157842311829E-6   -1.183916007542619E-5    2.953050621514456E-1    2.621353497295748E-1   -5.119129252097047E-5    1.769791704035292E-6
                         1.596247196760883E-6    1.076997384700468E-5   -2.730730686091320E-6    7.024327615791358E-6   -1.630477446693567E-5    6.159283262756726E-6    3.701494256501366E-1    3.075804925110092E-1

 2.500000000000000E9     3.219777438180871E-1    2.843619101233998E-1   -1.868557918601793E-5    1.360443462463010E-6    1.094485299467913E-5   -2.460582495590938E-6   -7.170355187974470E-7    3.667557171089217E-5
                         3.047775067220333E-6    4.467570123304107E-6    3.822304294391725E-1    2.970467662478245E-1    3.278327128701945E-5    5.987385598845177E-5   -1.945125113943635E-5   -3.121992704064100E-9
                        -2.728593554136840E-5   -2.227421395766444E-5   -2.376974620429301E-5    6.422753238955488E-6    3.058995335220330E-1    2.586173798491532E-1   -1.838651069721694E-5   -6.213409453879351E-6
                        -2.376785652718725E-6   -1.759048200117860E-5   -5.948223411205248E-6   -3.928333296181275E-8   -6.868974302212374E-6    3.715522253973398E-5    3.812489350059205E-1    3.015271329146693E-1

 2.512500000000000E9     3.315585455397896E-1    2.801231427019242E-1   -1.841435354896490E-5   -1.821137813959779E-5   -2.954722866753415E-6   -5.921916541036210E-6    1.471970689562690E-5    4.327276568109444E-5
                        -9.519549502090077E-6    8.690836160850381E-6    3.926181732010106E-1    2.906768461350118E-1    1.796640608441021E-5    3.820363911262497E-5   -1.476560531284576E-5    3.575552958792608E-5
                        -1.532686243089403E-5   -1.778738368472664E-5    9.368248293179404E-7    2.066132678456199E-5    3.161362579655438E-1    2.547491400684567E-1   -9.949301547082664E-6    1.164078634198932E-5
                         5.682284926603721E-6   -3.645883988429606E-6    9.518829003082733E-6   -1.072687018062732E-5   -4.277008040922452E-5    3.110944965788028E-5    3.920599672815916E-1    2.953552494294998E-1

 2.525000000000000E9     3.409396754770831E-1    2.751342211134768E-1   -8.927507979653238E-7    4.527045591037874E-5   -2.449909506623093E-5   -2.031115668874227E-5    2.292782744390757E-5    8.141769797240060E-6
                        -2.629668407493395E-5    2.776978946542091E-5    4.026013442306798E-1    2.842566982503811E-1    7.686362210538414E-6    1.604754558798303E-5    2.635569667829286E-5   -1.261185163106653E-5
                        -1.823713404181351E-5   -9.789230635740577E-6    2.587575248113384E-5    2.120644819730949E-5    3.258096628958544E-1    2.505037830741892E-1   -3.514339849938985E-5    2.320690413495078E-5
                        -8.437895514390536E-6   -2.326708290029325E-5    2.114268345496071E-5   -9.550259392308663E-6   -2.765640343320330E-5    7.977616546977563E-6    4.021066334758748E-1    2.889018576346543E-1

 2.537500000000000E9     3.504021915424276E-1    2.693785253810728E-1   -4.054470061809855E-5    2.011741532855003E-5   -1.574944706364570E-5   -1.976542297063210E-5    2.181688641586160E-5   -3.348275555283775E-5
                        -2.197429636659331E-5   -3.250109656157396E-5    4.118926803913734E-1    2.777665345069711E-1    2.597307465144737E-5    3.754376677090315E-6    2.173796389204306E-5    1.932419690543423E-5
                        -2.350072348346411E-5    7.684291129919745E-6   -4.296031162076496E-6    7.687538400435105E-6    3.348202972328057E-1    2.459751486868386E-1    2.582377177798393E-5    2.715245295327259E-5
                        -6.785438455257188E-6   -5.344683924481366E-6   -2.952533056382198E-5    5.922045669416391E-6    4.341803308709234E-6    3.525409682199405E-5    4.113683805143993E-1    2.823266632222704E-1

 2.550000000000000E9     3.597457268241307E-1    2.634184591692701E-1   -1.750502152001780E-5    1.246109870579144E-5   -1.360518119126274E-5    1.630717024719051E-6    3.162556528111666E-5   -1.132154642163072E-5
                         2.181694683331153E-5    6.903145023289735E-6    4.206804801500459E-1    2.710690498050206E-1    3.014617498521888E-5    7.668454270345573E-6    1.107075822876477E-5    1.849312198971691E-5
                        -1.926110506264725E-5   -1.898182009481505E-5    1.157294739266683E-5    1.100668529932418E-5    3.435038162341003E-1    2.411192937633164E-1   -3.188743316893366E-6    5.756389996223661E-5
                         4.233865464054560E-5   -8.686479834681657E-6    2.238004476772448E-6   -3.366393452272137E-6    1.828615768598831E-5    3.415772227615791E-5    4.201660782780989E-1    2.751261333977348E-1

 2.562500000000000E9     3.690628824861837E-1    2.574814341046248E-1    2.703538343195489E-6    4.634119008934096E-5   -1.547650629086689E-6    5.003212111727904E-5    1.556225754584830E-5    1.816131771054406E-5
                        -1.985096786743633E-5    9.801435871541935E-6    4.289188915780116E-1    2.641076020507431E-1   -3.026668436044538E-7    1.460280467735816E-6    3.217802969304447E-6   -7.319510162190202E-6
                         1.696692738656370E-5   -4.446533378989347E-6    2.174091700736205E-5    5.203560360971084E-6    3.518091232419745E-1    2.359432632337775E-1    3.546916630637073E-5    2.025446670335738E-5
                         1.701595511657305E-5   -1.472834407230407E-5    1.354352465624842E-5    9.196854099708760E-6    2.959556667180475E-5    9.186238902733957E-6    4.285762149327917E-1    2.675054814473018E-1

 2.575000000000000E9     3.782581330661405E-1    2.517408632757146E-1   -1.268457670230052E-5    2.086716483612232E-5    2.243571884927217E-6    9.615420092537126E-6    3.050239420167818E-5    7.315683448605460E-6
                         3.209805045263533E-5    1.948432786114913E-5    4.368250100067085E-1    2.568744256313008E-1    1.867212690838837E-5   -1.146782597843275E-7    5.632899581215717E-6    2.030756528938579E-5
                        -7.444178933472347E-6    3.472487363930654E-6    1.346409586681460E-5    1.142303801026417E-5    3.597621752796054E-1    2.305456394572669E-1    2.936092413189376E-5    2.327389618334967E-5
                        -1.027187186156973E-5    9.688958139004121E-6    3.611793274737963E-5   -7.649571394179517E-6    2.301931246189169E-5    1.272017562751330E-5    4.368339415478786E-1    2.596989781147250E-1

 2.587500000000000E9     3.868939199727622E-1    2.464616487490107E-1   -2.896927656712752E-5    2.410535536947058E-5    2.064499022704963E-5    3.858035668286513E-5    9.979751015205385E-6   -2.348037378287675E-5
                        -5.247117011351162E-6    1.863752946823289E-5    4.443637391248716E-1    2.492567581549560E-1    4.723184426517704E-5    1.830404672617761E-5   -1.022257716551528E-5   -1.907207382835350E-5
                         1.583639821914302E-5   -1.361079389462418E-5    1.622243150625943E-5   -3.180229541279067E-5    3.674954862156055E-1    2.249584655552338E-1    1.431342397965485E-5    4.192201373373510E-5
                         1.315448576562903E-6   -1.465424070240132E-5   -2.532010502033264E-5   -1.805644346535922E-5    5.184140135403699E-5    1.078816958576902E-5    4.449490600197851E-1    2.516801876345467E-1

 2.600000000000000E9     3.948998001983818E-1    2.413480627205299E-1    2.419620355891837E-5    2.527087656605392E-5    5.193977100337832E-6   -4.390688464399258E-5   -6.963648775773450E-6   -3.062264971742093E-6
                         2.288253181599327E-5    2.683630480316217E-5    4.516882959875432E-1    2.415229677213400E-1   -7.024807304233786E-6    8.039441241051074E-7   -2.334819304458988E-5    3.748816672386960E-6
                         1.766607470430066E-5   -3.465786561212691E-5   -2.953376352960936E-5   -5.899787040212013E-6    3.749135105232010E-1    2.191349227058209E-1    3.479415036105035E-5   -2.514134009596209E-5
                        -1.287367339819825E-5    2.986616830838430E-6   -6.110540387637994E-6    4.243431578563892E-5    3.460289213607981E-5   -1.105107938283374E-5    4.529031631483559E-1    2.437238418955334E-1

 2.612500000000000E9     4.022378504013139E-1    2.362185291030387E-1    4.197568595887517E-5   -9.135398652306426E-6   -6.779407131922793E-6   -2.183459629974154E-5   -3.182269512548056E-5   -1.310457906719394E-5
                         1.441034767818347E-5   -2.667916565528906E-5    4.588611817536410E-1    2.339866041725739E-1   -2.203151565561882E-5   -4.490854408456786E-6   -2.562947287930218E-5    2.271482298127830E-5
                         1.405490772469464E-6   -2.289739558155766E-5   -2.264426220563935E-6   -7.003518315912090E-6    3.821003505601132E-1    2.131348887551018E-1    2.579839563564773E-6   -1.700100834702193E-6
                         2.244457759859800E-5   -2.654561084836348E-5   -1.956202005199163E-5    7.484030709503352E-6    2.117917275939566E-5   -1.399646774309959E-5    4.608333408666260E-1    2.359374810866748E-1

 2.625000000000000E9     4.088690562570148E-1    2.306686715218748E-1    1.694491135712015E-5   -1.336352913464530E-5    1.439777283294699E-5    1.553122908891733E-5    1.016707099254686E-5    3.559902013347735E-5
                        -2.543191324958549E-5   -9.597196978983243E-6    4.659676303299256E-1    2.262656349074153E-1   -5.015874435566404E-5   -1.496597278317066E-5    8.884172813959777E-7    3.680348738799474E-7
                        -1.341558486990005E-5   -1.384265862455881E-5    1.819323086435963E-5   -6.370775272768149E-6    3.890067771004860E-1    2.070143262982352E-1    1.897189578659710E-5   -1.651620424760859E-5
                        -9.361632754865920E-6    8.597668206626325E-6   -7.590101897486110E-6   -3.940550303010129E-6   -2.197564991589413E-6   -5.359452430157878E-6    4.682025089326703E-1    2.281877844757352E-1

 2.637500000000000E9     4.150525480390121E-1    2.244364469930465E-1    1.322692665756606E-5   -2.509204396623792E-5    2.660426588427994E-5    5.781210026115178E-6    2.927074890651011E-5    1.277736694559357E-5
                         1.554341384785495E-5   -1.408197859082773E-5    4.725614932885273E-1    2.184047944033483E-1   -3.628951380148328E-5   -5.042356621719652E-5   -1.692567450486206E-6   -3.832294451298776E-5
                        -1.168098065318449E-5   -3.112363759151751E-5   -2.887662465154138E-5   -6.041385906878259E-6    3.955559671333577E-1    2.006972144260939E-1    1.721103333207773E-5   -5.578796070701741E-5
                        -1.457773228857347E-5   -1.374014944916919E-6    5.547156901979698E-6    3.118584428344435E-5    1.888073372906794E-5   -1.136672561690647E-5    4.750602518535907E-1    2.202470458469478E-1

 2.650000000000000E9     4.213453312854109E-1    2.174666373602134E-1    1.533926557587262E-5   -9.963189773048524E-6   -3.822040994064662E-5    1.673322456864758E-5   -3.580128626628483E-6    5.927889304561591E-6
                         1.830847092120061E-5   -1.555103163519384E-5    4.789709952503950E-1    2.107665178271610E-1   -1.225154940861607E-5   -1.270893644410980E-5    2.837374608902286E-5    1.208207020660003E-5
                         6.400831976421998E-6   -1.276210936198096E-6   -8.961626068959060E-6    2.264330709288266E-7    4.018540256098609E-1    1.944865775053410E-1   -5.307527820456918E-6   -3.899497971146955E-6
                         1.246555544648167E-5   -2.462506152879747E-5    8.189617331936679E-6   -4.117290778752769E-5   -9.913993920931240E-6   -2.048232219314449E-5    4.813293398942649E-1    2.123713050433566E-1

 2.662500000000000E9     4.275622796297540E-1    2.100940015835722E-1    6.542808129938443E-5   -1.666790867325264E-5   -6.919814930694418E-6   -1.810601901463651E-5   -8.808917819702470E-6   -2.414022576102368E-5
                        -2.830570954857232E-5   -4.674693954773234E-5    4.850180080443637E-1    2.031643173614702E-1    9.845478940489928E-6   -1.661328999563698E-5   -9.658399947571643E-6   -2.877105915895112E-5
                         9.723163720126452E-6   -3.846667001470655E-6   -1.872924187813016E-5   -4.621934400878350E-7    4.080881660653550E-1    1.884591403653200E-1    2.137116481272125E-6   -3.980672003611554E-6
                         1.611344638818722E-6   -1.705717764040885E-5   -6.031700058768631E-7   -2.728958994452906E-5    1.858014713099345E-5   -2.278648438348449E-5    4.872927208755838E-1    2.041853152516396E-1

 2.675000000000000E9     4.340388241870119E-1    2.025429370415930E-1    2.748402016753849E-5   -2.968220652915204E-5    4.774193605500541E-6    1.344442008288433E-6    5.699483423605988E-6    2.536986810661380E-5
                         7.987279937319156E-6   -1.949779900071519E-5    4.906107251255272E-1    1.954976891035579E-1    1.963265992826953E-5    2.150731039498525E-5    3.271460365055771E-5    3.543360971807187E-5
                         8.267803340449339E-6   -1.138670705917802E-5   -4.243663706706802E-7    2.405208684972508E-5    4.140701807828077E-1    1.821509703653491E-1    3.236115471964396E-6   -2.204737459278455E-5
                         1.061195804268090E-6   -2.400276330347340E-5    2.661036622892148E-5   -5.903216660183380E-7    3.022203456034962E-5   -1.507102452769697E-5    4.930586359981193E-1    1.955496959811104E-1

 2.687500000000000E9     4.407169472409636E-1    1.954290867445196E-1   -2.043853997559014E-5   -3.168149442603672E-5    5.455261968001283E-6    3.537668166818289E-5   -1.285217822004048E-5    7.448220997509475E-7
                         2.062753481623333E-5   -2.112284097839945E-5    4.960246008601618E-1    1.875149645792623E-1    2.128029308332448E-5    6.006426251004345E-6   -2.314967379121062E-5    2.412660030769384E-5
                        -1.687262304412133E-5    3.475180397339415E-6    3.531987943760527E-6    6.039700874535447E-7    4.198383200060486E-1    1.760313793716570E-1   -1.704146651251916E-5   -8.438337704917847E-6
                        -4.024807243029068E-5   -9.979038332628959E-6   -1.651156881536910E-5   -1.516901706365256E-5   -3.787502098535543E-5   -1.545764397782874E-5    4.988197787623615E-1    1.868139344012672E-1

 2.700000000000000E9     4.472275670710587E-1    1.890143962846788E-1   -5.047230630806360E-5   -2.877515989855228E-5    5.425487303389985E-6    2.977239748507928E-5    5.602559285712866E-6    4.506350633883527E-6
                         1.314164282489209E-5   -2.922738352958694E-5    5.011945741104159E-1    1.795737763654394E-1    3.092885926838636E-5   -5.424321768325496E-6   -2.030835265450174E-5   -7.185886772610126E-6
                        -2.137818320058550E-5    2.431576171143233E-6    1.567712273832793E-5    2.059423031692691E-5    4.253564070945804E-1    1.699051962138511E-1   -9.107872046888203E-6    1.036447387033567E-5
                         2.656380834465618E-5    9.786460931705438E-6    2.325378388137280E-6   -2.354086435233317E-5   -2.205569579068465E-5    6.247096786077034E-6    5.045887283877654E-1    1.781354855016120E-1

 2.712500000000000E9     4.538497178841200E-1    1.831594500679111E-1   -1.261089308208149E-5   -1.655976650740798E-5    1.211962767911088E-5    5.378105387581544E-6    1.202792734971190E-5    5.678009457227799E-6
                        -4.676869557867593E-6   -3.349434033985554E-5    5.068067189276163E-1    1.717193776687132E-1   -1.184325979262460E-5    2.203594727261096E-5   -2.787031986021424E-5   -1.723913838505602E-5
                         1.022834674797866E-5   -2.024500824080650E-8    1.098345977091725E-5    9.417637002578549E-6    4.307333822439024E-1    1.638501075651934E-1   -4.211274775749268E-5   -1.830366499985721E-6
                        -2.381437762148468E-5    2.968525988072814E-6   -3.347953323158228E-5   -1.886285494410354E-5   -2.795324563125207E-5   -4.416960107639749E-6    5.105767669586787E-1    1.697439290007777E-1

 2.725000000000000E9     4.599752710045881E-1    1.775764094714756E-1   -5.537538827099108E-5   -2.306010600719698E-5    2.216586539062828E-5   -2.188465281096998E-5    1.933252063108750E-5   -4.618456192622074E-5
                        -2.472265366351384E-5   -1.663092729654990E-5    5.122186534993076E-1    1.638940088079159E-1    1.841885407922563E-5   -2.298381124014432E-5    2.776287283814150E-5   -1.308059974107221E-5
                         5.217970192452732E-6   -8.427689183301749E-6   -1.400155538154562E-6    2.245469300119731E-5    4.360606991233583E-1    1.577518351849433E-1   -4.260785581063267E-5    1.433373768364625E-5
                        -1.091625551466713E-5    8.311937385016904E-6    1.522367571983122E-5   -6.381922507225819E-6   -2.923580193802303E-5    1.468158180871454E-5    5.162716131160318E-1    1.615883250393960E-1

 2.737500000000000E9     4.655697513487347E-1    1.720848419394831E-1    5.081627706119145E-6   -2.625566205965853E-5   -2.689624602804359E-5    2.625395878478803E-5   -6.856304289520980E-6   -1.562335546497312E-5
                        -2.816463142509292E-5    2.219430045250372E-5    5.175984144823007E-1    1.561135858375531E-1    2.129274151811260E-5    2.545342361244290E-6   -2.052809964944448E-6   -7.718091998304584E-7
                        -1.740547794162947E-5   -2.384526822762868E-5   -1.167683217576401E-6    2.573478570130425E-5    4.411198245003902E-1    1.514638261697872E-1   -1.669257964780540E-5    4.698915864494422E-6
                        -4.108899573597888E-7    1.165082562329979E-5   -2.227751308335093E-5   -9.847824822411964E-6   -1.772919467166787E-5    5.763284685204502E-6    5.216749171109881E-1    1.536558508471082E-1

 2.750000000000000E9     4.705318647157448E-1    1.663259843400953E-1   -1.576639390541154E-5   -1.327940964716956E-5    1.993906344195844E-5    2.483883649806842E-6    7.094432758144158E-6   -1.688154252701844E-5
                        -9.759216974351523E-6   -3.495613198661538E-6    5.228919267923222E-1    1.483048432903406E-1    3.790287387411962E-6   -3.337695275233739E-7   -1.299309018400507E-6    2.115461922189205E-5
                         8.867307308777231E-6   -5.421378487164198E-6   -1.066937669439601E-5   -6.068922624851855E-6    4.460634475108284E-1    1.449560796090752E-1    6.769031713208564E-6    2.062981905311803E-5
                         9.175028709515462E-6    1.043247659734528E-5   -2.056883781998234E-5   -5.915749500006808E-6   -1.249362680167610E-5    2.353882987492341E-5    5.267088627539291E-1    1.454712440900536E-1

 2.762500000000000E9     4.751964351810301E-1    1.597132215172674E-1    4.855712862085796E-7    1.906468995574418E-5   -2.778495296482416E-5   -8.609911251202330E-7   -2.318767106152536E-5    4.421837651907924E-6
                        -3.077510890846012E-6    2.166359220935225E-5    5.277218637032556E-1    1.404013525857225E-1    1.126499763227101E-5    1.232561894317829E-5    1.592351688487099E-5   -1.077491549422132E-6
                         4.166448846191065E-6    1.206734334876691E-5   -2.130074091924315E-5   -1.322353098248772E-5    4.510197990568767E-1    1.383065919456146E-1   -3.899114342702400E-6    9.144819938718417E-6
                        -1.427923530684715E-5   -7.460820145831123E-6   -2.085432771566523E-5   -1.401379023303277E-5   -9.834672737819109E-6    4.144612933905288E-5    5.313204632690844E-1    1.371791583405250E-1

 2.775000000000000E9     4.799504159991970E-1    1.521399899177392E-1   -2.118453939012884E-5    1.911440393616502E-5    2.517622729551406E-5   -7.863955459214477E-6   -1.239402300510624E-5   -7.829516667868225E-6
                         3.440263022238907E-5    1.580786111798509E-5    5.324654521941697E-1    1.325297666946934E-1    2.709890726940850E-5   -2.267304378162575E-6    1.176516903441905E-5    1.550921301142420E-5
                         2.556321500052671E-5    1.484955980554484E-5   -1.380716739205090E-5    3.060908394762081E-6    4.558299725942092E-1    1.317129253723454E-1   -6.629193053088362E-7    3.049259772364915E-5
                        -9.642507285551497E-6    1.640942476310766E-5   -1.484837505378182E-5    1.263026286701033E-5    2.298143423629782E-5    2.231857030480073E-5    5.356218643390308E-1    1.286591508735130E-1

 2.787500000000000E9     4.849686982629892E-1    1.442572773751002E-1    2.976145120369450E-5    3.427771491438967E-5   -1.611419754636328E-5    3.232109412292733E-6    4.850032391868192E-5   -2.500376058506647E-5
                         8.923965220718948E-6    1.146230195709517E-5    5.370598672784546E-1    1.244541992034677E-1   -7.115835206437647E-6   -1.664724412494890E-5    7.223833598245680E-6    1.257390188500490E-5
                        -9.633977716708119E-6    3.385283995473080E-6   -2.149915664971521E-7    6.198265246761045E-6    4.607194062224513E-1    1.250473589478236E-1    2.539558419937970E-5    1.537448799472245E-5
                        -1.418140117693827E-5    1.135990343551066E-5   -1.772618282352997E-5   -1.687026279738765E-5    2.766328705813178E-6    1.958011264231758E-5    5.399794915525479E-1    1.198075780150149E-1

 2.800000000000000E9     4.904224917999490E-1    1.363929756182898E-1   -3.244516084756258E-5    9.619056106546759E-6   -1.669753552167533E-5   -2.544981554280671E-5   -1.769791260662335E-5    5.944245097506933E-7
                        -9.223036832143016E-6    1.710251884577906E-5    5.416591850337565E-1    1.162655058758812E-1    3.467195013584912E-6    8.173564574719216E-7    4.901334905652241E-6    1.900306432162339E-6
                         2.436077816274154E-5   -6.891120289381536E-7    5.054557618797951E-6    3.773927794179508E-6    4.658147342036622E-1    1.184169969651943E-1    2.456533483436676E-5    1.166389532062940E-5
                        -2.285746658442779E-6   -2.306966440306383E-5   -3.005100734070902E-5   -1.706792195726084E-5    3.482240880314490E-5    1.630854223919709E-5    5.445934793462857E-1    1.107840467297584E-1

 2.812500000000000E9     4.964172473731930E-1    1.287014652090270E-1   -8.649648212890593E-6   -1.630492841388871E-5    2.174123664866277E-5   -2.127004814667026E-5   -8.261470756216094E-6    2.531655516224846E-5
                         1.068647672274862E-5    2.131153062974900E-5    5.464220508485876E-1    1.080095309501148E-1   -2.155324246325733E-5   -1.755970780793203E-5   -1.053372875539011E-5    2.861268402120478E-5
                        -3.422474831240960E-6   -1.037910807003304E-5   -9.108094574935162E-6    8.914226774531382E-6    4.708861826104928E-1    1.118359650129440E-1    1.675859156215543E-5    1.749969338149249E-5
                         7.083798432406279E-7   -1.292218655876903E-5    9.093572527567296E-6    1.001669129644505E-5    2.340521316376816E-5    7.445982608243519E-6    5.492491545401741E-1    1.016732540371604E-1

 2.825000000000000E9     5.027415161220938E-1    1.214665036458233E-1    5.480309006664923E-6    2.867123284621744E-5    4.553393900742989E-5   -1.427935746228900E-6    1.335146876318168E-5    8.681013468208450E-6
                         1.433278622645493E-5    2.431130926524457E-5    5.511934392856233E-1    9.951757060525936E-2   -1.560977859116749E-5    1.848288510018490E-5   -4.313927175531331E-6   -9.037842198964233E-6
                         6.579272920084088E-7    2.020293872368873E-5   -1.067200482150778E-5   -7.602916496484285E-6    4.759671631699365E-1    1.052796000120133E-1    3.191806151997507E-5    8.181034088557953E-6
                        -3.113570408644113E-5    7.074085420889352E-6    2.017204274415241E-7   -1.754027323671265E-5    1.748706791775631E-5    4.230938064889348E-7    5.540065829439499E-1    9.260603178620656E-2

 2.837500000000000E9     5.088663918809678E-1    1.147632662922076E-1    3.982252349134720E-5   -2.193131078789996E-5    7.912467304875951E-6   -1.652504562781613E-6    3.762090707571235E-5   -1.842095383932290E-5
                         3.023499207515129E-5   -1.767511881703122E-5    5.560356384083305E-1    9.113258156831930E-2    6.183635158250229E-6    2.007510032092276E-5   -1.774128687346819E-5    1.113772328817775E-5
                        -1.307683261445815E-6   -1.324729042420567E-5   -2.183630020911582E-5   -2.274469239046371E-6    4.808725378769365E-1    9.868416698878146E-2    3.170196230839060E-5   -2.383431573231696E-5
                        -1.358884985470844E-5   -5.025051672835996E-6    2.471837555656559E-5   -5.220245264016822E-6   -2.227033210245154E-5   -1.863039500251814E-5    5.587358385198665E-1    8.370774505788799E-2

 2.850000000000000E9     5.146373382242712E-1    1.083603302046353E-1    3.388980735791726E-5   -2.451416429900938E-5   -8.111442259048847E-6   -1.646132102305572E-5    2.418061422481212E-6   -6.042681721321667E-6
                        -1.740726370244202E-6   -1.392865163175084E-5    5.609706989207822E-1    8.246828584212393E-2    3.087262234909122E-5    2.312205540303824E-5   -3.849392939815493E-6   -6.773722854305921E-6
                         1.620491658076325E-5    1.990706042729138E-5   -1.320351396761552E-5   -1.395564474206286E-5    4.857971107407263E-1    9.200366183086510E-2    4.069919990467389E-5    3.325216833651419E-6
                        -1.449199302559270E-5    2.295426585990358E-6   -1.344248051250421E-5   -2.512666714976246E-5    1.216926607018910E-5   -6.205528508141346E-6    5.631844547701045E-1    7.510221427649563E-2

 2.862500000000000E9     5.197043083650758E-1    1.018804743480878E-1   -8.861612720211834E-7    2.287129703410936E-5   -6.543451681553999E-6    1.301700933055255E-5    6.439306393337424E-6    1.882563541715751E-5
                         7.173179061882427E-6    2.511856850587704E-5    5.654550664077851E-1    7.386726838158710E-2    2.454906654181800E-5    1.166172440740721E-5   -1.980122428676126E-5    5.164044811941270E-6
                         5.959818345849300E-6   -2.000202814134511E-5    2.444276560891335E-6    6.981171991779665E-6    4.905035268737296E-1    8.513025629677100E-2    2.063219694078860E-5   -2.083923241195844E-5
                         1.866548354595360E-5   -1.102912734736932E-5   -1.436018454200009E-5    4.906352686158765E-6    8.108154103341281E-6   -1.487998357365977E-5    5.673206139020353E-1    6.638891116394478E-2

 2.875000000000000E9     5.244467189635004E-1    9.467135509002439E-2    7.885154068555509E-6   -1.833105639051087E-5    4.037865935670361E-6    6.499390503007433E-6    5.306639772006803E-6    2.286248156902965E-6
                         1.119244376348770E-5   -3.323796680552182E-5    5.696104822362190E-1    6.487354508445628E-2    9.759288086012234E-6    7.325544844930891E-6   -7.590831347298546E-6   -2.615549571378616E-5
                        -9.655305457776098E-6    5.625392478887348E-6   -9.228956736765736E-6    2.551055650549181E-5    4.949749509218854E-1    7.784677824227766E-2    2.751086651509152E-6   -4.361106948620366E-7
                        -2.646644661090707E-5    4.475185458225189E-6    1.942234846715641E-5    9.533873179317850E-6    1.531876858730503E-5   -2.463389013701444E-5    5.710157757858981E-1    5.722452722240196E-2

 2.887500000000000E9     5.287347534451049E-1    8.669329605200757E-2    1.788386908171479E-5   -1.117409324229941E-5   -1.408766237662543E-6    1.774088005448157E-7   -3.459542039954213E-5   -3.393496292180321E-5
                         1.174540883302014E-5    6.567213109061817E-7    5.738722990736634E-1    5.571924597098787E-2   -7.976248809723961E-6   -1.838999051658395E-5    2.213536059942827E-6   -1.294439159985062E-5
                        -3.212699452026814E-6    1.088249699232070E-5    4.121954891724181E-6    1.105958122427776E-5    4.995380002005168E-1    7.034659789100027E-2   -1.606374886134791E-5   -2.667860089875508E-5
                         3.593199948970623E-7    4.935780675962342E-6   -2.068310694990532E-5   -1.367421035336528E-5    1.385952557989908E-5   -1.697506909325218E-5    5.746971781508399E-1    4.776937252658048E-2

 2.900000000000000E9     5.328473131199413E-1    7.801763046642357E-2    3.935512680205000E-5    1.453623767243755E-6    1.708217535369414E-5    7.716626889803152E-6   -1.143732888503079E-5    1.124605113989389E-5
                        -1.851911405647755E-5   -4.029019183667102E-5    5.778434713253594E-1    4.607615741232778E-2    1.167457107517269E-5   -2.009992676817934E-5    5.383811781211403E-6   -9.146801226718641E-6
                        -2.795647406878868E-5   -1.837867041109287E-6   -1.542153727995526E-5    1.676939126646260E-5    5.042349327184217E-1    6.224705295090349E-2    7.537961798743161E-7   -2.936993979214773E-5
                         1.053245271634589E-6    1.754305565343767E-5   -8.895078063982091E-6   -2.013439466726248E-5    2.217363582715322E-5   -5.270903311694523E-5    5.782702052790240E-1    3.768835929075182E-2

 2.912500000000000E9     5.375533935808621E-1    6.812612668143149E-2   -1.045793742788667E-5   -5.311867195220193E-6    2.671531483588897E-5    1.471453310905050E-5    2.465557627102938E-5    1.580073929737652E-5
                         1.842287378825081E-6   -1.515738525704930E-5    5.819970580965008E-1    3.616931859773472E-2    1.327807816588622E-5   -6.708578167158816E-6   -1.693627775467797E-6    5.432034420577005E-6
                        -2.117724837500159E-5    7.118870129014825E-6    1.261548182495444E-5    1.672015758360431E-5    5.090564825727287E-1    5.393389347682414E-2   -3.076240468278849E-6    7.442940653511604E-7
                         2.179143363671477E-6   -1.011070370384782E-5   -9.067887179127610E-6   -1.221794913502844E-6   -1.462636866379766E-5   -1.725426969980178E-5    5.820999659260138E-1    2.741515310797366E-2

 2.925000000000000E9     5.424407235562578E-1    5.817822039331657E-2   -7.726292327888120E-6    3.597704415274406E-6   -5.559199516718392E-5   -7.356757171481703E-6   -2.660379910408965E-5    1.039071646855413E-5
                        -8.168346990567920E-6    9.166302834846811E-6    5.859824223121698E-1    2.604701717197396E-2    6.742782729479378E-6    1.434436391580974E-5   -2.087765513861590E-5   -1.192113933611848E-5
                         6.283360774515181E-8    3.871195241606243E-5   -2.811668026232249E-5    1.716097055377916E-5    5.137406996362716E-1    4.583589270303130E-2   -1.860676052865269E-5   -2.230391794221047E-5
                        -1.998443881643438E-6    3.428090976305944E-6    6.967016474816359E-6   -2.198127267883821E-5    9.804619574545921E-8   -1.116441129323315E-5    5.859712472719255E-1    1.731332268228751E-2

 2.937500000000000E9     5.476006141081020E-1    4.845914299227041E-2    2.463479118999359E-5    2.206595338894745E-5   -1.196031815922905E-5    1.628823660123052E-5    8.186153649690975E-6   -2.084779296865521E-5
                         3.120395326839723E-5    3.230207078195938E-5    5.897559484406203E-1    1.633018461900533E-2    5.677151803423450E-6    2.967639882696496E-6   -1.621735419674610E-5    1.097765448137922E-5
                        -3.642092032745294E-6    8.851082941219887E-6   -1.022065430275647E-5   -3.095363961307864E-7    5.183277415581542E-1    3.748105198607236E-2   -2.301538056229633E-5    7.820019721867871E-6
                         2.269496392245357E-5    2.377049349491615E-5   -5.666359227144634E-6   -2.362729888169352E-5   -7.684672023083848E-6   -1.198198925711475E-5    5.896204305035782E-1    7.079174638837981E-3

 2.950000000000000E9     5.530293268460916E-1    3.942857090140311E-2   -2.056729978713057E-5    1.954623021331258E-6    1.344932084664415E-5    2.623307006256782E-5   -1.910964885671035E-6   -9.421983804170650E-6
                        -3.100438173305888E-7    1.209004306058569E-5    5.933690552047051E-1    6.137498443120822E-3   -2.641104496880890E-5   -9.805979044262423E-6   -1.713854773384452E-6   -1.530030910292290E-5
                         6.920202118606316E-7    1.257355547250321E-5    1.242440471362224E-5   -9.456068769452622E-6    5.228184442690142E-1    2.898715344722787E-2   -1.221997852246919E-5    2.123700486737317E-5
                        -7.303951404157326E-6   -2.054181107565236E-5    7.092503754867357E-6    6.854026674802611E-6   -3.102300950776667E-5    4.762665806682304E-6    5.930235112596769E-1   -3.167614349766725E-3

 2.962500000000000E9     5.582146150364495E-1    3.063617404224557E-2   -3.113839434513424E-5    6.504156830572005E-6    1.839083244334620E-5    5.596406216103243E-6   -1.004481691196499E-7   -1.148206932012306E-5
                        -3.200064187687644E-5   -2.097483971723800E-6    5.968171109824282E-1   -4.025978541361108E-3   -1.064642093822655E-5   -2.169073816523695E-5   -7.793104396171664E-6   -1.361219235320003E-5
                         1.364304447601123E-6    2.213864656561014E-5   -3.334336187649934E-5    3.139547676370266E-5    5.271088394476534E-1    2.042367149234528E-2   -3.199524070855822E-5   -8.553667231586684E-6
                         1.555402519515880E-5   -2.147875656561806E-5    2.445225985037081E-5   -1.159279434141051E-5   -4.630592895379062E-6   -4.878012580093961E-6    5.961563000440306E-1   -1.320412902492389E-2

 2.975000000000000E9     5.629271021800091E-1    2.185241918699693E-2   -3.641153417195897E-5   -1.406316014302077E-5    1.578316907292575E-5    2.000477938199180E-5    1.198178127422392E-6    4.812194322077150E-5
                         7.893786949528725E-6   -7.258519126856671E-6    6.000345369162366E-1   -1.429234574637124E-2   -9.793853183718027E-6    1.107098268469341E-5   -3.951204016636480E-6   -1.892786976385787E-6
                        -2.057542959217389E-5    1.425958913689919E-5    5.952661754576136E-6    6.789286942442586E-6    5.312562671272406E-1    1.169251421102420E-2   -2.200066579335486E-5    2.477330420621830E-6
                         9.520746121192164E-6    2.751641602400370E-5    3.575441599733986E-6   -9.346684577762196E-7    1.047852793264607E-6   -7.577367218506264E-6    5.990687987876965E-1   -2.360582464054199E-2

 2.987500000000000E9     5.668944861381652E-1    1.318279719399781E-2    2.363312975412430E-7    2.522496261461834E-5   -1.466285150322109E-6   -1.881506063444573E-5    3.646747963752467E-6    5.946061525971567E-6
                        -1.864532118099656E-5    1.608071493082784E-5    6.028976707861573E-1   -2.509409396003722E-2    3.208759082691946E-6   -3.555179845811734E-5   -3.840885139364161E-5   -9.413692388414066E-7
                         1.167650731783335E-5    1.428636541518880E-5    3.478271583667902E-5   -2.068001082223958E-5    5.350880589964281E-1    2.643412090442982E-3    3.958657089463245E-5    3.031682606719189E-5
                         1.920490804978590E-5    1.007236473182635E-5   -1.548465696858421E-5    1.787309376725734E-5   -9.785981244434199E-6    1.421404198454021E-5    6.014077605981628E-1   -3.436925226729023E-2

 3.000000000000000E9     5.699276706449617E-1    4.094367496603682E-3   -4.287225536155703E-5    4.705113437387751E-5   -1.325584607123875E-5   -5.398974962027034E-6   -1.963102121481235E-5   -1.456662995088902E-5
                        -5.299417906497068E-6    4.112087646417643E-5    6.051436323273439E-1   -3.615094790260438E-2   -2.938642429596524E-5    1.159325687152272E-6    7.013793183166528E-6    1.017547467768163E-5
                         1.268127494354754E-5    9.940378008220679E-6   -4.844054669323423E-5    1.537516714912845E-5    5.384338954896601E-1   -6.567436505473988E-3    1.812739156860756E-5    1.675356903479520E-6
                        -5.704108258165108E-6    1.340694978611905E-5    8.839868325315285E-7    3.129693351702108E-6    1.907304585154541E-6    3.592464428593965E-5    6.033816856267700E-1   -4.539277357374388E-2
