# Supplementary material for: Microwave Imaging for Parkinson’s Disease Detection: A Phantom-Based Feasibility Study Using Temperature-Controlled Dielectric Variations
Source: Sensors (Basel). 2025 Dec 12;25(24):7562. doi: 10.3390/s25247562 (PMC12736638; doi:10.3390/s25247562)
Supplement: Supplementary file 1 [file sensors-25-07562-s001.zip › 39.2.s4p]

#  HZ   S   RI   R     50.00 
! Rohde & Schwarz Vector Network Analyzer 
! Rohde-Schwarz,ZNA26-4Port,1332450024101213,1.95
! Created: UTC 8/28/2025, 1:45:49 PM
! freq[Hz]                re:S11                  im:S11                  re:S12                  im:S12                  re:S13                  im:S13                  re:S14                  im:S14
!                         re:S21                  im:S21                  re:S22                  im:S22                  re:S23                  im:S23                  re:S24                  im:S24
!                         re:S31                  im:S31                  re:S32                  im:S32                  re:S33                  im:S33                  re:S34                  im:S34
!                         re:S41                  im:S41                  re:S42                  im:S42                  re:S43                  im:S43                  re:S44                  im:S44
! 
 5.000000000000000E8    -2.261744565100325E-1    3.471340516188927E-1   -1.531684142408126E-2    1.779798397161397E-2   -4.033539662805841E-2   -1.125489111561947E-2    5.213642785292644E-2    1.576028960131993E-2
                        -1.531660724371800E-2    1.787741583229376E-2   -2.408564608969622E-1    3.256482204691555E-1    1.150708957900087E-2    2.512043755321385E-2   -4.063126669169052E-2   -6.755261958039726E-3
                        -4.035933236313224E-2   -1.130258207027680E-2    1.149411280241560E-2    2.515123675403619E-2   -2.564097750347408E-1    3.439040388127123E-1   -8.375087086392178E-3    1.896051315425914E-2
                         5.217338223134286E-2    1.574683315382280E-2   -4.055756297190724E-2   -6.767389888952643E-3   -8.364611614118790E-3    1.898854822622047E-2   -2.674564008744646E-1    3.375795221762709E-1

 5.125000000000000E8    -2.483801622809668E-1    3.362066039004218E-1    1.164855412115631E-3    9.888303863894977E-3   -3.107559239080424E-2    2.485189073776510E-2    4.498495025632406E-2   -2.936213602348787E-2
                         1.233152063744695E-3    9.914545808066567E-3   -2.757451169235520E-1    3.242771990168017E-1    2.735763347945113E-2    3.857199082855412E-3   -2.853104286211470E-2    2.825918503497076E-2
                        -3.106164751288479E-2    2.490186907071154E-2    2.729632485208620E-2    3.802141555471923E-3   -2.805726379174359E-1    3.446917509440603E-1    6.228158259859338E-3    5.320282986811730E-3
                         4.497795696982719E-2   -2.936063000145992E-2   -2.855711283622962E-2    2.827456256409994E-2    6.225938415931912E-3    5.329167829408089E-3   -2.928346861300690E-1    3.362059008674914E-1

 5.250000000000000E8    -2.985596876465472E-1    3.711522256918988E-1   -6.527290831853764E-3   -1.310288933153957E-3   -1.338977088452033E-3    3.369462222085906E-2    6.008668312805365E-3   -5.047482001675192E-2
                        -6.528856237570890E-3   -1.329625471385850E-3   -3.169565119399372E-1    3.765352421798859E-1    1.519711049279950E-2   -1.489428575093236E-2    2.880013744799919E-3    3.441467741728232E-2
                        -1.303741648253840E-3    3.366132689991055E-2    1.516935691399274E-2   -1.491640083250849E-2   -3.179818758259528E-1    3.949338854774533E-1   -5.688816229839645E-3   -5.178255543544267E-3
                         6.079484809560028E-3   -5.046502675236644E-2    2.872358364216321E-3    3.442117570458996E-2   -5.674623684632643E-3   -5.182989341832151E-3   -3.329138048647747E-1    3.876244210612577E-1

 5.375000000000000E8    -3.002065341895425E-1    4.420771670900679E-1   -1.680072051512865E-2    8.817841561108840E-3    1.863271464041984E-2    1.994318351917792E-2   -2.990600745946775E-2   -3.408715095570931E-2
                        -1.683207969936843E-2    8.852786486822018E-3   -3.013807093336756E-1    4.418255847545873E-1    1.234409221572834E-3   -1.469460315266228E-2    2.154260671384381E-2    1.838401183254183E-2
                         1.866832367589815E-2    1.996140365108911E-2    1.212658034121762E-3   -1.468649011567894E-2   -2.998798393079967E-1    4.617559520353441E-1   -1.534623445940352E-2    5.809579479695366E-3
                        -2.999869327577154E-2   -3.409779667188939E-2    2.154804081450781E-2    1.833777445448414E-2   -1.532838016606901E-2    5.784801323749136E-3   -3.155183309137441E-1    4.611303112283595E-1

 5.500000000000000E8    -2.542378164999171E-1    4.852028188899252E-1   -9.919465941047347E-3    2.652065641157178E-2    1.998327151574616E-2    1.887465780103613E-3   -3.947284212023557E-2   -2.472476349376555E-3
                        -9.976891602244920E-3    2.651408099613728E-2   -2.611073491076201E-1    4.701882390272716E-1   -5.828856435319630E-3   -7.746775895822686E-3    2.232095439246446E-2   -9.263105654787231E-4
                         1.997470637889568E-2    1.928323258448916E-3   -5.752580408657402E-3   -7.775624553920796E-3   -2.532510754863834E-1    4.906459305877953E-1   -8.458577738667214E-3    2.131405597276422E-2
                        -3.945631847830887E-2   -2.451737575539474E-3    2.230962807352965E-2   -9.942062118992975E-4   -8.469089612029031E-3    2.128396710065783E-2   -2.562184324069352E-1    4.945649285205673E-1

 5.625000000000000E8    -2.153184836873827E-1    4.793929859312516E-1    1.592534440168384E-2    3.084291615555560E-2    1.158005240778485E-2   -4.986218170753048E-3   -2.578422412053171E-2    2.121794635731967E-2
                         1.593507968127697E-2    3.089231297006780E-2   -2.335356389062215E-1    4.737471902262590E-1   -2.522827664206844E-3   -7.569811850438111E-4    1.084496466404955E-2   -9.566685815416795E-3
                         1.157440731894189E-2   -5.021090128597765E-3   -2.556412629191052E-3   -7.583414360123797E-4   -2.195048702137402E-1    4.866238841642305E-1    1.351683481768862E-2    2.218717788004280E-2
                        -2.575065674000591E-2    2.122529451591875E-2    1.085739535016769E-2   -9.555259129615650E-3    1.349532109342834E-2    2.219299464752301E-2   -2.154953904484113E-1    4.777484663789636E-1

 5.750000000000000E8    -2.161227029682503E-1    4.740749803106583E-1    3.182372752828442E-2    5.732068016325601E-3    9.808338294833600E-3   -4.311977939816823E-3   -5.656735864749445E-3    2.662435317025491E-2
                         3.186843897864518E-2    5.712352970399097E-3   -2.226819453744435E-1    4.800254982342964E-1    1.976050346225761E-3   -3.923408629235108E-3    5.976101343667781E-3   -5.890569326842235E-3
                         9.795566829471128E-3   -4.322188574771187E-3    2.010181354670859E-3   -3.964069673902009E-3   -2.138317353353049E-1    4.840787864526756E-1    2.081714623606337E-2    4.212144205236860E-4
                        -5.615027435976356E-3    2.666142950648263E-2    5.964678775939872E-3   -5.896168151286831E-3    2.079765025329794E-2    4.619442019754841E-4   -2.186472588635801E-1    4.707174781844083E-1

 5.875000000000000E8    -2.145727725055040E-1    5.011471498469872E-1    1.716890793961448E-2   -1.490417963614730E-2    1.150453479642834E-2   -9.722354511661578E-3    6.891393720524771E-3    2.056559004836427E-2
                         1.718155069379357E-2   -1.490799317363696E-2   -2.062694210716520E-1    5.005338455783417E-1   -9.079142796644097E-4   -9.169740234594156E-3    9.109163931930148E-3   -8.673049839507925E-3
                         1.148461420777540E-2   -9.778511609514928E-3   -9.094107038432389E-4   -9.139953794776961E-3   -2.051820896934181E-1    5.042017574380312E-1    5.503036872677424E-3   -9.634391518814059E-3
                         6.889760161647233E-3    2.059973271884358E-2    9.085235118298264E-3   -8.701868643212530E-3    5.516116364685346E-3   -9.610744965184872E-3   -2.116802395392063E-1    4.993506253304659E-1

 6.000000000000000E8    -1.837442260724474E-1    5.305579799377987E-1   -1.639706011651983E-3   -9.677093379778269E-3    5.866610230043452E-3   -1.957873579705909E-2    1.341420738482718E-2    1.671995147498302E-2
                        -1.678672623255371E-3   -9.644689468983522E-3   -1.729695707182544E-1    5.160355979532785E-1   -1.034764011156261E-2   -1.139266108586448E-2    5.190847966520988E-3   -1.893004928603984E-2
                         5.833688944003752E-3   -1.960471518148250E-2   -1.035182732337759E-2   -1.141547881390867E-2   -1.741796114067265E-1    5.238116717067777E-1   -5.180346860088400E-3    1.357263969335301E-3
                         1.340512770310663E-2    1.670874290815673E-2    5.178200380942148E-3   -1.890786008621777E-2   -5.162410606571892E-3    1.346579728900068E-3   -1.706854983681749E-1    5.227727430493790E-1

 6.125000000000000E8    -1.370436540210710E-1    5.380983048902521E-1    1.824801832333359E-3    5.984565543404207E-3   -1.024319905220811E-2   -2.350639149122845E-2    2.518335652693350E-2    9.624768881857072E-3
                         1.806981956275301E-3    5.983871287327988E-3   -1.354310696860933E-1    5.177279250186499E-1   -2.138622380872052E-2    1.071203952727449E-3   -1.218053618193312E-2   -2.365588027845461E-2
                        -1.023624679429351E-2   -2.347234744754595E-2   -2.135054789472951E-2    1.117777919034758E-3   -1.332005101566457E-1    5.248380446426693E-1    6.344092630036050E-3    1.415384972884398E-2
                         2.516851916003054E-2    9.613218327221265E-3   -1.223043437082142E-2   -2.366271109051124E-2    6.356819388720956E-3    1.414791613958744E-2   -1.207448929331989E-1    5.135183669574036E-1

 6.250000000000000E8    -9.644525685504234E-2    5.210926892676259E-1    1.866964701362981E-2    1.026013325694398E-3   -2.676986945927032E-2   -1.076913413137703E-2    2.964311239525291E-2   -1.181921845340880E-2
                         1.871543388865887E-2    1.008470737643602E-3   -9.751460825528378E-2    5.047400196059800E-1   -1.241691847928647E-2    1.958198473840524E-2   -2.988190149336772E-2   -8.122082270536915E-3
                        -2.680264496919359E-2   -1.074546987295349E-2   -1.233512376907608E-2    1.955872683517861E-2   -9.833893636465242E-2    5.061643708516429E-1    2.469707011843491E-2    2.381692737536936E-3
                         2.962374663060817E-2   -1.183269409012457E-2   -2.984379094206776E-2   -8.126949729862573E-3    2.470657187123925E-2    2.376984132590236E-3   -9.387967370002927E-2    4.810611970098644E-1

 6.375000000000000E8    -7.884687157191465E-2    4.964041951377900E-1    1.669907872572740E-2   -2.053860854560542E-2   -2.697828330917269E-2    1.069644418446636E-2    1.314769662309084E-2   -2.923721551573174E-2
                         1.670298856636566E-2   -2.053833281618658E-2   -7.782227202825334E-2    4.774345323556046E-1    8.552396385881945E-3    1.910986577191661E-2   -2.676060228649091E-2    1.651207896299433E-2
                        -2.701893803804450E-2    1.073723219887445E-2    8.573560995984495E-3    1.904830309960047E-2   -8.686688518669448E-2    4.823777888724665E-1    1.823934942002660E-2   -2.176111706990751E-2
                         1.315498133134864E-2   -2.925004051785401E-2   -2.673869161030269E-2    1.653560821436892E-2    1.826779276814103E-2   -2.177482313029787E-2   -9.641170035282402E-2    4.583068381611793E-1

 6.500000000000000E8    -7.308675396493228E-2    4.903086164885402E-1   -6.644097173132664E-3   -2.631323636094721E-2   -1.306854690840681E-2    2.498384334292672E-2   -6.406757992535636E-3   -3.008111157410093E-2
                        -6.644023299965094E-3   -2.634674610940569E-2   -7.504055838289048E-2    4.658896193654010E-1    1.528741120909826E-2    1.137570260307126E-3   -7.512086229556751E-3    2.885974977470688E-2
                        -1.306114210409998E-2    2.498846711640386E-2    1.526882682274000E-2    1.135059418967357E-3   -8.273923874558747E-2    4.781631937243955E-1   -5.895827690418900E-3   -2.410875977299271E-2
                        -6.400555906367643E-3   -3.007312978866973E-2   -7.451321831188377E-3    2.884728549047918E-2   -5.876358715166767E-3   -2.410126816084796E-2   -9.639756983132969E-2    4.637649514471701E-1

 6.625000000000000E8    -5.072758188589723E-2    4.933734054603170E-1   -1.894513165614993E-2   -8.565817585427070E-3    6.043190882800658E-3    2.636025792451967E-2   -2.430555473975189E-2   -2.330183102737838E-2
                        -1.899271407858183E-2   -8.592589206488341E-3   -5.974707456521001E-2    4.665370956078435E-1    2.066873696507586E-3   -7.595221621928553E-3    1.300131267319516E-2    2.470236989045567E-2
                         6.075305553925220E-3    2.639577667958739E-2    2.055848338842018E-3   -7.598237020110244E-3   -6.587191859623770E-2    4.798793034646814E-1   -1.434129569150058E-2   -6.602631235583602E-3
                        -2.429231973289304E-2   -2.335446182623748E-2    1.294822482163156E-2    2.465714471888091E-2   -1.434107043918569E-2   -6.618106882597685E-3   -7.182915534866957E-2    4.702603017727802E-1

 6.750000000000000E8    -1.863749474714603E-2    4.826279816475995E-1   -1.050628548014152E-2    4.411596336532169E-3    1.940705428464104E-2    1.445823449861204E-2   -3.850353790787332E-2   -2.104521643030950E-3
                        -1.048268870591883E-2    4.415149998229437E-3   -3.057402687604156E-2    4.581836151019180E-1   -5.305259392391465E-3    2.195944776119354E-3    2.292662028643797E-2    8.076407867947262E-3
                         1.945082226485383E-2    1.442365475088518E-2   -5.285596105504648E-3    2.167179880209979E-3   -4.029907703624853E-2    4.745781785741744E-1   -4.406493168714019E-3    2.095320779738704E-3
                        -3.848024603693179E-2   -2.166166774608585E-3    2.292471518625661E-2    8.079814716010348E-3   -4.435450001341565E-3    2.115704935517826E-3   -4.011125010435837E-2    4.588164164434704E-1

 6.875000000000000E8     9.188821327990197E-3    4.562438108501486E-1   -7.216870005055667E-4    2.189067882930705E-3    2.026622449298931E-2    9.059924988123044E-4   -3.112026135024450E-2    2.746852832955166E-2
                        -7.383396843718111E-4    2.193931962025485E-3   -4.205362334758229E-3    4.296831327104380E-1    2.827157234811900E-3    9.705815309841114E-3    1.828581194195044E-2   -5.888669950251918E-3
                         2.027008931991486E-2    8.857445349516164E-4    2.808099222460019E-3    9.718884259787064E-3   -1.502144559260210E-2    4.552466470762588E-1    2.338186270253814E-3   -4.774534403571716E-3
                        -3.114666631761956E-2    2.745187359498618E-2    1.827436606771965E-2   -5.921824394141211E-3    2.331919236644547E-3   -4.807443859600713E-3   -1.688525433980965E-2    4.327540018237106E-1

 7.000000000000000E8     2.053060634717762E-2    4.199745555565451E-1   -9.995587135563503E-4   -5.706876132332735E-3    1.720561245188976E-2   -8.100176356634958E-3   -2.249231894785491E-3    4.151587370284276E-2
                        -1.024276517812883E-3   -5.704772553327040E-3    1.367981219512216E-3    3.938860686253445E-1    1.326541823918733E-2    3.880868862956257E-3    1.103632382898279E-2   -1.156253145969480E-2
                         1.720677409112884E-2   -8.138152799533444E-3    1.329787274392797E-2    3.874506278779757E-3   -2.937182597928476E-3    4.278612401262727E-1   -5.434058153131074E-3   -1.284192566693335E-2
                        -2.265150050503108E-3    4.152668588417188E-2    1.101212144985662E-2   -1.154468763367288E-2   -5.429670366498259E-3   -1.287451643592935E-2   -9.304889859950670E-3    4.040609314864674E-1

 7.125000000000000E8     1.264886441482329E-2    3.930440484963176E-1   -1.046553022617883E-2   -6.885895154264897E-3    1.040433650909256E-2   -1.658011989688636E-2    2.512216848432189E-2    2.940907359440338E-2
                        -1.047193573878220E-2   -6.917958535169054E-3   -7.983866563084240E-3    3.727489607914120E-1    1.309407267409282E-2   -9.220753515104560E-3    3.882228786831258E-3   -1.445279274698670E-2
                         1.041854815509319E-2   -1.658015999658747E-2    1.307984901333392E-2   -9.261069899608882E-3   -3.289438582469878E-3    4.079734766523423E-1   -1.748905669486944E-2   -6.132849327567419E-3
                         2.513293671618511E-2    2.943619305963376E-2    3.865257761620158E-3   -1.442816765974990E-2   -1.751320263442624E-2   -6.168885444653799E-3   -1.100806549662329E-2    3.861037766957940E-1

 7.250000000000000E8     8.458495147714786E-3    3.848806765443297E-1   -1.542327473058967E-2    3.504070626990000E-3   -1.077285699266659E-3   -1.885653778179857E-2    3.461398515666236E-2    6.634798238406571E-3
                        -1.544557704807512E-2    3.492822889205736E-3   -8.648770915992478E-3    3.671736721191375E-1    5.962509064813886E-4   -1.635061543574736E-2   -3.529339829834084E-3   -1.329917632686456E-2
                        -1.076633516956740E-3   -1.888949365559224E-2    5.777896492659633E-4   -1.631729321326817E-2    1.656900332524274E-3    4.004208723137972E-1   -1.678656890959549E-2    7.699204027934133E-3
                         3.464505402217156E-2    6.611642994476582E-3   -3.582853399306031E-3   -1.328081146950672E-2   -1.680397070688620E-2    7.716327403433610E-3   -5.164299418744007E-3    3.766992241654004E-1

 7.375000000000000E8     1.925867490754335E-2    3.760742015659103E-1   -8.405114855069238E-3    1.241219907462855E-2   -1.048505044958613E-2   -1.488269932884942E-2    3.096066230455000E-2   -1.427299786756396E-2
                        -8.400745876184806E-3    1.240998974941377E-2    5.420740882624514E-3    3.541430832473992E-1   -1.178710362261622E-2   -8.648565350840191E-3   -8.769155655928590E-3   -9.996137289588213E-3
                        -1.049716430588949E-2   -1.484239202564691E-2   -1.178385021608042E-2   -8.609481486791562E-3    1.999450933978146E-2    3.863756368600687E-1   -6.612645371541339E-3    1.385482847973696E-2
                         3.096917554065954E-2   -1.427408383000678E-2   -8.774319814508191E-3   -1.003187789520767E-2   -6.626583150513212E-3    1.383005500791037E-2    1.004034143913966E-2    3.601607271560811E-1

 7.500000000000000E8     3.481938095780875E-2    3.522476947861607E-1    4.768081197784123E-4    1.136352995520388E-2   -1.717150823420413E-2   -7.128165921152316E-3    1.622706327659362E-2   -3.054230106733432E-2
                         5.377069899706436E-4    1.141894410121001E-2    1.449750461435346E-2    3.235113638107821E-1   -9.785122019483825E-3    5.100445270584666E-3   -1.351122921268929E-2   -5.019295583786067E-3
                        -1.718072064137971E-2   -7.144021721223867E-3   -9.758208085786828E-3    5.082746385818941E-3    3.520800385688825E-2    3.541671275979051E-1    1.461174455493364E-3    1.008898776178667E-2
                         1.618752866646985E-2   -3.056893066802192E-2   -1.348981083404514E-2   -5.011504563815388E-3    1.453537319313100E-3    1.005304454495693E-2    2.228400205661852E-2    3.277570274978183E-1

 7.625000000000000E8     3.497051693576930E-2    3.141733062655039E-1    3.480891465411282E-3    6.039192252773301E-3   -1.904492628555405E-2    4.322445967470895E-3   -6.305870492041231E-3   -3.419189422783690E-2
                         3.477381117526172E-3    6.088454515364712E-3    2.177895858930058E-3    2.898806284917450E-1    2.501371432087372E-3    6.622643826730917E-3   -1.560252517145269E-2    4.115655850513892E-3
                        -1.903074791077235E-2    4.368816232931062E-3    2.484760472799075E-3    6.644864858066231E-3    2.888753197620967E-2    3.154961208001087E-1    1.557080812945076E-3    4.912064816398653E-3
                        -6.276407639415381E-3   -3.424004165009385E-2   -1.555811957670441E-2    4.118812192652969E-3    1.568296187187094E-3    4.907450215532975E-3    1.389773438637271E-2    2.868357598984417E-1

 7.750000000000000E8     1.132776292670108E-2    2.880323108490833E-1    9.720005299532761E-4    3.345995741514001E-3   -1.247467140986278E-2    1.577867321951707E-2   -2.667109829666023E-2   -2.313019505454186E-2
                         9.175243990462418E-4    3.388448818000988E-3   -2.120797496299198E-2    2.753717008957844E-1    5.470702474532661E-3   -3.593712123550586E-3   -9.686502293973772E-3    1.403961239421142E-2
                        -1.243771005280300E-2    1.584085664005703E-2    5.463313841857945E-3   -3.592822209288722E-3    7.525114982813249E-3    2.943853308031418E-1   -1.040147935369873E-3    5.534603447524211E-3
                        -2.664651619695605E-2   -2.314180741258803E-2   -9.682839512005116E-3    1.403855324797941E-2   -1.061775348459547E-3    5.508835855599991E-3   -1.422157505530031E-2    2.633287088720936E-1

 7.875000000000000E8    -7.144970217045433E-3    2.865649030192998E-1   -5.558655237560801E-4    6.427788844098782E-3    8.685218295348752E-4    1.978237984855467E-2   -3.573291349936842E-2   -5.497791727760303E-4
                        -5.759147116514559E-4    6.424034819542189E-3   -3.287759777203648E-2    2.728252305070168E-1   -3.292229234371153E-3   -8.318246170318329E-3    2.216610319128479E-3    1.674122695470202E-2
                         8.757610511764748E-4    1.976381376778036E-2   -3.285459377244356E-3   -8.283119622734534E-3   -4.505460765142964E-3    2.874483946092018E-1    1.118579020300610E-3    8.886132352771883E-3
                        -3.572555804730843E-2   -5.574733266189684E-4    2.219359943161026E-3    1.673746701602509E-2    1.106926919726866E-3    8.886207463975568E-3   -3.423687807674087E-2    2.610041326985296E-1

 8.000000000000000E8    -6.411947251665507E-3    2.835998331626889E-1    3.319367520406059E-3    9.622865781825460E-3    1.319365023570765E-2    1.343661927545772E-2   -2.691677779744728E-2    2.261534641456252E-2
                         3.297881250032384E-3    9.638707237348648E-3   -3.674694190822952E-2    2.631396793023574E-1   -1.082213543284400E-2   -1.503233995260349E-3    1.272960104590381E-2    9.896386824755285E-3
                         1.318003106045221E-2    1.341242691783267E-2   -1.083328596452694E-2   -1.496390132265385E-3   -9.491338465971878E-3    2.744426887191901E-1    5.742976656458835E-3    8.789136989983138E-3
                        -2.695226268893642E-2    2.258948848691072E-2    1.270534155844663E-2    9.827207987920424E-3    5.689070371499139E-3    8.784632770460434E-3   -3.931514589414557E-2    2.565411980440062E-1

 8.125000000000000E8    -6.420599233636770E-3    2.634965654759184E-1    1.064905196278916E-2    8.939066760173090E-3    1.693140242269311E-2    4.418933820171976E-4   -5.988097114390466E-3    3.319757519490447E-2
                         1.067207701782478E-2    8.953640158655513E-3   -4.819863975893814E-2    2.466687068539305E-1   -8.017887825070116E-3    8.107005267637227E-3    1.372976378911409E-2   -2.661854341493114E-3
                         1.693689794900747E-2    4.290284254997729E-4   -7.980842484734071E-3    8.082417197609954E-3   -2.248364068784259E-2    2.557631526541667E-1    1.055583521481624E-2    6.510611347277917E-3
                        -5.976964314641332E-3    3.316427226674211E-2    1.371777947288405E-2   -2.666934574548680E-3    1.055768483846693E-2    6.538027706874500E-3   -4.661087402411949E-2    2.387887514003948E-1

 8.250000000000000E8    -2.518392593132156E-2    2.389776281930914E-1    1.659028399980700E-2   -2.582957699948801E-4    1.009183233783345E-2   -9.502011290045593E-3    1.555198212893054E-2    2.845818559709297E-2
                         1.658568524257686E-2   -2.176779869950579E-4   -6.968484088576496E-2    2.362956280236024E-1    1.197907427480949E-3    1.077531463491529E-2    4.778904151240011E-3   -9.086401847810174E-3
                         1.008316397922647E-2   -9.485200572426798E-3    1.206737908889179E-3    1.072993331770489E-2   -4.602003684287610E-2    2.431589020079424E-1    1.400207444028573E-2   -1.106006989702774E-3
                         1.553155040421080E-2    2.842525756375220E-2    4.802365886442564E-3   -9.086010193443640E-3    1.400554872214479E-2   -1.095894481903989E-3   -7.183954436227787E-2    2.210908270938048E-1

 8.375000000000000E8    -5.739329208172664E-2    2.302394601650564E-1    1.067932603226446E-2   -1.124337264521380E-2    7.360747718024775E-4   -9.920558780789153E-3    2.856805270917314E-2    1.206606397358795E-2
                         1.066339881644163E-2   -1.122069711769131E-2   -9.123610534055149E-2    2.368372469649152E-1    7.931738386015028E-3    4.368551418406536E-3   -2.553270095557560E-3   -5.277423088730959E-3
                         7.197444073620538E-4   -9.900217945167661E-3    7.948329862800342E-3    4.341196045105819E-3   -7.176815371276442E-2    2.433387148690526E-1    8.220293753691925E-3   -8.927647210882621E-3
                         2.858545765731835E-2    1.206255566332221E-2   -2.548313248556292E-3   -5.245271871622572E-3    8.225266800030188E-3   -8.882976048956078E-3   -1.052906653500920E-1    2.231245188842155E-1

 8.500000000000000E8    -8.279288697222838E-2    2.399186737253812E-1    1.032622139051979E-4   -1.080105284203507E-2   -3.139722732852900E-3   -5.489500641489180E-3    2.889370244846435E-2   -7.321868469123528E-3
                         9.561933602404791E-5   -1.077419033030183E-2   -1.071480251685622E-1    2.431014078714539E-1    4.936179463358278E-3   -3.496592522124720E-3   -1.529439955480051E-3    4.044428733082759E-5
                        -3.168958935579089E-3   -5.514227090073176E-3    4.926045403897191E-3   -3.517776306828792E-3   -8.966095735668048E-2    2.531457860024622E-1    9.591045752129641E-4   -6.845234427960269E-3
                         2.888297815113481E-2   -7.336775615439707E-3   -1.540082232165484E-3    8.964035711324174E-5    9.655161077300253E-4   -6.877910801309754E-3   -1.248073306500634E-1    2.416170871294896E-1

 8.625000000000000E8    -9.226286818455012E-2    2.515700485335236E-1   -2.340232265261124E-3   -4.463375247368799E-3   -3.326788510049144E-3   -2.665188232562808E-3    1.854725299636878E-2   -2.328810553694177E-2
                        -2.401109127420461E-3   -4.471796724037319E-3   -1.172914245442257E-1    2.497689513683276E-1   -2.092942770455354E-3   -2.541620860348974E-3    1.912258936778456E-3   -5.834386323717036E-4
                        -3.324435436071606E-3   -2.645867270654025E-3   -2.090769894195120E-3   -2.546114377154762E-3   -9.774015460085746E-2    2.630576181937335E-1    1.596370809314069E-3   -2.979005169505158E-3
                         1.855439905568726E-2   -2.328964085673193E-2    1.910532793996130E-3   -6.055301882061349E-4    1.576667205008398E-3   -2.962836869891356E-3   -1.265685061306363E-1    2.549024510912599E-1

 8.750000000000000E8    -9.770635551079025E-2    2.533260810460267E-1    7.242224131525242E-4   -2.472122737690503E-3   -3.037389141825275E-3   -1.075557457099441E-3   -5.430460247241197E-4   -2.974611971251366E-2
                         6.998374434106937E-4   -2.462717014514359E-3   -1.256460062542171E-1    2.542012909799093E-1   -1.755813438025047E-3    3.576976306388113E-3    1.307734528359782E-3   -3.634778722801235E-3
                        -3.037877816481631E-3   -1.032429126248868E-3   -1.765211046283922E-3    3.534815694404687E-3   -1.016752586090502E-1    2.674420959475143E-1    4.048720573446095E-3   -4.596138583370405E-3
                        -5.429682739442160E-4   -2.972679187794170E-2    1.293601243569610E-3   -3.629881160704414E-3    4.030826282093215E-3   -4.601582451138639E-3   -1.291861165074295E-1    2.545072237273590E-1

 8.875000000000000E8    -1.111287255081046E-1    2.534597668771933E-1    2.040331936905955E-3   -5.825129638202826E-3   -2.322054079031899E-3   -2.285429147787748E-4   -1.893835284525222E-2   -2.169180467388030E-2
                         2.026925502652800E-3   -5.810507771852797E-3   -1.363315838413529E-1    2.577280592946586E-1    3.870005785110281E-3    4.063539163741366E-3   -1.600690609515150E-3   -4.299389463900613E-3
                        -2.337283069274241E-3   -2.212596605965309E-4    3.896491059752668E-3    4.072404805837023E-3   -1.091890227157258E-1    2.679368788189961E-1    2.425987597312791E-3   -9.102898755845395E-3
                        -1.896169633352483E-2   -2.172172774287280E-2   -1.627911830157059E-3   -4.298072836914783E-3    2.410478133854664E-3   -9.131268326830979E-3   -1.433912133879541E-1    2.550875270187911E-1

 9.000000000000000E8    -1.278169258103786E-1    2.633492438208426E-1   -2.534815921479679E-3   -8.842394174220157E-3   -2.205313554890262E-3   -2.291638857409406E-4   -2.732045445785238E-2   -4.707991840789586E-3
                        -2.517737671027644E-3   -8.867648140059168E-3   -1.502452851313955E-1    2.658120094842500E-1    6.217632270651642E-3   -7.516000298800506E-4   -3.967065264111661E-3   -2.920233486700053E-3
                        -2.208884057177227E-3   -2.250749664052298E-4    6.235395709686108E-3   -7.785534926217808E-4   -1.224605750999915E-1    2.730850559088873E-1   -4.096853771891940E-3   -1.065289732368569E-2
                        -2.735466399755247E-2   -4.743383666418503E-3   -3.952659725888580E-3   -2.949291813992165E-3   -4.077403810146067E-3   -1.063353252135141E-2   -1.586760410825314E-1    2.682928751949049E-1

 9.125000000000000E8    -1.371538753960533E-1    2.817883778734025E-1   -8.302443757708096E-3   -5.875567817513276E-3   -3.097706054370499E-3    3.375345675471953E-4   -2.339651852566122E-2    1.344635354889578E-2
                        -8.305696690111442E-3   -5.919134711327472E-3   -1.607011006037997E-1    2.820575386050250E-1    3.337124859628806E-3   -4.726309074750730E-3   -5.456316852639614E-3   -5.610722232863848E-4
                        -3.089175436736124E-3    3.361338471881065E-4    3.300596364339181E-3   -4.746694975486211E-3   -1.323448168398498E-1    2.879268167148139E-1   -9.503740041555457E-3   -6.023398590283241E-3
                        -2.341217590549125E-2    1.343985299045006E-2   -5.466333714916084E-3   -5.685966085218485E-4   -9.503997941245379E-3   -6.026231277951296E-3   -1.628355666733210E-1    2.877747730435472E-1

 9.250000000000000E8    -1.363867790078069E-1    2.994849745989708E-1   -9.651685391998892E-3    3.943914704540809E-4   -3.310944505439512E-3    2.652265238033899E-3   -8.587484569564385E-3    2.451647795728160E-2
                        -9.662235435275264E-3    4.035702072644154E-4   -1.613354052331985E-1    2.997368656667848E-1   -3.793620491177049E-4   -4.347506171110129E-3   -5.433819457243447E-3    3.055239166387602E-3
                        -3.308879935901056E-3    2.669446274681690E-3   -3.548734436496436E-4   -4.330854655417155E-3   -1.316600904469089E-1    3.042655463690730E-1   -1.006389251610828E-2    2.073750467348272E-4
                        -8.566313159176173E-3    2.452633243483818E-2   -5.448554308757802E-3    3.050186205285997E-3   -1.006523125434540E-2    2.094798297481022E-4   -1.577141371247112E-1    3.015003207163087E-1

 9.375000000000000E8    -1.308704120368099E-1    3.104695741804684E-1   -6.240294147025842E-3    5.465164505658236E-3   -8.760936821137535E-4    4.996089631269364E-3    9.399098606290627E-3    2.240702284070071E-2
                        -6.215303483633338E-3    5.480353431431982E-3   -1.562685818246739E-1    3.112006025553382E-1   -1.423047822091734E-3   -2.595247962259682E-3   -2.399430119409700E-3    6.126945161212915E-3
                        -8.505268414165715E-4    4.998330950400753E-3   -1.442686705522670E-3   -2.615746535878553E-3   -1.254769974391209E-1    3.129297011032810E-1   -6.861510694961740E-3    4.992426111236403E-3
                         9.414273783207914E-3    2.240171378600924E-2   -2.393022233174521E-3    6.131239844257307E-3   -6.831288273159366E-3    4.994245351615980E-3   -1.527333129774822E-1    3.069930467287816E-1

 9.500000000000000E8    -1.274159112855605E-1    3.152589199739057E-1   -4.622778013349375E-4    5.918545241177023E-3    3.117273107934115E-3    4.263832561167462E-3    1.956095517656494E-2    9.227844183215631E-3
                        -4.558967363354091E-4    5.930617855317068E-3   -1.527271030482258E-1    3.166802572968216E-1   -1.626285228258594E-3   -1.710456634955348E-3    2.076983081563015E-3    6.015704963120341E-3
                         3.102937036079155E-3    4.275552145105983E-3   -1.626139218884146E-3   -1.708593585016418E-3   -1.231297508046834E-1    3.150283923994922E-1   -1.488164811668079E-3    5.594829658436412E-3
                         1.954365632161060E-2    9.227458986990646E-3    2.098828443449483E-3    6.014291086996918E-3   -1.496158465953938E-3    5.590772933497660E-3   -1.530412338668162E-1    3.098544651186011E-1

 9.625000000000000E8    -1.290240024250571E-1    3.197463430959033E-1    2.282992247429639E-3    1.664618615671900E-3    4.795590938618338E-3    2.916489672922901E-4    1.759059408905149E-2   -4.617770519892506E-3
                         2.271858505061087E-3    1.666705849448529E-3   -1.531673543656680E-1    3.220793290619720E-1   -1.651248795009951E-3   -1.013791839258414E-3    4.845869199636097E-3    2.738111561584590E-3
                         4.779874828249796E-3    2.946210876024938E-4   -1.667938260532738E-3   -1.003283009646605E-3   -1.267369850058149E-1    3.190658397391979E-1    8.495231539563776E-4    1.910961266476730E-3
                         1.760135574872069E-2   -4.636740453714399E-3    4.817160853445945E-3    2.732846106451100E-3    8.707055866537975E-4    1.949893975261113E-3   -1.566638870388026E-1    3.163744407017672E-1

 9.750000000000000E8    -1.311644080244135E-1    3.288325436350507E-1   -6.330965357301681E-4   -1.652277146398361E-3    2.150520910573452E-3   -2.837026433616381E-3    9.567782079380678E-3   -1.137946986223432E-2
                        -6.302548237959398E-4   -1.654794373243766E-3   -1.532946123108897E-1    3.312901448841471E-1   -1.285380569432443E-3   -6.947370668649515E-4    3.965796125054986E-3   -6.834989061875065E-4
                         2.178647526925078E-3   -2.851471304647536E-3   -1.268382670418409E-3   -6.890704315206373E-4   -1.290728074123971E-1    3.292663457905527E-1   -1.655493670852474E-3   -3.415933768254450E-4
                         9.552414621448910E-3   -1.140992330758852E-2    3.973123870147432E-3   -6.581438906475472E-4   -1.628201559128239E-3   -3.388625880851671E-4   -1.569226652206603E-1    3.273273423028076E-1

 9.875000000000000E8    -1.278966538511493E-1    3.405705132373192E-1   -4.308414638364426E-3    7.399955269913547E-4   -1.171090463970485E-3   -1.560700309586935E-3    2.137631667337070E-3   -1.272341545887046E-2
                        -4.311969995426180E-3    7.123712652957288E-4   -1.485283499514033E-1    3.415012693148675E-1   -1.310358424194579E-3   -1.477841976747552E-3    1.855566876491126E-3   -1.108414685647743E-3
                        -1.173804759657612E-3   -1.545742874872937E-3   -1.290454848238017E-3   -1.453149240851991E-3   -1.241271540087921E-1    3.405009514486914E-1   -4.152579206149381E-3    2.098408200485087E-3
                         2.149961692878647E-3   -1.273002777079203E-2    1.868496880434174E-3   -1.103754160587005E-3   -4.116485931108580E-3    2.099498919743657E-3   -1.512468806205103E-1    3.377554068946389E-1

 1.000000000000000E9    -1.189363859267409E-1    3.484734664439069E-1   -2.861075980095300E-3    5.181181867624060E-3   -3.715480294261477E-4    1.429920240095734E-3   -4.401659073630902E-3   -1.130603962400371E-2
                        -2.847554072779791E-3    5.175771347433866E-3   -1.403624399457710E-1    3.474909179857986E-1   -3.581914356565776E-3   -1.785606734161392E-3    2.230048514431562E-3   -2.038414964866799E-4
                        -4.001945145713388E-4    1.429945809924925E-3   -3.555303598942443E-3   -1.771141449551409E-3   -1.148225209268501E-1    3.456435350031145E-1   -2.314128426439267E-3    5.746768890534869E-3
                        -4.407026385668223E-3   -1.132971724043338E-2    2.250012821842433E-3   -1.925702559371369E-4   -2.319873779453967E-3    5.769062666208671E-3   -1.426367334688547E-1    3.426404689043969E-1

 1.012500000000000E9    -1.096974897664647E-1    3.501519969384453E-1    1.774530030811009E-3    5.540237643191688E-3    2.658984220229592E-3    9.311760231915059E-4   -9.462059428505446E-3   -6.768151855096210E-3
                         1.765779018640465E-3    5.552547484453451E-3   -1.343073691164132E-1    3.483787466739743E-1   -5.733033491599785E-3    1.648484539779137E-3    3.695374679660587E-3   -2.045170931470345E-3
                         2.688439458170247E-3    9.571437064732110E-4   -5.713232136140377E-3    1.668928464166790E-3   -1.083130471059578E-1    3.448815649236973E-1    1.986605982940032E-3    5.841730768911234E-3
                        -9.468714194615981E-3   -6.761341821358129E-3    3.711492580821299E-3   -2.056540854001102E-3    1.966276249024625E-3    5.851482407128053E-3   -1.369603765145126E-1    3.423557472205833E-1

 1.025000000000000E9    -1.051513261300044E-1    3.487845891181103E-1    3.824132742168025E-3    2.134585955369521E-3    3.081926193546304E-3   -2.476906891455087E-3   -1.101853995996313E-2   -4.817676691946757E-4
                         3.828997347544592E-3    2.173715288429265E-3   -1.334097633759484E-1    3.485537928551252E-1   -3.108266205855692E-3    6.065952043444410E-3    1.963623853671105E-3   -5.425751841500341E-3
                         3.091964942609539E-3   -2.501743980229349E-3   -3.067761232835894E-3    6.031229182576443E-3   -1.075535555482057E-1    3.435699106586033E-1    3.862480100413843E-3    2.724256875482568E-3
                        -1.101720296000164E-2   -5.058977877645771E-4    1.950130603215752E-3   -5.411698770039847E-3    3.856229584815166E-3    2.777407903542078E-3   -1.373258242412883E-1    3.420780331696121E-1

 1.037500000000000E9    -1.047827096266998E-1    3.501827489083260E-1    2.169283870479139E-3   -2.528647767468791E-4    8.543181323172864E-5   -4.608012481431133E-3   -9.353500111507521E-3    5.308923554580993E-3
                         2.150128947484147E-3   -2.652855230530470E-4   -1.352096497722395E-1    3.525042406042575E-1    2.054368880719437E-3    5.980890655029816E-3   -2.566247786835906E-3   -5.997108587780959E-3
                         8.638576709605960E-5   -4.594922372015533E-3    2.037068236238852E-3    5.985155285796016E-3   -1.091253303883769E-1    3.469686171676390E-1    2.609742852324012E-3    6.925370774997790E-4
                        -9.335740694558347E-3    5.292731966220105E-3   -2.566135491777165E-3   -6.020168955737541E-3    2.595878258870939E-3    6.972857724168984E-4   -1.397682522078765E-1    3.466456813928568E-1

 1.050000000000000E9    -1.030414378432922E-1    3.551119375410335E-1    3.824932155303518E-4    4.043736165008704E-4   -3.373642835654960E-3   -3.275410953385609E-3   -4.930914481559760E-3    9.730420959634710E-3
                         3.742993796965533E-4    4.147595273340497E-4   -1.345108408988963E-1    3.593188362132042E-1    4.267106940882519E-3    2.428580177281785E-3   -6.049264097438937E-3   -2.775934248231473E-3
                        -3.373336256718696E-3   -3.277727624956379E-3    4.274862180538696E-3    2.407121391915632E-3   -1.075915698876050E-1    3.530540736088320E-1    1.558491281448995E-3    1.212858213762799E-3
                        -4.962619987153789E-3    9.717707200881281E-3   -6.061734553880741E-3   -2.796253717621061E-3    1.566635893121539E-3    1.187745850438285E-3   -1.386569708775787E-1    3.537082289976839E-1

 1.062500000000000E9    -9.851518534131268E-2    3.586851604491302E-1    7.433060424296481E-4    1.923657397522944E-3   -4.435960902294559E-3    1.063609337746232E-6    1.813843240977548E-3    1.101696640035962E-2
                         7.507858238013724E-4    1.918826535274378E-3   -1.308242029852241E-1    3.643014871061842E-1    3.183438061827101E-3   -2.325520718578835E-4   -6.060252279767638E-3    1.812611096440108E-3
                        -4.452939187165029E-3    1.233194816127755E-5    3.170241220755146E-3   -2.210353626539425E-4   -1.035363977502978E-1    3.568169434995496E-1    2.471103548088278E-3    1.899182850619645E-3
                         1.818236236131036E-3    1.102734892056465E-2   -6.047286380791392E-3    1.784326397925864E-3    2.475522512905875E-3    1.889373275909703E-3   -1.351088500415512E-1    3.581708287500303E-1

 1.075000000000000E9    -9.506470481680680E-2    3.588469929973245E-1    2.453252699220109E-3    2.293928331207311E-3   -2.902983061667499E-3    2.641085966383801E-3    8.331576462555283E-3    7.450993153790226E-3
                         2.468180597335221E-3    2.298800056442324E-3   -1.281980073095868E-1    3.663730259263888E-1    1.598467873307543E-3   -4.146140385421286E-4   -3.152405613383363E-3    4.651557810278147E-3
                        -2.909377176679726E-3    2.632387417635988E-3    1.612677842124157E-3   -4.002774011039408E-4   -1.012498287073642E-1    3.579293610641550E-1    3.990542045110864E-3    1.227620390896925E-3
                         8.318082755126808E-3    7.443189916780150E-3   -3.150882405108436E-3    4.629519040391692E-3    3.986330746572505E-3    1.221631591452841E-3   -1.332367682029839E-1    3.600362128980161E-1

 1.087500000000000E9    -9.530062795750763E-2    3.576889409062947E-1    4.342762065457816E-3    1.058800181433704E-3   -3.506191858532844E-4    3.235601110324615E-3    1.068467495968958E-2    4.509614867691919E-4
                         4.370893287697529E-3    1.072995621916540E-3   -1.285311330268002E-1    3.688372195612696E-1    1.752245699485734E-3    3.403752116956058E-4    3.007943209321743E-4    4.796072647479395E-3
                        -3.709172307040867E-4    3.213735310308431E-3    1.761636065904312E-3    3.324693207187942E-4   -1.020715749225772E-1    3.594377029980458E-1    4.993905001753304E-3   -7.599686419319983E-4
                         1.069660388280474E-2    4.291569588953493E-4    2.845915663315819E-4    4.788972368142417E-3    4.992434237076575E-3   -7.558064120506010E-4   -1.342199990139629E-1    3.626046224653185E-1

 1.100000000000000E9    -9.889888190115978E-2    3.586928774474561E-1    4.922118887979755E-3   -1.790746319857809E-3    1.389206100143944E-3    1.908246970043353E-3    7.930529641896117E-3   -5.908130431785025E-3
                         4.939155530901817E-3   -1.783115700481509E-3   -1.295861898000464E-1    3.743116458225155E-1    3.019317190304987E-3   -3.714647937731688E-4    2.465841783670718E-3    2.967093775139799E-3
                         1.394923788246372E-3    1.920631235821057E-3    3.034714745515270E-3   -3.715329579894289E-4   -1.040281275147630E-1    3.635983690064817E-1    4.359831340311825E-3   -3.409481743650737E-3
                         7.935220310453935E-3   -5.909786575896183E-3    2.497887577060938E-3    2.955367098073078E-3    4.368275217592166E-3   -3.402079067348752E-3   -1.362746421871007E-1    3.681285846473557E-1

 1.112500000000000E9    -1.024605655620586E-1    3.637779597849720E-1    3.093566589568699E-3   -4.247956297606399E-3    1.109577775027507E-3    2.347512073585003E-4    2.432641530895530E-3   -8.624219696301599E-3
                         3.075219709979330E-3   -4.245106932175875E-3   -1.289444348667859E-1    3.818210110563196E-1    3.043711964275635E-3   -2.615883009194036E-3    2.573619752296305E-3    8.255332946465828E-4
                         1.120367106222227E-3    2.244190975064106E-4    3.048291971956897E-3   -2.604366983570090E-3   -1.043344520141925E-1    3.700279091515505E-1    2.050823478670343E-3   -5.018417894207456E-3
                         2.426005906305594E-3   -8.653107100779133E-3    2.565123727192530E-3    8.102129995218079E-4    2.032990478185388E-3   -5.011128177945138E-3   -1.363167350935821E-1    3.763117838755998E-1

 1.125000000000000E9    -1.032776726276971E-1    3.707988084637430E-1    3.155863395831379E-4   -4.464848187310093E-3   -1.296327341670924E-4    3.812424397422032E-4   -2.824538355201962E-3   -7.500963749831886E-3
                         2.848756960926056E-4   -4.480805203929752E-3   -1.268796678991866E-1    3.890676529197075E-1    9.862969171334328E-4   -4.310362127973009E-3    1.597487978349808E-3    2.126533318885192E-4
                        -1.195522138117580E-4    3.358819389633237E-4    9.718656632979756E-4   -4.319184120545571E-3   -1.027142306714994E-1    3.762020467672069E-1   -5.067450415973033E-4   -4.765661915305502E-3
                        -2.836632016788310E-3   -7.503222311933715E-3    1.592604422219031E-3    2.048622117002242E-4   -4.840635590501258E-4   -4.762221143361347E-3   -1.342255673919292E-1    3.842116791703484E-1

 1.137500000000000E9    -1.021631518191632E-1    3.772527712121510E-1   -1.133356590528755E-3   -3.087856596849266E-3    3.091624840239697E-4    1.755056086605892E-3   -5.938096440394793E-3   -4.086242968750660E-3
                        -1.115330412683350E-3   -3.088943811316906E-3   -1.251016563110985E-1    3.956391593237345E-1   -1.788475394564592E-3   -4.062365418116517E-3    1.856932698208991E-3    6.348190601414708E-4
                         2.721311004323163E-4    1.777342884801957E-3   -1.802676929563570E-3   -4.074255325319164E-3   -1.009718012798060E-1    3.814927295362595E-1   -1.934210450678962E-3   -3.328023361619027E-3
                        -5.940534798194235E-3   -4.096545355537041E-3    1.862331256171453E-3    6.424100175763137E-4   -1.925221995489744E-3   -3.362440272286470E-3   -1.322879078247635E-1    3.908699063277298E-1

 1.150000000000000E9    -1.014139286247067E-1    3.830911183913090E-1   -9.542422614314314E-4   -2.164831501170362E-3    2.453565652276836E-3    1.630843939644040E-3   -6.544176351965906E-3   -5.255847043469011E-5
                        -9.653869057862286E-4   -2.158166535932610E-3   -1.241235555453899E-1    4.025693363497888E-1   -3.603852103867289E-3   -1.940855992391220E-3    3.181586350683064E-3   -3.846417552679104E-4
                         2.473993831821856E-3    1.630416466309410E-3   -3.596837741230760E-3   -1.949626632084819E-3   -1.000841790322942E-1    3.870555768260866E-1   -2.031223615385070E-3   -2.117314035174907E-3
                        -6.552209176771493E-3   -2.873426238841515E-5    3.198809290059708E-3   -3.722779183682029E-4   -2.026059744857088E-3   -2.124609557011617E-3   -1.315260348501809E-1    3.977431282944486E-1

 1.162500000000000E9    -1.019091792672355E-1    3.901288458303261E-1   -9.299804497642012E-4   -2.602583616125325E-3    3.536622506239580E-3   -8.801631083345885E-4   -4.981357186975822E-3    3.298294621871153E-3
                        -9.587529304166517E-4   -2.629946646206052E-3   -1.234816068262523E-1    4.105266291075081E-1   -3.270820256121107E-3    5.433817764484939E-4    2.870483689331451E-3   -3.076469903531774E-3
                         3.515921131495538E-3   -8.533461309295734E-4   -3.246452619280546E-3    5.514439645498331E-4   -9.992696004033329E-2    3.937991621332226E-1   -1.863828514268519E-3   -1.931775651234357E-3
                        -4.969318993298477E-3    3.311049261074684E-3    2.869008999616192E-3   -3.036073443261643E-3   -1.845116364463330E-3   -1.935627389138626E-3   -1.314838030373834E-1    4.064084405469201E-1

 1.175000000000000E9    -1.025151786626659E-1    3.998081839907200E-1   -2.293753305913920E-3   -3.024316318807538E-3    1.986721787017210E-3   -3.265533950067939E-3   -2.206724045860220E-3    4.959035253332427E-3
                        -2.316163226531332E-3   -3.043692678951716E-3   -1.224570549629878E-1    4.198606204613521E-1   -1.529098886050990E-3    1.544234395168485E-3    1.325373201698378E-6   -4.572404134789398E-3
                         1.949066001547842E-3   -3.280377004889690E-3   -1.511805299586987E-3    1.540427766955111E-3   -9.955501626736701E-2    4.025309208240878E-1   -2.598107671327453E-3   -2.067649098397210E-3
                        -2.185241224227089E-3    4.948139039873475E-3    3.195928892849345E-5   -4.583640601974634E-3   -2.602619335807998E-3   -2.059576287827725E-3   -1.301249354900761E-1    4.173248399877599E-1

 1.187500000000000E9    -1.011528374733503E-1    4.117892302976017E-1   -4.086933500049655E-3   -1.894308049336487E-3   -7.155838554681576E-4   -3.568675501396363E-3    6.410247155123270E-4    4.983890460904916E-3
                        -4.091290400548234E-3   -1.880016665973333E-3   -1.199285901613882E-1    4.307864435845411E-1   -4.665414367944066E-4    7.726311602467121E-4   -2.948492849360539E-3   -3.327546173280265E-3
                        -6.925247478868035E-4   -3.554384437501954E-3   -4.721004388242269E-4    7.713346668809716E-4   -9.772320776201540E-2    4.130567844331964E-1   -3.940383332092227E-3   -1.157981658297850E-3
                         6.375509004417809E-4    4.962561616688224E-3   -2.966434853461578E-3   -3.370285147564511E-3   -3.946014440703643E-3   -1.190255252207460E-3   -1.262637415090718E-1    4.292765491664716E-1

 1.200000000000000E9    -9.705213526703184E-2    4.239194854375427E-1   -4.641680512589331E-3    4.816686419810448E-4   -2.477549830936501E-3   -2.053123482297735E-3    2.979499449938214E-3    3.835017539597506E-3
                        -4.618693725482305E-3    4.864115710546778E-4   -1.148850947441649E-1    4.424628919180032E-1   -1.081237629700117E-3    1.125062050988896E-4   -3.983583025050124E-3   -6.479025662685760E-4
                        -2.491635200578725E-3   -2.067109979890605E-3   -1.062495322278933E-3    1.105447371558883E-4   -9.375195323493672E-2    4.239024692155353E-1   -4.416024027710991E-3    8.341254306530572E-4
                         3.012256255660472E-3    3.804818617854907E-3   -3.991633058025340E-3   -6.484129594503719E-4   -4.413186732620682E-3    8.280188380689528E-4   -1.200854356672500E-1    4.406438329521837E-1

 1.212500000000000E9    -9.155629829783138E-2    4.348835298692307E-1   -3.550541708613334E-3    2.485367256285613E-3   -2.760923815576463E-3   -1.319036294645259E-4    4.582400985374064E-3    1.540668360531351E-3
                        -3.578620533873855E-3    2.436369195455276E-3   -1.078397086194816E-1    4.534210412907382E-1   -1.899324172291815E-3    1.067404230549477E-3   -3.124794296828402E-3    1.607013699421687E-3
                        -2.743249277674948E-3   -1.039438003001812E-4   -1.938900768267158E-3    1.021186635078761E-3   -8.834732016069931E-2    4.339089102905022E-1   -3.465012299262514E-3    2.795554281018888E-3
                         4.583501110565998E-3    1.555804274381533E-3   -3.113233501067136E-3    1.625464058140461E-3   -3.447906550525426E-3    2.783975829104835E-3   -1.128057294923606E-1    4.509712277705614E-1

 1.225000000000000E9    -8.564691480602707E-2    4.452064122660302E-1   -1.869446595418639E-3    3.186797531776499E-3   -1.872368669605324E-3    1.105221085047228E-3    4.550043906492556E-3   -1.312774062049674E-3
                        -1.870119721924083E-3    3.196057100209937E-3   -1.002291438043103E-1    4.639198579476968E-1   -1.185161734173000E-3    2.730147643222913E-3   -1.404071758210502E-3    2.577124537264184E-3
                        -1.893982949883981E-3    1.111417576903526E-3   -1.190403485197885E-3    2.702632081255605E-3   -8.277522258298931E-2    4.435132117828269E-1   -1.679976479850837E-3    3.610538264913800E-3
                         4.539255774824644E-3   -1.337185157638401E-3   -1.377351077612490E-3    2.554846512872124E-3   -1.644875992540503E-3    3.593973534712135E-3   -1.052843815211006E-1    4.613771128301500E-1

 1.237500000000000E9    -7.894494046911006E-2    4.564073564400816E-1   -6.704267126882774E-4    2.970327549815528E-3   -9.507892353024727E-4    1.373977684710248E-3    2.818185938856137E-3   -3.489164084657797E-3
                        -6.954493612280509E-4    2.972421491498325E-3   -9.227619366795622E-2    4.752286214234181E-1    8.947029616357232E-4    3.128648275761264E-3    2.055865769133989E-5    2.349631030317221E-3
                        -9.275859358958999E-4    1.378907226023060E-3    9.024263434731535E-4    3.121817419484583E-3   -7.649343038422324E-2    4.540355149726913E-1   -2.601991866919916E-4    3.283263882692522E-3
                         2.776764124057427E-3   -3.484115819680966E-3    1.887887982947513E-5    2.334769618019393E-3   -2.672700814224241E-4    3.277200563488929E-3   -9.689537298758655E-2    4.725381558053535E-1

 1.250000000000000E9    -7.005001114698119E-2    4.684468556642426E-1   -1.271389524118167E-4    2.773159089150071E-3   -5.159617037382314E-4    1.304456351006183E-3    4.432704202396637E-4   -4.229580929472176E-3
                        -1.744330663675132E-4    2.777900949977082E-3   -8.248543877815263E-2    4.873040822381794E-1    2.459785881327836E-3    1.780619370118119E-3    7.349827561695262E-4    1.722834105986073E-3
                        -5.104083974381047E-4    1.297041667251441E-3    2.478184278914094E-3    1.780640430454435E-3   -6.812374278904146E-2    4.653593935280777E-1    3.241172290712487E-4    2.922501266268894E-3
                         4.718434464996487E-4   -4.207328694995242E-3    7.653380029009096E-4    1.725716491780501E-3    3.268744265341106E-4    2.919539494195315E-3   -8.666692580577492E-2    4.838068608046813E-1

 1.262500000000000E9    -5.784721430084773E-2    4.799857248754748E-1    5.011793072897672E-4    3.046409935025390E-3   -2.502560857027570E-4    1.542125982485478E-3   -1.826197774281238E-3   -3.728371457277814E-3
                         4.844719260041318E-4    3.033447199009966E-3   -6.997355977342340E-2    4.981159888867009E-1    2.527129418264110E-3    5.909834772885852E-5    1.124445094092143E-3    1.362735039479210E-3
                        -2.408815405976571E-4    1.554793429381613E-3    2.505573586941306E-3    3.516299845094785E-5   -5.682168209634620E-2    4.760154185404292E-1    9.787571411966674E-4    2.992818925647181E-3
                        -1.828206371388907E-3   -3.718729499348917E-3    1.097924335935979E-3    1.336280595327459E-3    9.711728199735488E-4    2.992668070725815E-3   -7.414144978100359E-2    4.936698048951921E-1

 1.275000000000000E9    -4.332132878740197E-2    4.893892374728956E-1    1.773763102332352E-3    3.078126257756034E-3    4.961338754141388E-4    1.950507694983879E-3   -3.627124929283211E-3   -2.090255101453988E-3
                         1.766289759122015E-3    3.031122544502780E-3   -5.601775416334834E-2    5.065453160054727E-1    1.630886387152868E-3   -7.795812779496453E-4    1.645012866167456E-3    1.006395378719471E-3
                         5.049965831066528E-4    1.939444336039956E-3    1.648422381200063E-3   -7.900631855811536E-4   -4.391487183217418E-2    4.844866196364514E-1    2.217534493254537E-3    2.835912482858346E-3
                        -3.621293719430415E-3   -2.078352925122989E-3    1.654139815188589E-3    9.993393620462061E-4    2.192498646590320E-3    2.809972221467285E-3   -6.060663744607590E-2    5.011121498130849E-1

 1.287500000000000E9    -2.826039167952134E-2    4.967121747479968E-1    3.106131315672262E-3    2.105464649455346E-3    1.777422059543984E-3    1.622388078919491E-3   -4.137812608379668E-3    4.203254227210239E-4
                         3.138721094332206E-3    2.108828927467447E-3   -4.199520153469565E-2    5.130085152635963E-1    1.105643825429886E-3   -8.026917463147120E-4    2.297597452563053E-3    1.668889323366160E-4
                         1.796201837059567E-3    1.621544287699344E-3    1.107498202167870E-3   -7.936363228227638E-4   -3.096766213553988E-2    4.912810863247942E-1    3.422572137535498E-3    1.718940945644614E-3
                        -4.142139886577089E-3    4.144911010840583E-4    2.264531073090950E-3    1.558358392549780E-4    3.442045581652370E-3    1.717291328241933E-3   -4.701118962455333E-2    5.070058242696076E-1

 1.300000000000000E9    -1.326338561372687E-2    5.027776533591004E-1    3.669030275936653E-3    4.138118734507260E-4    2.686611388306303E-3    2.600728631631707E-4   -3.043706654095267E-3    2.782460268389869E-3
                         3.683030922071801E-3    3.565560070884274E-4   -2.786064023222908E-2    5.185180633813172E-1    1.062288839522258E-3   -9.289091343809226E-4    2.205579558195199E-3   -1.310035281704581E-3
                         2.671425495844782E-3    2.497171982490697E-4    1.100759689434596E-3   -9.226333930944093E-4   -1.814119488490256E-2    4.974936301745559E-1    3.833931900600802E-3   -4.988151605595398E-5
                        -3.025129927042848E-3    2.767845241211675E-3    2.206217678998583E-3   -1.273057007265295E-3    3.816393382222730E-3   -3.694155652446296E-5   -3.351364361716087E-2    5.123129585428506E-1

 1.312500000000000E9     1.773001535304037E-3    5.078140544466913E-1    3.134424165160256E-3   -1.246245233555991E-3    2.353863929789451E-3   -1.484024067415012E-3   -7.101274823304310E-4    3.874284654994746E-3
                         3.137964685686594E-3   -1.283374376449172E-3   -1.279700679245484E-2    5.234490055675359E-1    8.941365825411150E-4   -1.494418795161224E-3    1.037227193531116E-3   -2.454946997084152E-3
                         2.319890680562575E-3   -1.495041098893529E-3    8.853591778292546E-4   -1.469569659372646E-3   -4.527239474151951E-3    5.035634335613055E-1    3.106206181384565E-3   -1.646901229171969E-3
                        -7.161520851014774E-4    3.886558557903745E-3    1.036450484386296E-3   -2.445284570899045E-3    3.120117280383168E-3   -1.659653103569556E-3   -1.922418288070010E-2    5.173203307790746E-1

 1.325000000000000E9     1.712426124586185E-2    5.115841031374143E-1    1.964081137147317E-3   -2.123058940775242E-3    8.779500152090380E-4   -2.512678245107276E-3    1.658426339559115E-3    3.345334635962672E-3
                         1.969237460047868E-3   -2.126513807516159E-3    3.302030616083978E-3    5.272527519301611E-1    1.523706143768397E-4   -2.008694001183023E-3   -6.232896036671166E-4   -2.505404862644677E-3
                         8.911808891112968E-4   -2.525705025531900E-3    1.432837060382311E-4   -2.006937076840373E-3    1.021520395557673E-2    5.085814873821416E-1    1.842184922952316E-3   -2.442338668776820E-3
                         1.652894540619849E-3    3.359259310737995E-3   -6.562550415087309E-4   -2.513692040620737E-3    1.838972861545037E-3   -2.437774418404803E-3   -3.792036566342817E-3    5.212550877509522E-1

 1.337500000000000E9     3.274448618717783E-2    5.133335850939249E-1    9.447379494080290E-4   -2.166009145920316E-3   -6.681780320892905E-4   -2.408916942718739E-3    3.094594749972296E-3    1.630145208310005E-3
                         9.248571957970348E-4   -2.139876333293139E-3    1.968164727351842E-2    5.292228676650543E-1   -9.753019815535966E-4   -1.916371835307095E-3   -1.845688989140710E-3   -1.522431198106810E-3
                        -6.679953210957912E-4   -2.363766036303230E-3   -9.715314132376107E-4   -1.919922967786933E-3    2.568314117666120E-2    5.117839233863198E-1    7.494905751298765E-4   -2.428342742252825E-3
                         3.107329875292866E-3    1.605659713468599E-3   -1.850735967514649E-3   -1.519221437644600E-3    7.304423713978436E-4   -2.395509268055090E-3    1.213693043174115E-2    5.232125798649119E-1

 1.350000000000000E9     4.785191444624669E-2    5.128226946274305E-1    4.328115520660296E-4   -1.967211719453932E-3   -1.698933415622659E-3   -1.483240977581550E-3    3.215616199440182E-3   -4.361482291108231E-4
                         4.264270632500472E-4   -1.969433439208693E-3    3.539258646947258E-2    5.294590482722742E-1   -1.803338730680079E-3   -1.090861734611749E-3   -2.130394096347622E-3   -1.929535066235199E-4
                        -1.712358128652687E-3   -1.461233078680185E-3   -1.807154118221900E-3   -1.108572605589596E-3    4.098253914972341E-2    5.129531132177563E-1    1.118211779977766E-4   -2.223001340184783E-3
                         3.211196894082115E-3   -4.604789262365592E-4   -2.126906000087767E-3   -1.800608162128174E-4    1.286078420539399E-4   -2.214262769117186E-3    2.731909135934783E-2    5.232637485411212E-1

 1.362500000000000E9     6.199371926618998E-2    5.107884502273263E-1    3.784164999594046E-5   -2.062537227032723E-3   -1.979949959911992E-3   -3.301941137887365E-4    2.226960053493602E-3   -2.069870279250474E-3
                         2.289687440677664E-5   -2.033970228744577E-3    5.012109399489934E-2    5.284313156791853E-1   -1.958558697640414E-3    1.776180899044627E-5   -1.696134451831769E-3    8.455351308538789E-4
                        -1.976159401928516E-3   -3.246687391694270E-4   -1.950674922943068E-3    4.238685339760934E-5    5.563971029549227E-2    5.126797591482981E-1   -3.651953579001718E-4   -2.131727899576294E-3
                         2.232983153453783E-3   -2.089438620214808E-3   -1.676893226189951E-3    8.360515069251865E-4   -3.510315360042660E-4   -2.133478344377859E-3    4.120038067558370E-2    5.220751275096177E-1

 1.375000000000000E9     7.496515229043188E-2    5.081734335553481E-1   -6.717824848335513E-4   -2.172335700724352E-3   -1.719306988002421E-3    6.081557363672566E-4    6.138338198744471E-4   -2.777973067957983E-3
                        -6.312657544050110E-4   -2.166948064899137E-3    6.368012364328623E-2    5.266028097836002E-1   -1.398589891517894E-3    8.428179775956813E-4   -9.338202442085716E-4    1.387895859623857E-3
                        -1.742393929252207E-3    6.300297949946608E-4   -1.396520656631437E-3    8.601694572471169E-4    6.942551301366821E-2    5.115308726122860E-1   -1.092317860493065E-3   -2.055115801564025E-3
                         6.044224081497298E-4   -2.800206194676053E-3   -9.282250723136211E-4    1.380075968956476E-3   -1.060585943444438E-3   -2.049627039481251E-3    5.422075856169887E-2    5.202758117794311E-1

 1.387500000000000E9     8.730947945007667E-2    5.054437055645316E-1   -1.622157653759439E-3   -1.804733360317898E-3   -1.128550658371973E-3    1.302985974360633E-3   -9.981867317657921E-4   -2.473953893615559E-3
                        -1.637495186012929E-3   -1.814893428661362E-3    7.648225870384023E-2    5.242902861995136E-1   -6.898056570211447E-4    1.056671895536522E-3   -1.393237687721509E-4    1.509576803669286E-3
                        -1.111873028024630E-3    1.308446956907205E-3   -6.951515327213733E-4    1.072964518130779E-3    8.281436769792826E-2    5.098946711308775E-1   -1.930516915545715E-3   -1.505698061714758E-3
                        -9.921476263371075E-4   -2.478189164179162E-3   -1.291729004111933E-4    1.499692311564774E-3   -1.896365729841589E-3   -1.506812565457202E-3    6.706426138434232E-2    5.180539801477697E-1

 1.400000000000000E9     9.935931289066026E-2    5.023818652940448E-1   -2.270886467758917E-3   -7.976823031021334E-4   -3.730830369736264E-4    1.595006407617240E-3   -2.074443965567033E-3   -1.421123340582614E-3
                        -2.263548030938473E-3   -8.056458110999210E-4    8.866955566796690E-2    5.214139485777340E-1   -3.082873584600638E-4    9.420428814170597E-4    5.328748561353970E-4    1.282841584434390E-3
                        -3.682430661486271E-4    1.586709612662877E-3   -2.932126686185222E-4    9.404990960416212E-4    9.611414395009252E-2    5.074842925836740E-1   -2.325339371384105E-3   -4.595204670964213E-4
                        -2.094665589088878E-3   -1.402776379949744E-3    5.423990274889444E-4    1.304240176921745E-3   -2.321028564631242E-3   -4.535100505306750E-4    7.983242398969310E-2    5.152181238065658E-1

 1.412500000000000E9     1.108587420254903E-1    4.989719117430425E-1   -2.169105765282811E-3    3.265780547651994E-4    4.008594556213021E-4    1.553308555155313E-3   -2.393821672354413E-3    1.397295306848916E-5
                        -2.146239280767027E-3    3.580428609202085E-4    1.005854231287320E-1    5.180504039735532E-1   -1.829384685792341E-4    9.328689504311544E-4    1.016437033066064E-3    8.172254759517109E-4
                         4.389513531662895E-4    1.560465506257365E-3   -1.742669421233233E-4    9.320179613417332E-4    1.090948324871608E-1    5.041520706621994E-1   -2.011740037485615E-3    6.131698636370588E-4
                        -2.404669378496423E-3   -9.010963802259014E-6    9.935239511801273E-4    8.607321029834198E-4   -2.052793310822016E-3    5.986986508668724E-4    9.189053312176487E-2    5.115627835286173E-1

 1.425000000000000E9     1.212232542313215E-1    4.953220085246933E-1   -1.462817803405837E-3    1.027313507158153E-3    1.124129084908280E-3    1.150024764576946E-3   -1.914455391275676E-3    1.294235404020574E-3
                        -1.442775321196826E-3    1.030023760564726E-3    1.118293325827634E-1    5.145588695064693E-1    8.897216575182602E-5    1.114582549271609E-3    1.225934996304027E-3    2.779827725842265E-4
                         1.133170495002348E-3    1.129246320856636E-3    1.036059956380034E-4    1.097135277668837E-3    1.210003313130191E-1    5.003299167316019E-1   -1.312697518206218E-3    1.190814328293996E-3
                        -1.903365304922442E-3    1.320426571000559E-3    1.241175578573937E-3    2.752708568054852E-4   -1.307417809233673E-3    1.179053046673396E-3    1.026504685238875E-1    5.079306033982426E-1

 1.437500000000000E9     1.304443061206851E-1    4.921493026383647E-1   -7.849189898387143E-4    1.178417507441055E-3    1.561446418292546E-3    3.849018582218025E-4   -7.972759350324031E-4    2.108879784817376E-3
                        -7.739487442545057E-4    1.164870954360425E-3    1.224109091632853E-1    5.113673447557939E-1    6.444663404264501E-4    1.100159728982350E-3    1.228734547699858E-3   -3.667312133507287E-4
                         1.577866165232379E-3    3.848508845720348E-4    6.460658750514293E-4    1.087036339903191E-3    1.317868321594791E-1    4.967000238140896E-1   -6.310769403610300E-4    1.218086418987319E-3
                        -7.844107241535649E-4    2.109259960917342E-3    1.209777076383220E-3   -3.871888527339134E-4   -6.467697433718447E-4    1.236259174655100E-3    1.126352083077635E-1    5.050247818874272E-1

 1.450000000000000E9     1.392706507438815E-1    4.898669434011088E-1   -4.232137168371586E-4    1.069769380345669E-3    1.506034784367867E-3   -5.134977357745803E-4    5.878412350035450E-4    2.090445883700075E-3
                        -4.353927612038376E-4    1.083559097615564E-3    1.326011254485492E-1    5.088020659687992E-1    1.185687611117149E-3    6.832385333397026E-4    8.376284620932970E-4   -9.557605995160373E-4
                         1.506238953273161E-3   -5.109629405925337E-4    1.177303827583021E-3    6.520650835264177E-4    1.418091712710518E-1    4.937398829552958E-1   -2.811336859713788E-4    1.050116409048064E-3
                         6.178965573017722E-4    2.085143797435956E-3    8.203198307366029E-4   -9.378666110332180E-4   -2.827943307958168E-4    1.056435639059263E-3    1.223707759350659E-1    5.027172702400986E-1

 1.462500000000000E9     1.482485510877718E-1    4.881362951695136E-1   -1.862207312472137E-4    1.077345339678636E-3    9.265570538639449E-4   -1.250906557525926E-3    1.702525229406681E-3    1.221634033940386E-3
                        -2.015948825686301E-4    1.088502157792996E-3    1.427652641791366E-1    5.065724768567467E-1    1.318112666446764E-3   -7.694816673441185E-5    1.692434067780822E-4   -1.196094350428042E-3
                         9.327149622817620E-4   -1.229476406189947E-3    1.324225164836104E-3   -7.083718208577736E-5    1.517798995142315E-1    4.912034774288831E-1   -9.408100984727432E-5    1.008554904082332E-3
                         1.673330270030428E-3    1.236653633554520E-3    1.583232628921307E-4   -1.202902824454996E-3   -9.537276620841472E-5    1.013788719302731E-3    1.322097449231916E-1    5.005959228880699E-1

 1.475000000000000E9     1.575320582898067E-1    4.864503710012711E-1    9.787938953451086E-5    1.142551412691174E-3    5.054217628359772E-5   -1.413992174277014E-3    1.962833734124290E-3   -3.463546834864750E-5
                         1.414675146239252E-4    1.145167187271858E-3    1.530012707730669E-1    5.045113668454690E-1    1.002617971757822E-3   -6.898122583471345E-4   -4.805628233929499E-4   -1.016892232457371E-3
                         5.587814699890143E-5   -1.416456721811405E-3    9.899764277163856E-4   -6.962599254525903E-4    1.617759431580901E-1    4.888879325718989E-1    1.472714196674737E-4    1.052428148565531E-3
                         1.938476502860826E-3   -3.570789997013841E-5   -4.834558467832594E-4   -1.022938542546099E-3    1.769901491339051E-4    1.060766534259253E-3    1.420662633361419E-1    4.982604492714250E-1

 1.487500000000000E9     1.669174541468343E-1    4.847557743403361E-1    5.457894848853834E-4    1.017695325577966E-3   -6.739478532080791E-4   -1.091459381210249E-3    1.384586482183091E-3   -1.126027552043874E-3
                         5.573348210692523E-4    1.006077782278298E-3    1.630807312123684E-1    5.022831776373770E-1    4.096198494389626E-4   -8.953207717740717E-4   -8.916553002935058E-4   -5.484238905915038E-4
                        -6.814803459382934E-4   -1.071775109990164E-3    4.448180749600079E-4   -9.053940348791284E-4    1.716268279929329E-1    4.864609620836691E-1    5.384244680072280E-4    9.452627151323382E-4
                         1.371799253844916E-3   -1.134130848889030E-3   -8.846224455941631E-4   -5.180634613746161E-4    5.772572695850223E-4    9.556924925279108E-4    1.516222186118199E-1    4.957792078619062E-1

 1.500000000000000E9     1.765467380595236E-1    4.831048910629389E-1    9.108874650557552E-4    6.257273221287722E-4   -1.034120704319946E-3   -4.947076454621289E-4    3.783543075643321E-4   -1.545921545571784E-3
                         9.217120086777498E-4    6.049958523160811E-4    1.730404455311126E-1    5.002098129193691E-1   -2.529009731738333E-6   -7.905431224608459E-4   -8.876666498391686E-4    2.929586905323195E-5
                        -1.004865617228974E-3   -4.959745513383296E-4   -8.424243909770922E-6   -7.799571929581954E-4    1.813234038027120E-1    4.841773564480653E-1    8.569547943628325E-4    5.972855084635655E-4
                         3.922046588320360E-4   -1.572573694973334E-3   -8.803508072207306E-4    2.723235695217311E-5    8.430824712832525E-4    5.920322688852227E-4    1.612650390007990E-1    4.935636507349533E-1

 1.512500000000000E9     1.869041220449252E-1    4.817661702504301E-1    9.036658708524930E-4    1.403817178772272E-4   -9.354080893338750E-4    7.728639178853506E-5   -5.260189029661499E-4   -1.333927744114659E-3
                         9.381593342570576E-4    1.302762623003249E-4    1.836184287627908E-1    4.981826329737543E-1   -2.024560035299344E-4   -6.156523006388307E-4   -6.532146065094697E-4    4.021945013690169E-4
                        -9.663317601475081E-4    8.069239163682875E-5   -1.963011607623078E-4   -5.995599139060045E-4    1.912060797346071E-1    4.822349856286502E-1    8.886257375586177E-4    1.437388940544873E-4
                        -5.442477816765571E-4   -1.324514146072793E-3   -6.312959235624956E-4    3.875387216035128E-4    8.730578143219622E-4    1.550637306109654E-4    1.714467138681265E-1    4.917080854878022E-1

 1.525000000000000E9     1.979958649343687E-1    4.805791924331565E-1    7.078307456587754E-4   -2.042427832337753E-4   -6.963580149065982E-4    4.353061249425617E-4   -1.070927402178105E-3   -6.818056443483742E-4
                         7.105235398509592E-4   -1.802263198128532E-4    1.947434149062246E-1    4.963025326663901E-1   -2.892889939758171E-4   -5.103116755617819E-4   -3.279295054412416E-4    5.562884825477653E-4
                        -7.079860062442281E-4    4.523636716484621E-4   -2.808766572231378E-4   -5.013494850565144E-4    2.018143923459443E-1    4.803343408557040E-1    7.454186172885863E-4   -1.013627023084262E-4
                        -1.051897962554669E-3   -6.894357214831821E-4   -3.202321189596868E-4    5.570971314592150E-4    7.241326781606776E-4   -1.418468608931910E-4    1.823646869121939E-1    4.901969508917914E-1

 1.537500000000000E9     2.099354561591595E-1    4.790756197567351E-1    4.565394497678726E-4   -2.749764649761820E-4   -3.856878805579010E-4    6.209528532115659E-4   -1.113563309930773E-3    3.976947236084347E-5
                         4.749308694466963E-4   -2.647026588091584E-4    2.066427757828464E-1    4.940870570786806E-1   -4.216542980333999E-4   -4.111482083003501E-4   -5.691911504911697E-5    5.715158201441495E-4
                        -4.004186330525498E-4    6.226627760606544E-4   -4.234940108686224E-4   -4.437370507026552E-4    2.130155763545047E-1    4.782651949083134E-1    5.501357618876414E-4   -1.943023716955962E-4
                        -1.115092914643050E-3    5.396038028138789E-5   -4.580521256598678E-5    5.826508213107474E-4    5.644366102614241E-4   -2.092936018692451E-4    1.939613718035940E-1    4.884513108369956E-1

 1.550000000000000E9     2.224955297801262E-1    4.769683402658174E-1    3.673914860813147E-4   -2.575014628936204E-4   -5.574909086277631E-5    7.142756074280706E-4   -7.855390048088273E-4    5.481975517083942E-4
                         3.828624330047025E-4   -2.632076125016636E-4    2.192014845333523E-1    4.913624312663522E-1   -6.041998990292478E-4   -2.773118973011711E-4    2.071331206996479E-4    5.171191902231732E-4
                        -6.861113114460287E-5    7.021736027146285E-4   -6.109591050621490E-4   -2.426630656388641E-4    2.250843259148361E-1    4.757140827772841E-1    5.041474709099118E-4   -2.582895388240177E-4
                        -7.998329536939626E-4    5.563563714957608E-4    1.879017270723495E-4    4.897164168358833E-4    4.885121832408250E-4   -2.474734473326828E-4    2.060407617494792E-1    4.863532367934381E-1

 1.562500000000000E9     2.353365910321132E-1    4.742779896668705E-1    3.754529528739206E-4   -3.171671657005909E-4    2.447858642467070E-4    6.349037669337419E-4   -3.302969924647262E-4    7.672783961159539E-4
                         3.854521982937971E-4   -3.120239715567117E-4    2.321427033427835E-1    4.881251877026335E-1   -6.751696599073985E-4    4.793543327494964E-5    3.835441021396725E-4    3.506588051972282E-4
                         2.112027005044962E-4    6.519749575852134E-4   -6.852704181141562E-4    7.269026387851334E-5    2.377152753963558E-1    4.727127608124786E-1    4.808382100284628E-4   -4.283568377226335E-4
                        -3.666032330295400E-4    7.949363128585281E-4    3.647425576586918E-4    3.528970283158646E-4    4.758642173307475E-4   -4.138400282665431E-4    2.183788094469688E-1    4.836106902175889E-1

 1.575000000000000E9     2.485486086982766E-1    4.711426612931254E-1    3.273952331772831E-4   -4.914494260464632E-4    5.036868764890710E-4    4.415286715783387E-4    7.182726143978032E-5    7.635919245810048E-4
                         3.019273493251872E-4   -4.877693650162737E-4    2.455655068042021E-1    4.844196019259504E-1   -5.230948696015975E-4    4.023013778765419E-4    4.838525399198564E-4    1.316221167127429E-4
                         4.912921864210519E-4    4.377833765658562E-4   -5.195551076406351E-4    4.308257899772719E-4    2.508812100816383E-1    4.693865088554235E-1    3.266594550843632E-4   -6.114830610128501E-4
                         8.064030843311121E-5    7.642026458122545E-4    4.613085269597406E-4    1.343830014293273E-4    3.203836074563658E-4   -5.886587231610996E-4    2.311069041858659E-1    4.804556826858583E-1

 1.587500000000000E9     2.619929682251634E-1    4.673162818966288E-1    7.494212460827676E-5   -6.162095911407883E-4    6.286634393482687E-4    1.430048519334950E-4    4.180245114203298E-4    5.817909911641591E-4
                         8.249813925593977E-5   -6.208271779687770E-4    2.591843029152568E-1    4.799346723314353E-1   -2.059306426348900E-4    5.328447705500115E-4    4.389541307695504E-4   -9.638926768687405E-5
                         6.502982734014573E-4    1.466169993085110E-4   -2.112273178063538E-4    5.350896749387696E-4    2.645114996826938E-1    4.656091415020006E-1    4.064058829669449E-5   -6.977963370797634E-4
                         4.203840622345384E-4    5.626197789906843E-4    4.617501514452366E-4   -1.360482116326259E-4    2.156852668778892E-5   -7.036793200726683E-4    2.443332229878156E-1    4.764279031640757E-1

 1.600000000000000E9     2.759552163136701E-1    4.625419750506187E-1   -2.117206559999398E-4   -5.421503759767271E-4    5.888693138232737E-4   -2.362863438792299E-4    6.103737886236407E-4    3.034420999205076E-4
                        -1.968305854908029E-4   -5.404036967561921E-4    2.733092697829558E-1    4.744607514127408E-1    6.196332945814916E-5    4.203309158851154E-4    2.882779244400474E-4   -3.149900110795758E-4
                         5.878304215677954E-4   -2.136393928631316E-4    4.654776854690183E-5    4.352984954210700E-4    2.786444482515472E-1    4.610850760299909E-1   -2.594448092918619E-4   -5.815483375025170E-4
                         6.102618205115645E-4    2.724183983339767E-4    3.010067114168808E-4   -3.337929615803747E-4   -2.656673301936766E-4   -5.769792510433131E-4    2.580890842150104E-1    4.713313721251049E-1

 1.612500000000000E9     2.903564779612323E-1    4.567014063795402E-1   -3.508388643858125E-4   -3.371181374349846E-4    3.429964836894876E-4   -4.563041525920027E-4    6.740031736105512E-4   -8.418542816848834E-5
                        -3.870466831073712E-4   -3.529486478705717E-4    2.876755225284753E-1    4.679302672580396E-1    1.608040367253831E-4    3.171216009544007E-4    1.106575957055757E-4   -3.809233885261886E-4
                         3.528410824392335E-4   -4.680742488722814E-4    1.341144496059425E-4    3.156877270468882E-4    2.931651063639983E-1    4.556178659454224E-1   -4.240244547113993E-4   -3.292544329701291E-4
                         6.646473100719685E-4   -9.894595490211713E-5    8.664858573090935E-5   -3.892336591854970E-4   -4.419542954026445E-4   -3.439111873106557E-4    2.722534189897810E-1    4.650934590857683E-1

 1.625000000000000E9     3.050053055382373E-1    4.493848665767032E-1   -4.072066237085331E-4   -1.660871766859041E-4    4.529920465005158E-5   -5.512029457340012E-4    5.071366925931534E-4   -4.020083366176236E-4
                        -4.045740961172647E-4   -1.469068457675603E-4    3.023081014652143E-1    4.601348113512274E-1    1.470077040065787E-4    2.208914618925232E-4   -9.491318399674692E-5   -3.278273980631280E-4
                         6.009352986062229E-5   -5.431170569300034E-4    1.566008477435165E-4    2.296130332804550E-4    3.077038149561086E-1    4.489841888177669E-1   -4.110029423615789E-4   -1.400762608243545E-4
                         5.130184033018720E-4   -4.033620079867392E-4   -9.148189319856009E-5   -3.293264494350894E-4   -4.125109528355774E-4   -1.336703820478147E-4    2.865806693605037E-1    4.576713393644462E-1

 1.637500000000000E9     3.195796624087716E-1    4.406842529556421E-1   -3.463034514189126E-4   -4.257100124136468E-6   -2.161101178045320E-4   -4.133168060379009E-4    1.984752356200007E-4   -6.280132278230144E-4
                        -3.657003861037485E-4   -9.505149695799436E-7    3.168016045910454E-1    4.510909286517200E-1    2.043327939405357E-4    2.074730127232910E-4   -2.061921588616677E-4   -2.089473566176336E-4
                        -1.944174722801223E-4   -4.138448466636066E-4    2.016110888358509E-4    2.091042530310141E-4    3.221148151200216E-1    4.411419563865016E-1   -3.694483290613800E-4   -1.298953197258236E-5
                         1.673780262477238E-4   -6.063759495565853E-4   -2.268360304014164E-4   -2.046852415735073E-4   -3.587648225202783E-4   -2.899644583218417E-5    3.009398000581028E-1    4.493378458047314E-1

 1.650000000000000E9     3.340618641756590E-1    4.308630272718731E-1   -2.795347120253062E-4    5.127082459814814E-5   -3.187349794761497E-4   -2.270239880087843E-4   -1.851813076173990E-4   -5.767243088906203E-4
                        -2.897276409646293E-4    2.931377627756701E-5    3.313133946518775E-1    4.408860391887767E-1    2.975060732276564E-4    1.279805856669519E-4   -2.105836145368279E-4   -7.529187738060824E-5
                        -3.386642999994526E-4   -2.516535763262092E-4    2.937021683796118E-4    1.200232184555994E-4    3.365608400348662E-1    4.320700646732881E-1   -3.164157282574145E-4    4.159762786911631E-5
                        -1.727185093238349E-4   -5.636308768866541E-4   -2.468904283799208E-4   -7.476827601300314E-5   -3.394385798804384E-4    4.357958766574735E-5    3.151678515023473E-1    4.401182195061539E-1

 1.662500000000000E9     3.482784792058652E-1    4.199285326886165E-1   -2.935944440277211E-4    1.294943642516854E-4   -3.437072699652721E-4   -4.396790246259723E-5   -4.578341061603221E-4   -3.378641999463586E-4
                        -2.631419326801478E-4    1.214216229020632E-4    3.454972024750439E-1    4.294737547466126E-1    3.480170073868190E-4   -2.346278179443800E-5   -1.907392953935039E-4    2.346912213651703E-5
                        -3.560168303298595E-4   -4.377279134214607E-5    3.367238360568242E-4   -2.838585007022024E-5    3.509835505777051E-1    4.215957775610668E-1   -3.274355759320589E-4    1.435892948409012E-4
                        -4.539729584389516E-4   -3.605151045727818E-4   -2.132783633277214E-4    2.690549525881266E-5   -3.232621474376622E-4    1.254634871724685E-4    3.290711952077242E-1    4.296428116836891E-1

 1.675000000000000E9     3.621030215971588E-1    4.077335828000014E-1   -2.135336467383059E-4    2.031938442838652E-4   -3.054596399435410E-4    1.026403801332363E-4   -5.321005950715528E-4   -2.720840696797523E-5
                        -2.219443473480871E-4    2.009792394806438E-4    3.590471904750383E-1    4.166690346496796E-1    2.834660890504905E-4   -1.721263826262105E-4   -1.734115428626888E-4    8.641848140993320E-5
                        -2.999109554670017E-4    9.677785857857523E-5    2.729576478486711E-4   -1.784177766732082E-4    3.651511074671634E-1    4.096096341303460E-1   -2.384712959520678E-4    2.555611420830981E-4
                        -5.554334467099213E-4   -4.114639651153225E-5   -1.485846309335088E-4    8.383107802872757E-5   -2.371579606125615E-4    2.595958300146913E-4    3.421790455377808E-1    4.177703519011015E-1

 1.687500000000000E9     3.752684981197110E-1    3.944640724284055E-1   -1.050281176077573E-4    2.730897529389966E-4   -2.069439811019259E-4    1.808204978864412E-4   -4.354550767644875E-4    2.730448785565815E-4
                        -1.319815931686423E-4    2.780062545904003E-4    3.718391488440969E-1    4.025198010108523E-1    1.190719795066038E-4   -2.456117353170975E-4   -1.242306039370461E-4    1.025462696826963E-4
                        -1.914911894143785E-4    1.782660957501491E-4    1.166889112076057E-4   -2.226270198710177E-4    3.789368722443207E-1    3.961453675836730E-1   -1.042421842847091E-4    3.342224826833715E-4
                        -4.374658539409446E-4    2.738524377950942E-4   -1.314566872174981E-4    1.028649962643508E-4   -1.066560727981094E-4    3.362661882230179E-4    3.544986822275064E-1    4.045168872094947E-1

 1.700000000000000E9     3.875803596405206E-1    3.800404760618817E-1    2.103505172279041E-5    2.770829665588969E-4   -1.045832486695027E-4    2.363398934324976E-4   -2.106911709737631E-4    4.112506559107005E-4
                        -1.644543457508509E-6    2.827953408079613E-4    3.837387001641775E-1    3.872647924793416E-1    8.448969655286469E-6   -2.131001833623667E-4   -7.568932655681559E-5    1.562072039147578E-4
                        -1.028893507240932E-4    2.123088439194987E-4   -7.893124870904192E-6   -2.106874661952399E-4    3.920647274258078E-1    3.814296107192013E-1    5.123756880296108E-5    3.098715020187116E-4
                        -2.038103841266751E-4    4.305187721617693E-4   -7.604364147061033E-5    1.438769560269532E-4    5.515877627752849E-5    3.022162150934421E-4    3.660218587693800E-1    3.899843504186014E-1

 1.712500000000000E9     3.988890604047911E-1    3.647925595642502E-1    1.250516959128197E-4    1.913443849139508E-4   -2.672863867131056E-6    2.592808305181428E-4    9.349305581914975E-5    4.186785562312892E-4
                         1.217045733398927E-4    2.166268636049111E-4    3.944589096069519E-1    3.708427471426666E-1   -8.681772950865396E-5   -1.284471524340135E-4   -2.692626315010482E-5    1.829259438526638E-4
                        -3.022063417255991E-7    2.608612385302026E-4   -2.616949962516987E-5   -1.487050650649418E-4    4.042964940815547E-1    3.657269575635098E-1    1.633581642237254E-4    2.102615433309621E-4
                         7.002918738730830E-5    4.228801738800603E-4   -2.260380869424529E-5    1.822609738438777E-4    1.428824497991503E-4    2.064681578082197E-4    3.766375856749445E-1    3.743217373247750E-1

 1.725000000000000E9     4.090958822252008E-1    3.484315740109946E-1    1.774749166545060E-4    1.271979387527591E-4    1.241078204008270E-4    2.433588793532395E-4    2.718135574800290E-4    2.998368948799950E-4
                         1.550014883170799E-4    1.094493888159126E-4    4.041323753179863E-1    3.534927345089204E-1   -3.912723720278055E-5   -9.139183154270930E-5    6.847072139942853E-5    1.879252697093076E-4
                         1.336943734242330E-4    2.068854627685437E-4   -3.397716883170628E-5   -9.405031586310261E-5    4.154442384121007E-1    3.491429487538339E-1    1.755977312008167E-4    1.025939832070642E-4
                         2.763329610576525E-4    2.812983271485726E-4    6.293224719204056E-5    1.640669688554039E-4    1.693290587902966E-4    7.986515930803251E-5    3.863866047776699E-1    3.577524458014549E-1

 1.737500000000000E9     4.182124450401677E-1    3.311359069923266E-1    1.514171859795180E-4    3.767408243792247E-5    2.022742690137134E-4    9.983278658464310E-5    3.296592852917501E-4    8.792378233374755E-5
                         1.653213650498674E-4    5.907701074667739E-5    4.127089713343672E-1    3.351205176295232E-1   -9.697489572627667E-6   -1.188644734355119E-4    1.249439586433651E-4    1.470776168072890E-4
                         2.080519676542808E-4    1.094573497915692E-4   -4.258957109145851E-5   -1.103668662720845E-4    4.255215900171797E-1    3.315539911418419E-1    1.689705531917895E-4    1.759871150971841E-5
                         3.472243499682490E-4    7.234053193813308E-5    1.317004912476185E-4    1.412214363225250E-4    1.783681168629284E-4    1.825310751369840E-5    3.951425451024060E-1    3.403595647647664E-1

 1.750000000000000E9     4.263008334696519E-1    3.126216851362876E-1    1.690487527944385E-4   -2.155261874508937E-5    2.092774187825185E-4    2.953752830435880E-6    2.923755739588658E-4   -1.064750128328251E-4
                         1.583864746646315E-4   -3.060126485881849E-5    4.199065159235618E-1    3.158713120623075E-1   -7.701085431834786E-5   -1.048567223716760E-4    2.019512882337088E-4    6.046763222317392E-5
                         1.962650775203012E-4    1.499508735977603E-5   -6.634029487432986E-5   -1.184210887413702E-4    4.341815012203981E-1    3.131334700250878E-1    1.548272316504813E-4   -3.482494638655363E-5
                         3.044622224439159E-4   -9.212072817296177E-5    1.671232702968607E-4    6.891010320937323E-5    1.406609956065894E-4   -4.002507348755540E-5    4.025350486058166E-1    3.222210418500568E-1

 1.762500000000000E9     4.330308228736989E-1    2.931666990876092E-1    1.478956254130929E-4   -8.511131429746439E-5    1.715122040332860E-4   -6.658510586198734E-5    1.954924577987676E-4   -2.202511744256471E-4
                         1.287016414824097E-4   -6.049562973731847E-5    4.256411249494695E-1    2.960088535323007E-1   -1.260223143092405E-4   -9.860903915159670E-5    2.014458463474685E-4   -2.823166185618664E-5
                         1.934259909226430E-4   -6.101108381459462E-5   -1.247754380388381E-4   -9.090920787344869E-5    4.414059630718961E-1    2.938372022951286E-1    1.007059631453604E-4   -8.071178470383493E-5
                         2.267442945100697E-4   -2.286250222752557E-4    1.948462329376222E-4   -2.574005073485990E-5    9.572743478288657E-5   -8.621824879799159E-5    4.084373667708391E-1    3.036447430556713E-1

 1.775000000000000E9     4.383664970495630E-1    2.731986202477429E-1    9.131779572161964E-5   -1.164894184186800E-4    1.439759187298072E-4   -9.805812445807762E-5    4.087109693439453E-5   -3.052714697813364E-4
                         8.732608240931747E-5   -1.404331397171826E-4    4.296469578689280E-1    2.755568272680691E-1   -1.664397047600187E-4   -2.485320517885595E-5    1.623645528133896E-4   -1.425390554960038E-4
                         1.151052018037901E-4   -1.117113622980150E-4   -1.491880435092281E-4   -1.880037159719132E-5    4.469379241024055E-1    2.738459596207851E-1    4.998632129579075E-5   -1.226630930324048E-4
                         5.844749646202860E-5   -2.872917381509107E-4    1.494317932887908E-4   -1.243945600634172E-4    4.691764509624058E-5   -1.221615107994050E-4    4.127862362910243E-1    2.848020707879910E-1

 1.787500000000000E9     4.422613138197473E-1    2.528241002963719E-1   -2.266179304501800E-6   -1.615007056709460E-4    2.743973455234737E-5   -1.527395521884245E-4   -7.242461532389546E-5   -2.745645322669769E-4
                        -1.761888450787760E-5   -1.687135564657561E-4    4.319032625659572E-1    2.546111966938837E-1   -1.448571376301002E-4    2.182469547244170E-5    7.501804378173114E-5   -1.831252657862032E-4
                         4.954093471191626E-5   -1.471533904858440E-4   -1.371772881120771E-4    3.558371214850401E-5    4.507721552681176E-1    2.532303743954136E-1   -5.610206999561827E-5   -9.353999268931138E-5
                        -1.074097391503758E-4   -2.572870934185302E-4    1.024440967681340E-4   -1.817048458732428E-4   -1.992084883188118E-5   -1.053839536743866E-4    4.154382898328391E-1    2.655391899268088E-1

 1.800000000000000E9     4.447887324764652E-1    2.321679641643268E-1   -1.093260387008132E-4   -1.391412854827602E-4    1.409648727267748E-5   -1.244674445618391E-4   -2.265567680245626E-4   -1.843967870660900E-4
                        -1.118064856552323E-4   -1.449944092713242E-4    4.322418339448805E-1    2.333466124683473E-1   -1.145444646300893E-4    1.021628663423845E-4   -3.461560384885745E-5   -2.484413814669777E-4
                        -2.595267906302170E-6   -1.445136488754745E-4   -1.229791646745332E-4    8.002881183765991E-5    4.532895164150217E-1    2.321143434861881E-1   -9.395642000468922E-5   -6.364611171103409E-5
                        -2.339848528380253E-4   -1.792383236100740E-4   -6.922051651182292E-7   -2.217774818027007E-4   -8.155485754287339E-5   -5.671224808325360E-5    4.163805020612600E-1    2.459801986024369E-1

 1.812500000000000E9     4.457586306856079E-1    2.114106173459125E-1   -1.216467750052798E-4   -3.692794849330763E-5   -3.211925157124341E-5   -1.345051685098791E-4   -2.690533935966497E-4   -5.061569675296284E-5
                        -1.405125975554028E-4   -2.856073958475112E-5    4.308123215787767E-1    2.119182783072535E-1   -1.195227434016977E-4    9.533588269989143E-5   -1.064952938696725E-4   -1.940300412984169E-4
                        -3.567872398611942E-5   -1.673501408570547E-4   -8.026347956800452E-5    1.336285175741169E-4    4.543314825947216E-1    2.105581471481779E-1   -9.889794479212779E-5    2.474245382531522E-5
                        -2.691434131264413E-4   -1.696981869773183E-5   -1.180231025908986E-4   -2.121930369228819E-4   -9.033790889094524E-5    2.429669185852392E-5    4.158651125109115E-1    2.259747196385573E-1

 1.825000000000000E9     4.450091463825603E-1    1.906530095285484E-1   -1.409008681448947E-4    7.155732329123966E-5   -1.220626189545164E-4   -1.532362650232367E-4   -2.442146259559344E-4    1.066148185170748E-4
                        -1.144210480029385E-4    6.953436588080171E-5    4.275422706074535E-1    1.906731988161209E-1   -5.399614182163079E-5    1.442697094287963E-4   -1.997298964729294E-4   -1.143226836368836E-4
                        -1.049006529550982E-4   -1.380558421592314E-4   -5.140302399114828E-5    1.677160344991061E-4    4.537908378750165E-1    1.889496649097501E-1   -6.566412523896831E-5    9.105692397527615E-5
                        -2.434600126551378E-4    1.084246540271684E-4   -1.919015694081166E-4   -1.333626350564855E-4   -6.233153383660830E-5    8.993015421492635E-5    4.138336168579625E-1    2.058600709280345E-1

 1.837500000000000E9     4.423561864297032E-1    1.698411877271947E-1   -7.910276969227067E-5    1.193514831948678E-4   -1.875747456471268E-4   -7.445038513571677E-5   -1.379002344422039E-4    2.072970813431589E-4
                        -9.186415297387460E-5    1.271126258047756E-4    4.223334238861124E-1    1.698330190511237E-1    1.243980616226378E-6    1.867390924795799E-4   -2.448451481531366E-4    1.996341908998380E-5
                        -1.717172148006019E-4   -8.215254221189816E-5    1.079925076562065E-5    1.643687738422273E-4    4.516455001817796E-1    1.674925208584827E-1    2.360681241778240E-5    1.155922935332605E-4
                        -1.365896673697792E-4    2.013525502653687E-4   -2.492320462717139E-4    2.651277349490893E-6   -1.633696028742859E-5    1.058365159851227E-4    4.103959945309659E-1    1.859575832701581E-1

 1.850000000000000E9     4.378895353213547E-1    1.493384099323134E-1    7.612540361384382E-6    1.050876045141986E-4   -2.044399965558370E-4    4.637370921573187E-5    1.357146564815423E-5    2.334758721402457E-4
                        -4.195639724481750E-6    1.313011164193346E-4    4.152544727200028E-1    1.497533945025366E-1    9.437891212400008E-5    1.651139293966013E-4   -2.093619281630073E-4    1.159301165850865E-4
                        -2.293690047556584E-4    3.676213241613968E-5    9.518072826154919E-5    1.768676152798813E-4    4.479098805073521E-1    1.465287426550923E-1    8.705786562767645E-5    9.693618981846221E-5
                         7.260960480804244E-6    2.520898686462802E-4   -2.243051056929451E-4    1.487538401064149E-4    6.832528176824767E-5    9.266682583992562E-5    4.054098583136008E-1    1.665116672302046E-1

 1.862500000000000E9     4.315720590998531E-1    1.289532682204689E-1    7.444935343469566E-5    1.103994510490856E-4   -1.878954993160759E-4    1.533114370757895E-4    1.572383382188741E-4    1.950645019744962E-4
                         8.243767953613524E-5    9.564904771975934E-5    4.064071069791409E-1    1.305372673883804E-1    1.515193827544245E-4    1.359001155832211E-4   -1.010553693447904E-4    2.650424766767059E-4
                        -1.976170031629843E-4    1.270918401075715E-4    1.609366206184497E-4    1.243118675271701E-4    4.424262694367899E-1    1.260809198331537E-1    1.229845303430032E-4    6.574931917586313E-5
                         1.148750376514969E-4    2.046104334408130E-4   -1.086711722256059E-4    2.636251639244907E-4    9.950346261222477E-5    4.903751722698008E-5    3.987598804234505E-1    1.477779167369744E-1

 1.875000000000000E9     4.233545682956242E-1    1.089963365067458E-1    1.499264156454042E-4    5.113156724005303E-5   -9.360891632182850E-5    2.032833571148009E-4    2.373081689648290E-4    8.433687550916255E-5
                         1.265644763027061E-4    7.444878307872612E-5    3.957881112188295E-1    1.123255304041956E-1    1.868140979412186E-4    1.100905992301870E-5    3.553235294132921E-5    2.431365655276785E-4
                        -9.988419267557124E-5    2.386129599500701E-4    2.056399401430595E-4    3.298023945117825E-5    4.352068387256676E-1    1.061602528409992E-1    1.407298790518682E-4    8.129275487494578E-6
                         2.259318609979814E-4    9.296523891155090E-5    1.221679211571118E-5    2.485380112724546E-4    1.378587751766207E-4    1.904106967771322E-5    3.903450595875970E-1    1.299384298093216E-1

 1.887500000000000E9     4.133601446088224E-1    8.968059185678948E-2    1.155839940067529E-4   -1.203126501006765E-5    1.597279411834883E-5    2.401928259892964E-4    2.301668374331675E-4   -7.174727988713231E-5
                         1.515744845545107E-4   -3.976363702885673E-5    3.833694331017391E-1    9.520982213159096E-2    1.818321855583650E-4   -5.601724284063855E-5    1.982369877536801E-4    1.961373631876525E-4
                         4.420797491324861E-5    2.463254872169437E-4    2.001622873379226E-4   -5.162413129243873E-5    4.260238340527250E-1    8.703227641052645E-2    1.218747367895805E-4   -6.265665567419735E-5
                         2.467750571504940E-4   -5.661191680618130E-5    1.703831893581900E-4    1.986791878431556E-4    1.400020527167906E-4   -7.149734723773537E-5    3.800127562390554E-1    1.129116525794287E-1

 1.900000000000000E9     4.017753051757783E-1    7.124497610039549E-2    1.396035838711375E-4   -1.175830802830279E-4    1.706180336332247E-4    2.105166299410108E-4    1.616556698837614E-4   -1.849166962360141E-4
                         1.287763528406704E-4   -6.886927983708338E-5    3.692318207998087E-1    7.938358449614284E-2    1.667626074434450E-4   -9.396764148348419E-5    2.786838549537736E-4    8.059144712840524E-5
                         1.971205170216044E-4    2.131315320671883E-4    1.329602733483971E-4   -1.150692729839423E-4    4.150623481643527E-1    6.870491871590728E-2    9.759799441997327E-5   -1.103242938868096E-4
                         1.495334829074252E-4   -1.796014102164383E-4    2.771418745428475E-4    7.221635050063270E-5    1.083118234400485E-4   -1.284957402387815E-4    3.679775335854199E-1    9.690656875484992E-2

 1.912500000000000E9     3.886368925768623E-1    5.396283516212077E-2    8.769183041222671E-5   -1.228556561881266E-4    2.610567541321061E-4    8.756119236864837E-5    4.667283159108477E-5   -2.090016710064495E-4
                         6.915006718868434E-5   -1.261714559005528E-4    3.535643715333951E-1    6.503660112095680E-2    1.037677251727713E-4   -1.507659787288797E-4    2.328304637190766E-4   -5.260948020207480E-5
                         2.649504726622591E-4    6.408481416285362E-5    7.198167214061931E-5   -1.581962444302509E-4    4.024097437034607E-1    5.112276283497357E-2    2.748732161197000E-5   -1.537986605071454E-4
                         2.237572455105990E-5   -2.269412161960979E-4    2.425759295761650E-4   -6.065286474866139E-5    3.790565723115838E-5   -1.455760528357828E-4    3.542431322493065E-1    8.191734452490478E-2

 1.925000000000000E9     3.740867758704379E-1    3.827698216401058E-2    2.427956313340217E-6   -1.659987628987782E-4    2.576294541123092E-4   -8.417725019117075E-5   -9.290661097906654E-5   -1.935293702107631E-4
                         8.378724820254220E-6   -1.665162539472147E-4    3.366302079092175E-1    5.234790164354800E-2    1.059281322465666E-5   -1.970712913792233E-4    1.805089857549257E-4   -1.882976517065168E-4
                         2.552162624645361E-4   -9.194990690957584E-5    1.530960533149393E-5   -1.805617482799825E-4    3.882816784247192E-1    3.465812796949397E-2   -5.568049417755795E-5   -1.770289630925707E-4
                        -1.007625701490292E-4   -1.826853022819718E-4    1.569634163906537E-4   -1.895853044265972E-4   -4.062148288228878E-5   -1.733314501293330E-4    3.391483401680247E-1    6.821005032123896E-2

 1.937500000000000E9     3.581088979267726E-1    2.420478352124877E-2   -7.970507942053013E-5   -1.446826954093152E-4    1.426924285121819E-4   -2.488831435566800E-4   -1.850362172700072E-4   -1.083107853763415E-4
                        -6.895345377892183E-5   -1.361471159128005E-4    3.186439337687735E-1    4.147921098382382E-2   -5.933304802398209E-5   -1.872074351408486E-4    4.649950650724758E-5   -2.237428810923959E-4
                         1.974472046049379E-4   -2.111943832721389E-4   -4.418064142977445E-5   -1.934148377247495E-4    3.728737252957610E-1    1.954809287413165E-2   -1.213317131263802E-4   -1.667667675318784E-4
                        -1.891142884607596E-4   -8.882545277617718E-5    3.233508514375879E-5   -2.431720371884045E-4   -1.050259762870187E-4   -1.512223080750088E-4    3.228621568980665E-1    5.599465675554541E-2

 1.950000000000000E9     3.408172405898253E-1    1.206092112380995E-2   -1.189675108756053E-4   -8.648021831917081E-5    2.999983459499970E-5   -2.484441153312252E-4   -1.897843573963666E-4    4.232833880982260E-5
                        -1.073133347828444E-4   -9.579112230347292E-5    2.998079680356581E-1    3.273735334845725E-2   -1.136427041017590E-4   -1.205688441099525E-4   -7.563242902352692E-5   -2.205874941741332E-4
                         1.034225895831447E-5   -2.573391414498990E-4   -1.227240886764005E-4   -1.423265811189507E-4    3.562346174028287E-1    5.898581382601974E-3   -1.671168202334179E-4   -8.841617541505412E-5
                        -1.998924449862568E-4    4.834103513599282E-5   -1.013909288103834E-4   -2.320716858983823E-4   -1.521902523047364E-4   -8.250434787117312E-5    3.055773370965773E-1    4.567077560669783E-2

 1.962500000000000E9     3.223919206805616E-1    1.896554430878875E-3   -1.506303248006003E-4   -4.285126078287046E-5   -1.306615970765994E-4   -2.429276148953247E-4   -1.304668793888369E-4    1.204279269340932E-4
                        -1.580515630609106E-4   -3.135031427842734E-5    2.802504650235401E-1    2.624739193341633E-2   -1.766664858798129E-4   -8.767515985531418E-5   -1.941208196893938E-4   -1.298798282698686E-4
                        -1.286392007615660E-4   -2.413633791446440E-4   -1.898822831720701E-4   -8.905018884407897E-5    3.385933735270000E-1   -5.946251808483971E-3   -2.131895950988220E-4   -3.135741901205702E-5
                        -1.034068582363912E-4    1.411100303526962E-4   -1.938581114289658E-4   -1.355540006559510E-4   -1.965569651742973E-4   -2.601527035978711E-5    2.874403953680027E-1    3.743775825525784E-2

 1.975000000000000E9     3.028755474283735E-1   -6.252947744991955E-3   -1.585320046569614E-4    5.194642339127513E-6   -2.560110718946948E-4   -1.329266668887797E-4   -3.947145175157852E-5    1.604272853267915E-4
                        -1.415806374206806E-4    3.280560856413612E-5    2.602611638188387E-1    2.229081038090345E-2   -2.197518076798810E-4    3.283022711973160E-5   -2.238502812951371E-4   -2.430581758931782E-5
                        -2.102528935949463E-4   -1.414643798895687E-4   -2.015468541094995E-4   -2.694949714240287E-6    3.200281751196851E-1   -1.572785523255920E-2   -1.968283520597823E-4    5.433157746803383E-5
                        -4.818877293286912E-5    1.690698940521893E-4   -2.426697956948658E-4   -7.422751371352311E-6   -1.889340638344444E-4    5.623592782199758E-5    2.685276783332930E-1    3.151329702479560E-2

 1.987500000000000E9     2.825891456744971E-1   -1.224733336061068E-2   -1.633023233567875E-4    6.695774161423148E-5   -2.615344936727523E-4    2.194762366420405E-5    6.788045401289765E-5    1.343886876372027E-4
                        -1.402745068323320E-4    6.593670633982373E-5    2.399738073259362E-1    2.091987441706049E-2   -1.878052856801490E-4    1.196089342307857E-4   -1.969806214892084E-4    1.365702164314729E-4
                        -2.702314563670610E-4    1.722487744081490E-5   -1.847866455290408E-4    8.141938720217205E-5    3.006505642194741E-1   -2.317456868506691E-2   -1.535339855469589E-4    1.142382769727400E-4
                         6.303655354970514E-5    1.742989562391372E-4   -2.115843896631793E-4    1.051204210599248E-4   -1.750542442137279E-4    1.150500216154661E-4    2.490022123553823E-1    2.808886682178113E-2

 2.000000000000000E9     2.618046014829390E-1   -1.608905952224274E-2   -1.059790018776980E-4    1.603676767362420E-4   -1.965361137134194E-4    1.358844938305165E-4    1.353626576632538E-4    8.533830568841770E-5
                        -9.711395959087234E-5    1.335789015970185E-4    2.196877001241337E-1    2.203833193448305E-2   -1.253880648869145E-4    1.536519640526236E-4   -9.780396036391636E-5    2.216182763913711E-4
                        -1.877106552432646E-4    1.601154217839137E-4   -1.508287683806166E-4    1.616386057032729E-4    2.806501743585438E-1   -2.834199835929791E-2   -8.254603659510888E-5    1.538420105266006E-4
                         1.371887438676986E-4    6.823935280262362E-5   -9.357251307076853E-5    2.054951060635707E-4   -1.041174430981345E-4    1.840727547834496E-4    2.291071708720550E-1    2.713210620410845E-2

 2.012500000000000E9     2.407579825215471E-1   -1.816738448647466E-2   -3.913858040313669E-5    1.526194850219162E-4   -9.066052116039924E-5    2.290694778045384E-4    1.489581056615097E-4   -4.076747074583998E-5
                        -4.760364944272261E-5    1.670842606605347E-4    1.998275919656362E-1    2.508884714357524E-2   -6.450837539635097E-5    2.299354373701773E-4    9.585665899306201E-6    2.090016881416801E-4
                        -9.307398114304278E-5    2.096761974644338E-4   -3.708509478932343E-5    2.179536206705985E-4    2.602771097160014E-1   -3.163860444334028E-2   -8.370840180335148E-6    2.059489352727381E-4
                         1.535620945882538E-4   -2.467507154271773E-5    1.701798666707701E-5    1.856901216508036E-4   -9.229580632694193E-6    2.224535463262967E-4    2.092957056462026E-1    2.810296764301426E-2

 2.025000000000000E9     2.200682823501856E-1   -1.777340057570263E-2    7.180146026286228E-6    1.617431949636435E-4    4.583436789482269E-5    2.299581601904791E-4    1.009073742301283E-4   -7.171618567942126E-5
                         3.010375672952592E-5    1.895069340150109E-4    1.806887652355265E-1    3.056482550201363E-2    7.932320219980045E-5    2.184048539629214E-4    1.448150148881347E-4    1.651115390877552E-4
                         6.322098607993294E-5    2.502815124103470E-4    5.920748586038770E-5    2.037640714576551E-4    2.397191646664054E-1   -3.258507050880363E-2    1.021563815741856E-4    2.119306096052275E-4
                         1.029933786724517E-4   -1.018217273922411E-4    1.333266902217145E-4    1.429873200026795E-4    7.392710804667041E-5    2.068770333433720E-4    1.898508977481328E-1    3.154548848831309E-2

 2.037500000000000E9     2.000299540000354E-1   -1.493484837551787E-2    9.444441673395742E-5    1.193450392632574E-4    1.850367386221633E-4    1.718431459183612E-4    3.134663647013733E-5   -1.316709376960051E-4
                         1.029783123343348E-4    1.714076870554330E-4    1.627259252330358E-1    3.842548596646450E-2    1.420846002250949E-4    1.409562748639258E-4    1.605769145911874E-4    4.869587246945697E-5
                         1.818844168216403E-4    1.274961737872828E-4    1.663336708882041E-4    1.620760448843451E-4    2.192889020487118E-1   -3.119883041856621E-2    1.802128225473543E-4    1.338717912571126E-4
                         3.110467301381733E-5   -1.128723673702642E-4    1.820932022323221E-4    4.364621729959157E-5    1.559202535329879E-4    1.459345826731205E-4    1.711899595324522E-1    3.741021457207902E-2

 2.050000000000000E9     1.810681499354563E-1   -9.539567768461982E-3    1.496618290372587E-4    6.579529337681266E-5    2.021487994671296E-4    1.242043085025481E-5   -1.768947619748464E-5   -1.460958542234417E-4
                         1.519818317746305E-4    1.028937030570594E-4    1.462361767953033E-1    4.821617513793952E-2    1.942879095963090E-4    5.341692299731481E-5    1.739953001351779E-4   -5.239676231869441E-5
                         2.250586873830162E-4    7.971745934664000E-6    2.259968690994760E-4    4.090494428981195E-5    1.995454129018230E-1   -2.766921336772434E-2    2.155980043241528E-4    5.891516552909812E-5
                        -3.880639975249729E-5   -1.009176311766806E-4    1.835773830711304E-4   -5.707049408330068E-5    1.978768086491368E-4    5.859174933703065E-5    1.537886835769162E-1    4.545508543564142E-2

 2.062500000000000E9     1.633092300143949E-1   -1.946777345351507E-3    1.649458898198575E-4    1.110549241918439E-5    1.761502832526630E-4   -6.612753462212307E-5   -8.639747147984577E-5   -6.186944528999493E-5
                         1.642794887554247E-4    2.348359067074427E-5    1.315833095386613E-1    5.997091557291058E-2    1.777444645776024E-4   -6.223503472211931E-5    9.464368826163170E-5   -1.444796421429250E-4
                         1.664820070741998E-4   -7.833894168069636E-5    2.033912654605658E-4   -4.996834244068341E-5    1.807477976586679E-1   -2.212295419382580E-2    2.108539086531983E-4   -3.980084451521369E-5
                        -9.479375222541210E-5   -6.595964938785963E-5    9.853603823027861E-5   -1.324496294861914E-4    2.237853448260060E-4   -4.785731277753437E-5    1.379546970933857E-1    5.565736790461628E-2

 2.075000000000000E9     1.469495412098369E-1    7.845613034834449E-3    1.490611307598998E-4   -5.893070213091922E-5    9.682302028247181E-5   -1.383798874531926E-4   -1.148070395811356E-4    2.802871761587076E-6
                         1.386221780144952E-4   -5.572989006205841E-5    1.189256787302240E-1    7.349806424029662E-2    1.345249658970604E-4   -1.400332849562825E-4    2.659500562126659E-5   -1.388268935871427E-4
                         9.201387402985816E-5   -1.626763318762842E-4    1.379790426159575E-4   -1.392585130479764E-4    1.632731863402685E-1   -1.451488315417096E-2    1.677215682672443E-4   -1.043532465024247E-4
                        -1.027640115152334E-4   -2.975883565300154E-7   -4.882767469066031E-6   -1.613959515478827E-4    1.836933033332287E-4   -1.084472210495577E-4    1.239412878861417E-1    6.783195031640142E-2

 2.087500000000000E9     1.319774106003406E-1    1.948536232125693E-2    1.157993768000872E-4   -1.170758173556320E-4   -1.976540773015869E-5   -1.463137045197116E-4   -8.501268746939035E-5    4.563281059973852E-5
                         1.101763332054896E-4   -1.213113494669217E-4    1.082302360327004E-1    8.851070214217499E-2    3.241661589757798E-5   -1.786823640162395E-4   -7.824651669009595E-5   -1.413968831827239E-4
                        -8.075842187728718E-6   -1.732740119139977E-4    5.854060888219062E-5   -1.835879129424226E-4    1.473143573699485E-1   -5.017408145435999E-3    1.016718355619449E-4   -1.631488110201302E-4
                        -7.853549084998961E-5    5.282754451384315E-5   -6.927341533988183E-5   -1.151438179427237E-4    1.195411679091949E-4   -1.881732797033285E-4    1.117062557385400E-1    8.171603375623093E-2

 2.100000000000000E9     1.186530152562319E-1    3.265933559453348E-2    8.055306857132383E-5   -1.286765117315849E-4   -9.836617604414191E-5   -1.255721936349873E-4   -4.349567518606394E-5    8.623920484501270E-5
                         5.387876913811431E-5   -1.285441779329840E-4    9.967241543435151E-2    1.045802652443389E-1   -2.019797928138030E-5   -1.871609745924848E-4   -1.064804484906864E-4   -5.782193804017685E-5
                        -8.640025995717253E-5   -1.273836985334314E-4   -2.598601699735833E-5   -1.643001068316732E-4    1.329901530391408E-1    6.306613268918669E-3    9.025708092294627E-6   -1.778252938567485E-4
                        -3.080236642332404E-5    7.804291234373432E-5   -1.259500886689252E-4   -3.676602959785033E-5    1.551400695620082E-5   -1.794503186153987E-4    1.013856963960482E-1    9.695786731801689E-2

 2.112500000000000E9     1.069405746213815E-1    4.680744244576746E-2   -1.266392998997406E-5   -1.553652234278183E-4   -1.227424737554744E-4   -5.505008635125635E-5    6.241110878008122E-5    9.205161073621649E-5
                        -3.335995997440409E-6   -1.313448914010728E-4    9.313016914915252E-2    1.211159629691561E-1   -1.189834575535310E-4   -1.661188158264467E-4   -1.121366424892418E-4    3.876766165907468E-5
                        -1.531184924605453E-4   -4.385571026462354E-5   -1.118295978153294E-4   -1.376585488777246E-4    1.204603716550180E-1    1.897240430350194E-2   -6.888243385119005E-5   -1.579430801211756E-4
                         1.367811685711397E-5    7.097744935762147E-5   -8.589866280639691E-5   -4.327550451430400E-7   -6.466369534692960E-5   -1.664404276778855E-4    9.309168995816691E-2    1.130540303843922E-1

 2.125000000000000E9     9.703705274324080E-2    6.169317186770377E-2   -6.865929712242346E-5   -1.380515048036581E-4   -1.093890272731804E-4    2.632511509032717E-5    7.004372970461842E-5    4.824160122333131E-5
                        -5.794993996426366E-5   -1.481351378360166E-4    8.857247808696485E-2    1.380160858514640E-1   -1.322855557205250E-4   -5.087645001329793E-5   -8.528880140793051E-5    8.167424571468629E-5
                        -1.195292700800011E-4    3.186169771160273E-5   -1.443634020436891E-4   -4.811507613101182E-5    1.096304084381488E-1    3.288883493641693E-2   -1.134728123546277E-4   -1.102836903102605E-4
                         5.584577476383403E-5    4.683294364390466E-5   -9.189974628719600E-5    5.139070743641725E-5   -9.933206045524856E-5   -1.107498529316092E-4    8.687050862326692E-2    1.295985712941882E-1

 2.137500000000000E9     8.912682034839341E-2    7.702838179188640E-2   -1.433608838434654E-4   -7.342305107979844E-5   -1.078806524032712E-4    6.519414796448975E-5    6.706574324217714E-5    1.379739862958506E-5
                        -1.298492158182343E-4   -8.264945978037938E-5    8.605736376608077E-2    1.545851656732567E-1   -1.611476324082388E-4    1.106359855886916E-5   -4.202509848877870E-5    7.962968962477560E-5
                        -6.967901012758013E-5    1.063390161278712E-4   -1.641845824930692E-4    1.627323002227874E-5    1.005072483244668E-1    4.761712534069642E-2   -1.500649750027989E-4   -5.171905112883769E-5
                         7.592396933609392E-5    1.280174722832350E-5   -2.918846610604409E-5    8.757206517310755E-5   -1.562386365727435E-4   -6.904002843135298E-5    8.282509800508392E-2    1.463047770932820E-1

 2.150000000000000E9     8.333897017279665E-2    9.250723871714703E-2   -1.257316025314316E-4   -2.224705051250357E-5   -2.394972246927004E-5    1.589758666163978E-4    6.858932018629717E-5   -6.561362482661585E-5
                        -1.257546707326987E-4   -2.703352265583162E-5    8.564609209855664E-2    1.709153889209959E-1   -1.415711770964805E-4    6.683152205325289E-5    4.377618731061333E-5    7.701278628547286E-5
                        -5.024312728202797E-5    1.101692719394413E-4   -1.200754480978756E-4    8.280388657643918E-5    9.318787031262761E-2    6.286557930464159E-2   -1.428786970425381E-4    2.671421811300159E-6
                         7.992151803505737E-5   -4.064336989371453E-5    1.475721588585270E-5    7.683060170291103E-5   -1.489681623914189E-4    2.080714539144421E-5    8.101433170919249E-2    1.629469047383315E-1

 2.162500000000000E9     7.960142170677793E-2    1.080657586421093E-1   -1.082662750442549E-4    3.659639204994386E-5    4.541787865087993E-5    1.125561858705053E-4    3.821880364743561E-5   -5.408503141243435E-5
                        -1.093030136256623E-4    8.752696483969890E-6    8.724271279680719E-2    1.866983207352378E-1   -5.688716439477948E-5    1.231184445922841E-4    8.839410705859338E-5    3.325125030083754E-5
                         3.545955540089701E-5    1.134612225789493E-4   -6.167752148583262E-5    1.340249738045720E-4    8.769354193662433E-2    7.821935795401724E-2   -1.258163993742995E-4    6.544241386315065E-5
                         3.307951351809765E-5   -4.069611904500658E-5    5.147462376523857E-5    6.064504890756268E-5   -1.392498492215636E-4    7.415922688793222E-5    8.127286110498427E-2    1.794039183507287E-1

 2.175000000000000E9     7.779802748713215E-2    1.235780816946173E-1   -7.903094631025820E-5    8.374811190531757E-5    9.946904145209587E-5    6.668963589878249E-5   -1.640529716982143E-5   -4.205519368703270E-5
                        -6.641568541889148E-5    6.180520069701009E-5    9.058454812208624E-2    2.019556237315107E-1   -1.914702785169408E-6    1.438736772809738E-4    8.336335198042096E-5   -5.861651139058482E-6
                         8.065413991954927E-5    3.445930449187568E-5   -5.755946633076960E-6    1.333484361049539E-4    8.392998092066897E-2    9.342032818767841E-2   -8.616017695166175E-5    8.553024674120095E-5
                        -6.781289840344538E-7   -4.691570166643895E-5    6.837030878277951E-5    1.345104782004513E-5   -6.719092836790233E-5    7.664501177511622E-5    8.341482401064165E-2    1.955493400519444E-1

 2.187500000000000E9     7.785140397346310E-2    1.389308995194579E-1   -2.522874979328167E-5    9.577208637127891E-5    9.253637934197429E-5    1.744202672288368E-6   -4.225472591194951E-5   -3.060274133115777E-5
                        -2.534866480136678E-5    6.581688956811219E-5    9.549573424419885E-2    2.165841567273502E-1    6.814677963861749E-5    1.175717387767640E-4    5.108222000699400E-5   -1.415466057405174E-5
                         8.870538094970635E-5    1.402311406501494E-5    6.503597926718415E-5    1.086457111986294E-4    8.190680864532317E-2    1.084120095179046E-1   -1.707818074751683E-5    1.134812946616914E-4
                        -2.422337059006403E-5   -2.686541713845369E-5    4.755612805377949E-5   -2.617194662265972E-5   -9.810216153256683E-6    9.315282968188685E-5    8.725386745898178E-2    2.111937728374171E-1

 2.200000000000000E9     7.947477954514393E-2    1.542481295517912E-1   -2.368724134529152E-6    8.749840016841728E-5    7.059125509526340E-5   -4.435409759496594E-5   -4.826266928617016E-5   -3.365026928433739E-5
                         1.106782165898849E-5    8.896053480624739E-5    1.016768844322927E-1    2.306506994439294E-1    7.698358737062491E-5    7.994744580551769E-5    4.205213422394539E-5   -4.527444934948468E-5
                         7.877692377070780E-5   -3.980182550144814E-5    1.133171360412374E-4    6.182887355538949E-5    8.168843848476449E-2    1.230835035622509E-1    1.839825358155883E-5    8.671229994693672E-5
                        -5.411863233347975E-5   -3.281064350934619E-5    1.831210058994785E-5   -4.855856954211631E-5    2.361234185697587E-5    1.036951047395748E-4    9.252772735272294E-2    2.262874796023580E-1

 2.212500000000000E9     8.240774287286382E-2    1.693085026863582E-1    4.016480783983118E-5    6.547448028583701E-5    5.010925869583589E-5   -7.372495913750117E-5   -3.279758597672282E-5    1.753324868138775E-5
                         2.199636455385087E-5    7.994519937499783E-5    1.087820797062556E-1    2.441173008862547E-1    1.066554447911372E-4   -3.121201150236228E-5    4.536355412622002E-6   -4.708289806994252E-5
                         2.696669101130510E-5   -4.594152103041754E-5    1.116513057207657E-4   -1.015817011929667E-5    8.315984725771020E-2    1.373645259932543E-1    5.282128873323043E-5    7.004707838469262E-5
                        -2.879265063852065E-5    2.874213207598853E-5   -5.747403815456679E-6   -4.721296138796220E-5    6.922983805082262E-5    6.879941284042346E-5    9.903687563240332E-2    2.405830136421133E-1

 2.225000000000000E9     8.637358315881477E-2    1.838689721705697E-1    7.348981852479738E-5    4.565276748961622E-5   -2.605782094103483E-5   -5.235194974939833E-5   -6.938160773304116E-6    2.919890848671329E-5
                         5.124759668184124E-5    2.400783034675635E-5    1.167532680055269E-1    2.565425104985523E-1    1.041953183574580E-4   -4.974058046784545E-5   -1.118641966096711E-5   -3.720860955541142E-5
                        -1.539051304603406E-5   -6.704043628552769E-5    1.056785017107828E-4   -4.682094808594030E-5    8.608175623405437E-2    1.513222059411016E-1    4.188568155773338E-5    4.490788832925217E-5
                        -1.046397623872282E-5    5.086945234115833E-5   -4.573534290018947E-5   -2.182422091702273E-5    7.563947142403280E-5    6.877186793141133E-5    1.065684055993478E-1    2.539598548696967E-1

 2.237500000000000E9     9.131838286796809E-2    1.978170890469809E-1    7.027728077061935E-5    2.239066334151322E-5   -5.550960373396079E-5   -4.569588362655345E-5    6.159545683762816E-6    4.400243466335174E-5
                         8.886487579217308E-5    1.396940412564945E-5    1.254600549642005E-1    2.678825769573491E-1    5.805686176345093E-5   -6.828541966084989E-5   -4.112610541950995E-5   -2.122097052143653E-5
                        -4.974353910275938E-5   -7.563066344369785E-5    4.828162324929884E-5   -8.308488900501090E-5    9.025110673209027E-2    1.649402169380081E-1    6.136596836441687E-5    7.672442275837141E-6
                        -3.985408798880714E-5    4.151957959167304E-5   -1.912035554852172E-5   -2.746203997823966E-5    8.894831066324448E-5    1.765417512862467E-5    1.151437601772766E-1    2.662637675966898E-1

 2.250000000000000E9     9.728149269040587E-2    2.108650268001211E-1    6.662852522675763E-5   -2.872430552962106E-5   -2.752530777634681E-5   -3.764329463924276E-5    1.990002882018322E-5    3.817620621137780E-5
                         5.040852550799100E-5   -9.537178890410381E-6    1.350505711067844E-1    2.780774145519397E-1    5.127911722672230E-6   -8.259397355711786E-5   -4.485051117111395E-5    1.141416661799844E-5
                        -4.282632794175895E-5   -3.643232611311110E-5   -6.606866560834679E-6   -9.372448395598045E-5    9.543454985201411E-2    1.780524996967058E-1    4.365925850945020E-5   -1.932353605932160E-5
                         3.134392223495230E-5    1.929844163158078E-5   -9.191293443319888E-6   -6.596394711079712E-6    4.671291822838052E-5   -8.546513102960090E-6    1.249043672615503E-1    2.774267882336214E-1

 2.262500000000000E9     1.040617247672486E-1    2.229303113036679E-1    2.475039454167751E-5   -4.738508082029293E-5   -5.034325084408121E-5    2.976442716706102E-5    3.272821483912272E-5   -9.559474165737576E-6
                         3.474664115140526E-5   -3.296032458754536E-5    1.455186094080321E-1    2.871972362954892E-1   -6.523209432628435E-5   -5.022938289579548E-5   -2.563803440523588E-5    1.202906834812949E-5
                        -2.688945785159384E-5    1.273864959901517E-5   -6.498988609600863E-5   -9.773872476638848E-5    1.015419277296740E-1    1.905001295562337E-1    3.901422618359072E-5   -2.256980134788608E-5
                         4.352973472006641E-5   -1.402710706652587E-5   -2.871445330099202E-5    1.461525077782857E-5    3.925808352792496E-5   -4.807094048020920E-5    1.356949089608708E-1    2.876441413740149E-1

 2.275000000000000E9     1.119164941048198E-1    2.337978121185846E-1   -1.846093314654641E-5   -3.577680711953403E-5   -1.103970711557875E-5    7.118405000404106E-5    2.978846721549905E-5   -3.484647978315048E-5
                         2.561015582349503E-5   -3.530385530063744E-5    1.567509974220188E-1    2.953963733648151E-1   -4.331502776122438E-5   -5.559779970622662E-5   -1.459010868687428E-5   -1.260426096483492E-5
                        -2.728195670416273E-5    6.843329291851572E-5   -6.303172545642094E-5   -6.582329660247425E-5    1.083856405086429E-1    2.022732840021495E-1    1.833906801641922E-5   -4.892356402436228E-5
                         2.815079008743669E-5   -2.452484905382521E-5   -9.742880339847449E-7    2.775620985672292E-5    1.061225305828017E-5   -4.773983641168196E-5    1.471533805197630E-1    2.969446559184002E-1

 2.287500000000000E9     1.208666330676208E-1    2.437463549165901E-1   -1.331902244291264E-5   -4.431117554151834E-5   -1.252690148131829E-5    4.256379548095702E-5    1.879169337420401E-5   -2.565057630336030E-5
                         9.119663921124043E-6   -6.359621149138034E-5    1.687314179509846E-1    3.027219241939227E-1   -7.849467302592266E-5   -1.037024736321384E-5    2.124238932378671E-5   -1.619026297866524E-6
                        -2.114782395326999E-5    7.296459819696570E-5   -1.035969681379678E-4   -2.463249561811226E-5    1.160544373346622E-1    2.130605633026302E-1   -3.229045800449127E-6   -8.497093346008766E-5
                         1.065398737975622E-5   -8.158618613914145E-6   -8.159178607171317E-6    2.964033672536393E-5   -8.189651794525917E-6   -4.644685026711376E-5    1.593184188569085E-1    3.053858266134609E-1

 2.300000000000000E9     1.308550229889553E-1    2.529041255444728E-1   -5.847989038641891E-5   -3.138837814019547E-5    1.778563190076305E-5    4.059978867852995E-5    2.370540519803655E-5   -4.407201402261184E-5
                        -5.009301641691207E-5   -3.845127575585092E-5    1.812790633439371E-1    3.093208984350885E-1   -8.866568505239368E-5    7.808772919118115E-6    3.129344895227377E-5   -2.946008934427561E-6
                         1.197981903238327E-5    5.822383832042432E-5   -7.160965743537883E-5    2.555930259535857E-5    1.245121656572304E-1    2.229107840063689E-1   -2.846281533513633E-5   -3.524032117765519E-5
                         2.366395084775360E-5   -2.383943584437365E-5    2.414702698164623E-5    6.830429671649791E-7   -1.868943535933429E-5   -6.436580971167942E-5    1.719473009638239E-1    3.128718746613446E-1

 2.312500000000000E9     1.417537245591722E-1    2.611262082835932E-1   -3.758333617408422E-5   -1.876372393850309E-5    5.514142329360966E-5   -2.602321868380858E-6   -1.614848866335121E-5   -2.570376342257110E-6
                        -2.960128954088694E-5   -1.603617088800834E-5    1.939998383395667E-1    3.151036855845551E-1   -3.451200786246009E-5    3.035717991690420E-5    1.404451018847251E-5   -1.230143763303378E-6
                         4.059644451635827E-5   -3.469155017090566E-6   -4.949543900737844E-5    4.416485826281641E-5    1.337558032436011E-1    2.316403553849838E-1   -1.344311493064193E-5   -3.518787883608193E-5
                        -6.795668452298253E-6   -2.972372933985127E-5    2.654272827384283E-5    6.151837397008009E-6   -4.540764732558919E-5   -2.127228310478005E-5    1.849882519310399E-1    3.192701908311475E-1

 2.325000000000000E9     1.533933188950034E-1    2.687942340720868E-1   -3.143289322876302E-5    2.272648736235141E-5    5.911547075012569E-5    1.568595903061657E-6   -2.973790866852403E-5   -2.621631653100864E-5
                        -3.833085204563281E-5    3.776861194752307E-5    2.069386490016435E-1    3.200092179511219E-1   -1.869463890786069E-5    4.208777559015104E-5    2.215455805437312E-5    9.855695484156984E-6
                         2.115693918135961E-5   -2.216542213560035E-6   -3.986572824525034E-6    5.953887329060035E-5    1.438308339328952E-1    2.394459379790636E-1   -5.755923731503333E-5   -1.253977985971151E-5
                        -1.749695564181351E-5   -7.457485688117361E-6   -3.172357962438468E-6   -8.570491490953245E-6   -2.944515214866194E-5   -2.106270896201826E-5    1.983038257040546E-1    3.245217524780522E-1

 2.337500000000000E9     1.653916339028420E-1    2.758747018254642E-1   -6.971422981782614E-5    3.356594076446259E-5    2.336133920536500E-5   -3.369625297406965E-5    1.135727799007171E-5    9.722242520573462E-6
                        -2.812315134660002E-6   -8.102072459681921E-6    2.199738249698918E-1    3.240579591236905E-1    1.816294619972479E-5    1.393817255310797E-5    1.274433421345260E-5   -3.022156557940140E-5
                         3.251254570783571E-5   -1.133838582703809E-6    1.216247633078349E-6    4.442194056749575E-5    1.547075718179600E-1    2.463947576846346E-1   -2.160288744227858E-5    6.929629636625185E-6
                        -2.467851125976527E-5   -4.820303452008770E-6    2.234289535534147E-5   -2.788744724896262E-5   -2.692614487073681E-5    5.688003115497210E-6    2.118703118573184E-1    3.288784385157461E-1

 2.350000000000000E9     1.774361368220820E-1    2.822266406760026E-1   -6.959178476732893E-6    4.618783376614588E-5    1.755497858615952E-5   -1.752438703516447E-5   -5.485852846037395E-6   -1.516992319332323E-5
                        -3.139605840596354E-5    2.627827672808647E-5    2.330161294919121E-1    3.269254026711933E-1    6.237407830160065E-5    8.542148146845703E-6    2.209955310943953E-5    1.836952789462476E-5
                         2.505510553035278E-5   -1.151564589980501E-5    6.179630629846857E-5    1.484704538564751E-5    1.662164227419972E-1    2.525353665126014E-1   -3.139304791302745E-5    1.650520541358547E-5
                        -1.703206304292915E-5    1.914278279485047E-5    1.498870858147767E-7    1.024785360338045E-6   -2.662370012610156E-5    1.925254898858750E-5    2.256991417295451E-1    3.318984296394853E-1

 2.362500000000000E9     1.894396701623836E-1    2.875942817170654E-1    1.783610790221263E-5    3.445699961122592E-5    8.166596228459729E-6   -4.562429639933239E-5    1.800986638486947E-5    3.632655394757733E-5
                         4.834545267249991E-5    4.940377324827399E-5    2.462572091957531E-1    3.287758641497092E-1    4.315461921955129E-5    3.429476802779042E-5   -6.013518574526084E-6   -3.840651197652552E-5
                        -2.059309010114280E-5   -4.262294287407572E-5    4.154221060957494E-5    6.910103203256546E-7    1.780518413971470E-1    2.579068735152465E-1    5.177082006401881E-7   -2.439166132694386E-6
                        -1.230755405468769E-5    1.811779083766291E-5    1.238151535886431E-5   -2.224494929035171E-5    2.445094022082301E-6    1.281001745183559E-5    2.397506220456022E-1    3.337627009726782E-1

 2.375000000000000E9     2.014561064242083E-1    2.918464153225542E-1    7.170665712939869E-6   -3.832368651626310E-6   -1.677982304798947E-5   -3.791887366221848E-5    2.297912284618171E-5    4.032317725677397E-5
                         3.092809547231137E-5    2.635174712203605E-5    2.595989219220847E-1    3.295128721736404E-1    1.362718877922601E-5   -6.652702982385147E-6   -2.911207261973225E-5    1.234552126475620E-5
                         6.492361950304509E-6   -1.947428691544358E-5    2.320694369497847E-5    8.996353672961485E-6    1.901194345292676E-1    2.624219814790048E-1    2.727019116815461E-6    2.340457403411160E-5
                        -1.320193141736214E-6    1.013106639748502E-5   -1.512755934298173E-5   -1.360896200902364E-5    1.697298435249454E-5    3.322370980723951E-5    2.538982912669352E-1    3.346540163720093E-1

 2.387500000000000E9     2.135660150049184E-1    2.947890311419188E-1    2.720797243618375E-5    5.628983280117555E-6   -3.728101064909508E-5   -4.076319978419416E-5   -3.702439657338251E-6   -9.657429648990855E-6
                         3.869488435072026E-5   -7.943742328622273E-6    2.731031093418095E-1    3.292739751625831E-1    2.414675595390234E-5   -1.582168954217381E-5    4.463099165927766E-6   -1.951643356021746E-5
                        -2.298600247767249E-5   -9.257637369300462E-6    1.185068334190164E-5   -1.284799009544387E-5    2.021520638892172E-1    2.660731190552145E-1    1.794099437022370E-5   -1.264556312086272E-6
                         1.365837206289416E-5   -2.327002453721787E-6   -2.444811340580953E-5    2.000416321889757E-5    2.219440453910988E-5    2.946257581107627E-5    2.682081496841726E-1    3.347668844724334E-1

 2.400000000000000E9     2.258764341093273E-1    2.963583352717443E-1    4.767879695717725E-5    5.279736228954195E-6    6.505221748824940E-6    1.031457754532788E-6   -1.163054197427383E-5   -1.020106647260744E-5
                         5.981014780286317E-5    2.159545214256086E-5    2.867006839553031E-1    3.283829012051875E-1    3.108666091807456E-6   -6.632152692278882E-6   -2.808886864137065E-7    1.421130358764121E-5
                        -5.748162453099784E-6    7.778649796206984E-6    1.568295029755693E-5   -2.004003656694790E-5    2.141866102951584E-1    2.687732754749365E-1    3.707369251426329E-5   -1.311671069478782E-5
                        -4.020992349256148E-6    8.260429204415597E-6   -1.442511207079153E-5    4.513493400895293E-5    2.960312099431396E-5    2.293573986605563E-5    2.822915358031793E-1    3.341323087103256E-1

 2.412500000000000E9     2.384686958855781E-1    2.967239954250105E-1    1.776104959506840E-5    5.596945721806624E-6    1.262847089884212E-5    3.914534224043999E-5    3.801679950978726E-5   -3.131826190999360E-5
                         2.413615250219900E-5    5.496581043733054E-6    3.001917728229039E-1    3.268779806647884E-1   -3.742124588822819E-5   -1.414040317453103E-5   -8.754426369456420E-6    1.799046652736732E-6
                        -1.438969654586506E-5    4.707475953607942E-5   -3.241489953296631E-5   -3.705327632783887E-5    2.261468337942162E-1    2.704984781463694E-1    4.557911400521441E-5    1.344462997379278E-5
                         1.988449229286408E-5    6.574218068874948E-6    1.071079655859401E-5    9.634567745313036E-6    2.837296384999390E-5   -1.676997056349156E-5    2.961257494112654E-1    3.328096578748627E-1

 2.425000000000000E9     2.513242714174577E-1    2.963007616598562E-1    9.649934608863359E-6    7.644856940464298E-6   -1.334286452017619E-5    2.546483933467533E-6   -1.433315266088057E-5    8.943293472072729E-6
                         1.953062687290698E-5   -1.183631251118883E-5    3.133491309021894E-1    3.247543320385685E-1   -6.659054288712436E-6   -2.967007558063808E-5   -1.640394447560154E-5   -1.438797979958799E-5
                        -1.894958932103217E-5    4.115889534969592E-5   -1.934928670503017E-5   -1.651287123113894E-5    2.380021377870047E-1    2.711537349325409E-1    2.513277027755530E-5   -1.404914724788922E-5
                        -1.505693423946818E-5    3.238341199880399E-6    1.039516815593330E-5   -9.549251780020143E-6    2.758103115558454E-5   -3.773004809492463E-5    3.094613740061719E-1    3.305616521120301E-1

 2.437500000000000E9     2.642716860232104E-1    2.953029003170186E-1    1.519885315457593E-5   -6.007862981177713E-5   -4.061733269350550E-6    3.703923116581403E-5    4.325656465367595E-6    1.088512723716988E-5
                         3.525660669496758E-6   -1.710499778456397E-5    3.259109059226912E-1    3.218585655158055E-1   -3.660194601191443E-5   -6.924609599126329E-6   -1.198933161867858E-5    5.939857496499355E-6
                         2.187341056478753E-5   -8.380858197554614E-6   -1.558263464377800E-5   -6.476450308896474E-6    2.497742791731046E-1    2.708134172062311E-1    2.135169751994279E-5   -2.634671447959976E-6
                        -5.654315476783251E-6    6.837361736298053E-7   -1.323570642185133E-5   -5.172772250338914E-6    3.532013796765831E-6   -2.343940262158239E-5    3.222461034703313E-1    3.274444599362348E-1

 2.450000000000000E9     2.770157213329811E-1    2.938909869367006E-1   -3.389758604042520E-5   -2.837423061306683E-5    7.422164873011294E-6    3.287753378167891E-5    1.102646619737614E-5   -3.411377819505225E-6
                         3.584777039711329E-6   -4.370475195939319E-5    3.379147915397954E-1    3.184145664121133E-1   -3.974097394507268E-5   -1.222476494402632E-5   -2.278131732732590E-5    9.496116466951265E-6
                         9.479482211277619E-6    8.565252759278944E-7   -4.016276600091808E-6   -1.484598283134000E-5    2.613876086830975E-1    2.696835889593317E-1   -8.762732153510215E-6   -5.507716355819626E-5
                        -3.227989179233615E-5    1.681886519039101E-5    3.094300826817074E-5   -1.117033256321456E-5   -1.891076383341207E-5   -3.342789703150714E-5    3.346006814597450E-1    3.235276777369376E-1

 2.462500000000000E9     2.892277836119043E-1    2.922861741376899E-1    3.671378355793879E-5   -1.596596913795529E-6    2.468185152780612E-5   -2.436167265944248E-5   -2.636202951851319E-5   -1.528835359035717E-5
                        -1.992435780349521E-5   -1.475473208439816E-5    3.495171408695444E-1    3.139691363011629E-1   -5.803000842478253E-6    3.696632864328300E-6    1.020326790728298E-5   -8.977275085981338E-6
                        -1.561554862145262E-6    6.967815463706444E-6   -2.131721718824873E-5   -1.203909199152985E-5    2.729407288180899E-1    2.677726359138271E-1    1.177184439590868E-5   -9.437926839207289E-6
                         4.224295973721131E-6   -8.773989735439412E-6    9.393375464409063E-7   -1.209098251401858E-5   -1.363984385556202E-5   -6.025123923417543E-5    3.466792476606766E-1    3.187710855344006E-1

 2.475000000000000E9     3.007784073595975E-1    2.902825797811667E-1    1.203155179122853E-5   -3.770954073346890E-5    2.243284967457327E-5   -7.348612179906170E-6   -3.870639645967367E-6    3.294389082816914E-5
                        -4.537665412062350E-5   -4.051677285518799E-5    3.607465276195249E-1    3.089035038818174E-1   -7.419109828267504E-6    8.742685083565925E-6   -7.096812997033430E-6    2.000910294252979E-5
                        -1.529501761468509E-5    5.533386118229226E-6   -1.499978192218438E-5    1.337302098171550E-5    2.842947208831222E-1    2.651943111505158E-1   -1.661079162803253E-5   -1.685090038237904E-6
                        -9.034648213505369E-6    8.335716315928303E-6   -1.611830897428836E-6   -5.182138864799218E-6   -1.595388437244132E-5   -3.535322631231328E-6    3.586266879921083E-1    3.134328771849050E-1

 2.487500000000000E9     3.116900866037085E-1    2.877143711654357E-1    2.529113553694222E-6    7.904037741618915E-6    8.739354593662461E-6    1.601888153521504E-5    9.690150827959624E-6    2.637413713094189E-6
                        -1.936062916463547E-5   -1.364586768848608E-5    3.716280221356894E-1    3.032535600953348E-1   -9.755617498786871E-6   -9.862338217092621E-6    8.127786523027299E-6   -2.962962808095900E-5
                        -2.332297618011900E-5   -3.043660016032136E-5    4.391829064126471E-6    7.902767968154405E-6    2.953355134253535E-1    2.621420593550347E-1   -2.165580867428674E-5    5.047977794486159E-6
                         1.345624039981108E-5    3.632582856503824E-6    3.678475011709372E-5    1.388311362445291E-6    8.294539433570272E-6    2.066809975162027E-5    3.701628636669516E-1    3.075833322051869E-1

 2.500000000000000E9     3.219659646785404E-1    2.843377974911033E-1    6.635850914700582E-6    1.410261254027006E-5   -7.450476984329740E-6    1.254619369585873E-5    1.094942713469240E-5   -1.344030265176805E-5
                        -3.138726096489969E-5    8.900426842704244E-6    3.822656994717690E-1    2.970960659622812E-1    2.256488998592927E-6    2.959576116600862E-5    1.245063469433606E-5    9.436688083123608E-6
                         1.706469607212918E-5    5.734690698428236E-6    4.823200361649895E-6    1.717511595276807E-5    3.059124708383651E-1    2.586167799248940E-1   -2.840455173882928E-5    1.455208101221604E-5
                        -1.761694342158916E-7    1.292404449375093E-5    1.477810458454861E-5   -1.196255928890899E-5   -5.826796475749431E-5    2.807083751766254E-6    3.812807534313727E-1    3.015368976360933E-1

 2.512500000000000E9     3.315771693272454E-1    2.801677952881768E-1   -5.363350358348178E-6    1.555916250464637E-5   -3.205369691413924E-5    6.796676357954085E-6   -1.795695441170709E-5    1.338521795687238E-5
                         1.058123382569189E-5    1.481651177895396E-5    3.926034800915688E-1    2.906807911434087E-1    3.604522028273308E-5    1.960925201479287E-5   -5.722425257219840E-6    4.102049305892117E-5
                         1.386339106933431E-5    1.718529461093679E-5   -6.415570796621679E-6    2.263564269185270E-5    3.161201779167913E-1    2.547680727761862E-1   -1.901079245156807E-5    1.046190400822652E-5
                         6.008259326038936E-6    1.063243728041797E-5    3.352353949898333E-6    1.891065919441734E-5   -2.449805313573707E-5    2.770784206542819E-5    3.920022446123448E-1    2.953163593403375E-1

 2.525000000000000E9     3.409163499195091E-1    2.751571597778637E-1   -4.322774263170137E-6    1.763063486731899E-5   -3.053775922257799E-5   -2.559354024697679E-5    1.952832241847470E-5   -7.593063602831534E-6
                        -4.785576367658164E-5    1.670908610494769E-5    4.025875415419972E-1    2.841778218855558E-1   -2.633240096275780E-5    1.475865595343552E-5   -1.937264262238967E-5    2.384364939604078E-5
                        -1.583074968458031E-5    3.493751984158223E-6    8.407883895310877E-6   -5.973592776146651E-7    3.258191732859261E-1    2.504686091846114E-1   -2.934060514286844E-6    2.112741707862303E-5
                        -2.659550841115072E-5    8.339942436377126E-7   -3.264711400517576E-5   -7.031305283934606E-6   -1.643166157818098E-5    3.847348710238068E-5    4.020980959214839E-1    2.889086418872331E-1

 2.537500000000000E9     3.503567031981239E-1    2.693985034278107E-1   -1.952208419864596E-6   -2.049260094258459E-6    1.721668416176123E-5   -9.603313528562315E-7   -3.437375165085027E-5   -2.053791825360050E-6
                         1.090207189805068E-6    2.213780808147726E-5    4.118480839798300E-1    2.777877649057781E-1    3.052994455194523E-5   -6.335919092836742E-6   -2.462356640453137E-5   -9.248623547676047E-7
                        -1.218031394644108E-5    1.338288752548527E-5    1.591583101255486E-5    2.123315902734258E-5    3.348565788338690E-1    2.460076699557751E-1   -3.747240849241148E-6    2.473813348394751E-5
                        -3.821931491412548E-6    2.016998462619309E-5   -4.095431105161102E-5   -7.252827955544824E-5   -7.300649947520093E-6    4.701306246111763E-5    4.113749690258413E-1    2.823351370307737E-1

 2.550000000000000E9     3.597587750622330E-1    2.634353017915952E-1   -1.154902478343643E-5    1.918676165398101E-5    1.345401088005319E-5    1.064912953418407E-5   -1.953299091376144E-5    1.493451338251844E-5
                         1.280509161651339E-6   -3.282943019692586E-6    4.206861926512198E-1    2.710731017107197E-1    2.192846126405885E-5   -5.895540907935225E-6   -1.719270505206331E-5   -2.304612524877256E-6
                        -7.064528353521688E-6   -1.075555815452271E-5    2.186444229660494E-5   -1.829356585312638E-5    3.435065729676630E-1    2.411082823292097E-1   -1.324449268422411E-5    4.392162487664166E-5
                         9.948649673558813E-6    5.378297639632095E-6    2.692869959694288E-5   -4.925903077834909E-6    2.526645011334634E-5    1.684550967446740E-5    4.202026353011992E-1    2.751281921923899E-1

 2.562500000000000E9     3.690831964070231E-1    2.575249442069950E-1   -1.532287506310521E-5    2.690512565527252E-6    1.855286723348816E-5   -1.184839370748424E-5   -3.207370702181774E-5    4.231460034989515E-5
                         1.065184905837807E-5   -6.714262960032959E-6    4.288875341223456E-1    2.641065518224752E-1    2.204450479955883E-5   -1.783860413405510E-5    9.832671455546200E-6    1.396666330812230E-6
                         2.485466067630286E-6    9.591808917850635E-6    1.586165250659021E-5   -1.763680511875706E-5    3.517938157070618E-1    2.359459412703533E-1    2.135818891207536E-5    1.887567110705095E-5
                        -1.052134927991156E-5   -5.102949797868280E-6   -9.092119957914235E-6   -1.986223536718302E-5    1.024225797527707E-5    1.768345168108697E-5    4.285114269600080E-1    2.674810165447949E-1

 2.575000000000000E9     3.782072174298255E-1    2.517624210196404E-1    4.067655378732754E-6   -1.965471241278623E-5    1.939296734261215E-5   -3.049226491463347E-5   -3.395605069733438E-5    1.170665224703756E-7
                         1.918769895116853E-5    2.522772884086073E-5    4.368236517882911E-1    2.568927399799801E-1    1.580643608007127E-5    1.323415109303937E-5   -1.219654419625983E-5    2.068393400404787E-6
                        -2.029394309974179E-5    5.492685566505691E-5    7.952993227294906E-6   -2.196033230034519E-6    3.598028250923095E-1    2.305739081017077E-1    1.156130347851005E-5    2.432308216594906E-5
                         5.388422570363313E-6   -5.891170956420772E-6    1.493569163720331E-5   -8.091007721281528E-6    3.878117967836766E-5   -7.877404023657437E-6    4.368607590185348E-1    2.596603892860508E-1

 2.587500000000000E9     3.869082693349466E-1    2.464945382765188E-1   -1.797053954074854E-5    2.788170032899453E-5   -7.095210036630372E-6   -1.798660943588457E-5    1.230172142068251E-6    3.652305149169639E-6
                        -1.789269836174708E-5    7.159141443365453E-6    4.444252571439375E-1    2.492427995141248E-1   -1.366501612324821E-5   -2.861628956489948E-5   -8.542234458846523E-6    8.134284856545025E-6
                        -2.554951985967935E-5    8.000226078486320E-6   -3.524726172065871E-8   -2.354607659837675E-5    3.675136335688678E-1    2.249650518900863E-1    2.478313591207165E-5   -1.445634905440880E-5
                         9.030886277867514E-7    1.437427017118186E-6   -1.405772894527914E-5    1.761520921906483E-5    3.812301372472271E-5    1.279692898524757E-5    4.449703282143123E-1    2.517141967028938E-1

 2.600000000000000E9     3.949129576117498E-1    2.414055922216291E-1    1.163112069488210E-5    7.583446537174079E-6   -2.716310436202731E-5    3.637671667411321E-5   -2.616072882973907E-5   -7.750027002253739E-6
                         1.358279477275772E-5    2.936623916800098E-5    4.517398355992553E-1    2.415259126042889E-1   -2.546972121732414E-5   -2.523380615477975E-5   -2.184231833434024E-5   -2.716919144124035E-5
                         6.057976492034624E-6   -2.717974620396967E-6    2.589783765004494E-5   -7.747316818728464E-6    3.749127230152213E-1    2.191777149133086E-1    1.923109120983936E-5    8.714758704005542E-6
                         1.471108082742510E-5   -5.560571826908639E-6   -9.975703063468931E-6    4.119053425962858E-7    4.986313194256941E-5   -9.567603757725289E-6    4.529000985417761E-1    2.437444688744926E-1

 2.612500000000000E9     4.021994153953411E-1    2.362451826579346E-1    1.713313912483083E-5    1.128163476015970E-5   -4.203684772374416E-6    9.461047576615213E-7   -1.238953635411628E-5   -2.118141121612547E-5
                         2.937130559996725E-5    1.836978957358928E-5    4.589288550088822E-1    2.339818216352346E-1    1.325604288161038E-5   -1.425441317652294E-5    5.163439932253383E-6    1.815573942026119E-5
                        -1.932071578147199E-5    1.011806101059329E-6   -2.569522775175021E-5   -2.961670621329950E-5    3.821567375093501E-1    2.131639349404254E-1   -2.198832891091328E-6   -8.418620359318861E-6
                         8.677071434155327E-7    4.561762432038936E-7    4.128690281392560E-5    1.334783078496671E-5    3.447401997637615E-5   -9.496655270690026E-6    4.608043313066760E-1    2.359882167827310E-1

 2.625000000000000E9     4.089535986649069E-1    2.306978409089233E-1    1.497100150686798E-6   -1.895993937437716E-6   -3.736572219990193E-6    1.754809456920639E-5    1.373984065230737E-5   -1.833620395347352E-5
                        -4.533160394630260E-6    2.537720689179709E-7    4.659704404979693E-1    2.262227757785725E-1   -1.176755824047422E-5    6.868776559077401E-6   -2.612330602735337E-5    3.011788212018013E-5
                         1.657611989044126E-5   -7.208010848811916E-6   -4.363546707238008E-6    1.286103079116773E-5    3.890155732803914E-1    2.070048443048539E-1    2.593111221069978E-5   -1.624734764488131E-5
                        -3.084076061541898E-6    1.962410279557741E-5    5.155078850266003E-5   -1.368346493523458E-5    1.160552951874457E-5   -1.563898933185383E-5    4.682504665932247E-1    2.281428206743832E-1

 2.637500000000000E9     4.151312264406889E-1    2.244239309589926E-1   -8.605979148150053E-6   -1.487060638139604E-5    1.990924735942350E-5   -4.929089938803572E-6    2.271925747969557E-5    5.363381503693183E-5
                         4.447967952434353E-5   -1.296050466801008E-5    4.725336226089485E-1    2.183704823135816E-1    1.708475259401267E-5    8.269868336211808E-6   -2.757841766843266E-6    1.884433059341644E-5
                        -5.168435431083783E-6   -2.214418007489215E-5   -3.291869372384622E-5    1.878191051840900E-5    3.955427049982972E-1    2.007326109586719E-1    4.904608702879102E-6   -4.469774327337102E-5
                        -1.454812300058731E-5   -2.885998183801007E-5   -3.692277111151420E-5    3.089822659535194E-5    2.720691260948766E-6   -2.698423644737152E-5    4.750625068375370E-1    2.202893214008647E-1

 2.650000000000000E9     4.212765309951129E-1    2.175230482752350E-1    7.383819809776211E-6   -1.504902481018300E-6   -3.613765726846997E-5   -2.905176047974043E-5    1.979081395115467E-5   -2.312959577614876E-5
                         3.483270669531261E-5   -6.542826250150970E-6    4.789701452403066E-1    2.108007157486732E-1   -8.679103836474552E-6   -4.619784241461375E-5    1.977105918806450E-5    1.060294173939490E-5
                         8.175105111411369E-6    1.724020332349805E-5    1.025553716727456E-5    1.151866195820443E-5    4.019155032087149E-1    1.945297003717883E-1    5.533493860042500E-6   -5.610999762632119E-6
                         2.037638300954095E-5    9.833357289510905E-6   -1.088264709318788E-5    4.118665269123460E-6   -1.374133729350583E-5   -3.725907657023456E-5    4.813482185140994E-1    2.123549695132781E-1

 2.662500000000000E9     4.276258889657555E-1    2.101358045129576E-1   -1.490247305820440E-5   -4.152652271208538E-6   -1.039257251085267E-5   -3.257616535247333E-5    2.844448801888371E-5    9.816821310512749E-7
                        -1.011033339666425E-5   -6.754223516265301E-5    4.850045555971257E-1    2.032024724062025E-1    1.823045099080438E-5    1.262981145542187E-5    2.154903248254661E-5   -3.181823222566748E-5
                         2.806062200856241E-6    4.619872407739144E-5   -1.152818704430179E-5    3.801395946524119E-5    4.081011789211626E-1    1.884083638615060E-1    1.665632783938135E-5   -2.280435743346620E-5
                         2.850322735562626E-5   -1.877979986445821E-5   -2.668910709101501E-6   -7.967617667054034E-6   -2.361374052715171E-5   -1.538722059090267E-5    4.872729453497707E-1    2.041164264430249E-1

 2.675000000000000E9     4.340081925349654E-1    2.025735063865152E-1    3.320907475603272E-6   -9.539386628209460E-6    2.334151054877349E-5    6.596573219716462E-7    2.178979005443093E-6    5.283319827632198E-5
                        -1.930930420264905E-5   -4.901574319869366E-6    4.906730326976563E-1    1.955173569433780E-1   -2.407572688735529E-5   -1.881341158736165E-6   -1.109094049940037E-6   -3.529250850240044E-6
                        -2.971062737128547E-6    1.591469479539838E-5   -1.372138451877650E-5   -6.793293720596995E-6    4.141197000070207E-1    1.821445471458513E-1   -7.949187212245765E-6   -4.247266912522318E-5
                        -1.967299819071812E-5   -1.235124511078850E-5   -3.013191523763429E-5    1.750936753192508E-5   -3.456807776719918E-5   -3.071853070924486E-5    4.930049072171235E-1    1.955579664099085E-1

 2.687500000000000E9     4.406986285607984E-1    1.954654949163145E-1    1.705296356324920E-5   -1.448992402089305E-5    2.409898059034383E-5   -5.418869652051735E-6   -3.346697055274885E-5   -1.340407269960060E-5
                        -3.277423073081094E-5   -6.159398502861459E-5    4.960197189212681E-1    1.875467959363727E-1    1.445826908799148E-5    2.826443237193467E-5    3.286616663120266E-5    1.137760100245257E-5
                        -2.041230588381503E-5   -5.402886184867618E-6    1.278279663902024E-5    1.869523134428089E-5    4.198537025398289E-1    1.760133331746103E-1   -4.232443514033135E-5   -7.728261361759676E-6
                         1.107358766182466E-5    7.884086622122601E-6    1.622218021145874E-6   -2.978755064884719E-6   -1.443867135378261E-5    1.622991828263591E-5    4.988028077505397E-1    1.868143209113190E-1

 2.700000000000000E9     4.472529530430428E-1    1.889998683472673E-1   -4.368032176626090E-6    5.932248723954825E-6    2.093627339930863E-5   -4.480371944828344E-5   -3.796142261958124E-5   -8.638028054352033E-6
                        -2.018813632577972E-5   -3.657229473836573E-5    5.012480643633003E-1    1.796002877764987E-1   -4.203684927321685E-6    9.901602870287768E-6   -1.244588515504948E-7   -5.803006053310442E-6
                         7.259324185352987E-6   -1.242192365784658E-5   -3.866310535639492E-6    1.976155085850839E-5    4.253574566701188E-1    1.699011496901938E-1   -1.874871358683933E-5   -1.192276004740803E-5
                         1.186508276116139E-5   -3.573809689097936E-6    1.837576296886598E-5    4.716298877167558E-6   -7.208823843001365E-6   -1.945121404485293E-5    5.045335975542524E-1    1.781212917511885E-1

 2.712500000000000E9     4.538687264352509E-1    1.831916463468727E-1   -1.788883115048028E-5   -1.177674213459824E-5    1.821362861715980E-5   -2.039685318069416E-5   -7.108112237764468E-6   -1.695397429354797E-5
                         3.249520996299678E-7   -2.820804127069326E-5    5.067951917812977E-1    1.717040266748812E-1   -3.804327936613032E-5   -1.387030146661437E-5   -8.353327906745825E-6    1.654945947715028E-6
                        -4.902929861288734E-6   -1.107306380632441E-5   -7.685324976810372E-6   -3.063417960489897E-5    4.308084140181948E-1    1.638781890774383E-1   -2.233356585390025E-5   -1.076255713484242E-5
                         1.763775029172436E-5    1.190828031979868E-5   -1.049788215591573E-5   -1.054535664823446E-6   -2.284068166523302E-5    5.545384184248102E-6    5.105838446042344E-1    1.697468588758837E-1

 2.725000000000000E9     4.599944195536249E-1    1.776303375296765E-1   -1.821597872596650E-5    7.386278372966718E-6    1.885870268199053E-5   -9.363044852834774E-6    5.609737990364962E-6    2.812442823157910E-5
                        -3.964788718817769E-5    2.758747642207639E-6    5.122907147696198E-1    1.638251216637736E-1    1.066569428056700E-5    9.885054050757593E-8   -3.077603513121560E-6    2.979507965127679E-5
                         8.875615107496173E-6    1.058250182217505E-6    1.068275804547176E-5    4.046649399736321E-6    4.361189424986038E-1    1.576999216699450E-1   -5.328566485803640E-5    3.250924973025906E-5
                         3.324971608395181E-5   -1.290802812301773E-5    1.707855176219569E-5    3.285904880408529E-6   -2.690659534474885E-5    2.800935619589518E-5    5.163323429886272E-1    1.616164512949307E-1

 2.737500000000000E9     4.655903885087483E-1    1.720753046558117E-1   -2.516909939562293E-5   -5.724383521639471E-6    5.344799599065397E-6   -1.657903166252425E-5    1.827343040143988E-5    4.594042775099638E-6
                        -3.018290711422667E-5    1.166746453651187E-5    5.175988548812779E-1    1.561407313777259E-1    1.399009082860024E-5   -1.745407505624396E-5   -1.357658568946940E-5   -5.243982448179191E-6
                        -8.611178983784532E-6    4.194963447649185E-6    2.445765417320866E-6   -1.669905490596637E-6    4.411441823019860E-1    1.514673043133754E-1   -1.356824141273886E-5    3.049110669169946E-6
                         2.133396211573046E-5    9.691170862959136E-7    7.054537457255557E-6    6.937791342734414E-6   -1.319140249907433E-5    2.592497718258708E-5    5.216337722426996E-1    1.536587714892690E-1

 2.750000000000000E9     4.705832139723701E-1    1.663812655364554E-1    1.862670270596180E-6   -2.111538610810785E-5   -5.713985960773262E-6   -3.028466609293451E-6    1.073284768068145E-5   -4.775334546640121E-6
                        -5.304817608474239E-7   -1.956580253274232E-6    5.228260403206377E-1    1.482469297866892E-1    1.561891804479015E-6   -2.571487744638659E-5   -1.015425519667735E-5   -5.122916336590288E-6
                         4.479417019620259E-6   -4.631692778293058E-6   -2.290481624893615E-6   -1.463479131559839E-5    4.460985576995936E-1    1.449533118746495E-1   -1.421824981751152E-5    1.850900475083571E-5
                         1.969117877370981E-5    2.306784978617264E-5   -1.956980739167290E-6    1.414228192423090E-5   -1.446504952809290E-5    2.912189004946867E-5    5.266986205725855E-1    1.454994952521381E-1

 2.762500000000000E9     4.752665812482683E-1    1.597266958185716E-1   -1.704485474969769E-5   -8.857412795862703E-6   -7.357856565051357E-6   -6.913946835841131E-6   -1.017597916929674E-5    2.148254567414904E-5
                         1.092665535680227E-5   -1.682022347713024E-7    5.277490935278635E-1    1.404262250267534E-1   -6.440534335820343E-6   -1.598819136870179E-5    1.337348671018419E-5   -1.309541237477710E-5
                        -1.432848938900931E-5    5.393640558734343E-5   -2.262152631575267E-5    3.228200848812874E-7    4.510620064747389E-1    1.383188399486748E-1    3.386541116722812E-6    2.971384437032059E-5
                        -2.419049519849104E-5    1.565150481039179E-5   -1.850675452527639E-5   -1.448406823964864E-5    9.397636800133519E-7    2.635805650554244E-5    5.313418540643094E-1    1.371715550343555E-1

 2.775000000000000E9     4.799049011102290E-1    1.521671734925350E-1    1.651594239533809E-5   -6.193690436499839E-7   -7.288608178197182E-6    1.444638666125439E-5    8.225100812169002E-6    1.678316730128675E-5
                         2.377603422359512E-5    1.430205707835224E-5    5.323863270687611E-1    1.324720474934384E-1    4.008613538945594E-6   -1.549679509193659E-5    1.599175145321007E-5    7.800075403021376E-6
                        -1.467213073636413E-5    6.493378185491966E-6    1.416663342011160E-5   -1.825485601513629E-5    4.558735060289582E-1    1.316777645256677E-1    1.883055434209083E-5    2.009297594556549E-5
                         6.217784097273886E-6    1.535541943081146E-5    1.945932492039921E-5   -3.622444580589464E-6   -1.521365854635038E-5   -1.676263690359705E-6    5.356567953112603E-1    1.286591245503839E-1

 2.787500000000000E9     4.849775750728188E-1    1.442555347156698E-1   -1.767405537100684E-5    5.627484727655564E-6   -3.404613417033430E-6    1.339848317726411E-5   -3.290109000895443E-6   -1.132472740408112E-5
                         1.281098641818376E-5    3.584236422253332E-6    5.370310602526540E-1    1.244188482987329E-1   -4.466618483383789E-5   -1.652672802362575E-5    2.240115822416348E-6   -7.684655798421884E-6
                         9.417230471401105E-7    1.421390268237190E-6   -1.334221386964194E-5    1.812585680615274E-5    4.607500670929053E-1    1.250918261703849E-1    2.315951515481389E-5    5.274417425145090E-6
                        -9.509508253340173E-6   -8.100327776907344E-6   -1.584709022707883E-5   -1.513018915206213E-6    2.990974725554608E-5    4.756397792371043E-5    5.400149704357803E-1    1.198493888327826E-1

 2.800000000000000E9     4.904286713108730E-1    1.364051189456583E-1    9.610059884409223E-7   -5.775809367008455E-6    3.034158420175836E-5   -1.784195600264118E-5    3.124432266351770E-5   -1.074728240123984E-6
                         1.890496620981287E-5   -1.192679223194921E-5    5.417264713743410E-1    1.162170185761470E-1    2.797426497701348E-5    1.303396467650418E-5   -3.424789795276669E-6   -1.951590681691799E-6
                        -5.740125419386958E-6    1.632519652198779E-6   -2.153198598595377E-5   -9.223206620379175E-6    4.658001584341984E-1    1.184084156128538E-1    3.133415097267439E-5    2.952460971680850E-5
                         2.285352781885129E-5    1.573579203940057E-5   -3.093777014695262E-5   -8.353873517436655E-6    3.556650980029143E-5    2.152107715782384E-5    5.446031492313346E-1    1.107767669602904E-1

 2.812500000000000E9     4.964440538497780E-1    1.286868186172330E-1    3.487557376079660E-5   -8.150842002181053E-7    3.481272915086778E-5    5.189347238661179E-6    3.544187495770755E-6    3.296979626628027E-6
                         2.554612550558511E-5    2.025204759193107E-5    5.464185391989220E-1    1.079408921080492E-1    8.011909897729033E-6   -2.990211444422512E-5   -1.158681253103534E-5   -2.807159338930489E-7
                         2.939510416874650E-6   -3.065483655358063E-5   -2.796588700848379E-5    1.158146102370613E-5    4.709013637487751E-1    1.118077202745348E-1    1.564566557169585E-5    4.474082436414038E-6
                         1.430721366423498E-5   -3.618327824672043E-6    1.554131762611480E-5   -1.336327080563324E-5    2.179194527357014E-5    1.542436211270685E-5    5.492544216769151E-1    1.016835771023349E-1

 2.825000000000000E9     5.026895070318558E-1    1.214831447941434E-1    1.616487501307120E-5   -1.234639649930478E-5   -2.751504690217963E-6   -3.961144066585724E-6   -1.512761691905703E-5    1.364871030605141E-5
                        -2.032569952493853E-6    3.181423065727964E-6    5.512443285489264E-1    9.949357947395293E-2   -1.518804101524360E-5    2.170396051981310E-5   -3.965900798124696E-7    2.455082804997094E-5
                         7.089162085905667E-6    1.990130190665295E-5   -7.442037786522631E-7   -1.304606499890857E-5    4.759797306101937E-1    1.052837310813399E-1    2.849077281040543E-5    1.750938003348409E-5
                         1.048103869811783E-5    1.286486558554470E-6   -9.674644146112161E-6   -2.187146068474080E-5    1.415519838150527E-5    1.520044598761424E-6    5.540098164290732E-1    9.262440907560020E-2

 2.837500000000000E9     5.088643786191233E-1    1.147511612720099E-1    1.004110656416317E-5   -7.994073987616420E-6   -8.362603172256376E-6   -7.886232667931659E-6    2.753380784015346E-6    1.134924022258321E-5
                         1.004910589923872E-5    1.969720741224564E-5    5.560227303972766E-1    9.114689769872827E-2   -1.800343506664543E-5   -2.105016161045171E-6   -1.701273714557206E-5   -1.702348218689401E-5
                        -7.082359818367045E-6   -1.076089350184399E-5    8.119229983786934E-7   -1.340445293486736E-7    4.809546769075403E-1    9.866846750806517E-2    2.575367573267700E-5   -6.553498718766228E-6
                        -2.886306453565295E-5   -4.798959809267611E-6    5.438179622797081E-6   -4.315016155555595E-6    1.685359602267553E-5    1.208367311097867E-5    5.587001071014752E-1    8.379788275983521E-2

 2.850000000000000E9     5.146120622237342E-1    1.083632637885976E-1   -9.170346489885119E-6    6.926547594799761E-8    3.659212037086369E-6   -3.889375053939306E-5    3.157602918142069E-6   -1.323865340078020E-5
                         2.340941202889092E-5   -4.237354522199189E-5    5.609003881169538E-1    8.254500117508416E-2    4.799009565482015E-6    2.795591404157581E-5   -2.107061184100963E-5   -1.322156363862024E-5
                        -3.448883366515639E-6   -2.233371779673777E-5    3.959821465093960E-6   -1.835291740302996E-6    4.858738440229901E-1    9.196156518894805E-2    1.755416620812545E-5   -3.052041690187267E-6
                        -5.023514964000977E-6    1.611037617384763E-5    1.677905439585798E-5   -1.298968721581994E-5    1.421099356389244E-5   -1.979252510266865E-5    5.632028735879439E-1    7.514486189001007E-2

 2.862500000000000E9     5.197790870024123E-1    1.018446998660257E-1   -1.287960628824814E-5   -3.091890815171083E-5   -1.629042310579563E-5   -2.237227021032364E-5    3.314479780290626E-5   -5.380337881896172E-5
                         1.544352276691337E-5    2.265242760016267E-5    5.654509771247344E-1    7.393664116728516E-2    2.104478583897122E-5    1.114811222093707E-5    1.474856610386498E-5   -2.306063370273964E-5
                        -9.946223131983697E-7   -1.562956309595131E-5   -1.061089362499885E-5   -1.110730617291622E-5    4.904676052706968E-1    8.512572038677318E-2    1.533585284592169E-6   -2.242140922207028E-5
                        -3.286413740319554E-6   -1.025368599080723E-5    2.174261741459249E-6    5.965679968857031E-6    7.769896704421670E-6   -1.202700632768578E-5    5.673108296011083E-1    6.643070113549268E-2

 2.875000000000000E9     5.244100863255352E-1    9.473972289975027E-2   -1.324607768250684E-5   -6.927210035286259E-5   -7.025891625856357E-6    2.477221863402932E-6   -2.231094195201416E-5   -1.054324095857051E-6
                         9.620270812360392E-7   -1.553284560495684E-5    5.696769032644068E-1    6.489392542257130E-2    4.178586676061408E-5    2.301739526691539E-5   -1.646289255222428E-5   -4.160425477750730E-5
                         2.272400050741343E-5    9.165340105598637E-6    1.767219432704119E-5    2.018633350929386E-5    4.950120361537481E-1    7.778207341810704E-2    4.611149214953087E-5   -6.646184620912148E-6
                        -3.998667283807003E-6    6.663120792961671E-6    3.011479140542713E-5   -7.985026913524192E-6    1.536781479504325E-5   -1.885809618679905E-5    5.709913196523692E-1    5.722511695833731E-2

 2.887500000000000E9     5.287429121118837E-1    8.666929367895679E-2    1.441480478657265E-5    3.179548853061668E-5    3.192748772452009E-6    3.725275838502380E-6    7.395562051185374E-6   -4.850632080379716E-7
                        -1.125468211657557E-5   -1.776818225606444E-6    5.738440309882298E-1    5.574083948826265E-2    1.051582355162847E-5   -1.964410383720023E-7   -7.709496494272160E-6    9.890359750725478E-6
                         1.360368483920743E-5    5.724391999842523E-6    4.584322136155981E-6    1.932859763271955E-5    4.996212970554637E-1    7.034513262548651E-2   -1.008573354764414E-5   -1.517792365152623E-6
                         1.035066314521094E-5    3.337252389189880E-6    2.153794444086900E-5   -1.595336100379417E-5    2.177736207756195E-7   -7.916902180585362E-6    5.746970905392162E-1    4.775029050490483E-2

 2.900000000000000E9     5.328636298772795E-1    7.800337554146382E-2   -9.258302885568496E-6   -9.034971194005778E-6    1.121309090614530E-6    1.692180968006680E-5   -4.957082173354508E-6   -1.075878656392078E-5
                         2.376494906283557E-6   -1.485793051657434E-5    5.778663003223462E-1    4.606560104424112E-2    3.013978262166015E-5    5.616880884056961E-6   -4.335890592645631E-6    2.107706387770768E-5
                         1.356865756813256E-5   -3.074422716787652E-5    4.183624064095185E-7    7.905031209164176E-6    5.042636779525854E-1    6.225584287231063E-2   -1.867332583325811E-5   -2.205327024030653E-5
                         1.868242076683209E-6    3.701403497024594E-6   -1.456430091750621E-5    2.951304378257794E-5    1.150293841721760E-5   -1.060250589462223E-5    5.783323045855724E-1    3.763757778301098E-2

 2.912500000000000E9     5.375406634550666E-1    6.808287850906554E-2   -2.282934789521822E-6    9.355173378555034E-6    8.464599325429697E-6   -1.335830525138002E-5   -2.079211376478039E-6   -1.244521436282419E-5
                        -7.173844349430224E-6   -2.959421159243508E-5    5.819973296239721E-1    3.610479581073169E-2    7.114039687148568E-6    6.071878826167519E-7   -3.347280276440497E-5    1.763062450740747E-5
                         3.322624898695736E-6   -2.078876415883203E-5    1.716973210504410E-5   -1.822169682232806E-6    5.091084037723065E-1    5.388048839717093E-2   -1.035696397683238E-6    6.816286382915278E-6
                        -5.721639162241349E-6   -2.788459268125052E-5   -1.219994663868499E-5    1.294097110728946E-6   -1.468732740159685E-5   -5.137707764610982E-5    5.821248964187481E-1    2.746417347652352E-2

 2.925000000000000E9     5.424233766489800E-1    5.818140186706478E-2   -4.580011240209277E-6   -1.760506876068829E-5   -9.311081768757627E-7    6.160626232308354E-6   -2.567909448151754E-5   -1.572043191658087E-6
                         1.156492184279269E-6   -5.813113202566770E-6    5.859654586924381E-1    2.607763577126176E-2    3.568303927284659E-5    2.487711797913986E-6   -5.111364922853201E-6   -7.425562482929081E-7
                        -1.319466776221293E-6   -4.360785875514844E-6   -1.052561152200654E-6   -2.919429952100421E-6    5.137127856697281E-1    4.582758545580569E-2   -1.816054071119701E-6   -1.691219777963335E-5
                        -6.418666056941219E-6    1.794976353423935E-6    5.266566044476520E-6   -9.718659034712901E-6   -3.678217787467108E-5   -7.668494269178790E-6    5.859647079431555E-1    1.733587957190076E-2

 2.937500000000000E9     5.476055721667149E-1    4.843207005679100E-2   -1.073792044746252E-5    1.208090533073128E-5   -8.362739361028861E-6   -1.516982702121138E-5   -5.733610361518665E-6    5.581704598445050E-6
                        -2.818599467141324E-5    3.374711593945550E-5    5.897473317631817E-1    1.632554895848371E-2   -8.213220995292145E-6    4.564725038697921E-7    2.226937672142106E-5    6.426556710909761E-6
                        -1.361989246692796E-5   -1.744656260757305E-6    2.914475836341844E-5    3.249859341913481E-6    5.183439745009528E-1    3.746996075122259E-2   -1.978580553524225E-5   -2.252162603312137E-5
                        -1.348648415128979E-6   -6.019067170318275E-6   -9.056834992978102E-6    8.864404063505149E-6   -1.940701220140028E-5    1.130245730629847E-5    5.896273849237889E-1    7.099763843613613E-3

 2.950000000000000E9     5.530281152474599E-1    3.947328494957382E-2    1.611317865217262E-5   -1.052048923653919E-6    1.617314385951925E-5   -1.618278090777093E-5   -6.827174430827760E-6    5.955218894798532E-6
                        -2.946599949564406E-5   -6.134899288048535E-6    5.934020785922733E-1    6.110466341550244E-3    1.742394733047711E-5    2.924387497789093E-5    1.361593011015658E-5   -3.380785775990731E-5
                         5.691280958798440E-6    1.890282556699806E-5   -3.247782858842166E-6    6.169664964487205E-6    5.228033702135614E-1    2.902559431701436E-2   -1.471317507141769E-5    2.275132513157758E-5
                         1.796234520400580E-5   -1.437515775415142E-5   -1.022131262199088E-5   -9.850857625892389E-6   -6.966707661600844E-6    1.097939450409036E-5    5.930348137500245E-1   -3.112791796065698E-3

 2.962500000000000E9     5.582406409822357E-1    3.068648947927238E-2   -1.648948039480108E-5   -8.869171195741146E-6   -7.604242462367946E-6   -3.972478894052685E-6   -1.314477057743339E-5    3.673352771453215E-6
                        -2.080183580440030E-5   -6.249586470317779E-6    5.967593004605962E-1   -3.958614562293602E-3   -2.321504204028936E-5    2.360274927528948E-5    7.248934832930038E-6    2.026486401705116E-6
                        -6.163801785788094E-6    1.327519130872650E-5    2.186655937914706E-5    1.447181176349154E-5    5.270659174486712E-1    2.043250929328396E-2   -2.301785358946468E-5   -1.061317619410388E-5
                        -3.237554598882222E-5   -1.133482032044116E-5   -3.890786104114059E-6   -8.638633366582291E-6   -2.372962951234522E-5   -2.001970680941601E-5    5.961902927805258E-1   -1.327290624193782E-2

 2.975000000000000E9     5.628692128244843E-1    2.187875153899726E-2   -3.955511184438416E-5    1.223377979314115E-5   -4.074464100721655E-7   -1.714247191039865E-5   -4.689921565031910E-6    1.479299715097895E-5
                         1.147655807703978E-5    2.456359759081155E-5    6.001411189583151E-1   -1.433655672601519E-2    6.597604305605306E-6    4.872753857500513E-6    2.437607505342910E-5   -1.160056428603945E-5
                         1.796562589127875E-5   -1.136051327718904E-6    6.053251584851586E-6   -8.057196159933226E-6    5.313558559797301E-1    1.168116954337535E-2    1.581335197109109E-5    2.415722194036591E-6
                        -2.659788495368029E-6   -7.968413800351708E-6    3.332410113313817E-6    8.371595415392004E-6   -2.057175194731156E-5    1.739334405590364E-5    5.990601402133712E-1   -2.366744711708528E-2

 2.987500000000000E9     5.668593757725453E-1    1.328415726646297E-2    1.052402929795786E-5   -3.990578885621714E-5   -2.728835550742599E-6   -2.515209851683073E-5   -1.538604561864297E-5    1.097070199292565E-5
                        -1.352741504624968E-6   -1.391568617420808E-5    6.028555475233254E-1   -2.510893229028825E-2    2.994186918516717E-6   -2.292644904456992E-5    1.209815793532514E-5    2.963050313899719E-5
                        -5.750515249561182E-6    3.834216980780002E-5   -6.514897982883792E-6    6.375343626423718E-6    5.351236586243105E-1    2.656165301356598E-3   -2.257477025096084E-5    1.910421413132038E-5
                        -7.687551483648637E-6    3.434363435089844E-7   -7.542820527540665E-6    1.220170783602837E-5    4.339183528388635E-7    1.384214223714730E-6    6.014130913133132E-1   -3.433958982074356E-2

 3.000000000000000E9     5.699444609911510E-1    4.000911036118963E-3   -2.319221136612555E-5    4.681033956265555E-6    5.544092554193815E-6   -2.618955982617484E-5   -6.766418710169105E-6    5.892916239419459E-6
                        -1.519881122613681E-5    1.623623266664553E-5    6.051524370804370E-1   -3.609043030129207E-2    1.244226929714991E-5    5.449648745272165E-6    2.178587566349962E-5    3.992756570386733E-5
                        -1.924043384127732E-5   -5.083584588976667E-6   -3.244370051373271E-5   -4.565620926665213E-6    5.384912760093004E-1   -6.622671908881465E-3   -6.241778738858940E-6    4.936539240648069E-6
                        -8.207948753243043E-6    3.656750733698659E-5    4.708842321766484E-6    1.949660587235603E-6   -1.476591465755184E-6    7.753793501422920E-6    6.034596713211581E-1   -4.538827384810789E-2
