# Supplementary material for: Microwave Imaging for Parkinson’s Disease Detection: A Phantom-Based Feasibility Study Using Temperature-Controlled Dielectric Variations
Source: Sensors (Basel). 2025 Dec 12;25(24):7562. doi: 10.3390/s25247562 (PMC12736638; doi:10.3390/s25247562)
Supplement: Supplementary file 1 [file sensors-25-07562-s001.zip › 39.3.s4p]

#  HZ   S   RI   R     50.00 
! Rohde & Schwarz Vector Network Analyzer 
! Rohde-Schwarz,ZNA26-4Port,1332450024101213,1.95
! Created: UTC 8/28/2025, 1:45:45 PM
! freq[Hz]                re:S11                  im:S11                  re:S12                  im:S12                  re:S13                  im:S13                  re:S14                  im:S14
!                         re:S21                  im:S21                  re:S22                  im:S22                  re:S23                  im:S23                  re:S24                  im:S24
!                         re:S31                  im:S31                  re:S32                  im:S32                  re:S33                  im:S33                  re:S34                  im:S34
!                         re:S41                  im:S41                  re:S42                  im:S42                  re:S43                  im:S43                  re:S44                  im:S44
! 
 5.000000000000000E8    -2.261582876741040E-1    3.471317298367498E-1   -1.526961613632323E-2    1.783379714278393E-2   -4.029663848771668E-2   -1.125844355453130E-2    5.219042182715310E-2    1.572962910864922E-2
                        -1.524658076840985E-2    1.784542217947868E-2   -2.408469725605828E-1    3.256803607091081E-1    1.148575405067600E-2    2.513085066078101E-2   -4.059769203738367E-2   -6.778328067665457E-3
                        -4.033968158189271E-2   -1.129895822256497E-2    1.142886478712971E-2    2.515438302734706E-2   -2.563012713320154E-1    3.438882173259961E-1   -8.367113600113791E-3    1.895213457877007E-2
                         5.220505607209464E-2    1.580539421987599E-2   -4.061900616134366E-2   -6.744570492555387E-3   -8.382406390402485E-3    1.896410915025138E-2   -2.674179996076362E-1    3.375849199490341E-1

 5.125000000000000E8    -2.484322563594361E-1    3.361221453755837E-1    1.228388987247697E-3    9.890248664094615E-3   -3.102290510272483E-2    2.483630429340977E-2    4.498961563011869E-2   -2.934959381912754E-2
                         1.183696649706167E-3    9.866370467134424E-3   -2.757402487083553E-1    3.242056128198069E-1    2.734243982410945E-2    3.854604815895334E-3   -2.854860795100512E-2    2.824263126423851E-2
                        -3.107326722228924E-2    2.487391120706390E-2    2.730206457176492E-2    3.816555693963393E-3   -2.805482973462270E-1    3.446654958263323E-1    6.230602024700750E-3    5.299164001956468E-3
                         4.499677225256673E-2   -2.937362457862430E-2   -2.853632356975329E-2    2.824112341898983E-2    6.224957809946959E-3    5.333870173930567E-3   -2.928541043634876E-1    3.363181519334656E-1

 5.250000000000000E8    -2.986516007040860E-1    3.711526124118977E-1   -6.633771940834221E-3   -1.320256451890203E-3   -1.363735995101818E-3    3.365979057363273E-2    6.046282429439033E-3   -5.050258775624700E-2
                        -6.634483672326785E-3   -1.277349365375398E-3   -3.170188468885310E-1    3.765261370586268E-1    1.512935274544877E-2   -1.492824639964421E-2    2.893455246099861E-3    3.447423700277964E-2
                        -1.372975047289847E-3    3.362880066763998E-2    1.513385798325534E-2   -1.492027981826988E-2   -3.179809790311403E-1    3.949186580006293E-1   -5.683074463083485E-3   -5.160367471762966E-3
                         6.019737777946840E-3   -5.050125607768494E-2    2.842563873414704E-3    3.440717572695356E-2   -5.668484995475376E-3   -5.215589619490551E-3   -3.329194519517378E-1    3.876694529184848E-1

 5.375000000000000E8    -3.001960740076781E-1    4.421027708297843E-1   -1.683695601754495E-2    8.911969382040702E-3    1.860132638330730E-2    1.999942861763742E-2   -2.997001528373110E-2   -3.406677084161487E-2
                        -1.682545056741129E-2    8.894520817842805E-3   -3.013924520990192E-1    4.418535702370146E-1    1.208056264645098E-3   -1.468092601551952E-2    2.162089746653000E-2    1.833339700918305E-2
                         1.866576612671247E-2    1.995660785245566E-2    1.183668111136130E-3   -1.470028044532028E-2   -2.998651480982232E-1    4.618176565119585E-1   -1.532132838007802E-2    5.795352473784540E-3
                        -2.995156978236469E-2   -3.404521445858215E-2    2.158183669556355E-2    1.838893237562430E-2   -1.536680966175862E-2    5.830960084148885E-3   -3.155443328156617E-1    4.612347010765659E-1

 5.500000000000000E8    -2.541991489065993E-1    4.851273940190316E-1   -9.850055058566284E-3    2.651670570968201E-2    2.001748665337857E-2    1.947210152350428E-3   -3.947991627696867E-2   -2.493814378748821E-3
                        -9.905748226564778E-3    2.650485791998365E-2   -2.610900802883241E-1    4.702008261978520E-1   -5.769562478673908E-3   -7.744411312099264E-3    2.230071906331710E-2   -9.466560470781934E-4
                         2.001463074838706E-2    1.937335903182663E-3   -5.792090304109898E-3   -7.729937260448566E-3   -2.532065386410550E-1    4.907535904837652E-1   -8.475595410297982E-3    2.133985252998228E-2
                        -3.942695299477552E-2   -2.476013843315937E-3    2.233670038093839E-2   -9.469836925308488E-4   -8.500008214691386E-3    2.133163236201454E-2   -2.562048398226807E-1    4.945431865318603E-1

 5.625000000000000E8    -2.153649301742560E-1    4.793388593756454E-1    1.593612107164766E-2    3.079299893949435E-2    1.162509549659678E-2   -5.036127105664744E-3   -2.581639058621910E-2    2.120311502742911E-2
                         1.590496325931763E-2    3.083210950892747E-2   -2.335192308437195E-1    4.736345865219049E-1   -2.508772771299093E-3   -7.583541939525069E-4    1.080989609728954E-2   -9.585248053976743E-3
                         1.159738179387809E-2   -5.057961132696101E-3   -2.532244442390487E-3   -7.588405552061120E-4   -2.195281166845035E-1    4.865872458594638E-1    1.351801169785257E-2    2.218878626423857E-2
                        -2.578213592641878E-2    2.121036535390951E-2    1.085435020598000E-2   -9.586176559213476E-3    1.353909363911408E-2    2.216582379533765E-2   -2.154716259410622E-1    4.777457439579834E-1

 5.750000000000000E8    -2.162109160266819E-1    4.740924087343956E-1    3.184023850314092E-2    5.690156474950658E-3    9.813279501086116E-3   -4.310924495547871E-3   -5.640336544778607E-3    2.665643989550982E-2
                         3.182883633665914E-2    5.777644266815598E-3   -2.226966459017958E-1    4.800832284141791E-1    1.989982489658242E-3   -3.953029136441981E-3    6.009350965251239E-3   -5.860595165268372E-3
                         9.782352361694394E-3   -4.310826751229433E-3    1.986202810928157E-3   -4.014043514723141E-3   -2.138505365527999E-1    4.840467735185962E-1    2.080003725716302E-2    4.455198460003332E-4
                        -5.661036102547461E-3    2.662196615298310E-2    6.009286932834867E-3   -5.915205174596588E-3    2.080876221196614E-2    4.278195378517039E-4   -2.186792037702662E-1    4.707298645878282E-1

 5.875000000000000E8    -2.145618883777129E-1    5.011466307332193E-1    1.713734127059639E-2   -1.486084993746306E-2    1.149659891282737E-2   -9.752444064128452E-3    6.918950964172761E-3    2.059669197096644E-2
                         1.720158939640576E-2   -1.487100517616531E-2   -2.063624980114609E-1    5.005865425511115E-1   -9.255704427790558E-4   -9.131626331314181E-3    9.102628831590430E-3   -8.718738753835083E-3
                         1.149234037664458E-2   -9.760336334621058E-3   -9.046133571764556E-4   -9.159729018461463E-3   -2.051995596967697E-1    5.041815753331382E-1    5.530233486515506E-3   -9.645634488333396E-3
                         6.866279997693464E-3    2.056635521625669E-2    9.100229758389972E-3   -8.703859761566657E-3    5.465348379925031E-3   -9.628254385357258E-3   -2.116654973995863E-1    4.993906250517217E-1

 6.000000000000000E8    -1.838010507900470E-1    5.305088912234047E-1   -1.623389934001962E-3   -9.648985549357577E-3    5.852176301748557E-3   -1.955887485249816E-2    1.342092830795331E-2    1.669911559346290E-2
                        -1.671678398187641E-3   -9.651302146018911E-3   -1.729736355502505E-1    5.160208796134172E-1   -1.029891402134231E-2   -1.138515828126654E-2    5.182936720504570E-3   -1.889920715082182E-2
                         5.843906341693622E-3   -1.959835043354970E-2   -1.034574203570943E-2   -1.139969538072060E-2   -1.741958586155745E-1    5.238469633531606E-1   -5.148728499422968E-3    1.335593432674790E-3
                         1.343083066859763E-2    1.667661500763502E-2    5.156270540353696E-3   -1.890617138229869E-2   -5.155327823580386E-3    1.371194917285757E-3   -1.707037888907265E-1    5.227581104627695E-1

 6.125000000000000E8    -1.370225344928091E-1    5.380814823573978E-1    1.812639312793155E-3    5.980138226830118E-3   -1.020917688348149E-2   -2.346367882875804E-2    2.517540985784649E-2    9.620993541062628E-3
                         1.779365496519611E-3    5.971279076181311E-3   -1.354005172128310E-1    5.177766843491205E-1   -2.131744087166680E-2    1.093561446116440E-3   -1.218557287147182E-2   -2.370129985817920E-2
                        -1.025766415115779E-2   -2.349247987021228E-2   -2.133729345133938E-2    1.141350889396802E-3   -1.331931464423295E-1    5.248298397581359E-1    6.338413366168255E-3    1.412077309803975E-2
                         2.518897868638231E-2    9.583742738447028E-3   -1.217324962182190E-2   -2.365612694017425E-2    6.358712867994665E-3    1.413831266936893E-2   -1.207881936235547E-1    5.135297450122429E-1

 6.250000000000000E8    -9.647375737720734E-2    5.210385849531235E-1    1.866451787475319E-2    9.919789665725725E-4   -2.680052281468785E-2   -1.078560819817659E-2    2.963713444250753E-2   -1.182495706842451E-2
                         1.873882075808738E-2    1.015164729332196E-3   -9.748276069170998E-2    5.047619629381445E-1   -1.237703199679087E-2    1.959422907886531E-2   -2.987608657406048E-2   -8.106286569544804E-3
                        -2.680010779032815E-2   -1.073625848076391E-2   -1.235427021478537E-2    1.953337949241019E-2   -9.832941449343932E-2    5.060723650723955E-1    2.474760473294628E-2    2.378776613981125E-3
                         2.963444526924930E-2   -1.183646266956966E-2   -2.984320573411779E-2   -8.089421552154721E-3    2.471982917542891E-2    2.377400190365664E-3   -9.392935656685372E-2    4.810769341076094E-1

 6.375000000000000E8    -7.884923352264657E-2    4.964345365659327E-1    1.667487417248801E-2   -2.052517515943085E-2   -2.699459325015889E-2    1.074483337717089E-2    1.314264962934713E-2   -2.927460657054949E-2
                         1.668718813024992E-2   -2.055515339570584E-2   -7.787045761512125E-2    4.774439830244876E-1    8.523634594507447E-3    1.907954017918180E-2   -2.672959220725736E-2    1.653801711766928E-2
                        -2.697140668209625E-2    1.075407576697551E-2    8.567005737201849E-3    1.908810146550264E-2   -8.685938024618778E-2    4.823215512269276E-1    1.824019013910180E-2   -2.175072087411914E-2
                         1.313199382236463E-2   -2.924677127522896E-2   -2.673446367133606E-2    1.655791934703147E-2    1.822224015779483E-2   -2.171109097660060E-2   -9.639945398355972E-2    4.583247241552169E-1

 6.500000000000000E8    -7.313201800331180E-2    4.903057309150656E-1   -6.671858344482003E-3   -2.633470378505741E-2   -1.308553363449193E-2    2.498602269331152E-2   -6.404088778170022E-3   -3.005661968913434E-2
                        -6.625543353332462E-3   -2.631441082180723E-2   -7.502535800612621E-2    4.659097781734347E-1    1.527116000246467E-2    1.148093424396351E-3   -7.456176365836850E-3    2.884093988179036E-2
                        -1.307746697367273E-2    2.500121870924708E-2    1.527109339782438E-2    1.164473014149867E-3   -8.273074957483534E-2    4.781763521431994E-1   -5.904556178451021E-3   -2.410055995637476E-2
                        -6.399426191053837E-3   -3.007163636987744E-2   -7.450653746907275E-3    2.882936619049360E-2   -5.895629043051450E-3   -2.410671452113122E-2   -9.642647193225017E-2    4.638083754081604E-1

 6.625000000000000E8    -5.075816905821092E-2    4.933856379628858E-1   -1.896555255159805E-2   -8.567953087715454E-3    6.064254506522618E-3    2.639093974377481E-2   -2.429765176290610E-2   -2.331791952305712E-2
                        -1.898491227527708E-2   -8.575784624014191E-3   -5.972622616332986E-2    4.665036085679021E-1    2.064225306977743E-3   -7.575866739157697E-3    1.293957101216837E-2    2.469266450550212E-2
                         6.078518281216213E-3    2.641086902962204E-2    2.065525187306988E-3   -7.606404961737315E-3   -6.588905187015075E-2    4.799023408228134E-1   -1.430176981715717E-2   -6.614680219408206E-3
                        -2.427849027700333E-2   -2.334861860756947E-2    1.296082314849168E-2    2.464655926351349E-2   -1.430088702922137E-2   -6.633270470923418E-3   -7.183008977897944E-2    4.702925443070867E-1

 6.750000000000000E8    -1.863333939582372E-2    4.826007365700281E-1   -1.049894144819544E-2    4.417640158701912E-3    1.942993729321022E-2    1.440381388476989E-2   -3.847220512974375E-2   -2.125615335758853E-3
                        -1.051212115705478E-2    4.408551521795486E-3   -3.055963790221444E-2    4.581883077408951E-1   -5.282394352810030E-3    2.204382640101328E-3    2.295307070537268E-2    8.113230250560646E-3
                         1.946150516596147E-2    1.442490594182071E-2   -5.309167496866690E-3    2.195203317381461E-3   -4.029967850879081E-2    4.745629652003715E-1   -4.416644537313904E-3    2.103004793598423E-3
                        -3.847159957364295E-2   -2.144641034616513E-3    2.292819367202486E-2    8.083628812504826E-3   -4.445919268432355E-3    2.116382693199171E-3   -4.014844194972247E-2    4.588618513876880E-1

 6.875000000000000E8     9.176427152102573E-3    4.561829322372377E-1   -7.501289017749784E-4    2.166933406711522E-3    2.024033231300782E-2    8.727859029562938E-4   -3.112560052941512E-2    2.746572541129112E-2
                        -7.265179272179106E-4    2.177154954000968E-3   -4.233243947214527E-3    4.296830592547404E-1    2.855042494954122E-3    9.696402956276594E-3    1.828860031887376E-2   -5.915721117853986E-3
                         2.027145282091718E-2    8.887235030844449E-4    2.801556872762068E-3    9.748947199826212E-3   -1.505350874112317E-2    4.552692249910132E-1    2.315470943405194E-3   -4.810278871367036E-3
                        -3.114713286838213E-2    2.746154513500229E-2    1.826786839243483E-2   -5.915508455341657E-3    2.309751883028879E-3   -4.797551322218139E-3   -1.689575870193262E-2    4.327427431302659E-1

 7.000000000000000E8     2.049139287021340E-2    4.199808615392598E-1   -1.017800941357001E-3   -5.666424562901072E-3    1.721929361051229E-2   -8.151935326989858E-3   -2.242205372023949E-3    4.152914711505715E-2
                        -1.015525613555568E-3   -5.688436382651725E-3    1.309955883953830E-3    3.939272630758438E-1    1.326548517287253E-2    3.902772264790769E-3    1.104790798009926E-2   -1.152790335418499E-2
                         1.723551080179438E-2   -8.166940886986072E-3    1.329471841486469E-2    3.884110369900357E-3   -2.917347892338220E-3    4.278705932179720E-1   -5.430492047647996E-3   -1.282481284002690E-2
                        -2.262408641537663E-3    4.154038282622689E-2    1.102252124337928E-2   -1.149935948838999E-2   -5.427210818768293E-3   -1.285668722307009E-2   -9.337612294254326E-3    4.040593704108707E-1

 7.125000000000000E8     1.272226369628991E-2    3.930568820540630E-1   -1.045489556661362E-2   -6.916799854769617E-3    1.040636079656942E-2   -1.658133568519651E-2    2.510133762867590E-2    2.944329176632550E-2
                        -1.044980266278876E-2   -6.895903550921444E-3   -7.946524023804481E-3    3.727884315476888E-1    1.308045915425797E-2   -9.224417065963645E-3    3.886169200606563E-3   -1.445252052505342E-2
                         1.042374486563437E-2   -1.656436221529741E-2    1.310463179021078E-2   -9.217181682356631E-3   -3.295032150743601E-3    4.080331557442951E-1   -1.754991907685957E-2   -6.147959857401986E-3
                         2.514704421557646E-2    2.945816851576116E-2    3.864525574005646E-3   -1.442545642417478E-2   -1.748121509362635E-2   -6.130253892214864E-3   -1.097501769499094E-2    3.861186257612016E-1

 7.250000000000000E8     8.443746067504969E-3    3.848766770421028E-1   -1.544763068972591E-2    3.466990220688027E-3   -1.072067724783089E-3   -1.886395007224294E-2    3.459886854606672E-2    6.624715845424558E-3
                        -1.544700592478396E-2    3.508001618074869E-3   -8.636379019381558E-3    3.671258880473888E-1    6.034920595446079E-4   -1.636720777192650E-2   -3.541215268399635E-3   -1.331372337422378E-2
                        -1.080247709533258E-3   -1.889573858176034E-2    5.939090201641555E-4   -1.636370616144141E-2    1.673488047282223E-3    4.004157892438879E-1   -1.680181072953017E-2    7.725468017165880E-3
                         3.465940413998373E-2    6.636692160162797E-3   -3.553600281807798E-3   -1.327049817902534E-2   -1.680028506316351E-2    7.712390867331212E-3   -5.181360268397781E-3    3.767011768112862E-1

 7.375000000000000E8     1.923407082666441E-2    3.760327283719391E-1   -8.432707771018729E-3    1.242417901878875E-2   -1.048514327183139E-2   -1.486913867421172E-2    3.099842710254568E-2   -1.421833667634038E-2
                        -8.408490339398713E-3    1.238786393656873E-2    5.419697586457715E-3    3.541285633472224E-1   -1.177939321386423E-2   -8.628704821644694E-3   -8.793472260194106E-3   -1.000049904868493E-2
                        -1.053776333191344E-2   -1.488822364199861E-2   -1.179526537288990E-2   -8.613724356204243E-3    1.998652632346117E-2    3.863577152841385E-1   -6.587589480786535E-3    1.380894496343366E-2
                         3.097999146241979E-2   -1.426748030072451E-2   -8.804764630672044E-3   -9.995534856462608E-3   -6.629258785562080E-3    1.381321363983412E-2    1.000906530945090E-2    3.601603135491541E-1

 7.500000000000000E8     3.483618238464926E-2    3.522663668201598E-1    5.451581918124846E-4    1.136528328742782E-2   -1.715796312395421E-2   -7.125920182550404E-3    1.624464236105469E-2   -3.054744110551408E-2
                         5.498561090648975E-4    1.140949427752632E-2    1.451065551178342E-2    3.235162122245454E-1   -9.796620891355030E-3    5.110213107270029E-3   -1.349064316200725E-2   -4.992504920106246E-3
                        -1.718079185694661E-2   -7.122451595834150E-3   -9.804550027215369E-3    5.099572045883089E-3    3.515952079518599E-2    3.541394330264583E-1    1.459522807927078E-3    1.010110363346362E-2
                         1.620139023790166E-2   -3.054219225616634E-2   -1.351946298311480E-2   -5.013116130408975E-3    1.454556785649981E-3    1.009034417493521E-2    2.229282798280084E-2    3.277851863855271E-1

 7.625000000000000E8     3.497230523393647E-2    3.141992413286910E-1    3.430889904872437E-3    6.077423053421282E-3   -1.900842060599432E-2    4.319653381161817E-3   -6.269206353203175E-3   -3.422460117727594E-2
                         3.449923600491310E-3    6.057177457897141E-3    2.159140929906573E-3    2.898863940107000E-1    2.453799885003678E-3    6.697938552709356E-3   -1.561336727514536E-2    4.118191294755094E-3
                        -1.903232844222005E-2    4.331331565240344E-3    2.477937827488088E-3    6.648293654593062E-3    2.889692545058946E-2    3.155002139109944E-1    1.586683824407881E-3    4.906784003100956E-3
                        -6.276450546576480E-3   -3.422951373841884E-2   -1.559416399375083E-2    4.149727256665476E-3    1.596268894746310E-3    4.911394471517770E-3    1.389214188163689E-2    2.868640781976396E-1

 7.750000000000000E8     1.131401645369267E-2    2.879862070983074E-1    9.328383964903864E-4    3.378538391880899E-3   -1.243239219276157E-2    1.581187654943628E-2   -2.663305555011704E-2   -2.313915475347683E-2
                         9.472535405356874E-4    3.366028338485698E-3   -2.124713092269440E-2    2.753529766634509E-1    5.444188919104125E-3   -3.581413779367195E-3   -9.673337671433802E-3    1.404921795811927E-2
                        -1.243816427207643E-2    1.585401384485450E-2    5.417504219935238E-3   -3.591006202813749E-3    7.492722052473237E-3    2.943873444905654E-1   -1.037012268678064E-3    5.533169041471955E-3
                        -2.663945657190535E-2   -2.311796916961429E-2   -9.658534115919978E-3    1.403626264997914E-2   -1.053918265471185E-3    5.560887861828273E-3   -1.425632681193326E-2    2.633399240899742E-1

 7.875000000000000E8    -7.127334138682676E-3    2.865555846318500E-1   -5.620835834939732E-4    6.437511861440271E-3    8.651003372989337E-4    1.973939933381739E-2   -3.574055588082532E-2   -5.722438993876382E-4
                        -5.612280969139709E-4    6.425100952645749E-3   -3.285369799315647E-2    2.728101218450182E-1   -3.269414687310931E-3   -8.271208389153319E-3    2.227304839743487E-3    1.676247267095044E-2
                         8.888758231772156E-4    1.976211664482659E-2   -3.296420918835873E-3   -8.323363014591367E-3   -4.500374562958567E-3    2.874590330177486E-1    1.132460632528217E-3    8.895438498678077E-3
                        -3.573851931853209E-2   -5.627516750243735E-4    2.217211682853183E-3    1.675713250391673E-2    1.105121664231556E-3    8.869503985475454E-3   -3.421681072094141E-2    2.610090800508383E-1

 8.000000000000000E8    -6.382028819084391E-3    2.836331642560205E-1    3.304015694060778E-3    9.628341131799483E-3    1.316571396676156E-2    1.342538643478033E-2   -2.687834814013219E-2    2.260895338343658E-2
                         3.289396179709389E-3    9.640484189364336E-3   -3.673081779128372E-2    2.631227444519970E-1   -1.081347225541295E-2   -1.497894988921732E-3    1.274095189046256E-2    9.879677628041032E-3
                         1.319934572870682E-2    1.342109027673461E-2   -1.083786212499412E-2   -1.483946697202979E-3   -9.488630974458734E-3    2.744425688923240E-1    5.718730397034135E-3    8.799883457843964E-3
                        -2.693093903727324E-2    2.257448609981001E-2    1.274073451007463E-2    9.862202376837235E-3    5.750355942917692E-3    8.779030452562592E-3   -3.928701343840868E-2    2.565408837675898E-1

 8.125000000000000E8    -6.449712327948981E-3    2.634758740858630E-1    1.063800874538152E-2    8.930693036189742E-3    1.694761776137876E-2    4.532035843949238E-4   -5.977703188896847E-3    3.318624859330196E-2
                         1.068891150324903E-2    8.948260979052613E-3   -4.821506621027669E-2    2.466867326658329E-1   -8.001091436377674E-3    8.116704792474002E-3    1.373168870131717E-2   -2.656595720387505E-3
                         1.696115556123256E-2    4.142437502116691E-4   -7.991756125530637E-3    8.095953030415208E-3   -2.250516361095906E-2    2.557491543060141E-1    1.055520605386791E-2    6.514693890603042E-3
                        -5.988935828528999E-3    3.317625615190333E-2    1.370936474842592E-2   -2.698510906556757E-3    1.054126131349075E-2    6.526116464904029E-3   -4.660928616824029E-2    2.387929836594420E-1

 8.250000000000000E8    -2.520672482625242E-2    2.389861936625420E-1    1.656056895920962E-2   -2.274798706851330E-4    1.005979186199480E-2   -9.479068243776565E-3    1.553915547950227E-2    2.848503938609561E-2
                         1.661162549455572E-2   -2.587551256709249E-4   -6.967424819427423E-2    2.363069750741986E-1    1.210588015754925E-3    1.074913540674793E-2    4.807119120412376E-3   -9.074288249962339E-3
                         1.005454259089951E-2   -9.498174917122822E-3    1.216324943388072E-3    1.075507134904929E-2   -4.600082412005283E-2    2.431489042389844E-1    1.402257162777917E-2   -1.113744852748604E-3
                         1.552485592777516E-2    2.847252046537924E-2    4.787732820471249E-3   -9.064685685060877E-3    1.397497980810903E-2   -1.103389216010336E-3   -7.185122740220641E-2    2.211089103727310E-1

 8.375000000000000E8    -5.732786532891266E-2    2.302217680693459E-1    1.067227714878067E-2   -1.122304262826891E-2    7.525452183348119E-4   -9.935090820366978E-3    2.856829590867543E-2    1.204819426716958E-2
                         1.067213505442646E-2   -1.124471050596108E-2   -9.125931153817694E-2    2.367897765396917E-1    7.972428480399382E-3    4.352103065281421E-3   -2.524753963388121E-3   -5.286051683142745E-3
                         7.486273371296455E-4   -9.897384260224231E-3    7.961773940736825E-3    4.356519487057870E-3   -7.179747516600991E-2    2.433466014615663E-1    8.227948376244951E-3   -8.908442245082851E-3
                         2.858340921360305E-2    1.206760585983286E-2   -2.539332469434491E-3   -5.263957797154285E-3    8.189244677966365E-3   -8.923812114119807E-3   -1.052994058046434E-1    2.231478024019665E-1

 8.500000000000000E8    -8.275836465865873E-2    2.399167163396021E-1    8.877929861699201E-5   -1.073646898190354E-2   -3.148340692509992E-3   -5.477879156068101E-3    2.892525819421766E-2   -7.334873039807064E-3
                         1.056772434949669E-4   -1.079322410503638E-2   -1.071095373184745E-1    2.430870990256388E-1    4.931361551713235E-3   -3.506328221624450E-3   -1.553459966239573E-3    5.404687206515126E-5
                        -3.138700989597729E-3   -5.491626344744554E-3    4.928042286340172E-3   -3.502746067793402E-3   -8.965429069055075E-2    2.531784690405196E-1    9.278247311221104E-4   -6.825209702837835E-3
                         2.889286146289984E-2   -7.324573238243353E-3   -1.521623262826748E-3    7.163724880777372E-5    9.644155111710008E-4   -6.823709059036270E-3   -1.248215403385087E-1    2.416760676660029E-1

 8.625000000000000E8    -9.226878181733489E-2    2.515558469887117E-1   -2.370933012111819E-3   -4.450601105470613E-3   -3.285246712493489E-3   -2.642266946447090E-3    1.856428271041313E-2   -2.327968686229745E-2
                        -2.417193413717164E-3   -4.460652631780498E-3   -1.173101648121911E-1    2.498060112530712E-1   -2.085775686466052E-3   -2.528699750479445E-3    1.927079377741115E-3   -5.648924269258591E-4
                        -3.335069475953082E-3   -2.682196238173186E-3   -2.094249208425966E-3   -2.536768434530065E-3   -9.770880550640199E-2    2.630580306220609E-1    1.570365401055971E-3   -2.977501452054431E-3
                         1.856284475154447E-2   -2.327833786330732E-2    1.913105265371968E-3   -5.538237598257020E-4    1.579096007111330E-3   -2.966287778556610E-3   -1.265737424064978E-1    2.549200793895588E-1

 8.750000000000000E8    -9.770397470651020E-2    2.533494328042643E-1    6.891431331558484E-4   -2.463556402375894E-3   -3.007320880133869E-3   -1.042078006101596E-3   -5.339905068699102E-4   -2.975508374909023E-2
                         6.969348231702859E-4   -2.461136515543023E-3   -1.256862040161041E-1    2.541606668658794E-1   -1.771660827921078E-3    3.509043069410399E-3    1.312940181211458E-3   -3.636053586308903E-3
                        -3.023856838213418E-3   -1.060221721739954E-3   -1.743163877970812E-3    3.533613375979842E-3   -1.016753708042582E-1    2.674421470612554E-1    4.035755223730180E-3   -4.593308172979693E-3
                        -5.426645174127585E-4   -2.973799997907055E-2    1.313377450691500E-3   -3.649864642127830E-3    4.028310093728421E-3   -4.608118197308859E-3   -1.291829754298441E-1    2.545148949673889E-1

 8.875000000000000E8    -1.111790119537487E-1    2.534467791313292E-1    2.020340421384221E-3   -5.791769916865539E-3   -2.338671956005121E-3   -2.053228420269507E-4   -1.894366480710468E-2   -2.173151061314503E-2
                         2.018294993626979E-3   -5.765632714643301E-3   -1.363104833891854E-1    2.576754355978411E-1    3.884470630441481E-3    4.062910337509251E-3   -1.615661843428366E-3   -4.294628540236330E-3
                        -2.340022697310196E-3   -2.170049602408765E-4    3.875681261581464E-3    4.058495755562839E-3   -1.092078954885622E-1    2.679548948242931E-1    2.426205356335668E-3   -9.128505631759961E-3
                        -1.892029381692008E-2   -2.172513349068652E-2   -1.597495624939051E-3   -4.299914081202935E-3    2.440108467520478E-3   -9.115952617358439E-3   -1.434095521313005E-1    2.550636034909105E-1

 9.000000000000000E8    -1.278163478260434E-1    2.633272242967576E-1   -2.500436555849306E-3   -8.846140880277929E-3   -2.215055018018241E-3   -2.267353985870631E-4   -2.736956293027419E-2   -4.711827073473930E-3
                        -2.534640811440187E-3   -8.842127892106009E-3   -1.502389879752703E-1    2.657887918501576E-1    6.219148630756697E-3   -7.720681535708401E-4   -3.956950007082088E-3   -2.936913273042280E-3
                        -2.190428760356090E-3   -2.326937192134641E-4    6.243462659046256E-3   -8.010974029045531E-4   -1.224377861976756E-1    2.730577277384151E-1   -4.076170159010991E-3   -1.064616321293815E-2
                        -2.735618746686896E-2   -4.710366391428301E-3   -3.967308191784218E-3   -2.930922034776154E-3   -4.089601493297986E-3   -1.062466236541215E-2   -1.587054953632340E-1    2.683128009590698E-1

 9.125000000000000E8    -1.371545088250535E-1    2.817667940249271E-1   -8.310830828760420E-3   -5.874405243832839E-3   -3.095648072380621E-3    3.341430993085791E-4   -2.339027136036086E-2    1.342424808005801E-2
                        -8.278735075750478E-3   -5.884957768312235E-3   -1.606834363133887E-1    2.820386676055724E-1    3.345506007341819E-3   -4.735039859477273E-3   -5.470251628714617E-3   -5.881591294511308E-4
                        -3.077441595305196E-3    3.671199906636940E-4    3.354081470691952E-3   -4.723656655733007E-3   -1.323719529712057E-1    2.879437238881685E-1   -9.529160813140205E-3   -6.026037499034868E-3
                        -2.338275880890004E-2    1.340684056790946E-2   -5.455821121508674E-3   -5.954683490871505E-4   -9.507409197313466E-3   -5.982256453188975E-3   -1.627842115840122E-1    2.877673038377930E-1

 9.250000000000000E8    -1.363616162432820E-1    2.995189080209992E-1   -9.671393768929851E-3    4.129913620595973E-4   -3.325908131915071E-3    2.646547163499106E-3   -8.578965835842221E-3    2.452517830110380E-2
                        -9.631304525218471E-3    4.173534412738992E-4   -1.612798068618450E-1    2.997032087358291E-1   -3.690252890525151E-4   -4.334161504931607E-3   -5.446057799805645E-3    3.072084110382998E-3
                        -3.311570309626265E-3    2.668315156597983E-3   -3.639707922444521E-4   -4.330546024343833E-3   -1.316660849964741E-1    3.043119592718372E-1   -1.008639831487925E-2    2.216127396732699E-4
                        -8.566348281183215E-3    2.451250628089095E-2   -5.467773215947654E-3    3.055034642977865E-3   -1.008562622922776E-2    2.304276723055745E-4   -1.577104544959706E-1    3.015254523109817E-1

 9.375000000000000E8    -1.308720968268728E-1    3.104473510156895E-1   -6.231872142498975E-3    5.460735158688560E-3   -8.771884273866544E-4    5.005497353593390E-3    9.387967064826565E-3    2.240800640932109E-2
                        -6.211444573712649E-3    5.471095167419524E-3   -1.562936834616460E-1    3.111859397083161E-1   -1.442164680888523E-3   -2.621572447825139E-3   -2.390304138174735E-3    6.111360649426271E-3
                        -8.511099223829895E-4    4.982796528778203E-3   -1.444751641788164E-3   -2.588304308474587E-3   -1.254614435399143E-1    3.129309227844304E-1   -6.854767551023946E-3    4.982273891265524E-3
                         9.362350032081877E-3    2.241780517657751E-2   -2.383444169788446E-3    6.109506288473691E-3   -6.864562132357151E-3    5.007734673092221E-3   -1.527340446433346E-1    3.070289460885553E-1

 9.500000000000000E8    -1.274065663149492E-1    3.152252100683443E-1   -4.810205929964048E-4    5.907929106206559E-3    3.104076493233789E-3    4.309452408913533E-3    1.956131590300072E-2    9.218694116733261E-3
                        -4.759343121119742E-4    5.934656502357860E-3   -1.527204191067509E-1    3.166346605412003E-1   -1.647052915448645E-3   -1.714693404978444E-3    2.083706295101131E-3    5.987190468900287E-3
                         3.116112484630678E-3    4.307470269198141E-3   -1.613763208572572E-3   -1.701293840423924E-3   -1.230902497438727E-1    3.150432932759292E-1   -1.464386490592635E-3    5.606580073292934E-3
                         1.955922437234214E-2    9.213467612252340E-3    2.087518205950403E-3    6.025488094555793E-3   -1.495233501324816E-3    5.600377609643207E-3   -1.530423603520125E-1    3.098096414610591E-1

 9.625000000000000E8    -1.289733078607734E-1    3.197742842784958E-1    2.278839048926337E-3    1.652189196132123E-3    4.785322199528148E-3    3.039174193020410E-4    1.755105855602392E-2   -4.652962770156348E-3
                         2.289139594670521E-3    1.660598933372197E-3   -1.531804924731167E-1    3.220314319766258E-1   -1.644402165297603E-3   -1.010729089542320E-3    4.808754015999832E-3    2.718054306507523E-3
                         4.790197608954228E-3    2.795707797273313E-4   -1.676898175974587E-3   -9.846095463503699E-4   -1.267164490582831E-1    3.190493163980178E-1    8.421913241951652E-4    1.958043750333479E-3
                         1.757871105068481E-2   -4.627448577335750E-3    4.833087924457934E-3    2.768405235390738E-3    8.699182468304787E-4    1.957615425514178E-3   -1.566853868362852E-1    3.163545565483268E-1

 9.750000000000000E8    -1.311595473597889E-1    3.288507542991245E-1   -6.368026746285602E-4   -1.658880655450603E-3    2.136746215544177E-3   -2.839197262704666E-3    9.568003284648007E-3   -1.138985516029333E-2
                        -6.346405861468566E-4   -1.659482905527352E-3   -1.532959161539789E-1    3.312592159367320E-1   -1.286140661158723E-3   -6.709130967356387E-4    3.999890442959580E-3   -6.519910046769956E-4
                         2.148240854262616E-3   -2.830779383503442E-3   -1.286767797414814E-3   -6.725245456212416E-4   -1.290640551343619E-1    3.292414262230918E-1   -1.663386703978765E-3   -3.240040203952045E-4
                         9.588071716006327E-3   -1.138929286768068E-2    3.970660362920046E-3   -6.581885019187424E-4   -1.644108010420950E-3   -3.126096430020107E-4   -1.569801971255866E-1    3.273450227651680E-1

 9.875000000000000E8    -1.278764077702257E-1    3.405587041373357E-1   -4.319301092299676E-3    7.049728188807888E-4   -1.149294453712311E-3   -1.547613230887578E-3    2.150863072912582E-3   -1.270239152509951E-2
                        -4.307179963500860E-3    7.153872650872722E-4   -1.485381283789147E-1    3.414854260870998E-1   -1.318247739908050E-3   -1.468805603666580E-3    1.899073030550703E-3   -1.092432997931769E-3
                        -1.142467437013523E-3   -1.546371688200281E-3   -1.312888435222826E-3   -1.437165233835405E-3   -1.241284271840135E-1    3.404947896726293E-1   -4.130415424975442E-3    2.133377740267408E-3
                         2.148125991991530E-3   -1.272606832390600E-2    1.880096447822589E-3   -1.097089972299538E-3   -4.133281544636024E-3    2.118150842580879E-3   -1.512412863286545E-1    3.377242888529273E-1

 1.000000000000000E9    -1.189206462680133E-1    3.484515280439506E-1   -2.855460798446866E-3    5.185638419749661E-3   -4.030839514049368E-4    1.436940835495805E-3   -4.392153696455710E-3   -1.135131332595600E-2
                        -2.862359009608504E-3    5.172138305416177E-3   -1.403889649077593E-1    3.474557373996769E-1   -3.576044887541634E-3   -1.787693471444491E-3    2.213345700107765E-3   -2.242547977338927E-4
                        -3.971175826595958E-4    1.427758724405939E-3   -3.570340457478939E-3   -1.787453573434734E-3   -1.148380378178018E-1    3.456609407356623E-1   -2.325147906301051E-3    5.767322237003080E-3
                        -4.378130898883835E-3   -1.132157440708396E-2    2.231022610039868E-3   -2.088607418839304E-4   -2.316210848207332E-3    5.771351047093986E-3   -1.426449735676743E-1    3.426664936942030E-1

 1.012500000000000E9    -1.096776643605303E-1    3.501639922431613E-1    1.769903020724741E-3    5.542662415019814E-3    2.667974088704963E-3    9.420695245807400E-4   -9.459714232663065E-3   -6.774276989079305E-3
                         1.774905413179492E-3    5.530335923500958E-3   -1.343136416692548E-1    3.483744223896074E-1   -5.719286849965204E-3    1.660136777726779E-3    3.716910743785359E-3   -2.012202265852127E-3
                         2.667351568702166E-3    9.520942581228346E-4   -5.695393173167386E-3    1.654633186469459E-3   -1.082822614847998E-1    3.448731774547016E-1    1.970178670520409E-3    5.837247871448776E-3
                        -9.439606448019033E-3   -6.782047472844717E-3    3.703305110849060E-3   -2.044616600749417E-3    1.962340870703806E-3    5.863699276889697E-3   -1.369836276428215E-1    3.423789374320140E-1

 1.025000000000000E9    -1.051616638378613E-1    3.487633201743465E-1    3.800501564301765E-3    2.130612870727947E-3    3.087099758157066E-3   -2.489556350214610E-3   -1.100428906731543E-2   -4.775461165995755E-4
                         3.804287938729037E-3    2.131794508850690E-3   -1.334287409281837E-1    3.485335675774063E-1   -3.087142581940629E-3    6.067433257623240E-3    1.979769999277352E-3   -5.408097130415630E-3
                         3.115609431928965E-3   -2.504322256471317E-3   -3.069258386180673E-3    6.067031615887096E-3   -1.075357048916629E-1    3.435676125253134E-1    3.848950281176051E-3    2.735932611300895E-3
                        -1.102927864462053E-2   -5.161095821885564E-4    1.990132659991053E-3   -5.410960535754079E-3    3.868657571476742E-3    2.738770904394567E-3   -1.373484581632893E-1    3.420482855362628E-1

 1.037500000000000E9    -1.047992344469242E-1    3.501714929895060E-1    2.142250579875041E-3   -2.561170362031936E-4    6.277889984574170E-5   -4.583851298826019E-3   -9.361339619172310E-3    5.318184051445291E-3
                         2.163560505843264E-3   -2.526070683508242E-4   -1.352186428314013E-1    3.525119289382158E-1    2.053785122712697E-3    6.002354643447927E-3   -2.556353970969683E-3   -6.031096985114569E-3
                         5.776215590412652E-5   -4.598594288049211E-3    2.052826608005241E-3    5.985007803549355E-3   -1.091370253050223E-1    3.470060628346499E-1    2.596756746580487E-3    6.894701915436949E-4
                        -9.336817513691094E-3    5.297343637153289E-3   -2.548598935114059E-3   -6.019139330904978E-3    2.607089086344240E-3    6.784422793459858E-4   -1.397581547704320E-1    3.466302007287382E-1

 1.050000000000000E9    -1.030149576865533E-1    3.551433791872427E-1    3.899688365639628E-4    4.099601971330587E-4   -3.412834445006954E-3   -3.291140420068470E-3   -4.913175986600139E-3    9.722203569534753E-3
                         3.424729498932653E-4    4.080187878861773E-4   -1.344934016793869E-1    3.592896426481018E-1    4.261272453684221E-3    2.411598575822908E-3   -6.077042768214628E-3   -2.778716998739174E-3
                        -3.378960715904608E-3   -3.306401174557090E-3    4.275852670920249E-3    2.407154146693433E-3   -1.075792248352460E-1    3.530537547702808E-1    1.565729090784614E-3    1.180520984514126E-3
                        -4.945132617458196E-3    9.716825273554866E-3   -6.042512639053717E-3   -2.796886355255627E-3    1.573397094561460E-3    1.197632753229563E-3   -1.386853316566653E-1    3.537431349672513E-1

 1.062500000000000E9    -9.854191400403267E-2    3.587244753316934E-1    7.494081297992572E-4    1.931424136186239E-3   -4.459645131347248E-3   -1.360143580470820E-5    1.803435067660467E-3    1.103805486515353E-2
                         7.505042098005558E-4    1.901348511676514E-3   -1.308059989020837E-1    3.642794958265930E-1    3.167988231923266E-3   -2.454172641480996E-4   -6.062637195261806E-3    1.812996435078580E-3
                        -4.459225474948785E-3   -2.057990428196943E-6    3.146957997492259E-3   -2.140397841097949E-4   -1.035444030575069E-1    3.568454031079948E-1    2.465785642934371E-3    1.885366233591662E-3
                         1.831476050268945E-3    1.104715073598303E-2   -6.057438941070489E-3    1.774125748983604E-3    2.479358484832903E-3    1.884691432363983E-3   -1.351059722683157E-1    3.582139324274475E-1

 1.075000000000000E9    -9.506293040520923E-2    3.588420386134988E-1    2.459298373828890E-3    2.313239413750179E-3   -2.923575790668387E-3    2.626964386677247E-3    8.306390849972107E-3    7.467160557850087E-3
                         2.457045384927540E-3    2.290154517296928E-3   -1.281695005461546E-1    3.663568117365693E-1    1.616111902375320E-3   -4.200221810116268E-4   -3.139042270517679E-3    4.660250209665562E-3
                        -2.908617694940320E-3    2.626642984398315E-3    1.593911711405010E-3   -3.844609676945889E-4   -1.012546224646539E-1    3.579646849984047E-1    3.980905757636828E-3    1.205773851270004E-3
                         8.339109731888785E-3    7.440908919881437E-3   -3.155578191354506E-3    4.674138158807196E-3    3.980159453948909E-3    1.230583307775164E-3   -1.332374970266804E-1    3.599975690804581E-1

 1.087500000000000E9    -9.527734480523506E-2    3.577010703101254E-1    4.392589640209349E-3    1.081455576983594E-3   -3.570146162554201E-4    3.229478163299145E-3    1.071061705024295E-2    4.200167340145926E-4
                         4.381917785520297E-3    1.041309165128795E-3   -1.284970757464626E-1    3.688773740684375E-1    1.770028852631459E-3    3.319304976336900E-4    2.802108092202085E-4    4.789244246775237E-3
                        -3.585957542092253E-4    3.226183224024447E-3    1.767132513083957E-3    3.558149994129042E-4   -1.020379002129903E-1    3.594055711677562E-1    4.994703049528675E-3   -7.402589329021094E-4
                         1.070057453515436E-2    4.348901494989057E-4    2.518300705543970E-4    4.778151214924926E-3    5.011768260391804E-3   -7.493291209980833E-4   -1.342248057931093E-1    3.625723203047250E-1

 1.100000000000000E9    -9.886947616619657E-2    3.586913738326516E-1    4.933249275194606E-3   -1.737065158912754E-3    1.391854631422267E-3    1.884032689628255E-3    7.954546325444244E-3   -5.889279625530173E-3
                         4.938770243098287E-3   -1.761560296266843E-3   -1.295658945792540E-1    3.743063512393442E-1    3.012720101577109E-3   -3.638134386984189E-4    2.465869929085763E-3    2.983309758025682E-3
                         1.378930563376204E-3    1.901683654059436E-3    3.049550484916215E-3   -3.577173359460846E-4   -1.040056993083141E-1    3.636022213786902E-1    4.344686064134430E-3   -3.408483809915837E-3
                         7.954811919388268E-3   -5.905871467468996E-3    2.481367426493382E-3    2.967634892272320E-3    4.372576881028644E-3   -3.388928212751613E-3   -1.362694069180873E-1    3.681102786112893E-1

 1.112500000000000E9    -1.024915235946274E-1    3.637458536913266E-1    3.074644584441777E-3   -4.217583092978135E-3    1.132614128529115E-3    2.023868157887461E-4    2.441893652662888E-3   -8.626848013817277E-3
                         3.078958120575579E-3   -4.247914262768623E-3   -1.289258095631656E-1    3.818221854274116E-1    3.034853544704507E-3   -2.594772425745545E-3    2.579862282957532E-3    8.096639389289407E-4
                         1.138215148531555E-3    2.139915887149422E-4    3.050381611365494E-3   -2.624250698308859E-3   -1.042972610390353E-1    3.699819521955770E-1    2.028250248078290E-3   -5.014125372980933E-3
                         2.427652285563348E-3   -8.661773919250285E-3    2.548110767920119E-3    8.046680505985107E-4    2.005547686790901E-3   -4.990324534474365E-3   -1.363425234463958E-1    3.762812946491223E-1

 1.125000000000000E9    -1.032836552162250E-1    3.708160960144159E-1    2.787781676431930E-4   -4.495251834526892E-3   -1.381760817450803E-4    3.463655718147709E-4   -2.817384071307564E-3   -7.536905444809395E-3
                         2.978612081884954E-4   -4.479619429532574E-3   -1.268584353319802E-1    3.890868080282326E-1    9.465501668437632E-4   -4.324292819188188E-3    1.592507334781446E-3    2.088311140476734E-4
                        -1.304616694748754E-4    3.265367407210660E-4    9.610289106750318E-4   -4.335167320648425E-3   -1.027243748655372E-1    3.762089747017253E-1   -5.068766697172482E-4   -4.771775728410864E-3
                        -2.812760262476139E-3   -7.519996619366627E-3    1.580550502329665E-3    1.896686603867554E-4   -4.977904784409767E-4   -4.770784751766828E-3   -1.342237499312964E-1    3.842187373834311E-1

 1.137500000000000E9    -1.021478854104423E-1    3.772507159573837E-1   -1.121657394100554E-3   -3.081666869269329E-3    2.846758390856750E-4    1.781738124762101E-3   -5.931938706745347E-3   -4.094376377843691E-3
                        -1.158471890714362E-3   -3.074600329236269E-3   -1.250676010380051E-1    3.956479677905315E-1   -1.783237203496725E-3   -4.079014428921844E-3    1.854856752145528E-3    6.423195114304204E-4
                         2.758923207198675E-4    1.778627884740988E-3   -1.794051497923269E-3   -4.064134381837595E-3   -1.009732246508095E-1    3.815037931284105E-1   -1.943129206995467E-3   -3.362375706985698E-3
                        -5.925147380088854E-3   -4.100573373152666E-3    1.855699571496837E-3    6.550858526452199E-4   -1.951007738520236E-3   -3.359777770412793E-3   -1.322244849733961E-1    3.909120403207220E-1

 1.150000000000000E9    -1.013902537528698E-1    3.831215976167668E-1   -9.930668674734452E-4   -2.143655591670850E-3    2.486714534459514E-3    1.628310715668431E-3   -6.529636922759351E-3   -7.397446417427045E-5
                        -9.962900242217925E-4   -2.101810216153959E-3   -1.241313908697598E-1    4.025694391417259E-1   -3.600107166734257E-3   -1.947846271362849E-3    3.186802828724316E-3   -3.801031536912467E-4
                         2.485687134534270E-3    1.622247213134597E-3   -3.608476388764488E-3   -1.959416089526283E-3   -1.000639650292437E-1    3.869954536074582E-1   -2.023455540813416E-3   -2.120605975046198E-3
                        -6.553348955885765E-3   -3.986984243424660E-5    3.212713590735829E-3   -3.769669669180525E-4   -2.032803463028988E-3   -2.137988093607848E-3   -1.315266203415963E-1    3.977339462065842E-1

 1.162500000000000E9    -1.018738424390231E-1    3.901087457476279E-1   -9.037232420500861E-4   -2.623684453515555E-3    3.519326551959545E-3   -8.555382403758578E-4   -4.983568728197693E-3    3.281332288056984E-3
                        -9.556512024311873E-4   -2.596767612535527E-3   -1.234605241899004E-1    4.104723411853713E-1   -3.263203360577829E-3    5.586980346343037E-4    2.862447978735215E-3   -3.063956196209555E-3
                         3.529371354386513E-3   -8.624449172163686E-4   -3.293897985988012E-3    5.520951215982022E-4   -9.990463900871661E-2    3.937593059570501E-1   -1.853710981693177E-3   -1.926990389262933E-3
                        -4.989319872012371E-3    3.285644349518512E-3    2.844694924643599E-3   -3.060557789509040E-3   -1.838446592211398E-3   -1.913514734343172E-3   -1.315093246178078E-1    4.063883419721520E-1

 1.175000000000000E9    -1.024637287065900E-1    3.998150578870781E-1   -2.318843148449630E-3   -3.009865624788876E-3    1.974693165462854E-3   -3.263517181080614E-3   -2.180038212403041E-3    4.923868450326806E-3
                        -2.315052815129308E-3   -3.056024196866450E-3   -1.224124712109289E-1    4.198920525805235E-1   -1.512783251161983E-3    1.537143658900922E-3    2.987968509231883E-6   -4.558721276751629E-3
                         1.940370336274634E-3   -3.295948198633020E-3   -1.537583972273503E-3    1.522012164870238E-3   -9.954855207063816E-2    4.025338346490181E-1   -2.588673504899214E-3   -2.052968125224864E-3
                        -2.191253675428241E-3    4.954646575408611E-3    2.431311128229238E-5   -4.600471328501063E-3   -2.595636092256650E-3   -2.069760142669791E-3   -1.300920122840334E-1    4.173049086959407E-1

 1.187500000000000E9    -1.011572389806429E-1    4.117682690878198E-1   -4.118562842800145E-3   -1.892577828281793E-3   -7.179956700286065E-4   -3.535032220572082E-3    6.128938200822636E-4    4.996346837635148E-3
                        -4.128451274442606E-3   -1.869984796726536E-3   -1.199712440941282E-1    4.308452672951657E-1   -4.421811269615529E-4    7.291573127123077E-4   -2.946968784325704E-3   -3.385439168687346E-3
                        -7.109076621115470E-4   -3.541801369174000E-3   -4.670563259608844E-4    7.611318821570496E-4   -9.771044844383198E-2    4.130411047386643E-1   -3.947936508185381E-3   -1.161028152219559E-3
                         6.306894856399253E-4    4.978379363297609E-3   -2.931138848214776E-3   -3.357410428673777E-3   -3.945464544813771E-3   -1.141837037288881E-3   -1.262704901127056E-1    4.292747931996062E-1

 1.200000000000000E9    -9.705876241292652E-2    4.239413548667486E-1   -4.674124924355000E-3    4.568192780354845E-4   -2.506750421416937E-3   -2.068631508502471E-3    3.018291989098156E-3    3.829472696724087E-3
                        -4.686953134016144E-3    4.653474733701225E-4   -1.149269918795253E-1    4.424533523161609E-1   -1.059891113834708E-3    7.869557428136800E-5   -3.996081029062138E-3   -6.695420419054721E-4
                        -2.494972693561691E-3   -2.041976366745071E-3   -1.045886988243250E-3    8.098873657097128E-5   -9.378124700988275E-2    4.239076165232721E-1   -4.402289439600385E-3    8.391086094493919E-4
                         3.001524438375875E-3    3.812957952054412E-3   -3.988000989605526E-3   -6.527434312038184E-4   -4.426332140816714E-3    8.405542276167828E-4   -1.199906405165768E-1    4.405901245688321E-1

 1.212500000000000E9    -9.148663305394331E-2    4.348394806614997E-1   -3.554615945028235E-3    2.444843997394140E-3   -2.752859552817506E-3   -1.460058627384953E-4    4.588584175368234E-3    1.547249155815125E-3
                        -3.561416201093236E-3    2.469072862737622E-3   -1.078133511272461E-1    4.533995001503063E-1   -1.917286195113379E-3    1.045124993406249E-3   -3.119475898670151E-3    1.611708634197644E-3
                        -2.715288420714218E-3   -1.096030354535001E-4   -1.915349648881406E-3    1.020531989641824E-3   -8.837490108493699E-2    4.338949064079070E-1   -3.440744425683749E-3    2.787516111547200E-3
                         4.566151273682918E-3    1.532116851066224E-3   -3.113261055375690E-3    1.601583316907872E-3   -3.475121735918876E-3    2.753804264442717E-3   -1.127810440713633E-1    4.509564070621443E-1

 1.225000000000000E9    -8.567623458227390E-2    4.452242409171498E-1   -1.884863017687639E-3    3.174564039173959E-3   -1.888004022850716E-3    1.111322175295523E-3    4.530184628473329E-3   -1.337640901326932E-3
                        -1.873709457488055E-3    3.182812840061785E-3   -1.002349395448344E-1    4.638993466547434E-1   -1.182772606873426E-3    2.719444005235577E-3   -1.413101043186292E-3    2.574614151153471E-3
                        -1.897449303560279E-3    1.102875268084788E-3   -1.216141938440987E-3    2.720188494962757E-3   -8.276440006858291E-2    4.435345215243983E-1   -1.652979469976272E-3    3.593110969599488E-3
                         4.506600140275848E-3   -1.328794936988894E-3   -1.408374725452281E-3    2.558806787697280E-3   -1.661153846716261E-3    3.598987201297563E-3   -1.052910263577018E-1    4.614096446787396E-1

 1.237500000000000E9    -7.892031284437859E-2    4.563557507413277E-1   -6.658925279170306E-4    2.968397535390300E-3   -9.494919878369862E-4    1.373458865230859E-3    2.803634479453170E-3   -3.486899222186805E-3
                        -6.704277791789615E-4    3.008174417990233E-3   -9.225955359762317E-2    4.752435993700727E-1    8.957034012408178E-4    3.101998155315461E-3    4.935168454807724E-5    2.343072374065259E-3
                        -9.540009307714497E-4    1.384859765269110E-3    8.777983165295769E-4    3.120086930427910E-3   -7.651333689293272E-2    4.540228477292709E-1   -2.663396848005464E-4    3.272660893417734E-3
                         2.807206967750543E-3   -3.480441876391226E-3    3.934955391674827E-5    2.340669306225218E-3   -2.682004492882374E-4    3.282733297655363E-3   -9.690052517177225E-2    4.725463148933345E-1

 1.250000000000000E9    -7.003119697249857E-2    4.684339497241088E-1   -1.623612797196063E-4    2.813636634294325E-3   -5.055086953758437E-4    1.291908666634382E-3    4.422760997805239E-4   -4.219140970696989E-3
                        -1.597020134387769E-4    2.785815540148773E-3   -8.245211615931972E-2    4.873057023966920E-1    2.474661789005966E-3    1.756483760584799E-3    7.720825806152614E-4    1.705240484103724E-3
                        -5.078427102362631E-4    1.308468727011642E-3    2.456199812880231E-3    1.773414483292677E-3   -6.810162531913427E-2    4.653347801508314E-1    3.508278315155978E-4    2.934813617904435E-3
                         4.529068457297086E-4   -4.204224505069042E-3    7.687875251689082E-4    1.733971007802781E-3    3.289386011514189E-4    2.913490008692501E-3   -8.661294971561123E-2    4.837568456555298E-1

 1.262500000000000E9    -5.783785689229649E-2    4.799366223358053E-1    4.667226814792511E-4    3.021801658874375E-3   -2.565384509902994E-4    1.540911697381355E-3   -1.833898372181840E-3   -3.732305454249022E-3
                         4.814679191135656E-4    3.040240936709496E-3   -6.997053417186774E-2    4.980454306847897E-1    2.483803850668739E-3    3.598047084277852E-5    1.106445049447795E-3    1.356932648553969E-3
                        -2.416862333738905E-4    1.544590000028799E-3    2.497664092473793E-3    4.976669278788350E-5   -5.683621745463927E-2    4.759689199154538E-1    9.753666967852735E-4    3.009249908136268E-3
                        -1.846405390569115E-3   -3.719780789784622E-3    1.106757292475909E-3    1.363624320680474E-3    9.837379190043587E-4    2.984914637391235E-3   -7.416093995044964E-2    4.935801933213965E-1

 1.275000000000000E9    -4.334821360782636E-2    4.893256561239968E-1    1.775555272084446E-3    3.046583729658733E-3    5.147139948807966E-4    1.912731666701947E-3   -3.643146054325409E-3   -2.069271030470275E-3
                         1.762311019067771E-3    3.052029267475680E-3   -5.601671725148505E-2    5.065738658554375E-1    1.640153852272126E-3   -7.904043672754959E-4    1.659954913439922E-3    1.019922813868533E-3
                         5.069853100295068E-4    1.934577858064114E-3    1.650693129574389E-3   -7.668083773351419E-4   -4.393889729086350E-2    4.844626257636783E-1    2.223533954179425E-3    2.825651539911319E-3
                        -3.610260220279447E-3   -2.091108410670970E-3    1.656235140084688E-3    1.023948727144361E-3    2.188123987863843E-3    2.838791688095731E-3   -6.062138679260436E-2    5.011085847017516E-1

 1.287500000000000E9    -2.824546441755478E-2    4.966782600980242E-1    3.132956022877925E-3    2.103759656138320E-3    1.803383461398909E-3    1.627637686023066E-3   -4.167956072056340E-3    4.239441004689815E-4
                         3.129384220145026E-3    2.097548085960948E-3   -4.198831276917340E-2    5.129993531651434E-1    1.094889724335460E-3   -8.065737641534854E-4    2.280472672423830E-3    1.235239546695637E-4
                         1.789542825796280E-3    1.629940359966101E-3    1.107352792019938E-3   -7.969855796062267E-4   -3.095554908566141E-2    4.912756351500242E-1    3.409782100469021E-3    1.708715687955771E-3
                        -4.155329528796685E-3    4.317554916455730E-4    2.269579267065056E-3    1.434360749422224E-4    3.450791757253644E-3    1.734488244181241E-3   -4.706078075208579E-2    5.070110010199763E-1

 1.300000000000000E9    -1.328199059236156E-2    5.027849312004766E-1    3.670640411915121E-3    3.931333681248775E-4    2.659710283224300E-3    2.402547666712883E-4   -3.014004421777423E-3    2.769658809432293E-3
                         3.688775559720427E-3    3.724112428844713E-4   -2.785043468708969E-2    5.184855692095773E-1    1.070128791124476E-3   -9.128921683851927E-4    2.204527406144434E-3   -1.264877439139012E-3
                         2.674753382743680E-3    2.492524237885021E-4    1.055371638953300E-3   -9.075027148197978E-4   -1.810735130020294E-2    4.975177270015568E-1    3.826293428378728E-3   -6.250400660485486E-5
                        -3.026972290453272E-3    2.772766913583318E-3    2.205651283330017E-3   -1.300193815203919E-3    3.810475496455636E-3   -4.566576560988510E-5   -3.351507181302368E-2    5.122934700985314E-1

 1.312500000000000E9     1.746733669834824E-3    5.078363694385101E-1    3.161406627579755E-3   -1.263950897296069E-3    2.349917971751826E-3   -1.502737775391709E-3   -7.442948360297159E-4    3.910055185043280E-3
                         3.157974962174421E-3   -1.246674439202116E-3   -1.277210679030404E-2    5.234810793221449E-1    9.227108784056310E-4   -1.471292996523593E-3    1.039127122767683E-3   -2.467051687376266E-3
                         2.338996066006723E-3   -1.509387747943483E-3    8.924027159213995E-4   -1.483880908219718E-3   -4.533885137331677E-3    5.035353972902166E-1    3.109494106428716E-3   -1.652086264987145E-3
                        -7.039751261344054E-4    3.918422778059993E-3    1.048170250728614E-3   -2.463818159659316E-3    3.125769480041611E-3   -1.645924289966587E-3   -1.926464813097466E-2    5.173227639882110E-1

 1.325000000000000E9     1.716369042759172E-2    5.115527866962518E-1    1.960749414513836E-3   -2.091283944245756E-3    9.148753929181698E-4   -2.500202033337328E-3    1.642489660268252E-3    3.364116577234511E-3
                         1.969849101069726E-3   -2.110573771131229E-3    3.331685389553989E-3    5.272417942918881E-1    1.664586821249689E-4   -2.012817484602099E-3   -6.520114798671935E-4   -2.519959370602558E-3
                         9.196587171855029E-4   -2.520438085187098E-3    1.577042692176019E-4   -2.009260122182100E-3    1.022898427218839E-2    5.085728035698718E-1    1.854529371601750E-3   -2.452500361040152E-3
                         1.648653228738847E-3    3.340020264318531E-3   -6.356474704650027E-4   -2.519700617346722E-3    1.840372165658403E-3   -2.453947111828831E-3   -3.786618187595442E-3    5.212533141260974E-1

 1.337500000000000E9     3.269001769473518E-2    5.133588873922980E-1    9.266264212656836E-4   -2.107240207509695E-3   -6.741079109297086E-4   -2.389927587373064E-3    3.086692916089058E-3    1.625336538501590E-3
                         9.279956646953257E-4   -2.143452869162474E-3    1.969757081308593E-2    5.292245340385119E-1   -9.364383323872091E-4   -1.922742886410054E-3   -1.877510352852442E-3   -1.541033505479847E-3
                        -6.816925836074999E-4   -2.379528897552815E-3   -9.405007643090916E-4   -1.922973863514438E-3    2.569783894783811E-2    5.118026054052005E-1    7.490417579046650E-4   -2.428785608816755E-3
                         3.115957563695247E-3    1.592166265729319E-3   -1.860376803125084E-3   -1.519264644105715E-3    7.561866898566857E-4   -2.427628328530037E-3    1.211795387271035E-2    5.232501698305326E-1

 1.350000000000000E9     4.784393255249530E-2    5.128547496692306E-1    4.367493161140202E-4   -1.964952583853853E-3   -1.715563929672805E-3   -1.464446056880832E-3    3.219753213148644E-3   -4.591068428192660E-4
                         4.113616043425717E-4   -1.986551195327906E-3    3.545051594354687E-2    5.294641740696678E-1   -1.811177797958481E-3   -1.104576562649061E-3   -2.153156391557118E-3   -1.814609041009954E-4
                        -1.695574893783332E-3   -1.472699179098441E-3   -1.817427573735175E-3   -1.112029988850785E-3    4.096976441901310E-2    5.129243168646389E-1    1.284116528073744E-4   -2.183569070508861E-3
                         3.212651202134653E-3   -4.495839775238665E-4   -2.144422348179122E-3   -1.728449924840030E-4    1.143015148426717E-4   -2.206641329089348E-3    2.727422109123051E-2    5.232507742209450E-1

 1.362500000000000E9     6.200410631348006E-2    5.107918236792068E-1    3.968221783234709E-5   -2.056103275762675E-3   -1.978059761194243E-3   -3.517750871194817E-4    2.195124522571015E-3   -2.077892320713988E-3
                         4.780444904121878E-5   -2.046563633350142E-3    5.010738320097885E-2    5.283855918803942E-1   -1.951956173104147E-3    2.710708193270062E-6   -1.683130582112364E-3    8.342899461627350E-4
                        -1.982946423805889E-3   -3.160257431783535E-4   -1.939027302137257E-3    2.703262978488736E-5    5.558633747222372E-2    5.126399442826142E-1   -3.654864894833338E-4   -2.147291069381343E-3
                         2.213267859974279E-3   -2.070367012626248E-3   -1.679931919439555E-3    8.503096739864041E-4   -3.851187207428367E-4   -2.149214743709244E-3    4.121081875652349E-2    5.220848224454692E-1

 1.375000000000000E9     7.498835033615921E-2    5.082188847518962E-1   -6.783402619534364E-4   -2.182969170925106E-3   -1.745440281961897E-3    6.306264113643291E-4    5.920453642051626E-4   -2.762266674368823E-3
                        -6.559524641756896E-4   -2.186597077139297E-3    6.371305824777627E-2    5.265491562994381E-1   -1.399575038229365E-3    8.727415470795836E-4   -9.151943930892125E-4    1.406161367482663E-3
                        -1.733663915616656E-3    6.326065203032779E-4   -1.405134496679312E-3    8.700285771263205E-4    6.940339090856791E-2    5.115366494265399E-1   -1.060341124431303E-3   -2.048776390872442E-3
                         5.994936506196968E-4   -2.775811492289067E-3   -9.207714542235257E-4    1.389842817986797E-3   -1.087326335529666E-3   -2.052984992284569E-3    5.420201360110005E-2    5.203252602363518E-1

 1.387500000000000E9     8.732201027360055E-2    5.054214142793527E-1   -1.650025947975814E-3   -1.828474205574324E-3   -1.162583791145867E-3    1.277075672417739E-3   -9.797518988288413E-4   -2.499529295569778E-3
                        -1.654134844832492E-3   -1.844890781153142E-3    7.641343081061619E-2    5.242342578988856E-1   -6.945135897799758E-4    1.073084031604371E-3   -1.099065232686707E-4    1.500670280902730E-3
                        -1.136595974806317E-3    1.277571928375408E-3   -7.013208561298421E-4    1.056004594472521E-3    8.284646382847521E-2    5.098737405542674E-1   -1.896299579002276E-3   -1.501365948937905E-3
                        -9.815249776854837E-4   -2.449254963859230E-3   -1.411338066418467E-4    1.518986096920960E-3   -1.887902441012263E-3   -1.486813111781584E-3    6.705566777075553E-2    5.180775594063087E-1

 1.400000000000000E9     9.934499345526132E-2    5.023888165258616E-1   -2.290743748670574E-3   -8.050206305206743E-4   -3.801426000687877E-4    1.575536885682148E-3   -2.082007261737114E-3   -1.415217575583539E-3
                        -2.297841954255759E-3   -8.189843639155096E-4    8.867591733582464E-2    5.214075497084231E-1   -3.172235214447102E-4    9.379560833141768E-4    5.278434736135265E-4    1.282479814047285E-3
                        -3.674788552961914E-4    1.579249492423955E-3   -3.185833057921170E-4    9.278339720225992E-4    9.615526699889013E-2    5.074828190386128E-1   -2.297653525472050E-3   -4.431365430124164E-4
                        -2.076933432744496E-3   -1.399027226899337E-3    5.567217880424842E-4    1.294462467748181E-3   -2.325226397383720E-3   -4.559680498084192E-4    7.982879239492167E-2    5.151619706794613E-1

 1.412500000000000E9     1.108848720836511E-1    4.989242189197156E-1   -2.140111193937800E-3    3.624663797076938E-4    4.094376116450333E-4    1.550000629619144E-3   -2.397054663311807E-3   -2.561967695675182E-5
                        -2.145109948365121E-3    3.167005368861087E-4    1.005937906511127E-1    5.180700340287731E-1   -1.820461953617863E-4    9.287046828898468E-4    1.022152405436080E-3    8.307263294045202E-4
                         4.162210496016505E-4    1.553912130674765E-3   -1.671744166805756E-4    9.373284434171662E-4    1.091038467826935E-1    5.040966444194235E-1   -2.042738762571938E-3    6.260377988102873E-4
                        -2.406666766114072E-3   -1.068193167051429E-5    1.028248419857619E-3    8.407514460627159E-4   -2.038799563168865E-3    6.057244746810959E-4    9.183018859638623E-2    5.115422402594427E-1

 1.425000000000000E9     1.212052667430489E-1    4.953110506148878E-1   -1.464113552692821E-3    1.030306125241075E-3    1.109902948788526E-3    1.165286896664802E-3   -1.898752544254598E-3    1.323461195742156E-3
                        -1.478872148997982E-3    1.008646828765818E-3    1.118220629291002E-1    5.145767561207981E-1    7.827376955491532E-5    1.132558413944032E-3    1.234751403960107E-3    2.767004211784500E-4
                         1.139200120336752E-3    1.159636604600578E-3    1.030678680530704E-4    1.121425399453163E-3    1.209929113183583E-1    5.003464408053766E-1   -1.303821384903757E-3    1.186932404810377E-3
                        -1.906486590332684E-3    1.330880205893302E-3    1.254728208395655E-3    2.818263805625389E-4   -1.315145264692169E-3    1.192453848844762E-3    1.026624037187101E-1    5.079381438525493E-1

 1.437500000000000E9     1.304461355311146E-1    4.921758902144963E-1   -8.071171808554061E-4    1.145482651929931E-3    1.549111021652549E-3    3.974210723254329E-4   -8.065443297039603E-4    2.110196829206614E-3
                        -8.107963717544315E-4    1.166984824353791E-3    1.223836731084036E-1    5.113497298045462E-1    6.307216345732355E-4    1.093706627123589E-3    1.202051559547395E-3   -3.598656640904710E-4
                         1.581266112646824E-3    4.047051485688325E-4    6.406277495599133E-4    1.120066388712613E-3    1.317879889372939E-1    4.966987203046969E-1   -6.378230588760510E-4    1.233131384267322E-3
                        -7.879680403133869E-4    2.132280902068164E-3    1.200236733952470E-3   -3.702478563255165E-4   -6.169298457844766E-4    1.220933444061271E-3    1.126195338989629E-1    5.050143603544294E-1

 1.450000000000000E9     1.392472852308226E-1    4.898614886923886E-1   -4.320545497349041E-4    1.071588854056438E-3    1.512263933761644E-3   -5.164186122556711E-4    6.115324100904811E-4    2.087583293804571E-3
                        -4.323362391217057E-4    1.108658944556588E-3    1.325456974840821E-1    5.087348622133144E-1    1.194587734704625E-3    6.404630758156905E-4    8.367870716357377E-4   -9.511190089529596E-4
                         1.506159931946029E-3   -5.242074384852693E-4    1.206095662505205E-3    6.595860201038365E-4    1.418348869164893E-1    4.937136872615961E-1   -2.885465960123282E-4    1.061222429612426E-3
                         6.309758831467111E-4    2.101225788638894E-3    8.305248002182083E-4   -9.421204361330738E-4   -2.817170128859797E-4    1.046445138678776E-3    1.223620327681594E-1    5.027540222585450E-1

 1.462500000000000E9     1.482927243509585E-1    4.881072134066025E-1   -1.783564456139165E-4    1.075837469165180E-3    9.208118895626466E-4   -1.235747057410312E-3    1.686870534692178E-3    1.213694526775763E-3
                        -2.021571977109437E-4    1.075702991910485E-3    1.427482454735525E-1    5.065477581248659E-1    1.347215897728627E-3   -8.112290999865245E-5    1.830167349060474E-4   -1.186173920189891E-3
                         9.097501301397084E-4   -1.255282850359675E-3    1.317896370227782E-3   -6.833168506183890E-5    1.518158634921322E-1    4.912057799644751E-1   -9.516797207399688E-5    1.041461720665114E-3
                         1.699146638011789E-3    1.242780711841455E-3    1.726506954484612E-4   -1.213316038109682E-3   -1.283090731184409E-4    9.998191101022839E-4    1.321901246886166E-1    5.006311666578407E-1

 1.475000000000000E9     1.575542423966882E-1    4.864597459359797E-1    1.189483052874604E-4    1.137819795794568E-3    6.826109155513769E-5   -1.438405586790711E-3    1.976222177269610E-3   -4.652762104987118E-5
                         1.094356410073417E-4    1.148802170514706E-3    1.529732423348115E-1    5.044937415494394E-1    1.005088699589629E-3   -7.051240286189651E-4   -4.759373533073789E-4   -1.019179417801245E-3
                         5.416005369752704E-5   -1.470633214082386E-3    9.923353304257883E-4   -6.830217450123438E-4    1.618132932445765E-1    4.888515325322886E-1    1.710445890981632E-4    1.073213204910767E-3
                         1.931137438770595E-3   -2.928030339393680E-5   -4.965100692386284E-4   -1.020054462817107E-3    1.649784491728355E-4    1.063662378203080E-3    1.420600015967713E-1    4.982491478153494E-1

 1.487500000000000E9     1.669381467997688E-1    4.847416349863538E-1    5.626178618418085E-4    1.017782082231113E-3   -6.757607874233879E-4   -1.085543231256610E-3    1.391744412420526E-3   -1.117948087457559E-3
                         5.952246649710780E-4    9.994188931195208E-4    1.630919420607328E-1    5.023242210243499E-1    4.188821257066091E-4   -8.937866605459196E-4   -8.873853496295881E-4   -5.147656345388339E-4
                        -6.639743877903926E-4   -1.090997370529235E-3    4.255381534661359E-4   -9.038009782920711E-4    1.716254678911334E-1    4.864827221770835E-1    5.499169352489909E-4    9.412351531679137E-4
                         1.394174558782584E-3   -1.108869401140967E-3   -8.797631953078904E-4   -5.094731220595550E-4    5.497564887854908E-4    9.460437394711619E-4    1.516477380772773E-1    4.957651802093354E-1

 1.500000000000000E9     1.765745843247865E-1    4.831448439385707E-1    9.074528893145426E-4    6.529805709671132E-4   -1.007036181536794E-3   -5.088367868593524E-4    4.005889028231542E-4   -1.560104446724382E-3
                         9.267752181151018E-4    6.246510966818268E-4    1.730619911361342E-1    5.002409865606948E-1   -7.660513542856395E-6   -7.795772823393980E-4   -9.045389195536328E-4    1.720163472920472E-5
                        -1.018385599206398E-3   -4.946432748597209E-4   -2.032156984522240E-5   -8.064031353485704E-4    1.812970098449685E-1    4.841855229143966E-1    8.595302716679339E-4    5.832765617023700E-4
                         3.888210862604615E-4   -1.556153054620360E-3   -8.762655575375374E-4    2.071128416244192E-5    8.582558655438577E-4    5.884136059434214E-4    1.612573958971836E-1    4.935447156263199E-1

 1.512500000000000E9     1.868643696175686E-1    4.817983437689859E-1    9.196758468645168E-4    1.120707102694250E-4   -9.605535132482710E-4    6.547983565221920E-5   -5.302310829385243E-4   -1.326796294284068E-3
                         9.623227735494516E-4    1.194566988471470E-4    1.836481622760868E-1    4.982079710568337E-1   -1.884342388942788E-4   -6.122651333725786E-4   -6.375651757154308E-4    3.995414292927812E-4
                        -9.762077124125061E-4    5.876790517722843E-5   -1.746142523707016E-4   -5.803707975981098E-4    1.912108148069648E-1    4.822161006742072E-1    8.911195567608616E-4    1.631001697064753E-4
                        -5.461617124591985E-4   -1.327766281257482E-3   -6.523198349776397E-4    4.057405371484333E-4    8.987957359547147E-4    1.747875623113669E-4    1.714395145485902E-1    4.917690171703013E-1

 1.525000000000000E9     1.980153880525162E-1    4.805592668123657E-1    7.142558720335633E-4   -2.001135182397080E-4   -7.053439848766398E-4    4.751182201796007E-4   -1.067609851462420E-3   -6.863499192960426E-4
                         7.005834151922041E-4   -2.014093301887015E-4    1.947161530417570E-1    4.962545136273847E-1   -2.614842913917807E-4   -5.114473551647750E-4   -3.609763036166596E-4    5.547189807110145E-4
                        -7.075634544463543E-4    4.464394017501692E-4   -2.675101099170256E-4   -5.230161559715929E-4    2.017963209644852E-1    4.803554282894120E-1    7.205263156639849E-4   -1.099585037222613E-4
                        -1.047624704989645E-3   -6.893145284033589E-4   -3.442489735695547E-4    5.711721849314445E-4    7.031277472243246E-4   -1.187556642831271E-4    1.823851141496118E-1    4.902227704613001E-1

 1.537500000000000E9     2.099640467559329E-1    4.790564975752079E-1    4.713655681997762E-4   -2.776298146025371E-4   -3.981874720039391E-4    6.537517545776815E-4   -1.108026994567834E-3    4.309936781591982E-5
                         4.680616132188547E-4   -2.831411294745060E-4    2.066147511905489E-1    4.941063734636937E-1   -4.013746344934960E-4   -4.500836507062048E-4   -5.565732516283347E-5    5.982657674320549E-4
                        -4.072040423605945E-4    6.168005452393707E-4   -4.181261294859784E-4   -4.460171978233530E-4    2.130904160471224E-1    4.783067173734886E-1    5.442701481609109E-4   -2.068800094093441E-4
                        -1.123549438499458E-3    1.256157171283216E-5   -7.128957984772929E-5    5.600455607449440E-4    5.511110464977749E-4   -1.890730032627491E-4    1.939691805910460E-1    4.884964231156146E-1

 1.550000000000000E9     2.224987380149959E-1    4.769204454181376E-1    3.901264628238354E-4   -2.768856171139242E-4   -1.010210805126577E-4    6.976032588336934E-4   -7.690278155311303E-4    5.549243340606766E-4
                         3.910612029526631E-4   -2.417216287831479E-4    2.191791490630229E-1    4.913528996032733E-1   -6.323468726462999E-4   -2.542531506342490E-4    1.653500717831132E-4    5.101025952802487E-4
                        -8.703062245295009E-5    6.843168976391972E-4   -6.205624274868125E-4   -2.641659402875716E-4    2.251216128059929E-1    4.756861342409832E-1    5.079551415680647E-4   -2.429279724976680E-4
                        -8.053175984495277E-4    5.487122856283909E-4    1.805368108443608E-4    5.048137039865637E-4    5.075695906639880E-4   -2.641417740753959E-4    2.060495848036546E-1    4.863922283253093E-1

 1.562500000000000E9     2.353243080676937E-1    4.742474503589736E-1    3.946954272029974E-4   -3.101570904877712E-4    2.342369312902345E-4    6.625432808949822E-4   -3.365727765338114E-4    7.705347886024286E-4
                         3.749808920085398E-4   -3.122892490907851E-4    2.321221288585680E-1    4.881130200021033E-1   -7.114984169217525E-4    7.754980129956095E-5    3.619200290385424E-4    3.594127390497265E-4
                         2.150199189128131E-4    6.618965846444535E-4   -6.844064219014378E-4    7.661911496026172E-5    2.377012685415092E-1    4.726833753427236E-1    4.825152616726223E-4   -3.972069483708666E-4
                        -3.350982597805546E-4    7.818053242388890E-4    3.753010797644132E-4    3.360591299535877E-4    4.800808105412890E-4   -4.133992403119106E-4    2.184062843242182E-1    4.836455348979909E-1

 1.575000000000000E9     2.485080585763762E-1    4.710881316176310E-1    3.066850561904786E-4   -4.813011361643247E-4    5.059267637687921E-4    4.529302397613622E-4    7.072914435715876E-5    7.407748757387090E-4
                         3.194307088883038E-4   -5.022470925828747E-4    2.455386409028615E-1    4.843816590920175E-1   -5.353286025988619E-4    4.101241188521007E-4    4.684524740363166E-4    1.246651071392073E-4
                         5.157522788755512E-4    4.648577650732056E-4   -5.138995480309626E-4    3.807193989641678E-4    2.508491754107383E-1    4.693661931230859E-1    3.252556595524647E-4   -6.114880667986572E-4
                         5.728886828856600E-5    7.719927686970961E-4    4.706004646646248E-4    1.460795005037302E-4    3.179292438083995E-4   -6.187213115437563E-4    2.311164484404226E-1    4.804269373664067E-1

 1.587500000000000E9     2.619978640447527E-1    4.673146366953931E-1    4.647099308128433E-5   -5.912091360689099E-4    6.572443917129018E-4    1.416621700383547E-4    4.121692492470351E-4    5.613583269805962E-4
                         8.977425606773297E-5   -6.001160324379784E-4    2.591936727682808E-1    4.799212136407261E-1   -2.094325930590731E-4    5.592175329076173E-4    4.494086561489413E-4   -1.148728149077424E-4
                         6.236752086392697E-4    1.458609937274198E-4   -2.167732523031266E-4    5.329232137954660E-4    2.645109629893871E-1    4.655877999139324E-1    7.531225397644986E-6   -7.023119122276267E-4
                         4.048767538633693E-4    5.869447617565139E-4    4.579419516539505E-4   -1.096928403109302E-4    3.743969557063353E-5   -7.042537572357181E-4    2.443182079441030E-1    4.764703866798759E-1

 1.600000000000000E9     2.759296585374601E-1    4.625136148637447E-1   -2.073744195461480E-4   -5.265226647071860E-4    5.817867410261562E-4   -2.292030115992184E-4    6.086610526211304E-4    2.749712545405735E-4
                        -2.078840012239864E-4   -5.569592225133184E-4    2.733028858688644E-1    4.744619948783582E-1    4.403592094466806E-5    4.473293393385092E-4    2.943598712686858E-4   -2.966840160477961E-4
                         5.753871734750369E-4   -2.154765617759979E-4    6.234181546988444E-5    4.413093201300108E-4    2.787190818204112E-1    4.610837766066987E-1   -2.741443631073629E-4   -5.900088064744191E-4
                         6.168225669647978E-4    2.661254640556396E-4    2.851074072990656E-4   -3.093847722616448E-4   -2.767211682415424E-4   -5.689903494530376E-4    2.580662989932911E-1    4.713321117274541E-1

 1.612500000000000E9     2.903197260296743E-1    4.566888666974240E-1   -3.926095825073794E-4   -3.337700228773161E-4    3.509890242795516E-4   -4.554572328331440E-4    6.435597077542877E-4   -5.616649094065365E-5
                        -3.569019742670148E-4   -3.459489220835634E-4    2.876495197259227E-1    4.679222467752770E-1    1.487077541570328E-4    3.089196685452859E-4    7.668952350355262E-5   -4.019496026999886E-4
                         3.662375182980094E-4   -4.712091379069594E-4    1.475817651514638E-4    3.093032802165801E-4    2.931080915681549E-1    4.556307681854631E-1   -4.264826249224510E-4   -3.469237290683255E-4
                         6.757179824054945E-4   -8.480795220126004E-5    9.005933470374088E-5   -3.839196245554844E-4   -4.291747891723307E-4   -3.467660616014308E-4    2.722139073847363E-1    4.650578462160875E-1

 1.625000000000000E9     3.049450900709966E-1    4.493822240676302E-1   -3.959725960207645E-4   -1.306480859422480E-4    5.542178351551338E-5   -5.418195491252109E-4    5.027295454960744E-4   -4.097286163874288E-4
                        -4.149645493045389E-4   -1.400645351505836E-4    3.022821355911796E-1    4.601230488656577E-1    1.663104368891795E-4    2.406969400653538E-4   -1.003936445728676E-4   -3.441038668885303E-4
                         6.048546665069785E-5   -5.351332209049894E-4    1.518010068754732E-4    2.146497252046009E-4    3.076860238355738E-1    4.489720687591178E-1   -4.118098312627722E-4   -1.271137322721001E-4
                         4.899256550889105E-4   -4.064315699769189E-4   -1.016742507993694E-4   -3.396053701862556E-4   -4.200258508515029E-4   -1.353506969889917E-4    2.865773143976189E-1    4.576853717892866E-1

 1.637500000000000E9     3.195624956956480E-1    4.407015458715726E-1   -3.099017560502211E-4   -5.345079511082828E-6   -1.855549482710413E-4   -4.402096371019213E-4    1.665393870898286E-4   -5.915441401003754E-4
                        -3.338953267117646E-4   -1.627395335331257E-5    3.167864209999803E-1    4.510802154855346E-1    2.115129550476356E-4    1.974798714893553E-4   -2.022449402889310E-4   -2.130465487256226E-4
                        -1.780179685003955E-4   -4.275098568199608E-4    2.079458967922152E-4    2.160861990298820E-4    3.221386675334045E-1    4.411393817125412E-1   -3.616384239094911E-4   -2.093976783827656E-5
                         1.815441139375054E-4   -5.960070075870151E-4   -2.197921473566579E-4   -1.914193081467496E-4   -3.592798363035854E-4   -4.375439926259103E-5    3.009344773656752E-1    4.493435219873227E-1

 1.650000000000000E9     3.340975181008849E-1    4.308661591830383E-1   -2.973957420971505E-4    5.303849599536625E-5   -3.454677330145578E-4   -2.284068185995863E-4   -1.621742909434319E-4   -6.118560298932151E-4
                        -2.905646833546716E-4    4.964872501198339E-5    3.312780784548272E-1    4.408957058163740E-1    2.847975930303853E-4    1.311983943992496E-4   -2.191655055249470E-4   -7.432533922938595E-5
                        -3.046845280919160E-4   -2.637061256899605E-4    3.035476248742582E-4    1.069695950968151E-4    3.366078877113373E-1    4.320829127048037E-1   -3.341687823726668E-4    5.035649531390722E-5
                        -1.995660290982211E-4   -5.846412981172470E-4   -2.394771446874596E-4   -6.813371142667023E-5   -3.289721526108998E-4    3.504213873992711E-5    3.151720172604188E-1    4.401368898078976E-1

 1.662500000000000E9     3.483540089002671E-1    4.199290668755739E-1   -2.639294271576914E-4    1.357331705887651E-4   -3.510219561906791E-4   -5.688449551452311E-5   -4.745031763481557E-4   -3.463075928558828E-4
                        -2.551729032104840E-4    6.740128864373664E-5    3.454859935541824E-1    4.294652325360978E-1    3.299056581788664E-4   -4.101528435910271E-5   -1.952438206949965E-4    1.287730515113834E-6
                        -3.461146735086678E-4   -5.932670716883324E-5    3.301854148706166E-4   -2.077465988102421E-5    3.509162112288515E-1    4.216216882097132E-1   -3.098092036171436E-4    1.426103764372166E-4
                        -4.538927072075239E-4   -3.594853090581244E-4   -1.951855226480989E-4    1.447329574877584E-5   -3.192295446631638E-4    1.498550944088403E-4    3.290392358241163E-1    4.296487724420257E-1

 1.675000000000000E9     3.621041953563952E-1    4.077097016175397E-1   -2.082644291027526E-4    1.916494707737757E-4   -2.807910892060637E-4    1.033066634797758E-4   -5.583176419086827E-4   -2.678263627370270E-5
                        -2.430114150872236E-4    2.012464947942831E-4    3.590436572159022E-1    4.166440459955315E-1    2.451583370489165E-4   -1.645656319785192E-4   -1.712594620464760E-4    7.372192935111585E-5
                        -2.957149790762809E-4    1.006749298169271E-4    2.622842210168002E-4   -1.629769828548823E-4    3.651479869553031E-1    4.096113097793675E-1   -2.533114816391485E-4    2.595711818930755E-4
                        -5.430441879139125E-4   -4.662126235864628E-5   -1.705635824982160E-4    8.847900723652685E-5   -2.685539280845735E-4    2.649447323661661E-4    3.421598500117765E-1    4.177313921835390E-1

 1.687500000000000E9     3.752709521240667E-1    3.944458703927412E-1   -1.098649723420865E-4    3.013913372035918E-4   -1.899300376544453E-4    1.824388329854647E-4   -4.394816633033034E-4    2.701113214811310E-4
                        -8.409904210621348E-5    2.894138398896948E-4    3.718021654875505E-1    4.025702186545200E-1    1.229677904092864E-4   -2.386817535538302E-4   -1.086068445347135E-4    9.563249070013028E-5
                        -2.096237634667340E-4    1.920442216037246E-4    1.231582543668396E-4   -2.321518410579353E-4    3.789292340081161E-1    3.961654540734465E-1   -1.054823175937342E-4    3.326724107890492E-4
                        -4.391879425031106E-4    2.728963719645872E-4   -1.197797008922050E-4    9.977885198727501E-5   -1.098963521521572E-4    3.527047551692859E-4    3.545164577641818E-1    4.045363897029489E-1

 1.700000000000000E9     3.876082009844157E-1    3.800471221722732E-1    1.800854263372019E-5    2.882644908131999E-4   -1.244041876340376E-4    2.395847785739405E-4   -1.988175569231837E-4    4.481408890558088E-4
                         1.743664106610416E-5    2.801094411940941E-4    3.836842510577484E-1    3.872742893850591E-1   -1.254605794612508E-5   -2.252723006216261E-4   -8.767542520462740E-5    1.433968420255484E-4
                        -9.421655468562040E-5    2.397493419254257E-4   -1.568317130965388E-5   -2.068008200295586E-4    3.920559038021812E-1    3.814055833923012E-1    6.361136932834891E-5    3.090329282130145E-4
                        -1.989235179373245E-4    4.166155903511556E-4   -9.402370380244539E-5    1.462665038586537E-4    4.647975439791817E-5    2.951948110665945E-4    3.660446727381995E-1    3.899603722838835E-1

 1.712500000000000E9     3.989180833516827E-1    3.647824495941695E-1    1.019653555575149E-4    2.317642006471669E-4    1.345464455224597E-5    2.630799544686004E-4    7.515669552315010E-5    4.159567508969286E-4
                         1.518932085738136E-4    2.302645763296322E-4    3.944580072689720E-1    3.708573933035153E-1   -6.722247542812458E-5   -1.397434338491332E-4   -7.600416038636442E-6    1.588756747346648E-4
                         1.022923691493105E-5    2.532305225438711E-4   -3.913987045211542E-5   -1.354789440836522E-4    4.042727548586382E-1    3.657125234775091E-1    1.691874717789470E-4    1.966841181369423E-4
                         8.472032253202596E-5    4.368983256668226E-4   -1.597648039842765E-5    1.723428071928881E-4    1.647112004395211E-4    1.955851855628780E-4    3.766632473204339E-1    3.743638212680064E-1

 1.725000000000000E9     4.091082746141088E-1    3.484469780009988E-1    1.519015419503487E-4    1.254330527917348E-4    1.052486586353859E-4    2.231919718223001E-4    2.556801909676202E-4    3.112701674045298E-4
                         1.744464867201253E-4    1.493943089731596E-4    4.041421203660234E-1    3.535380863917411E-1   -2.751972204644384E-5   -7.673570561553974E-5    4.987255689621869E-5    1.530211195749527E-4
                         1.168683007544237E-4    1.938836039779298E-4   -5.739648502397708E-5   -1.101193638571005E-4    4.154656714518932E-1    3.491164292881666E-1    1.913679477575917E-4    1.013242728753017E-4
                         2.597655407315281E-4    2.724628116530658E-4    5.793467804995777E-5    1.734936095166375E-4    1.963033708134954E-4    9.739782265198819E-5    3.863786476390670E-1    3.577485733675149E-1

 1.737500000000000E9     4.182748194621992E-1    3.311166541355617E-1    1.843554892819397E-4    3.617111022851373E-5    1.948094977298725E-4    1.220080821647547E-4    3.184467201746729E-4    9.072327157299364E-5
                         1.775168557424057E-4    5.121793496098182E-5    4.126802056128685E-1    3.351106817589778E-1   -4.894306613453704E-5   -1.296143362986598E-4    1.236045648861199E-4    1.111772757175812E-4
                         1.810230758994249E-4    1.140964580862969E-4   -4.098699365162115E-5   -1.009072332940396E-4    4.255000466475477E-1    3.315573385244598E-1    1.485248345513285E-4    8.414698309423388E-6
                         3.470633466090569E-4    9.271742580507745E-5    1.477188157131984E-4    1.576094101289884E-4    1.656336480661184E-4    2.540146125909618E-5    3.951375482006624E-1    3.403843332482830E-1

 1.750000000000000E9     4.263103926776214E-1    3.126236010702328E-1    1.781634261187260E-4   -5.529339516183752E-5    2.053198147170917E-4    4.198739655588762E-5    3.108538266377152E-4   -8.082301312010332E-5
                         1.724336962850286E-4   -5.224592389773675E-7    4.199317097099532E-1    3.158909969025235E-1   -9.966292432335259E-5   -1.131821203135746E-4    1.923494647901322E-4    6.917252058460411E-5
                         2.110534044595403E-4    1.118218729629785E-5   -8.700637547825367E-5   -1.259085232616699E-4    4.341554573790104E-1    3.131118837998184E-1    1.400479781378936E-4   -1.611216015500179E-5
                         3.086750709336840E-4   -9.653602463686030E-5    1.881337935799560E-4    5.322311784419149E-5    1.468696495397283E-4   -5.107734485763598E-5    4.024887315438730E-1    3.222182266971085E-1

 1.762500000000000E9     4.330596493501184E-1    2.931547881550566E-1    1.341086915327015E-4   -9.457893709251626E-5    1.317806256444659E-4   -6.809265954784051E-5    1.998335101126978E-4   -2.220272568288546E-4
                         1.486983319344123E-4   -8.964689644636972E-5    4.255799855952310E-1    2.960132627211092E-1   -1.276680822427397E-4   -5.912957746864307E-5    1.937852538236545E-4   -3.865104185080840E-5
                         1.843937779767801E-4   -6.810860882368598E-5   -1.336753392267907E-4   -1.024911644472722E-4    4.413901690664710E-1    2.938486147537179E-1    1.012080580411400E-4   -6.793147757899176E-5
                         2.170673462151045E-4   -2.594662929768522E-4    1.933745894353718E-4   -4.519844651658338E-5    1.166076856364610E-4   -8.480254591649486E-5    4.084563992042855E-1    3.036554912136253E-1

 1.775000000000000E9     4.383788267534965E-1    2.731715961454744E-1    9.188307013772531E-5   -1.434490319746997E-4    1.197864915821543E-4   -1.112308310456245E-4    6.191905566648935E-5   -3.010931971433338E-4
                         9.384286216592433E-5   -1.233907904631613E-4    4.296458751519842E-1    2.755895410728761E-1   -1.543868145046524E-4   -3.367630284897655E-5    1.584034556264105E-4   -1.262161440915932E-4
                         1.038625861170603E-4   -1.244283983159577E-4   -1.797258830140854E-4   -2.451277585141717E-5    4.469202125160163E-1    2.738637762105682E-1    2.926680291681023E-5   -1.050792130581647E-4
                         8.010635695926820E-5   -3.029586090951195E-4    1.736891113702215E-4   -1.230635714672339E-4    5.466032191796240E-5   -1.272379895632676E-4    4.127922437968239E-1    2.847956119047902E-1

 1.787500000000000E9     4.422579800993918E-1    2.527680792907615E-1   -1.131215620822974E-5   -1.876302591463023E-4    3.765813580795026E-5   -1.492418138026550E-4   -8.268585175459669E-5   -2.621981368882041E-4
                         3.011896187514605E-5   -1.679343435716550E-4    4.319060854717197E-1    2.546365060975469E-1   -1.376389634465135E-4    3.945915388430295E-5    1.070887796584995E-4   -1.658867893532946E-4
                         5.081325994736297E-5   -1.217265679614703E-4   -1.577551179537771E-4    3.525064232041604E-5    4.507824101730790E-1    2.532486382990659E-1   -3.814586785964341E-5   -1.085738126548021E-4
                        -1.051465692271916E-4   -2.731476430486697E-4    6.967678938058506E-5   -1.600400237083584E-4   -4.328290369396196E-5   -1.050092558689548E-4    4.154087910996566E-1    2.655091716309206E-1

 1.800000000000000E9     4.448309031370065E-1    2.321674848870422E-1   -1.164755936260252E-4   -1.396011800044133E-4    1.769659636484023E-5   -1.271383969893795E-4   -1.969362855964447E-4   -1.842909442029097E-4
                        -6.539516317375891E-5   -1.280585648228851E-4    4.322232550174455E-1    2.333430010930815E-1   -1.197734691497994E-4    1.056885439717578E-4    8.183462470102173E-6   -2.234923283031647E-4
                         3.447546209986542E-5   -1.630703525624101E-4   -1.170816323149378E-4    8.179297908000768E-5    4.533502923231242E-1    2.321239032799583E-1   -8.049356586950966E-5   -3.849715149154481E-5
                        -2.160224137585183E-4   -1.663970396910227E-4   -1.106681765038746E-5   -2.236529756327821E-4   -8.897494956321703E-5   -4.580659782074777E-5    4.164087827217698E-1    2.459424244298599E-1

 1.812500000000000E9     4.457353652365746E-1    2.113834862408677E-1   -1.542027547572105E-4   -4.287991187362997E-5   -3.674824630213463E-5   -1.628608507101203E-4   -2.595862063307216E-4   -1.883607247368948E-5
                        -1.566018563705454E-4   -3.815572869519931E-5    4.308165986458860E-1    2.119266174391408E-1   -9.424393846533983E-5    1.233488263226506E-4   -9.014019729552009E-5   -1.990135669984554E-4
                        -3.611316722375743E-5   -1.768362769118370E-4   -1.040316463762138E-4    1.217548863993788E-4    4.543517534971002E-1    2.105711171006836E-1   -9.151597016321625E-5    1.871726355488364E-5
                        -2.652216725422019E-4   -5.223704740877161E-5   -8.675239689842992E-5   -2.072974216193490E-4   -1.000515751522303E-4    2.153725803407347E-5    4.158869480995368E-1    2.260108073538431E-1

 1.825000000000000E9     4.449810641967336E-1    1.906935294296353E-1   -1.227424569297395E-4    5.450879286179303E-5   -9.344524043587483E-5   -1.491191828226734E-4   -2.107813613914045E-4    1.073599011570736E-4
                        -1.362946749684144E-4    5.804923889236977E-5    4.275411518624052E-1    1.906701285336661E-1   -4.080767204858065E-5    1.617178548776880E-4   -2.163376691607414E-4   -1.393340922608518E-4
                        -1.042887891820874E-4   -1.446590198740138E-4   -5.656375397943290E-5    1.622636469192185E-4    4.537934702799784E-1    1.889117047306898E-1   -7.778710209289334E-5    9.060482491823069E-5
                        -2.270214549703186E-4    1.009053363605510E-4   -2.334231269033239E-4   -1.404673317409266E-4   -7.361210067016390E-5    8.739653577702134E-5    4.138515229982191E-1    2.058705548265924E-1

 1.837500000000000E9     4.423986774114660E-1    1.698411857106730E-1   -7.423990419821961E-5    1.466136703235204E-4   -1.909114192394127E-4   -8.660040324373062E-5   -1.493061882815990E-4    2.224400407115171E-4
                        -5.551154609223079E-5    1.290258927018815E-4    4.222871656039494E-1    1.698616283742251E-1   -5.748421914973265E-6    1.862564123929735E-4   -2.644086991912943E-4    1.551467951085226E-5
                        -1.741508447555332E-4   -8.218066190163470E-5   -9.655197258241235E-6    1.775642403338689E-4    4.516664353326021E-1    1.674668167234220E-1   -1.931551243357573E-7    1.171302530227988E-4
                        -1.452642993245402E-4    2.124097896572000E-4   -2.493502827313176E-4    5.021820843589385E-6    1.327687029131068E-5    1.067608600639551E-4    4.103939329023760E-1    1.859419063655713E-1

 1.850000000000000E9     4.379072504889566E-1    1.493532548435164E-1    2.012127146692071E-5    1.602976093692192E-4   -1.933814693038502E-4    2.472944162805487E-5    1.079371778652289E-5    2.528752183563344E-4
                         1.273007484885984E-5    1.313558874066750E-4    4.152283448091720E-1    1.497882615114606E-1    7.078598979445098E-5    1.659467257813014E-4   -2.166005865346076E-4    1.416260594649987E-4
                        -2.385472000094829E-4   -3.688447038683254E-6    7.391690424121609E-5    1.612008543817425E-4    4.478785705305342E-1    1.465249310312205E-1    7.297825904003217E-5    8.735746206732193E-5
                        -7.436294614679908E-6    2.486107430366134E-4   -2.343466770097501E-4    1.375835092958717E-4    7.052072378198181E-5    7.755980476478593E-5    4.053914233653854E-1    1.665433849902288E-1

 1.862500000000000E9     4.315637355604899E-1    1.289351428133770E-1    4.509331640885181E-5    8.727447653262669E-5   -1.725334011628116E-4    1.526313625600158E-4    1.299358715470098E-4    2.105185217054886E-4
                         6.021972072632943E-5    1.030298792003413E-4    4.063861814881023E-1    1.305616197799818E-1    1.436336755303980E-4    1.269506445083900E-4   -1.198577424673151E-4    2.325049185333486E-4
                        -2.041121188174555E-4    1.317099007863946E-4    1.435579155061009E-4    1.370550665789597E-4    4.424056768985403E-1    1.260404547309918E-1    1.065962706697653E-4    3.110215314712264E-5
                         1.394316058252389E-4    2.062573451059288E-4   -1.231723811057490E-4    2.364998012241863E-4    1.212362303526096E-4    4.201089386149718E-5    3.987804924215680E-1    1.477937279466249E-1

 1.875000000000000E9     4.233426822959832E-1    1.090135840918246E-1    1.397898888121021E-4    5.747673655438789E-5   -8.034247947279308E-5    2.012701842621753E-4    2.264651916103509E-4    7.404707834329454E-5
                         1.565039950952389E-4    9.102441245441294E-5    3.957944765820083E-1    1.123645085028859E-1    1.852945165444663E-4    3.559281855944968E-5    1.514080745459328E-6    2.815014490276944E-4
                        -9.483459115052841E-5    2.288309357370498E-4    1.828289693031446E-4    3.433338683803431E-5    4.351871523559381E-1    1.061636061170276E-1    1.277680304370637E-4    3.242849806488684E-6
                         2.347763473141567E-4    8.865639401900007E-5    1.755215681258628E-5    2.684081750254819E-4    1.596467166342011E-4    9.405538671798367E-6    3.903590406243579E-1    1.299055625049955E-1

 1.887500000000000E9     4.134058372261244E-1    8.968531525771214E-2    1.474220706112495E-4    2.674805564681711E-5    3.090861716458420E-5    2.716773895318609E-4    2.368319131821704E-4   -9.093857355602508E-5
                         1.526100642164193E-4   -1.293515001940350E-6    3.833825098364000E-1    9.523564222449572E-2    1.823417387005923E-4   -4.965082336397725E-5    1.785788360961168E-4    2.049276565887647E-4
                         4.987147844454788E-5    2.673839910922346E-4    2.054455184898494E-4   -3.201794471657146E-5    4.259833010151124E-1    8.704603936093143E-2    1.349539265577892E-4   -5.354114437664555E-5
                         2.247971368785404E-4   -7.782560194537361E-5    1.784418471215489E-4    1.962510080626330E-4    1.376887454332548E-4   -9.356467835304725E-5    3.800212629794170E-1    1.129636929067617E-1

 1.900000000000000E9     4.017918446880551E-1    7.122239128198474E-2    1.470166805001559E-4   -8.207243645517189E-5    1.899582251493069E-4    2.057677534820050E-4    1.361795364174505E-4   -1.791128456516500E-4
                         1.318301296162598E-4   -8.420796793674906E-5    3.691951386833941E-1    7.940183232058387E-2    1.344694112214771E-4   -1.160295789443187E-4    2.551756308126077E-4    8.949211508645178E-5
                         1.674902755927434E-4    1.930255668383370E-4    1.502312575032768E-4   -1.368173141845086E-4    4.150249036207377E-1    6.869170577014679E-2    9.214428120169687E-5   -1.197864069778948E-4
                         1.334918963099967E-4   -1.788388178099682E-4    2.371765070999630E-4    9.061749799499401E-5    1.005187508614431E-4   -1.363039397792985E-4    3.679530589398542E-1    9.689851475077063E-2

 1.912500000000000E9     3.886697317067515E-1    5.395162562287965E-2    8.477059251473647E-5   -1.580515141969410E-4    2.407839524734584E-4    8.484266589378587E-5    1.835219397672435E-5   -2.189376562989547E-4
                         8.894494447206549E-5   -1.481769579342919E-4    3.535357356713368E-1    6.503520543834992E-2    9.160768472260191E-5   -1.468687575138232E-4    2.401202278913426E-4   -7.303801694325080E-5
                         2.662556231554901E-4    7.831346211980939E-5    6.266971932676324E-5   -1.629734307410738E-4    4.024042406221014E-1    5.113798930448557E-2    4.680397235610728E-5   -1.718516252603168E-4
                         2.865822100238025E-5   -2.239828348323433E-4    2.572785474647527E-4   -7.235790701667930E-5    4.705790960265919E-5   -1.705523066313830E-4    3.542364266456479E-1    8.191982988583897E-2

 1.925000000000000E9     3.740781967403619E-1    3.824365664750078E-2    2.664328557019521E-5   -1.415686861714946E-4    2.256087027918318E-4   -7.235676653249507E-5   -1.183021067047731E-4   -1.922369354282886E-4
                         1.927449138337119E-5   -1.688625016260375E-4    3.366514254116783E-1    5.236305047101269E-2    4.588081921183741E-5   -1.514392824623085E-4    1.733819280340931E-4   -1.785176958672696E-4
                         2.749238070642064E-4   -8.077768947558324E-5    3.775028325109371E-5   -1.908718818233296E-4    3.882681613136736E-1    3.467787045606504E-2   -3.382524785655372E-5   -1.540472462375653E-4
                        -9.594856742684474E-5   -1.797562689461339E-4    1.910462633138003E-4   -1.868532435849456E-4   -2.799107713741948E-5   -1.593133426135187E-4    3.391595668383878E-1    6.821734204365147E-2

 1.937500000000000E9     3.581065836070887E-1    2.419228246190549E-2   -5.349205910234571E-5   -1.269348348579666E-4    1.606010236651449E-4   -2.259024091837085E-4   -1.722053355489475E-4   -9.213857373973185E-5
                        -7.084961355748533E-5   -1.666651136817420E-4    3.186732516532435E-1    4.148064388582313E-2   -4.935392831177021E-5   -1.734823199452084E-4    3.668865833002278E-5   -2.460977974507774E-4
                         1.516494233580550E-4   -1.975435162883822E-4   -4.886000884371558E-5   -1.852901991098845E-4    3.728574649387401E-1    1.953339706707527E-2   -1.165693458371887E-4   -1.697894332141421E-4
                        -1.832623400338323E-4   -7.953293164741003E-5    3.138806056088261E-5   -2.564346342908874E-4   -1.112434364620885E-4   -1.554558402195700E-4    3.228921835535284E-1    5.599938650083473E-2

 1.950000000000000E9     3.408135677807482E-1    1.207288347714299E-2   -1.208767924254655E-4   -1.112642998053544E-4    1.766167518653093E-5   -2.620290806993341E-4   -1.770047931637638E-4    3.295799677169065E-5
                        -1.087052622795467E-4   -7.958024187221546E-5    2.998295736514179E-1    3.273962988888651E-2   -1.101289037212794E-4   -1.294289667361123E-4   -8.686820038066469E-5   -2.386025499591608E-4
                         2.318418545950917E-5   -2.779888922512658E-4   -1.046053341363589E-4   -1.562594353956801E-4    3.562488742282575E-1    5.886284557414116E-3   -1.724540430031521E-4   -7.690674983666072E-5
                        -1.873234393641922E-4    3.220881480203726E-5   -8.819901942802340E-5   -2.172717993138949E-4   -1.581118681373599E-4   -9.163671247435741E-5    3.056131088611435E-1    4.567159536008544E-2

 1.962500000000000E9     3.224040082538404E-1    1.840379198470550E-3   -1.472793770602927E-4   -6.237990285959516E-5   -1.473330908943749E-4   -2.518207722737671E-4   -1.322799073280321E-4    9.700449008277714E-5
                        -1.535867495052862E-4   -5.265399779725622E-5    2.802845832735246E-1    2.628827407068470E-2   -1.741632224956315E-4   -7.794065727949402E-5   -1.811684926545561E-4   -1.458628032836334E-4
                        -1.301101170053802E-4   -2.367392992050684E-4   -1.727452185747540E-4   -7.289622543055998E-5    3.385846474126024E-1   -5.957333205887190E-3   -2.003815697623502E-4   -2.288589863080376E-5
                        -1.330062314867134E-4    1.416190623627901E-4   -1.987079660199104E-4   -1.324228100037445E-4   -1.896490886666026E-4   -2.454726432635569E-5    2.874595334918407E-1    3.738282377467901E-2

 1.975000000000000E9     3.028631107031590E-1   -6.267935972480919E-3   -1.539826214070274E-4   -3.341733509674298E-5   -2.181057263578647E-4   -1.243226023002449E-4   -8.091518489268099E-6    1.685752097037981E-4
                        -1.443628747808432E-4    1.934902964572468E-5    2.602954711142149E-1    2.227285872248050E-2   -1.884860005949471E-4   -1.028031171989502E-5   -2.083103059926170E-4    1.385870700385456E-5
                        -2.339964468981647E-4   -1.284276335719631E-4   -1.928294435954163E-4    1.195056064298941E-5    3.200069284235224E-1   -1.569685097650072E-2   -1.948324460586532E-4    6.480302101023043E-5
                        -4.114305077874973E-5    1.617151338034339E-4   -2.163708521079400E-4   -2.926517117688260E-5   -1.911479051327704E-4    6.080527422573532E-5    2.685381769587978E-1    3.152723276072717E-2

 1.987500000000000E9     2.825942707063149E-1   -1.226550331213866E-2   -1.611506111001989E-4    7.190888187618211E-5   -2.577879599918193E-4    9.669979144959612E-6    8.006789261387103E-5    1.343946835924146E-4
                        -1.441892167125261E-4    8.508591761499036E-5    2.400077323428242E-1    2.097577768173639E-2   -1.858570893003316E-4    1.149471239328321E-4   -2.019599508991131E-4    1.092418110657555E-4
                        -2.706207713075500E-4    9.118554159622887E-6   -1.665301613350373E-4    9.550106857140117E-5    3.006490053437288E-1   -2.318723659905274E-2   -1.671797370452954E-4    1.308991942891904E-4
                         6.575490583598912E-5    1.477199361779051E-4   -1.863113175746946E-4    9.954184958144659E-5   -1.664035843254196E-4    1.336561103415203E-4    2.489941068753907E-1    2.809884146404874E-2

 2.000000000000000E9     2.617895161240285E-1   -1.608061378382083E-2   -1.204267580924462E-4    1.179898305357078E-4   -1.806713842634826E-4    1.720650848114613E-4    1.337721618683579E-4    7.156460808029676E-5
                        -1.069024829699946E-4    1.365819355032547E-4    2.196959213794254E-1    2.203283537102617E-2   -1.096281922938930E-4    1.798116135583829E-4   -9.349526375739307E-5    2.140080429477750E-4
                        -1.711213139206067E-4    1.749368577497375E-4   -1.055284949546232E-4    1.871549296751877E-4    2.806587767860459E-1   -2.834366906742080E-2   -9.587179313990634E-5    1.958842645040711E-4
                         1.243443526427863E-4    7.927006850580001E-5   -1.024159520324558E-4    2.109766095791163E-4   -1.105436530142491E-4    1.805168866430039E-4    2.290992926179560E-1    2.713863002184063E-2

 2.012500000000000E9     2.408027675808155E-1   -1.818172706451751E-2   -8.671930969912600E-5    1.769944964756694E-4   -5.870583771730263E-5    2.039056264855794E-4    1.463550420878877E-4   -3.160823990342682E-5
                        -6.565392431678952E-5    1.621878594347226E-4    1.998356629873160E-1    2.507921641885809E-2   -4.667334955044780E-5    2.127992444003910E-4    2.690080378196934E-5    1.884845458381492E-4
                        -6.343001993225948E-5    2.090630177550370E-4   -3.494614666763235E-5    2.179566968635320E-4    2.602902752025984E-1   -3.163030745518040E-2   -1.471964019876014E-5    2.162682732653319E-4
                         1.213978585766032E-4   -1.841024187296482E-5    1.500588558021941E-5    2.081717783846243E-4    3.214500642856227E-6    2.277577511692884E-4    2.092830084142706E-1    2.810163371798179E-2

 2.025000000000000E9     2.200703883598579E-1   -1.775927048775224E-2    1.992837778517259E-5    1.733021416166009E-4    7.258869790351260E-5    2.172293015559611E-4    1.395231694091426E-4   -7.824024770284792E-5
                         8.049130760037764E-6    1.773284326420275E-4    1.807084422058080E-1    3.056152464853655E-2    5.331481302224644E-5    1.977401886871216E-4    1.380266056232188E-4    1.439999581759751E-4
                         6.715037995114491E-5    2.265231565788682E-4    7.009827381771735E-5    2.084409148781331E-4    2.397301932936650E-1   -3.259560968645525E-2    7.838424128931985E-5    1.940960702934886E-4
                         9.709523740920508E-5   -8.423117179919553E-5    1.231612870163704E-4    1.557499725406225E-4    7.883249950333810E-5    1.955176600663192E-4    1.898416185952144E-1    3.153261521385971E-2

 2.037500000000000E9     2.000583031706724E-1   -1.490913315988427E-2    9.171489619391985E-5    1.577321510630694E-4    1.610480685801314E-4    1.244227314898410E-4    4.469553085612134E-5   -1.237089747156075E-4
                         9.089293652164184E-5    1.336260615203927E-4    1.627342481290816E-1    3.841285494672083E-2    1.305808606002414E-4    1.465914279702717E-4    1.828053057903414E-4    5.465768315074477E-5
                         1.520637126936596E-4    1.501913896494878E-4    1.461980486439970E-4    1.530078811369489E-4    2.193014694402371E-1   -3.121181233331943E-2    1.671544042960590E-4    1.455965935449789E-4
                         1.721770809578420E-5   -1.501751200581895E-4    1.603192911606833E-4    3.568746926516431E-5    1.674382158240523E-4    1.588543960398834E-4    1.712193198713793E-1    3.738795473929740E-2

 2.050000000000000E9     1.810799119625334E-1   -9.535678796162803E-3    1.636061021967839E-4    9.550486998203384E-5    2.039909822705528E-4    4.938728171166586E-5   -3.169668329336278E-5   -1.036556441938613E-4
                         1.301704271053269E-4    8.580706607305964E-5    1.462421298577203E-1    4.824428863060928E-2    2.035836287358144E-4    4.880211417570801E-5    1.773865377622766E-4   -6.733393248925118E-5
                         2.105323365676273E-4    1.501318192534625E-5    2.109282245369383E-4    5.655832382812216E-5    1.995383501656097E-1   -2.769327635073683E-2    2.076114450358943E-4    4.656709248103648E-5
                        -4.380679937909914E-5   -1.165254271178853E-4    1.537215603093869E-4   -6.041896638134307E-5    2.112647788330972E-4    6.459689736600371E-5    1.538064344897366E-1    4.546117031377155E-2

 2.062500000000000E9     1.633331157708736E-1   -1.940529381918235E-3    1.559677482926522E-4    6.213627795860275E-6    1.638140305707452E-4   -7.694083931811431E-5   -6.477124443969661E-5   -7.969176345436384E-5
                         1.586171483130190E-4    8.938267817105593E-6    1.315530521015207E-1    6.000115422207410E-2    1.850190277739955E-4   -5.350434283380240E-5    1.174094818691788E-4   -1.313852625618820E-4
                         1.824240017504015E-4   -9.941226745781195E-5    1.973404970434749E-4   -6.182123051361089E-5    1.807967970594361E-1   -2.212032752023468E-2    2.123927262091113E-4   -2.875074330363518E-5
                        -1.002530574524419E-4   -7.009371787334234E-5    1.100090113447925E-4   -1.396593595808970E-4    2.188207261104612E-4   -2.825153251793149E-5    1.379930863196913E-1    5.564955951562915E-2

 2.075000000000000E9     1.469378879697867E-1    7.845371130781402E-3    1.380496681699962E-4   -4.823581707477951E-5    1.034001824712828E-4   -1.754258780938898E-4   -1.052733172999925E-4    4.769011578855421E-7
                         1.210115674581278E-4   -5.057766985737308E-5    1.189042231729878E-1    7.347677097493567E-2    1.475739592674847E-4   -1.388332056951307E-4   -2.146464584048615E-6   -1.506094086875808E-4
                         9.426638567109080E-5   -1.381326187230286E-4    1.302146538597980E-4   -1.450971007474714E-4    1.632649839287094E-1   -1.450938064397767E-2    1.811574748500416E-4   -9.274597095641292E-5
                        -1.224491913489610E-4    4.471787709110177E-6   -8.662502946867465E-7   -1.349165857416399E-4    1.850515034203798E-4   -1.138939974075873E-4    1.239273705535116E-1    6.781678288092523E-2

 2.087500000000000E9     1.319869126323532E-1    1.944423738440966E-2    9.321205232613216E-5   -1.103513156834779E-4   -1.294237714553223E-5   -1.849988737478836E-4   -7.319991620254328E-5    3.962203849651170E-5
                         1.244705279698538E-4   -1.351180423836704E-4    1.082712446230952E-1    8.849275646351114E-2    5.325219695572264E-5   -1.623170888933410E-4   -7.745504191620229E-5   -1.477550479997036E-4
                        -1.442939937270241E-5   -1.636842319349696E-4    6.054315275613069E-5   -1.866235797064700E-4    1.473026484511872E-1   -5.010874775130813E-3    1.079520308362970E-4   -1.850465996563983E-4
                        -8.670649899986055E-5    6.822580652055298E-5   -5.679173133479209E-5   -9.580886601865882E-5    9.939453632069043E-5   -1.947376026589323E-4    1.117132464035167E-1    8.172839000718320E-2

 2.100000000000000E9     1.186375684737966E-1    3.266249429675315E-2    6.629918235475953E-5   -1.421996720425184E-4   -8.161526209065887E-5   -1.161901390332420E-4   -3.800446224933702E-5    8.973643661235122E-5
                         5.830331292582696E-5   -1.444977273028985E-4    9.963225287376297E-2    1.045700201055260E-1   -4.229652167950533E-5   -1.753673850940187E-4   -1.314250728696487E-4   -3.041167395966997E-5
                        -8.934986042520580E-5   -1.067514547283620E-4   -5.601713252693347E-5   -1.810184363857306E-4    1.329512543607576E-1    6.285180496423378E-3    1.455098022187517E-5   -1.841536498690678E-4
                        -1.558344095825846E-5    8.263144089973042E-5   -1.154326769443351E-4   -6.169685818144228E-5    9.455564833322628E-6   -1.868261117873471E-4    1.013782968158846E-1    9.696867493058957E-2

 2.112500000000000E9     1.069610952671484E-1    4.678245065840869E-2   -2.113106934074927E-6   -1.539251571459709E-4   -1.439376346091180E-4   -8.043366032544945E-5    3.442832234932401E-5    7.427910383953803E-5
                         8.671939980115222E-6   -1.591195885223359E-4    9.316520473395336E-2    1.211229148977936E-1   -1.208991377975751E-4   -1.342677915058805E-4   -1.230154059336092E-4    3.748114416505717E-5
                        -1.478942832605064E-4   -3.770196397913092E-5   -1.294152220066751E-4   -1.590187858280003E-4    1.204486006399465E-1    1.899721746499964E-2   -6.210510207387033E-5   -1.943660923358532E-4
                         1.354870441772025E-5    8.619090560173541E-5   -1.123530431028573E-4    5.118799511355645E-5   -5.256381538233699E-5   -1.728297264397388E-4    9.312579704000794E-2    1.130366352845963E-1

 2.125000000000000E9     9.705649613211888E-2    6.168140229360206E-2   -6.536972968444269E-5   -1.262392244789264E-4   -1.072933787919485E-4    4.674619590872555E-5    9.035343207205222E-5    5.368878248331552E-5
                        -6.704105553318364E-5   -9.576411876054130E-5    8.864613639935671E-2    1.379553355365978E-1   -1.636552657715266E-4   -7.723960455972662E-5   -7.606716472784123E-5    4.683679737372348E-5
                        -1.069932063083584E-4    3.471233792003631E-5   -1.491304583310315E-4   -5.514757187427967E-5    1.096166556120415E-1    3.289795343763673E-2   -1.090686357268770E-4   -1.411199954942250E-4
                         5.528691507850663E-5    3.960789627346995E-5   -6.456680947623819E-5    4.520056119557534E-5   -1.083152792876061E-4   -1.305977692613921E-4    8.691459826636905E-2    1.295555865664516E-1

 2.137500000000000E9     8.914222313071495E-2    7.699138759005769E-2   -1.024083441024355E-4   -9.155253591771406E-5   -8.081948157687264E-5    6.512765943505981E-5    6.888384713887631E-5    2.036631038567355E-6
                        -9.311167417815883E-5   -8.653489967914417E-5    8.607469614298111E-2    1.546322739690043E-1   -1.453569564198908E-4    1.486541596635963E-5   -2.585139735296499E-5    9.383039198575019E-5
                        -9.037416202734697E-5    8.748399719322212E-5   -1.527699809737670E-4    7.039683624080693E-6    1.005251840836869E-1    4.762632969699180E-2   -1.517030255482687E-4   -4.291168807503628E-5
                         7.242606641664181E-5   -1.449790312526301E-6   -2.319581418043137E-5    7.157383804741059E-5   -1.563613852575955E-4   -7.316589276186088E-5    8.283807510894170E-2    1.462832532523114E-1

 2.150000000000000E9     8.329531716014313E-2    9.248152251502316E-2   -1.360939486309639E-4   -2.574401733763760E-5   -7.917575616810653E-6    1.012306604590245E-4    6.115478537393213E-5   -3.332562375530255E-5
                        -1.044353338822973E-4   -3.881140548226389E-5    8.563356672347733E-2    1.709097604754034E-1   -1.513769451846777E-4    8.718503734591377E-5    2.973902660772533E-5    7.702813302017363E-5
                        -3.801126619962641E-5    1.002274317028840E-4   -1.131025352107623E-4    6.912301713883002E-5    9.320552696014790E-2    6.286117329732298E-2   -1.507657481490899E-4    7.111041972223799E-6
                         4.981409574644556E-5   -2.928616360746583E-5    1.665246863806998E-5    9.507117782688343E-5   -1.627820758351134E-4    6.951404725977330E-6    8.100353774350619E-2    1.629307220925007E-1

 2.162500000000000E9     7.962641015563790E-2    1.080566271979421E-1   -1.169367961064472E-4    6.369479204281168E-6    5.274465457444221E-5    8.971959410521759E-5   -9.720951175825604E-8   -7.035327935780869E-5
                        -1.061068364272504E-4    2.766227470547979E-5    8.726300388412647E-2    1.867009072152887E-1   -6.726361176479496E-5    1.384731213167283E-4    5.069842920302668E-5    5.056569356744516E-5
                         5.113126285507917E-5    9.293945304667155E-5   -7.747155457159073E-5    1.362001555522610E-4    8.769663138398849E-2    7.822943488035483E-2   -1.223242618781930E-4    4.856671700007752E-5
                         2.188360436397516E-5   -4.751284555977713E-5    6.736598665263145E-5    4.372553004337508E-5   -1.312853386108785E-4    5.298239030078149E-5    8.127671647493860E-2    1.794110635483141E-1

 2.175000000000000E9     7.784297026119785E-2    1.235569194485203E-1   -8.264238274238535E-5    7.696835682202590E-5    7.167958797364123E-5    7.843967851344659E-5   -2.987549228995301E-5   -7.389244699046485E-5
                        -1.014038325462799E-4    6.030473498670644E-5    9.057406138285484E-2    2.019233928825652E-1    8.613707837396083E-7    1.110337272207992E-4    5.120544006415258E-5   -3.323861953158397E-6
                         5.824791260483155E-5    6.634488032686209E-5    9.075336827387698E-6    1.598457635970160E-4    8.392727948037929E-2    9.341861578654713E-2   -6.764762036471495E-5    9.864055721561191E-5
                        -1.445756808732195E-5   -5.390295680490623E-5    6.247262468692508E-5    6.670948679568439E-6   -9.020192344530602E-5    7.237343842743522E-5    8.345439835103680E-2    1.955235450636114E-1

 2.187500000000000E9     7.786869723126053E-2    1.389535463157326E-1   -5.225894650398603E-5    7.382629667019921E-5    1.045899685767951E-4   -1.233409035760750E-5   -2.600491369727611E-5   -2.692379528316435E-5
                        -5.442033773049788E-5    7.992221467769424E-5    9.550019081443839E-2    2.166194308989759E-1    6.141746822983874E-5    9.910347231239494E-5    5.405595876564417E-5   -1.663231740037291E-5
                         8.220078360452048E-5   -5.592781746422295E-6    5.876529552720694E-5    1.076409388491720E-4    8.191966769475950E-2    1.084043050924391E-1   -4.255269990005775E-5    9.363302863164393E-5
                        -4.025280974196499E-5   -3.410127404319644E-5    6.156761447308613E-5   -1.463401442206988E-5   -1.769162790754675E-5    1.059192044350873E-4    8.723213909488890E-2    2.111735861283638E-1

 2.200000000000000E9     7.947351419110892E-2    1.542641535854492E-1    2.054286886039817E-5    7.273597832456416E-5    8.630174224921416E-5   -4.046525091861295E-5   -5.692421720544604E-5   -2.700433801398266E-5
                         1.915379490406801E-5    7.919942813384032E-5    1.016482884218605E-1    2.306647847767457E-1    1.091786713285607E-4    4.457881462437369E-5    5.735603258733009E-5   -4.065965451769470E-5
                         8.011148164851462E-5   -3.190521962254195E-5    1.196955736646847E-4    4.129838519478878E-5    8.168683207330389E-2    1.230881450269542E-1    2.681448139473247E-5    1.005492258459116E-4
                        -4.883536767380609E-5   -4.938102364290990E-6    5.876998357826793E-6   -4.756478567878548E-5    1.557965703308316E-5    1.202474374086727E-4    9.252206404301427E-2    2.262733015200787E-1

 2.212500000000000E9     8.241559864941360E-2    1.693277772695778E-1    1.659721474843718E-5    8.640751749921225E-5    3.294223805665522E-5   -6.572134702421323E-5   -3.153627447330932E-5    1.587402397396840E-5
                         2.787355465144467E-5    9.412183561885661E-5    1.087982496180761E-1    2.441364555655629E-1    6.755030767482034E-5    1.452083549537397E-7    1.969498725753735E-5   -3.812147529942000E-5
                         3.631498359387039E-5   -7.570724319984791E-5    1.046257649199058E-4    1.172258345461481E-5    8.313014392374470E-2    1.373675838696991E-1    5.859857915428386E-5    7.721923246851410E-5
                        -5.926090080217887E-5    2.946574867278250E-5    1.637664919288821E-5   -5.112067757342381E-5    4.784477778353375E-5    9.888176177349159E-5    9.902094727688937E-2    2.405854562592568E-1

 2.225000000000000E9     8.638292875399198E-2    1.838599764805267E-1    6.522980792881593E-5    5.116932551737325E-5    1.999912380068967E-5   -6.689260508858291E-5   -3.120092192896138E-5    3.885460219247134E-5
                         8.140499876394474E-5    7.658245936206556E-5    1.167771291758444E-1    2.565133452242281E-1    7.678573341401632E-5   -4.085151251869605E-5   -3.659990158935904E-5   -5.986061838442989E-5
                        -1.098257546893367E-5   -8.041611903351968E-5    7.874943659195955E-5   -3.985678941350331E-5    8.610091259910108E-2    1.513364998186315E-1    7.089010524971298E-5    3.833220634310033E-5
                        -2.145911183977148E-5    2.919156263481779E-5   -1.454734106179433E-5   -5.409328378166486E-5    7.716497963739059E-5    5.245152780733789E-5    1.065587127145240E-1    2.539810236156214E-1

 2.237500000000000E9     9.133765288437040E-2    1.977932863066185E-1    7.340465900565565E-5   -6.739194128020269E-6   -2.658158278569836E-5   -3.301869735673189E-5   -6.061787277854094E-6    1.474800893384521E-5
                         7.512813011587056E-5   -1.339794077740179E-5    1.254948525865983E-1    2.678637932721263E-1    9.810421945738284E-6   -7.786042048645817E-5    3.057116054406787E-6   -2.193466071358551E-5
                        -5.604352029715073E-5   -5.502443924279212E-5    6.229238019653432E-5   -8.657831632005864E-5    9.027045429629418E-2    1.649746180567887E-1    8.893303249212617E-5    1.201724699816735E-5
                         2.190485759880540E-5    2.663170363294826E-5   -3.758869855717733E-5   -1.819349378990399E-5    8.881744647905437E-5   -1.807660997465875E-5    1.151729727381442E-1    2.662544557079929E-1

 2.250000000000000E9     9.726697328018141E-2    2.108348436546710E-1    7.349555514048511E-5   -1.725576978606732E-5   -5.277708483642203E-5   -8.976577805746557E-6    1.987936990106485E-5   -1.604422861455470E-5
                         4.417207424844964E-5   -4.070770353736755E-5    1.350289101634829E-1    2.780676806778382E-1    1.963836598823958E-5   -8.207344706034146E-5   -3.148500086881326E-5    3.960448426539805E-8
                        -5.037102799736983E-5   -3.882840827035452E-5    2.636773473074474E-6   -8.550250988257406E-5    9.544275082279614E-2    1.780320683489156E-1    7.213298701773333E-5   -2.916392190324257E-5
                         3.760242459541552E-5    1.828381312671720E-5   -2.198403494599232E-5    2.085990895147477E-5    4.929726806547288E-5   -1.531516319624467E-5    1.249305259683950E-1    2.774388562980999E-1

 2.262500000000000E9     1.040893896508123E-1    2.229034719259387E-1    1.979652091393836E-5   -3.519827414304160E-5   -4.047670253898167E-5    1.243237592473894E-6    2.416009091166813E-5    2.511559415326993E-6
                         4.708165145135641E-5   -2.688860111063142E-5    1.455540191092274E-1    2.871962981236462E-1   -2.349793153220241E-5   -7.411364141442452E-5   -2.372725961310645E-5    3.055167581202580E-5
                        -6.862152850072634E-5    2.578338195983604E-6   -3.625900478198750E-5   -6.946191014839189E-5    1.015440056450052E-1    1.905114399257108E-1    4.827570740418116E-5   -4.063863444312734E-5
                         1.610667314047381E-5    2.983383790778361E-6   -1.310737418229729E-5    4.969386245960481E-6    3.621903253983805E-5   -5.430193283277140E-5    1.356778786462032E-1    2.876394292375195E-1

 2.275000000000000E9     1.119134831280571E-1    2.338227751154431E-1   -5.080699287252927E-6   -2.486060348463458E-5   -4.346358444517788E-5    6.579614317337621E-5   -2.823944353665805E-6   -2.302735963265631E-5
                        -2.702749971583756E-6   -2.594170459733443E-5    1.567588311688942E-1    2.953553860140372E-1   -6.357876107150227E-5   -6.716818115578213E-5   -7.013849844438103E-6    3.032253066264374E-5
                        -6.353264845344394E-5    4.635602029963644E-5   -5.692055384642063E-5   -5.370722987918382E-5    1.083887256638773E-1    2.022204844197561E-1    1.816427235064821E-5   -6.507708206933648E-5
                         1.768194866643376E-5   -1.075789646196474E-5   -3.018950186019180E-5    3.070487958992957E-5    4.561488775205859E-5   -5.331055504471847E-5    1.471756760520150E-1    2.969290959051842E-1

 2.287500000000000E9     1.208360349178911E-1    2.437644989430318E-1   -1.639550834137284E-5   -3.406345454326918E-5   -4.904687192940708E-5    6.730149198861253E-5   -2.073815701767268E-5   -2.568165156116885E-5
                        -6.445839360979067E-6   -4.294745366422985E-5    1.687222258766038E-1    3.026815380917450E-1   -5.495143817408762E-5    1.388770446080150E-5    2.267913392010038E-5    3.023525471394525E-5
                        -1.200491578904217E-5    5.656116164158883E-5   -5.815313802112941E-5   -6.028706246395793E-6    1.160731711240750E-1    2.131083494144543E-1    6.902718566495352E-6   -5.172617640309577E-5
                         1.978009190830196E-5   -2.006440217382260E-5    1.295608495203456E-5    2.869690292992257E-5   -4.715106232683266E-6   -3.672907809360396E-5    1.593045792943894E-1    3.053660769929925E-1

 2.300000000000000E9     1.308511322737473E-1    2.529176973067000E-1   -3.683210087047008E-5   -4.797923272838775E-5    1.037244027817483E-5    9.844391209827637E-6    2.871701506529516E-5    6.324602807210434E-6
                        -4.247768359828604E-5   -2.580792020467835E-5    1.812608517599019E-1    3.093284125137482E-1   -3.786912650080375E-5    3.002740940486852E-5    2.537281862033033E-5    1.149047803453170E-5
                         2.701073812854063E-6    4.544317587732109E-5   -6.325069566113729E-5    1.343434935604193E-5    1.244789562873668E-1    2.229158763829268E-1   -3.157363839259468E-5   -6.026121755084240E-5
                         3.409986628866728E-6   -2.250826940774840E-5    1.316654687294542E-5    2.987339207682391E-5   -4.095495599750661E-5   -5.330940700487380E-5    1.719680026352411E-1    3.128901779180177E-1

 2.312500000000000E9     1.417752785627405E-1    2.611172123235251E-1   -3.007353032696822E-5   -3.187089667684220E-5    3.092406762331763E-5    1.834690375987983E-5   -1.069604045545290E-5   -5.119537625258274E-5
                        -9.322202654650065E-6   -3.189644405747868E-5    1.940002080866495E-1    3.150948789673320E-1   -3.564698188171394E-5    4.313142204125076E-5    4.034084803387616E-5   -1.198726040485189E-5
                         4.044520667255571E-5    4.792142853373341E-5   -3.673310703489340E-5    4.137649235445987E-5    1.337237763113157E-1    2.316389966190274E-1   -3.784157024153081E-5   -4.711550737866909E-5
                        -1.203315942102994E-5   -7.708541811498388E-6    3.871016016895128E-5    8.560786976033747E-6   -1.889718339917945E-5   -5.516176807739668E-5    1.850029925728445E-1    3.192404355616224E-1

 2.325000000000000E9     1.534038674914556E-1    2.687508733287468E-1   -4.873468763700049E-5    3.656560102275220E-5    2.954495126052470E-5    2.362087798599217E-5   -3.580905502673901E-5    1.118806418539952E-5
                        -1.848334621112093E-5   -1.172441661489029E-5    2.069549288987610E-1    3.200305845461987E-1   -1.287654999491406E-5    4.818485719471943E-5    1.889819258102063E-5    3.550975418264354E-6
                         1.944682222648260E-5   -2.606156497007924E-5   -6.145627274784520E-6    4.173775043698089E-5    1.438291313521821E-1    2.394378139621317E-1   -3.808156286303222E-5    1.795187944737432E-6
                        -2.497444142724015E-5    1.668108817160390E-5   -2.008587804687674E-7   -2.872979266441071E-6   -5.422954783255719E-5   -6.022034342888718E-6    1.983452032426576E-1    3.245524701051593E-1

 2.337500000000000E9     1.653873530469223E-1    2.758976732902801E-1   -1.621909560372036E-5    1.563960982529127E-5    2.796627397371280E-5   -8.011577462012693E-6   -2.649561860779655E-6    4.040180263320351E-6
                        -5.340469377787089E-5    2.473858898413439E-5    2.200000912899850E-1    3.239915294974379E-1    3.243674727741633E-5    5.798667128810906E-5    1.035002112027652E-5   -2.219947320570458E-5
                         2.520132553997064E-5   -1.302548168780972E-5    1.274449317741054E-5    6.057969036108223E-5    1.547257678263789E-1    2.463839231863770E-1   -2.378653055419768E-5    2.091599737643591E-6
                        -1.533451237962503E-5   -1.365787734695543E-6    1.281460647749675E-5   -7.756946056852617E-6   -3.207173205097238E-5    2.913729258512558E-5    2.118677729991754E-1    3.288510796419067E-1

 2.350000000000000E9     1.774588504627805E-1    2.821903322476051E-1   -2.793781072078749E-5    3.637609848988922E-5    2.927473022972166E-6   -3.321152647779975E-5    3.891396184694005E-6    7.676572291444161E-6
                        -1.044718581349435E-5    5.339187164023688E-7    2.330293436828530E-1    3.269814184484897E-1    2.719237243023098E-5    5.315821087168025E-5    1.938846564776520E-5   -3.722201787369074E-5
                         1.040473089801243E-5   -4.015033406949709E-6    4.110180151583518E-5    3.720032266997316E-5    1.661925551574440E-1    2.525267575822964E-1   -2.123283146389027E-5    3.134447975066953E-5
                         7.649893431441522E-6    6.538259207179069E-6   -2.816322076738923E-6   -1.242322616931780E-5   -1.527934140149108E-5    2.284299972708222E-5    2.256834031149404E-1    3.319188370142799E-1

 2.362500000000000E9     1.894741215229359E-1    2.875798187265114E-1    4.167717526796867E-6    3.371374956445553E-5    9.241154066299971E-6   -3.636169718108831E-5    1.701042485648973E-5    1.483106481376469E-5
                         9.364461809867789E-6    2.900432955968352E-5    2.462466265934034E-1    3.287938909735433E-1    2.556646516635013E-5    1.620007269296461E-5   -4.250764821546452E-6    3.535943764625320E-6
                        -1.152544555709494E-5   -2.393692433573031E-5    4.279769081973130E-5    1.982433266530654E-5    1.780809041872402E-1    2.578926475366168E-1    5.861369721188213E-6    2.441415060702078E-5
                        -3.856032359652760E-6    6.651848039220975E-6   -4.311103570367804E-6   -2.387393557024746E-5   -2.515035743774279E-5    1.357973383728288E-5    2.397442150494647E-1    3.337100481693346E-1

 2.375000000000000E9     2.014962170660430E-1    2.918535947632728E-1    5.107138361238780E-6    5.083250779743938E-5   -1.488005614324286E-5   -8.739251561388877E-6   -4.869045897300688E-6    3.572044764381791E-5
                         8.538730033549539E-8    3.651476307223631E-5    2.595630056468384E-1    3.294775626547196E-1    3.148992835911097E-5   -3.981219781024247E-5    4.272611952975058E-6    1.280398354966219E-5
                        -2.014833425564245E-5   -1.678135527712887E-5    2.286356202453978E-5    2.514437065018707E-6    1.901059369733833E-1    2.623849616737194E-1    3.027532380230608E-5    2.080277943960005E-5
                         2.424884422880489E-6   -4.057641689896728E-6   -3.233826553438815E-5    5.782406493110964E-6    3.114093943832644E-5    3.666379085302261E-5    2.539013428969197E-1    3.346180781917351E-1

 2.387500000000000E9     2.135651469981619E-1    2.947353988249500E-1    1.131005742525559E-5   -2.131659142571358E-6   -8.497241339533581E-6    9.370096696883333E-6    2.168717255423655E-5    6.999035954938474E-6
                         1.401373073254259E-5    8.202826689040084E-6    2.730583886059348E-1    3.292531066000268E-1    6.868278401734832E-5   -3.623940011500977E-5   -2.237856389931189E-5    8.508761679455277E-6
                        -3.822786713623505E-5   -1.580052298349525E-5    6.414921059262786E-5   -2.232929064486741E-5    2.021800347843608E-1    2.661196097286442E-1    3.442011198924976E-5    1.598723538391513E-5
                         3.055608935190911E-6    1.465153956340827E-6   -2.389545995931952E-6   -2.477463649270892E-6    3.162054179979785E-5    3.465984237501974E-5    2.681871320230834E-1    3.347488306019488E-1

 2.400000000000000E9     2.259020764083201E-1    2.963545169707350E-1    4.151711007386958E-5    2.782389674756342E-5   -5.977842512371876E-5   -9.335176007135822E-6   -4.402431607693467E-6    2.785300301920942E-6
                         4.132238254943000E-5    2.135386021175561E-5    2.867434994004031E-1    3.284627176164303E-1    1.976510371936899E-5   -3.021799313256861E-5   -9.522399397798825E-6    2.830583001149589E-5
                        -6.032141682879874E-6    1.090212302308157E-5    1.678127823101096E-5   -1.723667822731664E-5    2.141590425763543E-1    2.688186776659303E-1    2.930574306011528E-5    7.409590089038889E-6
                         2.847158915409548E-6    1.311436128181334E-5    2.096474119919692E-6    1.775322034530123E-5    3.024768464077054E-5    4.180177738571737E-6    2.823106469114495E-1    3.341203293350462E-1

 2.412500000000000E9     2.384760078348672E-1    2.967701336426766E-1    2.367888175007018E-5    1.110141608958623E-5   -3.812388767682047E-5    3.902504949499050E-5   -2.823095244649380E-5   -2.214970426508516E-5
                         9.219550704857189E-5   -4.194426293016648E-6    3.001840496592493E-1    3.268751309725245E-1   -2.554213120100634E-5   -4.339093369061801E-5    3.042031060276380E-5   -1.125362193339166E-5
                        -1.963752880693124E-6   -1.263911233867546E-7    2.291161085167692E-5   -2.042434862683783E-5    2.261115489533506E-1    2.704677279649586E-1    2.161188135705323E-5    2.718876257937032E-6
                        -2.780553851155651E-6    1.026197746113428E-5   -1.107813377204147E-6    1.181817692298927E-5    9.559810030542873E-6   -7.223845151788631E-6    2.961162497400921E-1    3.328043805524439E-1

 2.425000000000000E9     2.513577614962689E-1    2.962950229388916E-1    2.677146317050449E-5    1.188233253134344E-5   -1.338267428849526E-5    2.678635635821739E-5   -5.139327990557759E-6    8.665433436387093E-7
                         4.014820739673273E-5   -3.058461194477195E-5    3.133127140060875E-1    3.246883416339538E-1   -2.587050272282460E-5   -2.064262436799265E-5    1.829830113893393E-5    7.731100100723918E-6
                        -7.073699882625939E-6    2.654510546216263E-5   -2.616089155713411E-5   -1.460122224352126E-5    2.379514761356362E-1    2.711719222098320E-1    1.460263194845961E-5   -3.451168929561514E-5
                         1.495274678785542E-5   -1.475618318453909E-6    7.866377270889167E-6    2.401259418082133E-6    4.988327661112366E-6   -2.964424707327705E-5    3.094499379077223E-1    3.305972601601261E-1

 2.437500000000000E9     2.642377914640743E-1    2.952558046849046E-1   -7.699496036225773E-6   -4.556738829657356E-5    3.244592683567783E-5    1.425141239941700E-6   -2.152626965999258E-5   -6.586863064073358E-6
                        -6.341707961517060E-7   -4.217259975843519E-5    3.259523286380547E-1    3.218218751164577E-1   -4.762162444311086E-5   -2.257935770902079E-5   -2.012275557708041E-5    2.489636111079360E-5
                         8.249776243245173E-6    2.592402941704661E-5   -1.267586195159364E-5   -1.421385303073444E-5    2.497907775993059E-1    2.708271486515944E-1    7.860654913981423E-6   -3.419833488938745E-5
                         9.806092224762709E-6   -4.468920108751847E-5    3.014641768157462E-5    3.177809483606873E-6    8.820863687045812E-6   -2.639795974453865E-5    3.222165576173275E-1    3.274636894045496E-1

 2.450000000000000E9     2.770240686990508E-1    2.938603501708704E-1   -1.885898511671207E-5   -3.459854327911510E-5    3.139728494997399E-5    1.538035304826387E-5    2.809261674913665E-6   -1.678841159092740E-5
                        -4.323082179632249E-6   -2.759644943536547E-5    3.379393532435028E-1    3.183888720672808E-1   -2.894352826847074E-5    1.245907854578344E-5   -2.341613062437875E-5   -1.908610264333417E-5
                         2.977030449671886E-5    3.628659703630833E-5   -2.063288472510748E-5    3.272826168423731E-5    2.614236185910041E-1    2.696576097287300E-1   -8.482136092033463E-6   -1.065610025985305E-5
                         2.380962923010038E-5   -8.796947631014955E-6    3.209294797846725E-5   -9.782752495088748E-6   -7.459957935498703E-6   -1.941688148246268E-5    3.345607166219974E-1    3.235454092627247E-1

 2.462500000000000E9     2.892373591392284E-1    2.922544946536184E-1   -6.678578150946130E-6   -1.883531293265781E-5   -9.807886688113196E-6    1.549621815316709E-6   -8.631113694208488E-6   -1.180812913659869E-5
                        -1.457263463343748E-5   -9.481053268834589E-6    3.495313518458595E-1    3.140128652754093E-1   -1.564572963941007E-5   -2.446641450196416E-5    3.287058217087175E-5   -1.489201054220323E-5
                         1.418613594151739E-5   -6.935421039831184E-6   -3.514610855067562E-5   -2.303285564893857E-5    2.729286903546439E-1    2.677691704054035E-1   -2.727386408311165E-5   -5.905378497961260E-6
                        -7.400872116196622E-6   -4.156118800415635E-5   -2.606893522727182E-6    2.784284919754668E-5   -3.706970656111799E-5   -4.821542873732371E-5    3.466556898737781E-1    3.188308887797385E-1

 2.475000000000000E9     3.007551761023451E-1    2.902423084583659E-1   -1.116717197001201E-5   -1.682842898488780E-6   -2.955450439564507E-5    1.510387441955367E-5   -1.440024866275799E-5    2.832388987862942E-6
                        -4.364585743280018E-5   -2.636769041900291E-5    3.606970638617643E-1    3.088803936706418E-1   -2.661767112480492E-5    1.892588799629314E-5   -1.175621628992674E-5    5.123731868155064E-6
                         1.182368812984379E-5    3.577967337870135E-6    2.577751296066981E-6   -2.099868413113315E-5    2.842933335950746E-1    2.652103476857383E-1   -3.374060474783585E-5   -1.384645650483519E-5
                        -2.868887131667149E-5    2.674181608587633E-5   -8.339119839161287E-6    1.242462600089874E-6   -4.078294800410752E-5    1.242877808840061E-5    3.586129362342150E-1    3.134597354335510E-1

 2.487500000000000E9     3.117437952862824E-1    2.876860083738116E-1   -3.731676934579773E-5   -5.787466612771785E-6    1.708620720568568E-5    4.808053549151194E-6   -5.246713019964383E-6    3.642557087861789E-5
                         9.837429750867345E-6   -2.587067988785761E-5    3.716414061471000E-1    3.032228829199344E-1   -4.196548130859183E-5    8.977363828818463E-6    1.406484252624158E-5    1.029414182213919E-5
                        -3.927360500872537E-6   -3.453720282536042E-6    1.093922433132912E-5    1.888236244784303E-5    2.953040928641347E-1    2.621400312371892E-1   -6.412517059370331E-5   -1.899135663152932E-5
                        -1.055399355792047E-6    1.672871565173197E-5    1.141915405991438E-5   -1.012018204824069E-5   -1.884123615260644E-5    9.526094158857511E-6    3.701489191653426E-1    3.075870721166121E-1

 2.500000000000000E9     3.220043591421234E-1    2.843247357754241E-1   -5.542665523019326E-5   -2.415028402536140E-6   -3.904834676510909E-6    2.308216006561011E-5   -1.627122338608092E-5   -1.151890808068348E-5
                        -2.886251111220024E-5    8.316311104627821E-6    3.822661281016809E-1    2.970842437329726E-1   -2.267344193853046E-7    1.837925431749390E-5   -3.214980981585831E-6   -8.017811359864373E-6
                         1.653352727910995E-6   -3.797148779561848E-5   -8.929645183140525E-6    6.107448712326889E-6    3.058601821951089E-1    2.586331594563415E-1   -3.406877148724499E-5   -3.245387920085877E-6
                        -1.797169287037751E-5    2.477601983141134E-5    1.044336120022088E-5   -2.438965000464066E-6   -3.016514707472538E-5    1.267245646366770E-5    3.812529485618729E-1    3.015447477784917E-1

 2.512500000000000E9     3.316043313631873E-1    2.801259842617478E-1   -2.298426652718436E-5   -1.416582066461574E-5   -1.597054086206096E-5   -3.949296146771971E-6    2.371245099185633E-5    4.759370330842822E-6
                        -2.116036412764481E-5   -3.222056638316442E-7    3.926101295645962E-1    2.906603335501619E-1   -1.689066317592367E-5    1.639457182514717E-5    1.179515863044503E-5    2.651370177771499E-5
                         1.351086430143138E-5    1.773638138078435E-5    2.843160221749118E-5    2.677033333909373E-5    3.161082952117079E-1    2.547262244801198E-1   -2.918572972173926E-5    2.467440229436811E-5
                         1.366365115594322E-5   -5.720485346611065E-6   -7.247270361008332E-6   -1.104588407200886E-5   -3.246134299039553E-5    4.511680306236209E-6    3.920293007435775E-1    2.952604720081923E-1

 2.525000000000000E9     3.409804657603338E-1    2.751125316834185E-1   -3.776916841117891E-5    5.782067237558736E-6   -1.853423790951827E-5   -4.329023526136765E-6   -1.296935938237122E-5    1.060950506897246E-5
                        -2.626631883927370E-5    3.335902846986946E-5    4.025665908543049E-1    2.841939454137379E-1    2.244733718096526E-5   -1.150063050292598E-5    2.460055860828132E-6   -1.263298323434415E-5
                        -9.225011512214671E-6    2.197325178057352E-5    7.943643632625236E-6    4.238544707369030E-5    3.258196598692450E-1    2.505340854228301E-1   -2.808154039269805E-5    2.669454108405877E-5
                        -7.873914597139416E-6   -1.423571056845286E-5    5.472311251760654E-6   -3.133206654565278E-6    3.310104001671816E-6    3.862566586697715E-5    4.020711199944909E-1    2.888966543578062E-1

 2.537500000000000E9     3.504047083327514E-1    2.693849116695406E-1   -3.452994580302692E-5    4.094863626434500E-5   -3.369952375894473E-5    5.611828630785114E-5   -2.148599281272816E-5   -1.578990728842021E-5
                        -3.611195642804043E-5    2.852374726786240E-5    4.118916989636319E-1    2.777727868943310E-1    4.826455053958032E-5   -5.482987642913250E-7   -5.885984705100395E-6    2.275017216406581E-5
                        -1.614957376743717E-5    2.007326298717148E-5    1.703181230581552E-5    2.277074404858692E-5    3.348238340293876E-1    2.459845351274675E-1   -8.774632362542160E-6    3.929840327930357E-5
                         1.420415269548780E-6   -2.202810977393886E-5   -1.165311060209134E-5   -9.070689397604299E-6   -1.217351939654864E-5    2.518290244719273E-5    4.113367654814293E-1    2.823107400266450E-1

 2.550000000000000E9     3.597999447188547E-1    2.633782953482061E-1   -1.463308371838314E-5    5.428305372121039E-5   -3.015852539936053E-5    2.363235395051062E-5   -2.274902112718472E-5    3.618269920860386E-5
                        -2.884556869039439E-5    6.358957612703281E-6    4.206258041667326E-1    2.710783679581155E-1    3.067682356937855E-5   -4.428050049762305E-6    3.357677734264961E-5   -9.011137750699916E-6
                         9.630076756603910E-6    1.116299835130663E-5    2.242947581198340E-5    2.889702344935605E-5    3.435030538227484E-1    2.411231106973287E-1    2.268576880186301E-5    4.302327754381210E-5
                        -2.992471964313458E-5    1.092032456782242E-5   -1.776303282931172E-5   -4.216968238150706E-6    1.139503639185920E-5    2.532777038812060E-6    4.201376330078359E-1    2.751441569545968E-1

 2.562500000000000E9     3.690300640205419E-1    2.574763347457198E-1    1.686124566203210E-5    3.995736642342816E-5   -2.114773546233658E-5   -5.320119936618815E-6   -1.957722239914851E-5    2.264054542159625E-5
                        -2.244517709159032E-5    1.263598410956691E-5    4.289624865895982E-1    2.640751166363323E-1    2.142925203469076E-5    3.067217768370803E-5    1.363087927083666E-5   -1.603172863696940E-5
                        -1.308512667664524E-5    8.610948109361917E-6    6.242255470142966E-6   -4.768727063679626E-6    3.517956503468365E-1    2.359768071842628E-1    3.569560437046408E-5    1.671793704259733E-5
                        -3.229786863921196E-8    6.761814710390505E-6   -2.824572408376890E-5   -1.944748335893935E-5    5.000371827838818E-5    2.888025956596654E-5    4.285090781715457E-1    2.674523486146311E-1

 2.575000000000000E9     3.782559454250211E-1    2.517650784151117E-1    4.211001920408412E-6    8.600108432175477E-6   -1.194486004747667E-5    2.058022679555946E-5    3.048100417798735E-5   -1.823569970214781E-5
                        -5.315610651720781E-6    3.887136451904791E-5    4.368335823058075E-1    2.568336868213141E-1    2.138469721378787E-5    2.030134946923876E-5   -2.539127059166921E-5   -9.144339159491051E-6
                         3.618025005816730E-6   -1.175598316736255E-5    1.933327678731942E-5   -8.711763092221202E-6    3.598134046057999E-1    2.305792861840295E-1    3.761178445477539E-5    1.328068594887694E-6
                        -2.427486280322317E-5   -8.302674881692737E-6    3.999239415966051E-6   -1.242091915885711E-5    3.947798831177953E-5    3.749471531017482E-6    4.368222804286268E-1    2.596758104765841E-1

 2.587500000000000E9     3.868877265156791E-1    2.464351719251875E-1   -3.002047591775414E-6    1.042069025596531E-5   -2.940359635250933E-6   -3.946408408583472E-6   -4.789532742911049E-5   -4.436880836210953E-6
                        -1.017965393726582E-6    1.439129423281068E-5    4.443986263190462E-1    2.492357407971188E-1   -7.825199351921127E-6   -3.194091154330915E-6    5.422129312466266E-6   -2.273374838295521E-5
                        -1.286077313395493E-5    6.996828785851770E-6   -9.665456724831198E-8   -8.261750907872034E-7    3.674609827851477E-1    2.249971762975467E-1    1.838918353938490E-5    3.320661831280421E-6
                         1.172512381470797E-5   -3.439279211331806E-5    2.007644315872112E-5    1.997841601222123E-5    1.482240425436754E-5    1.368015936133172E-5    4.449509635384239E-1    2.516962974622074E-1

 2.600000000000000E9     3.948806924016456E-1    2.413528079458160E-1    4.293381099608311E-5    1.864234780273082E-5    2.291970036393841E-5   -1.455906915430295E-5    2.420663427301286E-5    3.486488824454907E-5
                         3.253030553436453E-6   -8.686258932559890E-6    4.517046461059515E-1    2.414990230071563E-1   -3.274401946485147E-5   -1.155036326391330E-5    1.133722602615658E-6   -3.699435994659605E-6
                         1.664684891531906E-5   -1.243497489252347E-5   -1.593588041057685E-5   -1.503847335029325E-5    3.748974927525264E-1    2.191712827683790E-1    4.492228714171667E-5   -1.043959230576970E-5
                        -4.465072643198394E-6    3.891834574998470E-6    1.063055545844383E-5    6.964131082573740E-6    3.896650756959077E-5   -2.444659184087658E-5    4.528511648939499E-1    2.437022862321305E-1

 2.612500000000000E9     4.022269397267524E-1    2.362197668363475E-1    2.333296353734844E-5    1.993433951400758E-5    2.684140079338042E-6    1.947985480715427E-5   -2.202541150050644E-6    2.915425741749721E-6
                        -1.145552536098169E-5    1.094345178007162E-5    4.588693090969808E-1    2.339655724819821E-1    2.539177484271343E-5   -6.448771879126881E-5   -4.291144571971158E-5   -3.525103889057197E-5
                        -2.007368192038091E-5   -2.351462526059290E-5   -1.110343844504150E-5    3.929966233782941E-5    3.821009892497369E-1    2.131692934195148E-1    6.216946821496698E-5    3.293447586177457E-5
                         1.186574043376563E-5    1.116165989872066E-5    9.303136309342671E-6    4.794065744778342E-6    1.867376044671492E-5   -4.538007954816266E-5    4.608079597072606E-1    2.359058377872145E-1

 2.625000000000000E9     4.088832432645367E-1    2.306604008641514E-1   -5.242960415075247E-7   -1.421633550254857E-6    2.431320876663114E-5   -2.524045072279954E-5   -2.869387648938589E-5    1.191745901004095E-5
                         2.040573074987615E-5   -1.456071836448670E-8    4.659639292531313E-1    2.262947633434443E-1    1.444651870908379E-5   -2.044385642927011E-5    1.262680940654188E-5   -1.627711636926735E-5
                         3.810806465074157E-5   -4.604843548064693E-5   -2.828044767013835E-5    3.845706164979971E-5    3.889474880364429E-1    2.069689772075727E-1    1.826137311730238E-5   -1.729280876637595E-5
                         1.623664666533141E-5    5.975326255036712E-6    9.382780551508097E-6    1.974694908332288E-5    4.737771834195289E-5   -8.931317626424246E-6    4.681659965819079E-1    2.281509417077796E-1

 2.637500000000000E9     4.150594894277863E-1    2.244142357361878E-1    2.462851294882727E-5    8.855554725260175E-6    1.211959999365654E-5   -1.581347093632384E-5    9.638160107906101E-6    2.327873771223218E-5
                        -3.476154438008609E-5   -1.141047360756743E-5    4.725491881446777E-1    2.183889473664655E-1    2.014232937740861E-5    1.880310957786613E-5    4.429787136081096E-5    1.291920707983929E-5
                        -1.568774577110816E-6   -3.225259389925485E-6   -2.173625534213110E-5   -2.750629036317881E-5    3.955176461019960E-1    2.006816798801607E-1   -7.240047679825849E-6   -2.515000339335113E-5
                         1.727922144228762E-5   -2.086093613898061E-5    2.119842501304725E-6    2.118112052893248E-5    1.871767772504480E-5   -1.634246218803435E-5    4.750503676814612E-1    2.203338563942659E-1

 2.650000000000000E9     4.213502249157742E-1    2.174365968951980E-1    3.228929184136397E-5   -2.713368548163756E-6   -2.900050856529649E-5   -6.863113025078331E-6    1.917555541667661E-5   -1.224601274231764E-5
                        -1.082105877811693E-5   -1.752000640339169E-5    4.789280075933072E-1    2.107837506681332E-1   -3.660758969281997E-5    1.380393452217608E-5    2.195636079024916E-5    4.169370161548437E-6
                         5.365618372108487E-6    3.968616338101478E-6    4.935697319199515E-6    9.031081013180097E-6    4.018528395317152E-1    1.945033089838970E-1   -3.923204138967028E-7   -4.373807385285172E-5
                        -2.579243220820669E-6   -2.031367349270707E-5    8.227868274408031E-6    1.799145169231408E-5   -1.619359425630964E-5   -9.310706357636357E-6    4.813403088673879E-1    2.123631488661173E-1

 2.662500000000000E9     4.275967038472152E-1    2.100755010983562E-1    9.643988763750069E-6   -1.789885854511927E-5    1.734848202980641E-5   -5.241204462349781E-5   -9.178298899649585E-7    1.127672441183950E-5
                        -1.398553527487271E-5   -1.673546780967284E-5    4.849952975280069E-1    2.032187024728613E-1    1.749328390160428E-6    2.162928181971984E-5    3.802356142122776E-5   -7.832236456050594E-6
                         1.569155733738310E-6   -4.431591679380410E-5   -5.986272038667749E-6   -1.215607982008539E-5    4.080950590668888E-1    1.884239101807749E-1   -2.577919449644605E-5   -3.372608840104109E-5
                         4.718236837259169E-6    1.780905110328395E-5   -1.108497646507560E-5   -2.641360678654836E-5    1.376813193493907E-5   -4.201766055820181E-5    4.873333433993412E-1    2.041823999444786E-1

 2.675000000000000E9     4.340275006138445E-1    2.025795646078415E-1    2.374889913829041E-5   -4.737150147598910E-5   -1.119215842332542E-5   -2.939421039056287E-5    1.342220306487133E-5   -2.039078620047031E-5
                        -1.036109493267850E-5   -4.103380634876188E-5    4.906125390539222E-1    1.954960967834621E-1    3.508835665679215E-5    3.958757007634591E-5    1.250711459170677E-5   -3.075819953474639E-6
                         1.067780998843645E-5   -9.045847033132633E-6   -6.265220482375071E-6   -6.258449039195573E-6    4.141219591384515E-1    1.821254311676861E-1   -2.237938226972554E-5   -1.672275072876773E-5
                        -2.608454930573259E-5    2.458165263313048E-6   -6.995407984575931E-6    1.932938520523233E-5   -2.882182708454337E-5   -3.114256286246448E-5    4.930170154984118E-1    1.955797350631907E-1

 2.687500000000000E9     4.407532420810638E-1    1.954259747271800E-1   -7.184463771774761E-6   -3.594472115092703E-5   -1.651831898886610E-5   -2.732481713339259E-5   -1.000571851398029E-5    4.875035554483678E-6
                         7.297605660196500E-6    2.484563156406171E-6    4.959665933834402E-1    1.875234893223950E-1   -1.091637089565161E-5    1.560543935700488E-5   -4.151688999980021E-6   -1.797954819866342E-5
                         5.497042022334504E-6   -2.019789432599014E-5    2.987535767406238E-5   -7.769221402077063E-6    4.198161225610713E-1    1.759806798325503E-1   -1.196787789037579E-5   -3.561810323051837E-5
                        -2.642872372541754E-5   -4.304092843361445E-6   -1.043310119498950E-5    2.142182322605558E-5   -2.409776444227379E-5   -3.513442568272814E-5    4.989037734168369E-1    1.867823371925120E-1

 2.700000000000000E9     4.472882481370533E-1    1.889894662280057E-1    2.786587325307121E-6    5.134253014999986E-7   -1.895806109394179E-6   -2.019292000297005E-5    3.061262195875637E-5    1.544345749762496E-5
                        -2.040658335749801E-5   -1.745981021151659E-5    5.012763203668895E-1    1.795536754724003E-1    3.558341791945619E-6   -3.338985626727776E-6    4.140791688361588E-5    6.300035502335876E-6
                        -4.402225492539779E-5    6.357243858622897E-6    3.507719332339455E-6   -1.347297491722798E-5    4.253023932905450E-1    1.699474016891200E-1   -8.054472613152750E-6   -1.011324384567515E-5
                        -5.917236146492824E-6    3.026336275071813E-5   -1.830159398946209E-5   -2.240411431842684E-5   -4.658953505725266E-5    1.326641681715981E-5    5.045563118177180E-1    1.781449235943336E-1

 2.712500000000000E9     4.539202143674733E-1    1.832056791560148E-1    3.463885619653600E-7   -5.040396008516141E-5    1.437642653693829E-5   -2.479429873735248E-6    1.658205610237688E-6   -2.534314745198037E-5
                        -3.296594978867550E-6   -2.483788111865194E-5    5.068380332762643E-1    1.717036747385603E-1   -7.237484960544413E-6    2.022772758508954E-5   -1.747610290269947E-5   -1.067035819952695E-5
                         1.447395328010581E-5   -3.558885207921876E-6    3.681206197345060E-7    1.095533544063320E-5    4.307857124189003E-1    1.638604224822263E-1   -6.591573638254765E-6   -6.654235628451824E-6
                         9.342403851856843E-6    9.358591331674585E-7   -2.052359632012824E-6    2.280364382059068E-5   -3.864377741296902E-5   -1.915281132357522E-6    5.105497283383252E-1    1.697287533231779E-1

 2.725000000000000E9     4.599734111533721E-1    1.775864853349608E-1   -2.347624340674511E-5    7.019921768034171E-6   -3.715181127821692E-5    7.498310803955588E-8    9.240938456849980E-6   -9.888738959943094E-9
                        -1.334575039697775E-5    2.530162806975750E-6    5.122421567330997E-1    1.638761428855398E-1   -4.924247803434143E-7   -8.578132956222812E-6   -2.075325268982536E-5    4.874631229089501E-6
                        -1.663651114777241E-6   -7.949256430047826E-6    2.297070650829584E-5    4.000740076002787E-6    4.361153758909723E-1    1.577217486801084E-1   -1.556988043597998E-5    6.722577247291207E-7
                         2.784609214511185E-5   -1.344740930875261E-5    6.158977588228425E-6   -2.309344331232554E-6   -7.884075972753568E-6    9.521340975781938E-6    5.162789041913551E-1    1.616484115677354E-1

 2.737500000000000E9     4.655585865603191E-1    1.720723242084965E-1   -2.201144612593342E-5    1.421955998156271E-5   -1.131868937931791E-5   -3.448950963377555E-5    3.105175919725176E-7   -1.546242276260238E-5
                        -6.319514236756381E-6    3.861732778558796E-6    5.176260907388387E-1    1.560946300890033E-1    2.038759027683377E-6   -1.843312911005952E-5   -9.797279714318539E-6   -1.183189657488582E-5
                        -5.046694681096879E-6   -7.550334644378876E-6    1.056579713488253E-5   -3.042570320220683E-6    4.411533214310558E-1    1.514557736153245E-1   -3.729861735527569E-6   -2.079176508839243E-6
                        -1.613319659319849E-5    5.011243942669899E-6    6.980449256066748E-6    3.318374558530706E-6   -2.752102450805470E-5   -7.224983352373407E-6    5.216642938652488E-1    1.536820630098008E-1

 2.750000000000000E9     4.705789487085797E-1    1.663572548229004E-1   -3.469515698414013E-6   -7.681073140911521E-6   -3.838869528043792E-6   -4.140444508291319E-6   -4.096646146788783E-5   -1.201908605448889E-5
                        -1.358419133315555E-5    7.092240365685541E-6    5.228143938066943E-1    1.483107991205139E-1   -5.277617000805462E-6   -8.720267334588251E-6    8.427701996741311E-6    5.870090208238061E-6
                        -1.367243524796634E-6   -2.179664940459704E-5   -3.369313785950300E-6   -1.545109175124317E-5    4.460938577060338E-1    1.449563825452167E-1   -1.370218718617163E-5    9.726845324439900E-6
                         1.348107412060591E-5   -4.529176282540797E-6    1.107198453909258E-6    1.713888723218664E-6   -7.742733814231755E-6    1.420643522182093E-5    5.266832059115270E-1    1.454970348800505E-1

 2.762500000000000E9     4.752371247922039E-1    1.596873445532149E-1   -2.613142307304709E-5   -1.903132644387192E-5   -3.570784398396234E-6   -1.179441509023304E-5    1.122089350357498E-5   -1.548177065952522E-6
                        -1.403779179405392E-5   -1.141762565860401E-5    5.277102299547729E-1    1.404330311950265E-1   -1.037198755931102E-5    1.991395503345115E-5   -5.771286108344425E-6   -1.606505661239763E-5
                        -6.684822200212789E-6   -9.477638349440186E-6   -8.630866216598194E-6   -4.440016031654493E-6    4.510365159301284E-1    1.382900160496549E-1   -5.706928587579332E-6    3.271124959723825E-5
                         1.493425369844589E-5   -1.104914884487425E-5   -6.791856943479367E-7   -1.574487715106376E-5   -7.399326671817518E-6    5.297441848495254E-5    5.313183060326123E-1    1.372189718067448E-1

 2.775000000000000E9     4.798892887490984E-1    1.521734190820202E-1    3.657929138500239E-5    2.994036667340503E-5    1.136800037020080E-5   -4.582736179404702E-6    1.147707753731052E-5    3.348818349319654E-5
                         4.917269701065280E-6   -1.617306804376641E-6    5.324207553875895E-1    1.325464841273358E-1    1.924351266562656E-5    2.470006270171528E-5   -1.407710392530684E-7    2.245166846668119E-6
                        -6.618090207920266E-6   -1.198286863768695E-5   -1.803282784417904E-5   -2.812903098196214E-5    4.558213169753431E-1    1.316830528947219E-1    1.411895715152250E-5    2.655940238212704E-5
                         1.194016357356063E-5   -9.549885206006079E-6   -3.369929101456477E-5    1.672687661121715E-5    8.676723768942329E-6    1.075424496624713E-5    5.356266153194639E-1    1.286892678064779E-1

 2.787500000000000E9     4.850043597397803E-1    1.442094999142567E-1   -3.371130272038466E-5    2.437340724182548E-5   -6.881697193916736E-7   -3.002494167001011E-5   -2.545377671808998E-5    2.701170978178645E-5
                         1.562266290125371E-5    4.980835088759456E-6    5.369980190160542E-1    1.244659214948769E-1   -1.497055320006590E-5    7.848341910475066E-6    1.885185737040991E-5   -3.670762475018037E-6
                        -1.498755222267840E-5    3.358089082763212E-5   -9.497558441124153E-6    8.437845150124222E-6    4.607345854364267E-1    1.251049311694797E-1    2.024463561950789E-5    2.051724259852821E-5
                         1.086566816963582E-5   -3.398035081989444E-6   -5.422158438311122E-6    4.749750407047646E-6   -1.406364836993910E-6    8.316043644790618E-6    5.400783927541200E-1    1.198703128029225E-1

 2.800000000000000E9     4.904590732669048E-1    1.363942128141085E-1    4.434280054472210E-5   -6.085417914226962E-6    1.228498471282686E-5    1.168134135304025E-5   -2.383024315922699E-6    3.576535253540716E-6
                        -4.401021743223112E-6   -1.115757123333005E-6    5.416953850021184E-1    1.162424396337604E-1   -3.983537938803820E-5   -1.515790766263672E-5   -5.271406808056304E-6   -6.370887834548825E-6
                         1.418174843336085E-6   -1.768505605924977E-5   -3.308975969172096E-6    1.122805475171267E-6    4.658170704416204E-1    1.183748347239336E-1    1.028004611227482E-5    1.214193014588083E-5
                        -9.822130395798637E-6    1.179804952004619E-5   -5.797522552815697E-6    2.809036163310930E-6    2.544447654803372E-5    2.879306690053497E-5    5.446280039105124E-1    1.108049126895446E-1

 2.812500000000000E9     4.964442978058758E-1    1.286533376906793E-1   -1.482242656963408E-6    1.473529404928221E-5   -8.914524139776293E-6   -1.986179184564899E-5   -1.616562017726568E-5   -1.455767998870571E-5
                        -4.863734201518337E-6    1.106838758164169E-5    5.463953575035901E-1    1.079761298136259E-1   -9.425162498760608E-6    1.699621054748230E-5    2.058841647250883E-5   -3.329451438689655E-5
                         1.580831571044430E-5    1.727122637195969E-5   -2.661338398940095E-5    3.676831917103408E-5    4.708808164468125E-1    1.118646542839566E-1    3.736309955376570E-5   -8.607814023779189E-6
                         7.951397797241806E-6   -1.940146500420461E-5   -1.575104931296719E-5    2.561440996812768E-5    2.238581618596303E-5   -3.221455960979764E-5    5.492302168498409E-1    1.016691190836533E-1

 2.825000000000000E9     5.027413901640831E-1    1.214981041643548E-1    1.450944581845873E-5   -7.132017657126479E-6   -1.840654029222696E-5   -5.595775243704681E-7   -4.887558610951345E-7    1.034669534382341E-5
                         2.915675174443199E-6    8.452242459248235E-6    5.512288420562268E-1    9.948722110136259E-2    3.405195308305564E-5   -1.338091044378840E-5   -1.054128303967354E-7   -1.542201818484511E-5
                         4.431941892100381E-6    1.768894482069808E-5   -2.263850776712357E-6    1.844246465727408E-5    4.759608192785480E-1    1.052919572182879E-1    2.116632755832029E-5   -2.016547141622931E-6
                        -2.109889645221849E-5    1.494994439524527E-5   -2.809287519867544E-6    4.036529271784404E-6    3.098552910551085E-5    1.498234278969584E-6    5.540011653208806E-1    9.262680676099419E-2

 2.837500000000000E9     5.088477498803086E-1    1.147727067666545E-1    9.873325513549350E-6   -2.218462321323077E-5   -2.005935639808384E-5    4.131020138697118E-6    1.349188510335702E-5   -3.203715183555126E-5
                         2.236777699535665E-5    4.555375062742380E-5    5.559830405981711E-1    9.114771813616110E-2    1.238599032468854E-5   -7.738220369198414E-6    2.690050131122920E-6    1.863676724962666E-5
                        -1.568791316893330E-5   -9.092301875010259E-8   -7.099619951840220E-6   -1.759599040419457E-6    4.809005572907114E-1    9.870663713661011E-2    1.776330643282670E-5    1.471750789757217E-5
                         2.304991880272889E-5   -1.004281958817227E-5    2.217579289426844E-7    4.865723923443294E-6    2.782388503676531E-5   -2.303970830484990E-5    5.586701249421423E-1    8.381733522015125E-2

 2.850000000000000E9     5.146473208999300E-1    1.083463414078954E-1    1.549087441159653E-5    2.709322801859536E-5    1.649868962797245E-5    2.192606361769730E-5    7.056232485730335E-6   -2.666521462352244E-5
                         2.195167411881832E-5   -1.814648656075723E-5    5.609176146914492E-1    8.253512791639840E-2    4.221391005911102E-6    2.541165368267084E-5    1.220624357444383E-5    7.962077264456474E-7
                         1.559866835983939E-5   -4.077039185241341E-7    4.222355475990924E-6    1.654099204182016E-5    4.857922639441447E-1    9.191185597793650E-2    8.629261655481856E-6    5.642559984011687E-6
                         7.435026017445382E-6    6.580226149053355E-6   -8.469712198783793E-6   -6.308423949323721E-6    1.111332953867028E-5   -1.549111442861841E-5    5.632035684180055E-1    7.514280991438733E-2

 2.862500000000000E9     5.197511950101749E-1    1.018036707788701E-1   -9.802061232674129E-6    2.422263639308166E-5    1.635614265581614E-6   -2.254415499559962E-5    5.005887867270987E-6   -1.096853734964011E-5
                         1.105516447559432E-5   -3.318807521693523E-6    5.654352252516062E-1    7.395331961116430E-2    9.530824231137420E-6   -4.337266719968662E-5    2.533116446512127E-5   -1.187933988745883E-5
                        -9.803522985279411E-6   -6.992099290345910E-6    9.566069455193363E-6   -3.986194592206246E-5    4.905143164369869E-1    8.512868814096299E-2    2.826536691381935E-6   -2.330096838744126E-5
                         8.375870685561945E-6   -3.478729662569291E-6    1.950519200494193E-6   -9.839646620036400E-6   -9.570916830200823E-6   -6.917802364444139E-6    5.672946702483311E-1    6.632917064972940E-2

 2.875000000000000E9     5.244074157234497E-1    9.474637360321314E-2   -5.316879223411942E-5   -2.814832824342142E-6    4.282942178124325E-6   -7.710719979913769E-6    3.761550019363901E-5   -3.529300413050212E-5
                        -9.748240336110963E-6   -2.412917968712301E-5    5.695975916934377E-1    6.480743273683642E-2   -1.076914753747538E-5   -3.419050635349261E-6    2.688776599276122E-5    2.562134962135439E-6
                         6.405615821460380E-6   -1.168972349829706E-5    2.142246169259913E-5   -1.325996593029483E-6    4.949727000880950E-1    7.777718915747718E-2    1.073421811034733E-5   -2.526633191119736E-5
                         3.802248600508652E-5   -7.703054433061044E-6   -3.615620104773971E-6   -1.539810068300333E-6   -1.627064717079254E-5   -2.576328202728483E-5    5.710239473739466E-1    5.722550947149379E-2

 2.887500000000000E9     5.287259820798040E-1    8.667193880703775E-2    2.928415664408015E-5   -3.099012943903582E-5   -1.059346582718287E-5    5.636934518238883E-6    8.795466924507312E-6   -1.693444132831073E-5
                         2.037086963264333E-5   -1.491825434100692E-5    5.738409232442592E-1    5.572814198423266E-2   -6.910972937219943E-6    1.292093767240421E-5    1.257752152699924E-5   -1.098512276465170E-5
                        -2.832892249843730E-6    2.577669113340727E-6    1.080617359079862E-5    1.354182578862518E-5    4.995957056186484E-1    7.034425408831674E-2    3.631311095910547E-6   -2.477917670059228E-5
                         2.343512948067864E-5   -2.888368870848015E-6    1.006237348734398E-5    1.257320687365920E-5    4.081444995552428E-6   -3.838108485011629E-5    5.746990902062724E-1    4.778641920058183E-2

 2.900000000000000E9     5.328501628755531E-1    7.794467856519532E-2    3.047680657673417E-5   -8.017454696786910E-8    3.698081785213784E-5   -1.749735465438059E-6   -3.490205039168633E-5   -7.204297947549854E-6
                         1.299420139236810E-6   -9.004244004457417E-7    5.778573073976566E-1    4.607359923540157E-2    2.917648802499943E-6   -1.023434026299471E-5   -2.114955466422110E-5    2.279155279507864E-5
                        -4.364839639828657E-6   -1.223699633893457E-6    5.965682028900695E-6   -8.424710808712424E-6    5.042426122773542E-1    6.225349892346705E-2    2.390535682892146E-5   -1.201530640934725E-5
                         1.433931630221399E-5   -2.948590279005250E-5    3.335050682468600E-5   -2.251970206876689E-5   -9.171787059351496E-7    6.128163623929755E-6    5.783241351008519E-1    3.771041022384996E-2

 2.912500000000000E9     5.375194040013789E-1    6.808834005603243E-2   -2.451667486902398E-6   -5.750461349237357E-6    1.626336551299890E-6   -1.503979051625935E-5   -5.768362337257809E-6    1.564797851287623E-5
                         4.621342500812663E-6    5.975011361517262E-6    5.819554327206479E-1    3.613772144578968E-2   -3.128186976684309E-5   -1.031395230837672E-5    1.788399221797647E-5   -1.349621264854640E-6
                         1.548000095281883E-5   -8.099112563356825E-6    2.961966064728241E-6    1.400690954860473E-5    5.091119014048601E-1    5.396271710259291E-2   -3.540059659840259E-5   -1.548503000335918E-5
                         9.157472585582498E-6    1.145770184002191E-5   -8.537156988879490E-6   -1.925866671716498E-6   -1.963076230507672E-5   -3.306343427805110E-6    5.821300580402198E-1    2.750607033996738E-2

 2.925000000000000E9     5.425046248521375E-1    5.814975134865615E-2    1.103024830617421E-5    1.563703270913173E-5    2.282092985453393E-5   -1.233089515242454E-5    9.916671017633898E-6   -4.870970955291432E-6
                        -1.280432502452107E-5   -3.677686220792068E-5    5.859667216402418E-1    2.604846360166371E-2    5.486938136519575E-6    9.337953504467757E-6   -2.218828251265864E-5    7.513905640368301E-6
                         1.440048239098997E-5    1.148054138474097E-5   -5.097457274130887E-7    1.231536906941339E-6    5.137705588415353E-1    4.582409782553359E-2   -3.322212142609773E-5   -1.004860495444659E-5
                         1.018597457429339E-6   -3.288416855412025E-6   -1.113948947853805E-5   -3.794239001314691E-6    4.144615521924151E-6    1.017125094529764E-5    5.859536761460383E-1    1.734776346364567E-2

 2.937500000000000E9     5.475843862899312E-1    4.847340826299922E-2    1.848467068735615E-6   -1.943450169108643E-5   -1.051673447067701E-5    1.302489945608497E-5   -3.932678319040121E-6    1.787491630127100E-5
                        -2.153573504924022E-5   -7.541021139858663E-6    5.897487088887893E-1    1.630286090038669E-2    1.516912405002048E-6    2.249698296590019E-5    4.387369617594969E-6    2.415132389125789E-5
                         1.004177585663375E-5    9.950779529553490E-6    2.802168888866034E-6    2.256075121838921E-5    5.183476313388518E-1    3.749824029826699E-2   -2.276198291945746E-5    1.029667282531015E-6
                         4.334581465743506E-6    2.475241212893800E-5   -5.463184664724379E-6   -1.295638647586619E-5   -2.781846653073915E-5    1.066598544170110E-5    5.896169806107555E-1    7.122671642485637E-3

 2.950000000000000E9     5.530314585690335E-1    3.944330286296546E-2    7.411941259421291E-7   -1.060985540039803E-5    9.552619244313136E-6    4.516427669388688E-6   -2.383619398246039E-6    1.276880134431127E-5
                         1.281805717373532E-5    6.936304793662508E-6    5.934120525865038E-1    6.197572311576477E-3   -2.794468636922863E-5    7.794622805561501E-6    3.288886792461864E-5   -6.341790581520684E-6
                        -9.981393788833134E-6   -6.443136963307165E-6   -1.928892233139152E-5   -1.503428765906113E-6    5.227947916089819E-1    2.899866221026268E-2   -7.808263847926896E-6   -1.988517173995241E-5
                        -7.916706258702784E-6    7.561375463344964E-6   -1.546747948998651E-5    1.550509309858010E-6    1.499226052572583E-5   -1.540990926591887E-5    5.929839684051375E-1   -3.057786527795424E-3

 2.962500000000000E9     5.582811411000189E-1    3.066263193937646E-2    2.816517305929052E-5    1.062805450353656E-5    2.486272465898253E-5   -1.994720143204872E-5    1.687080909767223E-5   -1.653671289152109E-5
                        -1.812634076409466E-5    5.024135838692635E-6    5.968899322584161E-1   -3.991645146480852E-3   -7.399027921601169E-6   -3.649748095202559E-5    8.341250863878509E-6    9.870876346812270E-7
                        -5.455571156049707E-7   -1.324161789057690E-5   -1.177036285988900E-5   -1.714896409145234E-5    5.270287663993413E-1    2.042301651771680E-2   -2.089035644161349E-5    1.309271752262246E-5
                        -2.989606535590155E-6   -5.438971566747606E-6   -4.913048138105903E-6   -8.384509035457911E-6   -3.288246842213654E-5   -1.716029280583809E-5    5.961371069232636E-1   -1.318163433331115E-2

 2.975000000000000E9     5.628803114543277E-1    2.185345294273397E-2   -1.463377217604436E-6   -2.002561866222266E-5   -1.880297346952384E-5    2.849812936104669E-5   -6.603252836385982E-6    6.966413126893116E-6
                        -1.206539465482768E-5    7.782553690272196E-6    6.001700717482065E-1   -1.430945747152823E-2   -8.889687084548347E-6   -1.043256672757004E-5   -6.708158175434968E-6   -3.120527066911785E-5
                        -1.128967822280319E-5    4.686041920705181E-7   -6.307130064441053E-6   -4.005054557865204E-8    5.312443645601026E-1    1.164702240488699E-2   -3.040650256760503E-6    1.346632235719615E-5
                         1.369636551057393E-6    1.263970625676847E-6   -2.708500398075764E-5    1.032278027580845E-5    3.220672753998533E-6    2.220197121412475E-5    5.990660886096265E-1   -2.361444577044196E-2

 2.987500000000000E9     5.669305704129356E-1    1.321078431117105E-2    2.257087074006902E-5    2.926055391791806E-5   -9.253250194494960E-6   -2.733281935296356E-5   -8.209506207996716E-6   -1.416972532007405E-5
                        -1.217685731586762E-5    2.085594105541174E-5    6.029235973040143E-1   -2.507967077273229E-2   -9.046050822927250E-6    2.620393791852937E-5    1.157225339361230E-5    7.394658441856239E-6
                        -3.154641715749306E-5    2.064936454423413E-5    3.659509390026787E-6   -1.405935780857322E-5    5.350913172168474E-1    2.642299385828984E-3   -1.217244687575246E-5    2.929121302048449E-5
                        -1.485963588489232E-5   -1.576436771979995E-5   -4.605440234829230E-6   -1.349361735477970E-5   -2.280625012338170E-5    1.998766866099149E-5    6.014085193645733E-1   -3.435175543167367E-2

 3.000000000000000E9     5.699879578487211E-1    4.081745732094872E-3   -1.757590299745291E-5    2.238927281506060E-6   -1.399761668676069E-6   -2.649801258505678E-5   -1.904205132497217E-5   -3.317214275386557E-5
                         6.294845065450350E-6    1.488744005405170E-5    6.051368562953000E-1   -3.611879107445197E-2    5.702124143599799E-6    7.386912217838019E-7   -1.307514484823563E-5   -1.830581530929916E-5
                        -2.631970540125988E-6    7.444681431595316E-6   -2.015982646187774E-5    1.276560583405199E-6    5.384426991841663E-1   -6.603190390727244E-3    1.017620777566758E-5    1.234070981147812E-5
                        -2.591118639530450E-5   -2.594083858463189E-5    1.829972653061453E-5    9.165548099203154E-7   -7.318496559457332E-6   -8.013501135511492E-6    6.034412431520633E-1   -4.536676593377881E-2
