# Supplementary material for: Microwave Imaging for Parkinson’s Disease Detection: A Phantom-Based Feasibility Study Using Temperature-Controlled Dielectric Variations
Source: Sensors (Basel). 2025 Dec 12;25(24):7562. doi: 10.3390/s25247562 (PMC12736638; doi:10.3390/s25247562)
Supplement: Supplementary file 1 [file sensors-25-07562-s001.zip › 39.4.s4p]

#  HZ   S   RI   R     50.00 
! Rohde & Schwarz Vector Network Analyzer 
! Rohde-Schwarz,ZNA26-4Port,1332450024101213,1.95
! Created: UTC 8/28/2025, 1:45:40 PM
! freq[Hz]                re:S11                  im:S11                  re:S12                  im:S12                  re:S13                  im:S13                  re:S14                  im:S14
!                         re:S21                  im:S21                  re:S22                  im:S22                  re:S23                  im:S23                  re:S24                  im:S24
!                         re:S31                  im:S31                  re:S32                  im:S32                  re:S33                  im:S33                  re:S34                  im:S34
!                         re:S41                  im:S41                  re:S42                  im:S42                  re:S43                  im:S43                  re:S44                  im:S44
! 
 5.000000000000000E8    -2.261780400539431E-1    3.471231956129581E-1   -1.530398554817287E-2    1.786101646403154E-2   -4.035761626004678E-2   -1.127709800950465E-2    5.218312332299153E-2    1.577263970530362E-2
                        -1.527280939879323E-2    1.787910001278150E-2   -2.408266643275124E-1    3.256242324824207E-1    1.153750610487123E-2    2.516138416012667E-2   -4.061332463782401E-2   -6.757444860053119E-3
                        -4.028339283846559E-2   -1.126805657813456E-2    1.144947298842958E-2    2.512463884142193E-2   -2.563372032489444E-1    3.438186595604758E-1   -8.412085317123806E-3    1.893948629128799E-2
                         5.215729472540467E-2    1.578008674296930E-2   -4.060306966677665E-2   -6.753497286722426E-3   -8.378137088879125E-3    1.900899746731618E-2   -2.674530380429345E-1    3.376066545266549E-1

 5.125000000000000E8    -2.484209658113266E-1    3.361213093162252E-1    1.217429919908561E-3    9.900966325922420E-3   -3.108459530696962E-2    2.486612859831022E-2    4.494570634316700E-2   -2.934767287980447E-2
                         1.187913354397484E-3    9.857658700474751E-3   -2.757740441244309E-1    3.242729890712865E-1    2.733000875459318E-2    3.870560904131634E-3   -2.858812692017505E-2    2.825742440802775E-2
                        -3.107458170824252E-2    2.488046472731593E-2    2.732561770445171E-2    3.851200841881313E-3   -2.805488398024126E-1    3.446695435733640E-1    6.267416678355643E-3    5.321160536695888E-3
                         4.494638022015847E-2   -2.938694490884148E-2   -2.855377275260479E-2    2.826636242756555E-2    6.267480033817087E-3    5.305409031660448E-3   -2.928782058492240E-1    3.362406571562183E-1

 5.250000000000000E8    -2.985975781581649E-1    3.711283365323848E-1   -6.541929606897312E-3   -1.294089516566739E-3   -1.322740763655054E-3    3.369388482362561E-2    6.006211671027833E-3   -5.046457403183378E-2
                        -6.602276660340166E-3   -1.334726753465078E-3   -3.170321011161066E-1    3.765149243423410E-1    1.520594730316361E-2   -1.492526067926514E-2    2.907454423249419E-3    3.447400106397942E-2
                        -1.377001004646352E-3    3.364538391494493E-2    1.516491696799324E-2   -1.491190783869795E-2   -3.179824120532841E-1    3.949379065814818E-1   -5.675758104793971E-3   -5.162462215575993E-3
                         6.025437285451662E-3   -5.049033782162184E-2    2.878096708635236E-3    3.445519792773937E-2   -5.668580911846225E-3   -5.179185062218387E-3   -3.328603446062087E-1    3.876552082930456E-1

 5.375000000000000E8    -3.002031227868955E-1    4.420852085582005E-1   -1.680974965127856E-2    8.815526357434017E-3    1.865812550922277E-2    1.995187083853365E-2   -2.992534757030808E-2   -3.401085404790651E-2
                        -1.685446612256216E-2    8.857837604245440E-3   -3.014450899554566E-1    4.417966834042810E-1    1.206465978563750E-3   -1.468636768635906E-2    2.157148364390202E-2    1.834412372772443E-2
                         1.867479568228013E-2    1.999602865221837E-2    1.226872724462560E-3   -1.470964460703637E-2   -2.998681621682695E-1    4.617002851967630E-1   -1.531416761747279E-2    5.827028713704284E-3
                        -2.998377095262937E-2   -3.402994238929629E-2    2.155284111701451E-2    1.837945280584456E-2   -1.531371959989779E-2    5.795829373069474E-3   -3.156015992030031E-1    4.611912893834559E-1

 5.500000000000000E8    -2.541618573439118E-1    4.851537055007688E-1   -9.923242119530074E-3    2.651741246408375E-2    1.997965412491107E-2    1.907935611447066E-3   -3.944801750819348E-2   -2.489836693229148E-3
                        -9.907286163271254E-3    2.651287068014545E-2   -2.610930733768692E-1    4.702305570921356E-1   -5.815815098138308E-3   -7.756666585947655E-3    2.235378380524793E-2   -9.649475392286718E-4
                         2.001113321613294E-2    1.932989466598273E-3   -5.831556925591733E-3   -7.773970004322873E-3   -2.532054321482745E-1    4.906460573753982E-1   -8.487472636767097E-3    2.133887473660359E-2
                        -3.942819993339049E-2   -2.445814089475301E-3    2.230242116485636E-2   -9.753803845366890E-4   -8.462526996427964E-3    2.128921848835458E-2   -2.562050631243711E-1    4.945396492682281E-1

 5.625000000000000E8    -2.153965715493222E-1    4.793058206785802E-1    1.593733383336066E-2    3.085735906219691E-2    1.158366928537553E-2   -5.036620097265495E-3   -2.576262833500156E-2    2.120989522102504E-2
                         1.589951814334155E-2    3.083916974774548E-2   -2.335582958986591E-1    4.736932901956978E-1   -2.574450363365756E-3   -7.183894352902908E-4    1.083446542887292E-2   -9.549446155232235E-3
                         1.159783207836115E-2   -5.047293118467987E-3   -2.595522430986313E-3   -7.370969630098049E-4   -2.195206857167600E-1    4.865893091100478E-1    1.352632407935406E-2    2.215102605766796E-2
                        -2.578997342583098E-2    2.120374141617450E-2    1.084369048399722E-2   -9.557964313717655E-3    1.350462418184385E-2    2.213326665593246E-2   -2.154834850116398E-1    4.777834485133223E-1

 5.750000000000000E8    -2.162001463094852E-1    4.740932731684989E-1    3.186442892445662E-2    5.697661740953895E-3    9.781230493411581E-3   -4.246086648448439E-3   -5.646119776663612E-3    2.666784384993648E-2
                         3.181290495487415E-2    5.698928786342051E-3   -2.226683322140141E-1    4.800297382004369E-1    2.001632461783471E-3   -3.935489317936964E-3    6.011510029349579E-3   -5.882181252734263E-3
                         9.794599235526117E-3   -4.322318670541751E-3    1.993477119532419E-3   -3.967459206506799E-3   -2.138061541011307E-1    4.840279885981932E-1    2.080385528870674E-2    4.818115024929161E-4
                        -5.652115328544829E-3    2.664096311662337E-2    5.990245389600033E-3   -5.907903559095994E-3    2.077671712718093E-2    4.533476639439841E-4   -2.186514702235196E-1    4.706293354018710E-1

 5.875000000000000E8    -2.145907811400433E-1    5.012301056907699E-1    1.718307796665739E-2   -1.490868735820538E-2    1.149062333592681E-2   -9.746608210415626E-3    6.856460963287663E-3    2.058890185400250E-2
                         1.720773462333170E-2   -1.491361143422372E-2   -2.062428599817819E-1    5.005746323973628E-1   -8.800717101223241E-4   -9.118740267928221E-3    9.099229248151057E-3   -8.663413112333099E-3
                         1.149844410291578E-2   -9.757086597663290E-3   -8.726825014160618E-4   -9.153207134517385E-3   -2.051760747416525E-1    5.041825119386160E-1    5.473674498916920E-3   -9.614766967287662E-3
                         6.914888889980934E-3    2.058463073427899E-2    9.075823557956001E-3   -8.669013838397554E-3    5.475936774830608E-3   -9.583845353207499E-3   -2.117087359390309E-1    4.993539490532620E-1

 6.000000000000000E8    -1.837459185736531E-1    5.305662945950581E-1   -1.618715485772444E-3   -9.668781934915693E-3    5.838917251681691E-3   -1.958771886446862E-2    1.339710908318906E-2    1.672610833869119E-2
                        -1.612798945214785E-3   -9.631438970572113E-3   -1.730031892046480E-1    5.160354774517836E-1   -1.032159772123778E-2   -1.139582697663461E-2    5.174823536127309E-3   -1.890020195358971E-2
                         5.863364755039860E-3   -1.961703857145017E-2   -1.032170410620604E-2   -1.138240404841104E-2   -1.742193219381989E-1    5.237925638225129E-1   -5.159138711611020E-3    1.357176811548425E-3
                         1.346323182028626E-2    1.668169732687241E-2    5.141643779231905E-3   -1.889480068707598E-2   -5.171387722587947E-3    1.333175565455799E-3   -1.706847173629214E-1    5.227686071411810E-1

 6.125000000000000E8    -1.370409643072338E-1    5.380860834803963E-1    1.805056318356071E-3    6.023421915471623E-3   -1.025636306881345E-2   -2.348595392335586E-2    2.516529969704559E-2    9.622168265872342E-3
                         1.813730739681116E-3    5.989586710240068E-3   -1.355035160850288E-1    5.176941571098476E-1   -2.136312878873456E-2    1.083524028105057E-3   -1.215740716781414E-2   -2.367350167559053E-2
                        -1.026023467035422E-2   -2.348701503915527E-2   -2.133037546471146E-2    1.149454858500928E-3   -1.331910307676855E-1    5.248278089994910E-1    6.343823986436265E-3    1.411328444313293E-2
                         2.516328423516529E-2    9.623391804964592E-3   -1.219049866415700E-2   -2.366539651059200E-2    6.362576743090708E-3    1.411743463211406E-2   -1.207676635955811E-1    5.134905318521777E-1

 6.250000000000000E8    -9.644088140359645E-2    5.210353987947741E-1    1.868639724460437E-2    1.014795641002682E-3   -2.675499264979900E-2   -1.074315794916590E-2    2.964059605526721E-2   -1.179111061494907E-2
                         1.868228446331593E-2    1.013392681604444E-3   -9.752522529675903E-2    5.047144767489873E-1   -1.238513162932370E-2    1.952071061996163E-2   -2.987227255701068E-2   -8.141062627565004E-3
                        -2.679365137982643E-2   -1.075247334944243E-2   -1.237181986435350E-2    1.957728851902220E-2   -9.834515396249779E-2    5.061592083224752E-1    2.469053554396637E-2    2.370230943158661E-3
                         2.963930915071122E-2   -1.182708783392505E-2   -2.984073583011526E-2   -8.084581037656184E-3    2.472854735931554E-2    2.377809003580378E-3   -9.389016714994483E-2    4.810412410564064E-1

 6.375000000000000E8    -7.883897374736691E-2    4.964591911602479E-1    1.671120634734901E-2   -2.054538401747623E-2   -2.700447559431716E-2    1.072278435322651E-2    1.312593689955323E-2   -2.927027645056461E-2
                         1.669738584587452E-2   -2.054336679418494E-2   -7.785064583369761E-2    4.774567171269202E-1    8.549000963008162E-3    1.906927254308836E-2   -2.674325041719495E-2    1.653599924228265E-2
                        -2.698638924569234E-2    1.074428370480814E-2    8.574599351769978E-3    1.906441425490877E-2   -8.685423765788312E-2    4.824224615238059E-1    1.824908515308319E-2   -2.176794736817591E-2
                         1.312957721446637E-2   -2.922162882772227E-2   -2.673259608511450E-2    1.655085265433126E-2    1.827041810561150E-2   -2.172100017106837E-2   -9.643793050511179E-2    4.582882492323807E-1

 6.500000000000000E8    -7.312288963640540E-2    4.903783750077552E-1   -6.658088584366609E-3   -2.630437600228936E-2   -1.308126183769687E-2    2.497628267355415E-2   -6.426330109517523E-3   -3.007939840308998E-2
                        -6.632961557826439E-3   -2.629323913770919E-2   -7.503356312967620E-2    4.659080951015085E-1    1.527533547490311E-2    1.153706116329083E-3   -7.469897065827617E-3    2.884601134057962E-2
                        -1.304937522299550E-2    2.497577848834749E-2    1.526121155090183E-2    1.148770337816437E-3   -8.273135389436145E-2    4.781476266573859E-1   -5.883533401159923E-3   -2.409305159539991E-2
                        -6.367782919058458E-3   -3.008770690768994E-2   -7.416196095992568E-3    2.883292372996636E-2   -5.867188452045926E-3   -2.409065015038140E-2   -9.641758379550994E-2    4.638259402161738E-1

 6.625000000000000E8    -5.075699189072022E-2    4.933360995313055E-1   -1.898130276362289E-2   -8.545719735404638E-3    6.031543393456149E-3    2.639331710414165E-2   -2.429813578452427E-2   -2.331378835285504E-2
                        -1.899877786045623E-2   -8.569310870062409E-3   -5.973055003120440E-2    4.665710408208948E-1    2.083857003319517E-3   -7.592887599226508E-3    1.294750647506283E-2    2.468760882068495E-2
                         6.092878654292808E-3    2.638866701528379E-2    2.062285907247866E-3   -7.597754120954555E-3   -6.588843355176480E-2    4.798344049869218E-1   -1.433126262144291E-2   -6.621878140474293E-3
                        -2.430768377541915E-2   -2.332678077571539E-2    1.297531430827093E-2    2.465315873089625E-2   -1.430492779608584E-2   -6.600160945912638E-3   -7.182007968521541E-2    4.702919843415314E-1

 6.750000000000000E8    -1.859769698650267E-2    4.826145569730392E-1   -1.050369268854856E-2    4.359245572182640E-3    1.947230277180697E-2    1.444752041976100E-2   -3.847640792853365E-2   -2.117220112687220E-3
                        -1.051745726946919E-2    4.386320663175985E-3   -3.055827088052464E-2    4.581796601790502E-1   -5.267113509233172E-3    2.175840115763304E-3    2.295299957259444E-2    8.101498172316784E-3
                         1.949121399425720E-2    1.441132422318486E-2   -5.290863614839573E-3    2.186881144749501E-3   -4.031935251655423E-2    4.746246354996387E-1   -4.423265368360656E-3    2.128400951609242E-3
                        -3.849151334008098E-2   -2.138559136707215E-3    2.294087649434579E-2    8.058119761043748E-3   -4.426031064783576E-3    2.124535784061715E-3   -4.016102090309204E-2    4.588184289383753E-1

 6.875000000000000E8     9.201972855408391E-3    4.561840173890112E-1   -7.185242327216911E-4    2.185103479607730E-3    2.027838945724688E-2    9.130662498328067E-4   -3.110662136626945E-2    2.745143132753658E-2
                        -7.341170159060404E-4    2.189003301362232E-3   -4.205042588476349E-3    4.297142294011316E-1    2.798045819959136E-3    9.719639107359330E-3    1.827931844664207E-2   -5.901253293968099E-3
                         2.030667478092140E-2    8.620235498916577E-4    2.809605405444544E-3    9.709604419033726E-3   -1.507433332211441E-2    4.552219236203830E-1    2.316102790865456E-3   -4.815804297487611E-3
                        -3.113209879865586E-2    2.748032239242569E-2    1.830660357939002E-2   -5.933889275947339E-3    2.339502162998516E-3   -4.808503706333226E-3   -1.693088805723720E-2    4.327371950207170E-1

 7.000000000000000E8     2.054151817343264E-2    4.199912672477399E-1   -1.014457681847240E-3   -5.685515552495235E-3    1.718145315655608E-2   -8.153513680174779E-3   -2.246669148195930E-3    4.151776387667961E-2
                        -9.947664001069331E-4   -5.690884758957993E-3    1.346056768751549E-3    3.939436098595170E-1    1.327080111763535E-2    3.902177255770072E-3    1.103652894997433E-2   -1.155569526930631E-2
                         1.720085208589780E-2   -8.133743881085972E-3    1.326572578410213E-2    3.873167496260433E-3   -2.898817428478900E-3    4.278248346137091E-1   -5.460444033199991E-3   -1.285894846028946E-2
                        -2.265352620439000E-3    4.154310476065142E-2    1.102663240850998E-2   -1.153810627207734E-2   -5.460309834157056E-3   -1.286385286050790E-2   -9.338873315885411E-3    4.040490004552251E-1

 7.125000000000000E8     1.273236946934073E-2    3.930206900608486E-1   -1.048090280459079E-2   -6.886846258692091E-3    1.041397008566329E-2   -1.655526476764736E-2    2.506030057416309E-2    2.945430700664396E-2
                        -1.042240492426794E-2   -6.915185113587168E-3   -7.974541936791897E-3    3.727075626677039E-1    1.310977528623166E-2   -9.239841296206776E-3    3.864654623373453E-3   -1.443760754318965E-2
                         1.040425068127001E-2   -1.656809684932226E-2    1.305427537740328E-2   -9.234550268454005E-3   -3.339377906907044E-3    4.079867227889113E-1   -1.749996241607009E-2   -6.148979893327483E-3
                         2.513663331451376E-2    2.945489075815285E-2    3.842006798238855E-3   -1.443834910594892E-2   -1.750881391876993E-2   -6.165519510095656E-3   -1.103076362912729E-2    3.860964284160963E-1

 7.250000000000000E8     8.503263506291549E-3    3.848485870956280E-1   -1.540904170759974E-2    3.497057605466784E-3   -1.035261010051638E-3   -1.886546888211357E-2    3.463368104198176E-2    6.660847398116971E-3
                        -1.544853111787017E-2    3.497607870632260E-3   -8.668520635128203E-3    3.671407955982012E-1    6.182871369582277E-4   -1.636913445291704E-2   -3.526806175752872E-3   -1.331315088179580E-2
                        -1.088255488140652E-3   -1.889037636031983E-2    5.656240283201770E-4   -1.637537452336795E-2    1.614047232854859E-3    4.004041687070610E-1   -1.682233879379988E-2    7.749838963946178E-3
                         3.460650166232780E-2    6.592770865966653E-3   -3.536819869805247E-3   -1.330178229142713E-2   -1.680868746239308E-2    7.715644343603681E-3   -5.160508477015548E-3    3.767467762660859E-1

 7.375000000000000E8     1.922798633049148E-2    3.760356220155792E-1   -8.422803471910684E-3    1.242214484510273E-2   -1.049668686964282E-2   -1.487160586220684E-2    3.100171798584964E-2   -1.423491082645044E-2
                        -8.418860782148459E-3    1.238236854607988E-2    5.445371600551837E-3    3.541387663889065E-1   -1.177711039351652E-2   -8.612458416016121E-3   -8.794427753657970E-3   -1.000060851301420E-2
                        -1.050835596648094E-2   -1.484737105643742E-2   -1.176021499594817E-2   -8.577685221430008E-3    1.994972259800511E-2    3.863906408975627E-1   -6.598392132406957E-3    1.383695998940096E-2
                         3.099417865079588E-2   -1.425294980639377E-2   -8.790156271185160E-3   -1.001882103009372E-2   -6.620801996068441E-3    1.382862569248124E-2    1.001620065596406E-2    3.601654359516834E-1

 7.500000000000000E8     3.482285623054818E-2    3.522763193215264E-1    4.974350872656533E-4    1.139162531051014E-2   -1.719724870618299E-2   -7.139402936201775E-3    1.622207991114291E-2   -3.056726578581144E-2
                         5.427581857037694E-4    1.135462537277438E-2    1.450201021939869E-2    3.234930116712089E-1   -9.790076257861786E-3    5.092785209696387E-3   -1.352292478375052E-2   -5.034119458470159E-3
                        -1.720392413310037E-2   -7.116901694778802E-3   -9.791257228352574E-3    5.095465385388278E-3    3.517376147535965E-2    3.541388236536341E-1    1.484518193321741E-3    1.010315121889818E-2
                         1.621773711982635E-2   -3.053321832005956E-2   -1.351751441572035E-2   -4.991283852121537E-3    1.472435761191325E-3    1.009094191733486E-2    2.226239488561635E-2    3.278077912518765E-1

 7.625000000000000E8     3.501210018247281E-2    3.141980028084420E-1    3.493952759630239E-3    6.106564655425658E-3   -1.903558926803225E-2    4.335407659551270E-3   -6.286728001935677E-3   -3.420677199740733E-2
                         3.477117042010357E-3    6.100299323269148E-3    2.193619587937132E-3    2.899234071733953E-1    2.457806661766319E-3    6.653031538383000E-3   -1.559750107225742E-2    4.130628853818718E-3
                        -1.902164160116217E-2    4.353858082417226E-3    2.478752433066992E-3    6.649532750047420E-3    2.890453635240977E-2    3.155365407561605E-1    1.556712202893666E-3    4.920958163285394E-3
                        -6.256923919063565E-3   -3.420547621117925E-2   -1.557868306804443E-2    4.127697681749892E-3    1.579738135717280E-3    4.903739498784963E-3    1.387858850593111E-2    2.868665922923605E-1

 7.750000000000000E8     1.129277732562708E-2    2.879461238469245E-1    9.240820912638793E-4    3.347733975545224E-3   -1.242829553975032E-2    1.580715804765516E-2   -2.663633229427000E-2   -2.313509268812300E-2
                         9.328103383990666E-4    3.418029404730937E-3   -2.123382988700860E-2    2.753879973211572E-1    5.427881459175393E-3   -3.577117788782499E-3   -9.692305067888436E-3    1.404202435167361E-2
                        -1.244879203992623E-2    1.585754116805049E-2    5.470467213019754E-3   -3.583308176429232E-3    7.482806736924382E-3    2.943846780975777E-1   -1.054983888693682E-3    5.516882129754017E-3
                        -2.662360452154586E-2   -2.314963761324450E-2   -9.688515021269642E-3    1.405606475783224E-2   -1.051328259179286E-3    5.533476089042002E-3   -1.422953062961737E-2    2.633616718781335E-1

 7.875000000000000E8    -7.148569581314548E-3    2.865553171881098E-1   -5.580054103542867E-4    6.427706821813254E-3    9.081131258581309E-4    1.976209987168518E-2   -3.574226119340206E-2   -5.396860084970914E-4
                        -5.491301176129513E-4    6.458667434260728E-3   -3.288412211741285E-2    2.728260072471704E-1   -3.300377024463236E-3   -8.296330596469075E-3    2.215751950993677E-3    1.673633666285318E-2
                         9.086596087628659E-4    1.978315171080962E-2   -3.287405699652492E-3   -8.309297716045707E-3   -4.520987604257993E-3    2.874704950789528E-1    1.100833724094152E-3    8.894240171337480E-3
                        -3.573092446419231E-2   -5.857324531223351E-4    2.205623042806936E-3    1.673810841957368E-2    1.081149121978276E-3    8.893527294130009E-3   -3.422845475385006E-2    2.610402767993473E-1

 8.000000000000000E8    -6.396322139889212E-3    2.836359213864169E-1    3.276986570398171E-3    9.605567972879531E-3    1.318647812000992E-2    1.342864906039109E-2   -2.692636960119284E-2    2.260711926658822E-2
                         3.314733647941312E-3    9.614044627891800E-3   -3.674777832389127E-2    2.631299187908777E-1   -1.081540433137922E-2   -1.504194415010976E-3    1.273686277731769E-2    9.858997831427333E-3
                         1.319555568506060E-2    1.341443157001947E-2   -1.079964940188942E-2   -1.505894211644794E-3   -9.514169033388488E-3    2.744103578806142E-1    5.731814535301159E-3    8.795408012977604E-3
                        -2.693761353395251E-2    2.256602750291502E-2    1.274034087342994E-2    9.863785608603539E-3    5.744260243094690E-3    8.797981110168938E-3   -3.932384277427781E-2    2.565944501542428E-1

 8.125000000000000E8    -6.456292722181750E-3    2.635112979264466E-1    1.066828782931592E-2    8.955153757866706E-3    1.696573924173712E-2    4.383741628686064E-4   -5.977881650480401E-3    3.317131441544807E-2
                         1.063038435350507E-2    8.977255598628192E-3   -4.820124978924450E-2    2.467007926755584E-1   -8.002102361512071E-3    8.109356057660584E-3    1.373778505882241E-2   -2.676912504140554E-3
                         1.695416969471827E-2    4.439889122957886E-4   -7.977372036540703E-3    8.130961443489234E-3   -2.250266654601616E-2    2.557486511209230E-1    1.056048643292862E-2    6.548094695919444E-3
                        -6.000434421848292E-3    3.317082017466878E-2    1.373506405685883E-2   -2.672676861844058E-3    1.054806437145049E-2    6.508585192134377E-3   -4.660932630160523E-2    2.388203067549295E-1

 8.250000000000000E8    -2.521004675852906E-2    2.389483869038434E-1    1.663838006195984E-2   -2.686528453230190E-4    1.004719135611802E-2   -9.484727537184193E-3    1.554167387923356E-2    2.844426877272901E-2
                         1.661545058011245E-2   -2.408299871211264E-4   -6.968981335238024E-2    2.363085399996685E-1    1.181186786785250E-3    1.076149321918739E-2    4.783778086160350E-3   -9.083043928679322E-3
                         1.007400204513167E-2   -9.513092138050490E-3    1.221760029676484E-3    1.074970056991161E-2   -4.603530398744383E-2    2.431384754914721E-1    1.398364652667827E-2   -1.079047963627973E-3
                         1.551725817856254E-2    2.846323610148874E-2    4.797116325966567E-3   -9.083422156006027E-3    1.400231691543811E-2   -1.100779550036416E-3   -7.183093330451212E-2    2.211287876788900E-1

 8.375000000000000E8    -5.738762245136895E-2    2.302194178328525E-1    1.068021343239940E-2   -1.120798434535311E-2    7.230434442547697E-4   -9.919402075052045E-3    2.856854803298906E-2    1.206069523566516E-2
                         1.064373142786554E-2   -1.122828386177053E-2   -9.126124224375093E-2    2.368143370949190E-1    7.984565932256896E-3    4.358324948688935E-3   -2.540798070896567E-3   -5.238300265616764E-3
                         6.910684828795102E-4   -9.915216748154780E-3    7.960838144023369E-3    4.350592324184527E-3   -7.181307676035850E-2    2.433589132276995E-1    8.231201555687873E-3   -8.902220605367134E-3
                         2.857546679922878E-2    1.206982602420062E-2   -2.551579736623853E-3   -5.279841658262974E-3    8.230440316310643E-3   -8.905199766327615E-3   -1.053127925012437E-1    2.231651812905415E-1

 8.500000000000000E8    -8.279986036180469E-2    2.399310750590790E-1    9.947306010787757E-5   -1.075898431334904E-2   -3.158317517193246E-3   -5.497400316934791E-3    2.890347267091935E-2   -7.328696983495659E-3
                         1.091818339535141E-4   -1.075464434218335E-2   -1.071085181799230E-1    2.431106714422974E-1    4.932590195885779E-3   -3.546362773219732E-3   -1.540795428011668E-3    5.378742542724009E-5
                        -3.172561783972316E-3   -5.507765891943253E-3    4.936737380685906E-3   -3.551225048453422E-3   -8.967676046399907E-2    2.531476642916767E-1    9.573221109658986E-4   -6.835083727834920E-3
                         2.889273132189462E-2   -7.331522392191504E-3   -1.559964156847410E-3    7.936263254766379E-5    9.675800189196602E-4   -6.842563226169100E-3   -1.248204607037288E-1    2.416354449628387E-1

 8.625000000000000E8    -9.227987441273447E-2    2.515461308428261E-1   -2.365190088970111E-3   -4.493465222478387E-3   -3.343885786570147E-3   -2.641965600270631E-3    1.855508564285669E-2   -2.326061608066072E-2
                        -2.381850927840856E-3   -4.466588925378057E-3   -1.173018096958016E-1    2.497920917665223E-1   -2.091176857467630E-3   -2.530592188508944E-3    1.935542705927558E-3   -5.938333005227476E-4
                        -3.316821678775665E-3   -2.674851851203184E-3   -2.102556783360674E-3   -2.545578856869386E-3   -9.772652814273780E-2    2.630671835460002E-1    1.589255231338341E-3   -2.965019523115302E-3
                         1.855673082342884E-2   -2.328010756931765E-2    1.912272867304853E-3   -5.880318165568402E-4    1.588075963633150E-3   -2.973596074997604E-3   -1.265871763101962E-1    2.549041053412259E-1

 8.750000000000000E8    -9.774362169240704E-2    2.533317665337027E-1    6.947146325113861E-4   -2.471171457299271E-3   -3.033394527117698E-3   -1.045911296101942E-3   -5.368283621180233E-4   -2.976441200545618E-2
                         6.997817694918170E-4   -2.484057272110224E-3   -1.256931705683813E-1    2.542016779387041E-1   -1.766515436524771E-3    3.523155643510854E-3    1.315751245713300E-3   -3.621059301484149E-3
                        -3.019754294838909E-3   -1.052303760444879E-3   -1.758742912861649E-3    3.524707760138216E-3   -1.016949071132352E-1    2.674498404273378E-1    4.063210120488560E-3   -4.571146755799326E-3
                        -5.474653034354224E-4   -2.973176031534433E-2    1.340150732703054E-3   -3.609063518355020E-3    4.042008485059258E-3   -4.584228792691746E-3   -1.291454182699710E-1    2.544976704486798E-1

 8.875000000000000E8    -1.111720240687473E-1    2.534640309241945E-1    2.027478629251360E-3   -5.807478032607915E-3   -2.338279768772424E-3   -2.308380463817787E-4   -1.895120832944959E-2   -2.171979039955154E-2
                         2.027954889580503E-3   -5.825254369892966E-3   -1.363117527968122E-1    2.576981564543747E-1    3.877309809554306E-3    4.068917262482812E-3   -1.592138943430355E-3   -4.319395686599073E-3
                        -2.347736799622552E-3   -2.091001791476599E-4    3.870955771221544E-3    4.043342473294904E-3   -1.091771485054812E-1    2.679571509622308E-1    2.445401348535204E-3   -9.106852263300783E-3
                        -1.891316713760058E-2   -2.172914045596767E-2   -1.601763418390895E-3   -4.289186992001357E-3    2.404143350757310E-3   -9.098542369470809E-3   -1.434090807396130E-1    2.550725617942853E-1

 9.000000000000000E8    -1.278669197404577E-1    2.633088909198618E-1   -2.507937240555018E-3   -8.852802413165729E-3   -2.181276194983765E-3   -2.204886123170978E-4   -2.734853290156545E-2   -4.690755723527369E-3
                        -2.497454347391294E-3   -8.849589392381813E-3   -1.502876919936358E-1    2.657812038900438E-1    6.235154792083230E-3   -7.738817405412648E-4   -3.947092972577466E-3   -2.947529777359487E-3
                        -2.191967621589584E-3   -2.336238693241821E-4    6.218022787327753E-3   -7.840802918276340E-4   -1.224166647510729E-1    2.731069798056858E-1   -4.092375320239983E-3   -1.064723998197998E-2
                        -2.733221007795627E-2   -4.725092785313097E-3   -3.939062663196044E-3   -2.945399696810466E-3   -4.080266933585905E-3   -1.065354377649130E-2   -1.587029795741103E-1    2.682873721010116E-1

 9.125000000000000E8    -1.371913788409447E-1    2.817322385258171E-1   -8.283803695452703E-3   -5.882949611480021E-3   -3.048128504581843E-3    3.623316629453774E-4   -2.338383592773527E-2    1.343551807984376E-2
                        -8.296155441248659E-3   -5.890507866924161E-3   -1.606998032957477E-1    2.820536723066017E-1    3.318121410100346E-3   -4.730146376606348E-3   -5.493487637234621E-3   -6.137298797691578E-4
                        -3.095889182099621E-3    3.557829881218221E-4    3.299664861682426E-3   -4.703450421289043E-3   -1.323605551298549E-1    2.879313506965657E-1   -9.505454660712327E-3   -6.009156865977813E-3
                        -2.339568034896948E-2    1.343491811730868E-2   -5.427628696462884E-3   -5.777121713974856E-4   -9.514157625542495E-3   -6.003313034867726E-3   -1.627966128176447E-1    2.877874872095227E-1

 9.250000000000000E8    -1.363996631200420E-1    2.994760863022140E-1   -9.653353140178634E-3    3.877099417643355E-4   -3.302968066115334E-3    2.648966729405616E-3   -8.590426434900321E-3    2.451277999111309E-2
                        -9.650222429751880E-3    4.002602233108500E-4   -1.613437642200629E-1    2.996949492659749E-1   -3.439099127799133E-4   -4.308401040879992E-3   -5.457207603635528E-3    3.035514278927912E-3
                        -3.306669445973666E-3    2.668602213019885E-3   -3.618764794086659E-4   -4.320988396652999E-3   -1.316700643774542E-1    3.042817129274168E-1   -1.006721166334206E-2    1.992758969889433E-4
                        -8.572705500036717E-3    2.450856360837262E-2   -5.411899844014191E-3    3.046368983896345E-3   -1.007494237471476E-2    2.046898954439437E-4   -1.577123631865246E-1    3.015231476214211E-1

 9.375000000000000E8    -1.308586369716993E-1    3.104274641785968E-1   -6.198701080291067E-3    5.474042609418991E-3   -8.776896485787874E-4    4.947796352140300E-3    9.399079958651330E-3    2.240535949413524E-2
                        -6.244158537540499E-3    5.474159621313933E-3   -1.562833985065553E-1    3.111684771455688E-1   -1.450115693710505E-3   -2.559304576467059E-3   -2.406481845468730E-3    6.123167160189734E-3
                        -8.819080844716731E-4    4.985208680207839E-3   -1.434333703864578E-3   -2.595300796986016E-3   -1.254623833875997E-1    3.129042963701636E-1   -6.859273898563794E-3    4.994116560957141E-3
                         9.374786031548517E-3    2.241590396988607E-2   -2.385907636949075E-3    6.079396698654593E-3   -6.846348144283843E-3    4.995618156067286E-3   -1.527252353800862E-1    3.069769435763852E-1

 9.500000000000000E8    -1.273689243672694E-1    3.152351850692039E-1   -4.853055626044082E-4    5.922299145863423E-3    3.092547592662817E-3    4.298442081662605E-3    1.952160566080967E-2    9.234881336650647E-3
                        -4.740368091581033E-4    5.931254168446255E-3   -1.527703775923176E-1    3.166597742380849E-1   -1.625256876569965E-3   -1.715353481181116E-3    2.090342804043020E-3    6.014200259197146E-3
                         3.127040931947178E-3    4.292553576180749E-3   -1.621496956371619E-3   -1.721676375418008E-3   -1.231204279701794E-1    3.150224920783231E-1   -1.496717790746265E-3    5.592171925101285E-3
                         1.955788535693328E-2    9.216663355225330E-3    2.107924093175085E-3    6.023624651642872E-3   -1.486974408445986E-3    5.600137085587710E-3   -1.530521736528985E-1    3.098223806560785E-1

 9.625000000000000E8    -1.289903466104632E-1    3.197718792595973E-1    2.264337391949789E-3    1.701312378878734E-3    4.791827706172375E-3    3.114845266098772E-4    1.758975663141752E-2   -4.633755726005180E-3
                         2.254693461584369E-3    1.667294967743320E-3   -1.532015280947284E-1    3.220785396848294E-1   -1.661481526938143E-3   -1.004463015938202E-3    4.805193902969795E-3    2.736099782598514E-3
                         4.786507635331303E-3    2.890802775865086E-4   -1.671261332698390E-3   -1.004467453848046E-3   -1.267248035737526E-1    3.190105607260247E-1    8.677621763246378E-4    1.933747274199661E-3
                         1.759651801310786E-2   -4.612842515440913E-3    4.837465663960622E-3    2.725170576617868E-3    8.547667647435436E-4    1.937703681985500E-3   -1.566601395402960E-1    3.163585078436973E-1

 9.750000000000000E8    -1.311619017499332E-1    3.288595438957467E-1   -6.263238786110622E-4   -1.640521446352732E-3    2.163313338741694E-3   -2.837562765789190E-3    9.570668673908121E-3   -1.137853681843044E-2
                        -6.115193014658552E-4   -1.640568562510462E-3   -1.533078482814075E-1    3.312810192124049E-1   -1.276324875088406E-3   -6.812788420400730E-4    3.974857634326034E-3   -6.481724227596534E-4
                         2.159157333223164E-3   -2.875846887060358E-3   -1.286496289633768E-3   -6.904985441513863E-4   -1.290278169954948E-1    3.292332437806448E-1   -1.632421370647230E-3   -3.340961519384597E-4
                         9.584147553370852E-3   -1.138347487508318E-2    3.980300219695371E-3   -6.331777600540490E-4   -1.631403121212187E-3   -3.461153158997256E-4   -1.569355668769146E-1    3.273570978429671E-1

 9.875000000000000E8    -1.279018620870460E-1    3.405750162077616E-1   -4.320440024818248E-3    7.220960524839328E-4   -1.139376309206246E-3   -1.572266485938304E-3    2.156762021622944E-3   -1.270133976446711E-2
                        -4.297765034146856E-3    7.149350066705359E-4   -1.485917245142917E-1    3.415210629094350E-1   -1.290284502346206E-3   -1.483895989889434E-3    1.871088163681804E-3   -1.109859843494535E-3
                        -1.156446243156216E-3   -1.559700972256357E-3   -1.288235558295593E-3   -1.458811375557933E-3   -1.241365275129261E-1    3.404918583066809E-1   -4.131237056285469E-3    2.126462362780306E-3
                         2.153155208486175E-3   -1.271025283630029E-2    1.878178577016357E-3   -1.109567014255490E-3   -4.121212125745324E-3    2.097986835161331E-3   -1.512479785324481E-1    3.377874348759997E-1

 1.000000000000000E9    -1.189035766340114E-1    3.484876610496877E-1   -2.853898852840503E-3    5.159213846760431E-3   -3.881228834303515E-4    1.436242255416050E-3   -4.388515083971668E-3   -1.131703423354683E-2
                        -2.840057043867632E-3    5.155653387210250E-3   -1.404021452597959E-1    3.474638426110805E-1   -3.578992289317424E-3   -1.760730598543098E-3    2.243440921042890E-3   -2.187381519959763E-4
                        -3.960610629875369E-4    1.418998482421476E-3   -3.584620496922886E-3   -1.756542397885953E-3   -1.148392810107692E-1    3.456737295566581E-1   -2.315069047093364E-3    5.761622294639820E-3
                        -4.381000090875915E-3   -1.131855947277340E-2    2.240334300506079E-3   -1.967371561154676E-4   -2.307470759125123E-3    5.762823569169637E-3   -1.426344045854501E-1    3.426277574968212E-1

 1.012500000000000E9    -1.096612929310552E-1    3.501829679577078E-1    1.773742957701747E-3    5.527812522283477E-3    2.696253319451943E-3    9.395744253168958E-4   -9.456063250505643E-3   -6.784248602503417E-3
                         1.755860356411147E-3    5.560523656025352E-3   -1.343367063490075E-1    3.483977610820679E-1   -5.715882109224071E-3    1.682442462789267E-3    3.721417991038704E-3   -2.029498793561356E-3
                         2.675758459270541E-3    9.527623031801275E-4   -5.705965850352986E-3    1.677234122355151E-3   -1.082892655332551E-1    3.448388114569215E-1    1.959506662875342E-3    5.830847067818170E-3
                        -9.461758313740264E-3   -6.790664848270143E-3    3.726361608896773E-3   -2.035170076518832E-3    1.966616406437107E-3    5.845869799833096E-3   -1.369910633309508E-1    3.423475710682792E-1

 1.025000000000000E9    -1.051378560196804E-1    3.487760099498226E-1    3.828055876976304E-3    2.110591781190866E-3    3.095055261303104E-3   -2.500916134636557E-3   -1.103824212613649E-2   -4.954899604345701E-4
                         3.826955925950063E-3    2.141774569214968E-3   -1.334726772545129E-1    3.485396259988869E-1   -3.095398229552900E-3    6.049424602991660E-3    1.949577815472960E-3   -5.390507936732460E-3
                         3.104679392007729E-3   -2.508031806341553E-3   -3.080830668589061E-3    6.036324829268797E-3   -1.075244672181810E-1    3.435555445946650E-1    3.880299597404681E-3    2.737852947243186E-3
                        -1.102397036041271E-2   -5.086270299787133E-4    1.997323800775505E-3   -5.409321085626632E-3    3.862638417508731E-3    2.729642952757233E-3   -1.373115246413388E-1    3.420515487404608E-1

 1.037500000000000E9    -1.048046231264338E-1    3.501706263323112E-1    2.127352629827153E-3   -2.513500728246692E-4    9.240063079117945E-5   -4.589015464083660E-3   -9.335088580673959E-3    5.308099967731439E-3
                         2.165524686427974E-3   -2.246712230441385E-4   -1.352346640789342E-1    3.524776464470842E-1    2.019888574908866E-3    5.970503853748850E-3   -2.551604724386083E-3   -6.031960731211730E-3
                         8.148314784933730E-5   -4.589231723580444E-3    2.039557744655932E-3    5.982309558019716E-3   -1.091230431582701E-1    3.469720177031564E-1    2.623590359365403E-3    6.887366869871482E-4
                        -9.361217211772471E-3    5.304209220280885E-3   -2.555859037961469E-3   -6.022132439243059E-3    2.596768135214798E-3    6.910236457887374E-4   -1.397475642038966E-1    3.466291744647251E-1

 1.050000000000000E9    -1.030215634429373E-1    3.551171651426158E-1    3.474646737424055E-4    4.340571574281876E-4   -3.375681959733281E-3   -3.284122954431680E-3   -4.954203341963041E-3    9.724443309645425E-3
                         3.650009283020077E-4    4.197461634020405E-4   -1.344796867602754E-1    3.593246890113612E-1    4.242381439746324E-3    2.447990372033988E-3   -6.084731584249202E-3   -2.789588277596380E-3
                        -3.404961955837516E-3   -3.291057578037567E-3    4.277567795112216E-3    2.432770742226695E-3   -1.075675575873399E-1    3.530554000390275E-1    1.557495793332199E-3    1.212281921498215E-3
                        -4.952609430083664E-3    9.722101007086391E-3   -6.060503983337158E-3   -2.809066425121973E-3    1.575708006778919E-3    1.197893438724960E-3   -1.386768996066909E-1    3.537465346190630E-1

 1.062500000000000E9    -9.851777273375667E-2    3.586987005906394E-1    7.578843684767924E-4    1.917588819387708E-3   -4.449044419377496E-3   -8.105674717582310E-6    1.793017954559481E-3    1.103705073563427E-2
                         7.527074477043076E-4    1.926304620349589E-3   -1.308162112172064E-1    3.643419027902241E-1    3.158682248086386E-3   -2.150401416115885E-4   -6.043894043633139E-3    1.781149030763985E-3
                        -4.461092663133367E-3    1.578460303582848E-5    3.152486029221320E-3   -2.169078676509614E-4   -1.035322428878908E-1    3.568252760888813E-1    2.470883269595986E-3    1.877831303169769E-3
                         1.813921311157683E-3    1.104314134106155E-2   -6.034948914497910E-3    1.802600363282788E-3    2.479338006556379E-3    1.882935764486518E-3   -1.350706440515349E-1    3.582116997998360E-1

 1.075000000000000E9    -9.504514949860460E-2    3.588273088107892E-1    2.458128754424039E-3    2.307878295893057E-3   -2.904270148778041E-3    2.622580488391416E-3    8.305755265352325E-3    7.480747172682662E-3
                         2.490978712241938E-3    2.307779564192836E-3   -1.281864458396000E-1    3.663790072420586E-1    1.612706806271706E-3   -4.153660773502224E-4   -3.156524976948824E-3    4.673372926043772E-3
                        -2.896328628816947E-3    2.625111381882815E-3    1.632858715772619E-3   -4.045927549327248E-4   -1.012469662628652E-1    3.579246309160822E-1    3.979227847474591E-3    1.206266075353814E-3
                         8.321303433947522E-3    7.456068890838349E-3   -3.148118557400289E-3    4.652501980497744E-3    3.989572669947719E-3    1.234312815503685E-3   -1.332309806712420E-1    3.599987562781001E-1

 1.087500000000000E9    -9.526167000091026E-2    3.577012671784091E-1    4.376677200047262E-3    1.080121184058144E-3   -3.598549632428953E-4    3.202987185587512E-3    1.070302883682830E-2    4.433642625952163E-4
                         4.374341431122288E-3    1.045234483975304E-3   -1.284810894510869E-1    3.689149383443891E-1    1.766227051780420E-3    3.638301420818693E-4    2.582385665390218E-4    4.799085135073754E-3
                        -3.496697783111681E-4    3.212853716656212E-3    1.758218418973412E-3    3.466902564634653E-4   -1.020435122460159E-1    3.594094712528271E-1    5.007364848522804E-3   -7.555461374407005E-4
                         1.072275933701506E-2    4.095712471602072E-4    2.531741193102718E-4    4.783678668083325E-3    5.003442216666672E-3   -7.554046887999519E-4   -1.342114397527160E-1    3.625997412916192E-1

 1.100000000000000E9    -9.886068841084299E-2    3.586614546937643E-1    4.924742434714671E-3   -1.766275865327727E-3    1.403574722168983E-3    1.900868894524594E-3    7.970498894417925E-3   -5.916038072589508E-3
                         4.937558100013078E-3   -1.739101602756047E-3   -1.295836564063490E-1    3.743669382671979E-1    3.036870580380084E-3   -3.645720629080370E-4    2.450473722701306E-3    2.986715482251116E-3
                         1.400579920224679E-3    1.890168744127363E-3    3.021564935635151E-3   -3.559779303999879E-4   -1.039901000340939E-1    3.636198949128210E-1    4.360006817780222E-3   -3.406154772248645E-3
                         7.946921270451320E-3   -5.903125958311361E-3    2.452142097161971E-3    2.943786571739424E-3    4.369023120978059E-3   -3.398635703546364E-3   -1.362629007309286E-1    3.680971955694363E-1

 1.112500000000000E9    -1.024815832840116E-1    3.637297820768120E-1    3.066218009221936E-3   -4.272464348853167E-3    1.131653962485142E-3    1.953726221007522E-4    2.453021203498992E-3   -8.653248990223789E-3
                         3.099855894887307E-3   -4.237339926099585E-3   -1.289285785172292E-1    3.818859129832957E-1    3.019384634609302E-3   -2.620376425208186E-3    2.546236484165086E-3    7.890711052455671E-4
                         1.141153216833819E-3    2.218723480673150E-4    3.039226069236924E-3   -2.615616215378199E-3   -1.043214262675606E-1    3.700019321199048E-1    2.012493226067429E-3   -5.006231754257517E-3
                         2.426240601672191E-3   -8.659972770451923E-3    2.548689386274430E-3    7.983344478496774E-4    2.008330253164960E-3   -5.030209552319993E-3   -1.363310647215399E-1    3.762864895149778E-1

 1.125000000000000E9    -1.032801263002828E-1    3.708196444770689E-1    2.948044217454895E-4   -4.496305967969786E-3   -1.426291978987436E-4    3.413905967029433E-4   -2.829175856896957E-3   -7.523129797287001E-3
                         2.764086262820113E-4   -4.506752370391068E-3   -1.268810906222155E-1    3.890592919545217E-1    9.812697958937050E-4   -4.311667169872117E-3    1.598984859720164E-3    1.987463691817204E-4
                        -1.207796280737335E-4    3.553161398506460E-4    9.720735267334255E-4   -4.338590720097008E-3   -1.027294602150957E-1    3.761991883802003E-1   -5.121728945409001E-4   -4.780623772071823E-3
                        -2.819452844837848E-3   -7.513177029319794E-3    1.583646300180995E-3    2.093014575925497E-4   -5.008949134415833E-4   -4.764924135463392E-3   -1.342533850275258E-1    3.842013601965078E-1

 1.137500000000000E9    -1.021703256980458E-1    3.771993926614142E-1   -1.140693224560441E-3   -3.084684841958795E-3    2.988741085494516E-4    1.790872242547887E-3   -5.922214262947201E-3   -4.061668770576129E-3
                        -1.154832496821835E-3   -3.046234948185515E-3   -1.250729257400204E-1    3.956802298993292E-1   -1.801227829481167E-3   -4.093230643715454E-3    1.862028717932466E-3    6.683565451783466E-4
                         2.663841118529396E-4    1.782615105170290E-3   -1.796607126979159E-3   -4.083756089668127E-3   -1.009720545564564E-1    3.814791904102850E-1   -1.933755438032101E-3   -3.365726147827287E-3
                        -5.947069352674608E-3   -4.100458686254970E-3    1.856164084733829E-3    6.511400713788488E-4   -1.929614072743639E-3   -3.361131619036270E-3   -1.322381877212225E-1    3.908933253672435E-1

 1.150000000000000E9    -1.014335506677093E-1    3.831001636300266E-1   -9.596502257123740E-4   -2.152478362027989E-3    2.467417164838230E-3    1.624286252437377E-3   -6.555005731494207E-3   -6.215620908535834E-5
                        -9.530319456604382E-4   -2.174624778754935E-3   -1.241231724052538E-1    4.025092170895515E-1   -3.566213158453173E-3   -1.952636013640741E-3    3.220164578780101E-3   -3.316646412131268E-4
                         2.473950387453326E-3    1.636714310297448E-3   -3.585475033970553E-3   -1.953582278382418E-3   -1.000971651569741E-1    3.869775650299486E-1   -2.021245335817163E-3   -2.114833811100670E-3
                        -6.560560617151128E-3   -3.824751574180963E-5    3.190154127132691E-3   -3.816994473661144E-4   -2.027984327102292E-3   -2.118865608366276E-3   -1.315367544871491E-1    3.977337973759317E-1

 1.162500000000000E9    -1.018631328515439E-1    3.900843158734570E-1   -9.127699482058711E-4   -2.612004195087304E-3    3.536185130314839E-3   -8.610648787937574E-4   -4.986760032959957E-3    3.279003459018911E-3
                        -9.495571100409251E-4   -2.599212816813367E-3   -1.234294530140834E-1    4.104981074589429E-1   -3.290871094205825E-3    5.631367222702520E-4    2.890259966263903E-3   -3.077086201633515E-3
                         3.495311186463580E-3   -8.659968861962159E-4   -3.274722991515726E-3    5.443440170700069E-4   -9.986478944581047E-2    3.937372930217639E-1   -1.849755181304231E-3   -1.919101595888911E-3
                        -4.968690960727174E-3    3.292723884209741E-3    2.861792834076934E-3   -3.058243450414303E-3   -1.863376127287535E-3   -1.932856213740989E-3   -1.315037155289669E-1    4.063654207025343E-1

 1.175000000000000E9    -1.024533336654209E-1    3.997895275717737E-1   -2.270016048891529E-3   -3.049750099667055E-3    1.963915796599184E-3   -3.243559809577259E-3   -2.164284662532827E-3    4.951095943677635E-3
                        -2.298944154080708E-3   -3.043044856298395E-3   -1.223829207139840E-1    4.198881931122265E-1   -1.527448991841218E-3    1.534312303420716E-3    1.493421050816075E-5   -4.592304911318716E-3
                         1.953361246010980E-3   -3.271509002188609E-3   -1.524095668992949E-3    1.519094680477616E-3   -9.954561027077825E-2    4.025357218751549E-1   -2.573911455380812E-3   -2.064589439896338E-3
                        -2.177621967770798E-3    4.938245663212868E-3    2.471939206762177E-5   -4.589369499027690E-3   -2.591021284496158E-3   -2.047462300986118E-3   -1.301322140463537E-1    4.172680506211077E-1

 1.187500000000000E9    -1.011659599646069E-1    4.117727619601291E-1   -4.095854346534798E-3   -1.883573327398062E-3   -6.817272952193985E-4   -3.535480236416661E-3    6.220645525691270E-4    4.969864553979617E-3
                        -4.093588067777574E-3   -1.873035516221574E-3   -1.198935396671368E-1    4.308081590930973E-1   -4.488154930220849E-4    7.639421576600067E-4   -2.948858397727822E-3   -3.340764785051085E-3
                        -6.818563279150540E-4   -3.572908111682501E-3   -4.262984475958437E-4    7.427905708064313E-4   -9.772575091027579E-2    4.130284370975910E-1   -3.932278628053640E-3   -1.153746250087907E-3
                         6.411653739330050E-4    4.979440163320888E-3   -2.945523943364758E-3   -3.317044317435239E-3   -3.952292328416126E-3   -1.202030011659216E-3   -1.262327959675944E-1    4.292873319155789E-1

 1.200000000000000E9    -9.702571462493516E-2    4.238852345455679E-1   -4.614133071121952E-3    4.897077832692575E-4   -2.496481180925252E-3   -2.029415584671907E-3    2.985320275741000E-3    3.811818328726300E-3
                        -4.627769033249690E-3    4.478817112303799E-4   -1.148933170776026E-1    4.424737106977241E-1   -1.036669583073646E-3    9.437973770601535E-5   -4.015164811858542E-3   -6.622069956555574E-4
                        -2.511258807933247E-3   -2.049406712163961E-3   -1.067255829252515E-3    9.054042660754826E-5   -9.377838225846219E-2    4.239070348383404E-1   -4.424819756585533E-3    8.357652740506254E-4
                         2.985552566414870E-3    3.830131691846751E-3   -4.013562343868114E-3   -6.666722448450460E-4   -4.411908956954940E-3    8.347156124210680E-4   -1.200046933908963E-1    4.406191460880524E-1

 1.212500000000000E9    -9.153572216913695E-2    4.348167991331430E-1   -3.586885769375037E-3    2.450922747985361E-3   -2.749731136742766E-3   -1.250269709708779E-4    4.584564223365289E-3    1.550686001417202E-3
                        -3.539285198764396E-3    2.453504693326781E-3   -1.077694425328327E-1    4.534029074869205E-1   -1.912715908952551E-3    1.023583365039133E-3   -3.132888629185844E-3    1.595845226266231E-3
                        -2.734376148023371E-3   -1.546526735477278E-4   -1.918852102939257E-3    1.036570963894190E-3   -8.837667753143351E-2    4.338874508785480E-1   -3.459560821522578E-3    2.791118371211883E-3
                         4.571903180993452E-3    1.577954839129049E-3   -3.111256475259838E-3    1.602335429799778E-3   -3.447710816936403E-3    2.772026782289336E-3   -1.127996925273312E-1    4.509702343860086E-1

 1.225000000000000E9    -8.563572963793073E-2    4.452391236086193E-1   -1.864242673514554E-3    3.205715661336421E-3   -1.898774040238915E-3    1.096934321201321E-3    4.545953888984607E-3   -1.325511502043879E-3
                        -1.893723002258159E-3    3.181727648018757E-3   -1.001507021035111E-1    4.638883496067636E-1   -1.192946716629129E-3    2.715067787519483E-3   -1.403464151661407E-3    2.613875297027169E-3
                        -1.881001032224291E-3    1.072391066595768E-3   -1.208033606857765E-3    2.700192591079161E-3   -8.278156978630308E-2    4.435371436683851E-1   -1.665174863222567E-3    3.591626520335193E-3
                         4.541231756311805E-3   -1.336624555927513E-3   -1.406299589403274E-3    2.560903362414108E-3   -1.648333175822408E-3    3.599532131384240E-3   -1.052891243741675E-1    4.613678828244223E-1

 1.237500000000000E9    -7.898495281467174E-2    4.563429416608372E-1   -6.835722330376405E-4    2.986082363186536E-3   -9.692516818254436E-4    1.385366909502949E-3    2.851304595999139E-3   -3.474828612167506E-3
                        -6.642049003294113E-4    2.987111956839346E-3   -9.222053117920882E-2    4.752185848465998E-1    8.964725958151403E-4    3.133517456053649E-3    5.182373980446108E-5    2.330902020552068E-3
                        -9.408668709340540E-4    1.349310453201131E-3    8.868886147710995E-4    3.132206743632286E-3   -7.651634046368461E-2    4.540434286445267E-1   -2.541571506225192E-4    3.298060051231135E-3
                         2.831985964257027E-3   -3.472078684842519E-3    3.263051683234118E-5    2.349250833597273E-3   -2.596453378917605E-4    3.293403978490394E-3   -9.687155339776932E-2    4.725266133092883E-1

 1.250000000000000E9    -7.005259019929286E-2    4.684702099092138E-1   -1.573430504175685E-4    2.769660708672171E-3   -5.194236051398780E-4    1.285367908045906E-3    4.253204754038113E-4   -4.250781324119725E-3
                        -1.612085682473569E-4    2.774407395255237E-3   -8.246008989584123E-2    4.872715599519853E-1    2.457536851768573E-3    1.775760965521197E-3    7.407105460331130E-4    1.742327316720146E-3
                        -5.025624487851941E-4    1.296331772166272E-3    2.475818576025589E-3    1.777744403528488E-3   -6.810856660638048E-2    4.653477254471998E-1    3.524855121964629E-4    2.901082939195772E-3
                         4.534727682775667E-4   -4.215511128702550E-3    7.622769086115885E-4    1.741997421319929E-3    3.284682560172425E-4    2.912854197775678E-3   -8.666447529822301E-2    4.837915403356551E-1

 1.262500000000000E9    -5.786226481987805E-2    4.799987529341539E-1    4.999938924585492E-4    3.026301436552130E-3   -2.794005514710982E-4    1.531911701522588E-3   -1.838692402452678E-3   -3.713913211003934E-3
                         4.800206474176535E-4    3.031336510897358E-3   -6.991945109226062E-2    4.980951236606865E-1    2.510372073167671E-3    4.530113072376586E-5    1.093984030281653E-3    1.343110932764590E-3
                        -2.380742836367902E-4    1.530638758963866E-3    2.489153727078952E-3    6.225115337138242E-5   -5.679512425531378E-2    4.760125452197807E-1    9.778080933352581E-4    2.997996060192230E-3
                        -1.842726564217100E-3   -3.736125518022478E-3    1.113307808293913E-3    1.336550905474853E-3    9.762158785883791E-4    3.009219979264633E-3   -7.414872639640209E-2    4.936560779168584E-1

 1.275000000000000E9    -4.337673585350935E-2    4.894041391413251E-1    1.743777212240030E-3    3.042873477586597E-3    5.223283243371545E-4    1.922195263482990E-3   -3.631078559913375E-3   -2.099900686688510E-3
                         1.754692751067381E-3    3.046525362234736E-3   -5.598641704710751E-2    5.065634503021248E-1    1.652800014171508E-3   -7.914439527885398E-4    1.681884558720950E-3    1.021295910435744E-3
                         5.073050389115863E-4    1.922491474534643E-3    1.626508733017946E-3   -7.796858403688693E-4   -4.392558730929209E-2    4.844735489346081E-1    2.220763979597774E-3    2.813443480713381E-3
                        -3.629413535054851E-3   -2.091517341216708E-3    1.642114176984736E-3    1.007344890270921E-3    2.180429516331613E-3    2.835961777843078E-3   -6.062752242463860E-2    5.011127687557299E-1

 1.287500000000000E9    -2.827073450174277E-2    4.966947754904111E-1    3.126064147670508E-3    2.094179644269432E-3    1.789072854465772E-3    1.636008544928787E-3   -4.159235679112503E-3    4.005181729708913E-4
                         3.136352063245069E-3    2.093598618918957E-3   -4.196931388739604E-2    5.130085994700342E-1    1.072701710833862E-3   -7.912653392843249E-4    2.254554492045419E-3    1.596104578346157E-4
                         1.801701782502401E-3    1.621857533524989E-3    1.080994391550709E-3   -8.022646742772650E-4   -3.099212782312676E-2    4.912687313206033E-1    3.431015101416646E-3    1.716394328967047E-3
                        -4.137412392863304E-3    4.208114854964257E-4    2.280910513174042E-3    1.496438058629860E-4    3.429824408938853E-3    1.715449980179486E-3   -4.703921083628061E-2    5.070123569842256E-1

 1.300000000000000E9    -1.329689006063249E-2    5.027904624710028E-1    3.682311252250456E-3    3.902454948172893E-4    2.709237269168315E-3    2.410287880206886E-4   -3.013741524258714E-3    2.762358308451262E-3
                         3.710814905720279E-3    3.770568936749259E-4   -2.785978198967236E-2    5.185035762519852E-1    1.063930086187337E-3   -9.219185466253802E-4    2.196729216941327E-3   -1.286284036300512E-3
                         2.686095554998414E-3    2.469201777919358E-4    1.053916098081802E-3   -8.946878296994134E-4   -1.813347449306930E-2    4.974824825675507E-1    3.799648620607655E-3   -6.054341093176527E-5
                        -3.011061055379809E-3    2.771104734809358E-3    2.213260837062874E-3   -1.303644121222959E-3    3.818779442974671E-3   -4.976781305027640E-5   -3.356994889601406E-2    5.122784959454481E-1

 1.312500000000000E9     1.733678259658716E-3    5.078445200008694E-1    3.140558894018322E-3   -1.247857924455176E-3    2.341612261108518E-3   -1.480544176474177E-3   -7.316906448024673E-4    3.898056301839316E-3
                         3.145697360509763E-3   -1.248660859685814E-3   -1.278322988967044E-2    5.234499658184975E-1    8.989718451112038E-4   -1.464894706528959E-3    1.047502339137177E-3   -2.451881136979821E-3
                         2.325455730675330E-3   -1.490044940971114E-3    8.953089285141850E-4   -1.473019291321570E-3   -4.525982676583572E-3    5.035092425334120E-1    3.124667479763464E-3   -1.666771678976689E-3
                        -7.222560842710367E-4    3.911236404539831E-3    1.041126358384659E-3   -2.456492889788615E-3    3.118306774266440E-3   -1.668183979875691E-3   -1.926030375126861E-2    5.173232693483115E-1

 1.325000000000000E9     1.714416680095428E-2    5.116000651159255E-1    1.968702148044983E-3   -2.084775327843753E-3    9.084784000826684E-4   -2.496339668931613E-3    1.665661997509845E-3    3.342905822141198E-3
                         1.977965389939597E-3   -2.123801190378662E-3    3.337128999568019E-3    5.272332992808381E-1    1.246248567293281E-4   -1.998338376268336E-3   -6.290987097807346E-4   -2.516186164791446E-3
                         9.113493147567786E-4   -2.513591575663835E-3    1.499967303699950E-4   -1.987574964026446E-3    1.021892972881857E-2    5.085264273186612E-1    1.840772171887383E-3   -2.437872070476373E-3
                         1.658839248714874E-3    3.345044636613049E-3   -6.574543991950988E-4   -2.514415399450758E-3    1.839586394229612E-3   -2.404853522806044E-3   -3.839262108885446E-3    5.212434738597422E-1

 1.337500000000000E9     3.273447249681838E-2    5.133042270284077E-1    9.142377711601882E-4   -2.123941583933018E-3   -6.689446901779102E-4   -2.375693080887292E-3    3.092879282819952E-3    1.642081654621365E-3
                         9.598203328693848E-4   -2.157594059146153E-3    1.965737100083382E-2    5.291996878023307E-1   -9.680014778789978E-4   -1.908986359964593E-3   -1.865131086458699E-3   -1.533025103611577E-3
                        -6.830263093194555E-4   -2.389251266081578E-3   -9.696509575212662E-4   -1.905981025810659E-3    2.567170652893385E-2    5.117706525847370E-1    7.335261677512351E-4   -2.419731270893640E-3
                         3.111777585234104E-3    1.622875521960316E-3   -1.854048691137341E-3   -1.514761445761788E-3    7.467304290087699E-4   -2.435378060357334E-3    1.213409546597267E-2    5.232460145369167E-1

 1.350000000000000E9     4.788377994414059E-2    5.128501529166795E-1    4.132208583078226E-4   -1.975311240762709E-3   -1.683924016527740E-3   -1.476118530790927E-3    3.186302052420347E-3   -4.241420207916085E-4
                         4.030913368521644E-4   -1.964043037089086E-3    3.542326865835082E-2    5.294748148959945E-1   -1.803759555621787E-3   -1.098832946800139E-3   -2.147486408625956E-3   -1.975182928214002E-4
                        -1.691928834630785E-3   -1.455390226757427E-3   -1.807353596663741E-3   -1.103398885833237E-3    4.099951270702042E-2    5.129721098193570E-1    1.084590268142360E-4   -2.203667577425969E-3
                         3.234150471286324E-3   -4.782309349794613E-4   -2.133328810006406E-3   -1.841051804772824E-4    1.073295967880602E-4   -2.203027245850916E-3    2.728915185848725E-2    5.233351736320609E-1

 1.362500000000000E9     6.199306561110946E-2    5.108322677813225E-1    4.876886416831655E-5   -2.032326819857148E-3   -1.987432328788963E-3   -3.434498777098308E-4    2.223940528512935E-3   -2.082038412337354E-3
                         4.379075625977788E-5   -2.048210130995291E-3    5.011949785613100E-2    5.283882503812694E-1   -1.949120503365358E-3    2.908483326920195E-5   -1.694420579505797E-3    8.366531477724317E-4
                        -2.006811438315981E-3   -3.476770156928791E-4   -1.946444208010409E-3    1.206021345337366E-5    5.561420246058432E-2    5.126303316746909E-1   -3.683736747769085E-4   -2.159392613521780E-3
                         2.195058670714151E-3   -2.060585133949559E-3   -1.686324997837217E-3    8.447224728150829E-4   -3.721923668634032E-4   -2.156341931971013E-3    4.117366732257747E-2    5.220802840709260E-1

 1.375000000000000E9     7.502523929232482E-2    5.082347112614471E-1   -6.544114047820225E-4   -2.183616304428405E-3   -1.730122762651397E-3    6.431085064610354E-4    6.174142391076096E-4   -2.756746625051805E-3
                        -6.447625417794198E-4   -2.163893343136638E-3    6.370549683604172E-2    5.265594461453837E-1   -1.395640925711676E-3    8.285923121577855E-4   -9.217556373176609E-4    1.400718245201712E-3
                        -1.758736058280133E-3    6.572726496702383E-4   -1.411037922836146E-3    8.675187940868922E-4    6.940190583853169E-2    5.115242046775913E-1   -1.062762343299642E-3   -2.058866983207967E-3
                         6.177255472359811E-4   -2.764682262202788E-3   -9.280578681293349E-4    1.399762376741591E-3   -1.075741891802263E-3   -2.054745720226165E-3    5.420739295169582E-2    5.203354632077896E-1

 1.387500000000000E9     8.731979432969844E-2    5.054536621589980E-1   -1.643949054880930E-3   -1.817865890256190E-3   -1.134131284787735E-3    1.295733682471300E-3   -9.671624682575070E-4   -2.481248217470536E-3
                        -1.633545093272432E-3   -1.827403098303476E-3    7.651183281555729E-2    5.242546400193460E-1   -7.166779585626303E-4    1.090283085190894E-3   -1.561280387593393E-4    1.526731320973346E-3
                        -1.124162161804202E-3    1.298738578266742E-3   -7.073681524855127E-4    1.074802863278962E-3    8.283234855120178E-2    5.098355185591387E-1   -1.903333765861684E-3   -1.492939237313627E-3
                        -9.886912262235641E-4   -2.460956626538205E-3   -1.311614346091114E-4    1.516414228302335E-3   -1.903157592039646E-3   -1.507635468380017E-3    6.706608903493794E-2    5.180868158394988E-1

 1.400000000000000E9     9.938154293789302E-2    5.024234508037366E-1   -2.265688369152466E-3   -8.420747463957591E-4   -3.883091453307908E-4    1.579360654147471E-3   -2.065316353231584E-3   -1.388602286746013E-3
                        -2.264490063337929E-3   -8.079557763055013E-4    8.867344049163994E-2    5.213647282126069E-1   -3.170547402912039E-4    9.237641025218531E-4    5.220554046146350E-4    1.311982003663274E-3
                        -3.829171133985911E-4    1.603050902965134E-3   -2.997565333065604E-4    9.222701113560180E-4    9.611340851607099E-2    5.074715907044276E-1   -2.340596179885870E-3   -4.544096311551203E-4
                        -2.083602018927357E-3   -1.406005714016803E-3    5.379164999328454E-4    1.279771866468165E-3   -2.324954135758964E-3   -4.464256599082562E-4    7.982934508906067E-2    5.151976419445279E-1

 1.412500000000000E9     1.108894354984375E-1    4.989995136834003E-1   -2.134447419064230E-3    3.439323931751605E-4    4.127448972855171E-4    1.571984329313480E-3   -2.396247792286920E-3   -4.154180431296187E-6
                        -2.139820778818954E-3    3.337908721620570E-4    1.006117549422974E-1    5.180851672518404E-1   -1.729522400507100E-4    9.176073111741523E-4    1.002919436665066E-3    8.482825093919354E-4
                         4.230664017045126E-4    1.543843155636136E-3   -1.805695490075646E-4    9.318685566117268E-4    1.090868212071012E-1    5.041754707622890E-1   -2.038644006493457E-3    6.120717967980399E-4
                        -2.393999044131909E-3    1.075971672276437E-6    1.016948958450644E-3    8.585042939195477E-4   -2.055834663194634E-3    5.990782844811429E-4    9.182468610628761E-2    5.115631374255569E-1

 1.425000000000000E9     1.212047664555495E-1    4.953302633282162E-1   -1.451112717051798E-3    1.045652218708797E-3    1.126678818582010E-3    1.142375367320282E-3   -1.897193993079348E-3    1.316542213414613E-3
                        -1.482894662657547E-3    1.034313331923562E-3    1.118257078329735E-1    5.145844719621263E-1    8.983564304518028E-5    1.098926491137179E-3    1.229591076953114E-3    2.792845000239815E-4
                         1.120503025423178E-3    1.150777868123087E-3    1.002554331822264E-4    1.093409588435647E-3    1.210146834374549E-1    5.003015987671715E-1   -1.303987980565755E-3    1.192587675070072E-3
                        -1.923747844094319E-3    1.314215902670783E-3    1.252411034282695E-3    2.611413162931004E-4   -1.297741415579367E-3    1.187036995327497E-3    1.026622015407942E-1    5.079606008094966E-1

 1.437500000000000E9     1.304399249798782E-1    4.921488353874202E-1   -7.885036339301220E-4    1.168159170748448E-3    1.552820582933869E-3    3.929247961874259E-4   -7.584772036001935E-4    2.117481437935046E-3
                        -7.845942920949433E-4    1.148405675871436E-3    1.223699762459072E-1    5.113733043601678E-1    6.363840107312795E-4    1.101417869028858E-3    1.207040047686375E-3   -3.610281973809138E-4
                         1.570319686496572E-3    3.953258007173156E-4    6.534655735857248E-4    1.089250471206539E-3    1.317822239716785E-1    4.966860455554616E-1   -6.311880013107055E-4    1.224918217035085E-3
                        -7.765208478163826E-4    2.111606104789171E-3    1.197617716062319E-3   -3.635293065435061E-4   -6.441992008136865E-4    1.237635947745019E-3    1.126191974440255E-1    5.050063807003703E-1

 1.450000000000000E9     1.392224728211699E-1    4.899070730711766E-1   -4.012158294265061E-4    1.061660844427789E-3    1.511630583336738E-3   -5.041870455146778E-4    6.168254302848158E-4    2.103138561343952E-3
                        -4.186360055629525E-4    1.061019687711932E-3    1.325800232755263E-1    5.087472744102860E-1    1.213591445964367E-3    6.649015488774642E-4    8.241455989778418E-4   -9.347884952794983E-4
                         1.520655309506303E-3   -5.102996438064244E-4    1.196954799200348E-3    6.746231300756071E-4    1.418180043577549E-1    4.937011357290597E-1   -2.495821794982116E-4    1.060642575104945E-3
                         6.242727898457916E-4    2.099671341022645E-3    8.363400428934229E-4   -9.458469772765975E-4   -2.741314029102407E-4    1.064312799874378E-3    1.223655996901126E-1    5.027274707148046E-1

 1.462500000000000E9     1.482482164106557E-1    4.881571949363411E-1   -2.331554106176214E-4    1.054212227025671E-3    9.115475556812010E-4   -1.216246285996427E-3    1.688005626064143E-3    1.222274455322052E-3
                        -1.980293196232605E-4    1.112234660533860E-3    1.427264188816700E-1    5.065351158779811E-1    1.324115036681506E-3   -8.633734283715798E-5    1.806427527729496E-4   -1.200695421657307E-3
                         9.167373503532334E-4   -1.239746633703205E-3    1.328519571259915E-3   -7.485694959505788E-5    1.517989579964396E-1    4.912360609342541E-1   -1.023920535282573E-4    1.013030865135344E-3
                         1.663185825543064E-3    1.228589457207675E-3    1.729189019376535E-4   -1.219453385038495E-3   -1.053911809458368E-4    1.012379925783831E-3    1.322018230339974E-1    5.006065961498756E-1

 1.475000000000000E9     1.575506772297149E-1    4.865273899448536E-1    1.128618698208975E-4    1.123712033402083E-3    6.823882789223084E-5   -1.399932943366642E-3    1.969675296815653E-3   -6.231958080941236E-5
                         1.101443696991443E-4    1.131477697469190E-3    1.529495370077221E-1    5.044811142315232E-1    9.890232679249124E-4   -6.833515354516303E-4   -4.815286627810242E-4   -1.020001341339613E-3
                         7.854624560545601E-5   -1.424189491726576E-3    9.845635061156209E-4   -6.758271285600094E-4    1.618074301189420E-1    4.889026614283305E-1    1.572179916819980E-4    1.066742049817302E-3
                         1.933061085411195E-3   -5.187846123268043E-5   -4.951454474516676E-4   -1.005333342358710E-3    1.549867098956391E-4    1.036330793884136E-3    1.420399334333356E-1    4.982538205276832E-1

 1.487500000000000E9     1.669303177501287E-1    4.847570238582547E-1    5.730741371767295E-4    1.026430490428699E-3   -6.696778696996371E-4   -1.103696937306596E-3    1.380356142988268E-3   -1.112865880239484E-3
                         5.730678750496894E-4    1.011251248724414E-3    1.630818610927134E-1    5.022886810169847E-1    4.079705656260672E-4   -9.133881329659366E-4   -8.725184356040622E-4   -4.964098747716365E-4
                        -6.780462690264131E-4   -1.104345568244246E-3    4.373735013662710E-4   -8.999108302210397E-4    1.716151898680923E-1    4.864261193684626E-1    5.337283871950498E-4    9.586290902743533E-4
                         1.396504225193866E-3   -1.125654484819855E-3   -8.805155973268861E-4   -5.135653278576051E-4    5.567392997673778E-4    9.621801319046534E-4    1.516227787378097E-1    4.957942796062877E-1

 1.500000000000000E9     1.766307557016289E-1    4.831400105407683E-1    8.866232445925475E-4    6.306482654482513E-4   -9.984235051206732E-4   -5.043638766411580E-4    4.058522415492372E-4   -1.560159717569657E-3
                         9.192922386830043E-4    6.020593218690805E-4    1.730804695743569E-1    5.002404024754066E-1   -1.581497890312647E-5   -8.037228837870880E-4   -8.888328550436700E-4    4.676657907117884E-5
                        -1.016142954592508E-3   -5.081057789826486E-4   -2.643973676569670E-6   -8.271982150462729E-4    1.812754813949088E-1    4.841454723478982E-1    8.733331641850906E-4    5.974254253111490E-4
                         3.952209905303679E-4   -1.562425692012437E-3   -8.851177332128686E-4    5.094737894828662E-5    8.670522621258959E-4    6.076659291904938E-4    1.612718468395559E-1    4.935226524819958E-1

 1.512500000000000E9     1.868938874405773E-1    4.817980805097035E-1    9.594905699420716E-4    1.320889501758480E-4   -9.706978217174581E-4    7.002749324503753E-5   -5.470226842132385E-4   -1.340621838162287E-3
                         9.197743232282494E-4    1.501222800118694E-4    1.835840498152837E-1    4.982067216649994E-1   -1.872112560006753E-4   -5.945150697699631E-4   -6.131496520531435E-4    4.202274497789009E-4
                        -9.779138040268722E-4    5.897663465284612E-5   -1.864389251095809E-4   -5.913181798722670E-4    1.911977327042929E-1    4.821975432496638E-1    9.079827486415252E-4    1.546504263880197E-4
                        -5.330291795342997E-4   -1.338906969160824E-3   -6.480093999245010E-4    4.095119382202344E-4    8.811721810506981E-4    1.753481554617814E-4    1.714511721854262E-1    4.917275983015545E-1

 1.525000000000000E9     1.980023509848130E-1    4.805635678839603E-1    7.340028849247786E-4   -1.899255491076605E-4   -7.216018954628809E-4    4.568129003033244E-4   -1.062213666519826E-3   -6.850585697751675E-4
                         7.338257443715744E-4   -1.916301424065989E-4    1.947170140213717E-1    4.962820635072733E-1   -2.723527647294372E-4   -5.124943150172761E-4   -3.394598587984192E-4    5.736680515198577E-4
                        -7.380325161568683E-4    4.559257974869323E-4   -2.541291500506034E-4   -5.267163223625738E-4    2.017695905212641E-1    4.803315528833720E-1    7.263269472807724E-4   -1.162089666920124E-4
                        -1.064283303698226E-3   -6.844727189427239E-4   -3.036142440336328E-4    5.444058895569259E-4    7.097231028740043E-4   -1.202022241960883E-4    1.824107197147155E-1    4.902176746256323E-1

 1.537500000000000E9     2.099447170937068E-1    4.790735664890655E-1    4.722698191466974E-4   -2.493946462846142E-4   -3.849668558815437E-4    6.375110107299006E-4   -1.097098619170602E-3    3.479793588429695E-5
                         4.751732949005582E-4   -2.696148722348109E-4    2.066244873062769E-1    4.941007798202260E-1   -4.151007155373044E-4   -4.443503266808095E-4   -3.957036242462403E-5    5.698782710487543E-4
                        -4.090063926241594E-4    6.419576600539534E-4   -4.192067491343120E-4   -4.610334178990274E-4    2.130107512956937E-1    4.783260667575254E-1    5.388427172501402E-4   -1.722079681919583E-4
                        -1.097234390802020E-3    2.634560235827437E-5   -2.930074545585463E-5    5.668624932423790E-4    5.680413390512317E-4   -2.009721388083959E-4    1.939729156107294E-1    4.884845472902492E-1

 1.550000000000000E9     2.224832147599192E-1    4.769022241049190E-1    3.841247075686762E-4   -2.498757430413601E-4   -8.104684574675863E-5    6.887226798271218E-4   -7.826857317403107E-4    5.400974310848293E-4
                         3.877331744780460E-4   -2.279135598115729E-4    2.191903686421804E-1    4.913585358056935E-1   -6.370498774174798E-4   -2.700750467023264E-4    1.958730223335136E-4    5.136777953036793E-4
                        -1.063254019031991E-4    6.899744628377826E-4   -6.213908019833465E-4   -2.555907055637361E-4    2.250899678081833E-1    4.756595624500425E-1    5.210475479243689E-4   -2.576510004678161E-4
                        -7.987645118657258E-4    5.619594620771813E-4    1.724563040785730E-4    4.979056181370079E-4    5.189889975541043E-4   -2.619349279774111E-4    2.060354817836322E-1    4.863708190256369E-1

 1.562500000000000E9     2.353656824413439E-1    4.742170773077420E-1    3.958221608217239E-4   -3.268725271744761E-4    2.436971650715430E-4    6.364647572100002E-4   -3.762547423712684E-4    7.769318461730863E-4
                         3.939614433181774E-4   -3.146910136076980E-4    2.321306092411379E-1    4.880906244728651E-1   -6.946226117299580E-4    7.078131423751585E-5    3.903304509675532E-4    3.584702183008547E-4
                         2.508314230120090E-4    6.478143556348177E-4   -6.910334960506083E-4    7.010309855084713E-5    2.376983355508261E-1    4.727111444346148E-1    4.836237419973866E-4   -4.081094415393468E-4
                        -3.502369516989814E-4    7.646779893054754E-4    3.764801492787169E-4    3.420275351302471E-4    4.596603159644689E-4   -4.112428438840400E-4    2.183826454223842E-1    4.836243340597256E-1

 1.575000000000000E9     2.485209905363630E-1    4.710457408662152E-1    3.063978088003657E-4   -5.025352835014243E-4    5.043314016701655E-4    4.381012225202833E-4    9.107525233995222E-5    7.430707630841190E-4
                         3.072266015345595E-4   -4.906304692633207E-4    2.455127531773328E-1    4.844131045715034E-1   -5.205733252464163E-4    4.080311214432428E-4    4.769356421696289E-4    1.232549158485234E-4
                         5.003604741573484E-4    4.506207292465239E-4   -5.328407479651115E-4    4.053124108708479E-4    2.508538208514248E-1    4.693633141279555E-1    3.239706902357204E-4   -6.134290474072970E-4
                         7.436990730481383E-5    7.561707460807505E-4    4.517857685859175E-4    1.273113106922616E-4    3.298431990453909E-4   -6.039540095666171E-4    2.311228704762747E-1    4.804369625869139E-1

 1.587500000000000E9     2.620267803691496E-1    4.673048086762324E-1    9.367268437794244E-5   -6.092431187896889E-4    6.668595200473835E-4    1.294327587865015E-4    4.158476317980539E-4    5.786897488187769E-4
                         6.776109647212992E-5   -5.813291751843692E-4    2.592450187348389E-1    4.799600115975183E-1   -2.024147179186523E-4    5.240817840174952E-4    4.592970817235969E-4   -1.097648760229924E-4
                         6.486994136181611E-4    1.259945742368252E-4   -1.956672332753955E-4    5.271263389491502E-4    2.644996578200006E-1    4.655768047625487E-1    5.958709132601604E-6   -6.937876930724385E-4
                         4.075957041241783E-4    5.981963124113839E-4    4.582151146784285E-4   -1.167297296900758E-4    1.875554113524049E-5   -7.123719654576312E-4    2.442795616787970E-1    4.764583110203518E-1

 1.600000000000000E9     2.759681138075646E-1    4.625753945195060E-1   -2.168887374305483E-4   -5.515928091241516E-4    6.036132723547290E-4   -2.272140026245582E-4    6.222498406850814E-4    2.764934418419265E-4
                        -2.096460755806383E-4   -5.468269329862819E-4    2.733019162864153E-1    4.744411068849367E-1    3.955280974035003E-5    4.454653340813610E-4    2.960108237282294E-4   -3.197747847478920E-4
                         5.899774468767548E-4   -2.283995098200288E-4    4.679654603981944E-5    4.408436794537581E-4    2.786909811595769E-1    4.610512939121899E-1   -2.817387596821187E-4   -5.581246751137904E-4
                         6.428483793965732E-4    2.918242999954407E-4    2.893896343746480E-4   -3.045811997989140E-4   -2.577657615049248E-4   -5.534531792977909E-4    2.580549853972893E-1    4.713304177205500E-1

 1.612500000000000E9     2.903533285835599E-1    4.567042617027945E-1   -3.887288156520192E-4   -3.693055673641908E-4    3.464211753262937E-4   -4.604940637507036E-4    6.511366747076580E-4   -7.924684570232267E-5
                        -3.809317408570775E-4   -3.525330235361955E-4    2.877123915035227E-1    4.678967766027274E-1    1.551973514096189E-4    2.968314268703368E-4    1.008497790658844E-4   -3.815477080855596E-4
                         3.594931502250156E-4   -4.407862995934496E-4    1.350166229647712E-4    3.003564829322964E-4    2.931389916794560E-1    4.556264064028161E-1   -4.162745919537376E-4   -3.515048868306399E-4
                         6.582818476672642E-4   -9.863957734508681E-5    8.721353581178136E-5   -3.867676571090289E-4   -4.243727757559030E-4   -3.481084570444359E-4    2.722189892079946E-1    4.650496008427850E-1

 1.625000000000000E9     3.049806887772161E-1    4.494165117304535E-1   -4.099589735530850E-4   -1.423231236854509E-4    7.452705774512613E-5   -5.346417657279109E-4    5.083362917122196E-4   -3.977058591279453E-4
                        -3.793141684130683E-4   -1.489760943785589E-4    3.023016971199564E-1    4.601299418268818E-1    1.504625268206562E-4    2.271138895064836E-4   -1.137286836662276E-4   -3.270012577954766E-4
                         7.055129964989597E-5   -5.523805690653149E-4    1.667221786958661E-4    2.311853762754664E-4    3.076642431419399E-1    4.489500994287489E-1   -4.312853506512548E-4   -1.371656070484369E-4
                         5.105270075215169E-4   -4.128523401027727E-4   -1.121298488983892E-4   -3.260740957738144E-4   -4.338305186611184E-4   -1.381853155136518E-4    2.865851539421977E-1    4.576836594168910E-1

 1.637500000000000E9     3.196315933027630E-1    4.406872548944386E-1   -3.253265829493001E-4   -3.711853208785802E-5   -1.929147881494194E-4   -4.338485158931876E-4    1.802176192113233E-4   -5.972168804310145E-4
                        -3.356866931037204E-4   -1.548667070248530E-5    3.168008823666076E-1    4.510957609942480E-1    2.040526635327625E-4    1.986701934469265E-4   -2.014692009266045E-4   -1.995467929937007E-4
                        -2.048682939610848E-4   -4.161987446120844E-4    2.089616889840218E-4    1.933747198111394E-4    3.221011479472610E-1    4.411229068916948E-1   -3.635247208924219E-4   -4.366290224315563E-6
                         1.931788440521477E-4   -5.947542750654631E-4   -2.043589506412126E-4   -2.018373322537220E-4   -3.601601544431579E-4   -1.039686463397422E-5    3.009167039383741E-1    4.493587684995991E-1

 1.650000000000000E9     3.340706343149163E-1    4.308427845660436E-1   -2.896878517999723E-4    2.879696695567655E-5   -3.378777830925931E-4   -2.415211961427391E-4   -1.945273833959383E-4   -5.598309786713009E-4
                        -2.703888244929471E-4    5.480556476688116E-5    3.313001260124016E-1    4.409159518430745E-1    3.009599079306270E-4    1.297815017896867E-4   -2.288927175004391E-4   -7.467835522694650E-5
                        -3.497441640760896E-4   -2.332893078995166E-4    3.049424427174598E-4    1.316295400457463E-4    3.365486698484903E-1    4.320849182045936E-1   -3.341341609697220E-4    3.628828142803930E-5
                        -1.854173061561450E-4   -5.894030985697069E-4   -2.339771727097208E-4   -7.077897893153594E-5   -3.239401485265915E-4    6.302607558668497E-5    3.151925494709060E-1    4.401236933949877E-1

 1.662500000000000E9     3.483134597670420E-1    4.199157936937361E-1   -2.618622858708694E-4    1.131595385110579E-4   -3.523101101125962E-4   -4.561674890541294E-5   -4.607673519234084E-4   -3.514889523400179E-4
                        -2.940750557914965E-4    1.002279172994113E-4    3.454908914178827E-1    4.294543832060237E-1    3.465284099701759E-4   -1.935007430816743E-5   -2.019566040763316E-4    1.239487734983405E-5
                        -3.477423350253532E-4   -5.744913196382635E-5    3.274177367464634E-4   -2.681486924169494E-5    3.509662817560305E-1    4.216082452809411E-1   -3.035346865754061E-4    1.166207924434885E-4
                        -4.918490862242499E-4   -3.715837970587585E-4   -1.742830834252529E-4    2.536682759336086E-5   -3.124109941586388E-4    1.299477280165263E-4    3.290571338153019E-1    4.296465612159740E-1

 1.675000000000000E9     3.621002292778864E-1    4.077661006838746E-1   -2.123239352905004E-4    1.874417274778992E-4   -3.004944456514554E-4    1.044584969872960E-4   -5.550518315872975E-4   -3.133965125936040E-5
                        -2.234429422560884E-4    2.273439467582108E-4    3.590465570826753E-1    4.166597448187981E-1    2.681045292901675E-4   -1.800903353031223E-4   -1.511646441904750E-4    7.181828638004677E-5
                        -3.096750057056604E-4    9.071834863949170E-5    2.505925245273981E-4   -1.929412177613885E-4    3.651653368736475E-1    4.095510121226898E-1   -2.431150169515066E-4    2.631243125527314E-4
                        -5.363263394746022E-4   -4.200097391599172E-5   -1.737162746891374E-4    6.611791646278849E-5   -2.534190879401316E-4    2.806823264299390E-4    3.421549980866390E-1    4.177643904003799E-1

 1.687500000000000E9     3.752746763220257E-1    3.944468045855196E-1   -1.323525897927387E-4    2.905263369540171E-4   -2.018449668641062E-4    1.820401478304151E-4   -4.324160159747942E-4    2.373490639924523E-4
                        -1.263050944984737E-4    2.893721868070223E-4    3.718285017128670E-1    4.025353812334823E-1    9.718807159197808E-5   -2.314248470351446E-4   -1.164480514573264E-4    1.233480752935609E-4
                        -2.151737047406823E-4    1.941100340006820E-4    1.223056035832220E-4   -2.383878601427008E-4    3.789077675403980E-1    3.961769319917858E-1   -1.009298535992824E-4    3.370729569441060E-4
                        -4.415799484631527E-4    2.592910289769181E-4   -1.161520513369126E-4    1.110858182370365E-4   -1.059927546440581E-4    3.195067879752550E-4    3.545060581414977E-1    4.045334635646650E-1

 1.700000000000000E9     3.876039732724031E-1    3.800708524792583E-1    6.822018127646569E-6    2.942853232134385E-4   -9.006852311378580E-5    2.508061817578349E-4   -1.968997431462972E-4    4.461221821980326E-4
                         1.444782480727521E-5    2.813467097789465E-4    3.836901299791223E-1    3.872839614080867E-1    5.711301280605248E-6   -2.176622583121791E-4   -8.161676633207270E-5    1.221214530250283E-4
                        -7.587996355802187E-5    2.555323753270792E-4    2.520063984986636E-6   -2.119181756173920E-4    3.920235166145299E-1    3.814103792537985E-1    5.581568067205510E-5    2.891300996467596E-4
                        -1.867480500953383E-4    4.313882053521076E-4   -7.075486947698278E-5    1.515030703969350E-4    5.970914771278125E-5    3.020835286842832E-4    3.660117181276906E-1    3.899498899304715E-1

 1.712500000000000E9     3.988974883425873E-1    3.647682417728884E-1    1.328420190506291E-4    2.362187353043669E-4    3.428903434472832E-6    2.564758502456677E-4    6.817961434852045E-5    4.287306734149653E-4
                         1.092054910176160E-4    2.155183448779995E-4    3.944829036231184E-1    3.708533412488662E-1   -5.173254204661341E-5   -1.374623929710764E-4   -3.309168358559230E-5    1.898641923173183E-4
                         1.802069312484634E-5    2.448596479715804E-4   -6.418836891785357E-5   -1.432874722300732E-4    4.042667971524620E-1    3.657294949787064E-1    1.740009583905979E-4    2.214669626684418E-4
                         7.361783657413063E-5    4.245226998367833E-4   -1.113515422442800E-5    1.638065598725496E-4    1.860635791946909E-4    2.026062697192090E-4    3.766427976379803E-1    3.743454603877022E-1

 1.725000000000000E9     4.090930571322188E-1    3.484641342563814E-1    1.806168707603447E-4    1.336560503337576E-4    1.287578295854254E-4    1.876638069931509E-4    2.506220487351146E-4    2.941002752732253E-4
                         1.688933847861898E-4    1.115729505105254E-4    4.041159261185336E-1    3.534945472469784E-1   -7.324434409055640E-5   -1.106477166219039E-4    7.222022086691900E-5    1.714826662802261E-4
                         1.127617729192397E-4    2.203443074475630E-4   -4.255917185524441E-5   -9.613349612250192E-5    4.154614867502026E-1    3.491291143605203E-1    1.953985840369619E-4    1.076721481066182E-4
                         2.473230083549895E-4    2.875689329452695E-4    3.070874203674846E-5    1.686601706268882E-4    1.863748104252550E-4    8.972890943551312E-5    3.864014678406736E-1    3.577851285191117E-1

 1.737500000000000E9     4.182712086811853E-1    3.310768056834295E-1    1.984278236350000E-4    4.110865709365336E-5    1.820249635507619E-4    1.114634626265367E-4    3.513418496499114E-4    1.140199576414513E-4
                         1.615739180338803E-4    5.465406257538838E-5    4.126908997455498E-1    3.352047669558355E-1   -6.129520735197770E-5   -9.814122474142880E-5    1.341612862274732E-4    1.466684772871826E-4
                         1.901737449584658E-4    1.183051246739820E-4   -5.648156352939190E-5   -1.240276148446161E-4    4.254733335253131E-1    3.315131402241808E-1    1.729000559695203E-4    1.613107637495107E-5
                         3.627873741304046E-4    1.019597859747631E-4    1.355691464444384E-4    1.521904821622152E-4    1.532511601767569E-4    1.343202402426146E-5    3.950909128518562E-1    3.403786570311061E-1

 1.750000000000000E9     4.263394409774207E-1    3.126173144492474E-1    1.516565164114526E-4   -1.268847209040995E-5    1.966558441437883E-4    2.035785842909073E-5    3.283914966887407E-4   -9.387662973461654E-5
                         1.406579107619149E-4   -1.874812454401438E-5    4.199311015450231E-1    3.159174121424725E-1   -6.359467894439660E-5   -9.767034844218201E-5    2.112084469349760E-4    6.651943102818819E-5
                         1.848172770597025E-4    2.737583807244903E-5   -6.178789698470371E-5   -1.225678249505173E-4    4.341763921199119E-1    3.131248775382021E-1    1.338395483272263E-4   -5.291003199852730E-5
                         3.223823156042782E-4   -8.270674228149695E-5    1.868001161919271E-4    5.405423652432854E-5    1.286227100955383E-4   -5.199544852463356E-5    4.025249227480849E-1    3.222408394903348E-1

 1.762500000000000E9     4.330685678733056E-1    2.931695550488371E-1    1.426301685105986E-4   -9.578131778548479E-5    1.845585230906643E-4   -7.569025631607172E-5    1.786864680120874E-4   -2.410433140731613E-4
                         1.448517522822501E-4   -7.526079205369468E-5    4.255739509186313E-1    2.959990848214618E-1   -1.298996104409919E-4   -8.039170648640429E-5    1.897258961909297E-4   -1.064335100653454E-5
                         1.753961100539951E-4   -6.796332102343857E-5   -1.168747601810761E-4   -7.530168512091759E-5    4.413544432328240E-1    2.938359308543029E-1    1.088553411491244E-4   -7.731197473517913E-5
                         1.946581511315275E-4   -2.252770460051245E-4    2.040175363259298E-4   -2.998101093904001E-5    9.819302416372674E-5   -8.773178479457589E-5    4.084240459380646E-1    3.036841856357967E-1

 1.775000000000000E9     4.383769575461248E-1    2.731761726923279E-1    7.970359652398451E-5   -1.531775606474582E-4    9.835560510563437E-5   -1.100430195695294E-4    5.513741315508644E-5   -2.740136754943367E-4
                         1.045132541798471E-4   -1.198416298057116E-4    4.296347710719989E-1    2.756137067855241E-1   -1.397337716949218E-4    1.606045680648215E-7    1.748837266469731E-4   -1.494159727400954E-4
                         1.160672065704058E-4   -1.056828435632845E-4   -1.662979659888550E-4   -2.675363866874317E-5    4.469183254460204E-1    2.738329772803395E-1    4.240603568315113E-5   -1.038076361627836E-4
                         7.266569223496794E-5   -2.933109260606495E-4    1.665119575519011E-4   -1.188980009374796E-4    4.777060601090636E-5   -1.272267525451024E-4    4.127990336190560E-1    2.848182230023281E-1

 1.787500000000000E9     4.422568562151858E-1    2.527743495483322E-1    8.845949108485912E-6   -1.626320173869853E-4    6.227961715898939E-5   -1.278621139599671E-4   -5.438405638807037E-5   -2.767868915136509E-4
                         1.938817153819986E-5   -1.644910305015347E-4    4.318554211445577E-1    2.546540123581741E-1   -1.492485244320275E-4    3.310795981531450E-5    7.955776177138424E-5   -2.047269041457408E-4
                         7.985623997500360E-5   -1.372378540509223E-4   -1.601899017454096E-4    4.767926226587037E-5    4.507826785389988E-1    2.532062631181496E-1   -4.735800002019749E-6   -1.062383645032180E-4
                        -8.548573295783107E-5   -2.760034606088046E-4    9.895485677985826E-5   -1.769525317948232E-4   -1.947205120863047E-5   -1.080605623783697E-4    4.153995140892118E-1    2.655341938500227E-1

 1.800000000000000E9     4.448535866010064E-1    2.321544661928973E-1   -9.376619706724399E-5   -1.375514929310877E-4    1.821484349213454E-5   -1.530847397602423E-4   -2.263103854540100E-4   -1.801641708084271E-4
                        -9.956277975897856E-5   -1.251888109682168E-4    4.322585854290756E-1    2.333332123387249E-1   -1.390509975390736E-4    7.787631806698753E-5   -4.804518108495310E-5   -2.251470243548201E-4
                         1.141358886658319E-5   -1.440853903474808E-4   -1.222389820384079E-4    8.497948191552600E-5    4.533139573601840E-1    2.321255498788097E-1   -8.089680795149227E-5   -3.998852877701544E-5
                        -2.170666560685511E-4   -1.561534088422257E-4    1.639837437447729E-5   -2.309248778217055E-4   -8.901638163517526E-5   -6.442279953803945E-5    4.164297846436818E-1    2.459977975770733E-1

 1.812500000000000E9     4.457600359280860E-1    2.113856705761933E-1   -1.556513166588543E-4   -4.118552840168014E-5   -3.347359342862701E-5   -1.608516247375086E-4   -2.803213323783570E-4   -3.871352038671123E-5
                        -1.511257881707869E-4   -3.725327229901767E-5    4.308311401483633E-1    2.119331897001931E-1   -1.152068406879981E-4    1.267405081309305E-4   -9.968513208977322E-5   -2.057598148300807E-4
                        -5.115282209242306E-5   -1.551350522985889E-4   -9.803128122110754E-5    1.280778258145431E-4    4.543212144426689E-1    2.105578660188456E-1   -7.459825729355587E-5    1.711850790113503E-5
                        -2.514938473846162E-4   -1.959983014399775E-5   -1.118705157678972E-4   -2.170130194659715E-4   -1.008641381662967E-4    2.564809090494947E-5    4.158912048324849E-1    2.260083778246730E-1

 1.825000000000000E9     4.450220490218209E-1    1.906578888655812E-1   -1.183547310197477E-4    4.083175347354306E-5   -1.316602393137059E-4   -1.370897375534189E-4   -2.441985959719682E-4    9.144398113110519E-5
                        -1.395813402469330E-4    2.684002097778528E-5    4.275619071324646E-1    1.906644698850657E-1   -5.830478152775292E-5    1.713941691052122E-4   -2.176730513145625E-4   -1.087483197576391E-4
                        -1.039045535584751E-4   -1.510813597684487E-4   -3.618503932847567E-5    1.440016871723422E-4    4.537877851918273E-1    1.889652009077471E-1   -6.461825464562224E-5    8.527063090142746E-5
                        -2.244057465443509E-4    1.142942746346520E-4   -1.965963216000916E-4   -1.384670997132037E-4   -7.926270283084810E-5    8.550298182946474E-5    4.138685321530493E-1    2.059012899227987E-1

 1.837500000000000E9     4.423874190951387E-1    1.698670032522629E-1   -5.195570249215484E-5    1.247673624714474E-4   -1.836533886832112E-4   -9.118239224472251E-5   -1.477111881821513E-4    1.997391724607539E-4
                        -5.277850504957362E-5    1.357024717432632E-4    4.223299566400617E-1    1.698628409037206E-1    3.843409395517545E-6    1.887450864564918E-4   -2.691490355559060E-4   -1.332511329870767E-5
                        -1.850717029728141E-4   -6.737565762354339E-5    2.027984614513307E-5    1.944017987013523E-4    4.516377530063080E-1    1.675151053898826E-1    1.620573649147897E-5    1.265911570318400E-4
                        -1.361113022493237E-4    2.287959229463012E-4   -2.579727773627745E-4   -1.221987971289161E-5    2.105362514615556E-5    1.180060532725763E-4    4.103895849474987E-1    1.859542578546832E-1

 1.850000000000000E9     4.378435649503058E-1    1.493653753508108E-1    4.505822881663629E-7    1.245517196543673E-4   -2.152598495116905E-4   -5.625860429589931E-6    1.401753804881119E-5    2.434733593650671E-4
                        -1.968986739876489E-5    1.588647003659625E-4    4.152172232175156E-1    1.497539107285248E-1    8.502475053740301E-5    1.772133164179170E-4   -2.200156835705981E-4    1.483379390374601E-4
                        -2.271837250774051E-4    6.632453914985282E-6    7.929115707718626E-5    1.799670067229616E-4    4.478844197606990E-1    1.465216404118171E-1    8.005350616054135E-5    8.376936871521250E-5
                         2.524914469353516E-5    2.705396496975079E-4   -2.179411516672713E-4    1.395921392265884E-4    8.379228669123039E-5    9.816298405685723E-5    4.054102098584904E-1    1.665726566246790E-1

 1.862500000000000E9     4.315898845377272E-1    1.289526521559776E-1    4.990480966890876E-5    1.080913879717960E-4   -1.824923383408631E-4    1.279526981224830E-4    1.466414075162401E-4    2.154860489337216E-4
                         7.001160917547172E-5    1.097766050844820E-4    4.064074806750245E-1    1.305220981160776E-1    1.762125641756061E-4    1.109503482152878E-4   -1.139098502053891E-4    2.368483463245440E-4
                        -2.079674505997301E-4    1.356366432593680E-4    1.566975154266530E-4    1.314075083931961E-4    4.424031424627518E-1    1.260396152021527E-1    9.702528594040975E-5    6.020131872925039E-5
                         1.396505538223238E-4    2.133030786683957E-4   -1.283867102294185E-4    2.215300801133675E-4    1.157143982972835E-4    5.381479845359427E-5    3.987801089307448E-1    1.478085829218146E-1

 1.875000000000000E9     4.233624074106166E-1    1.090029442212636E-1    1.270749491761641E-4    7.177730932183410E-5   -1.374158943208909E-4    2.556404047461030E-4    2.337501245728549E-4    1.033550656554590E-4
                         9.957951847181986E-5    4.264172531180237E-5    3.957964687952937E-1    1.123440669857255E-1    1.933509582001519E-4    3.648056182432638E-5    3.102595693920702E-5    2.440635741409418E-4
                        -9.329859897799836E-5    2.410454597800516E-4    1.959840169468321E-4    2.889225007347083E-5    4.351539320310905E-1    1.061516433201330E-1    1.404952529550267E-4    6.100064468216906E-6
                         2.362994107704087E-4    8.266044459497238E-5    3.040785061790294E-5    2.745961469740882E-4    1.435713800593497E-4   -4.568604167963401E-6    3.903438140525832E-1    1.299585883456440E-1

 1.887500000000000E9     4.133959577006628E-1    8.965657837870193E-2    1.558638471473256E-4    9.442731922290707E-6    6.092140401818938E-5    2.635364396932133E-4    2.148938690220673E-4   -7.207103092678177E-5
                         1.413533442432535E-4   -4.700681280617123E-5    3.833878579421789E-1    9.521244505687265E-2    1.924548090498257E-4   -1.366962676998376E-5    1.789412564199324E-4    2.007971069257050E-4
                         1.881434335607478E-5    2.555521632750209E-4    1.862479601839201E-4   -4.489364600206956E-5    4.260018771952404E-1    8.704150764914211E-2    1.369154620552952E-4   -5.625623453985370E-5
                         2.142963343843081E-4   -6.477735422296547E-5    1.630551587614597E-4    2.215965633418390E-4    1.225882298369815E-4   -5.991933776536320E-5    3.799889652743225E-1    1.129485982977414E-1

 1.900000000000000E9     4.018171022320000E-1    7.122934652512906E-2    1.663158461917571E-4   -5.843893987913851E-5    1.794067487561041E-4    1.785661189048335E-4    1.602956180231357E-4   -1.876548263311753E-4
                         1.300906251936782E-4   -7.958886384522000E-5    3.692061434677227E-1    7.937092672902556E-2    1.485314866014227E-4   -1.145662929458252E-4    2.689345696705522E-4    6.873378879055789E-5
                         1.788919072268674E-4    2.155236850227035E-4    1.482316445551280E-4   -1.103788962272720E-4    4.149883687364032E-1    6.867184402144041E-2    1.299313655880627E-4   -1.355935974874428E-4
                         1.644825521132970E-4   -1.705289574299998E-4    2.562937216469046E-4    8.954060396894688E-5    8.965119500230720E-5   -1.023665478520788E-4    3.679657333764380E-1    9.689630457097118E-2

 1.912500000000000E9     3.887139087843745E-1    5.397019010951069E-2    1.083822986164169E-4   -1.371575956533400E-4    2.598214695204386E-4    7.398931814102378E-5    3.568776299023418E-5   -1.965896366070072E-4
                         1.108061071689529E-4   -1.208377981236505E-4    3.535605811920240E-1    6.501073283114048E-2    7.012112734003699E-5   -1.495884741100085E-4    2.331772392353936E-4   -3.683499048104698E-5
                         2.645795889413255E-4    6.125187715552169E-5    1.025188228039569E-4   -1.482371498989467E-4    4.024203450178520E-1    5.113576267007399E-2    3.082324138703574E-5   -1.631880242449644E-4
                         3.427180368841681E-5   -2.029131256948955E-4    2.502334698801197E-4   -8.535469526222959E-5    3.468265820547833E-5   -1.621800835192113E-4    3.541818889636832E-1    8.193720654250346E-2

 1.925000000000000E9     3.740486408583505E-1    3.825998459956800E-2    4.735137565349654E-6   -1.535796034978483E-4    2.547893012834746E-4   -1.128222965966832E-4   -9.702857870809554E-5   -1.870619221728572E-4
                         4.477599548107500E-6   -1.628935994305312E-4    3.366479376380206E-1    5.236829154664945E-2    9.673808392015189E-6   -1.707672479874843E-4    1.854635156962254E-4   -1.784873671036045E-4
                         2.727325326060098E-4   -1.029449997138150E-4    2.306155011258130E-5   -1.978570050724045E-4    3.883068723662426E-1    3.464856969219978E-2   -3.411214897064704E-5   -1.854763552373316E-4
                        -1.152595115603534E-4   -1.949335519941126E-4    1.792728246609549E-4   -1.795346480900626E-4   -4.102377460134396E-5   -1.448711300583872E-4    3.391499077668405E-1    6.822328876076078E-2

 1.937500000000000E9     3.580800812874297E-1    2.418375306381346E-2   -3.626418754626383E-5   -1.446434106330471E-4    1.584790249450559E-4   -2.384668721343185E-4   -1.708982281996581E-4   -9.341743195189663E-5
                        -5.908493644033768E-5   -1.562484468050240E-4    3.186590429166827E-1    4.148740605183297E-2   -5.807238003480337E-5   -1.817117045180397E-4    2.747642097922316E-5   -2.643568252406759E-4
                         1.725577043468493E-4   -2.307800412691041E-4   -5.072147761883002E-5   -1.795755005378417E-4    3.728435487496292E-1    1.952441648304473E-2   -9.587617698972081E-5   -1.355828224468840E-4
                        -1.770135475746204E-4   -9.244846500795894E-5    5.592396077324476E-5   -2.490924409639909E-4   -9.990932108013302E-5   -1.403752189406926E-4    3.228940822334639E-1    5.602099585834192E-2

 1.950000000000000E9     3.407992555863192E-1    1.204891987852410E-2   -1.000683046076405E-4   -7.793945491110352E-5    2.019640160392488E-5   -2.751913705440094E-4   -1.794654109097925E-4    3.526873400988229E-5
                        -9.667269000717081E-5   -1.194035939803262E-4    2.998178564517113E-1    3.274711725977402E-2   -1.247411292942439E-4   -1.529458971032853E-4   -8.937842216463319E-5   -2.286359663240050E-4
                         2.635808508265062E-5   -2.770665346626537E-4   -1.115229038048839E-4   -1.520638310264268E-4    3.562098663060447E-1    5.902611405267026E-3   -1.864254882497169E-4   -8.068671018106789E-5
                        -1.723679273412000E-4    2.072998453138160E-5   -6.654917160956312E-5   -2.143473600553430E-4   -1.703231120842729E-4   -1.017414354193875E-4    3.056215365103496E-1    4.569185935682100E-2

 1.962500000000000E9     3.224081838122846E-1    1.882377005288139E-3   -1.442460118855910E-4   -2.563202021345585E-5   -1.404401765173246E-4   -2.393471113231427E-4   -1.206189076122585E-4    1.212467568377293E-4
                        -1.444980671023451E-4   -5.450737294653745E-5    2.803103905434769E-1    2.630681986919051E-2   -1.590546920542404E-4   -9.021950617193443E-5   -1.919021406135245E-4   -1.467487008770507E-4
                        -1.101120262052462E-4   -2.333120710142180E-4   -1.884624043728079E-4   -1.025095351936402E-4    3.385827821231713E-1   -5.953949196751762E-3   -2.145329823102191E-4   -3.893306843515247E-6
                        -1.425355840640927E-4    1.329068050494789E-4   -1.734854116549264E-4   -1.245629584908621E-4   -1.979867549469929E-4   -1.627085407272956E-5    2.874510539863674E-1    3.744252586618772E-2

 1.975000000000000E9     3.028816258270824E-1   -6.243910655438842E-3   -1.579061997345399E-4    4.648069016459590E-6   -2.324601083174055E-4   -1.273504536851347E-4   -3.605439044714818E-5    1.578150624381216E-4
                        -1.821972209016616E-4    2.128529309534913E-5    2.602614260476354E-1    2.229590101282970E-2   -2.090082200253659E-4   -2.102147705442312E-5   -2.264416739593586E-4   -1.192039313723213E-5
                        -2.340023320455201E-4   -1.427979566297198E-4   -2.140214126126033E-4   -4.599062968314533E-6    3.200217183690167E-1   -1.568665139148831E-2   -2.083456174125170E-4    5.555933998155459E-5
                        -5.799491578275374E-6    1.854708799008810E-4   -2.385296234235084E-4   -2.412541285145688E-6   -1.906332061744410E-4    5.186737844309293E-5    2.685544814589869E-1    3.154240484650314E-2

 1.987500000000000E9     2.825980057203465E-1   -1.223654607573092E-2   -1.501421477082445E-4    8.430565417383611E-5   -2.680522961784551E-4    2.944758093057433E-5    7.271873055023088E-5    1.555040042576289E-4
                        -1.255421207155052E-4    8.149098033997370E-5    2.399836036636380E-1    2.093268257763477E-2   -1.994077933039418E-4    8.296132824269887E-5   -2.092935224013356E-4    1.094597174431218E-4
                        -2.498840604099172E-4    1.043522280115735E-6   -1.757819911021789E-4    8.949633750949676E-5    3.006428759292923E-1   -2.319115953602407E-2   -1.528901237317278E-4    1.335150290110171E-4
                         8.556161891218424E-5    1.660573910504349E-4   -1.920266257607289E-4    1.242387074280262E-4   -1.447240293301688E-4    1.395287639199275E-4    2.490439827313493E-1    2.812291352718032E-2

 2.000000000000000E9     2.618307155533707E-1   -1.611532024800408E-2   -9.784421841708091E-5    1.154339920710154E-4   -2.007661193175381E-4    1.818213497012546E-4    1.413318712153462E-4    5.681229303522795E-5
                        -1.156967829247896E-4    1.526655539668323E-4    2.197066916710649E-1    2.205763289635679E-2   -1.237156371568039E-4    2.110198971121645E-4   -7.317486695340794E-5    1.746285826883471E-4
                        -2.042660439876056E-4    1.665835405046011E-4   -1.192935257111139E-4    1.576516211307237E-4    2.806488478710966E-1   -2.834520750522368E-2   -1.043602251448430E-4    1.799117840843644E-4
                         1.253104291353736E-4    4.982027538796708E-5   -8.312951207303599E-5    1.963905025323281E-4   -9.629291393806720E-5    1.836926505104542E-4    2.291351972908890E-1    2.714505647983579E-2

 2.012500000000000E9     2.407626503775013E-1   -1.815119444500292E-2   -2.978395715708769E-5    1.604955535104262E-4   -6.719123006062597E-5    2.167311090188666E-4    1.584344791655354E-4    1.259373454003154E-5
                        -4.767196834254906E-5    1.641947144669721E-4    1.998683186970733E-1    2.508862536274372E-2   -4.466748357049833E-5    2.292501239648722E-4    2.568975497647741E-5    2.065525494826812E-4
                        -4.983018883772685E-5    2.239164181373704E-4   -1.428079896541993E-5    2.255325272667244E-4    2.602939147634413E-1   -3.159673512038880E-2   -1.087006149879580E-5    2.096534777079936E-4
                         1.545401962825660E-4   -2.962544954239926E-5    2.906847854220757E-5    2.146798538920031E-4    2.987659498714768E-6    2.249246553143810E-4    2.093303575822329E-1    2.812486313840102E-2

 2.025000000000000E9     2.200986539196498E-1   -1.777963273181100E-2    3.877036802633409E-5    1.276611913045591E-4    3.203696281068377E-5    2.051582529299608E-4    9.630381191646383E-5   -1.291879377252365E-4
                         5.629436762010478E-6    1.670472092073679E-4    1.806798428856679E-1    3.051970632608016E-2    8.149742810297804E-5    2.113164794784490E-4    1.357861763626458E-4    1.810967340051687E-4
                         7.377355002361517E-5    2.283048634832305E-4    7.498755435812938E-5    1.968397165243933E-4    2.397056649132723E-1   -3.257872538806771E-2    7.316614556785398E-5    1.888921998806943E-4
                         9.137736360059866E-5   -8.600009046788637E-5    1.257032546346856E-4    1.288507296960765E-4    9.970748709947321E-5    1.994603264419977E-4    1.898607275820858E-1    3.150510987601822E-2

 2.037500000000000E9     2.000411503933811E-1   -1.489972110768121E-2    8.780592384264396E-5    1.475272548206179E-4    1.512538344304283E-4    1.184504919829712E-4    2.639262435559342E-5   -1.116736642980671E-4
                         1.301117372632226E-4    1.652831693379394E-4    1.627432568362752E-1    3.837956207354540E-2    1.626655086620173E-4    1.530186755387240E-4    2.178274979433699E-4    4.297830697624472E-5
                         1.789027043086294E-4    1.612633561961697E-4    1.657985008854891E-4    1.422643291953798E-4    2.192819227255486E-1   -3.122003685312336E-2    1.694344789729095E-4    1.557850828730462E-4
                         3.233379679160148E-5   -1.260098792558329E-4    1.879585621155157E-4    4.703780553092128E-5    1.680272387253236E-4    1.458755831342039E-4    1.712304454347328E-1    3.739106312545221E-2

 2.050000000000000E9     1.810871726750061E-1   -9.554255114528853E-3    1.456624549388072E-4    6.643766619071997E-5    2.213721404422306E-4    1.799250877017992E-5   -4.211993121214053E-5   -1.176249861141457E-4
                         1.596366082871125E-4    9.653253149509523E-5    1.462495004821066E-1    4.823880056083988E-2    2.156738459215588E-4    7.343982172782585E-5    1.617715982037321E-4   -5.718686224179328E-5
                         2.223474037497717E-4    2.304044546651117E-5    1.922969798226974E-4    3.527296335142369E-5    1.995661042970477E-1   -2.767350550230472E-2    2.106218193417676E-4    5.974625426889925E-5
                        -4.698287686766320E-5   -1.100739762124443E-4    1.779943832379788E-4   -7.569302952720029E-5    2.006631357515691E-4    6.959022674471163E-5    1.538262961560618E-1    4.547538475756296E-2

 2.062500000000000E9     1.633433303121412E-1   -1.932068320317203E-3    1.552655911970240E-4    4.061608932458783E-6    1.888082860995569E-4   -8.408650766819197E-5   -7.949937001599757E-5   -6.360467226390704E-5
                         1.633810362533206E-4    1.108127138089983E-5    1.315795202035851E-1    5.999530896952471E-2    1.907729781830489E-4   -3.135583271841303E-5    8.102253716209844E-5   -1.201763039521975E-4
                         1.758507780263233E-4   -9.556586656429481E-5    1.923655750776367E-4   -3.750074548450726E-5    1.807704180394261E-1   -2.211953615533042E-2    1.958597850965871E-4   -3.070886254020965E-5
                        -9.365205584336141E-5   -6.557417048225911E-5    1.282347304726237E-4   -1.233337569504755E-4    2.032797453122572E-4   -3.197517034073698E-5    1.379728320176907E-1    5.566893022057900E-2

 2.075000000000000E9     1.469416228671757E-1    7.857180558970988E-3    1.690148513204862E-4   -5.989415801462109E-5    8.829943690446489E-5   -1.708603786385667E-4   -1.342036719026374E-4   -8.297503784482200E-6
                         1.545976043701323E-4   -6.624244925834399E-5    1.189150268379800E-1    7.347713042070149E-2    1.334464432763642E-4   -1.321530604970741E-4    1.591804130862040E-5   -1.399067286119612E-4
                         1.137045071747620E-4   -1.379619223431148E-4    1.487204139262809E-4   -1.501945450984904E-4    1.632748235368690E-1   -1.453486423791677E-2    1.656177698962812E-4   -1.210198426252161E-4
                        -1.004656756483328E-4   -3.604578374385947E-6    1.434106247754411E-5   -1.494419895247650E-4    1.745768760032548E-4   -1.025060837339891E-4    1.239620052930776E-1    6.782546978689628E-2

 2.087500000000000E9     1.320148550191157E-1    1.948868721532833E-2    1.258667990320298E-4   -9.638640335680089E-5   -8.671243107843491E-6   -1.824953053246620E-4   -7.473110898680619E-5    5.224109002593139E-5
                         1.210527492370271E-4   -1.130038131226354E-4    1.082598563389502E-1    8.850052208166655E-2    5.467187676732423E-5   -1.699833602039755E-4   -8.634213178512773E-5   -1.240334370919918E-4
                         8.361143666400686E-6   -1.525388613549896E-4    7.800000852944013E-5   -1.946172819276920E-4    1.472986394531139E-1   -5.002026608828450E-3    9.495228892722299E-5   -1.744121618417322E-4
                        -7.733479685544650E-5    7.378685134265959E-5   -6.362519590521676E-5   -1.198825932912039E-4    9.776273374147706E-5   -1.798561486692366E-4    1.117225093491524E-1    8.173401462336663E-2

 2.100000000000000E9     1.186415340410282E-1    3.265580219099789E-2    4.416146072187770E-5   -1.542839005796810E-4   -1.149449662242165E-4   -1.184483182798550E-4   -3.599085778763933E-5    8.846454870871066E-5
                         5.833090715866860E-5   -1.473245131820571E-4    9.967252471902203E-2    1.045781662296033E-1   -3.374906090194496E-5   -1.872561124310249E-4   -9.171856507327458E-5   -5.675338537378025E-5
                        -9.492272819508021E-5   -1.280660104582047E-4   -5.026129535370476E-5   -1.888037932529812E-4    1.329951211648198E-1    6.294400404983708E-3    1.628491784501807E-5   -1.831797721245082E-4
                        -2.515457068461164E-5    8.893555554610825E-5   -1.133249068172899E-4   -5.518272687058503E-5    1.494826082775238E-5   -2.038861135166856E-4    1.013644802338607E-1    9.696915707883441E-2

 2.112500000000000E9     1.069503362067855E-1    4.679556921302303E-2   -2.292284848260302E-5   -1.576579049711906E-4   -1.441408825640973E-4   -7.790287219182873E-5    2.926471556157004E-5    6.958541030919254E-5
                         4.122611155767193E-6   -1.825644221673387E-4    9.315147644777821E-2    1.211170377555958E-1   -8.353391825394372E-5   -1.396003383931707E-4   -1.443922460731512E-4    7.540040188073629E-7
                        -1.546771289001233E-4   -3.006536503570195E-5   -9.192363579658745E-5   -1.379781068530555E-4    1.204695214922856E-1    1.898116587783044E-2   -4.878929352800637E-5   -1.558443608052171E-4
                         4.184994598328872E-7    6.918001348197367E-5   -1.156992606925365E-4    1.208972379691885E-5   -4.689948377304394E-5   -1.533685088249907E-4    9.313750775524519E-2    1.130691567446918E-1

 2.125000000000000E9     9.707188084920555E-2    6.165293304430323E-2   -6.402898729796883E-5   -1.182540446676689E-4   -1.530572542404097E-4    2.117741110904616E-5    8.203897827722269E-5    4.286867028904868E-5
                        -7.062598557018992E-5   -1.301037417731704E-4    8.861942719511356E-2    1.379780453071169E-1   -1.617116751458760E-4   -4.359882807392453E-5   -7.808403681324793E-5    1.017102681707536E-4
                        -1.120128678792967E-4    4.632113076598906E-5   -1.621620703577353E-4   -7.319793158566454E-5    1.096248434815475E-1    3.287889117298878E-2   -1.215077499379376E-4   -8.507544729127097E-5
                         4.538665740829476E-5    3.140243205891291E-5   -6.763922192108845E-5    4.816868228604382E-5   -1.200720204865000E-4   -1.090484120022482E-4    8.687781018034055E-2    1.295683636307714E-1

 2.137500000000000E9     8.916938098441958E-2    7.700868163078954E-2   -9.306467273193148E-5   -9.201215158281986E-5   -4.708001192317304E-5    1.004509582384507E-4    9.756511694498900E-5   -6.094991259992314E-6
                        -1.197356588837944E-4   -7.030802188448797E-5    8.609456321896046E-2    1.545939800783185E-1   -1.745393423519804E-4    3.333461072026236E-5   -4.824521045545557E-5    7.039509739193442E-5
                        -1.243756954368635E-4    9.242783572287524E-5   -1.474226730380902E-4    1.814281471891680E-5    1.005142325525288E-1    4.761409692316482E-2   -1.288128984602933E-4   -5.921573519231037E-5
                         9.189046076249632E-5    1.666071779049850E-5   -4.647699491825005E-6    6.924141109522104E-5   -1.511956275173629E-4   -6.424216868280843E-5    8.282700614925902E-2    1.462823441511182E-1

 2.150000000000000E9     8.331756833612206E-2    9.244245486640951E-2   -1.240463684375530E-4   -1.943959624083061E-7   -4.858048978810864E-5    1.044432475865075E-4    5.380461687156278E-5   -4.319935340042339E-5
                        -1.162596544570851E-4   -4.194197477072030E-5    8.567102888039047E-2    1.709017713312911E-1   -1.179370873731865E-4    1.019832906559378E-4    3.063805200052295E-5    6.587086742093382E-5
                        -2.095878553597161E-5    1.020792224916867E-4   -1.137967722052807E-4    1.034076399658636E-4    9.321184622426774E-2    6.284415715474559E-2   -1.340863850868034E-4    4.410092311796793E-6
                         6.534833465402559E-5   -4.041211425648360E-5    9.941715284299066E-6    9.511568165575203E-5   -1.346302509653381E-4    3.719437255019101E-6    8.102016341506406E-2    1.629602027497930E-1

 2.162500000000000E9     7.960994872325876E-2    1.080599959372182E-1   -1.171393010307967E-4    5.297588619565943E-6    5.753836199774842E-5    8.640669909653268E-5    2.881891164985308E-5   -5.294067553434886E-5
                        -1.174327674816478E-4    4.615740454114003E-5    8.727027027417519E-2    1.866984329922639E-1   -6.236978491447743E-5    1.315590984667452E-4    5.522051734924076E-5    6.144045221850710E-5
                         4.073824128203532E-5    1.243694104834807E-4   -5.839377581997115E-5    1.455338739609214E-4    8.767708002866523E-2    7.820552376855860E-2   -1.167579513445030E-4    4.852859734653357E-5
                         2.676812976599062E-5   -4.971071886265758E-5    3.754136147494178E-5    5.273471024865390E-5   -1.307089068977190E-4    5.620401039000443E-5    8.129455376928819E-2    1.793893579948761E-1

 2.175000000000000E9     7.779108476286832E-2    1.235451744601494E-1   -6.831857448267177E-5    7.101275620708490E-5    7.359389496041820E-5    5.316153398232541E-5   -3.205384234195086E-5   -6.869577459376166E-5
                        -5.942036368529315E-5    8.428269184156114E-5    9.058259872625422E-2    2.019228527784491E-1    1.720614348095495E-5    1.482826421648368E-4    7.853463361826512E-5    2.484134500457757E-5
                         5.867040475548764E-5    5.574523296366620E-5    2.095610491560467E-5    1.330724965179692E-4    8.392825398622400E-2    9.342724635814341E-2   -6.494088891615090E-5    9.852305934299247E-5
                         1.892587511915161E-5   -6.386627640902158E-5    5.732564558986189E-5   -1.682417278979796E-5   -7.222372630790706E-5    9.457405856472918E-5    8.344443237145208E-2    1.955346876829771E-1

 2.187500000000000E9     7.787446092612474E-2    1.389265890367515E-1   -4.088388304523470E-5    1.094959407911547E-4    6.275041759015102E-5    1.063413461628787E-5   -1.893784752761433E-5   -3.295753330705994E-5
                        -3.028933537926557E-5    9.425760630709333E-5    9.549839428783308E-2    2.166068832463578E-1    4.623801569315186E-5    9.787824869302172E-5    9.425973428348161E-5   -2.173265251573392E-5
                         9.119783025341379E-5    1.045254830803114E-5    6.343521810478134E-5    1.229392130260709E-4    8.193669619758871E-2    1.084003282821747E-1   -2.894261854289391E-5    1.187029814567089E-4
                        -3.516815747763452E-5   -5.723936954758107E-5    5.520734987514084E-5   -4.765151779268736E-5   -4.909691318809868E-5    1.117435322290803E-4    8.724485577306308E-2    2.111837029282519E-1

 2.200000000000000E9     7.948549340579580E-2    1.542741493254191E-1    1.334566984410280E-5    1.017545686021644E-4    5.816176343338988E-5   -1.499325899903193E-5   -1.307414220668406E-5   -2.604171344597370E-5
                         3.122798293434741E-6    9.785645993867061E-5    1.016903706353363E-1    2.306705988154764E-1    1.090681046994258E-4    5.689546213828687E-5    4.909481347648938E-5   -3.669565640977219E-5
                         8.390069003695133E-5   -2.663067103825889E-5    1.256044000968240E-4    5.047125297631633E-5    8.170272325140326E-2    1.230846023235200E-1    1.162802146924466E-5    1.118074430594230E-4
                        -4.513694446329585E-5    4.804178742308743E-6    6.295154667352160E-5   -4.165907853147373E-5    1.604037928605238E-5    1.010539191667677E-4    9.253032993045977E-2    2.262605878496612E-1

 2.212500000000000E9     8.243443949416078E-2    1.692920141202356E-1    3.304972079215024E-5    6.798846950886664E-5    7.198937959485410E-5   -7.029574826509124E-5   -4.733131428397741E-5    3.750182167771235E-5
                         4.819402376884663E-5    4.359930828756020E-5    1.088025573820178E-1    2.441151532965425E-1    9.987843892501676E-5   -2.626605096076899E-6   -1.682332586822338E-5   -2.720379675780210E-5
                         5.416898403678462E-5   -7.065985126916855E-5    1.022372386749226E-4    1.066698408128424E-6    8.313584715289676E-2    1.373609390451681E-1    5.696492911918933E-5    7.146492702950700E-5
                        -5.628982112200698E-5    3.129103187507703E-6   -2.885320389044136E-5   -6.429808322188620E-5    5.255864787051005E-5    8.809228723944972E-5    9.902340364010082E-2    2.405766994971390E-1

 2.225000000000000E9     8.638412053838680E-2    1.838707892702951E-1    5.700718269057241E-5    1.752741132823815E-5   -1.871748070088913E-5   -7.623012929857111E-5   -1.159212124670444E-5    3.402433747698195E-5
                         6.680649309724841E-5    4.493900920040545E-5    1.167995991995476E-1    2.565392412937859E-1    7.812440169637272E-5   -3.764683419466094E-5   -2.946735716249445E-5   -5.072852792670445E-5
                         6.081933796251191E-6   -6.846931501318378E-5    9.938225385087213E-5   -7.808221978121268E-5    8.607022899317832E-2    1.513174978645528E-1    7.248685140237713E-5    4.255165140166475E-5
                        -2.553442898746419E-5    4.143222106117184E-5   -2.832018614502637E-5   -3.074201774435994E-5    7.366860602367342E-5    6.819596555879235E-5    1.065744061437643E-1    2.539384268486623E-1

 2.237500000000000E9     9.136042332667832E-2    1.977601400354894E-1    6.794186021751107E-5    1.598404537551608E-6   -5.929684625781249E-5   -3.210407621150945E-5    1.116761974286186E-5    4.912524021121859E-5
                         4.637146712827791E-5   -5.597086429235845E-6    1.254692897011084E-1    2.678394352276163E-1    5.653975927863185E-5   -9.382368555180067E-5   -4.178859795892681E-5   -3.462132202119006E-5
                        -3.083519489367852E-5   -5.148416456803226E-5    4.898014146995735E-5   -7.388407183760303E-5    9.026040717587741E-2    1.649652820487330E-1    7.025999012347752E-5   -8.479461589142615E-6
                        -2.611287310416610E-6    1.584272648844789E-5   -4.254430017981099E-5   -4.577710134340456E-6    6.038613238101799E-5    2.152431729879499E-5    1.151245212282615E-1    2.662574660878549E-1

 2.250000000000000E9     9.727042575386836E-2    2.108434111284639E-1    5.550967291242323E-5   -5.434769549190351E-5   -5.437328858008816E-5   -1.446808997532065E-5    3.939449350972636E-5    5.155640040154386E-5
                         4.719558683147665E-5   -8.986313785923064E-6    1.350484047992666E-1    2.781400596855917E-1    1.213983756164129E-5   -6.850660933182012E-5   -5.593987869779256E-5    5.891338096628627E-6
                        -6.404367787652853E-5   -1.520533343452382E-5    1.454513346199323E-5   -6.392890129417596E-5    9.546140076178412E-2    1.780464960622629E-1    6.813118741261946E-5   -1.203291302828338E-5
                         3.225858615586267E-5    1.693064227368598E-5   -2.817816362344938E-5    2.484544196167693E-5    7.219798376045976E-5   -1.006009861689197E-5    1.249320110906199E-1    2.774023998114297E-1

 2.262500000000000E9     1.040921092865534E-1    2.228848928017943E-1    3.506394787159468E-5   -1.770490646040796E-5   -7.428448219458024E-5   -1.878907362517597E-6    1.805863014754750E-5   -2.020293444311890E-7
                         5.848259482439362E-5   -4.765868389919981E-5    1.455351169427469E-1    2.871737831697806E-1   -5.558000906758257E-5   -9.100336764411812E-5   -2.914654316494834E-5    1.217527918812512E-6
                        -5.541906048427634E-5   -6.487314409574208E-6   -3.379341196815448E-5   -8.824324826819833E-5    1.015348609024414E-1    1.905106444377826E-1    4.843165409518592E-5   -4.834669087841772E-5
                         4.370251316530807E-5   -5.642757846082485E-7   -1.804303423643495E-5    3.048493718606396E-5    6.794449476090874E-5   -3.683722627202115E-5    1.357181834836988E-1    2.876276109491825E-1

 2.275000000000000E9     1.118838142536467E-1    2.337976889360714E-1    8.334272722099553E-6   -2.701780454985739E-5   -2.731873182900691E-5    2.044236185022376E-5    3.188197667426988E-5    3.795374496033575E-6
                        -6.810274372200287E-6   -6.342618994933523E-5    1.567693891246565E-1    2.953930758018172E-1   -6.690995102946761E-5   -6.332023630093722E-5   -6.970956321378341E-7    3.369411360503202E-5
                        -4.521105338066331E-5    3.647782009875998E-5   -4.364217628759239E-5   -4.721159888650660E-5    1.084007441926153E-1    2.022353017616723E-1   -8.962743780867438E-7   -3.946116482797663E-5
                         2.376974943442780E-5   -3.606714642323842E-6   -2.826650640897189E-5    2.858707646159279E-5    1.179221228828664E-5   -5.352859564152459E-5    1.471675140940638E-1    2.969560552614647E-1

 2.287500000000000E9     1.208534371391461E-1    2.437158152885771E-1   -1.068746282877055E-5   -4.425462174733251E-5   -3.828286812903144E-6    2.765932197216354E-5   -5.975452028986127E-6   -1.462998407249290E-5
                         1.449104900307403E-5   -1.947924109799483E-5    1.687298226810478E-1    3.027007888207515E-1   -7.795369520072727E-5   -8.082284704891259E-6    1.625402968398442E-5    3.449444071178516E-5
                        -2.621279603298316E-5    5.414761215233134E-5   -4.605763976366117E-5    7.675454968215778E-6    1.160805527022597E-1    2.130256927962794E-1    1.671784241738335E-5   -4.493519095249282E-5
                         1.595477032211673E-5   -6.182435607612763E-6   -1.567912213508289E-5    9.343698656101302E-6   -2.570364091805954E-5   -5.348048264837951E-5    1.593259249244466E-1    3.053849719696851E-1

 2.300000000000000E9     1.308721239054270E-1    2.528466574951708E-1   -1.237789550390869E-5   -2.457569260745317E-5    6.013689329434757E-6    4.208643761408100E-5    2.206173716650565E-5   -2.847033365985819E-5
                        -3.563637305203211E-5   -1.801548358443798E-5    1.812625405516535E-1    3.093372458888507E-1   -7.296842533890347E-5    2.390358835653418E-5    1.173620302781616E-5    3.694206946806448E-6
                         1.011548585490396E-5    3.796807093066720E-5   -5.587469182705491E-5    2.916401561660943E-5    1.244998401265780E-1    2.228545985879547E-1   -7.172910354114709E-6   -3.010114429639706E-5
                         2.414815416999713E-5   -4.675109955472884E-5    3.965764735668030E-5    4.627025292657202E-5   -3.938152146802376E-5   -5.065973776641852E-5    1.720026205165083E-1    3.128928183991859E-1

 2.312500000000000E9     1.417457487760965E-1    2.611141933773193E-1   -3.748690194114580E-5   -1.857136150742931E-5    5.370852765520133E-5    5.335179400537733E-5   -3.791539004973205E-5   -6.240898345041772E-6
                        -4.900990558475130E-5   -3.651203852884373E-5    1.939889061978265E-1    3.150955597021005E-1   -3.014984472742014E-5    9.969348075483608E-7    3.351900786289639E-5    2.132784228515916E-5
                         4.206263641595022E-5    2.930817473928648E-5   -5.006788598856625E-5    2.439278343409996E-5    1.337394356647301E-1    2.316431667718235E-1    1.727892629243183E-6   -2.969634125902374E-5
                        -6.993493808066799E-6   -6.467089831694306E-6    1.108431100434268E-5   -6.843335364310863E-6   -4.332103662969105E-5   -2.704478847554493E-5    1.849610392953422E-1    3.192264828825435E-1

 2.325000000000000E9     1.534153249968512E-1    2.687582286140220E-1   -4.688934568584313E-5   -7.669554004503690E-7    2.334680508040745E-5    7.519185835268223E-6   -5.547160749713853E-6    2.143754636234444E-6
                        -4.753534106636279E-5   -1.354774111791122E-5    2.069426106397719E-1    3.200595539387389E-1   -3.037256650013825E-5    5.830002043937127E-5    3.273361701739138E-5   -1.693675105006538E-5
                         4.865769794081737E-5    1.509864115462655E-5   -1.147523724444573E-5    5.085590444888375E-5    1.438345803125069E-1    2.394326051940176E-1   -4.918382352985039E-5    1.268300337367866E-5
                        -1.682438007908947E-5   -2.127483351165194E-5    1.570556883719693E-5    9.714091916310254E-6   -3.514934600830159E-5    1.233736718330341E-5    1.983070038249614E-1    3.245471025661180E-1

 2.337500000000000E9     1.653567850227760E-1    2.758666858095401E-1   -2.155031873915004E-5    1.601316335942006E-5    3.587303222666934E-5   -2.766117494064845E-5   -2.229976547644032E-6    9.182833368468936E-6
                        -4.007711382653032E-5    4.440180989123369E-5    2.199842334145665E-1    3.239966982053419E-1    4.217238263095092E-6    5.705670482315976E-5    3.693522419440874E-6   -1.793475504813694E-5
                         3.838935698688637E-5   -2.648222821662116E-5    3.129526092959531E-5    3.760406243029194E-5    1.547397579016526E-1    2.464064278214919E-1   -3.229459785657999E-5    1.647068104340463E-5
                        -4.992125682470184E-6   -6.484888797170632E-6    2.026688922211981E-5   -2.858229839503862E-5   -3.468444359698416E-5   -3.645049945469626E-6    2.118348670346564E-1    3.288143923053413E-1

 2.350000000000000E9     1.774261377558540E-1    2.821925244171360E-1    8.573804896444342E-6    2.296443343334510E-5    2.083136692304655E-5   -4.069642781688351E-5   -4.699509345484321E-5    8.825952643620740E-6
                        -2.055167784228492E-5    5.253611515272470E-5    2.330798621872662E-1    3.269747792876337E-1    3.011888899782505E-5    3.546952070644809E-5    3.590382955662916E-5   -1.779190256356586E-5
                        -2.458428060132483E-5   -3.377611768785582E-5   -8.585344250173635E-7    2.710638506472756E-5    1.662027726306275E-1    2.525252723224551E-1    6.096238577534588E-6    2.522872814119985E-5
                        -3.308632454596264E-6    8.342988698185682E-6    2.787627733373676E-5   -4.016994932054198E-5   -8.347754363683995E-6    3.503435905471775E-5    2.256555682684132E-1    3.318870831021032E-1

 2.362500000000000E9     1.894375087631850E-1    2.875469812020938E-1    3.464465877181389E-5    9.260822415980979E-6    3.900252224024739E-5   -5.082932587989583E-5   -3.043661775385611E-5    2.958101482292001E-6
                         2.275486987983133E-5    5.629856520957563E-7    2.462638894586583E-1    3.288039490995620E-1    1.200732114234627E-5    1.262607747189292E-5   -4.026927760706042E-5   -4.917993360493259E-6
                        -3.322646181648115E-5   -2.922068530742110E-5    2.519424867281613E-5    4.171449442788643E-5    1.780434822446385E-1    2.578673783085082E-1    4.242631110074117E-5    4.056358578112785E-5
                        -2.910775998047190E-5    5.552467812106224E-6    1.885807126502027E-5   -1.089498852890503E-5   -1.147171112582578E-5    3.766271423132308E-5    2.397580652713570E-1    3.337190091536656E-1

 2.375000000000000E9     2.014706057215565E-1    2.918136416529890E-1    2.070588377122385E-5    5.957253462231307E-6   -4.212724541472876E-5   -4.192492999984487E-5    1.784648066540547E-5    2.716181460580132E-5
                         1.053099693268011E-5    2.593468019261216E-5    2.595678815056746E-1    3.295203751409863E-1    4.451393732129563E-5   -9.450499204120259E-6    2.082418846567868E-5    1.786737834773903E-5
                        -1.036350857432674E-5   -2.216407976294868E-5    2.412131128219642E-5    1.097630110139079E-6    1.901147343547068E-1    2.623998170780582E-1    3.807822979746897E-6   -7.014629624267799E-6
                         2.441367830292044E-5    1.311569417675046E-5   -2.022440100648186E-5   -1.917737913653103E-6   -1.819970064036239E-6    2.604911517150264E-5    2.539209617768963E-1    3.345935305188867E-1

 2.387500000000000E9     2.135732417041912E-1    2.947281321777028E-1    2.022363725346674E-5    1.634843864581099E-5   -3.382268085407827E-5    1.258652152205539E-6    8.606042098113139E-6    1.396272610859122E-5
                         1.078081449449212E-5    4.444907766865082E-5    2.731067034303602E-1    3.292686254956119E-1    3.517180777472206E-5    3.087496898196941E-6    1.424227115036224E-6    5.725643754608753E-6
                        -1.783798163030526E-5   -2.427234692009963E-5    2.492453247630188E-5   -2.128159225483452E-5    2.021814126261603E-1    2.660665094104411E-1    3.292183233115762E-5    2.955698964039447E-5
                         1.461913081157442E-5    8.114611555903546E-6    1.343126302394162E-5    5.355059998862789E-6    2.034459240293311E-5    9.436012695176572E-6    2.682299245720725E-1    3.347354849797098E-1

 2.400000000000000E9     2.258530905606841E-1    2.963764686634857E-1    2.197045761058592E-5    1.113503190163438E-6   -5.023231989390916E-5    2.852168908669017E-5   -3.986330863790072E-7   -2.237214540692750E-6
                         9.506723517788088E-6   -7.870689724424458E-6    2.867563596981155E-1    3.284232110788590E-1    2.495492156808249E-5   -1.419446723639523E-5   -1.462446330616727E-5   -2.148239971321776E-5
                        -1.964682834122660E-6   -3.299647056613289E-5    2.836845009799742E-5   -2.958459511569249E-5    2.141779489567310E-1    2.687682400429084E-1    9.969965820867070E-6   -1.388888435910360E-5
                         1.331583906119779E-5    1.116811544702469E-5   -1.011909645379909E-5   -8.453346231436477E-6    3.343550801359515E-5   -1.077380465130083E-5    2.822963941910668E-1    3.341162947110064E-1

 2.412500000000000E9     2.384777529837061E-1    2.967242877328747E-1    1.966903472358056E-5   -1.837497547643470E-5    2.224932131519648E-6    4.183681696782848E-5    1.716223970986481E-5   -1.137392602111320E-5
                         3.073566137162033E-5    2.444601222989240E-6    3.001933503894355E-1    3.268164499092469E-1   -1.358030909779689E-6   -5.173047182734918E-6    6.145168391837964E-6    1.787254831592765E-5
                        -8.530153215234306E-6    3.272536840052945E-5    3.692093032729274E-6   -3.134335408910821E-6    2.261974893256949E-1    2.704507312064386E-1    3.897900042407352E-5    4.168020198500335E-6
                         2.047666855844917E-5   -3.465026358473989E-5   -5.006795371996934E-6    9.840182908094650E-6    3.038809364138570E-5   -1.407301621402815E-5    2.960943996602286E-1    3.327961783882492E-1

 2.425000000000000E9     2.513402697436761E-1    2.962996454413631E-1    9.026908177736913E-6    5.809573955508692E-6    7.915964463864675E-6    1.478440730780916E-5   -1.665794374102709E-5   -8.061473440608005E-6
                        -1.372037898311292E-7   -2.904004527174797E-5    3.133477407918520E-1    3.246719803933769E-1    6.690045745229266E-6   -6.900724894967437E-6    3.350140044462930E-5    3.203004281780522E-5
                        -1.405378817457371E-5   -7.395083718212480E-6   -5.748053646666925E-6   -2.579118134709228E-5    2.379914784267976E-1    2.711270135096439E-1    1.609690205207756E-5   -4.831483203301823E-5
                         6.190660387006313E-6    1.047323196276690E-5    1.763400874285135E-5    2.219829540135738E-5    1.246934207786093E-5    6.162407257870503E-6    3.094340710966718E-1    3.305585432534845E-1

 2.437500000000000E9     2.642818931533346E-1    2.952515490167355E-1    1.468243871693802E-5   -9.762211823583434E-6    2.587444754386554E-5   -1.636653886258850E-7   -2.766537752030581E-5    2.048510540576570E-6
                        -1.747795003816007E-5   -3.437269967183723E-5    3.259276767500084E-1    3.218645889733383E-1   -2.964769792941496E-5   -7.628615746714071E-6    2.671945743618765E-5   -3.212891536065923E-5
                         3.405499457908566E-5    5.741906041470080E-6   -3.098468769458951E-5   -2.418551136239699E-5    2.497673068736002E-1    2.707721537490099E-1    1.976727898603548E-5   -3.054760770761449E-5
                        -2.646113674639850E-5   -5.752460723271891E-6    8.230968376092173E-6    2.590071124272185E-5   -5.065114109174050E-6   -5.990130126119098E-5    3.221978401676026E-1    3.274621978536304E-1

 2.450000000000000E9     2.770240276276669E-1    2.938343512458491E-1   -7.832257325626804E-6   -3.912048405915029E-5    2.411450864164861E-5   -4.190930410409328E-6    7.212475014834865E-6   -4.094586929391101E-5
                         1.872419082640450E-5   -6.864152167596975E-6    3.379088065838978E-1    3.183970062366550E-1   -3.674264510613087E-5    8.879847271960881E-6   -3.469346975279439E-5   -9.559156158821645E-6
                         2.904074629866517E-5    1.608584203648344E-5   -1.308206563579250E-6   -2.037898244035038E-5    2.614515466346625E-1    2.696692253132794E-1   -2.175968530695266E-5   -3.880484022356203E-5
                        -2.069389602663673E-5    1.027197237921318E-5    2.367730572005340E-5   -1.293528989422670E-5   -1.932210763729419E-5   -4.435588443319072E-5    3.345575237088514E-1    3.235286031189477E-1

 2.462500000000000E9     2.892207519260204E-1    2.922587721016559E-1    8.584917588733116E-6   -1.219718736847105E-5    2.015365729515270E-5    1.488199242686235E-5   -1.455504854779968E-5    5.805924879234187E-6
                        -1.529687053148849E-5   -1.573603877085088E-5    3.495070774101859E-1    3.139786574162518E-1   -1.213487361169736E-6   -2.077167710143767E-6   -1.230311886064825E-6   -3.175522339808286E-5
                         2.386499570714363E-5   -1.438880722332004E-5   -3.908631164183347E-5   -1.081889445553309E-5    2.729393831815699E-1    2.677635700093161E-1   -8.615396055321085E-6   -4.116036611901989E-5
                         1.026958206917539E-5    1.466697319094534E-5   -8.106896687597717E-6   -3.826027189608949E-5   -3.158134692001973E-5   -4.025042737774385E-5    3.466511922120067E-1    3.187985921884041E-1

 2.475000000000000E9     3.007616892609540E-1    2.902412697075913E-1   -4.203758243085880E-5   -2.069036287242975E-5    1.521093380861946E-5   -8.195628658864410E-6   -9.698580454680663E-6   -2.913696319473081E-5
                        -1.858491055538431E-5   -1.239452517590147E-5    3.607375787993681E-1    3.088573190330222E-1    5.295889354457015E-8   -3.484385092406177E-6    4.068677471344775E-6    3.253767023359843E-5
                         3.635043627426627E-6   -3.170398572080267E-5    1.043218908211337E-5    9.269127434163624E-7    2.843183998442021E-1    2.652053400036384E-1   -3.507885859163332E-5   -6.817984435447838E-6
                        -2.790345064182150E-6   -1.423933396612055E-5   -6.174176927344585E-6   -3.690006518286644E-6   -3.200122816373216E-5   -1.803745169931138E-5    3.585918845580289E-1    3.134788266572631E-1

 2.487500000000000E9     3.117088739974603E-1    2.876855921481834E-1   -8.388554463730934E-7   -8.900919290224101E-6   -1.489304713271349E-5    1.270321128345888E-5    1.492223800272107E-5    2.964240275364835E-6
                        -3.325729526833232E-5   -2.322524509019518E-5    3.715896393903820E-1    3.032683854533040E-1   -4.126828114404669E-5    1.135311690320186E-5   -1.343230472320356E-5    1.691555688341433E-5
                         2.124169624108214E-5   -1.681224130399002E-5    2.435178660477180E-6    1.396535624206362E-5    2.952932322982569E-1    2.621176909674507E-1   -4.088753364256075E-5   -2.418784471500146E-5
                        -1.017309577005078E-5    2.334210734262843E-5    1.693544828686248E-5   -1.748660394608187E-5   -1.788785399211502E-5    1.084114931311272E-5    3.701299502338010E-1    3.075608818490095E-1

 2.500000000000000E9     3.220157514321068E-1    2.843642356542939E-1   -3.060479394228867E-5    7.070127802615389E-6    1.573432826368573E-5   -1.135399842589785E-5   -7.588484393231170E-6    1.557336659222803E-5
                        -1.660764475209085E-5   -3.758971449922609E-5    3.822093474728174E-1    2.970792939787272E-1   -1.218254114300378E-5    1.903209476701793E-5   -1.926063773004235E-5   -2.114172414138183E-5
                         1.103623006707595E-5   -1.877506156290664E-6    1.802495935967604E-5    3.196287104922553E-5    3.058725488315328E-1    2.585943129109163E-1   -3.984992881852081E-5    1.519249105823306E-5
                         6.357346406861742E-6    1.575659368417131E-5   -2.569779719822997E-6    1.555525945792620E-5   -2.889921370234844E-5    1.825585527411904E-5    3.812574715002502E-1    3.015601776904882E-1

 2.512500000000000E9     3.315848311545752E-1    2.801355506482201E-1   -1.420007932370926E-5   -2.154571369257537E-6    9.689098772043184E-6   -6.069063458625091E-6    3.087809997484996E-5    2.212795694229943E-5
                        -2.394296876868012E-5    1.595894939824111E-5    3.926131447139563E-1    2.906683178308858E-1    2.180304690527923E-5    8.807816343746759E-6   -1.284823900765847E-5    1.475056021417809E-5
                        -1.859156765915561E-5   -7.053522591568277E-6   -5.571141307715972E-6    2.253490861078501E-6    3.161584670987798E-1    2.547363061117429E-1   -3.977857587357560E-5    3.593475380124689E-5
                         8.260753827914491E-7   -1.654220348624015E-6   -3.232551506097861E-5    1.082066695402639E-5   -1.160048786020711E-5    9.910189077810658E-6    3.920044675653535E-1    2.952837339183915E-1

 2.525000000000000E9     3.409716329429270E-1    2.751314765658651E-1   -1.244039055838687E-5   -9.279677181628727E-6   -3.712606837615489E-5   -6.372461587269292E-6    1.681992412485926E-5   -2.415982412332796E-5
                        -1.410821072080230E-5    2.314643209536579E-5    4.025518512092811E-1    2.842061452447401E-1    2.944777476470310E-6    2.467632225241138E-5    1.985680363803586E-5    6.636182419199971E-7
                        -3.695848802869416E-5   -4.570246170878903E-5   -1.654402857727369E-6    2.384245185735699E-5    3.258562929780565E-1    2.504726093638612E-1   -1.710795040561432E-5    3.015476286029313E-5
                         2.225160550352902E-5    1.824499084685740E-5   -3.791557832723610E-5    4.197416901841377E-6   -1.920899485990585E-5    3.988027752907944E-5    4.020804635485208E-1    2.889312007630747E-1

 2.537500000000000E9     3.503082891590189E-1    2.693291902505130E-1    7.668965087223561E-7    2.372997269144347E-5    6.557700753832492E-6    5.156717238541563E-6   -2.412924195282021E-5    1.376812409703581E-5
                        -4.282426053484325E-5    2.902088058984588E-5    4.118754253356947E-1    2.778400140725913E-1   -3.953113556383138E-6    1.608442618826043E-5   -1.440205385278126E-5   -6.898316894267867E-6
                         1.585360857749984E-5    1.920682811608723E-5    4.955481142628160E-5   -1.552054252964461E-5    3.348598676902824E-1    2.459553590712085E-1   -7.076133391127012E-6    2.609484180939125E-5
                        -6.853661448391845E-6    4.991990404309996E-6   -6.712508615008376E-6    4.115200728431033E-5   -4.474235252942678E-6    4.038134233121692E-5    4.113251402761268E-1    2.823143194635194E-1

 2.550000000000000E9     3.597402366337891E-1    2.634635500302171E-1   -2.273062923113909E-5   -3.693922761044222E-6    2.028617279545041E-5    2.587555520671587E-5   -5.424430541120169E-7   -4.689584831122408E-5
                         1.013544254008725E-5    1.604252338610243E-5    4.206205639268000E-1    2.711386314160567E-1    1.165265492079305E-5    2.462666849776960E-5   -1.109569498271254E-5    1.943739414926174E-5
                        -1.342884321614425E-5    2.726474318491607E-5    3.222018832496601E-5   -2.261930045834208E-6    3.434719790771105E-1    2.411125062540860E-1   -7.272628548347821E-6    3.915638129259140E-5
                         1.853047088804207E-5    2.380507588654021E-5    4.537956101051855E-6    2.972232179769180E-5    2.908571523994836E-5    2.913498512195344E-5    4.201031100106912E-1    2.751300586438910E-1

 2.562500000000000E9     3.691043322118135E-1    2.574835396185700E-1    2.492487063659506E-6    4.080233496160790E-5    8.149181339350091E-6   -1.255379219916685E-5    6.650286111461440E-6    3.142662235067415E-5
                        -4.584490698114535E-6    5.888778374798982E-5    4.288629156939482E-1    2.640858629416590E-1    3.323720243315775E-5    8.044782734502776E-7    4.611490405411137E-6   -5.927472012265492E-6
                         2.410481762339654E-5    1.744079524245633E-5    8.295958738832913E-6   -1.024888156076996E-5    3.517966577599459E-1    2.359242530982725E-1    2.323753073523289E-5    3.552356759347819E-5
                         1.121665941787905E-5    1.183343708985456E-7   -3.425345700384946E-6    4.125804848829898E-5    1.434616024129703E-5    4.337956364959291E-5    4.285197981675589E-1    2.675431465592123E-1

 2.575000000000000E9     3.782416157755474E-1    2.517603352627619E-1   -9.976315674819262E-7    2.337265472515453E-5    1.482835840210648E-5    9.412680222203714E-6    2.841044567867376E-5   -8.519171196647776E-6
                        -2.740017526780585E-5    3.518553975015840E-5    4.368082049341950E-1    2.569155067345565E-1    2.171986586123312E-5    1.961083171446424E-5   -2.470033301965625E-5   -7.081660532640126E-6
                         3.017184882741132E-5    2.675116745704973E-5    1.426340645051835E-6   -6.938933070723348E-6    3.598130224978993E-1    2.306017217680079E-1    5.037906039978149E-5    3.045486930584026E-5
                         9.148954098061910E-7    1.031645233280110E-5    6.714698982485296E-6   -1.874436427349861E-5    3.707794766979941E-5    2.657991583121029E-5    4.368311337425557E-1    2.596599747659818E-1

 2.587500000000000E9     3.868649117983896E-1    2.464676929912900E-1    9.116652218155410E-6    5.162507648989463E-6   -9.020803837402762E-6    6.154213135410732E-7   -1.932595517302863E-5    1.908692179491906E-5
                         3.404160031739990E-5    9.992094647551019E-6    4.444166489581030E-1    2.492679948154944E-1   -1.519445518794509E-5   -2.537039381685621E-6   -2.945175880072236E-5    6.415251729373558E-6
                         1.340103079661790E-5   -1.145399861005323E-5    1.615811847788515E-6   -1.135672546333702E-5    3.674304279322186E-1    2.249592848243494E-1    3.119943559315928E-5    1.845970150343282E-5
                        -1.917076667581448E-5    1.601374910030433E-5    1.815106776523525E-5   -1.725722513708510E-5    4.045392145462154E-5    1.021695000332604E-5    4.449647354171597E-1    2.516748786297043E-1

 2.600000000000000E9     3.948935102953700E-1    2.413129820925519E-1   -7.027521456574639E-6    1.717996259092002E-5   -1.213653586722208E-5    1.225136506992060E-5    3.747250955082486E-5   -2.206864814028324E-6
                         2.139648409159870E-5   -2.324275300328129E-7    4.516720734376205E-1    2.415019570971487E-1   -1.936926470769004E-5    7.194296156460422E-6    1.411076853383866E-5    2.297702856368921E-6
                         2.417324699069378E-5   -2.595267662057044E-5   -3.372927443841889E-5   -1.113994307754074E-5    3.748866313700300E-1    2.191595432865754E-1    1.560796660967506E-5    2.384846660820099E-5
                        -2.533093814001710E-5    1.829572892255567E-5   -1.221981329621475E-5   -1.152889626768574E-5    2.800121461850800E-5    2.050535428673544E-6    4.528747005483457E-1    2.437013303038085E-1

 2.612500000000000E9     4.022581010594984E-1    2.362147804995117E-1    2.556183183948799E-5    1.595596737639094E-5    8.945979677309665E-6   -2.920201815675400E-6    8.820445944645879E-6   -6.169702174561351E-6
                        -1.837006625096976E-5   -6.287079518187776E-6    4.588914186349407E-1    2.339290246878573E-1    1.103520556272203E-5    1.403855801510889E-5   -1.040653524144492E-5    1.321174069882360E-5
                         1.004448134534274E-5    2.222742514431240E-5   -1.310225543005463E-5   -9.992261301429108E-6    3.820926652632783E-1    2.131303063772090E-1    2.366792945392641E-5   -1.288541596557067E-5
                        -2.487569883652812E-5   -9.931278578084624E-6    1.789022071851560E-5    2.540274000992059E-5    1.840457691963052E-5   -2.715236755288575E-5    4.607656415449655E-1    2.359240957021602E-1

 2.625000000000000E9     4.088849631783693E-1    2.306134721717414E-1    3.511995509740255E-5   -2.463021935912318E-5   -1.963571365318465E-5    1.707715349665924E-5   -8.190667449289781E-6   -4.611312829109627E-6
                         1.983515069180477E-5   -5.898585489368491E-6    4.660071189393909E-1    2.262278646136093E-1   -4.504377414062898E-5    1.854421489843034E-5   -1.531158927137075E-5   -1.582818012083285E-5
                        -3.619016479160416E-6   -1.766463429248789E-5   -1.937022918540424E-5   -2.256230643072652E-5    3.889821067418678E-1    2.069699387825191E-1    2.567996937980732E-5    2.727035887982644E-6
                         6.976917545821421E-6   -3.014495802065097E-6   -3.065834497225210E-6    3.691738595972861E-6    3.189496538585429E-5   -1.804302786013701E-5    4.681894437608630E-1    2.281391449331046E-1

 2.637500000000000E9     4.151220642844288E-1    2.243922666373759E-1    5.478772782318802E-5    1.060841374363667E-5   -1.620022201182105E-5   -3.587500363555509E-5    3.201346594384257E-6   -2.430028625429068E-5
                         3.390681049015992E-5   -3.181657610097805E-5    4.725452632416160E-1    2.184076875330792E-1   -2.282600735314930E-5    1.322368170707707E-5    6.096397966430195E-6   -5.034877380187431E-5
                        -3.910204220518679E-7   -1.226611871987345E-5   -2.258120958434793E-5    1.462679868335385E-6    3.955845722337009E-1    2.006792231421495E-1    8.468475358456273E-6    1.467756989874819E-6
                         5.348165136463064E-6    2.225862594100332E-5    6.658914270713058E-6    6.964579813466836E-6    2.535212350213361E-5    7.523547282891056E-6    4.750031078343477E-1    2.202899773232976E-1

 2.650000000000000E9     4.213113117503891E-1    2.174216388486536E-1   -9.524754668369214E-6   -1.127056959266222E-6   -3.832787971119335E-5    1.396030764229151E-6    1.995584543396108E-5   -1.910430652478419E-6
                         2.056028585497677E-5   -3.098515272863227E-5    4.789095924580349E-1    2.107631360860586E-1   -2.873058092329059E-5    1.448749235942243E-5    1.484945928532860E-5   -3.916951053718689E-5
                        -1.350317599741592E-6    1.107751876126016E-5    8.006829159349498E-6   -2.713973541316840E-5    4.018816634809000E-1    1.945352039696741E-1   -1.679025785520182E-5   -4.973445351727162E-5
                         2.569010655401823E-6    3.847915418344614E-5   -3.109194705679887E-5   -1.976047818239583E-5    9.831188663534791E-6   -1.567754172662623E-5    4.813301587248554E-1    2.123853776133335E-1

 2.662500000000000E9     4.276171279974427E-1    2.100548419843731E-1    5.249456086901068E-7   -2.281754440168119E-6   -4.803902138591809E-6    1.107494781543625E-5   -2.335734290037421E-5   -5.347629307943888E-6
                         1.158415359863678E-5   -3.915651160137815E-5    4.849357338179279E-1    2.031214867145893E-1   -3.514218410711509E-6    1.103053397557754E-5   -1.638256298818423E-5    5.911423354362976E-6
                         5.865923272485206E-6    7.817387638724784E-6    3.416764480773264E-6    1.378351489223517E-5    4.081323937651261E-1    1.883862210179001E-1   -2.170611633044498E-6   -3.605152632578908E-5
                         2.567855894600023E-5   -2.428819210756166E-5    7.821506009177981E-6    3.224607372363211E-5   -7.746253594477377E-6    1.720890950851926E-5    4.872933895236364E-1    2.041904320113990E-1

 2.675000000000000E9     4.340799904421555E-1    2.025585921597255E-1    5.992613109886672E-5   -7.648320347664867E-6    1.822270764609892E-5   -2.258739525062964E-5   -4.373171259129193E-5    2.359863667241581E-5
                         1.896727598223317E-5   -2.811568740417444E-5    4.905865265945881E-1    1.955662623663376E-1    3.590774291104662E-6    2.229070090393821E-5   -3.574536098559391E-5    2.862534655487989E-5
                        -1.867164658497935E-5   -4.395723017370555E-5   -1.106148181404803E-5    1.712355895308461E-5    4.141320773436609E-1    1.821982847785108E-1   -2.711077314983178E-5   -4.231245026137501E-5
                        -2.779971002640693E-5   -8.121873758317033E-6   -6.914418942699206E-6   -1.776401673702075E-5   -2.505445954632995E-5   -2.194659691623431E-5    4.929698688367394E-1    1.955474489261142E-1

 2.687500000000000E9     4.406923077657090E-1    1.954062470068318E-1    7.875865940618236E-6   -9.705130125628008E-6   -4.809479893593404E-6   -3.093808879814117E-7    4.423496802502491E-6   -1.966334349685419E-5
                        -2.292678315711118E-5   -2.904067461095520E-5    4.959993534319009E-1    1.874811507134694E-1   -3.242347322797726E-6   -1.031178838711298E-6    1.703403498599365E-6    2.431181090893719E-5
                        -8.470579310589539E-6    2.800719666992590E-5    3.273764352656209E-6    3.281045358660075E-5    4.198295911412094E-1    1.760204079503960E-1   -3.318489564515714E-5   -1.228999509688307E-5
                         3.178372411601015E-5    9.622530603154334E-6    1.168904844379581E-6    6.251771351147136E-6   -1.015962359341177E-5   -1.113940458198230E-5    4.987669814263575E-1    1.868507331009860E-1

 2.700000000000000E9     4.472507347023358E-1    1.890245876603297E-1   -3.299033000170353E-5   -2.334944200981531E-5   -9.734610392524797E-6    4.342353113926834E-6    1.766879060038140E-5   -2.830991610083126E-5
                         3.431373045159502E-5   -1.807310141656311E-5    5.012874050559346E-1    1.795976639818993E-1    3.716801525270418E-6   -9.652376867279662E-6   -7.173638566254872E-6    2.789542317606697E-7
                         1.644857892934386E-5    3.200946434606086E-6    2.603098419460754E-5    1.752361699521869E-5    4.252951148591936E-1    1.699221603790011E-1   -1.107472197316100E-5   -2.707663649757918E-5
                         1.463274920462288E-5   -3.812960970821326E-5   -5.433825859860297E-6   -1.886308769689778E-5   -2.338743899167373E-5   -6.508225859739303E-6    5.044973594773302E-1    1.781172691888930E-1

 2.712500000000000E9     4.538410752302958E-1    1.831417271164655E-1   -1.260933803747105E-5   -5.832109258336380E-5    1.111149921434093E-5    2.509317878855332E-5   -1.247182504977672E-5   -1.242512412103997E-5
                         9.023977506350473E-7   -5.882678270097381E-6    5.067696501427702E-1    1.716702320835648E-1    2.520715017459486E-5   -2.342412960343877E-5   -1.042236193637576E-5    5.822788482354342E-6
                        -1.428381128829221E-5    1.687605817628225E-6    1.293600991179657E-5    1.455779519376581E-5    4.307673849700240E-1    1.638112197814715E-1   -5.506739094482868E-5    2.934733742359192E-5
                         1.594829429719957E-8   -1.279103105223519E-6    1.304031514798781E-5   -1.088077277709493E-5   -1.429196555869819E-5    2.472064115689277E-5    5.105516633295976E-1    1.697669135827174E-1

 2.725000000000000E9     4.599714451583018E-1    1.775785678245323E-1    1.042746794162363E-5    2.720894611642763E-5    3.998755742330951E-5    2.511738731847555E-5    8.740077605230860E-6    3.380239943771497E-6
                        -3.909907493147360E-5   -2.106903974997482E-5    5.122520990923105E-1    1.639055740938359E-1    3.004615345984299E-6    5.280003244299793E-6    1.206518104161452E-6    2.653376768236292E-5
                        -7.516550486622547E-6   -1.783490905283186E-5   -3.930961051638834E-6    1.246137546452108E-5    4.361197278829836E-1    1.577488300561659E-1   -2.256782774420498E-5    4.873354920977560E-5
                        -1.544311419369865E-5   -2.770068879843008E-5    9.546201235445870E-6    1.895709567206105E-5   -8.028257950229082E-6   -1.204073384581616E-6    5.163368384034212E-1    1.616694980762989E-1

 2.737500000000000E9     4.655405109200867E-1    1.721265103238816E-1   -1.109581537935816E-5    5.721624487637505E-6   -1.576310942593346E-5   -2.980260857987129E-5   -9.505000957254575E-6   -1.537860941263622E-5
                        -1.517533177967011E-5   -1.496115387398105E-5    5.176341041690358E-1    1.560893682021289E-1   -5.932336384366929E-6    1.364273093659210E-5    7.990921938949511E-6    1.711751951255817E-5
                        -6.217886370135483E-6   -2.389333502909843E-5    1.805372826011749E-5   -1.705825266349636E-5    4.411377728890306E-1    1.514561303383030E-1   -3.998840327770271E-5    3.387976126356252E-6
                         3.003494051249962E-6   -4.127645739563682E-6    2.391712128962086E-6   -3.356498742757105E-5   -3.487835609404696E-5    3.960738727918211E-5    5.216785625105792E-1    1.536840017993836E-1

 2.750000000000000E9     4.706090053219340E-1    1.663292657482786E-1   -3.918221014740617E-5   -5.253699165882684E-6    8.271704681986511E-6   -1.738894982058643E-5    1.437488285395594E-5   -8.241103137115359E-6
                        -2.536647470355378E-5   -2.704040618430988E-5    5.227612696352887E-1    1.483450662566460E-1    6.928690390244917E-6   -2.367341838255542E-5    1.228832327149336E-5    3.090365138663740E-7
                        -7.397021952786802E-6   -7.569993911256149E-6    8.160799467890675E-6    6.219654846505658E-6    4.461106964887210E-1    1.449740971959804E-1    2.098546835402431E-6    2.379724353183588E-5
                        -6.472145976158496E-6   -2.266122756834835E-5    2.307610961343024E-5   -8.136546323087375E-6   -1.855278596251516E-5    3.049324175787004E-5    5.266613296602879E-1    1.455084626944828E-1

 2.762500000000000E9     4.752322553701370E-1    1.597268035261315E-1   -1.257183252430004E-5   -1.753508303127869E-6    9.550357370868292E-6   -7.035394109753247E-6   -1.258951481381118E-5    7.061240891512434E-6
                         5.930776597238510E-7    7.630241705264764E-6    5.277096989521602E-1    1.403542012153405E-1   -2.533786835832992E-5   -1.611732956568632E-5    1.189179187677956E-5   -7.245146864381419E-6
                         1.653419391658974E-5    4.923105865092385E-7   -6.571310321205631E-6   -1.510784651252234E-5    4.510950249422056E-1    1.383110946239608E-1   -1.617854969520539E-5    1.563707146278279E-5
                         1.813154332277033E-5    1.983920104668118E-5   -1.825185051714814E-5    3.154389442803722E-6    3.052095683185134E-5    1.285141530864136E-5    5.312924790613927E-1    1.372035192650199E-1

 2.775000000000000E9     4.799533113320210E-1    1.521494303403191E-1   -4.013818186733440E-5    8.815577854930093E-7   -2.631131303846788E-5    4.277938506120981E-5   -2.617773855168496E-5   -2.805341471876320E-6
                         5.640706037098622E-6    4.899295252256274E-6    5.323621685710527E-1    1.325052348455763E-1   -8.209217789323138E-6   -3.012856302925147E-5    9.779352583207460E-6   -9.471381812976738E-6
                         1.214986940230125E-5    1.525788069013332E-5   -6.853628980036150E-6   -3.639034556518860E-7    4.558511826850417E-1    1.316613903855234E-1    1.351066764453021E-5    2.939626189113904E-5
                        -1.052893770803471E-5    1.575577366044903E-6    7.125861241637989E-6    4.014076860719792E-5    1.954502490788604E-5    2.134303962696993E-5    5.356248079482726E-1    1.287180612097869E-1

 2.787500000000000E9     4.849908906219539E-1    1.442154714406769E-1   -1.028863269466160E-5   -1.872273430209700E-5   -2.147117411076815E-5    6.803185923905907E-7   -9.481788289058210E-6    5.411654992626751E-6
                         2.938195890840850E-5    2.621309066148694E-5    5.370385178516709E-1    1.244175250460720E-1    2.382025163124543E-6   -2.332960986301305E-5    2.338442560246219E-5   -1.778349453057471E-6
                         1.159735645814301E-5   -3.619426781720738E-5    3.530542200147236E-6   -3.452993459281450E-5    4.607439276321648E-1    1.250487247360873E-1    3.164952113871307E-5    3.868798256166138E-5
                         1.002538436249036E-5   -3.392581192254157E-5    3.069609766072656E-5   -3.790213695955854E-7    2.059197776075136E-6    2.833550526489487E-5    5.400195762368252E-1    1.198374889240080E-1

 2.800000000000000E9     4.903939834491829E-1    1.364024445928592E-1    2.640135065915498E-5    1.806880823241562E-6   -2.308082866825653E-5   -8.507098947927661E-6    2.792055192762734E-5   -1.317194811518850E-5
                         9.062676851922477E-6    1.561270019346433E-5    5.416760041251075E-1    1.162588690742909E-1    6.322328383047269E-6   -8.841687489537929E-8   -8.584959169049571E-6   -4.020891082868103E-6
                        -1.498837322682261E-5   -1.415239803796311E-5    1.457802186977507E-5    7.028327112315600E-6    4.658232938122341E-1    1.183621293303524E-1    4.301571976795592E-5    1.684369214433859E-5
                        -6.103038941956011E-6    1.204559323976475E-5   -3.022297185907671E-6    4.005921559901225E-6    7.286600811952364E-6    1.027989259391030E-5    5.445883455231167E-1    1.107592089055247E-1

 2.812500000000000E9     4.964748411393310E-1    1.287277892062141E-1    1.613515296943671E-5    1.693105436798756E-5    1.488787801000491E-5    5.391286390842215E-6   -4.894081354355678E-6   -6.741580279504826E-6
                         4.788229481502232E-6    2.903733596234932E-5    5.464592682972689E-1    1.079856561501819E-1   -5.848189064490576E-6   -2.366816652569015E-5   -2.355989910648306E-5    1.368023747014956E-5
                         2.068552284771211E-5   -1.325268722223672E-5   -1.124574235454104E-6   -4.420686997302736E-6    4.708830150690715E-1    1.118447125614650E-1    2.073362523484571E-5    2.053041497684355E-5
                         7.369063077253820E-6    2.616444910278339E-5   -2.217812589465183E-6    2.309680156005828E-6    2.428858065464812E-5    1.596815328090582E-5    5.492048216264225E-1    1.017136442143994E-1

 2.825000000000000E9     5.027157141560668E-1    1.214771614424558E-1    2.181180440708639E-5   -1.919559604436481E-5    4.716647724643970E-5    1.749625796761771E-5   -3.837272604842075E-6   -3.938655353172223E-6
                         6.284937671519992E-6    3.556210254565436E-5    5.511741615337159E-1    9.947228622786385E-2    3.062554702490438E-6   -2.064545856269712E-5    5.160057079009026E-6    1.679426330068482E-5
                         1.555911893745485E-5    2.737744571785593E-6    1.462000417338352E-5    1.766960725931716E-5    4.759460274232789E-1    1.052626548384425E-1   -1.090202675652630E-6    1.984511109908655E-5
                        -2.405914780329043E-5    1.502203291877857E-5   -2.045612906867482E-5    3.862032759478647E-6    3.452191184271221E-5   -7.299491522887152E-6    5.539948267434781E-1    9.266743320239230E-2

 2.837500000000000E9     5.088540183119893E-1    1.147788364930509E-1    2.073882289911676E-5    2.118204766459447E-5   -1.544060394035974E-5    1.824292082324920E-5    9.563053779067493E-6   -9.765046143153977E-6
                        -2.984372084630813E-5   -1.150338141074888E-5    5.559964184454089E-1    9.113098170190946E-2   -1.177789732501999E-5   -2.568919354846162E-5   -1.609398571099917E-7   -2.340362184240950E-6
                         2.618493405406150E-5    7.644932511648625E-6   -6.074926902384371E-6   -3.559338297810988E-6    4.809209620556713E-1    9.868161943355974E-2    3.029282153930984E-5    3.315836232852616E-5
                         3.974641482898346E-5    1.187261346479864E-5   -2.484038249508878E-6    1.560448496030970E-5    3.860034516870319E-5    8.316083037095027E-6    5.587149375438542E-1    8.383407440878426E-2

 2.850000000000000E9     5.146303464585213E-1    1.083231569853062E-1    2.334816813523598E-5   -5.954124965376231E-6   -1.055006671232217E-5   -4.463529258622057E-5   -1.410494452171477E-6    2.958821111727906E-5
                         1.429404030539393E-5   -2.183362970576764E-5    5.609200028680864E-1    8.249377786393094E-2   -2.591914196239072E-5    1.717625168986892E-5   -1.234446596430708E-5    1.553183761987414E-5
                         1.628848829893312E-5    2.139567799919475E-6   -1.613608830178195E-5    3.331395942646262E-5    4.857644122665589E-1    9.196277447166352E-2    3.580382493623570E-5   -1.701422447000559E-5
                        -1.741419565450488E-6    2.144980753929659E-6   -1.760057368865990E-6   -1.770422816370156E-6    2.312931182306323E-5   -1.554894204528828E-5    5.632283827767339E-1    7.519803435366615E-2

 2.862500000000000E9     5.196672278878537E-1    1.018501534562208E-1    1.632588072020748E-6    2.120129155195658E-6    2.249636476877677E-5    3.090645997625636E-5    1.760311076251043E-5   -5.589699952038079E-6
                         2.593023499161024E-5   -1.184643610578879E-5    5.653924247303617E-1    7.389620189905770E-2    2.231609970737741E-5    1.429962751852720E-5   -1.477843484381803E-5    1.590341566194515E-5
                         5.448349402598286E-6    2.576336911279997E-5   -8.446602831659438E-7   -2.505414944727309E-6    4.904631854905511E-1    8.508002874134500E-2    4.706027023819074E-6   -1.557045036418690E-5
                         1.523484226741565E-5    8.697896656682683E-6   -1.814161165311023E-5   -4.591101859467839E-6    1.264200961505881E-5   -1.628307785226293E-5    5.672867180041259E-1    6.640975904522359E-2

 2.875000000000000E9     5.244329621862340E-1    9.462607312868028E-2   -1.003258553800139E-5    6.713650113209369E-6    1.851409108056432E-6   -2.981386961620548E-5   -5.488273573371121E-9    1.819291413310194E-5
                         2.728330538048949E-6   -2.003310865144396E-5    5.696689791246430E-1    6.484772865844514E-2    5.384684456573095E-7    1.482093471194979E-6    3.016397683461082E-5   -1.475336326749568E-5
                        -2.503082531040499E-5   -2.185070838243572E-5    3.321259611157165E-5    3.374651446053448E-6    4.950128788811442E-1    7.777266712414604E-2    3.557784804380936E-7   -2.896755671646751E-5
                        -1.915593015913084E-5   -1.103288054540402E-5    8.222240310793702E-6    2.491772232919001E-5    1.714000065393019E-5   -2.243139432249590E-5    5.709901708629659E-1    5.720538853358972E-2

 2.887500000000000E9     5.287726431291312E-1    8.666093547606625E-2    1.788144424937800E-5    1.956756007314021E-7   -7.104322371504435E-6   -1.806837449639667E-5   -4.438624949650263E-6   -4.116266195924618E-6
                        -1.278343203901980E-5   -1.395134338848743E-5    5.738020619005024E-1    5.571288207609766E-2   -2.427288270178546E-5   -5.247436639067491E-7    2.184420504357544E-6   -6.652966025437798E-6
                         2.852517419103782E-6   -7.961071966614573E-6   -4.659512573542582E-6    1.052065464165990E-5    4.995602803122736E-1    7.036176114760231E-2   -7.000326594429588E-6   -5.274699176380696E-6
                        -2.293277061692986E-6   -1.459004745450132E-5    1.765605025734832E-5   -1.555421215816027E-5   -5.814599083243309E-6   -4.779180046520441E-6    5.747077560473425E-1    4.772590785270878E-2

 2.900000000000000E9     5.328411810944008E-1    7.790936499831924E-2   -3.393650298991535E-5    1.285316536837052E-5    2.014031999876061E-5    5.397326406561598E-6   -1.753772317076560E-5   -3.131958334548866E-5
                        -1.395232307875841E-6   -1.216975610225423E-5    5.777981237112215E-1    4.609206945993751E-2    6.490408592076346E-6   -1.485156324371962E-5    2.322351762550365E-5    1.673336237560629E-5
                         1.518394634385064E-5    1.467776956901596E-5    1.805720968184964E-5   -2.050236214237601E-5    5.042336814300626E-1    6.220090027412944E-2   -5.174444176637072E-6   -2.061776404927516E-5
                         8.648255485265638E-6    4.886292567740912E-6    1.692361564039675E-5   -2.409939415817388E-6   -4.836389210482331E-6   -4.953807158481253E-6    5.783178799810651E-1    3.766476035117883E-2

 2.912500000000000E9     5.374429495325556E-1    6.806572149434838E-2   -8.894939790064803E-6   -2.886628140873026E-5   -2.598183631329274E-5   -1.344599982260345E-6   -7.790981450600391E-6   -9.274493386560019E-6
                        -9.317689928358104E-6   -1.686207206689705E-6    5.820187903988979E-1    3.613292672873906E-2    2.853270632576370E-5    1.970816230963966E-5   -2.414987414906562E-6   -3.660398710644825E-5
                         6.056950372540125E-6    3.041902874046553E-5    1.425128741138520E-5    1.688578692445536E-5    5.090615070450945E-1    5.391708636315358E-2   -2.562211204165635E-5    7.060152356376743E-6
                         2.230407046984449E-5    5.502651963727877E-7    1.345813232652619E-5    7.365746914319774E-7   -2.632034926463973E-5   -1.245747165366558E-5    5.821568484107176E-1    2.752316774666512E-2

 2.925000000000000E9     5.424336335372301E-1    5.818120567884367E-2   -3.060254956173357E-5    4.954231384341128E-6   -1.338909379369631E-5   -2.866346233942550E-6   -8.053852601171873E-6    7.189048459323434E-6
                         8.003997850169605E-6   -2.094477248144241E-5    5.859532793030322E-1    2.610687690692148E-2    1.140137912738047E-5   -1.530608308595768E-5   -2.621667392639059E-6    6.009112316858956E-5
                        -4.529362479196168E-6    9.473009676614821E-6   -1.674258339703861E-5    1.926140945579177E-5    5.137671167080251E-1    4.583608984906078E-2    1.466723753419194E-7   -1.125909339646387E-5
                        -4.313092442545065E-6   -1.178216905299824E-5   -7.982297292691227E-6    1.699924346921250E-6   -3.125014993061312E-5   -2.713839441479834E-5    5.859775606282754E-1    1.735236990239916E-2

 2.937500000000000E9     5.475319443565346E-1    4.843974517435850E-2   -1.099252377585847E-6   -1.744124115115155E-5    6.434223357532894E-6   -6.027479587585006E-6   -1.123736307013817E-5    2.138816299373797E-6
                        -3.099218951242430E-6   -2.176168062410855E-5    5.897540368940182E-1    1.630486554678010E-2   -1.721898546625069E-5   -8.965408146094631E-6    1.158098473369304E-5    9.452356723651486E-6
                         1.555002693087128E-6    1.285168975743694E-5   -1.802816227359289E-5    3.133117476044874E-6    5.183201772030634E-1    3.750972659989595E-2    4.636943985152500E-6   -2.144527516637210E-5
                         2.248703053420534E-6    2.191849250157126E-5   -1.576453788984169E-5    1.517696937003282E-5   -1.296738139610002E-5   -1.495775829597720E-5    5.896590859129136E-1    7.090168749904072E-3

 2.950000000000000E9     5.530222766424673E-1    3.945290123076713E-2   -9.799484043868967E-7   -8.159436175519174E-7    4.013050002341411E-6   -1.084790580834236E-5   -2.084029001341734E-5    1.289257210389216E-5
                         2.386451347114897E-5   -2.530151545693930E-5    5.934000993494570E-1    6.209820067189122E-3   -1.358771891480536E-5   -7.139655687563219E-6    8.733970635026829E-6    1.144443487623397E-6
                        -1.793872444671682E-6   -8.948864847370290E-6   -5.889732916513314E-6   -8.015695441983721E-6    5.227993118141621E-1    2.903897940506808E-2   -4.520306294010133E-5    8.291247960244232E-6
                         4.133988773604461E-5   -5.105695098860275E-6   -1.496845796588598E-6    1.022513040407244E-5   -1.454235796831835E-5   -1.925818141606424E-5    5.929862355276092E-1   -3.094204772929080E-3

 2.962500000000000E9     5.582653715530375E-1    3.064397594588303E-2   -1.407943119645205E-5    1.617072655622713E-5    2.541198439150704E-5   -1.155431988167050E-5    1.340142409691622E-5    2.797448624003970E-6
                        -2.854783191191651E-5    2.284216537481704E-5    5.968070819930904E-1   -4.074802768644486E-3   -1.576491654088513E-5   -1.666186828054061E-5    5.800932348330122E-6    3.504201680176736E-5
                        -5.166498306714653E-6    4.843363697944532E-6    1.942593093713404E-5    8.835018304927074E-6    5.270768406718876E-1    2.046687957607234E-2   -3.529368862097481E-5   -1.836941858756986E-5
                         2.694217598382948E-5    3.044156558438394E-6   -7.132616524969552E-7   -3.592192128152192E-5   -5.006290887122749E-6    2.013808700040915E-5    5.961190890961130E-1   -1.323692291519238E-2

 2.975000000000000E9     5.628868422409755E-1    2.184506238997860E-2   -1.270036781438104E-5   -4.465991815404306E-6   -1.447125133095049E-5    3.142998218955191E-5    2.916923419949682E-5   -2.435502667015780E-5
                        -2.463634466731955E-6    1.148300266717870E-5    6.001462086873535E-1   -1.428145436928502E-2   -5.400761920575661E-6   -2.460554363592786E-5    1.104000156556236E-5   -2.744372306798457E-5
                         8.738989952449534E-6    2.174255780449260E-5    4.783398343041245E-6   -2.188860760265934E-5    5.312551568721421E-1    1.158721129187353E-2    2.642701353667766E-5   -3.452188859587221E-6
                        -1.061308623934991E-5   -1.275237739840373E-5    3.809723031419803E-6    3.717790734963003E-5   -3.077180743745200E-5    1.611510817909936E-5    5.990956475694161E-1   -2.364386347357769E-2

 2.987500000000000E9     5.669262682280138E-1    1.325721904681174E-2    1.621451053962203E-5    7.033328827308984E-6    2.522732601671674E-5    6.725205233107501E-6   -7.843592930182884E-6   -1.474869924255967E-5
                        -4.120684584972820E-6    1.042432506798579E-5    6.029075243047031E-1   -2.514259468057240E-2   -4.654287094382885E-6    1.980105683286619E-8    1.908952450593603E-5    1.274818064824599E-5
                        -5.722373336964261E-6    1.842966438705010E-6    4.710475693382035E-6   -1.187789216772802E-5    5.351013724742549E-1    2.679618121754529E-3   -9.130517155528578E-6   -1.184940545685293E-5
                        -6.559611936824791E-6   -1.714104799875773E-5    7.516138972227484E-6   -1.855283602020557E-7   -2.073923394845798E-5    5.074471454098651E-5    6.013780421378632E-1   -3.434126236756318E-2

 3.000000000000000E9     5.699787836882589E-1    3.987219874947683E-3    1.110869693709615E-5   -2.632593732592962E-5   -1.410822269263135E-5   -1.119552458430396E-5   -9.443495127718013E-6   -3.248735678182780E-6
                        -7.848075215515314E-6    2.172694735602863E-5    6.051302586314812E-1   -3.613128148892025E-2   -2.861761812710095E-5   -1.447629893837581E-5    9.986957238348399E-6    3.233659530246544E-6
                         1.470184976899647E-5    1.578005116904679E-5    1.824593524179878E-5    2.859018937341149E-6    5.384645567880741E-1   -6.602491742815670E-3   -1.924505887168811E-5    4.436112912448282E-5
                        -4.990446136188099E-6   -1.292335919542077E-5   -2.511969673615416E-5    4.521819640568157E-6    2.605472696556604E-5    1.611650875081648E-5    6.034006809957150E-1   -4.536844157240109E-2
