# Supplementary material for: Microwave Imaging for Parkinson’s Disease Detection: A Phantom-Based Feasibility Study Using Temperature-Controlled Dielectric Variations
Source: Sensors (Basel). 2025 Dec 12;25(24):7562. doi: 10.3390/s25247562 (PMC12736638; doi:10.3390/s25247562)
Supplement: Supplementary file 1 [file sensors-25-07562-s001.zip › 39.5.s4p]

#  HZ   S   RI   R     50.00 
! Rohde & Schwarz Vector Network Analyzer 
! Rohde-Schwarz,ZNA26-4Port,1332450024101213,1.95
! Created: UTC 8/28/2025, 1:45:35 PM
! freq[Hz]                re:S11                  im:S11                  re:S12                  im:S12                  re:S13                  im:S13                  re:S14                  im:S14
!                         re:S21                  im:S21                  re:S22                  im:S22                  re:S23                  im:S23                  re:S24                  im:S24
!                         re:S31                  im:S31                  re:S32                  im:S32                  re:S33                  im:S33                  re:S34                  im:S34
!                         re:S41                  im:S41                  re:S42                  im:S42                  re:S43                  im:S43                  re:S44                  im:S44
! 
 5.000000000000000E8    -2.261691772535347E-1    3.471207634994082E-1   -1.535507972641505E-2    1.779471657869515E-2   -4.032109373355786E-2   -1.127303527956588E-2    5.216530552875019E-2    1.574034731915398E-2
                        -1.535213078886123E-2    1.782658494553701E-2   -2.408552323235375E-1    3.256344635909807E-1    1.151847582340024E-2    2.513666047143152E-2   -4.060585855920601E-2   -6.773955182036474E-3
                        -4.035294210355106E-2   -1.131248676847623E-2    1.139328490652103E-2    2.512173669323806E-2   -2.563712205955170E-1    3.438900572703006E-1   -8.403490113609526E-3    1.898430478509185E-2
                         5.219028861080036E-2    1.575862548651864E-2   -4.062282739137031E-2   -6.789786754328378E-3   -8.359431456212237E-3    1.899895681314796E-2   -2.674199865393846E-1    3.375977451742042E-1

 5.125000000000000E8    -2.484265505699794E-1    3.361513941704874E-1    1.191858050679075E-3    9.890457815027025E-3   -3.108962863622145E-2    2.482557219186430E-2    4.495647342307695E-2   -2.937553091117227E-2
                         1.198045782406420E-3    9.912481326537536E-3   -2.757293433045665E-1    3.241770828363514E-1    2.732053806376171E-2    3.855045355387499E-3   -2.859806800038256E-2    2.824042323501928E-2
                        -3.109676551369721E-2    2.489649895877647E-2    2.731533886018683E-2    3.850808813253428E-3   -2.805528528206804E-1    3.447003048380103E-1    6.222169648764705E-3    5.363817923003751E-3
                         4.495803517787941E-2   -2.939371324654225E-2   -2.854512673670123E-2    2.823469341300958E-2    6.224214383757994E-3    5.332029558343492E-3   -2.928349476320862E-1    3.362911468537331E-1

 5.250000000000000E8    -2.985201089854170E-1    3.710978154867726E-1   -6.551535202750227E-3   -1.314326464043904E-3   -1.330771487549141E-3    3.364006011478398E-2    6.071273715168789E-3   -5.043943237136420E-2
                        -6.561249134195072E-3   -1.300955361479094E-3   -3.170154602537506E-1    3.764805315372050E-1    1.517361053179270E-2   -1.490596905503844E-2    2.822576016503208E-3    3.447976169792276E-2
                        -1.340099434967135E-3    3.368708243351970E-2    1.514925731791125E-2   -1.489264521143189E-2   -3.180079932401465E-1    3.949370239060261E-1   -5.685273207179082E-3   -5.177270644746440E-3
                         6.064484323981541E-3   -5.045229729067620E-2    2.878977268629334E-3    3.443127952948477E-2   -5.680912372105857E-3   -5.193608587715347E-3   -3.328797377129757E-1    3.876618186541074E-1

 5.375000000000000E8    -3.002056195283644E-1    4.420487676080778E-1   -1.682348789910428E-2    8.835599859277881E-3    1.862880533681963E-2    1.996853627045828E-2   -2.993811164128478E-2   -3.409089387733164E-2
                        -1.677381201887389E-2    8.823152363973538E-3   -3.014247273858169E-1    4.417802752653837E-1    1.238878987826159E-3   -1.473658186629929E-2    2.157776050221064E-2    1.837911862989165E-2
                         1.869644255607507E-2    1.995559764469986E-2    1.205464746420125E-3   -1.469578554981449E-2   -2.998544689541736E-1    4.617189041591944E-1   -1.532567760774953E-2    5.827287178435374E-3
                        -2.990732952583567E-2   -3.409056638843860E-2    2.156105729691496E-2    1.834808467657641E-2   -1.535107876962058E-2    5.829287993155703E-3   -3.155677498003557E-1    4.611920253332880E-1

 5.500000000000000E8    -2.542259897615581E-1    4.851792643223994E-1   -9.933466778988766E-3    2.653781914512015E-2    2.000564174202702E-2    1.913153435663173E-3   -3.945080373082489E-2   -2.485797662078980E-3
                        -9.965055610990843E-3    2.650822588690979E-2   -2.610979458030288E-1    4.701865804619134E-1   -5.782102051636518E-3   -7.739299862194991E-3    2.235192991212466E-2   -9.237993356864425E-4
                         1.999455593930251E-2    1.930671198121682E-3   -5.812111571577864E-3   -7.775056352185623E-3   -2.532398558536030E-1    4.906838571568855E-1   -8.470885767582009E-3    2.132091354128976E-2
                        -3.946804250068155E-2   -2.504940432565637E-3    2.229558439818833E-2   -9.707581220660042E-4   -8.453569799955549E-3    2.133443375588947E-2   -2.561869645954467E-1    4.945447812974126E-1

 5.625000000000000E8    -2.154026510689904E-1    4.793845317178071E-1    1.587309962367229E-2    3.086697943773253E-2    1.162267470633740E-2   -5.013758496614208E-3   -2.576799751534052E-2    2.119743204067091E-2
                         1.589744485816080E-2    3.085952938068941E-2   -2.335443174747931E-1    4.736938774744733E-1   -2.526640122630768E-3   -7.605639645369389E-4    1.083076518481174E-2   -9.585604798475977E-3
                         1.159475344860852E-2   -5.015344818382489E-3   -2.547274623447908E-3   -7.236328627331190E-4   -2.194973396356269E-1    4.866718319982247E-1    1.349822743804547E-2    2.217918996378800E-2
                        -2.580902977349414E-2    2.120012220766504E-2    1.081818713807069E-2   -9.556167895334283E-3    1.350727916487614E-2    2.214303625993992E-2   -2.155039672272495E-1    4.777446212127047E-1

 5.750000000000000E8    -2.161498105318408E-1    4.741050214798899E-1    3.184941945450465E-2    5.728416139516614E-3    9.803651773968594E-3   -4.319946236901098E-3   -5.661266964885605E-3    2.664324318150936E-2
                         3.188618364294964E-2    5.758689188742081E-3   -2.226867431726035E-1    4.800586723497466E-1    1.988436648085604E-3   -3.920448539855726E-3    5.995015138109670E-3   -5.895705579966494E-3
                         9.825008589855843E-3   -4.287185732217386E-3    1.974972253352890E-3   -3.959540890470133E-3   -2.138439881390608E-1    4.840712714311552E-1    2.081601270247914E-2    4.321633855904437E-4
                        -5.644385054801815E-3    2.663994232641722E-2    5.978770389877213E-3   -5.873235301805093E-3    2.080751251541856E-2    4.276419236746249E-4   -2.186863436904146E-1    4.707345779958329E-1

 5.875000000000000E8    -2.145924043460704E-1    5.011273069578271E-1    1.721164154223026E-2   -1.489951933907411E-2    1.148738410703528E-2   -9.703501545417425E-3    6.885210525516150E-3    2.055597996302867E-2
                         1.723142513022200E-2   -1.490121440703510E-2   -2.063028534886625E-1    5.006059970338773E-1   -9.138904791799678E-4   -9.129410688206651E-3    9.124588089227167E-3   -8.661259767058102E-3
                         1.147964212631287E-2   -9.777239589218733E-3   -9.198870342371141E-4   -9.169509026154637E-3   -2.051925921559681E-1    5.041861413081774E-1    5.513321213433496E-3   -9.628438672201584E-3
                         6.895592941500577E-3    2.056116323680391E-2    9.057857593315417E-3   -8.688617626236647E-3    5.516465387711954E-3   -9.588188376867618E-3   -2.117056498402446E-1    4.993643374283883E-1

 6.000000000000000E8    -1.837700196901144E-1    5.305067372506500E-1   -1.654413306984733E-3   -9.630745275316698E-3    5.848686099497179E-3   -1.961130325692255E-2    1.336425210533129E-2    1.669544041665353E-2
                        -1.644925336582254E-3   -9.666093647708993E-3   -1.729919693003155E-1    5.159710446551864E-1   -1.032908349007023E-2   -1.138062858512398E-2    5.206053705339657E-3   -1.893519539199764E-2
                         5.804083821978540E-3   -1.959690384922079E-2   -1.032664720857167E-2   -1.139352543989724E-2   -1.742013505650268E-1    5.238604955516419E-1   -5.165529608851188E-3    1.362860071654517E-3
                         1.341687501526534E-2    1.670612471890794E-2    5.151341581621600E-3   -1.891049532200712E-2   -5.171641774125032E-3    1.375412400813929E-3   -1.706938162262529E-1    5.227519020484849E-1

 6.125000000000000E8    -1.370405441975290E-1    5.381471217816333E-1    1.759319952845913E-3    6.018096723608501E-3   -1.019348579606053E-2   -2.347311677196732E-2    2.512782562624540E-2    9.634851898364152E-3
                         1.797481473805982E-3    5.979489878119288E-3   -1.354394506673267E-1    5.176242396069226E-1   -2.133571625176724E-2    1.049025921168045E-3   -1.217935613714467E-2   -2.369215187915331E-2
                        -1.024565067774130E-2   -2.349217799283613E-2   -2.136381613846049E-2    1.109273263549484E-3   -1.331634359668418E-1    5.248076925337072E-1    6.353780356288019E-3    1.415864406729855E-2
                         2.518534682086032E-2    9.589079992983838E-3   -1.217582430120021E-2   -2.363327686672398E-2    6.374639779429920E-3    1.411593708551171E-2   -1.207650280745220E-1    5.135366716380676E-1

 6.250000000000000E8    -9.641272044965972E-2    5.211021028555558E-1    1.867221356924887E-2    1.044461377833500E-3   -2.678175418829514E-2   -1.076111954503243E-2    2.963694154205642E-2   -1.179270097984804E-2
                         1.872098978752906E-2    1.038279804521269E-3   -9.754126652316569E-2    5.047834541486530E-1   -1.241532765856276E-2    1.951640470939124E-2   -2.981284740958095E-2   -8.117360481420411E-3
                        -2.679290291110780E-2   -1.075623837851768E-2   -1.237044947376794E-2    1.948766055265547E-2   -9.835738562262368E-2    5.061495195546324E-1    2.472987902467972E-2    2.347716161592501E-3
                         2.965065370097817E-2   -1.181802290248321E-2   -2.986240913308947E-2   -8.109140871673959E-3    2.470756578920169E-2    2.349995802673186E-3   -9.391678027176675E-2    4.810268094233320E-1

 6.375000000000000E8    -7.887983335948742E-2    4.964400948894111E-1    1.668782149555128E-2   -2.055056007857564E-2   -2.698827459068022E-2    1.070717822036734E-2    1.314547697089784E-2   -2.923990901295997E-2
                         1.670276875703209E-2   -2.058514139255223E-2   -7.786977244934407E-2    4.774898468368822E-1    8.567479801156606E-3    1.908303549519519E-2   -2.676881123916698E-2    1.653463093645757E-2
                        -2.702041882308360E-2    1.079845263620779E-2    8.533833594265884E-3    1.907175849676482E-2   -8.689376648141661E-2    4.823647444641501E-1    1.822609802113577E-2   -2.174314421716737E-2
                         1.311791418729249E-2   -2.925767867277397E-2   -2.675514464861913E-2    1.655381496673064E-2    1.827191886104330E-2   -2.173223280783892E-2   -9.644429154776916E-2    4.582574872490971E-1

 6.500000000000000E8    -7.304650361928679E-2    4.903428740479669E-1   -6.655072694597005E-3   -2.631573485414590E-2   -1.311283956826719E-2    2.498942884602545E-2   -6.405292176220948E-3   -3.006368413140398E-2
                        -6.626576263953021E-3   -2.632351247059556E-2   -7.504333207428245E-2    4.659405872410413E-1    1.527638864552824E-2    1.169092885882088E-3   -7.468664015643119E-3    2.883699854560236E-2
                        -1.307554629904133E-2    2.500089857817140E-2    1.528423950678000E-2    1.125737397410813E-3   -8.275213178637561E-2    4.781365589420513E-1   -5.904963812908575E-3   -2.415072246613462E-2
                        -6.357903018970587E-3   -3.007004460289288E-2   -7.451968679775003E-3    2.885266338177393E-2   -5.848512592129009E-3   -2.412832367946851E-2   -9.644096067005292E-2    4.637870962530909E-1

 6.625000000000000E8    -5.078740582021684E-2    4.933735765735765E-1   -1.898864989842862E-2   -8.570149108726315E-3    6.074420821165102E-3    2.642446484860999E-2   -2.433101593750939E-2   -2.332506694028520E-2
                        -1.902535595199664E-2   -8.598276284670968E-3   -5.973249843291304E-2    4.665390838192998E-1    2.071888292765972E-3   -7.556058352529537E-3    1.292881573962777E-2    2.469605617518147E-2
                         6.069881391390636E-3    2.642080695922101E-2    2.059499248259556E-3   -7.574690843063198E-3   -6.585528602504198E-2    4.798917825583206E-1   -1.432939022457049E-2   -6.628508070488468E-3
                        -2.430216469627177E-2   -2.332987375862546E-2    1.293055663854972E-2    2.465393960174331E-2   -1.433947131936748E-2   -6.615970502395435E-3   -7.182024891433678E-2    4.702521628518205E-1

 6.750000000000000E8    -1.859442859625128E-2    4.826361757044431E-1   -1.054023702869978E-2    4.422363914916420E-3    1.941700506069402E-2    1.440520397192774E-2   -3.846269020945391E-2   -2.148435337127590E-3
                        -1.051166178510571E-2    4.422058901435697E-3   -3.060936656371777E-2    4.582436398546014E-1   -5.307025645675689E-3    2.236792053645863E-3    2.295384410758647E-2    8.100973247277102E-3
                         1.948192532745590E-2    1.444112799260298E-2   -5.278645023637945E-3    2.218560173153192E-3   -4.032930871188053E-2    4.746112240057880E-1   -4.440630158915456E-3    2.106425662282041E-3
                        -3.848089201983892E-2   -2.151013986543728E-3    2.293692511084071E-2    8.062042306900094E-3   -4.415298587780916E-3    2.107171870601561E-3   -4.016589807298641E-2    4.588096895225753E-1

 6.875000000000000E8     9.237051418676485E-3    4.562705251080842E-1   -7.220744427096939E-4    2.200090781108431E-3    2.025612593457753E-2    9.025670184744118E-4   -3.112796346728934E-2    2.746618646852060E-2
                        -7.223249770270385E-4    2.204982659836517E-3   -4.229033914747399E-3    4.297509085622898E-1    2.790236215107828E-3    9.742051023139782E-3    1.830640324782391E-2   -5.896435287940785E-3
                         2.027520451075655E-2    8.861936716281639E-4    2.805189089000587E-3    9.731606368603891E-3   -1.504779597309662E-2    4.552380655459834E-1    2.326860568349080E-3   -4.813161297268350E-3
                        -3.113482016247045E-2    2.748248518297134E-2    1.827795268395923E-2   -5.920821109511782E-3    2.318832560723500E-3   -4.822230962060101E-3   -1.693849747865046E-2    4.327141102326257E-1

 7.000000000000000E8     2.050729930678910E-2    4.200457331352687E-1   -1.017117029662136E-3   -5.706249848118041E-3    1.721633112144446E-2   -8.144438860298453E-3   -2.244333648967550E-3    4.153475343046323E-2
                        -1.033387650966226E-3   -5.685305482773425E-3    1.351495394596551E-3    3.939581205183582E-1    1.325630986722788E-2    3.912630158333663E-3    1.105393379692706E-2   -1.153513785760738E-2
                         1.720284432492708E-2   -8.179149507864551E-3    1.328587330538636E-2    3.872522466589810E-3   -2.937084865888600E-3    4.278376389355006E-1   -5.472540760329248E-3   -1.286069494007453E-2
                        -2.259357236716173E-3    4.153431082110583E-2    1.100713184584709E-2   -1.153083935141169E-2   -5.439407643021723E-3   -1.284219455490224E-2   -9.372395452525360E-3    4.040801207705354E-1

 7.125000000000000E8     1.274043925736489E-2    3.930377959192171E-1   -1.047295371551038E-2   -6.886959547339107E-3    1.043576754466325E-2   -1.654719468717908E-2    2.508342604055583E-2    2.942964767741169E-2
                        -1.043193014021680E-2   -6.933506252126333E-3   -7.925427859441690E-3    3.727827346199488E-1    1.312974235709700E-2   -9.205397922302719E-3    3.886528336738266E-3   -1.443317341344766E-2
                         1.039895899308173E-2   -1.657357647382634E-2    1.310731299691886E-2   -9.253403371202690E-3   -3.305887508695489E-3    4.080236380994035E-1   -1.752832271545433E-2   -6.162660678547706E-3
                         2.509883989618423E-2    2.944226755462555E-2    3.865821791917905E-3   -1.444825435058107E-2   -1.748288550030167E-2   -6.135069960058017E-3   -1.102062824369059E-2    3.860892365338477E-1

 7.250000000000000E8     8.502101426263156E-3    3.848816180089838E-1   -1.542337460262091E-2    3.508473643729908E-3   -1.071616737417223E-3   -1.890851863624966E-2    3.461988986048866E-2    6.600098484154317E-3
                        -1.543086994682505E-2    3.445637533255033E-3   -8.619170971378142E-3    3.671710892634106E-1    6.164990270489201E-4   -1.637385145474009E-2   -3.546277353360742E-3   -1.328237138953165E-2
                        -1.096432318061651E-3   -1.891535631314277E-2    5.729099182491242E-4   -1.634834827953633E-2    1.610206221262119E-3    4.004263647014070E-1   -1.678952869753638E-2    7.719772556536166E-3
                         3.463343817576931E-2    6.633099073276119E-3   -3.539790837502600E-3   -1.330171496786284E-2   -1.679809251096155E-2    7.715563110551408E-3   -5.204376932293131E-3    3.766866800411010E-1

 7.375000000000000E8     1.926540512512935E-2    3.760516561333070E-1   -8.429269785977047E-3    1.237922594038338E-2   -1.050453744228018E-2   -1.485922531528299E-2    3.096536015110894E-2   -1.425686050820357E-2
                        -8.396804788995375E-3    1.237694325212122E-2    5.471476494769494E-3    3.541655224963263E-1   -1.177820514093423E-2   -8.642822379562261E-3   -8.814054169738050E-3   -1.001360267510324E-2
                        -1.054120943940494E-2   -1.486418474869181E-2   -1.178083563840050E-2   -8.587184704581766E-3    1.998748848254309E-2    3.863916885436363E-1   -6.606146775158166E-3    1.382356420347323E-2
                         3.097360334027673E-2   -1.424269084109522E-2   -8.786679201207005E-3   -1.001098060884739E-2   -6.620519585703101E-3    1.384058682137989E-2    9.985155354595952E-3    3.601504499961142E-1

 7.500000000000000E8     3.477999193546719E-2    3.522251139458586E-1    5.003026448753405E-4    1.139093557436575E-2   -1.716290539216190E-2   -7.113722926454502E-3    1.623189823792644E-2   -3.054496645812083E-2
                         5.209506904486841E-4    1.136468410247055E-2    1.451892855261010E-2    3.235160544687995E-1   -9.781684398332329E-3    5.088650287460007E-3   -1.350827714752234E-2   -5.006247064633774E-3
                        -1.716595215228422E-2   -7.104403510032047E-3   -9.781570945351512E-3    5.087243871717428E-3    3.514754699591346E-2    3.541265198927896E-1    1.502102402243305E-3    1.008330984255162E-2
                         1.621947856195692E-2   -3.056237678053112E-2   -1.348953915503489E-2   -4.990622191123943E-3    1.491440530174156E-3    1.007405759408144E-2    2.228634509716523E-2    3.278003605568056E-1

 7.625000000000000E8     3.490027126758077E-2    3.141744167721161E-1    3.451822092529516E-3    6.079015947274546E-3   -1.904707147444680E-2    4.314498480710542E-3   -6.292691288771948E-3   -3.423437247074716E-2
                         3.455187776230419E-3    6.080685519806121E-3    2.229868316670732E-3    2.898820605798349E-1    2.455925046459064E-3    6.636917676009686E-3   -1.561421075619860E-2    4.119857707518465E-3
                        -1.902017669267176E-2    4.336201445759009E-3    2.480512944228818E-3    6.654884958142248E-3    2.890100656029254E-2    3.155390051058222E-1    1.567971725012703E-3    4.917941320556958E-3
                        -6.260536748181787E-3   -3.422477347951405E-2   -1.559057504732432E-2    4.139681400945754E-3    1.590433961628919E-3    4.896170249007769E-3    1.388551705809618E-2    2.868445871306601E-1

 7.750000000000000E8     1.127072878004462E-2    2.879720182376384E-1    9.238802543365055E-4    3.355683269670769E-3   -1.243661050765436E-2    1.579707249600654E-2   -2.663916985942223E-2   -2.310388525201947E-2
                         9.453135788783201E-4    3.393621932323757E-3   -2.121867611782036E-2    2.753953654272215E-1    5.442510608351782E-3   -3.602481911804249E-3   -9.678504576551221E-3    1.405515428758323E-2
                        -1.244660332182398E-2    1.584207725349494E-2    5.442682404472299E-3   -3.578441467792110E-3    7.493000762672909E-3    2.943721371485611E-1   -1.061882680019018E-3    5.504490162947615E-3
                        -2.664212637422714E-2   -2.315935209313670E-2   -9.698019288148346E-3    1.404666449407301E-2   -1.030215225486634E-3    5.514159016807022E-3   -1.426888895992032E-2    2.633496155280117E-1

 7.875000000000000E8    -7.129359426436936E-3    2.865629823499409E-1   -5.933552445377655E-4    6.454701207418231E-3    8.829855889722285E-4    1.980725052523960E-2   -3.574661438698318E-2   -5.533917084277373E-4
                        -5.707731611946320E-4    6.434064559647339E-3   -3.288669639640510E-2    2.728176728050032E-1   -3.263698788411024E-3   -8.298328720352181E-3    2.233997687105047E-3    1.676167032711062E-2
                         9.159530107372226E-4    1.977049436980873E-2   -3.262654272920642E-3   -8.294557767107110E-3   -4.546447187515640E-3    2.874882953515866E-1    1.101256531188519E-3    8.879213259831474E-3
                        -3.573962272600312E-2   -6.057357076399742E-4    2.206285889486197E-3    1.674753667153420E-2    1.085056695897742E-3    8.866190191960740E-3   -3.425992104779314E-2    2.610533516240615E-1

 8.000000000000000E8    -6.428286133536657E-3    2.835885044393175E-1    3.296687743658534E-3    9.627105702840831E-3    1.317280221179389E-2    1.343320356842065E-2   -2.695107333625178E-2    2.256984882013049E-2
                         3.280344366688340E-3    9.630440065721073E-3   -3.676198753028878E-2    2.631103642456390E-1   -1.080705558356855E-2   -1.510464914816884E-3    1.274863403417067E-2    9.879009601022675E-3
                         1.320515477150831E-2    1.344833793279633E-2   -1.083436289982163E-2   -1.489674222146028E-3   -9.511633876556036E-3    2.744672666775355E-1    5.722593477875355E-3    8.794357658959468E-3
                        -2.692494201234804E-2    2.258708740046223E-2    1.275402137556964E-2    9.868990717290600E-3    5.756471115011050E-3    8.804673673345895E-3   -3.934220103306831E-2    2.565359820477254E-1

 8.125000000000000E8    -6.445867725701190E-3    2.635032975057794E-1    1.064214282858022E-2    8.973734888081527E-3    1.694387206935084E-2    4.571262464804421E-4   -5.994930522862393E-3    3.318882591363133E-2
                         1.064851728227035E-2    8.962997772425162E-3   -4.825121575800946E-2    2.466958449440462E-1   -7.999780558039423E-3    8.124487348625111E-3    1.373948211466438E-2   -2.659628879660540E-3
                         1.695962897080627E-2    4.412253731210296E-4   -7.982844768910573E-3    8.129256491200608E-3   -2.252583675178626E-2    2.557982019131795E-1    1.056946219996738E-2    6.504355438004119E-3
                        -5.995058435400170E-3    3.316544315819971E-2    1.371242594955520E-2   -2.672592069065451E-3    1.054594081708815E-2    6.522699262569273E-3   -4.662420427574630E-2    2.388171055947223E-1

 8.250000000000000E8    -2.524516915678130E-2    2.389625219416845E-1    1.658633764133588E-2   -2.358215946366444E-4    1.004638689646367E-2   -9.485009314348352E-3    1.555615531407617E-2    2.846724959235451E-2
                         1.663185908644157E-2   -2.347706357104608E-4   -6.972264295015305E-2    2.363030113253323E-1    1.202958540690606E-3    1.079567880736010E-2    4.828342448134258E-3   -9.081421156944387E-3
                         1.008741807649785E-2   -9.466766838366272E-3    1.219851000466081E-3    1.075518954866434E-2   -4.604743900902888E-2    2.431724575568704E-1    1.399426744419316E-2   -1.086413646097858E-3
                         1.551895742377611E-2    2.846477617138083E-2    4.788037590634101E-3   -9.087141571999139E-3    1.400123711300076E-2   -1.089976672919326E-3   -7.183298597816391E-2    2.211212156384657E-1

 8.375000000000000E8    -5.737600591683456E-2    2.302144214856143E-1    1.066621115197221E-2   -1.122590075557478E-2    7.233118129070054E-4   -9.921645584485076E-3    2.855464559583054E-2    1.206958414346737E-2
                         1.066590247257793E-2   -1.122657362830249E-2   -9.123778874304084E-2    2.368131615049274E-1    7.960857369944559E-3    4.359552558589073E-3   -2.550261392484086E-3   -5.259488495000996E-3
                         7.088664767786031E-4   -9.909358333019088E-3    7.950558017983193E-3    4.356137275811502E-3   -7.182744561058668E-2    2.433735692897655E-1    8.227700282016418E-3   -8.906971093350403E-3
                         2.857469514695919E-2    1.204483393035168E-2   -2.554759487861604E-3   -5.239381759369418E-3    8.207450767397198E-3   -8.915967484192417E-3   -1.053132865751877E-1    2.231521444061564E-1

 8.500000000000000E8    -8.278711562675914E-2    2.399172613234937E-1    1.162442540744616E-4   -1.073577577901382E-2   -3.147336471061521E-3   -5.516652046532460E-3    2.891680781495238E-2   -7.339711617218714E-3
                         8.000187549143148E-5   -1.074691497840295E-2   -1.071684239022567E-1    2.430896136692797E-1    4.942908571666960E-3   -3.555383595491361E-3   -1.537311915528304E-3    5.336344085496312E-5
                        -3.182762636509187E-3   -5.516118947343013E-3    4.946944023389149E-3   -3.517457042562309E-3   -8.964803455589204E-2    2.531669640175526E-1    9.805299379612063E-4   -6.845295769666409E-3
                         2.889360982750079E-2   -7.325474085446668E-3   -1.539396874442131E-3    9.237201922119608E-5    9.537321830616185E-4   -6.815725177868002E-3   -1.248253833287971E-1    2.416440082147103E-1

 8.625000000000000E8    -9.231280602819759E-2    2.515781849224728E-1   -2.390804751264223E-3   -4.495757504090651E-3   -3.335584765122447E-3   -2.678336826142494E-3    1.854277169584964E-2   -2.325622571045978E-2
                        -2.393579392966340E-3   -4.465179283537163E-3   -1.173204825810736E-1    2.497981399071549E-1   -2.070694101884605E-3   -2.551468229916818E-3    1.889591598656884E-3   -5.644536450344449E-4
                        -3.354216457327751E-3   -2.671768131625776E-3   -2.070270134920131E-3   -2.560967997140613E-3   -9.772614881436564E-2    2.631188623017786E-1    1.576276209426084E-3   -2.966811670855852E-3
                         1.857180087253842E-2   -2.327971288580827E-2    1.894802036572934E-3   -5.515098800890177E-4    1.610579511103961E-3   -2.970566792636643E-3   -1.265607483569418E-1    2.549353233941269E-1

 8.750000000000000E8    -9.778317695025367E-2    2.533420070613568E-1    6.899636804890016E-4   -2.441308794623144E-3   -3.065685252972267E-3   -1.034260927965429E-3   -5.446212080898761E-4   -2.975906000194016E-2
                         6.594041253105513E-4   -2.470881241960814E-3   -1.256736066529307E-1    2.541851443357180E-1   -1.752520948373299E-3    3.503036488797870E-3    1.328880755911147E-3   -3.631509805419363E-3
                        -3.037722213942371E-3   -1.048716052481374E-3   -1.748335995627157E-3    3.525619766255523E-3   -1.017126524330574E-1    2.674860750077871E-1    4.054655891414680E-3   -4.608963159098627E-3
                        -5.366630723035106E-4   -2.974841877822075E-2    1.293168664336662E-3   -3.653881919912358E-3    4.056164996780648E-3   -4.606094277810156E-3   -1.291672503697818E-1    2.544975014942280E-1

 8.875000000000000E8    -1.111239068890142E-1    2.534727994235196E-1    2.042041974487233E-3   -5.793291034727655E-3   -2.334965557092738E-3   -2.145841851132138E-4   -1.894694986720229E-2   -2.171766178956143E-2
                         2.034139572868040E-3   -5.793396271456219E-3   -1.363246086127796E-1    2.576675290966474E-1    3.862369242424927E-3    4.053165582511476E-3   -1.589366136642749E-3   -4.284315194894043E-3
                        -2.352568802134050E-3   -2.071773778644652E-4    3.852489428659542E-3    4.047922611855165E-3   -1.091897802900339E-1    2.679975389777718E-1    2.414536508740958E-3   -9.111825642566747E-3
                        -1.892746284280449E-2   -2.171544804565461E-2   -1.613312820125145E-3   -4.298902858041784E-3    2.431647700162027E-3   -9.117343594637103E-3   -1.433964602395152E-1    2.550898214036879E-1

 9.000000000000000E8    -1.278836656925397E-1    2.633409634387359E-1   -2.533009605376449E-3   -8.857689458033202E-3   -2.216664740572862E-3   -2.274574937965368E-4   -2.733052231430738E-2   -4.712700418044335E-3
                        -2.480821390703773E-3   -8.827181775283494E-3   -1.502936903791379E-1    2.657667052580452E-1    6.242088662161003E-3   -7.865646248902678E-4   -3.932479275791047E-3   -2.924227377525613E-3
                        -2.191900317390247E-3   -2.277088483346694E-4    6.232388166990253E-3   -7.806920579365261E-4   -1.224234509430150E-1    2.731240587556278E-1   -4.086920384321804E-3   -1.062606455450903E-2
                        -2.733560195038766E-2   -4.743393270484644E-3   -3.950425943935779E-3   -2.925584985615208E-3   -4.070902418517056E-3   -1.064847487446076E-2   -1.587067304712974E-1    2.682962706479419E-1

 9.125000000000000E8    -1.371874444852478E-1    2.817814423109117E-1   -8.272915484759592E-3   -5.880710998892774E-3   -3.096040374854587E-3    3.726510353034365E-4   -2.336316537237723E-2    1.341980551067993E-2
                        -8.282142737624610E-3   -5.879418107865645E-3   -1.607042294712287E-1    2.820451789957718E-1    3.322777285771690E-3   -4.695284005800981E-3   -5.467859989821729E-3   -5.913412972882762E-4
                        -3.098681055482092E-3    3.619173360144206E-4    3.316968205674320E-3   -4.714285383849263E-3   -1.323587101194956E-1    2.879586069497124E-1   -9.531486759239276E-3   -6.001075880845848E-3
                        -2.342213435063364E-2    1.340548909705556E-2   -5.477491969483157E-3   -5.683496057186758E-4   -9.508676231707211E-3   -6.013124235758917E-3   -1.628500080693338E-1    2.877805839880018E-1

 9.250000000000000E8    -1.363920256874500E-1    2.995048615963893E-1   -9.654355511845741E-3    3.989487675557649E-4   -3.325198124088320E-3    2.649269453247190E-3   -8.554865798998900E-3    2.452816948010192E-2
                        -9.621375458227459E-3    3.941789760079217E-4   -1.613782842253934E-1    2.996924423400880E-1   -3.798512854573646E-4   -4.313350562265358E-3   -5.472047131397229E-3    3.053065402397845E-3
                        -3.314508910976474E-3    2.687573901451537E-3   -3.851198029522889E-4   -4.302917607545988E-3   -1.316282902182032E-1    3.042896203329513E-1   -1.008216863461371E-2    2.110086621767140E-4
                        -8.596545908228942E-3    2.452474379143364E-2   -5.452055231437199E-3    3.041709615389741E-3   -1.009503831167551E-2    2.114587601662791E-4   -1.576667598027181E-1    3.015269473441649E-1

 9.375000000000000E8    -1.308962610180693E-1    3.104794817839332E-1   -6.240309825728051E-3    5.466196648983760E-3   -8.873078638970831E-4    4.983277650343540E-3    9.371706158852014E-3    2.239307191370730E-2
                        -6.238113552774386E-3    5.456693388752610E-3   -1.563302871426268E-1    3.111517546148385E-1   -1.438510486082206E-3   -2.605394083002298E-3   -2.386229169877614E-3    6.110687344706538E-3
                        -8.594105375203901E-4    4.996676483183167E-3   -1.448170352910124E-3   -2.595632855533252E-3   -1.254630516884213E-1    3.129447284076848E-1   -6.850918880490173E-3    5.000916926435874E-3
                         9.378155330600739E-3    2.242095323910432E-2   -2.367067492095616E-3    6.126736663984215E-3   -6.841345396237737E-3    5.002883483698942E-3   -1.527407559808602E-1    3.069925852760942E-1

 9.500000000000000E8    -1.273826371710460E-1    3.152890907262764E-1   -4.551801929385172E-4    5.917959587786188E-3    3.091750673453914E-3    4.273838060651541E-3    1.956680058778929E-2    9.232773012768236E-3
                        -4.701941354476312E-4    5.931688524953963E-3   -1.528025207318644E-1    3.166646727007240E-1   -1.624130890573463E-3   -1.714268835066008E-3    2.090943682558026E-3    6.025702010627058E-3
                         3.114211995799869E-3    4.281981593677846E-3   -1.627245846507658E-3   -1.713970060877439E-3   -1.230990277533626E-1    3.150220095074822E-1   -1.488286291164803E-3    5.595745287976310E-3
                         1.955065035798269E-2    9.249598508261686E-3    2.123221104386753E-3    6.014638540895705E-3   -1.490758175371948E-3    5.599877103647961E-3   -1.530717967393322E-1    3.098069196683880E-1

 9.625000000000000E8    -1.289844926215803E-1    3.198062936118601E-1    2.306010058077486E-3    1.688756274330579E-3    4.763002039428336E-3    3.155831203479310E-4    1.756152796649544E-2   -4.627512444806801E-3
                         2.265596569369924E-3    1.665362160463855E-3   -1.532167930844636E-1    3.220871816368908E-1   -1.683277801537895E-3   -9.987778204893819E-4    4.811770720759875E-3    2.733849169991416E-3
                         4.790673218194133E-3    2.655218109054401E-4   -1.656125422219007E-3   -1.004526520198982E-3   -1.267256893833735E-1    3.190218453221323E-1    8.468671737053128E-4    1.936610404151397E-3
                         1.760516596181738E-2   -4.625627361506270E-3    4.819864979010387E-3    2.752745295445994E-3    8.656260347826825E-4    1.952394486628279E-3   -1.566853032788159E-1    3.163971375275264E-1

 9.750000000000000E8    -1.311446597551798E-1    3.288666660964658E-1   -6.209170472977521E-4   -1.668560752947847E-3    2.161922809922771E-3   -2.836771064301928E-3    9.557886299165491E-3   -1.138591500206611E-2
                        -6.202962748121811E-4   -1.658771832369900E-3   -1.532896278934046E-1    3.313001588601498E-1   -1.265566505428805E-3   -6.874255081946219E-4    3.965290296419092E-3   -6.653215050844356E-4
                         2.147078629236455E-3   -2.867046481264786E-3   -1.258289432869616E-3   -6.938340616762763E-4   -1.290834979154586E-1    3.292291742093627E-1   -1.631433784694911E-3   -3.422739714221409E-4
                         9.574745048210740E-3   -1.138571479493655E-2    3.979967760506864E-3   -6.674076931535349E-4   -1.662544498730105E-3   -3.141664991860967E-4   -1.569519187537779E-1    3.273500184045937E-1

 9.875000000000000E8    -1.278310533634415E-1    3.405140919290964E-1   -4.314660542868421E-3    7.119241404332189E-4   -1.144986633173188E-3   -1.543337815553441E-3    2.173542684532601E-3   -1.270841272883497E-2
                        -4.305261062747845E-3    7.143848330365523E-4   -1.485432040647320E-1    3.414881341588825E-1   -1.284641620627715E-3   -1.474900779058533E-3    1.872095413316160E-3   -1.101992216594356E-3
                        -1.146196845105171E-3   -1.562138614387181E-3   -1.291875624552458E-3   -1.467935918588546E-3   -1.241417595172407E-1    3.405346828040103E-1   -4.130039128267603E-3    2.106467015819933E-3
                         2.152436447428426E-3   -1.272703229908722E-2    1.863023543469441E-3   -1.093862193994165E-3   -4.135017889964774E-3    2.104999711718506E-3   -1.512146184539597E-1    3.377622686612329E-1

 1.000000000000000E9    -1.188580287282182E-1    3.485155000213747E-1   -2.846906509079562E-3    5.157514844599154E-3   -3.965909913632331E-4    1.431557602916780E-3   -4.376115073782954E-3   -1.135812171993152E-2
                        -2.876956421945106E-3    5.195866372846698E-3   -1.403896777151801E-1    3.475085344474745E-1   -3.572108404564637E-3   -1.758800284985226E-3    2.224808811643451E-3   -2.120739345167752E-4
                        -3.993780201862134E-4    1.427692590832625E-3   -3.561422875232564E-3   -1.798995685183421E-3   -1.148617426601490E-1    3.456644322683328E-1   -2.296678444793096E-3    5.767556278397572E-3
                        -4.388736168447748E-3   -1.132778997610411E-2    2.229561501816771E-3   -2.099403005765688E-4   -2.302916713145518E-3    5.769706971820643E-3   -1.426563590373866E-1    3.426355010396354E-1

 1.012500000000000E9    -1.096705799833458E-1    3.501719222215967E-1    1.781519185376073E-3    5.543296503515573E-3    2.697218831005224E-3    9.408272351190702E-4   -9.467703101129536E-3   -6.758423977875864E-3
                         1.780980255852271E-3    5.547513139902892E-3   -1.343301912663572E-1    3.484367859643453E-1   -5.720863269994766E-3    1.669141856204960E-3    3.719842189243136E-3   -2.026201990913948E-3
                         2.676217393065583E-3    9.359987387857670E-4   -5.698076600447763E-3    1.656504986558121E-3   -1.083094635793660E-1    3.448692263438846E-1    1.965996648384801E-3    5.840726753322691E-3
                        -9.448494151259097E-3   -6.773419299262777E-3    3.684299980289813E-3   -2.042312866268126E-3    1.969565852831655E-3    5.837475824962357E-3   -1.369607276892129E-1    3.423908146543019E-1

 1.025000000000000E9    -1.051420315323694E-1    3.487699493986940E-1    3.803242214637925E-3    2.119706250282386E-3    3.056648919414249E-3   -2.477857779502940E-3   -1.103609105995468E-2   -5.061523470837922E-4
                         3.813414926987092E-3    2.143682918907970E-3   -1.334348069757448E-1    3.486083268940516E-1   -3.098834352728519E-3    6.066816856694583E-3    2.028832119754008E-3   -5.420782429752012E-3
                         3.103548712466609E-3   -2.481437684000293E-3   -3.094793021581961E-3    6.058656162924809E-3   -1.075802335815908E-1    3.435772032036248E-1    3.870534063466121E-3    2.725124860361582E-3
                        -1.102830634330942E-2   -5.171556240561005E-4    1.979767129947679E-3   -5.419963142527040E-3    3.839873837001816E-3    2.756721319284027E-3   -1.373464936202063E-1    3.420517980006808E-1

 1.037500000000000E9    -1.047334880221002E-1    3.501510059865485E-1    2.115970320209659E-3   -2.611901435646345E-4    6.538874007032630E-5   -4.563599368452429E-3   -9.348367022862972E-3    5.302849951059450E-3
                         2.161556874750290E-3   -2.432482138049936E-4   -1.352268155063457E-1    3.525192541019941E-1    2.048993895572828E-3    5.980334405261365E-3   -2.534048015599295E-3   -6.006049850963413E-3
                         9.467417093369191E-5   -4.609470832663032E-3    2.054169521423141E-3    5.995087058410186E-3   -1.091504485617232E-1    3.469646771013928E-1    2.584693998018969E-3    6.952849623642228E-4
                        -9.384636369833919E-3    5.314916748687728E-3   -2.546514515854108E-3   -6.068815667912203E-3    2.612725752726253E-3    6.959536116474722E-4   -1.397400043416485E-1    3.466663517603791E-1

 1.050000000000000E9    -1.030344248209193E-1    3.550847304756454E-1    3.392814511107862E-4    4.338256941779377E-4   -3.384641099877351E-3   -3.293898889442655E-3   -4.938797718736048E-3    9.710643967138218E-3
                         3.658064670909239E-4    4.055716105480977E-4   -1.344858325546351E-1    3.593407149571995E-1    4.259168899984591E-3    2.430164573454533E-3   -6.066450623391408E-3   -2.786182582988469E-3
                        -3.397774674309094E-3   -3.307293295838315E-3    4.269754240325581E-3    2.428649468237412E-3   -1.075774334237097E-1    3.530447466924028E-1    1.583548725177122E-3    1.186256210519776E-3
                        -4.984565196393128E-3    9.711492552117959E-3   -6.054251267005238E-3   -2.787749948072727E-3    1.582391127738485E-3    1.212138553874273E-3   -1.386704505087770E-1    3.537415487536356E-1

 1.062500000000000E9    -9.851841675686274E-2    3.586906564731571E-1    7.378554423903421E-4    1.919245668397288E-3   -4.441579267034040E-3   -1.029368739224444E-5    1.804604367276247E-3    1.101029341257947E-2
                         7.435132668432446E-4    1.919440278283474E-3   -1.307980238116432E-1    3.643368804080673E-1    3.174917484299888E-3   -2.153831548297668E-4   -6.055814525467491E-3    1.779474484739268E-3
                        -4.441578265222093E-3    3.033352300427121E-6    3.160781156197796E-3   -2.169498039523029E-4   -1.035480594804528E-1    3.568071761725656E-1    2.464895315026967E-3    1.886089792174753E-3
                         1.799448245996540E-3    1.103272151058403E-2   -6.055568128357412E-3    1.784014551510860E-3    2.472143827338824E-3    1.890901130939949E-3   -1.350744626541580E-1    3.581806430879658E-1

 1.075000000000000E9    -9.504289261787467E-2    3.588663385221259E-1    2.467787435799099E-3    2.289712895879308E-3   -2.882467002075082E-3    2.641981841562413E-3    8.320785845830819E-3    7.449880067673073E-3
                         2.477544091870161E-3    2.286115542503625E-3   -1.281920029925403E-1    3.663842714051287E-1    1.640410572634339E-3   -4.086801650045668E-4   -3.127566050446755E-3    4.637699217421376E-3
                        -2.883135311347316E-3    2.648367395035036E-3    1.621660077010566E-3   -4.024502089200146E-4   -1.012626466932306E-1    3.579663816739893E-1    3.969018717321708E-3    1.238321053286078E-3
                         8.333515508927193E-3    7.445622663985467E-3   -3.143745421696903E-3    4.640499042437070E-3    3.970499537605382E-3    1.218677392650626E-3   -1.332121613706178E-1    3.600630498925993E-1

 1.087500000000000E9    -9.525404608804033E-2    3.576952769989065E-1    4.386728802417149E-3    1.023862778170652E-3   -3.550768524414569E-4    3.217092118333100E-3    1.071496639363656E-2    4.504679461281197E-4
                         4.366962866159497E-3    1.062597281019458E-3   -1.284654396345400E-1    3.689227123383279E-1    1.799429093310341E-3    3.390031207818780E-4    2.863432863555029E-4    4.791137634009309E-3
                        -3.598222494053800E-4    3.243611896356312E-3    1.760455278628020E-3    3.410534113962687E-4   -1.020282173345291E-1    3.594066019911030E-1    4.989672469660133E-3   -7.594860531836244E-4
                         1.070687525030662E-2    4.538836457013276E-4    2.841956627823630E-4    4.787459035978140E-3    5.022890806386559E-3   -7.564492249237895E-4   -1.342088811535606E-1    3.625499708395665E-1

 1.100000000000000E9    -9.885600014866319E-2    3.586802734953367E-1    4.941192300739547E-3   -1.765313535329760E-3    1.385014658098821E-3    1.887381776816517E-3    7.932568944557718E-3   -5.900272257280645E-3
                         4.940454068172822E-3   -1.758491018135852E-3   -1.295796078323702E-1    3.743380062011253E-1    3.028814300011146E-3   -3.320668298298401E-4    2.484540125870939E-3    3.003743866791267E-3
                         1.397066831908804E-3    1.888218294092383E-3    3.026934587242998E-3   -3.449301264717256E-4   -1.039906735881349E-1    3.635978643265080E-1    4.372067713918740E-3   -3.412116200933324E-3
                         7.968430749866183E-3   -5.901266747343987E-3    2.463322979826345E-3    3.000415361328989E-3    4.357744884868868E-3   -3.404438662665033E-3   -1.362561302357367E-1    3.681003279164419E-1

 1.112500000000000E9    -1.024778416940542E-1    3.637451689786197E-1    3.091554175925879E-3   -4.231557745675034E-3    1.123930545321788E-3    2.160523101494719E-4    2.438438099337337E-3   -8.619704230621469E-3
                         3.080583928559832E-3   -4.224160222735663E-3   -1.289202760050507E-1    3.818676365525100E-1    3.018405653130302E-3   -2.644861725598792E-3    2.547246445188085E-3    8.038076647856503E-4
                         1.135439056805199E-3    2.148529402045364E-4    3.038288382183471E-3   -2.628318226720778E-3   -1.043079384853133E-1    3.700276718626945E-1    2.026717346158795E-3   -5.003481242393933E-3
                         2.429513140815993E-3   -8.618850617924634E-3    2.554290967452182E-3    8.247216424932119E-4    2.042986416926602E-3   -5.017080986442826E-3   -1.363234137250025E-1    3.762788762374266E-1

 1.125000000000000E9    -1.032528036790640E-1    3.708298488971022E-1    2.941368090292842E-4   -4.488794745111343E-3   -1.276358541503403E-4    3.481376966545645E-4   -2.805244972672996E-3   -7.531968986859000E-3
                         2.896522304852164E-4   -4.507150663112462E-3   -1.268489616941790E-1    3.890909054352165E-1    9.881125111642966E-4   -4.339813564071188E-3    1.589147294878260E-3    2.101666039237093E-4
                        -1.248969413510646E-4    3.373489234920466E-4    9.704117470035481E-4   -4.332622152386608E-3   -1.027283687503779E-1    3.762235694087865E-1   -5.124354689589304E-4   -4.768693430060060E-3
                        -2.818119352851705E-3   -7.530161834272009E-3    1.585354446320518E-3    2.235030234497892E-4   -4.888806706825197E-4   -4.762974707028606E-3   -1.342179975193984E-1    3.841935947188089E-1

 1.137500000000000E9    -1.021832419406387E-1    3.772459893492581E-1   -1.126632249004123E-3   -3.087817559380037E-3    2.875795990586100E-4    1.779084321571196E-3   -5.931210210899243E-3   -4.078088242250465E-3
                        -1.127890108561233E-3   -3.100217954535317E-3   -1.250531883248794E-1    3.956078497855289E-1   -1.824794509858632E-3   -4.078932176031269E-3    1.860776923508823E-3    6.522741281383476E-4
                         3.020454017110122E-4    1.765258888043215E-3   -1.805840781312531E-3   -4.071911525909094E-3   -1.009785569812994E-1    3.814993908362904E-1   -1.941830214530732E-3   -3.368799784972110E-3
                        -5.936075505149171E-3   -4.083011643112919E-3    1.866027454678475E-3    6.539302407599967E-4   -1.925176715321530E-3   -3.363901955559166E-3   -1.322302112360099E-1    3.908313149532429E-1

 1.150000000000000E9    -1.014525683846298E-1    3.831165381352227E-1   -9.389023755413382E-4   -2.140412800907055E-3    2.472963144173280E-3    1.649285990479556E-3   -6.555200299976456E-3   -6.216699894600576E-5
                        -9.477672436539301E-4   -2.147945020492331E-3   -1.241232283123745E-1    4.025375877283313E-1   -3.578725872024724E-3   -1.956259243507110E-3    3.206667898833010E-3   -3.902108400390040E-4
                         2.494550876010443E-3    1.632692687504098E-3   -3.596490821952912E-3   -1.973993952732173E-3   -1.000920201321581E-1    3.870017261331817E-1   -2.029389615842926E-3   -2.114055960292267E-3
                        -6.563042460798697E-3   -6.029387728737301E-5    3.192220079130392E-3   -3.917880218883113E-4   -2.026115948568934E-3   -2.112417002370352E-3   -1.315356151439639E-1    3.977463113922101E-1

 1.162500000000000E9    -1.018477777117751E-1    3.900751621483623E-1   -9.284121829076777E-4   -2.579481685924661E-3    3.511256550949956E-3   -8.934923774896381E-4   -4.996329849959819E-3    3.311640442009598E-3
                        -9.458349640915179E-4   -2.637433877740942E-3   -1.234539247493305E-1    4.104776867207138E-1   -3.292899630800499E-3    5.525880271522224E-4    2.853309468719273E-3   -3.055170870191117E-3
                         3.532169776820707E-3   -8.725436905529348E-4   -3.263695331055032E-3    5.514179850172572E-4   -9.994156296301145E-2    3.937937481448365E-1   -1.857087324081139E-3   -1.899983687172244E-3
                        -4.947883528926712E-3    3.258349589836001E-3    2.852624192378904E-3   -3.071940561717138E-3   -1.856568586885845E-3   -1.911384653168167E-3   -1.315079718820348E-1    4.063706003729295E-1

 1.175000000000000E9    -1.025247015474270E-1    3.997923477472744E-1   -2.291770583979432E-3   -3.041501359811953E-3    1.993763149157377E-3   -3.238146141388312E-3   -2.183183207266766E-3    4.903218267565663E-3
                        -2.304953557746984E-3   -3.015433657885196E-3   -1.224000380228924E-1    4.198080012079391E-1   -1.511390009807894E-3    1.535604473953093E-3    2.051446486539527E-5   -4.570082439742350E-3
                         1.966869065586615E-3   -3.284483461305407E-3   -1.514762599548831E-3    1.539611437448980E-3   -9.954960137654857E-2    4.025581681075955E-1   -2.595437607557914E-3   -2.042074476380846E-3
                        -2.163869886701840E-3    4.940235073772714E-3    3.318768028334930E-5   -4.567269764908547E-3   -2.592523061237635E-3   -2.061500791139250E-3   -1.301484270263705E-1    4.172842945268863E-1

 1.187500000000000E9    -1.011624597999143E-1    4.117723429101410E-1   -4.122099183538213E-3   -1.900169874481132E-3   -6.841591519958147E-4   -3.560863951171227E-3    5.979529976335707E-4    4.950983084831885E-3
                        -4.120992571488918E-3   -1.872500789355420E-3   -1.198823619239137E-1    4.307697345212147E-1   -4.487905428012093E-4    7.513535102877046E-4   -2.956926160132313E-3   -3.347613161912576E-3
                        -6.810747580426495E-4   -3.539593493859359E-3   -4.595698569676604E-4    7.632734827982589E-4   -9.770482955463775E-2    4.130630144082916E-1   -3.933852930916592E-3   -1.171070727677363E-3
                         6.468339353826618E-4    4.983438118898834E-3   -2.940384341318492E-3   -3.351819399526430E-3   -3.969262008975239E-3   -1.193342331010091E-3   -1.262624950283809E-1    4.292136087226470E-1

 1.200000000000000E9    -9.704497072091321E-2    4.239319398509276E-1   -4.627815141605921E-3    4.639496635144904E-4   -2.519091889274379E-3   -2.067584939691598E-3    2.990557198786079E-3    3.846052658556086E-3
                        -4.649552635158541E-3    4.569848113566635E-4   -1.148872597125422E-1    4.424525236325972E-1   -1.043740236731187E-3    1.081588238851869E-4   -3.992762823204571E-3   -6.835346361817233E-4
                        -2.495627789046411E-3   -2.053393519201237E-3   -1.026615406663200E-3    1.030248882083779E-4   -9.375500815136151E-2    4.239401861197181E-1   -4.428039259394584E-3    8.447684758757685E-4
                         2.990284671412565E-3    3.814954353835904E-3   -3.991417212457677E-3   -6.473991895426508E-4   -4.420883618970038E-3    8.385809192707125E-4   -1.199897269189927E-1    4.406284642998650E-1

 1.212500000000000E9    -9.152149801737416E-2    4.348455138540767E-1   -3.557825085834982E-3    2.438599305498978E-3   -2.730109111743596E-3   -1.424732116847483E-4    4.585186493580593E-3    1.575195772270867E-3
                        -3.556404672778722E-3    2.479479006500534E-3   -1.077746731072035E-1    4.533887956985990E-1   -1.938839945572879E-3    1.044547119558290E-3   -3.127598155199621E-3    1.588854997054710E-3
                        -2.743600406615982E-3   -1.045890626777134E-4   -1.949878715435449E-3    1.043940163883575E-3   -8.836931899686913E-2    4.339279789203382E-1   -3.464268701226758E-3    2.765539205026935E-3
                         4.574278266645939E-3    1.535717136522691E-3   -3.135999607623589E-3    1.591054597915228E-3   -3.432341023009970E-3    2.777506462048236E-3   -1.127891304659106E-1    4.509519217905252E-1

 1.225000000000000E9    -8.560594897646095E-2    4.452185395944414E-1   -1.854182207831919E-3    3.185692795637245E-3   -1.908266373478616E-3    1.097901150499149E-3    4.526513099070027E-3   -1.320440860002915E-3
                        -1.879190992912067E-3    3.215855357611810E-3   -1.001924771931172E-1    4.638465372111871E-1   -1.191138557737871E-3    2.722690367600959E-3   -1.418839431583994E-3    2.576882908230942E-3
                        -1.914899707759469E-3    1.105050629680004E-3   -1.183554685275562E-3    2.687564236087057E-3   -8.280567629383044E-2    4.435621937635381E-1   -1.671322253317073E-3    3.598065661985614E-3
                         4.519622196375257E-3   -1.332888834783086E-3   -1.387360593715072E-3    2.551883549849542E-3   -1.663441682319916E-3    3.607635719069092E-3   -1.052992256586339E-1    4.613455197093451E-1

 1.237500000000000E9    -7.896455808095777E-2    4.563811552413531E-1   -7.024377269122711E-4    2.980804224094108E-3   -9.546814954449823E-4    1.369325004447329E-3    2.811301034818298E-3   -3.448200964388303E-3
                        -6.851089515713230E-4    2.973796889091889E-3   -9.228749308817023E-2    4.751663179176077E-1    8.805537046317063E-4    3.122097739068490E-3    5.036052634015009E-5    2.344000399506759E-3
                        -9.416919443661840E-4    1.367252376325003E-3    8.948792312081310E-4    3.115197426784906E-3   -7.651629290460597E-2    4.540601096308250E-1   -2.620139108060872E-4    3.299928997104631E-3
                         2.823969785233960E-3   -3.484782366907483E-3    2.948002013507987E-5    2.337458619605716E-3   -2.780872316898510E-4    3.266335349984823E-3   -9.692617622269137E-2    4.725411046948265E-1

 1.250000000000000E9    -7.006899398449891E-2    4.684156032367708E-1   -1.431080288459093E-4    2.775313789752253E-3   -5.040949304970401E-4    1.291053230633452E-3    4.562481971106703E-4   -4.215269415926474E-3
                        -1.554300803739984E-4    2.812352683486473E-3   -8.246338979837513E-2    4.872701952176492E-1    2.452082740382785E-3    1.778476827671812E-3    7.518067875271561E-4    1.738079672530096E-3
                        -5.089368074303832E-4    1.290511077106995E-3    2.461034130009940E-3    1.762867686540151E-3   -6.814105176562167E-2    4.653799672115143E-1    3.197437056204134E-4    2.927463997508292E-3
                         4.423440448223061E-4   -4.218752931964877E-3    7.558075211131636E-4    1.744413523868091E-3    3.338595634880966E-4    2.906024575774641E-3   -8.662254647553455E-2    4.837803897125466E-1

 1.262500000000000E9    -5.787437544073233E-2    4.799967027842045E-1    4.705799665802461E-4    3.034047905326421E-3   -2.729433625509506E-4    1.562911862020714E-3   -1.826447309777305E-3   -3.744999767866143E-3
                         4.998440581423677E-4    3.043408523973751E-3   -6.995602151852577E-2    4.980657771487928E-1    2.481123555166650E-3    5.171564526738906E-5    1.111231298864075E-3    1.341217875397645E-3
                        -2.584174232394033E-4    1.540436389421078E-3    2.461648479554685E-3    4.831375899928340E-5   -5.680059611698545E-2    4.760127889821399E-1    9.640971059565010E-4    3.005653182522613E-3
                        -1.831611213348469E-3   -3.719462041788174E-3    1.091548984248431E-3    1.381747290279507E-3    9.794322456579991E-4    2.995555685289494E-3   -7.411439953558638E-2    4.936191939932938E-1

 1.275000000000000E9    -4.334781705631695E-2    4.893850903557477E-1    1.750142237246800E-3    3.056380050566630E-3    5.046520273877009E-4    1.923329785805459E-3   -3.623317649923058E-3   -2.074617583640855E-3
                         1.760121012639587E-3    3.026055176035986E-3   -5.599879185553155E-2    5.065448539997914E-1    1.611235108020457E-3   -8.033574812399051E-4    1.666723126582623E-3    1.019524502269336E-3
                         5.102634809957662E-4    1.920677553337191E-3    1.651521970785667E-3   -7.897920777498893E-4   -4.392730213745160E-2    4.844551229517520E-1    2.193519425675704E-3    2.797120339434736E-3
                        -3.618880325857190E-3   -2.069677263774418E-3    1.655740966153508E-3    1.030429334905545E-3    2.179160755734804E-3    2.815738364288654E-3   -6.060482273726658E-2    5.011160555226135E-1

 1.287500000000000E9    -2.827905809100241E-2    4.967194471374199E-1    3.139352962693314E-3    2.096960842471633E-3    1.733965509663741E-3    1.634150383787809E-3   -4.143929480027068E-3    4.004210375674888E-4
                         3.157172084095901E-3    2.076930645474563E-3   -4.197798523529869E-2    5.129372806669843E-1    1.078681103162331E-3   -7.782233188921638E-4    2.293836006477571E-3    1.388143221363980E-4
                         1.771112817465626E-3    1.647019137238646E-3    1.105722958487180E-3   -8.039884925574996E-4   -3.094786568175911E-2    4.912679431358764E-1    3.421648535451265E-3    1.741191051160414E-3
                        -4.142633969415679E-3    4.226662040533261E-4    2.279906517098351E-3    1.669259872342526E-4    3.417327416522893E-3    1.712468279475866E-3   -4.706028965034144E-2    5.070125792840667E-1

 1.300000000000000E9    -1.330437303702072E-2    5.027610029069879E-1    3.665261380241899E-3    4.136561221088549E-4    2.685088719251941E-3    2.617307003866927E-4   -3.055144855463870E-3    2.754702753472683E-3
                         3.699191146517970E-3    3.776969551862097E-4   -2.788783257981923E-2    5.184749259360488E-1    1.040189027264134E-3   -9.165943996905370E-4    2.221533579448132E-3   -1.275293975447410E-3
                         2.650517793541126E-3    2.422188849233162E-4    1.077972096593763E-3   -9.175523758959603E-4   -1.814284356621147E-2    4.975065189172252E-1    3.838206509432434E-3   -5.000342145676859E-5
                        -3.055139282286252E-3    2.769925680535180E-3    2.186148356545827E-3   -1.280620045454708E-3    3.828814778870452E-3   -4.972970498101704E-5   -3.353628038578606E-2    5.122891455268676E-1

 1.312500000000000E9     1.735986926244001E-3    5.078084627694190E-1    3.145194369754078E-3   -1.284175350756403E-3    2.353989758734371E-3   -1.475708473179780E-3   -7.335535636497603E-4    3.871047907035904E-3
                         3.161692816991569E-3   -1.256730049467450E-3   -1.281760622959078E-2    5.234402529820499E-1    9.212841769323831E-4   -1.474040202226933E-3    1.035361401416168E-3   -2.447003032427100E-3
                         2.320931473082233E-3   -1.495823190778483E-3    8.992830569821306E-4   -1.481549447060877E-3   -4.524116200552873E-3    5.035397740238668E-1    3.126619283233850E-3   -1.647966664019896E-3
                        -7.341724977446358E-4    3.877802012902385E-3    1.033966140396083E-3   -2.465646583417410E-3    3.140763088068470E-3   -1.655645839617868E-3   -1.921687728768586E-2    5.173706597799612E-1

 1.325000000000000E9     1.713019285061342E-2    5.115668354027898E-1    1.964826328891598E-3   -2.123321750754713E-3    9.103226279374745E-4   -2.529682515201518E-3    1.644161141736662E-3    3.360987953443455E-3
                         1.968432073526528E-3   -2.115654495433216E-3    3.319569313510269E-3    5.272340186908306E-1    1.416450146482923E-4   -2.013882925703736E-3   -6.584078668349234E-4   -2.499580826996771E-3
                         8.875540658934219E-4   -2.535367994187254E-3    1.543807349755317E-4   -2.003282300759555E-3    1.024039651976208E-2    5.085888649259721E-1    1.847011490131462E-3   -2.437382514796506E-3
                         1.671894672426397E-3    3.352607109032460E-3   -6.282366874675217E-4   -2.514041334097360E-3    1.856306849435984E-3   -2.419570280698314E-3   -3.823825466498889E-3    5.212474471158209E-1

 1.337500000000000E9     3.271598144989686E-2    5.133557222638133E-1    9.519651384888963E-4   -2.161394721382593E-3   -6.562530986555348E-4   -2.386122489133922E-3    3.101339836693244E-3    1.634890354575043E-3
                         9.498849687640850E-4   -2.149685157145954E-3    1.969764657811936E-2    5.291717135757353E-1   -9.439522189042624E-4   -1.931309174095838E-3   -1.857662017954194E-3   -1.561972591331044E-3
                        -6.777399517065866E-4   -2.383381865476528E-3   -9.917387569197429E-4   -1.904214239994455E-3    2.571894479609994E-2    5.117521615671400E-1    7.631856588199826E-4   -2.424231759232792E-3
                         3.111929052874866E-3    1.639801221705024E-3   -1.849971156264461E-3   -1.517524142382627E-3    7.393208039870921E-4   -2.425339284284292E-3    1.209528551488787E-2    5.232449221320666E-1

 1.350000000000000E9     4.785915394082372E-2    5.128594488026031E-1    4.601781188767306E-4   -1.946804090467087E-3   -1.703561672748849E-3   -1.481281264523704E-3    3.231441961494088E-3   -4.475381005084300E-4
                         4.008772590210139E-4   -1.958065770576552E-3    3.541376121633966E-2    5.294563829689413E-1   -1.812353454058880E-3   -1.090033331368672E-3   -2.120965308057516E-3   -1.852573145189401E-4
                        -1.695549832995288E-3   -1.463553952348640E-3   -1.830284553754898E-3   -1.096142035697134E-3    4.100540562896081E-2    5.129528732751305E-1    1.224580074293522E-4   -2.207097199340941E-3
                         3.217871269350022E-3   -4.482934446747433E-4   -2.138918380984727E-3   -2.108655195772571E-4    1.053509738153408E-4   -2.190874415067582E-3    2.726641582599325E-2    5.233134662585022E-1

 1.362500000000000E9     6.197882630849470E-2    5.108523103479049E-1    4.292424155375584E-5   -2.020175093888530E-3   -2.004466415371677E-3   -3.513053031625616E-4    2.190649501449045E-3   -2.069196924798202E-3
                         5.212753869187587E-5   -2.037100206585722E-3    5.012202755183837E-2    5.284455628423481E-1   -1.952485366631302E-3    2.596121861993042E-5   -1.714088952077298E-3    8.614603476966178E-4
                        -2.022118849721431E-3   -3.359095929685896E-4   -1.944808527834142E-3    2.932289878697947E-5    5.561668237881930E-2    5.126751633126891E-1   -3.740733270404387E-4   -2.132930129974271E-3
                         2.223527571985130E-3   -2.060528167177673E-3   -1.700540264014780E-3    8.334374954261649E-4   -3.696323751173549E-4   -2.141682283993925E-3    4.120893901855614E-2    5.221442666741529E-1

 1.375000000000000E9     7.497030193305096E-2    5.082314396529264E-1   -6.465651999423736E-4   -2.170851715682995E-3   -1.723057365380019E-3    6.454841153745664E-4    6.260154253466321E-4   -2.772240005702502E-3
                        -6.666696829754689E-4   -2.181423830946074E-3    6.366522392006975E-2    5.265785601804259E-1   -1.417093717347048E-3    8.662172944506251E-4   -9.179357922532046E-4    1.397391220083767E-3
                        -1.757171048471990E-3    6.229104643929300E-4   -1.408215380829612E-3    8.568596092894505E-4    6.941620141326335E-2    5.115460478957430E-1   -1.087215048907204E-3   -2.044056603913488E-3
                         6.237489506675106E-4   -2.778414475482443E-3   -9.296180997830014E-4    1.395178755394474E-3   -1.098430173879238E-3   -2.054198739706943E-3    5.422581987966389E-2    5.203271358010605E-1

 1.387500000000000E9     8.734659608763604E-2    5.054189985317298E-1   -1.638869283011948E-3   -1.836664181882910E-3   -1.127994071985069E-3    1.293118054985747E-3   -9.696581587891689E-4   -2.467405149678638E-3
                        -1.619506614993761E-3   -1.840394871386522E-3    7.643280559779322E-2    5.242825683938140E-1   -6.789443340269861E-4    1.062550081923468E-3   -1.482963211162938E-4    1.482009463140832E-3
                        -1.145880697632032E-3    1.294564628999651E-3   -7.186592751822976E-4    1.068386822425282E-3    8.284754366432324E-2    5.099162553013624E-1   -1.898911861297372E-3   -1.494718428830476E-3
                        -1.000785603193827E-3   -2.475196843644003E-3   -1.380493006478820E-4    1.503248263988587E-3   -1.902342774013389E-3   -1.504053447246430E-3    6.706415529278660E-2    5.180837914103225E-1

 1.400000000000000E9     9.936967309016198E-2    5.024260888745745E-1   -2.265603840030213E-3   -8.168986202688701E-4   -3.750307456278364E-4    1.584855871828136E-3   -2.097401614179557E-3   -1.410369866744290E-3
                        -2.290439150170447E-3   -8.114484824469127E-4    8.865753355745390E-2    5.214284979341125E-1   -2.829490477868280E-4    9.472021258535887E-4    5.435136745170902E-4    1.278078024103207E-3
                        -3.781045196049709E-4    1.603736733066556E-3   -3.186611786485180E-4    9.385162695040427E-4    9.614646729800867E-2    5.074726387930747E-1   -2.320486867591299E-3   -4.706087005896030E-4
                        -2.073870453945260E-3   -1.386853865704850E-3    5.334989826420566E-4    1.267469180567938E-3   -2.317861992377304E-3   -4.436956520843521E-4    7.982184208783821E-2    5.152041060376205E-1

 1.412500000000000E9     1.108824103451490E-1    4.989797560790435E-1   -2.127939995973444E-3    3.450854806155268E-4    4.207142756864221E-4    1.535693353530587E-3   -2.405006345163764E-3    4.948077921057608E-6
                        -2.147135077536878E-3    3.341145240429203E-4    1.005934867642446E-1    5.180552403072987E-1   -1.642329181501823E-4    9.195074891061136E-4    1.020082177451356E-3    8.692794197578829E-4
                         4.121856076491093E-4    1.544279895448311E-3   -1.775532172255855E-4    9.175885197282534E-4    1.091285746600490E-1    5.041492436549425E-1   -2.060554252730039E-3    5.939527190915582E-4
                        -2.387942794290130E-3    1.015972662668288E-6    1.011016196230166E-3    8.360358166274901E-4   -2.040250796180691E-3    6.017049635861334E-4    9.184742229449744E-2    5.115606721928964E-1

 1.425000000000000E9     1.212281800305918E-1    4.953426842406436E-1   -1.466528433553941E-3    1.035556400122468E-3    1.109119153108735E-3    1.127522359280318E-3   -1.894069075853159E-3    1.318295762379258E-3
                        -1.446123609529850E-3    1.050403454816742E-3    1.118057837048820E-1    5.145582325085905E-1    8.835496457788848E-5    1.108502181042885E-3    1.238102004131430E-3    2.606418284822116E-4
                         1.140378163625098E-3    1.146483575101696E-3    1.038539454832694E-4    1.104205404958786E-3    1.209944221435340E-1    5.003369163891072E-1   -1.303143646167507E-3    1.205098689709102E-3
                        -1.919339520095514E-3    1.316429097246439E-3    1.253382472773604E-3    2.949979699049133E-4   -1.323349292260348E-3    1.197896761642497E-3    1.026869939177103E-1    5.079699501323114E-1

 1.437500000000000E9     1.304649453504498E-1    4.921707197061059E-1   -7.772979380053865E-4    1.156472939714391E-3    1.545244187091880E-3    3.986210418751838E-4   -7.841679668474304E-4    2.105884530893451E-3
                        -7.972781322067847E-4    1.148016967228061E-3    1.223590655360011E-1    5.113410827234433E-1    6.562425221418250E-4    1.102794150232801E-3    1.202049763301770E-3   -3.748415138663315E-4
                         1.548094796175199E-3    3.997884608091525E-4    6.390164262283024E-4    1.107588427227666E-3    1.317808837224674E-1    4.966996626800846E-1   -6.304559536568218E-4    1.219533083743969E-3
                        -7.772813518780973E-4    2.135326978946076E-3    1.203796762482091E-3   -3.676940924897554E-4   -6.244493728152070E-4    1.207432356548794E-3    1.126156824804809E-1    5.050122481439384E-1

 1.450000000000000E9     1.392401743118624E-1    4.898897838750512E-1   -4.394779190970232E-4    1.092519478963775E-3    1.511644522746992E-3   -5.309850393386902E-4    6.511952629630429E-4    2.104943955573069E-3
                        -4.135853011195485E-4    1.067601120561602E-3    1.325501779548669E-1    5.087585409853040E-1    1.213272075997176E-3    6.606980815394547E-4    8.433558613862545E-4   -9.465043332966766E-4
                         1.502776036927965E-3   -5.035627231249106E-4    1.189904085900738E-3    6.779212443048189E-4    1.418454946925356E-1    4.937697073474086E-1   -2.967866223305548E-4    1.054386483107400E-3
                         6.258262536620713E-4    2.108954300541023E-3    8.317619657377295E-4   -9.431313187064902E-4   -2.705267598435411E-4    1.040551173799953E-3    1.223996386786956E-1    5.027507710251310E-1

 1.462500000000000E9     1.482307162361200E-1    4.880897774953394E-1   -2.311775491416643E-4    1.062109925903964E-3    9.375343221667459E-4   -1.203491784829908E-3    1.664437577936966E-3    1.235445647181523E-3
                        -2.142849540036403E-4    1.053642742676149E-3    1.427443357629821E-1    5.065413858504854E-1    1.353490144760123E-3   -5.851029002941939E-5    1.727794574420156E-4   -1.193668455529504E-3
                         9.218386051034545E-4   -1.239069339937764E-3    1.339667496331236E-3   -6.232305961679542E-5    1.518194669843340E-1    4.912589046071801E-1   -9.141012466402201E-5    1.013581089758484E-3
                         1.673160815730511E-3    1.240609025953214E-3    1.581946890793911E-4   -1.215031677604426E-3   -8.800958492301430E-5    1.003754321430412E-3    1.322101879013412E-1    5.006029447281986E-1

 1.475000000000000E9     1.575518698617374E-1    4.864911549965775E-1    1.107772373465401E-4    1.149877397376039E-3    8.087042265320725E-5   -1.435503817101062E-3    1.973134057960721E-3   -3.849904516466102E-5
                         1.251738466192273E-4    1.123902494207068E-3    1.529382171628499E-1    5.045373589615175E-1    9.816234536007696E-4   -6.743563921354965E-4   -4.900949318931167E-4   -1.019573194001093E-3
                         4.293187540934604E-5   -1.417827418512627E-3    9.894884926136863E-4   -6.910245518177285E-4    1.618427547287268E-1    4.888557524174781E-1    1.594052080016538E-4    1.038011456487094E-3
                         1.955820696151687E-3   -3.588969594310232E-5   -4.993001085021891E-4   -1.025234650646101E-3    1.640385581144852E-4    1.064856821354378E-3    1.420399597864818E-1    4.982740055916197E-1

 1.487500000000000E9     1.669449885794567E-1    4.847204011417412E-1    5.676239751533097E-4    1.011835223088611E-3   -6.517590930890123E-4   -1.095314261589884E-3    1.385146884223871E-3   -1.134487390859949E-3
                         5.586110195974270E-4    1.018976312319869E-3    1.630653652145535E-1    5.022621113243484E-1    4.191205589631875E-4   -9.207238785710913E-4   -8.664631208163108E-4   -5.191120143478189E-4
                        -6.664226683695563E-4   -1.092719010077738E-3    4.345971530658946E-4   -9.221220287758429E-4    1.716381617067286E-1    4.864738296252353E-1    5.449815119280863E-4    9.547792737279957E-4
                         1.401091994330334E-3   -1.129655679488783E-3   -8.973725069503858E-4   -5.237214889421247E-4    5.595287119455391E-4    9.335685362153461E-4    1.516107505399017E-1    4.957674366149162E-1

 1.500000000000000E9     1.765953133432709E-1    4.831260518475398E-1    9.432301700855813E-4    6.393561170692155E-4   -1.007632601272054E-3   -4.924837097814681E-4    3.912297793795558E-4   -1.562895867402495E-3
                         9.003301543075097E-4    6.628802395173561E-4    1.730585334414038E-1    5.001535797975202E-1    1.243733091813194E-5   -7.590795465106732E-4   -8.977496432500730E-4    2.480754181656927E-5
                        -1.024906133212246E-3   -4.947681640861063E-4    5.074263226941328E-6   -7.926322545630065E-4    1.812858228204658E-1    4.841737192220882E-1    8.557760832724008E-4    5.787714252357352E-4
                         4.065893183038252E-4   -1.563003416008648E-3   -8.737074677019778E-4    2.035815213064200E-5    8.766101128364564E-4    5.763512414060826E-4    1.612646036332994E-1    4.935427404411887E-1

 1.512500000000000E9     1.868851755818116E-1    4.817919293127566E-1    9.314142406058178E-4    1.089077131240110E-4   -9.500280469951203E-4    8.420755019213129E-5   -5.560569999754323E-4   -1.334353138308441E-3
                         9.565585823775015E-4    1.236025053425477E-4    1.836026795104334E-1    4.982062738631048E-1   -1.824049914714038E-4   -5.949741403281949E-4   -6.586773153946881E-4    4.101274162934014E-4
                        -9.715553278023495E-4    4.924846597531762E-5   -2.083209873849196E-4   -6.127209583151489E-4    1.912202772696393E-1    4.822359884829541E-1    8.844845903170474E-4    1.696627236276268E-4
                        -5.448634397372448E-4   -1.330525744606161E-3   -6.400014040020069E-4    4.031363989530978E-4    9.048260291058881E-4    1.707633507822931E-4    1.714643125223852E-1    4.917220005018691E-1

 1.525000000000000E9     1.979953858587899E-1    4.805731448482670E-1    7.421064550094773E-4   -1.757587723240856E-4   -7.217116753225960E-4    4.255621214604697E-4   -1.052950477666315E-3   -6.801894486302205E-4
                         7.373877623653969E-4   -1.925628608029514E-4    1.947237603547906E-1    4.962731524076369E-1   -2.735201156956652E-4   -5.085138515251380E-4   -3.409648151812810E-4    5.454356607708134E-4
                        -7.187374712360471E-4    4.688245259661797E-4   -2.811901701347447E-4   -5.044314626129234E-4    2.018047011853550E-1    4.803223410692431E-1    7.165586699726354E-4   -1.111625960699610E-4
                        -1.067045793962789E-3   -7.046008813699963E-4   -3.354653355672816E-4    5.654220841768780E-4    7.139804522639042E-4   -1.242666212335301E-4    1.824059646137798E-1    4.901833545057238E-1

 1.537500000000000E9     2.099299559732082E-1    4.790951121588605E-1    4.683276248721596E-4   -2.513354145489978E-4   -3.874705671424067E-4    6.266048408370864E-4   -1.120244304632164E-3    2.098575480830276E-5
                         4.614867313134642E-4   -2.755105657156262E-4    2.066064910575173E-1    4.940569939894573E-1   -4.433702813063262E-4   -4.442947242167090E-4   -4.146525062573079E-5    5.979219303054254E-4
                        -4.217513957846524E-4    6.387893714769984E-4   -3.990558110808521E-4   -4.401851971485170E-4    2.130161349911156E-1    4.782960828228049E-1    5.514417453533465E-4   -2.121823833084142E-4
                        -1.107248822534205E-3    3.084540746386741E-5   -5.893358831784930E-5    5.746025627447214E-4    5.301555571011539E-4   -2.013116436393765E-4    1.939924847784726E-1    4.884523889415951E-1

 1.550000000000000E9     2.225194605995749E-1    4.769275679377549E-1    3.634350031303492E-4   -2.490573511936292E-4   -7.256985161006532E-5    7.030885109473213E-4   -7.745515760573524E-4    5.311871322323583E-4
                         3.755423850642869E-4   -2.256557761656055E-4    2.191688458469606E-1    4.913945965151633E-1   -6.236479880404131E-4   -2.591255307892843E-4    1.862683496091667E-4    5.135297273551993E-4
                        -7.577819877141863E-5    6.935292816715817E-4   -6.091097356928236E-4   -2.672229009535762E-4    2.250887282108325E-1    4.756912553187049E-1    4.945365924597167E-4   -2.588856593610068E-4
                        -7.831127143499583E-4    5.320079370918020E-4    1.784795294010780E-4    5.129544443386496E-4    5.051326936395702E-4   -2.551812819624982E-4    2.059978115127137E-1    4.863521111784324E-1

 1.562500000000000E9     2.353798167937128E-1    4.742754914289717E-1    3.941811920411371E-4   -3.098096480609239E-4    2.388745579939768E-4    6.401792073771540E-4   -3.525073416143480E-4    7.755695605301781E-4
                         3.732911483822989E-4   -3.280007189116480E-4    2.321229783451086E-1    4.881088609302519E-1   -6.922491327422610E-4    5.973706145571976E-5    3.637831521130005E-4    3.334092597406676E-4
                         2.308461480562484E-4    6.388098276092163E-4   -6.789341125675880E-4    8.230360932710268E-5    2.377182035056707E-1    4.727139374470741E-1    4.740940800527908E-4   -4.148726884725584E-4
                        -3.464029201500476E-4    7.825238364245257E-4    3.807198382893606E-4    3.365460665298749E-4    4.674047282609710E-4   -4.078132256653742E-4    2.183379208138825E-1    4.836360002049622E-1

 1.575000000000000E9     2.484937532286140E-1    4.711676305962419E-1    3.149908738827848E-4   -4.706194580886894E-4    4.928840954889371E-4    4.389365912600946E-4    7.461914800103958E-5    7.737298234661231E-4
                         3.092718564399573E-4   -4.760780609904810E-4    2.454913362958792E-1    4.843926737034571E-1   -5.220710579228883E-4    4.092439387723151E-4    4.787482026070266E-4    1.304554784463595E-4
                         5.024997793649053E-4    4.472926513466500E-4   -5.127831766518781E-4    4.128661917214792E-4    2.508645902722531E-1    4.693915105076541E-1    3.222882898205168E-4   -6.061411723534951E-4
                         8.409841774720961E-5    7.573621798858256E-4    4.812433984811271E-4    1.116822783489854E-4    3.172622244967948E-4   -6.073683703658871E-4    2.311154194664796E-1    4.804325607685753E-1

 1.587500000000000E9     2.620046096807267E-1    4.673226706654541E-1    7.364495154950074E-5   -6.110463954228598E-4    6.346191830567578E-4    1.386030044697492E-4    4.083207649121699E-4    5.843207281250991E-4
                         8.841284569028396E-5   -6.069225258678496E-4    2.592122048733692E-1    4.799342905880956E-1   -2.165115482216396E-4    5.238885731943492E-4    4.414330544801778E-4   -1.294667195496912E-4
                         6.488718714138396E-4    1.416209203006151E-4   -2.046352289512091E-4    5.387295228264281E-4    2.645525138094160E-1    4.655948664068533E-1    1.591191734739914E-5   -6.921413111284383E-4
                         4.393177757299935E-4    5.803187794710473E-4    4.503162681123599E-4   -1.198182997386243E-4    4.151015063922509E-5   -6.935047313678652E-4    2.443301234859734E-1    4.764061790921351E-1

 1.600000000000000E9     2.759556212570355E-1    4.625316100857661E-1   -2.221597972488998E-4   -5.557786481633091E-4    6.067853370670545E-4   -2.069610815743645E-4    6.161443244623419E-4    2.790543186462228E-4
                        -2.122619764720496E-4   -5.361654214743429E-4    2.732601472425725E-1    4.744637742478211E-1    2.573064442421347E-5    4.605566004807539E-4    3.229136660466223E-4   -3.163899320589215E-4
                         5.889869604941265E-4   -2.213061174625800E-4    5.157979664068602E-5    4.453487171392989E-4    2.786411637364963E-1    4.610291294395538E-1   -2.656056939146544E-4   -5.855163997785458E-4
                         6.118247503009765E-4    2.925603536317104E-4    2.891280436320894E-4   -3.137726643074972E-4   -2.649671511507381E-4   -5.960612426878787E-4    2.580642413176445E-1    4.713531086310519E-1

 1.612500000000000E9     2.903324184236651E-1    4.566798407023775E-1   -3.785985482402119E-4   -3.470336592021458E-4    3.540175720558267E-4   -4.709738660193520E-4    6.299352210742692E-4   -9.581816872977417E-5
                        -3.707218961247472E-4   -3.464646638897352E-4    2.876655560000769E-1    4.678562945279889E-1    1.588409346025614E-4    3.147790321637404E-4    1.040313581345168E-4   -3.845091978272168E-4
                         3.677460896171491E-4   -4.593340135089285E-4    1.426204260406845E-4    2.939389614830179E-4    2.931390386799850E-1    4.556478522007703E-1   -4.125579391901229E-4   -3.557708636011160E-4
                         6.583767830744340E-4   -8.957483130332330E-5    8.834706313331177E-5   -3.861247812556598E-4   -4.111937436429085E-4   -3.456259481014378E-4    2.722380254643835E-1    4.651179831861540E-1

 1.625000000000000E9     3.049599824106911E-1    4.494067550311937E-1   -4.032750501882974E-4   -1.296070783752729E-4    4.045498990761180E-5   -5.179346007923636E-4    5.031640936923503E-4   -4.242157751864781E-4
                        -4.083948069877872E-4   -1.644774508673785E-4    3.022919326576946E-1    4.600972752037681E-1    1.765276991737828E-4    2.136667898826775E-4   -9.815487415478915E-5   -3.048199878306483E-4
                         5.652177573102671E-5   -5.380324156452771E-4    1.567764467370683E-4    2.334334154069603E-4    3.076469266949516E-1    4.489951842787899E-1   -4.207383362550332E-4   -1.379474895404342E-4
                         4.971220097713902E-4   -4.093675239755485E-4   -8.875696906210506E-5   -3.279610639415529E-4   -4.077761936922544E-4   -1.301163368507216E-4    2.865883680962796E-1    4.577136916318213E-1

 1.637500000000000E9     3.195351201360565E-1    4.406683015467875E-1   -3.071731235742301E-4   -8.195185208703321E-6   -1.844776661283546E-4   -4.385116197685451E-4    1.586374829902489E-4   -5.915750185842653E-4
                        -3.144497620861986E-4   -5.020293601858687E-6    3.167977298722469E-1    4.510381379176784E-1    2.143784509956716E-4    1.900458886042085E-4   -2.180631632307934E-4   -2.122129240842961E-4
                        -1.733978719506899E-4   -4.256972561734634E-4    2.031569763971252E-4    1.937881702539122E-4    3.220807165865430E-1    4.411539474534898E-1   -3.503450197544800E-4   -1.479094734135596E-5
                         1.743996391395607E-4   -6.056096392653580E-4   -2.305646598696088E-4   -1.900142951436352E-4   -3.686984492876005E-4   -2.501919358225973E-5    3.009439887496970E-1    4.493910292038449E-1

 1.650000000000000E9     3.340459654463586E-1    4.308436506707826E-1   -2.922015270498554E-4    5.877946050707810E-5   -3.372523737925190E-4   -2.456801306662388E-4   -1.943422069711830E-4   -5.644547311732655E-4
                        -3.097081018478178E-4    3.617784428127949E-5    3.312860917634444E-1    4.409292143430133E-1    3.066373010146379E-4    1.025101875049293E-4   -2.421650984649204E-4   -6.481692223361211E-5
                        -3.231079591847938E-4   -2.227118019395022E-4    2.759123511990469E-4    1.127954524406113E-4    3.365526486763323E-1    4.321014034939601E-1   -3.261850585330308E-4    3.456489932753553E-5
                        -1.929843630227222E-4   -5.740250875612746E-4   -2.410390293819356E-4   -8.739783581566197E-5   -3.308504790495199E-4    4.914373629152197E-5    3.151614542302359E-1    4.401138720196574E-1

 1.662500000000000E9     3.482178867029489E-1    4.198560121725730E-1   -2.606013446990378E-4    1.160931726239009E-4   -3.267693728887699E-4   -3.451150661062068E-5   -4.579312023228694E-4   -3.698147490584322E-4
                        -2.363428614615476E-4    1.212553612851533E-4    3.454928938326979E-1    4.294605747193728E-1    3.313381788215697E-4   -1.158357392853055E-5   -2.048805476690787E-4    2.799533763751422E-5
                        -3.726166491389262E-4   -5.340725192990014E-5    3.279698865145551E-4   -4.985929523548021E-5    3.509912395329270E-1    4.215992908555777E-1   -3.222343988494242E-4    1.202943038911599E-4
                        -4.498104638347964E-4   -3.364335037747885E-4   -1.949719508357270E-4    4.017140471489424E-5   -3.263151312985011E-4    1.470730548194354E-4    3.290798493098990E-1    4.296520480907302E-1

 1.675000000000000E9     3.621063186747396E-1    4.077636184459801E-1   -2.167179543449111E-4    2.293981170659037E-4   -2.986689955682063E-4    1.031967007693421E-4   -5.442814938224153E-4   -4.111894489995477E-5
                        -2.051209546565496E-4    1.975984407022275E-4    3.590341508540065E-1    4.166342123714045E-1    2.577005029659609E-4   -1.664893570560018E-4   -1.658625122567008E-4    6.021136321088655E-5
                        -2.763301400751821E-4    9.887128292129887E-5    2.475567988524285E-4   -1.817337011328366E-4    3.651617050752851E-1    4.095903111932707E-1   -2.524088755683235E-4    2.352159669539345E-4
                        -5.559279957459949E-4   -3.536313515876345E-5   -1.534072214293247E-4    7.142839921760992E-5   -2.559036627718269E-4    2.473714522775015E-4    3.421820156939103E-1    4.177624590682936E-1

 1.687500000000000E9     3.752743260627663E-1    3.944474783241519E-1   -9.980677348223746E-5    3.083182254348414E-4   -1.916401690487667E-4    1.993692761434466E-4   -4.303726984609155E-4    2.664180455379828E-4
                        -1.355463547703451E-4    3.032632764497413E-4    3.718415724027457E-1    4.025400752676546E-1    1.062072651283283E-4   -2.417424418909119E-4   -1.132654251684710E-4    9.485279633867043E-5
                        -2.064741262687216E-4    1.876989516482689E-4    1.020633752929845E-4   -2.600014819497615E-4    3.789228415284835E-1    3.961370043858427E-1   -1.042245099744036E-4    3.364187326725840E-4
                        -4.534740619738488E-4    2.791715900991614E-4   -1.103661556444238E-4    1.145199120780755E-4   -9.615274556338190E-5    3.254873455644090E-4    3.545549263875366E-1    4.044997247376130E-1

 1.700000000000000E9     3.875738720600161E-1    3.800644830679655E-1    4.073795356758694E-5    2.993635398042199E-4   -1.074390821206097E-4    2.400806075572600E-4   -2.009912259416975E-4    4.348952611429192E-4
                         1.365930784305547E-5    2.924859871215744E-4    3.836798248548687E-1    3.872878094351038E-1    5.747582845480094E-6   -2.092541657598147E-4   -9.855036533602467E-5    1.401258614491417E-4
                        -1.016686961574200E-4    2.514342066238060E-4    5.530942092919034E-6   -2.036104783779823E-4    3.920467201121334E-1    3.814033560433214E-1    7.037874899112139E-5    2.926814316058132E-4
                        -1.764820424464334E-4    4.278106364274946E-4   -8.408175706196371E-5    1.591964803423874E-4    6.253984459128124E-5    3.107024756470670E-4    3.660727784380458E-1    3.899629288368263E-1

 1.712500000000000E9     3.989010220110433E-1    3.647731861773880E-1    1.283945238295442E-4    2.247810654320860E-4    2.385834871914027E-5    2.318192707331955E-4    9.196051762468801E-5    4.137635541602132E-4
                         1.402963421635879E-4    2.150434364154482E-4    3.944435384896698E-1    3.708712651856206E-1   -6.279394991142992E-5   -1.194263311966674E-4   -2.433727999117432E-5    1.795685591347248E-4
                         3.937731077442587E-6    2.488122302679182E-4   -4.282003514283114E-5   -1.460857745542597E-4    4.042538331847757E-1    3.657637486337683E-1    1.655745354584838E-4    2.073675187195791E-4
                         5.298626390179806E-5    4.304928123370403E-4   -3.462524712784303E-5    1.852325964723388E-4    1.612153137017466E-4    2.094335620502347E-4    3.766265716552000E-1    3.743462037409578E-1

 1.725000000000000E9     4.090857386250761E-1    3.485025378391671E-1    1.812494567384902E-4    1.254044572005886E-4    1.118903008340054E-4    2.267305856858592E-4    2.964274915656976E-4    3.002733298134686E-4
                         1.705483379870104E-4    1.290014745792632E-4    4.041695289161637E-1    3.534684560806489E-1   -3.477112955443148E-5   -1.127170138823922E-4    5.366797505818855E-5    1.787922066154527E-4
                         1.214179394965786E-4    2.112364423399766E-4   -4.260289908520879E-5   -9.966264368190306E-5    4.154840815833450E-1    3.491082892529018E-1    1.811383294719728E-4    7.277027734749536E-5
                         2.669766423086669E-4    2.793527762106108E-4    4.956629035333415E-5    1.626453881010701E-4    1.919440885672305E-4    9.646169488676506E-5    3.864100633021982E-1    3.577835309532214E-1

 1.737500000000000E9     4.182699562964096E-1    3.310785180733679E-1    1.587122485325282E-4    3.691504013315684E-5    1.870709457364186E-4    1.274841784027539E-4    3.495635733339957E-4    1.143272273836202E-4
                         1.812584887566369E-4    4.620485521813843E-5    4.126913015400616E-1    3.351475589436489E-1   -4.070917531191171E-5   -1.060514370939806E-4    1.580835307912510E-4    1.430591198679876E-4
                         1.900474486536207E-4    1.145880248134681E-4   -4.964205644722324E-5   -9.748453824416749E-5    4.255013431583178E-1    3.315583479756217E-1    1.721156246573239E-4    1.424298745246023E-5
                         3.340654278157076E-4    1.074920419590115E-4    1.204145098080775E-4    1.495938079458092E-4    1.875782603554369E-4    2.191571325832689E-6    3.950825596267665E-1    3.403561639959569E-1

 1.750000000000000E9     4.262509976160444E-1    3.126128799937274E-1    1.723113084149355E-4   -3.596340344452052E-5    2.144872582972548E-4   -3.887080321938909E-7    3.138596314390276E-4   -8.220299699077333E-5
                         1.525716468931786E-4   -1.869686014879419E-5    4.198571571639403E-1    3.159011206456681E-1   -8.114118597295512E-5   -9.470325031470487E-5    1.898016196576096E-4    8.049259285971984E-5
                         2.134785464744600E-4    4.448762355236051E-5   -7.187376395376636E-5   -9.802837990957895E-5    4.342054291213400E-1    3.131121266054085E-1    1.267016006174889E-4   -4.075051390564749E-5
                         3.124805611355853E-4   -8.357517193111657E-5    1.796584343474651E-4    6.450756780942190E-5    1.464165334428634E-4   -4.546252942574971E-5    4.024873238516612E-1    3.222183066630672E-1

 1.762500000000000E9     4.330788628750644E-1    2.931685811441436E-1    1.341452145094046E-4   -6.679689602019781E-5    1.923979922926838E-4   -7.253580817241516E-5    1.777860187926010E-4   -2.425684880303177E-4
                         1.478786191234403E-4   -6.303761762713168E-5    4.255842145344229E-1    2.959561251345432E-1   -1.429186381382856E-4   -8.969564630307654E-5    2.237352145644926E-4   -5.583942385208135E-5
                         1.748192582605118E-4   -7.414252100328469E-5   -1.376455307645311E-4   -9.011484830108031E-5    4.413760961488892E-1    2.938604361380161E-1    1.279173002903392E-4   -1.012598853674685E-4
                         2.115255209289664E-4   -2.280461005984646E-4    1.799763310839721E-4   -4.164617222881683E-5    8.250899427353403E-5   -7.833859159858024E-5    4.084533112882205E-1    3.036855682656395E-1

 1.775000000000000E9     4.383854216401901E-1    2.732575431687568E-1    8.967383005227978E-5   -1.311107335319832E-4    1.202620096542200E-4   -1.351974261785532E-4    4.091134967250157E-5   -3.186705481866508E-4
                         1.031229261570903E-4   -1.616309930738022E-4    4.296257026335952E-1    2.755563175605429E-1   -1.679803169702743E-4   -2.532374852358088E-5    1.587848868326296E-4   -1.226163653402377E-4
                         1.135236414726532E-4   -1.201569280187757E-4   -1.722318692298152E-4   -3.461026626571349E-5    4.469383166573963E-1    2.738460098999308E-1    4.362965230944314E-5   -1.171401948474052E-4
                         6.400719642636804E-5   -2.808797524243446E-4    1.639083807252580E-4   -1.139112250657691E-4    4.988933820237166E-5   -8.778480685731421E-5    4.127918787599070E-1    2.848121252334000E-1

 1.787500000000000E9     4.423023091711943E-1    2.528297574049474E-1   -1.579719733171168E-5   -1.720653619649423E-4    5.184793577610350E-5   -1.155362256919609E-4   -1.062511244283335E-4   -2.537147978952196E-4
                        -4.160409620519180E-6   -1.593636301827041E-4    4.318632807843891E-1    2.546206034336409E-1   -1.323721925310707E-4    4.735823698247508E-5    1.063628591217772E-4   -1.885326551455021E-4
                         7.642717005078233E-5   -1.239691905000336E-4   -1.700627977661751E-4    4.077424005788451E-5    4.508275963024199E-1    2.532887517122961E-1   -1.478968943933320E-5   -1.279646523406295E-4
                        -9.127939248118967E-5   -2.573572205016827E-4    9.500260730256155E-5   -1.868824642763526E-4   -9.860463709069797E-6   -1.118298824618700E-4    4.154366594890034E-1    2.655395871195169E-1

 1.800000000000000E9     4.448184484815038E-1    2.321931934303281E-1   -8.537857362777387E-5   -1.046401040421134E-4    1.882238357077730E-5   -1.261882193975162E-4   -2.327357928876863E-4   -2.099758189916470E-4
                        -9.843513360267648E-5   -1.179022991449608E-4    4.322397912761986E-1    2.333625321024110E-1   -1.620477856080058E-4    9.994337936165143E-5   -1.834815082909035E-5   -2.260713297112501E-4
                         1.299981518050032E-5   -1.305489962223446E-4   -1.487640734160768E-4    8.483258360034724E-5    4.533195787956756E-1    2.321422580989839E-1   -7.609196559518478E-5   -4.022889250716902E-5
                        -1.885771655322349E-4   -1.657269904913126E-4    8.357851590187831E-7   -2.374496620656369E-4   -9.206752390290050E-5   -5.712613481126849E-5    4.164084634905974E-1    2.459992881695583E-1

 1.812500000000000E9     4.457377286359496E-1    2.113778891715138E-1   -1.292507459983116E-4   -2.419008943833315E-5   -6.127314988550744E-5   -1.293645948930950E-4   -2.197303213503908E-4   -3.958767774588512E-5
                        -1.357660842750828E-4   -4.181313629692448E-5    4.308124728526674E-1    2.118905201108680E-1   -1.011497587778604E-4    9.793339866617994E-5   -1.126163710392609E-4   -1.882633964194918E-4
                        -4.053177510675855E-5   -1.460023301284850E-4   -8.782903752853947E-5    1.154105931079166E-4    4.543434332542193E-1    2.105916220002394E-1   -1.077247682589002E-4    3.544868247637175E-5
                        -2.784322797500275E-4   -5.103695512599426E-5   -1.109478495416088E-4   -1.912124095711775E-4   -9.918624165310013E-5    1.605590897803393E-5    4.158872881993932E-1    2.259842291469749E-1

 1.825000000000000E9     4.450105878986914E-1    1.906707123462396E-1   -1.276104888822742E-4    7.182922112966149E-5   -1.138320605968449E-4   -1.405677664196834E-4   -2.437537618344864E-4    1.356725123046195E-4
                        -1.199427094381090E-4    6.861446978130906E-5    4.275550167519623E-1    1.906832143145194E-1   -7.930189950448462E-5    1.356210029104465E-4   -1.973752785493015E-4   -1.352800826618706E-4
                        -1.106798990463206E-4   -1.448095928080764E-4   -6.433094195303066E-5    1.497056869774431E-4    4.537988128936684E-1    1.889629083274520E-1   -6.138137419991267E-5    1.070777107486932E-4
                        -2.225430345791078E-4    9.975823699351969E-5   -2.091958634164242E-4   -1.165171685320002E-4   -6.104905732532415E-5    7.118152811559217E-5    4.138548789329653E-1    2.058807565771333E-1

 1.837500000000000E9     4.423511198115065E-1    1.698573442125794E-1   -6.245035353893439E-5    1.192377426846059E-4   -1.704427945285968E-4   -4.713857536566818E-5   -1.528923380017266E-4    2.005916189310582E-4
                        -7.054657412850229E-5    1.323928114919473E-4    4.222809101300868E-1    1.698536290023817E-1    1.657133533961432E-5    1.749057439278530E-4   -2.513311656000731E-4    5.135469353172276E-6
                        -1.729603563747469E-4   -7.865289777657046E-5    1.456302858398994E-5    1.966975738423143E-4    4.516484254483359E-1    1.675444515009240E-1    1.412329438434793E-5    8.696838855560628E-5
                        -1.333065163683864E-4    2.254613283699416E-4   -2.454845600109081E-4   -6.321453357634883E-6    8.045452911777352E-6    1.298799868055961E-4    4.103373600387354E-1    1.859550807646385E-1

 1.850000000000000E9     4.378753501780613E-1    1.493932572781822E-1    4.531938135085760E-6    1.643048421303119E-4   -2.037721115122559E-4    1.273488696835113E-5   -7.764750998880766E-6    2.658007981684596E-4
                        -1.086783420123301E-5    1.504732264342806E-4    4.151958095936695E-1    1.497469222606683E-1    6.835971929394117E-5    1.609986206752102E-4   -2.397582422095334E-4    1.414765107286146E-4
                        -1.955182711428473E-4    2.041405510985370E-5    9.592096433161091E-5    1.944738038563246E-4    4.478866814765106E-1    1.465465021113252E-1    7.260043474818365E-5    9.198429463577040E-5
                         1.250298784501114E-5    2.371965173717257E-4   -2.454328723078943E-4    1.497850171088860E-4    6.702306379641052E-5    1.010455271848454E-4    4.053966178980077E-1    1.665327532498810E-1

 1.862500000000000E9     4.315439127843185E-1    1.289812669688614E-1    8.154147870305503E-5    9.573002196884014E-5   -1.672812130058761E-4    1.426705510368792E-4    1.304794669728097E-4    2.163227183127598E-4
                         6.918875186513533E-5    1.382755218486091E-4    4.063898507444296E-1    1.305654657870485E-1    1.206234245238671E-4    1.385183949150261E-4   -9.656459336708498E-5    2.267282203067189E-4
                        -1.833804180439494E-4    1.301546974456790E-4    1.643802686362860E-4    1.237248793089807E-4    4.424184683053532E-1    1.260866845757200E-1    1.084659323305350E-4    5.019804069553950E-5
                         1.606885245950535E-4    2.021822177260372E-4   -1.134788983199842E-4    2.361260044887488E-4    1.035718734653819E-4    5.255580086116326E-5    3.988016671112375E-1    1.478542933965293E-1

 1.875000000000000E9     4.233685440947172E-1    1.090500909198852E-1    1.372935068937241E-4    2.911555503622942E-5   -1.199464555701912E-4    2.406556092362786E-4    1.915894241609803E-4    6.602785328024314E-5
                         1.141910009138894E-4    5.816597160623659E-5    3.957811175308962E-1    1.123680257084536E-1    1.802521283888637E-4    3.220081338610762E-5    1.191787876278860E-5    2.603517609964496E-4
                        -1.122981672548577E-4    2.406013973783985E-4    2.027475001066992E-4    4.227041094657936E-5    4.351750179842019E-1    1.061685822040372E-1    1.356672055006409E-4   -1.849534771265029E-6
                         2.291634276343208E-4    7.283989989822591E-5    6.561314270044333E-6    2.771018122299992E-4    1.391612471160194E-4   -4.611911461751640E-6    3.903523450105542E-1    1.299591869970018E-1

 1.887500000000000E9     4.133911593789221E-1    8.967341760379174E-2    1.599677935568172E-4   -2.810820417655315E-5    3.986946767249988E-5    2.303849899065854E-4    2.238591357470628E-4   -6.569127281546554E-5
                         1.541503736853928E-4   -1.191860011835901E-6    3.833417723621139E-1    9.520055413663052E-2    1.932331027071777E-4   -6.123665474185513E-5    1.606189128537387E-4    2.177310734884257E-4
                         4.071950017577530E-5    2.543604019953541E-4    2.132164725863303E-4   -5.556518884595733E-5    4.260117803175217E-1    8.705347524718779E-2    1.422641856743944E-4   -4.875052130931983E-5
                         2.219135212365157E-4   -4.394872890323839E-5    1.754167496584704E-4    2.245951073466715E-4    1.548641869010533E-4   -7.190148363054370E-5    3.800429583742844E-1    1.129640784713352E-1

 1.900000000000000E9     4.017811648111592E-1    7.121657544300995E-2    1.495115899526177E-4   -6.046088072796156E-5    1.801729799097118E-4    2.124251070850466E-4    1.549288107990302E-4   -1.744228995318025E-4
                         1.346527918270834E-4   -7.843606535605965E-5    3.692202477175475E-1    7.942310152008754E-2    1.274450366077614E-4   -9.965228876786479E-5    2.484630573133216E-4    9.631781394711733E-5
                         1.913967576304850E-4    2.249012023014597E-4    1.638302371536551E-4   -1.041334302557746E-4    4.150371918214028E-1    6.869134393959085E-2    1.122848910182945E-4   -1.305278237498376E-4
                         1.209069945618093E-4   -1.550952092940624E-4    2.534819674416048E-4    9.573591306112163E-5    9.488490341083153E-5   -1.244183751112407E-4    3.679400584147228E-1    9.694200605655842E-2

 1.912500000000000E9     3.886574464574439E-1    5.397057936449411E-2    1.059768960824067E-4   -1.586048765210997E-4    2.932557823960093E-4    7.581954597589522E-5    1.138545278859895E-5   -2.146558865457619E-4
                         8.864119736447429E-5   -1.446482625435240E-4    3.535401520676585E-1    6.503903472273710E-2    8.454197961372082E-5   -1.656433031745622E-4    2.720430472677253E-4   -7.691210137425411E-5
                         2.584486308066675E-4    6.985878960939344E-5    7.892771966283455E-5   -1.567230472668601E-4    4.023592272119415E-1    5.116394997501983E-2    4.210797727597033E-5   -1.470903324933506E-4
                        -8.337135611381594E-6   -2.264117911578274E-4    2.430982806543887E-4   -5.027982612176087E-5    3.675193856389039E-5   -1.588403234110252E-4    3.542451697549382E-1    8.195299507406502E-2

 1.925000000000000E9     3.740707934940781E-1    3.827445965324599E-2    2.402247008561519E-5   -1.717028105428035E-4    2.638924774608028E-4   -1.041161446061939E-4   -1.228814300465084E-4   -1.598040902732417E-4
                         1.658399431441360E-5   -1.740619284840753E-4    3.366719582932362E-1    5.231874092852028E-2    2.509802707026665E-5   -1.620759728245292E-4    1.940159317188750E-4   -1.779642852128243E-4
                         2.541402323478081E-4   -9.949765710346700E-5    2.471687346969851E-5   -1.644906271498545E-4    3.883028340342209E-1    3.470098243710017E-2   -4.559548265788570E-5   -1.701687037665657E-4
                        -9.352766287063698E-5   -1.936441962057871E-4    1.946871847366503E-4   -1.816025635696677E-4   -6.054680139049028E-5   -1.805425520281933E-4    3.391558254328001E-1    6.822635507809384E-2

 1.937500000000000E9     3.580832430130208E-1    2.420561521830340E-2   -5.976412593779867E-5   -1.524768512155739E-4    2.031917575511736E-4   -2.243633661679379E-4   -1.932868322217260E-4   -7.626116375920504E-5
                        -4.889547237238842E-5   -1.671051499411936E-4    3.186535687393389E-1    4.152557056601342E-2   -5.292974164981071E-5   -1.844284352281800E-4    3.392579356294352E-5   -2.564381820582786E-4
                         1.611341981531029E-4   -2.268445764784599E-4   -5.189748869337774E-5   -1.978784373940117E-4    3.728972025158107E-1    1.956975207562128E-2   -1.034617482847608E-4   -1.377596243522589E-4
                        -1.827184456545808E-4   -6.575445740256916E-5    5.170586500126547E-5   -2.509768323820363E-4   -1.115444240520865E-4   -1.581717790013894E-4    3.229061966959019E-1    5.602497341040123E-2

 1.950000000000000E9     3.407962899488288E-1    1.206378470734195E-2   -1.087074975588213E-4   -1.212429716009820E-4    2.435409768168284E-5   -2.669546715902683E-4   -1.773351573939122E-4    5.991650509371129E-6
                        -1.062771513774530E-4   -1.098884071197356E-4    2.998295381540684E-1    3.273738187544913E-2   -1.329632383758640E-4   -1.432097846857001E-4   -7.171580930419575E-5   -2.340730233058601E-4
                         2.177515838906512E-5   -2.706073272805470E-4   -1.096100911846321E-4   -1.431769035567583E-4    3.562265941901501E-1    5.925491023423174E-3   -1.475085035714333E-4   -9.371856014705699E-5
                        -1.892414106246077E-4    3.071187817757171E-5   -7.868377019652668E-5   -2.279863494513163E-4   -1.557939430945930E-4   -1.041495999584681E-4    3.056215365069955E-1    4.570909781192559E-2

 1.962500000000000E9     3.223990223826420E-1    1.890497775227310E-3   -1.606650825211696E-4   -4.149041909820767E-5   -1.081654343105167E-4   -2.347484755665113E-4   -1.363772312026229E-4    1.303850111540140E-4
                        -1.202545734592000E-4   -3.808560774148787E-5    2.802802139974753E-1    2.628511153651769E-2   -1.887326560016578E-4   -9.939537529161597E-5   -1.664911407462131E-4   -1.346027432509938E-4
                        -1.280109152172495E-4   -2.188044343662751E-4   -1.683860491137482E-4   -6.015730561065760E-5    3.386070940875304E-1   -5.947118845600462E-3   -1.914225045103343E-4   -2.281569034193258E-5
                        -1.231627958852686E-4    1.215474787443295E-4   -1.814950455287214E-4   -1.471603870795788E-4   -1.845914188605238E-4   -2.488027325585807E-5    2.874570991428622E-1    3.742797370504444E-2

 1.975000000000000E9     3.028928608876556E-1   -6.228442241746831E-3   -1.890121528192048E-4    4.349486505517458E-7   -2.253280852439950E-4   -1.254990576702659E-4   -2.963403125146986E-5    1.851554399666631E-4
                        -1.445374001664633E-4    3.776017790791510E-5    2.602788562588949E-1    2.231982792533816E-2   -2.433044068154344E-4   -8.421939969085433E-6   -2.275929516938172E-4    6.366759250136757E-6
                        -2.263642796600870E-4   -1.212360343736538E-4   -1.980660500280853E-4    1.040252823207397E-5    3.200544228458759E-1   -1.570171771242184E-2   -1.812722520469707E-4    3.860789389749294E-5
                        -4.758073140051721E-5    1.776317263094812E-4   -2.500763502052358E-4   -8.515977389812968E-6   -1.918785909902940E-4    6.894763170135430E-5    2.685320589241675E-1    3.155751897328941E-2

 1.987500000000000E9     2.825868722782603E-1   -1.224032596842627E-2   -1.333193883454228E-4    7.659205575458040E-5   -2.425397107859346E-4    1.721341484325047E-5    6.642886323007154E-5    1.565315075834735E-4
                        -1.558026268891129E-4    6.425450765697627E-5    2.400212148625316E-1    2.097557966526458E-2   -1.949653626494035E-4    9.761963586869932E-5   -1.956376000934713E-4    1.337605898170241E-4
                        -2.518240947929986E-4    1.054395881211773E-5   -1.963528325007346E-4    1.046447587168906E-4    3.006642434241904E-1   -2.315839893969487E-2   -1.579837617154986E-4    1.583100203623929E-4
                         2.625925643198230E-5    1.577008744443091E-4   -2.192887614232365E-4    1.165443222566743E-4   -1.649146058619682E-4    1.202557044737018E-4    2.490031642842750E-1    2.809168302078492E-2

 2.000000000000000E9     2.618503275924504E-1   -1.610533532655429E-2   -1.155113608039184E-4    1.111791350471630E-4   -1.714760919151933E-4    1.798794592226466E-4    1.253509098141662E-4    8.803223266820548E-5
                        -7.285063777900648E-5    1.217191290993367E-4    2.196977863520526E-1    2.205204903198563E-2   -1.167012256474210E-4    1.575449319930710E-4   -7.962537734112403E-5    1.869152236092733E-4
                        -2.093985207928113E-4    1.568548929935512E-4   -1.200489822984786E-4    1.573723496263501E-4    2.806542528315021E-1   -2.833645463812103E-2   -9.896381179888030E-5    2.101320883060364E-4
                         1.351904892300139E-4    6.883767518113917E-5   -1.092218991733525E-4    1.954070568600245E-4   -9.784317856285832E-5    1.880233838915653E-4    2.291559299587887E-1    2.714854099066642E-2

 2.012500000000000E9     2.408244817298563E-1   -1.818513201967573E-2   -6.615113251868144E-5    1.648798637224586E-4   -7.091876739853045E-5    2.252023873666145E-4    1.661853599122878E-4   -1.110416794003717E-5
                        -6.087684613318253E-5    1.900485589451268E-4    1.998269941128169E-1    2.506319745936698E-2   -4.251765534530439E-5    2.302676556020111E-4    4.906940657405623E-5    1.961024066306199E-4
                        -6.424468387168934E-5    2.281941579992482E-4   -1.823505245308611E-5    2.175476121129179E-4    2.603150026591440E-1   -3.161407146123914E-2   -2.094491727447052E-5    2.296781193510163E-4
                         1.269432872349523E-4   -1.433259524199984E-5    1.354989461808419E-5    2.248580858620606E-4   -3.314755769514558E-5    2.221390039407727E-4    2.093421153338553E-1    2.812518750527722E-2

 2.025000000000000E9     2.200949839754701E-1   -1.774619446357378E-2    2.339037546718575E-5    1.488282007216754E-4    7.527466834495021E-5    2.291186547901966E-4    8.821972800209810E-5   -5.951966975201048E-5
                         4.648525274746710E-5    1.798827493360466E-4    1.807240357573564E-1    3.054436000741311E-2    7.682694374468160E-5    1.788163082267315E-4    1.133957539111449E-4    1.746806458785888E-4
                         6.573285209943447E-5    2.205963317416157E-4    6.919560039904402E-5    2.087813016688651E-4    2.397152039075833E-1   -3.260404417682444E-2    8.832063991535281E-5    2.204423375674203E-4
                         1.043232766463288E-4   -9.678356830902962E-5    1.360319632407630E-4    1.433343177637838E-4    7.660178960402518E-5    1.966547276455567E-4    1.898642201539056E-1    3.152854872068225E-2

 2.037500000000000E9     2.000584784652095E-1   -1.487411250903925E-2    1.152889353530081E-4    1.614209382334644E-4    1.636682899050098E-4    1.710594075447997E-4    2.607440770099853E-5   -1.354905290583793E-4
                         8.935734109510090E-5    1.584123993694387E-4    1.627261498167071E-1    3.838766012753764E-2    1.642155494380792E-4    1.587260948137052E-4    1.554033943887147E-4    5.926371080602110E-5
                         1.651177420669515E-4    1.309211806848415E-4    1.512555799332684E-4    1.529725922829008E-4    2.193175612106895E-1   -3.120334750326441E-2    1.730642416050569E-4    1.431586846195845E-4
                         4.245924577210190E-5   -1.016809285239002E-4    1.758452375007972E-4    4.820707297908155E-5    1.732255481063283E-4    1.351204728054096E-4    1.712034507093228E-1    3.738027097372505E-2

 2.050000000000000E9     1.811177264299856E-1   -9.541428233117993E-3    1.293746219542478E-4    1.028261026466319E-4    1.958060543902449E-4    4.274477539174886E-5   -4.273124590389305E-5   -1.186383287516650E-4
                         1.548200857077424E-4    1.046871574884199E-4    1.462448419724065E-1    4.826129394669045E-2    2.070349802247778E-4    5.062302994419987E-5    1.509370738023692E-4   -3.634207522937315E-5
                         2.137458475977543E-4   -1.972826108684067E-6    1.922281438097169E-4    5.280910780829132E-5    1.995579022668749E-1   -2.769810304248028E-2    2.039855642703565E-4    9.159125057492432E-5
                        -3.700375968488971E-5   -1.149809781186788E-4    1.621327058865949E-4   -4.421853917343629E-5    1.937922622721461E-4    6.050970745480738E-5    1.538383347433874E-1    4.546342769968677E-2

 2.062500000000000E9     1.633596265101618E-1   -1.930454357401787E-3    1.590745401749278E-4    2.202330565368336E-5    1.516767417751280E-4   -9.808213851154647E-5   -1.187810361652816E-4   -9.900029966948825E-5
                         1.669196138256974E-4    3.500900532717508E-5    1.316010459779866E-1    5.998435443144257E-2    2.145470998665382E-4   -7.798366333819064E-5    1.013257863343614E-4   -1.542687434601985E-4
                         1.596924918925069E-4   -8.979444370367981E-5    1.795368572022347E-4   -6.588021173563429E-5    1.807851169194984E-1   -2.213017602452444E-2    2.240019232207110E-4   -4.140697055984025E-5
                        -9.848524457353704E-5   -6.364436094048895E-5    8.897869973245298E-5   -1.472425903936984E-4    2.294430110699942E-4   -3.083555957098414E-5    1.380075942776545E-1    5.565660883809219E-2

 2.075000000000000E9     1.469412320302294E-1    7.826277616208722E-3    1.678290359781288E-4   -5.753620267213982E-5    9.066585569464937E-5   -1.740912279983091E-4   -9.521321322404393E-5    1.970247135729171E-5
                         1.498018627618978E-4   -3.618739787674209E-5    1.189396339954778E-1    7.347055910587826E-2    1.545614502812469E-4   -1.575271915187004E-4   -6.928144317842749E-6   -1.718119864205374E-4
                         8.380617104499318E-5   -1.677683658894740E-4    1.506798079613405E-4   -1.452756416172820E-4    1.632831448703175E-1   -1.452988355593414E-2    1.597797105768660E-4   -1.232505005728898E-4
                        -9.129803606204314E-5   -3.778546034587133E-6   -2.529702961777274E-6   -1.441222368337111E-4    1.752678317727504E-4   -1.270131521761340E-4    1.239422606932540E-1    6.781841039038020E-2

 2.087500000000000E9     1.319910282367794E-1    1.947670171114762E-2    1.154806630405042E-4   -9.253173063268539E-5   -2.724608796080488E-5   -2.068394245815741E-4   -8.496336872600450E-5    4.691047650385622E-5
                         1.206563476059951E-4   -1.092288295719749E-4    1.082573172718380E-1    8.851831657202158E-2    5.628821397852041E-5   -1.844483530972037E-4   -6.382435078432749E-5   -1.291126818118294E-4
                        -2.431096247814963E-5   -1.800101943136387E-4    5.299481351702328E-5   -1.829212054864863E-4    1.473181828675210E-1   -5.018009346340971E-3    1.175003582982636E-4   -1.785641724026943E-4
                        -7.236247676296065E-5    3.646815200850279E-5   -7.832599382396962E-5   -1.111373618858645E-4    1.164001851723376E-4   -1.772597639280614E-4    1.116917067004310E-1    8.173401969699172E-2

 2.100000000000000E9     1.186691424031912E-1    3.267050236306746E-2    3.872431071937691E-5   -1.421284235400882E-4   -1.073343925892868E-4   -1.252060982273701E-4   -3.824022394864230E-5    9.521161809346273E-5
                         3.181589176749566E-5   -1.775300075397488E-4    9.966505929397108E-2    1.045564878579939E-1   -3.201029320243383E-5   -1.974221224496816E-4   -1.104897176823121E-4   -5.153032250799156E-5
                        -9.430997695232985E-5   -1.093287612484543E-4   -2.042417405277533E-5   -1.937595225986616E-4    1.329826343219634E-1    6.302159265333395E-3    2.055190580234611E-5   -1.922826602235329E-4
                        -2.503171228853077E-5    9.862420311671696E-5   -1.261909351583540E-4   -5.167614256001658E-5    3.206389201172685E-5   -2.001419837764015E-4    1.013987088367629E-1    9.698463998511814E-2

 2.112500000000000E9     1.069448183394710E-1    4.678651895487321E-2   -3.480658877982549E-5   -1.490247776752550E-4   -1.273064479831635E-4   -5.458897425791464E-5    4.224946399650148E-5    9.989558310716664E-5
                        -1.357213337098150E-5   -1.590207662865973E-4    9.314880926194934E-2    1.211433907302062E-1   -9.284529955660848E-5   -1.366860436167995E-4   -1.336292505782719E-4    2.327690620303897E-5
                        -1.236350293265778E-4   -6.524679763881552E-5   -1.309678468938418E-4   -1.327431478603484E-4    1.204571559552570E-1    1.898190592992790E-2   -7.411636747113924E-5   -1.553670190364198E-4
                         1.644281091903568E-5    8.328931152881694E-5   -1.094446236410623E-4    2.797816001161100E-5   -6.259779979565804E-5   -1.832306189794507E-4    9.313625999261092E-2    1.130432074612053E-1

 2.125000000000000E9     9.704381442565199E-2    6.168532320718290E-2   -8.161041929811553E-5   -1.479206966644714E-4   -1.197642267627134E-4    3.015359837133940E-5    4.880116049195237E-5    3.576315169441926E-5
                        -5.089072230724927E-5   -1.157983925813850E-4    8.858599505376864E-2    1.379625794991869E-1   -1.561649037449973E-4   -1.000739930896782E-4   -6.059839935260395E-5    4.844260756672904E-5
                        -1.252203130629740E-4    3.584408968099818E-5   -1.443094682730386E-4   -6.342799157993280E-5    1.096206683529109E-1    3.287507294559806E-2   -1.041878961082477E-4   -1.007227051503443E-4
                         5.629538264265581E-5    5.265089055867141E-5   -8.226410412623025E-5    7.314149808075886E-5   -1.045007032299740E-4   -1.279912518260566E-4    8.691911955397459E-2    1.295648918405817E-1

 2.137500000000000E9     8.913582234610899E-2    7.699288275251384E-2   -9.386816751692977E-5   -7.321820833692459E-5   -9.861629280081714E-5    7.807070122639022E-5    9.029759300658063E-5   -7.443725825342168E-7
                        -1.161659380573531E-4   -7.325559705966117E-5    8.611496712762184E-2    1.546115505356665E-1   -1.618927186158724E-4    5.261061082542147E-5   -1.871484885667235E-5    4.861876211003735E-5
                        -8.593441485014266E-5    9.291567899093549E-5   -1.558855942209551E-4    9.445583057598755E-6    1.004984968357416E-1    4.760459960600323E-2   -1.583946645069963E-4   -4.352321114320130E-5
                         6.934268989970236E-5   -5.284487607562882E-6   -1.359306882725541E-5    7.613680638805747E-5   -1.395216567354225E-4   -4.702673607216191E-5    8.285012758025039E-2    1.462946662870716E-1

 2.150000000000000E9     8.332877634492920E-2    9.250373096551226E-2   -1.156710332274747E-4   -2.658963153207370E-7   -2.984500142568462E-5    1.152556451918803E-4    5.174159297886567E-5   -4.496410027438211E-5
                        -1.356186898222496E-4   -2.190186085573408E-5    8.570080090673125E-2    1.709138317193198E-1   -1.206181381935620E-4    8.767166174783799E-5    3.212623810821483E-5    7.324661100007012E-5
                        -3.655104953157235E-5    1.131923778842889E-4   -1.181803042143449E-4    6.196211838537575E-5    9.319309632897714E-2    6.286284111220257E-2   -1.200561689499461E-4    3.210962835683302E-6
                         3.723216288804862E-5   -2.136755443144535E-5    3.012439753409984E-5    8.214904346066094E-5   -1.481692949142861E-4   -6.578895457524848E-7    8.102133565973006E-2    1.629214901154859E-1

 2.162500000000000E9     7.959807376160648E-2    1.080775091630584E-1   -1.037836271685390E-4    1.609237848657895E-6    5.470794823199727E-5    7.041177383775017E-5    1.618767894214902E-5   -5.465526869496496E-5
                        -1.347157119958251E-4    6.043825886694993E-5    8.726915197405949E-2    1.866980258832409E-1   -5.549769961602356E-5    1.250094927308775E-4    6.024889693063883E-5    3.857269395053681E-5
                         4.838716593053461E-5    9.831486134233897E-5   -6.302671300828958E-5    1.265293848598664E-4    8.767750954240863E-2    7.821229175336390E-2   -1.290102775621809E-4    4.913909538589037E-5
                         2.550376295802413E-5   -6.128012640620791E-5    5.699946737436009E-5    4.944795341291317E-5   -1.085500105234693E-4    4.085282555014260E-5    8.129807229977218E-2    1.793647431213912E-1

 2.175000000000000E9     7.781771527235348E-2    1.235905318521251E-1   -5.380635741276927E-5    7.133220716589280E-5    6.467022364635728E-5    8.730712205731278E-5   -1.853669713948176E-6   -5.037975878488508E-5
                        -8.532517508901674E-5    6.453392313840270E-5    9.058582657731501E-2    2.019289469372786E-1    1.765576882310377E-5    1.571561595589590E-4    6.944076429088198E-5    1.729306494262842E-5
                         7.546523911252451E-5    6.867095923842578E-5   -6.741364975067321E-6    1.356843840935955E-4    8.392088255647627E-2    9.342630999478582E-2   -8.881429913401180E-5    9.419168296305187E-5
                         3.842676097443925E-6   -6.030731447621498E-5    8.803026555676108E-5    1.786254012118993E-5   -8.558608709001541E-5    9.290306660098786E-5    8.342924879381756E-2    1.955331498353212E-1

 2.187500000000000E9     7.786458200968198E-2    1.389356434109867E-1   -5.415497216476051E-5    8.400172548225841E-5    7.925590726584561E-5    7.138078582911966E-6   -5.575310189120900E-5   -5.444860380840434E-5
                        -5.723038345369857E-5    9.782648771876068E-5    9.549859651748444E-2    2.166065499916782E-1    4.724826629672158E-5    1.103445938292322E-4    4.100040676868909E-5   -2.276091442265319E-5
                         7.857733358929275E-5    7.589658124893697E-6    5.721514659807517E-5    1.050473514145943E-4    8.194485016783820E-2    1.084031431224142E-1   -2.970292131454674E-5    1.080255059916031E-4
                        -3.031185988513056E-5   -3.251493764805098E-5    6.751534092448289E-5   -9.258292029435009E-6   -2.554689786063681E-5    1.124999796750083E-4    8.723786126097520E-2    2.111591260718222E-1

 2.200000000000000E9     7.948261396194881E-2    1.542349898365849E-1    3.161623269340329E-5    7.927268694608691E-5    7.592785779196354E-5   -9.528663653898362E-6   -4.888143439626623E-5   -3.060023211146348E-5
                         1.365375892973311E-5    1.088568089536113E-4    1.016829292139755E-1    2.306464514193756E-1    9.412919703850909E-5    7.506185361606717E-5    4.545125077649938E-5   -4.302701188893314E-5
                         7.746832804286937E-5   -4.517942638071839E-5    1.063128772260455E-4    5.234046467499606E-5    8.172521210063950E-2    1.230917207776298E-1    1.024476387347080E-5    1.021571092367010E-4
                        -7.532440873936610E-5   -8.118241725659314E-6    2.205872536196706E-5   -6.644473377371399E-5    2.460389968706582E-5    8.861111400365632E-5    9.254373314848875E-2    2.262341914734308E-1

 2.212500000000000E9     8.240787061325093E-2    1.693081474186135E-1    3.710779982755293E-5    9.125063414165188E-5    2.565763128973250E-5   -6.093433601530352E-5   -4.953299595174870E-5    4.106416804595671E-5
                         5.239099560346248E-5    6.258964185384734E-5    1.088049122459029E-1    2.441037564447243E-1    1.067754502484568E-4    4.915622702632378E-6    1.867689563731748E-5   -4.261002554861136E-5
                         4.440769169078407E-5   -7.220782423358154E-5    8.682462039004521E-5   -1.127442824593983E-5    8.313887893230967E-2    1.373643751475561E-1    4.130019708639681E-5    8.748481429470212E-5
                        -4.770104712113036E-5    2.805257393151192E-5   -5.439245983601659E-8   -4.683188713266631E-5    5.239812868219418E-5    6.285637319712352E-5    9.903867835375697E-2    2.405869390844604E-1

 2.225000000000000E9     8.637225612015940E-2    1.838847900305327E-1    6.240590456660299E-5   -1.053042219515191E-6   -1.328589854432312E-5   -8.459338384272241E-5   -1.862883106957914E-5    5.370915471043037E-5
                         8.271011663104190E-5    3.555362706996487E-5    1.167454287845869E-1    2.565097207820042E-1    9.185265812404125E-5   -5.951936212944030E-5    1.800006634605845E-5   -2.579169287340384E-5
                         1.162747218059178E-5   -7.030001646601647E-5    8.165246353666310E-5   -3.897241493706230E-5    8.608948195040526E-2    1.513347255502124E-1    5.126724427029670E-5    4.538403719996926E-5
                        -4.155043144218692E-5    2.743003184805085E-5   -1.863023871546167E-5   -5.876627673511370E-5    6.363487905764661E-5    3.026496545924191E-5    1.065716620442118E-1    2.539365008454095E-1

 2.237500000000000E9     9.135071952372567E-2    1.978062495945231E-1    4.230279764416419E-5    2.038680802489135E-5   -2.472096087467710E-5   -6.860242281040576E-5   -6.475813513294834E-7    4.155446721389859E-5
                         4.297651432603568E-5   -2.876885025047585E-5    1.255059821287511E-1    2.678715061523750E-1    5.888711133406451E-5   -7.290210167760855E-5   -2.875210801247535E-5   -3.347458500047939E-5
                        -3.613788677572459E-5   -6.402261023923477E-5    2.416272307644810E-5   -1.028569074636674E-4    9.026633580088980E-2    1.649910812114543E-1    8.242773799614320E-5   -4.184125535885566E-6
                         1.808694804980839E-5    2.803197645819986E-5   -4.967794190530543E-5   -1.782353380411137E-5    7.334176399242876E-5    2.234342008787475E-5    1.151511216862271E-1    2.662081941762557E-1

 2.250000000000000E9     9.728904910380269E-2    2.108495825172266E-1    3.500391320335194E-5   -1.162069756097167E-5   -4.425078237450965E-5   -4.470550449897281E-6   -6.142246665849992E-6    2.594185285545110E-5
                         4.316783603489981E-5   -1.441009529712736E-5    1.350653370161503E-1    2.780910326764354E-1   -1.215574736414598E-5   -9.521964285489090E-5   -4.639405494842772E-5   -1.592226563766799E-6
                        -8.369642167478211E-5   -2.537692627476111E-5   -2.098119897078978E-5   -9.872507527588654E-5    9.546682114040701E-2    1.780385689897846E-1    6.170338972186717E-5   -3.774214575669819E-5
                         4.387038063051691E-5    2.153273283582523E-5   -3.363417265183177E-5   -7.309155224639159E-6    7.051579621965870E-5   -5.065056839801476E-5    1.249557920502808E-1    2.773908059026803E-1

 2.262500000000000E9     1.040675834214462E-1    2.228840845881583E-1    4.268680579237516E-5   -4.537294709394161E-5   -2.514366802912281E-5   -1.853725086947042E-5    2.597145082186431E-7   -2.806337983941132E-5
                         3.931399766736139E-5   -4.405140023163024E-5    1.455428220897939E-1    2.872023609918616E-1   -4.065335566811762E-5   -7.716353089809513E-5   -1.858940500121353E-5    1.134521317726836E-5
                        -3.412862929866869E-5    1.778235199690654E-5   -3.698290126282327E-5   -5.743059156172056E-5    1.015320205230546E-1    1.904996021068139E-1    5.895190809947324E-5   -1.271778536283615E-5
                         4.824761050155595E-5    1.795934394586905E-5   -1.919316889609831E-5    8.779076643098193E-6    4.318142379964765E-5   -6.174994970827538E-5    1.356979392331655E-1    2.876110016126838E-1

 2.275000000000000E9     1.119305465215438E-1    2.338049770856736E-1    1.181032235959883E-5   -4.190009833364992E-5   -6.302555793360967E-5    3.782012147645966E-5    1.146186488876283E-5   -1.004113087394883E-5
                         2.225595206802693E-5   -4.083650671875195E-5    1.567587013790073E-1    2.953778658345534E-1   -1.392104192732579E-5   -6.888291690798511E-5   -1.476800541055030E-5    2.299331138157266E-5
                        -2.232372772934511E-5    6.576449862518880E-5   -6.251841958378089E-5   -5.803644968318585E-5    1.083513377631763E-1    2.022576211126350E-1    1.589062173346242E-6   -5.650655142681342E-5
                         2.938277773705317E-5   -3.520068159312031E-5    1.438448870359698E-5    2.424309697824221E-5    1.275600701042838E-5   -3.320416708675141E-5    1.471631828954664E-1    2.969053733809145E-1

 2.287500000000000E9     1.208408802133606E-1    2.437626404351774E-1   -1.742383382232300E-5   -2.969070020984806E-5    9.621568921772692E-7    4.613910594423602E-5    3.724030919169302E-5   -3.385402168223347E-5
                        -5.089605906036002E-5   -3.627752880529783E-5    1.687627095049768E-1    3.027385008845613E-1   -7.912459389880468E-5   -1.738791337461146E-5    2.413784409863719E-5    5.037150937771232E-5
                         9.586247627433528E-6    4.817692509756990E-5   -4.961541004049552E-5   -8.478047134839666E-6    1.160497168000956E-1    2.130469438300451E-1   -1.050117054868073E-5   -3.793227614219239E-5
                         1.738458815968799E-5   -2.433890686106813E-5    1.458546675128356E-5    4.204521703676280E-6   -5.779249633517929E-6   -4.842923198152114E-5    1.592857201582863E-1    3.053837066274159E-1

 2.300000000000000E9     1.308601813267889E-1    2.528877359972942E-1   -1.725326181743634E-5   -4.087193226311793E-5   -7.524758973339414E-6    7.353474607615624E-5   -1.620071382066787E-5    1.506790464393497E-6
                        -2.456988456296170E-5   -4.102397048997307E-6    1.812799825185725E-1    3.093171991717005E-1   -8.548589661567565E-5    3.126384573481259E-5    4.784062695756970E-5    1.549757909787183E-5
                         5.376436098360102E-6    6.098429168888829E-5   -7.596814301567792E-5    3.392006778689699E-5    1.245097220236788E-1    2.229006605419745E-1   -1.968114553784588E-5   -4.252313976018353E-5
                        -1.398789051790998E-5   -3.088196712778746E-5    3.373414032793019E-5    2.570195579559913E-5   -3.489089264086543E-5   -3.255056287366388E-5    1.719581722529352E-1    3.128551005987724E-1

 2.312500000000000E9     1.417904360159707E-1    2.611018334244261E-1   -3.532627848967879E-5   -1.483911224942154E-5    1.036288928234609E-5    1.888718096161036E-6    3.244553953033082E-5   -1.211699231679567E-5
                        -4.515196612213035E-5    1.393793826276205E-5    1.939879996600430E-1    3.151057874092276E-1   -3.308182089391158E-5    6.070737527939422E-5    6.015907880042051E-6    1.939141655651656E-6
                         3.422135022970390E-5    4.154037995314549E-5   -5.295660605847608E-5    4.776185684723637E-5    1.337578750612389E-1    2.316508858631997E-1   -2.830260723115609E-5   -3.555512775121348E-5
                         4.962918233127879E-6   -1.385473585509859E-5    2.910423222665959E-5   -9.453748104440106E-6   -1.297138341020801E-5   -2.023574558547296E-5    1.850096713980876E-1    3.192384588271472E-1

 2.325000000000000E9     1.533953368221005E-1    2.687704301460408E-1   -3.804013113695009E-5   -1.642350688643821E-6    3.518366212016129E-5    1.761508602662934E-5   -6.509168738858111E-6    1.232785112295627E-5
                        -4.088443039468947E-5    4.718858836212620E-5    2.069607867187926E-1    3.199744938451033E-1    4.003552746794417E-6    6.648099019225749E-5    4.486357427449184E-5   -1.338142743197629E-5
                         2.350080655840014E-5    1.569113480638154E-5   -1.680462985532912E-5    7.282531386244577E-5    1.438470585334737E-1    2.394568476258649E-1   -4.244288310630078E-5   -2.996728824918703E-5
                        -1.870505190277665E-5    1.723226406922332E-5    5.838125150776119E-6   -4.636919998434564E-6   -3.527793399874580E-5   -7.660505731492177E-6    1.983290763674961E-1    3.245693387637045E-1

 2.337500000000000E9     1.653789008517718E-1    2.758672698361124E-1   -1.190038697137747E-5    2.734357342701576E-5    3.150221878184741E-5   -1.725589958888428E-5   -2.350971936904221E-5   -1.762686737750991E-6
                        -3.982413689289608E-5    2.809302129143348E-5    2.200066704861736E-1    3.240019208189304E-1    4.546498008544954E-6    4.184984760838194E-5    3.859540966969861E-5    1.668506001349969E-5
                         1.214021460221888E-5   -4.019220075928922E-5    1.264774445520091E-5    2.790812435974542E-5    1.547092393145729E-1    2.464054680580007E-1   -3.304961634704264E-5    4.231487580873929E-6
                        -2.878498607215074E-5   -3.823618378493429E-6   -8.575745377799265E-7   -5.940228531636632E-6   -4.221354711361675E-6    3.096471518710842E-5    2.119001146995941E-1    3.288247181488631E-1

 2.350000000000000E9     1.774381498208070E-1    2.822167171991710E-1   -8.754697506232684E-6    3.550183255388150E-5    4.779321098536029E-5   -1.123529698139163E-5   -1.390368168723511E-5    5.392760819548599E-6
                        -1.400416924034379E-5    5.107765493047723E-5    2.330508158487984E-1    3.269752384726731E-1    2.832171716072172E-5    1.959757893445622E-5    3.392089534141020E-7   -2.673328857936520E-5
                         2.827395307987380E-5   -2.925452226970132E-5    2.075768898962016E-5    1.308591018436717E-5    1.661837106532855E-1    2.525353496399133E-1   -1.194478887407452E-5    5.264539727197655E-5
                        -3.079413119459636E-6    1.874160522656835E-6    9.414565658845209E-6   -4.765776141787366E-5   -1.335695440661998E-5    1.427244326674119E-5    2.256516575461323E-1    3.318795332531863E-1

 2.362500000000000E9     1.894428127527295E-1    2.876123384850354E-1    8.896847251128021E-6    5.043140292525903E-5    3.044655520687126E-5   -3.679691537604799E-5   -1.966317922279315E-5    1.842503988483275E-5
                         2.290317016325060E-5    1.919291283096590E-5    2.462828751397198E-1    3.287842613077794E-1    1.659958504441594E-5   -1.101339567933589E-6   -9.706526423523159E-6   -3.512469760888670E-5
                         1.682532886839285E-6   -2.555973189480105E-5    6.146611599776497E-5   -8.673442674137540E-6    1.780451747865656E-1    2.579029507707662E-1    1.312028752325713E-5    3.123060170171987E-5
                        -2.234205384582096E-6    2.329281356213522E-5    2.632551095426624E-6    2.570008465818306E-6   -4.056124285229175E-6    2.801129530655704E-5    2.397445333198596E-1    3.337333990244017E-1

 2.375000000000000E9     2.014523125514296E-1    2.918156007063437E-1    3.616678308711073E-5    3.019531244078616E-5   -3.082680636824506E-5   -6.003584204079022E-6    1.118755893304344E-5    2.185998771095934E-5
                         1.946445273494678E-5    3.909760574423191E-5    2.595931054437629E-1    3.295133972178783E-1    4.377658248472403E-5    3.315492872925702E-5    1.087346222023193E-5    5.685878768366713E-6
                         5.854929351871956E-6    7.441175022060013E-6    3.664169893849960E-5    6.650739437018217E-6    1.901217824764604E-1    2.624120698540607E-1    2.931420705366516E-5    4.133739981107747E-5
                         1.076015157083704E-5    1.485975936079404E-5   -1.869259736429600E-5   -2.361815618662015E-5    6.617741424715050E-6    2.231318848604826E-5    2.539069364419344E-1    3.346197923739332E-1

 2.387500000000000E9     2.135424812615699E-1    2.947249985279848E-1    2.422756087222652E-5   -2.623440879280627E-5   -2.461535522831948E-5   -8.140326460205796E-6    4.498111855870155E-5   -8.399040938660920E-7
                         3.807309810876113E-5    2.422793384367243E-5    2.731343757697617E-1    3.292915841748856E-1    1.663268307058308E-5   -1.338975487244210E-6   -1.617343763645944E-5    2.084273103379719E-5
                        -3.402591246829676E-5   -1.078330333613117E-5    3.138380378645609E-5   -3.680698586129055E-6    2.021577471825673E-1    2.660774711583908E-1    3.841139486945707E-5    3.199277613751438E-5
                         2.613565792633102E-5    1.387679763066863E-5   -1.504876051532117E-5    5.191109713229140E-6    1.451690748333519E-5    1.019877808313263E-5    2.681648171230936E-1    3.347180114091319E-1

 2.400000000000000E9     2.258700354253028E-1    2.963746469264502E-1    1.557619536608519E-5    5.017550580330114E-6   -3.576515636879610E-5    9.087856774341486E-6    3.983198532968147E-5    1.001226499041639E-5
                         2.967229217606216E-5    2.023414699257974E-5    2.867345324270915E-1    3.283970973995781E-1    5.090584798443704E-6   -1.664633131285336E-5   -1.636603772543780E-5    4.094949608738674E-5
                        -1.314275512910590E-5    8.852501013269711E-6    5.341836623971471E-6   -4.048257910446974E-5    2.141500176803496E-1    2.687614464290221E-1    2.418110314067655E-5   -2.319187826396773E-6
                        -9.784527486577927E-9    5.090489861068025E-6    5.818658588489391E-6    6.180635559637105E-6    3.039805419003094E-5   -3.453544196187730E-6    2.822614480595212E-1    3.340965991142318E-1

 2.412500000000000E9     2.384485830746511E-1    2.967347255045010E-1    3.479873943034259E-5   -4.570311230018488E-5   -2.458492165725625E-5    2.788147458560474E-5   -1.096297652336454E-5    7.205546259462150E-7
                         3.895293924183973E-6    1.121671073837699E-5    3.002157083393583E-1    3.268439182815833E-1   -6.680480686363355E-6   -5.411014527378506E-5    3.655509289351758E-5    2.651262092400732E-5
                        -2.541496622493424E-5    1.450760190130185E-5    3.855645788596810E-5   -2.404970985021543E-5    2.261853003845367E-1    2.704599320808898E-1    3.139294246011714E-5   -3.527951015312460E-5
                         1.022200313815218E-6    6.541181451945286E-6    1.604180631185197E-5   -9.486289616327938E-7    7.420717794627870E-6   -1.357127758823875E-5    2.960677030125705E-1    3.327990671542884E-1

 2.425000000000000E9     2.513436074009365E-1    2.962744809774939E-1    5.252568352295136E-6   -4.458048371779348E-5   -2.629596531811275E-5    1.677377797544697E-5    1.153008659645557E-5   -3.368957462132059E-6
                         2.968062908389867E-6   -5.759554006907640E-6    3.133201309299090E-1    3.246970239075422E-1   -3.778461737971372E-6   -1.856143975900533E-5    1.504587827992331E-5    1.893473821745573E-5
                        -1.170177557547669E-5   -9.270070528047038E-7    3.690970177028256E-6   -9.583675266372749E-6    2.379981688577467E-1    2.711446560673085E-1    1.582833465225273E-5   -3.057221130914765E-6
                        -3.784243657576769E-6   -1.771528528003884E-5    7.815000593620910E-6    7.889344107617607E-6    3.116301771986568E-6   -3.255116470924683E-5    3.094500995109316E-1    3.305829382393272E-1

 2.437500000000000E9     2.642954823597158E-1    2.952446344825678E-1   -1.045826011383574E-6   -2.346201803010431E-5    1.633605304444300E-5    1.421506598033745E-5    1.964767730950215E-5    1.563350006891323E-5
                         2.758966332404246E-5   -1.458879581093892E-6    3.259369663357625E-1    3.218223204117865E-1    4.646087936928816E-6   -1.518084647112816E-5    1.388814224846392E-5    2.044336676476654E-7
                         1.489802122438813E-5    5.063708650500963E-6    1.486255279664543E-6    1.033231657439109E-5    2.497676427169677E-1    2.707862670608345E-1   -2.486968608127276E-6   -1.746016155840155E-5
                         1.558878201802667E-5   -2.648538814147521E-5    5.249826752716884E-6    8.261677102382988E-6    2.990327295163299E-6   -4.564692095882790E-5    3.222171199570097E-1    3.274327383213854E-1

 2.450000000000000E9     2.770209060568044E-1    2.938280745921998E-1    4.746238383867886E-6   -4.223119376375558E-5    3.691214987996146E-5   -1.718420536344427E-5   -3.654827480050948E-6   -2.544710448948720E-6
                         1.554772498321029E-5   -1.529720469379574E-5    3.378699905888852E-1    3.184212502631162E-1   -4.343339131628120E-5    3.007615246516611E-5   -1.199645232864076E-5    1.788273578343694E-5
                         2.199691029377375E-5   -1.584470395464792E-5   -5.205831056878379E-6   -1.612611683866800E-6    2.614068527344748E-1    2.696759605833451E-1    1.344400296560108E-6   -3.245013323136252E-5
                        -3.165228719306395E-5   -1.031627663918915E-5    1.769021366336606E-5    2.288652257652917E-6   -1.427565174493544E-5   -3.062079624543653E-5    3.345692986159116E-1    3.235039921526617E-1

 2.462500000000000E9     2.892629394493200E-1    2.922975525911704E-1   -1.751108108992511E-6    5.994011687776376E-6    2.410946653203188E-5   -1.357697267393405E-5    6.897257287663415E-6    1.840367692283515E-5
                         1.174007074578062E-5   -3.194553825122803E-5    3.494977725241606E-1    3.139332359455280E-1   -7.984137063422719E-8    3.540631589741815E-5    1.659340805595091E-5   -9.024800702691218E-6
                         1.865384441903109E-5   -3.602563867898547E-6   -3.939879037892991E-6    7.728394023401646E-6    2.729617432541696E-1    2.677900666500755E-1   -3.036463298192120E-5   -1.980353321234835E-5
                        -1.320615325203002E-5    1.304707469302565E-5    1.254190051037646E-5    9.413480839206913E-6    1.323220502107245E-6   -3.004636758041991E-5    3.466587168668085E-1    3.187801937141987E-1

 2.475000000000000E9     3.008063081235416E-1    2.902469278101153E-1    4.376735459855565E-5   -2.863477483636029E-5    4.297663807888745E-5    9.337164675175310E-6   -1.403493671469378E-6    1.617017390342465E-5
                        -3.045751366650680E-5   -1.294683132487449E-6    3.607900129748827E-1    3.088641740140430E-1   -1.404911323561185E-6    4.806494323830693E-5    9.477051977006933E-6    1.827675117343942E-5
                        -1.181117614970019E-5    1.832628143080713E-5   -1.308296198579923E-5    2.755712402258134E-6    2.843082277093203E-1    2.651886185750975E-1   -7.708152470188042E-6   -2.116476706917375E-5
                         7.209551373668818E-6    2.989863045760558E-5   -5.004988058297354E-6   -5.774314021100333E-6   -2.982122596751389E-5   -1.052530152738525E-5    3.586323106252967E-1    3.134569795455288E-1

 2.487500000000000E9     3.116740364069690E-1    2.877129560884609E-1   -2.938179276962999E-6   -2.089229647651157E-5    2.085173391696905E-5   -8.175293720315542E-7   -2.748066361805996E-5   -6.444318426178806E-6
                        -4.502978422934402E-6    4.622898228818601E-6    3.715305081991470E-1    3.032356177635896E-1   -9.280213840744612E-6   -2.324098804728153E-6    4.607893600125550E-6   -2.271338123186286E-5
                        -2.284807745835164E-5    1.454428185213462E-5    4.919294153672010E-6    2.346891534212934E-5    2.953374610705689E-1    2.621460144117063E-1   -3.218357423597451E-5    1.937617198057705E-5
                        -1.270078099527451E-5    9.353277054701860E-6   -2.686010233339424E-5    2.829649597882345E-5   -5.333838165379075E-5   -1.064193266979172E-6    3.701623615822894E-1    3.075378388577922E-1

 2.500000000000000E9     3.219928932164043E-1    2.843821102186581E-1   -4.242707201269420E-5   -6.327590750791464E-6   -2.484147121825051E-5   -4.777032787443476E-6   -2.154298512492097E-5   -4.128870594009729E-5
                        -1.210728798838262E-5   -2.424786300734774E-5    3.822500506278428E-1    2.971096514286879E-1    2.476997051096917E-5    4.721304310316457E-5    1.736877637977984E-5   -3.342810277124738E-6
                        -2.025179783446473E-5   -3.039110156281525E-6   -1.787176334024957E-5    3.338016466064397E-5    3.059307101998442E-1    2.586400775007509E-1   -6.578941929242933E-6    5.586767333298059E-6
                        -1.360712533796534E-5    4.225467326397250E-6   -9.630629974171960E-7    4.473144353032173E-6   -3.588851405723257E-5    1.367089450085424E-5    3.812274785170635E-1    3.015251562847546E-1

 2.512500000000000E9     3.315836979937473E-1    2.801433368549651E-1   -2.622630881280289E-6    1.750071856125386E-5    6.690185822424750E-6    3.903978180259574E-7    1.473681743800614E-5    1.840040427502668E-5
                        -6.245355775272989E-5    4.784740558292294E-6    3.926088392383964E-1    2.906605139123386E-1    2.006792876025560E-5    2.775399562880611E-5    2.992795189591929E-5    1.918762405842549E-6
                        -3.131647347076226E-5    1.189711480078520E-5    1.179657092531889E-5    1.176057224062500E-5    3.161475496377018E-1    2.547292227894932E-1    1.365773039115740E-7    2.079920487067318E-5
                        -4.537899442997257E-6    6.341528069103510E-6    5.444015292904017E-6    1.362040080551063E-5   -2.885688104858289E-5    1.882033103246372E-5    3.919973326894757E-1    2.952653140718787E-1

 2.525000000000000E9     3.409427211337508E-1    2.751003788932582E-1    1.325801117804140E-5    7.271633949928379E-6   -6.959580666825229E-6   -3.720367180093740E-7   -3.688037694634260E-5   -9.168575768357668E-6
                         2.474701017001755E-5    4.432296292660402E-6    4.025387380725627E-1    2.842106455073161E-1    5.347015618639686E-6    1.234512048218606E-5    1.242499397645767E-5    2.485859394207694E-5
                        -1.302943800662393E-5   -1.195645021433736E-5    1.097526278289847E-5    3.753955367718604E-5    3.258198565684414E-1    2.505027897606221E-1   -5.202265254743493E-7    3.317703627970547E-5
                        -6.110593334034334E-6   -3.284941956220693E-5   -1.386319789375638E-5    3.601444855022009E-6    4.789370448078720E-6    3.710875936069521E-5    4.020763934818190E-1    2.889585618688386E-1

 2.537500000000000E9     3.503979388503649E-1    2.693121431942436E-1    2.602240362415756E-5   -1.064279416890043E-5   -6.416744805148363E-6    1.124401412660744E-5   -9.208742551393844E-6    4.735790005559734E-6
                         2.301778784308487E-6   -1.347833436915924E-5    4.118889953961405E-1    2.777831098200609E-1    3.422735080732528E-6    3.641716285676365E-5    2.407259736607100E-6    9.452672567859165E-6
                        -5.261440416833510E-6   -1.661052780651496E-5    4.275204340589409E-5   -1.904617722152865E-5    3.348417040897784E-1    2.459836438016816E-1    2.754106899778528E-6    3.089831624889606E-5
                         1.947132389016406E-5    5.384991440394210E-6    1.125671042128676E-5   -6.972029920143779E-6    3.347384354589609E-6    3.345824808876903E-5    4.113237612997588E-1    2.823327133443282E-1

 2.550000000000000E9     3.597887224204318E-1    2.633945516606274E-1   -3.959090338826879E-5    1.725763984657585E-5   -1.372485148803415E-5    3.940707445251900E-5   -1.276029280200880E-5    2.248102200783668E-5
                        -4.166078032344358E-7    5.979915268067388E-5    4.206236796106579E-1    2.709904125203104E-1   -4.670217321562794E-6   -3.188694372267775E-5   -1.773245379987595E-5    2.496032172730990E-5
                         2.794966154236963E-6   -1.760767893352005E-5   -2.359836099282744E-5    1.270572770528592E-5    3.435152062627136E-1    2.411026826550647E-1    2.990948293839761E-5    4.224599855458075E-5
                         2.275055228637264E-5   -1.750932341086657E-6    4.205707228031211E-6   -2.237705410739786E-6    2.355598328226505E-6    2.261284393628240E-5    4.200918114700831E-1    2.751207690044127E-1

 2.562500000000000E9     3.690882755520457E-1    2.574864968115653E-1   -1.493085355375117E-5    4.806556494153993E-5   -1.002691670014531E-5    1.844360360184943E-5    3.922152864197445E-6    1.195212335405493E-5
                        -1.719042764395432E-7    1.451195052526499E-5    4.288603709559372E-1    2.640502308762476E-1    1.971483930638627E-5    4.004927083336452E-5    2.528173142044194E-5    3.911758334783034E-5
                         1.151585173185418E-5    1.557850420687202E-5    1.993173033292414E-6   -2.214922953045083E-5    3.518277724623133E-1    2.359785799297173E-1    1.138598636566190E-5    5.196350366929839E-5
                         3.220741605767065E-5    1.208083354008116E-5    1.257187634291040E-5   -7.106163196013883E-6    2.774573836244030E-5   -2.178820280982423E-5    4.285167569630118E-1    2.674837886879845E-1

 2.575000000000000E9     3.782244790941811E-1    2.517528244975090E-1    2.510365888554800E-5    5.336661923276536E-5    8.717129313725739E-6    1.060348320367308E-5    1.350877545984263E-6   -3.939390600720029E-6
                        -7.223877109835431E-6    2.498521711906463E-5    4.368382982354711E-1    2.568538925379362E-1   -2.395136276450125E-5    1.541931090125019E-5    1.121270603779563E-5    1.779376884421068E-5
                        -6.070280387411999E-6    4.027515972973890E-6    2.823040051392940E-5   -3.665864314146722E-5    3.597530258800178E-1    2.305824371214923E-1    2.103337112205988E-5    2.951891636105632E-5
                        -2.605843768103672E-5   -1.287417527694848E-5   -9.156973745999959E-6    4.424845791667878E-6    3.062451157593347E-5    4.112590825894511E-5    4.368056613533179E-1    2.596460667276673E-1

 2.587500000000000E9     3.868688509006242E-1    2.464924692876910E-1    4.401552189321563E-5    4.463505318067265E-5    3.232177192054904E-5    6.551353223397545E-6   -1.008222452228436E-5   -6.360663805641882E-6
                        -2.588466651088737E-5   -1.542018194508663E-5    4.443991136531568E-1    2.492662325366560E-1    1.801865374930272E-6   -2.603100263523235E-5   -3.109708540017867E-6   -6.178142707426829E-6
                         1.077535878394938E-6   -7.309157636268198E-6   -6.245581979633343E-6   -7.777837018227913E-6    3.674872896726062E-1    2.249893806882090E-1    4.541228092572041E-5   -4.273918215940663E-6
                        -1.214617046222024E-5   -4.535620801492210E-5   -7.509945919409092E-6   -1.310780124594216E-5    3.233864363541654E-5    5.258981099147771E-7    4.449853348706727E-1    2.517112110040035E-1

 2.600000000000000E9     3.948803178272930E-1    2.413695272364239E-1    3.423128252780332E-5    1.846683482898107E-5    1.614000895031892E-5    1.389305859728228E-5   -2.934866335808700E-6    1.808600844216209E-5
                         3.636126224382565E-6    2.227085632939248E-5    4.516664951467904E-1    2.414761635945568E-1   -1.569325011399026E-5   -1.148608960633513E-5   -1.709922283070502E-5   -3.131876959527210E-5
                        -1.228263271925703E-5   -1.865814329212562E-5   -1.655563338539971E-5    1.622564831989655E-5    3.749249623776204E-1    2.191605680319813E-1    2.779702622698173E-5    3.171656279533202E-5
                        -1.595860343976722E-5    1.147647150428222E-5   -2.448723897961647E-6    1.087119550746015E-5    1.045972956160827E-5   -1.922615752928546E-5    4.528631102040845E-1    2.436999923424776E-1

 2.612500000000000E9     4.021980268362474E-1    2.362493665847998E-1    7.013171475763881E-6    2.282404528425088E-5   -1.344004687001974E-5    1.580759374297366E-5    8.000968147402241E-6    3.743776320969205E-5
                         1.200447340502441E-5    1.490246191187875E-5    4.588850352714638E-1    2.339625288784002E-1   -1.925014498823021E-5   -3.089691166970997E-5    1.246970856068835E-5   -2.124381304748306E-5
                         2.220297113451328E-5    1.700390485723919E-5   -1.148769158666727E-5   -3.684480671907718E-5    3.821294015784816E-1    2.131573924529733E-1    1.230448360393263E-5    1.483513013329212E-6
                        -1.606316303031608E-5    3.911373979512202E-5   -3.372157153065006E-5    2.075051439277438E-6    3.501280343090715E-5   -2.494898085908129E-5    4.608091505567169E-1    2.359209982313067E-1

 2.625000000000000E9     4.089284382657652E-1    2.306932526897334E-1    1.061713980835606E-5   -1.691266504332606E-5   -1.731056907611461E-5    2.048611038458237E-5    3.096943848291330E-5    1.560748038059776E-5
                         3.456556763344968E-5   -1.701672049134660E-5    4.659670653797263E-1    2.262503286263104E-1    1.020986547510357E-5   -1.010277741970670E-5    3.870078771703005E-7   -1.094784441909145E-5
                         6.907435321743832E-6    9.850073384005123E-6   -1.500254546690879E-5    4.858284319104347E-5    3.889718039979968E-1    2.070132587818057E-1   -1.312635389759198E-5   -2.591262981852182E-5
                         3.236746951105065E-5   -2.746470657651826E-5    1.554656650736864E-5   -2.408641107113387E-6    3.905717628225399E-6   -2.089772845209818E-5    4.681768088870421E-1    2.281296221933743E-1

 2.637500000000000E9     4.151026219994022E-1    2.244922334146522E-1    2.818212137586791E-5   -1.656278777888905E-5   -1.064171001088993E-5    1.115107701287720E-5   -1.975418000414495E-5   -2.378639257854499E-5
                         1.668147878872415E-5   -4.404813686668850E-5    4.725606101943944E-1    2.184137756057337E-1   -2.645581051100745E-6   -3.330511005172500E-5   -3.575905798217758E-5   -3.612043990011705E-5
                         4.842418719421829E-5   -4.923757966259708E-6   -1.430378365703106E-5    1.575218736446508E-5    3.955517096612358E-1    2.006887594785764E-1    7.705321800574991E-6   -1.302661163703811E-5
                        -1.348985073308248E-5   -6.670672993544134E-8   -2.563536705922457E-5   -9.025017514943207E-6    2.603453913427471E-5   -3.233582744693644E-5    4.750239228568467E-1    2.202497390356356E-1

 2.650000000000000E9     4.212827518527468E-1    2.173988987604351E-1    2.568314831788404E-5   -2.138874976048971E-5    2.840668511093061E-5   -2.359056715464223E-5    1.754307720020519E-5    8.871503029285559E-6
                         1.943221483336673E-5   -5.430462528164088E-5    4.789376751771220E-1    2.106875950408051E-1   -2.992198514860688E-5    8.274070332842812E-6    1.279276371233020E-5   -1.344660378649097E-5
                        -2.686041165518584E-6   -6.653003313651550E-6    2.999311481165457E-6    1.236328064637373E-5    4.018817142642979E-1    1.945994578430488E-1   -1.537500836986151E-5    1.186703029835153E-5
                        -7.423350707944349E-6    5.623494084558456E-5   -1.637190464986004E-5    1.025057553581141E-5   -7.722461018211777E-6   -5.916991084811095E-5    4.813044822487648E-1    2.123365670921682E-1

 2.662500000000000E9     4.275787435586109E-1    2.101135938462899E-1   -8.808186308016380E-6   -1.575468069660638E-5    2.356797848044654E-5    8.950718392401126E-6   -2.029877136933437E-5   -3.933631220731494E-5
                         2.624710961486206E-5   -2.121439124561375E-5    4.849208300286492E-1    2.032439147046980E-1    5.956208099432759E-6   -1.968623633287961E-5   -1.291851002800647E-5   -9.724331311737567E-6
                        -3.227594142366549E-5    3.660754047779853E-5    4.170345074475817E-5    3.306501358944313E-5    4.080913760476107E-1    1.883963953704314E-1   -2.607957556210475E-5   -1.215593661443109E-5
                        -4.119054844673298E-6    7.731289989392968E-6    5.145238020320234E-6   -1.690999950873719E-5   -2.246002567714256E-5   -4.296381344690197E-5    4.873277059125886E-1    2.041696586226087E-1

 2.675000000000000E9     4.340982935677463E-1    2.025930920121698E-1   -1.872875875914852E-6   -1.530650077102363E-5    3.492735545396279E-5    1.261732634088543E-5   -1.175755205653558E-5    1.016157237905477E-5
                         5.932856407881835E-6   -1.932392966085648E-5    4.906403258225215E-1    1.954593194021122E-1    2.081519041839644E-7    4.458050139331868E-6    8.422890239956953E-6    2.912122608560891E-5
                        -1.140651487892180E-5    9.417111905808299E-6   -1.038121581822694E-5    9.890347418578449E-6    4.141452571499780E-1    1.821911397817098E-1   -1.947156203521382E-5   -1.765466084163102E-5
                         2.633288178936958E-5    2.100196797310081E-5    1.068022328611340E-5   -2.163403544330341E-5   -1.068011204778303E-5   -3.372038099376464E-5    4.930115752805302E-1    1.954956578740029E-1

 2.687500000000000E9     4.406557134122541E-1    1.953996081609978E-1   -3.721652419717061E-5   -2.245160906310836E-5    2.084292901310100E-5    5.991270959566790E-5    2.061183104209351E-5    5.793116788524423E-6
                        -9.016769663462508E-6   -4.846814647127367E-5    4.959615816355776E-1    1.875369710022659E-1    7.118616980156699E-6   -3.574286237559692E-6    4.999674392655941E-6    2.467576966316747E-5
                         1.737510598959262E-5   -1.971801303629822E-5   -2.479444297288312E-5    2.901725435652213E-5    4.198486774657603E-1    1.759926139176602E-1   -4.697109747433644E-5    2.230402839207214E-6
                        -8.006624032077901E-6    1.054318232751710E-5    1.117010350718961E-5    4.207102252852147E-6   -7.486474901424777E-6   -4.963466002923977E-5    4.987662457534721E-1    1.868523372879944E-1

 2.700000000000000E9     4.472036259424326E-1    1.890187912765260E-1   -2.509844846082477E-5    1.306120515234970E-5   -2.059761768899805E-5   -4.808015418096376E-6    6.227130012365072E-6   -3.285171655487522E-6
                         1.409756989774246E-5   -1.139887575544884E-5    5.013107966537924E-1    1.795930815915534E-1    3.767016070398963E-5   -1.477750214979430E-5   -3.224767775624749E-5   -1.376812199615574E-6
                        -3.240957312812990E-5   -2.683586814914582E-6    1.555307045902461E-5    5.731484341302855E-6    4.253831115134140E-1    1.699087571462044E-1   -1.516019726013422E-5    1.820742795855421E-5
                        -1.125036963420080E-5    9.109019449320091E-6   -1.587693802048234E-5    5.578936196327029E-6   -4.467983419723491E-5    4.161363964717322E-5    5.045121161982098E-1    1.781625618725857E-1

 2.712500000000000E9     4.538812252308955E-1    1.831401458757532E-1   -3.975142017429420E-5   -3.384893302503207E-5    4.582405367496518E-6   -1.484873484218409E-5    2.414348889222864E-5    4.000463749079135E-5
                        -8.214434842801960E-6   -2.742011518461591E-5    5.067735895130702E-1    1.716911365795888E-1    3.093750262991043E-5   -1.339234189981139E-5   -1.198983004779096E-5   -7.115794677477889E-7
                         1.325762550382037E-7    3.103402240051305E-5    2.669511819176008E-5   -1.181162073000054E-5    4.307449873323121E-1    1.638428117219293E-1    7.744161819287763E-7   -2.261844156296366E-6
                         1.906843542727785E-5   -3.088535568595932E-5    2.682565860723998E-5   -1.685235616755967E-5   -1.125582331123094E-5   -2.183273140371629E-5    5.105537659499018E-1    1.697232557742337E-1

 2.725000000000000E9     4.600350001108944E-1    1.775954747391073E-1   -4.650647090121983E-5   -1.088944253497352E-5    1.577794504749886E-5    7.111046235891308E-6    2.594416256973094E-5    9.824144088768186E-6
                        -1.795844944199516E-5   -1.537454810468232E-5    5.122319817771882E-1    1.638566325364224E-1    9.584305760914517E-6    4.376501828252067E-6   -1.973980993510889E-6   -8.033226957712100E-6
                         1.513363549453893E-5   -3.344653516982642E-7    1.836580396199851E-5    1.655833373678330E-5    4.360817602631746E-1    1.577146071569694E-1   -2.147174263136194E-5   -1.001666482396614E-5
                        -5.893631883098928E-6    1.193545870127374E-5   -2.198699657809314E-5    6.799169785880684E-6   -4.841655985575795E-5    5.423072238718154E-6    5.163285688850916E-1    1.616372535821469E-1

 2.737500000000000E9     4.655513969932281E-1    1.720755471494093E-1   -3.061960705461044E-6   -3.518378803068220E-5    3.937447858823688E-5   -1.743498836840344E-5    1.283298097546382E-5   -1.204047459208576E-5
                        -1.284273537174758E-5   -5.222537739163564E-6    5.176056708195551E-1    1.560636415078274E-1    1.850859500975827E-5    1.385400749910936E-5   -1.710357516327945E-5    3.979642073370442E-5
                        -4.997870903248365E-6    1.651787038392741E-6    3.562520678309259E-6    1.476793579208327E-5    4.411558384565385E-1    1.514965110129279E-1   -3.668205767848086E-5    2.122214705087827E-5
                        -2.068619204312053E-5    5.562929892694448E-6    3.117529305960990E-6    2.078074935880316E-5   -2.066314300129510E-5    1.663605552592445E-5    5.216613050803957E-1    1.536599147677723E-1

 2.750000000000000E9     4.705711552256201E-1    1.663569277762502E-1   -7.961535939926672E-6    3.926759608872118E-5    5.135478510790007E-6    4.860343799893666E-6    3.370641661264633E-5    7.752492138840988E-6
                        -3.966401642997346E-5    1.744026963732865E-5    5.227574744549468E-1    1.482622943798716E-1    7.169542486320403E-7   -3.068471284479533E-5    3.542345553890203E-5    1.325505052491497E-5
                         3.595198122217521E-6   -2.406873092585379E-6    1.141838533408157E-6   -7.727026971563913E-6    4.461154042320465E-1    1.449679319935105E-1   -3.769284510954867E-5    6.658591824473995E-6
                        -6.999632964532325E-6    5.326138351132370E-6   -1.857889970739803E-5    1.064423518841073E-5   -4.334106255011027E-6   -8.540425769676901E-6    5.266824502949556E-1    1.455123014446864E-1

 2.762500000000000E9     4.752334192482953E-1    1.597192642518567E-1   -2.917310153464240E-6    4.564092993892519E-5   -4.707806162583649E-6    1.847813289243157E-5   -9.108865074988822E-6   -4.971626646622232E-6
                        -1.586097814012031E-5    2.286495778193403E-5    5.276537855081878E-1    1.404199089316912E-1    8.762251775401382E-6    3.674423037251939E-6    1.675564586201187E-5    3.589992102904636E-5
                        -1.450160861789495E-5    2.182661528658843E-5   -2.302920566529873E-5   -1.977849125432094E-5    4.510343532984794E-1    1.382730420133261E-1   -8.381955301411581E-6    2.096239582320631E-5
                        -4.489951231589614E-7    2.901517666318080E-5   -2.275411223709262E-5    1.465992923234237E-5   -7.131012487840606E-6    3.490232571791224E-5    5.313418474944700E-1    1.371832122036798E-1

 2.775000000000000E9     4.798892515145812E-1    1.521599509597675E-1    3.319138835431012E-5    6.457364854817016E-8    1.862583214643261E-5    2.764088905643572E-5    2.486678278646410E-6    1.245358416200926E-5
                        -1.872307242702488E-5    2.370534060046677E-5    5.324043165992504E-1    1.325271646477775E-1   -2.681216830922081E-5   -4.105292968349217E-6    1.175242928314142E-5   -1.669512908121259E-5
                         1.265485182495359E-5   -1.224675612195270E-5    2.782172620654015E-5    4.092976510393430E-6    4.558725464494102E-1    1.316885714570754E-1   -8.649068165745846E-6   -6.194487970268213E-7
                         1.534751641878194E-5   -1.322243518832138E-5    1.303987714224101E-5   -1.999945879385781E-5   -4.818680382077923E-6    1.249671498229111E-5    5.355977619041050E-1    1.286645107720016E-1

 2.787500000000000E9     4.849940608645740E-1    1.442583512960114E-1   -1.281883789026421E-5    9.942128055240728E-6   -3.685131394270795E-5    2.754154388199256E-5    9.417911657591710E-6   -7.467126656792699E-6
                         4.299523734063973E-6    2.200666307872150E-5    5.369996737702530E-1    1.244443272125241E-1   -1.857576110313552E-5   -1.012255434709466E-5    1.724230619352159E-5    1.839039688732704E-6
                         4.136605318293511E-7   -1.952220741220795E-5    2.874842511552593E-6   -1.840957409323802E-5    4.607509650693168E-1    1.250652043980606E-1   -9.009848496149516E-6    3.717397096433529E-5
                        -1.987710795718506E-7    1.511308390080885E-6    3.972892670828725E-6    4.862605225581584E-6    1.477131555986104E-5    2.062282777115589E-5    5.399991909759444E-1    1.198666032192736E-1

 2.800000000000000E9     4.904144283879909E-1    1.363766135414251E-1    6.154602567752596E-6   -5.289341726070388E-6   -4.913349575023909E-6   -1.323323362958051E-5   -2.515790502451038E-5   -2.587921826742928E-6
                        -1.363322141778513E-6   -1.024564493695264E-5    5.416765371818135E-1    1.162259913221821E-1   -2.708587522393125E-6    2.226164991552621E-6   -2.178388089181178E-6    3.272842094566285E-6
                        -2.109574325261258E-5    1.016525032518912E-5    2.603411270691524E-6   -2.353502900285813E-5    4.658456881914458E-1    1.184087327601410E-1   -1.730373782698429E-5    2.837984818211229E-6
                         1.315688989526641E-5    3.578782054229186E-5    2.976315594725997E-5   -4.345437941785441E-8    6.271771450773478E-6    1.607504473504444E-6    5.446043366617954E-1    1.108063966644283E-1

 2.812500000000000E9     4.964194449555011E-1    1.286674099962875E-1    8.401380393685768E-6    3.368199623720936E-5    1.001038617101723E-5    2.061513938539372E-5   -5.480701712763200E-6   -1.497646353497669E-5
                         5.854150517166567E-6   -1.023573874047562E-6    5.464357064937642E-1    1.079327919841545E-1   -6.502702077695788E-6    7.905805762781401E-6   -3.238756554082612E-6    1.462586338706176E-5
                         1.108775020897913E-5    6.512999651190121E-6   -4.262696227353148E-5    3.668770630443902E-5    4.709249924672972E-1    1.118571209716868E-1    1.879775271858027E-6    1.440208843805903E-5
                        -4.016351248094872E-6   -1.558053747761261E-5    2.767092598295603E-5    3.349528568908224E-5    4.147550014096208E-5   -8.315557972483185E-6    5.492191243458542E-1    1.017256678241533E-1

 2.825000000000000E9     5.027040038242400E-1    1.214581386602757E-1    1.426064073048673E-5   -4.152528390146303E-7   -1.240410953218233E-5   -3.755698765260404E-5   -2.188483684897512E-5    2.080399525947803E-5
                         8.106989413032561E-6    2.710162563630512E-6    5.511872220079495E-1    9.951937193713579E-2    2.760615746315951E-6   -1.011704714446690E-6    2.934444601029183E-5    2.810402381820204E-5
                        -1.761565706807272E-5    7.943277236014737E-6   -1.289697999586347E-5   -8.115562605441449E-6    4.760050483293649E-1    1.052580823017267E-1    3.532373128362885E-5    1.920037696732246E-6
                         2.001975368516826E-5   -1.986384071581528E-5   -2.144933068153894E-5    6.035302930116690E-6    1.498944213149394E-5   -1.379035523467532E-5    5.540147172621461E-1    9.263070796944126E-2

 2.837500000000000E9     5.088739868452370E-1    1.148125302310023E-1    1.392267690364378E-5    5.787144533482047E-6    3.472114988891792E-5   -1.805489988718998E-5   -2.085155260993410E-5   -1.174997803681355E-5
                        -1.212450187877612E-5    1.222883623897708E-5    5.559686245786201E-1    9.113091065227709E-2    1.960006943604765E-5    2.864453873967407E-5   -1.024347917693146E-5   -5.598898690353079E-6
                        -1.915470474263501E-5   -1.425935404327213E-5    6.508339329264346E-6    5.765461008032385E-6    4.809080039462829E-1    9.865593360398145E-2    3.255572501370171E-6   -1.015159195396106E-5
                         1.733080195848001E-5    1.571776410733612E-5    2.046553920999133E-5    2.630387196818074E-5    1.263584970990759E-5   -2.048965835910785E-5    5.587070480165540E-1    8.380190980394059E-2

 2.850000000000000E9     5.146711663410164E-1    1.083462705694478E-1    6.147961456059342E-6   -9.078476182494570E-6    5.009891503328826E-5    1.250397696774500E-5    5.160065770128011E-6    9.300786638823796E-6
                         6.228071191369318E-6   -1.766851529676917E-5    5.609130743931443E-1    8.252235228600577E-2   -6.760683354900417E-6   -6.259485090358072E-6   -4.319963946750204E-6   -9.367146847339937E-6
                         4.500116738701207E-6   -2.623461680549416E-5    9.887147593120905E-6   -1.701093644233367E-5    4.858493003864885E-1    9.198204604551455E-2    2.023091256366901E-5   -3.425104670645308E-5
                        -1.624023181014464E-5   -1.026244190101582E-5   -2.047359600436160E-5   -8.343157306727777E-6    3.461604153197740E-5   -9.764456731088745E-6    5.632256096121709E-1    7.515698539853800E-2

 2.862500000000000E9     5.197487630524956E-1    1.018181235604024E-1    1.322267920165429E-5   -2.415620208909136E-5    1.149769641577592E-5    6.285439845689008E-6    3.196257220160750E-5   -5.562396100472837E-5
                        -1.300285956110136E-5    1.794750510151001E-5    5.654278805567411E-1    7.391714932312914E-2   -1.026434912587811E-5    3.780916507076602E-5   -1.232433337160748E-5   -2.031104145040454E-5
                         4.933930736193336E-6   -4.377303479942822E-6   -2.564448755731837E-5    2.449928975524060E-5    4.905431847861881E-1    8.512532902364131E-2    4.231619498558047E-5   -2.481332441273402E-5
                        -2.310960821546686E-5   -1.537353694633287E-5    2.771802828182441E-6    4.028285941026018E-6    1.566228524001342E-5   -8.650956589277700E-6    5.673170711634734E-1    6.638600284792333E-2

 2.875000000000000E9     5.244115120284754E-1    9.466831711482558E-2    6.500390758319100E-6   -1.230092683446495E-7    1.910009567839829E-5    1.626796951052136E-5   -2.284555227401314E-6    3.496469822742725E-6
                        -7.321415971967485E-6   -1.397879307740208E-5    5.696403386455674E-1    6.490426144195333E-2    2.518961037312364E-5   -3.777076322690568E-6    4.077364963954649E-5   -2.559521401251390E-5
                         7.725749990066323E-6   -3.329039835955164E-5   -1.877437607193302E-6   -3.321565938452647E-6    4.949779021343471E-1    7.776318311845062E-2    7.573930568103653E-6   -1.527431787688173E-5
                        -3.636916947559984E-6    2.883920885377330E-5   -5.072472058651136E-6   -3.152873749893230E-6    8.431471301454961E-6   -3.280811054975713E-5    5.710082612659242E-1    5.722843801843704E-2

 2.887500000000000E9     5.287692368536751E-1    8.665757198177418E-2    1.109484487951005E-5   -3.406639055797364E-5   -1.881042377719349E-6    3.565036614891047E-5    2.073568982373760E-5   -7.777364323645100E-6
                        -1.711510315263000E-5    6.656240208816666E-7    5.737990166948317E-1    5.574943844916792E-2   -1.292341973961906E-5   -1.460683172717791E-5    3.137488735280680E-6   -4.542594527302398E-6
                        -2.288207005286667E-5   -2.036047680373661E-5   -2.960423018781621E-6   -2.410771493943479E-6    4.995625280300471E-1    7.030740157969857E-2   -6.122094761374679E-6    2.597853862890478E-6
                        -2.097011040331057E-5   -1.139065682347645E-5    4.086308918610216E-6   -1.470255653469677E-5    2.474646252359214E-5   -1.731762765481930E-5    5.747090879938763E-1    4.778996293721929E-2

 2.900000000000000E9     5.328632225067098E-1    7.793752608762095E-2    3.074887572685388E-6   -1.147060316774767E-5   -6.117822327301597E-6   -1.965136013743058E-5   -3.433950242074982E-6   -3.004621886776065E-5
                         2.459941097459439E-6   -3.151910827590530E-5    5.778437229989138E-1    4.603186412172660E-2    8.702939758911271E-6   -8.086280748540811E-6    2.920668155421473E-6    2.109329119702354E-5
                        -7.548950900341941E-6    6.530608612860958E-7   -1.734160711205311E-5   -2.610085670986381E-5    5.042530179044955E-1    6.225560951876740E-2   -2.013468400331911E-5   -2.120533007520436E-5
                        -1.635985478947291E-5    9.014858935121203E-6   -1.096537158495574E-6    1.664782094217354E-6    1.428010249390045E-5    6.583891717739409E-6    5.781883459457307E-1    3.769862436391427E-2

 2.912500000000000E9     5.374934518322372E-1    6.809438392762873E-2   -3.774626606642818E-5    1.060530344431712E-6   -1.119365270702510E-5   -2.921515016701309E-5    1.820134629248375E-5    1.870423686082352E-5
                        -2.020136351207391E-5   -1.534751084061755E-5    5.818762140649203E-1    3.611123540324064E-2   -4.440082174055206E-6    1.907939400029515E-5   -6.165629595733403E-6   -2.879700103215720E-6
                         3.427487442217888E-6   -1.144376982078064E-5    1.093128538927451E-6   -1.043364654145966E-5    5.091217263678437E-1    5.390222728840895E-2   -8.547785214787049E-6   -1.132141686620474E-5
                         6.903040602950909E-6   -1.503332902894421E-5    1.732173527323971E-5    1.612908633265892E-5   -1.817480329895948E-5   -2.284981813736920E-5    5.821695870866206E-1    2.750511613880754E-2

 2.925000000000000E9     5.424924345318894E-1    5.819320144407289E-2   -5.827032529665564E-7   -8.167840363425786E-6    8.180843394031369E-6   -1.555147519450576E-5    3.436832791448905E-6   -1.017238549445104E-5
                        -3.547705079097659E-6   -1.373851948149496E-5    5.859498045844431E-1    2.613735808643773E-2    1.104071158603771E-5   -4.261786280431777E-6   -1.730142938543162E-5    1.508223358337473E-5
                        -4.861693219282169E-6    9.182618569986424E-6   -3.173802436142408E-5    2.062760090517869E-5    5.137052576631791E-1    4.588916078687216E-2    1.823343887697668E-6   -9.116413818656171E-6
                         1.206833530359515E-5    3.627411344571176E-6   -8.951974581716315E-6   -6.984464819450275E-6    5.770076717385291E-6   -2.383204118265671E-5    5.859536315271358E-1    1.736884289951137E-2

 2.937500000000000E9     5.476054844653475E-1    4.843043113190585E-2   -4.701442616703311E-6    2.393023979658806E-5   -4.004465226149512E-6    2.945510368351636E-5    8.607960939154039E-7   -5.678397349853316E-8
                         2.675709962142772E-6    2.934388745539002E-6    5.896942096685961E-1    1.634772119858919E-2   -1.888438511235716E-5    7.343528242613534E-6    2.118945030334825E-6    2.342447372628229E-5
                        -8.959786828193842E-6   -5.369989203797890E-7   -8.925108710024459E-6    1.133130272874001E-5    5.183774341982790E-1    3.748827146713888E-2   -5.651150615315041E-6   -1.167091184758746E-5
                         4.822251523850618E-6   -7.972535370512555E-7    1.859397098332312E-5   -3.953155424200312E-6    6.774630428102466E-6    1.041145695318779E-5    5.896024868421731E-1    7.130187919436333E-3

 2.950000000000000E9     5.530467470024576E-1    3.947073671303340E-2    3.764864198561286E-7    1.495112741740372E-5    1.405868446987498E-5    8.059303828845125E-6    3.662542131023911E-6   -1.165294361244894E-5
                         2.510773444101644E-5   -1.808481950709623E-6    5.933880812433828E-1    6.161801281674387E-3   -5.555723926339585E-6    3.227032077434398E-5   -2.625121364707278E-5   -1.878468181020184E-5
                        -1.003947572905525E-5    1.757910528237856E-5    1.903640999805044E-5   -1.928867141938393E-6    5.228351654307080E-1    2.902375455746802E-2   -2.730755765648570E-5    1.092363585914765E-5
                        -1.438314192006019E-5    5.393468086547026E-6   -4.612427082052980E-6    5.748509702329151E-6   -3.490764496737994E-5   -1.200339970960894E-5    5.929549206663361E-1   -3.063702924485409E-3

 2.962500000000000E9     5.582375655262866E-1    3.063172963816027E-2    4.386562688568584E-6    5.238571587158733E-6    1.718179000199395E-5   -2.187121899108631E-6   -5.408446643141292E-6   -3.493923620017921E-5
                        -1.924004992523359E-6   -3.557907357757901E-5    5.967907861413927E-1   -3.876455859533691E-3   -3.947731122869799E-5    8.650145868786563E-6    2.204915764424175E-5    4.045277978715505E-5
                        -1.300551005475765E-5    1.020285107423329E-5    1.187754879496752E-5    4.707072233846689E-5    5.270556708649315E-1    2.048091323077003E-2   -2.895455569487414E-5    3.153553988732549E-5
                         2.332210511473372E-6    9.158698502945662E-6   -1.568775772437822E-5   -5.821013279100010E-6   -5.792979773509293E-5    9.799645703850538E-6    5.960982615201217E-1   -1.321570252550214E-2

 2.975000000000000E9     5.628964487391692E-1    2.192992154128279E-2    1.755111356142642E-5   -1.461482815983390E-6    2.442530683749661E-5   -2.914823528195712E-5    9.697072526538603E-6    2.423039453789823E-5
                        -1.683377352313448E-5    1.354829070170563E-5    6.001019810914019E-1   -1.427821475671799E-2    4.502396969836849E-6   -2.382508474497821E-5   -1.809220803527723E-5    3.654719174569652E-5
                         4.107838356414081E-5    3.206834249399593E-6    2.649363439469286E-6   -1.588397042002241E-5    5.312253813789674E-1    1.160661708197844E-2   -1.506021946426341E-5    6.808009290087817E-6
                        -1.528371947587400E-5   -1.636597078609335E-5   -8.656856190783632E-6    8.926039496881203E-6   -1.594242045042184E-5    3.268396492201293E-5    5.990449738991375E-1   -2.363429888728102E-2

 2.987500000000000E9     5.668395748101474E-1    1.318798087132534E-2   -3.656697175404933E-5   -3.376695723324492E-5    8.599905632338917E-6    3.351691711661385E-7    3.253856920722624E-6    6.745184382298362E-6
                        -1.899708323097311E-5   -1.620229430122026E-5    6.028931808689705E-1   -2.511295626823432E-2    2.614469182201506E-5    1.218568640706522E-5    2.173055887646902E-5   -1.590370809286788E-5
                         2.390722689570230E-5   -8.146444345585289E-6   -1.172017635158467E-5   -2.746920705583479E-5    5.351188630765759E-1    2.581598466548737E-3   -2.458059680454960E-5    1.333080673900544E-5
                         2.732867192286052E-5    9.052447960672470E-6    2.853037924246395E-5    1.529103391972774E-5   -1.232063236993947E-5   -1.090706270594834E-5    6.014121753326375E-1   -3.433857813473663E-2

 3.000000000000000E9     5.699497436128138E-1    4.010261882220229E-3   -1.695890835192814E-5   -2.823805138702853E-5    3.364262664108034E-6    4.814030973290574E-5   -7.553673851866500E-6   -2.855558779144796E-5
                         1.178082933567460E-5    4.375800326867547E-6    6.051473706732476E-1   -3.609166873273102E-2    1.407064918302442E-6   -2.569072203056402E-5    2.232541432218433E-5    1.502372024809180E-5
                         9.836025390856244E-6    1.484822093408374E-5   -1.849647278471948E-5    2.193422697238948E-5    5.385038950171737E-1   -6.601571111462074E-3    1.249424569200259E-5   -1.764526137451228E-6
                         6.797693216980686E-7    9.672804217933664E-6   -5.785864149112534E-6   -1.988943325937552E-5   -2.203688798262960E-6   -9.872944029885461E-6    6.034250374128871E-1   -4.537573722734817E-2
