# Supplementary material for: Microwave Imaging for Parkinson’s Disease Detection: A Phantom-Based Feasibility Study Using Temperature-Controlled Dielectric Variations
Source: Sensors (Basel). 2025 Dec 12;25(24):7562. doi: 10.3390/s25247562 (PMC12736638; doi:10.3390/s25247562)
Supplement: Supplementary file 1 [file sensors-25-07562-s001.zip › 39.6.s4p]

#  HZ   S   RI   R     50.00 
! Rohde & Schwarz Vector Network Analyzer 
! Rohde-Schwarz,ZNA26-4Port,1332450024101213,1.95
! Created: UTC 8/28/2025, 1:45:30 PM
! freq[Hz]                re:S11                  im:S11                  re:S12                  im:S12                  re:S13                  im:S13                  re:S14                  im:S14
!                         re:S21                  im:S21                  re:S22                  im:S22                  re:S23                  im:S23                  re:S24                  im:S24
!                         re:S31                  im:S31                  re:S32                  im:S32                  re:S33                  im:S33                  re:S34                  im:S34
!                         re:S41                  im:S41                  re:S42                  im:S42                  re:S43                  im:S43                  re:S44                  im:S44
! 
 5.000000000000000E8    -2.261557036272746E-1    3.471572009513071E-1   -1.531676474509141E-2    1.781859605757005E-2   -4.036236690808039E-2   -1.128218891071925E-2    5.209689014816835E-2    1.576549437522632E-2
                        -1.529945168728675E-2    1.781970902202088E-2   -2.409076034235618E-1    3.256928548621997E-1    1.144490310282529E-2    2.514742587365773E-2   -4.060487473954423E-2   -6.752086028489463E-3
                        -4.032264862203931E-2   -1.126761148189580E-2    1.143410196200704E-2    2.512913890167067E-2   -2.563627552542574E-1    3.438704392950494E-1   -8.401729707348841E-3    1.898443523326920E-2
                         5.212232030938185E-2    1.578893647952907E-2   -4.058179451153274E-2   -6.789587912791925E-3   -8.410532310113392E-3    1.899491429023218E-2   -2.674915062146092E-1    3.375909228421365E-1

 5.125000000000000E8    -2.484944413621251E-1    3.361208041288841E-1    1.249053360190533E-3    9.935175846745132E-3   -3.107815726449601E-2    2.486258615176664E-2    4.490353582105776E-2   -2.930257468101383E-2
                         1.210527522538346E-3    9.883051316681457E-3   -2.757306726100360E-1    3.241839050320682E-1    2.734559051987748E-2    3.873569423235038E-3   -2.855023944684472E-2    2.828812856858189E-2
                        -3.106032293051287E-2    2.488671978166021E-2    2.729799254355065E-2    3.834792792235057E-3   -2.804971915998678E-1    3.447264595851003E-1    6.268621317651290E-3    5.341468003727211E-3
                         4.496207868612098E-2   -2.939591181095548E-2   -2.855727834315797E-2    2.824462567653900E-2    6.277060683897063E-3    5.357290202556686E-3   -2.928256993992646E-1    3.362381598875653E-1

 5.250000000000000E8    -2.986678551155446E-1    3.711095066500215E-1   -6.565446187462846E-3   -1.264724275681345E-3   -1.318914998036192E-3    3.367383724905054E-2    6.001953611448545E-3   -5.046371099705817E-2
                        -6.635257901937946E-3   -1.301518637706593E-3   -3.170602695716831E-1    3.764613936155281E-1    1.516018036035949E-2   -1.490314130920420E-2    2.893662782302193E-3    3.441520269658544E-2
                        -1.381305855402818E-3    3.364507346746645E-2    1.514084696675834E-2   -1.490593179843520E-2   -3.179944162165704E-1    3.949470154157219E-1   -5.680262055000358E-3   -5.207994776821098E-3
                         6.009347680174602E-3   -5.050028274780440E-2    2.874474109602442E-3    3.439886302538758E-2   -5.637162708250962E-3   -5.181194233660594E-3   -3.328729955229719E-1    3.876638849025232E-1

 5.375000000000000E8    -3.001492913064991E-1    4.420640513344350E-1   -1.681197694329532E-2    8.812760263146898E-3    1.862200855941558E-2    1.993528696014950E-2   -2.992795224485557E-2   -3.405195327689196E-2
                        -1.683040604928310E-2    8.849786586222702E-3   -3.014612419352192E-1    4.418182723075323E-1    1.212118281758096E-3   -1.470082411888379E-2    2.151272126578646E-2    1.835779933710845E-2
                         1.864933149352128E-2    1.995986888549453E-2    1.188042044348935E-3   -1.471027984486692E-2   -2.998377782013467E-1    4.616959659891394E-1   -1.534821677730221E-2    5.842319966943945E-3
                        -2.993776853736000E-2   -3.403651249324269E-2    2.156161035348372E-2    1.834609055766171E-2   -1.533328651652516E-2    5.797382059022461E-3   -3.155239320881817E-1    4.611705093212939E-1

 5.500000000000000E8    -2.542414273173761E-1    4.852058507897051E-1   -9.914043273572858E-3    2.649791608863050E-2    1.997201068676980E-2    1.889772782407958E-3   -3.943310808243285E-2   -2.500400654306803E-3
                        -9.935355182253330E-3    2.654425324550155E-2   -2.611366049031253E-1    4.701768228448895E-1   -5.790002846823027E-3   -7.779089937821284E-3    2.234903107335959E-2   -9.378435181844951E-4
                         1.999534050065422E-2    1.945446223655795E-3   -5.822336349709153E-3   -7.763877766301135E-3   -2.532212923567339E-1    4.906902847519798E-1   -8.460680355718916E-3    2.135196859515128E-2
                        -3.940779216775459E-2   -2.475199607353489E-3    2.232914135700272E-2   -9.475912152711627E-4   -8.487298956511811E-3    2.127711187222121E-2   -2.562196369028114E-1    4.945446404824902E-1

 5.625000000000000E8    -2.153736530944184E-1    4.793954423347873E-1    1.591493810068496E-2    3.087014280386479E-2    1.159960573774851E-2   -4.982608594905975E-3   -2.577947259330447E-2    2.118629202352687E-2
                         1.591315220536380E-2    3.086044127293188E-2   -2.336170291543614E-1    4.736881942458551E-1   -2.558035389991764E-3   -7.282124640452154E-4    1.084189916111715E-2   -9.523232631284481E-3
                         1.164140503758210E-2   -5.010221289452860E-3   -2.527898549274648E-3   -7.107417717595763E-4   -2.195533488248446E-1    4.866451815115956E-1    1.352836930129645E-2    2.215183597691104E-2
                        -2.577116413363027E-2    2.118554872790151E-2    1.081351210190757E-2   -9.562665636031016E-3    1.351254766747311E-2    2.218318605416257E-2   -2.154562646060013E-1    4.777163718399662E-1

 5.750000000000000E8    -2.161530886981106E-1    4.740482476968097E-1    3.184495025970519E-2    5.739557558579325E-3    9.818025367852725E-3   -4.277991232305972E-3   -5.621612779430435E-3    2.658266287887423E-2
                         3.182725830036479E-2    5.743590516698671E-3   -2.226932882548337E-1    4.800729600595375E-1    1.956750397860145E-3   -3.974874728894566E-3    6.004079600543076E-3   -5.925249240918886E-3
                         9.799588363408650E-3   -4.314075333276048E-3    2.007262021239043E-3   -3.957767016423311E-3   -2.138368777338046E-1    4.841272316339075E-1    2.079164628848867E-2    4.436804485101602E-4
                        -5.668065182795287E-3    2.659744425089904E-2    6.006058670513963E-3   -5.906790022724278E-3    2.078433094333475E-2    4.627660780190013E-4   -2.186923762439979E-1    4.706925891843284E-1

 5.875000000000000E8    -2.145728276144538E-1    5.011865538477562E-1    1.715824413066793E-2   -1.492586125749608E-2    1.147468524530342E-2   -9.771318433746260E-3    6.898441061779045E-3    2.059776281612121E-2
                         1.723734160325641E-2   -1.491242872537995E-2   -2.063498882601941E-1    5.006080502887217E-1   -9.097806494384133E-4   -9.113204560922877E-3    9.103932415104146E-3   -8.658078637207177E-3
                         1.148848894768424E-2   -9.789412901988755E-3   -8.884960087897532E-4   -9.146182944895522E-3   -2.051829804021721E-1    5.041467646041835E-1    5.502181232076545E-3   -9.592745901843090E-3
                         6.908554976025976E-3    2.059277805339600E-2    9.099553735868068E-3   -8.698901967866034E-3    5.484760542345723E-3   -9.617751937823703E-3   -2.116712616482241E-1    4.993261522671824E-1

 6.000000000000000E8    -1.837653293197386E-1    5.305451996521531E-1   -1.580242419828783E-3   -9.670394293906396E-3    5.851320574278583E-3   -1.958263643769224E-2    1.341570258140165E-2    1.667422716124507E-2
                        -1.644412674103916E-3   -9.693735862017928E-3   -1.730288605417413E-1    5.159911667934360E-1   -1.033704873723746E-2   -1.140326715855755E-2    5.188916324565933E-3   -1.890026959302147E-2
                         5.847948402390458E-3   -1.961523320497190E-2   -1.031265512745850E-2   -1.139563402982489E-2   -1.742454071925408E-1    5.238119805045630E-1   -5.172975449912450E-3    1.332435293236229E-3
                         1.340582757706507E-2    1.666684879463266E-2    5.167140293864871E-3   -1.888516666096088E-2   -5.184837940773762E-3    1.295812870039432E-3   -1.706908695048868E-1    5.227737251698067E-1

 6.125000000000000E8    -1.370084297861696E-1    5.380809110950059E-1    1.811619510881345E-3    6.013648764832444E-3   -1.023532357227756E-2   -2.347894556798304E-2    2.512670471999602E-2    9.600015736150576E-3
                         1.788342979657430E-3    5.985542122823987E-3   -1.354934820950933E-1    5.177373616970513E-1   -2.136760881120533E-2    1.093191160616424E-3   -1.218740695832863E-2   -2.371324241062967E-2
                        -1.024188821775134E-2   -2.348090933775785E-2   -2.134250652468429E-2    1.146415608297404E-3   -1.331800986898881E-1    5.248008712179413E-1    6.363652719313492E-3    1.412795567230645E-2
                         2.515515435274033E-2    9.597616256800272E-3   -1.219847756762397E-2   -2.366716871342464E-2    6.342054361491985E-3    1.414402576761632E-2   -1.207932058444830E-1    5.135372548679490E-1

 6.250000000000000E8    -9.639588782205229E-2    5.210634183731369E-1    1.871523162375603E-2    1.007627199862119E-3   -2.676452412674775E-2   -1.075290512615869E-2    2.963591230217325E-2   -1.181854148444193E-2
                         1.872065325404608E-2    9.668556709060878E-4   -9.748071307394328E-2    5.047926943815613E-1   -1.240578262765841E-2    1.957528089755483E-2   -2.990584598328577E-2   -8.145655312315920E-3
                        -2.680654278670108E-2   -1.077800115880843E-2   -1.236086100370767E-2    1.951878608934327E-2   -9.840203669877338E-2    5.061400629015670E-1    2.470450293345275E-2    2.366701567664656E-3
                         2.965691483697957E-2   -1.182553562644791E-2   -2.982610699718360E-2   -8.104665653291866E-3    2.467405212945268E-2    2.390033572945607E-3   -9.389935107291653E-2    4.810570828469184E-1

 6.375000000000000E8    -7.879555723049174E-2    4.964274977841575E-1    1.666660629470599E-2   -2.055715210050988E-2   -2.701196032828417E-2    1.072364659012486E-2    1.316874103403451E-2   -2.925895598175384E-2
                         1.671121320825217E-2   -2.055279600883498E-2   -7.787582657667465E-2    4.774490139577164E-1    8.524438172688154E-3    1.908794622462313E-2   -2.678576587646909E-2    1.654482868086873E-2
                        -2.698160035878272E-2    1.076497899876059E-2    8.553205200915811E-3    1.907226124782373E-2   -8.692344936192203E-2    4.823894273759444E-1    1.826021692379665E-2   -2.173458675571371E-2
                         1.311655637184617E-2   -2.921995110335633E-2   -2.674576870999782E-2    1.653825809975217E-2    1.823958559013977E-2   -2.171233607523141E-2   -9.641481567663063E-2    4.582607449127812E-1

 6.500000000000000E8    -7.311529411269604E-2    4.902825524469206E-1   -6.619127189590337E-3   -2.629374035181460E-2   -1.303701107160245E-2    2.495917303944552E-2   -6.401400567490060E-3   -3.009003903361126E-2
                        -6.680181162843101E-3   -2.629168498604146E-2   -7.502242218334917E-2    4.659440536074184E-1    1.525709032498940E-2    1.135500559542583E-3   -7.462796908787719E-3    2.883064582577847E-2
                        -1.306912606690967E-2    2.503357323397133E-2    1.525565102800984E-2    1.127171105266187E-3   -8.273075790299725E-2    4.781546383201120E-1   -5.909274406273371E-3   -2.408668992353669E-2
                        -6.382970125758021E-3   -3.007438081755857E-2   -7.438347614225909E-3    2.883710923082667E-2   -5.918094385378451E-3   -2.412736419562449E-2   -9.645017399353817E-2    4.637887030371466E-1

 6.625000000000000E8    -5.074943491536474E-2    4.933160041243621E-1   -1.898248563945924E-2   -8.558593884998137E-3    6.062924960112078E-3    2.639199198728477E-2   -2.429746939380659E-2   -2.331370081177813E-2
                        -1.901732332661112E-2   -8.577088466202705E-3   -5.971153158167242E-2    4.665575085308714E-1    2.094297185587707E-3   -7.618862906696736E-3    1.299881867433696E-2    2.468544819710214E-2
                         6.081537772219270E-3    2.639044368169490E-2    2.079667049890609E-3   -7.585007874858337E-3   -6.586380446923586E-2    4.798564762896420E-1   -1.434947523743651E-2   -6.631801854726291E-3
                        -2.426729879162247E-2   -2.332299508484391E-2    1.294027670233253E-2    2.466548624136679E-2   -1.432058863635018E-2   -6.603897497424864E-3   -7.185641686100520E-2    4.702917170031891E-1

 6.750000000000000E8    -1.859367057109087E-2    4.825708023311162E-1   -1.053546106084084E-2    4.387263293002261E-3    1.945006319564269E-2    1.444016885730186E-2   -3.849251085704690E-2   -2.153915241293857E-3
                        -1.051104736691734E-2    4.380533225094197E-3   -3.057948946501107E-2    4.582466464118332E-1   -5.242709654868643E-3    2.201418914318799E-3    2.294506415742921E-2    8.058716475959302E-3
                         1.948383560322180E-2    1.443199202237973E-2   -5.287921945670716E-3    2.234494679572088E-3   -4.031065746523266E-2    4.745922097448685E-1   -4.451016211962642E-3    2.085573648094083E-3
                        -3.846990476876397E-2   -2.119907704381973E-3    2.290338925842603E-2    8.080164757843601E-3   -4.410289524669705E-3    2.106399058423670E-3   -4.016653205985823E-2    4.588182394168597E-1

 6.875000000000000E8     9.204471986054636E-3    4.562425308299392E-1   -7.017768537835656E-4    2.199680763208537E-3    2.024632985211389E-2    8.933502151286491E-4   -3.112627189304329E-2    2.746471999413308E-2
                        -7.409635333869363E-4    2.216262904143409E-3   -4.220030718333679E-3    4.297454223221746E-1    2.840731210960983E-3    9.737026639392266E-3    1.825884048789635E-2   -5.936820525627663E-3
                         2.027231663041965E-2    8.767118653208119E-4    2.838116001495809E-3    9.725549403867353E-3   -1.506160215672419E-2    4.552363414622715E-1    2.311502439817104E-3   -4.799861584032541E-3
                        -3.116632046284736E-2    2.745801667014837E-2    1.827564362226880E-2   -5.909200862247751E-3    2.299880311413729E-3   -4.785174921265567E-3   -1.694797119617529E-2    4.327675060409278E-1

 7.000000000000000E8     2.053222164965799E-2    4.199890331189007E-1   -9.870687209650433E-4   -5.656114573886639E-3    1.723420360491573E-2   -8.155348671102040E-3   -2.264492140981124E-3    4.153391646691919E-2
                        -1.051987814655105E-3   -5.689971726137339E-3    1.376221207569676E-3    3.939523106385772E-1    1.329626816608043E-2    3.927304793009482E-3    1.100616528381758E-2   -1.153443577219580E-2
                         1.719121748617840E-2   -8.166019093726629E-3    1.327367821568463E-2    3.891129056596327E-3   -2.909247933513662E-3    4.278122131760419E-1   -5.445692900398336E-3   -1.285706444069052E-2
                        -2.319336112884006E-3    4.154384421187615E-2    1.103399118104433E-2   -1.155045571548810E-2   -5.426176156371390E-3   -1.287222900086737E-2   -9.350655462852320E-3    4.040758276608186E-1

 7.125000000000000E8     1.270804620200827E-2    3.930122049304975E-1   -1.041206784655631E-2   -6.885144890324204E-3    1.044312246182137E-2   -1.659698419317797E-2    2.511555665519785E-2    2.945043260931241E-2
                        -1.043772954248436E-2   -6.884557259391318E-3   -7.946367092332759E-3    3.727425182537240E-1    1.310341580514678E-2   -9.275588434611168E-3    3.874355115609218E-3   -1.442394256231692E-2
                         1.040658468935278E-2   -1.661174756570240E-2    1.309138399797707E-2   -9.225288715113557E-3   -3.295841221578909E-3    4.079945111844047E-1   -1.752217037809567E-2   -6.113172066527157E-3
                         2.512029410123442E-2    2.944495012804642E-2    3.857666261149987E-3   -1.441882847633239E-2   -1.753901690244573E-2   -6.162765394595133E-3   -1.103248448028801E-2    3.861217609222232E-1

 7.250000000000000E8     8.500865550733136E-3    3.848502016948141E-1   -1.542201260121238E-2    3.465330655318797E-3   -1.044989510714377E-3   -1.886488366505453E-2    3.462297151876628E-2    6.620520688280653E-3
                        -1.546073966096099E-2    3.486837663910692E-3   -8.640208030095655E-3    3.671650603698455E-1    6.023364406284852E-4   -1.637312604268355E-2   -3.520121791884653E-3   -1.332664256915629E-2
                        -1.074125498702732E-3   -1.893294392635351E-2    5.961069178054705E-4   -1.635740350512466E-2    1.639006680693474E-3    4.004612309422538E-1   -1.677663500148202E-2    7.720627351536040E-3
                         3.462530011439595E-2    6.627260590882643E-3   -3.545006732249851E-3   -1.330575584355416E-2   -1.679816914888761E-2    7.726211500566464E-3   -5.173983390804058E-3    3.767369387896195E-1

 7.375000000000000E8     1.921897987071920E-2    3.759750634914236E-1   -8.397141745075986E-3    1.236141860861563E-2   -1.048451885612302E-2   -1.484995884384099E-2    3.097505594325553E-2   -1.422654421347402E-2
                        -8.404752172052039E-3    1.238626125217479E-2    5.457139451840206E-3    3.541942895497524E-1   -1.178826413608518E-2   -8.605173657346499E-3   -8.787572644924585E-3   -1.002724164562635E-2
                        -1.051945333501982E-2   -1.487992189458519E-2   -1.182769834866087E-2   -8.629615455888837E-3    1.995590725180417E-2    3.863778972676597E-1   -6.597072638637415E-3    1.382804306337492E-2
                         3.097210438487321E-2   -1.425113649182606E-2   -8.784933984964285E-3   -9.992539791261289E-3   -6.595171819208610E-3    1.381036806004630E-2    9.982497286314305E-3    3.601565745337876E-1

 7.500000000000000E8     3.478277143665266E-2    3.522783243448929E-1    5.534809895377309E-4    1.140258913679729E-2   -1.717712452773312E-2   -7.142907805813355E-3    1.620935894694167E-2   -3.055568472841039E-2
                         5.227663593253871E-4    1.140401108231564E-2    1.450032548921801E-2    3.234787479505697E-1   -9.793469628719824E-3    5.084175996084876E-3   -1.352672774088376E-2   -5.004307549414231E-3
                        -1.721271164448783E-2   -7.124410463732384E-3   -9.784557495094206E-3    5.110480078502240E-3    3.516411112967443E-2    3.541453672303227E-1    1.478268566650599E-3    1.009280929025740E-2
                         1.621739337319732E-2   -3.053022795980717E-2   -1.350382682882322E-2   -5.005250546959291E-3    1.468030137402675E-3    1.007709599098865E-2    2.225613852691559E-2    3.278114888577058E-1

 7.625000000000000E8     3.493421147921060E-2    3.141796920876402E-1    3.441617762945956E-3    6.063409854621662E-3   -1.901953548158740E-2    4.287533366517025E-3   -6.270683942288937E-3   -3.420574634362328E-2
                         3.501745428546360E-3    6.102261510885325E-3    2.197206652197850E-3    2.899209308776983E-1    2.459798779327436E-3    6.680178543975504E-3   -1.558858977515836E-2    4.127299058717203E-3
                        -1.905595714844132E-2    4.349329288582827E-3    2.466346305265103E-3    6.624085676182131E-3    2.889159101776066E-2    3.155373519341072E-1    1.571449413892684E-3    4.911632635231105E-3
                        -6.277459854246200E-3   -3.420909735288050E-2   -1.558339765381712E-2    4.153339186566308E-3    1.574728758038186E-3    4.872709337280369E-3    1.390422283227095E-2    2.868808007385328E-1

 7.750000000000000E8     1.125469268001368E-2    2.880069933980234E-1    9.457543323726151E-4    3.351969243670430E-3   -1.244448641022021E-2    1.581318213236927E-2   -2.661826993330565E-2   -2.311576147954891E-2
                         9.812412672637477E-4    3.370704912386190E-3   -2.122448436138090E-2    2.753471749012191E-1    5.423718480832348E-3   -3.582773662955037E-3   -9.708810903681642E-3    1.404524918631758E-2
                        -1.244044631005994E-2    1.586544739979946E-2    5.438860275664368E-3   -3.589914744067391E-3    7.478099446072226E-3    2.943918544661758E-1   -1.049903845098301E-3    5.524771203445270E-3
                        -2.666710871621806E-2   -2.314650177209502E-2   -9.657680405575641E-3    1.403085876255665E-2   -1.051114907400420E-3    5.493644532728516E-3   -1.423623213843582E-2    2.633751001910135E-1

 7.875000000000000E8    -7.158665139826656E-3    2.865378464319328E-1   -5.945409747634856E-4    6.444229475865030E-3    8.856433334660576E-4    1.979393498661640E-2   -3.571085662017550E-2   -5.862850190608150E-4
                        -5.878703015800998E-4    6.403202824992819E-3   -3.289293632592450E-2    2.728516510858361E-1   -3.277514161052583E-3   -8.331731615906885E-3    2.207084752089464E-3    1.673545749979808E-2
                         8.940560745361189E-4    1.977333356042519E-2   -3.252663530851454E-3   -8.311422777034295E-3   -4.530045400208117E-3    2.874780598450613E-1    1.098835523105118E-3    8.876355297559663E-3
                        -3.573883021177631E-2   -5.944806435362218E-4    2.240575701847798E-3    1.674237883823186E-2    1.124649687714311E-3    8.896621546758323E-3   -3.422318050529324E-2    2.610542812026189E-1

 8.000000000000000E8    -6.430039622917482E-3    2.836403560522934E-1    3.264309740729831E-3    9.618271562889930E-3    1.318053938992584E-2    1.343701516294589E-2   -2.692560069420032E-2    2.255752654421062E-2
                         3.298033119427076E-3    9.628072833091765E-3   -3.676306564084924E-2    2.631328314247616E-1   -1.081792347022508E-2   -1.492836663202468E-3    1.270592062631170E-2    9.864049304091186E-3
                         1.322090203724790E-2    1.343036761683851E-2   -1.084273707604785E-2   -1.490875781088260E-3   -9.524131003229038E-3    2.744587746978714E-1    5.728000294567066E-3    8.793501772333611E-3
                        -2.694820811610874E-2    2.255241308593658E-2    1.275815106151460E-2    9.838169167079037E-3    5.739912935419526E-3    8.790110279592147E-3   -3.931206788486783E-2    2.565923049286949E-1

 8.125000000000000E8    -6.439591231729954E-3    2.635116275781606E-1    1.069745308010778E-2    8.940190217928830E-3    1.694587187986656E-2    4.641132414215011E-4   -5.963709432419299E-3    3.317476916974629E-2
                         1.063421275460327E-2    8.954551474503190E-3   -4.819756100499866E-2    2.466552856531641E-1   -8.001924683655131E-3    8.121011197903599E-3    1.372540541537959E-2   -2.659229125018082E-3
                         1.697737766890541E-2    4.306630980208880E-4   -7.958647494921780E-3    8.104690644131477E-3   -2.250886527603832E-2    2.558067942175823E-1    1.056686100904091E-2    6.520105405428777E-3
                        -6.001710447608381E-3    3.316320299979544E-2    1.373551896880714E-2   -2.688087287838255E-3    1.054143265747409E-2    6.510285121896935E-3   -4.661864669257312E-2    2.388449784804856E-1

 8.250000000000000E8    -2.523546917732968E-2    2.389499435961286E-1    1.659708550404046E-2   -2.178249498356971E-4    1.010091557755051E-2   -9.501293347844187E-3    1.550218389187725E-2    2.846147132106093E-2
                         1.658248430360495E-2   -2.184527277300516E-4   -6.970917483624023E-2    2.363161888385339E-1    1.213383511842265E-3    1.075228041777298E-2    4.798925469001834E-3   -9.086605314099886E-3
                         1.007293846366797E-2   -9.485535898022869E-3    1.239011389511941E-3    1.074382289785961E-2   -4.602629130510383E-2    2.431721113491930E-1    1.398895525203779E-2   -1.123115746584590E-3
                         1.552126096218939E-2    2.846255505712963E-2    4.794035682862370E-3   -9.077892097799314E-3    1.396641384810881E-2   -1.104463278435149E-3   -7.183452124874476E-2    2.211049466027434E-1

 8.375000000000000E8    -5.739142017585841E-2    2.301987617480298E-1    1.067109012838986E-2   -1.124543100132057E-2    7.551963010201893E-4   -9.912120155628599E-3    2.854350712198730E-2    1.204964535123512E-2
                         1.067910018723308E-2   -1.121413153969611E-2   -9.124950412833341E-2    2.368280728897807E-1    7.947223612004858E-3    4.340287452941990E-3   -2.526538988998787E-3   -5.254070936870152E-3
                         6.935199566983894E-4   -9.920260578479629E-3    7.953112785797708E-3    4.305767847113712E-3   -7.180746364035959E-2    2.433563238144023E-1    8.208940451331043E-3   -8.916736224335794E-3
                         2.856899203770801E-2    1.205520751526212E-2   -2.562112891011580E-3   -5.239660856077344E-3    8.215040455253552E-3   -8.898161211641137E-3   -1.053127135222794E-1    2.231257648197887E-1

 8.500000000000000E8    -8.280688002081850E-2    2.398924838041569E-1    1.088814740853136E-4   -1.078703235406823E-2   -3.139549814026550E-3   -5.536435980852103E-3    2.889716523782523E-2   -7.333313878465254E-3
                         9.153695873200156E-5   -1.075047199385396E-2   -1.071407946017062E-1    2.430807132821508E-1    4.940731868304747E-3   -3.537617545809252E-3   -1.538968043260738E-3    7.592507862590244E-5
                        -3.178723080306608E-3   -5.525017056850097E-3    4.948495954720218E-3   -3.505470231198684E-3   -8.969106354892073E-2    2.532014312479615E-1    9.717907559661587E-4   -6.837027191965480E-3
                         2.889334055355672E-2   -7.294015047242517E-3   -1.526081194717457E-3    4.493606676073353E-5    9.476919358918059E-4   -6.839706661016796E-3   -1.248137303232987E-1    2.416401104829607E-1

 8.625000000000000E8    -9.229507705982821E-2    2.515769939514691E-1   -2.402306771562584E-3   -4.460774986287510E-3   -3.356290994319154E-3   -2.653589719673244E-3    1.856133060245118E-2   -2.328854511121644E-2
                        -2.394689825713713E-3   -4.467193478309667E-3   -1.173439988413764E-1    2.497886371204097E-1   -2.078070165606381E-3   -2.541550716878014E-3    1.899715358259017E-3   -5.859278554914927E-4
                        -3.334141206982771E-3   -2.670653108388449E-3   -2.083241917110617E-3   -2.530768304919966E-3   -9.770155938371962E-2    2.630915343382968E-1    1.611203250062058E-3   -2.977537950138847E-3
                         1.856336453141174E-2   -2.325671244765862E-2    1.917172892574654E-3   -5.735194795574718E-4    1.600324908771137E-3   -2.967324602986463E-3   -1.265593249890863E-1    2.549157220248873E-1

 8.750000000000000E8    -9.773571442217922E-2    2.533490179936996E-1    6.858434719950688E-4   -2.460695965246982E-3   -3.043612043882874E-3   -1.047719231794784E-3   -5.118317404486786E-4   -2.973754891381531E-2
                         6.985027153779737E-4   -2.457934409275558E-3   -1.256674289766595E-1    2.541658155522146E-1   -1.762927392319284E-3    3.520786880702605E-3    1.301676841730308E-3   -3.637715755666257E-3
                        -3.042155988756073E-3   -1.037357137604406E-3   -1.767072431692009E-3    3.513317837812033E-3   -1.016928681926411E-1    2.674968840204155E-1    4.053039906113304E-3   -4.588364864008821E-3
                        -5.385453156439876E-4   -2.973853407490014E-2    1.305771062550064E-3   -3.643616175663006E-3    4.041931293478775E-3   -4.603428773226467E-3   -1.291607698271279E-1    2.545293161879864E-1

 8.875000000000000E8    -1.111548657583968E-1    2.534739232534815E-1    2.024691778442857E-3   -5.808897150147066E-3   -2.357233726184992E-3   -2.250767140988842E-4   -1.889664714145644E-2   -2.170018943470832E-2
                         2.018549740005350E-3   -5.808129401477312E-3   -1.363131023120810E-1    2.576966851219177E-1    3.877034118581012E-3    4.068067234166886E-3   -1.602849485203686E-3   -4.274588974544536E-3
                        -2.340820840191748E-3   -2.285856001010975E-4    3.889168392264448E-3    4.071256665297785E-3   -1.092014963342692E-1    2.679885176571022E-1    2.420787267932076E-3   -9.125597177400618E-3
                        -1.890474324742186E-2   -2.174823963307024E-2   -1.601025526915107E-3   -4.271194003124214E-3    2.422261009040235E-3   -9.091671486479476E-3   -1.433792442717983E-1    2.550829958998734E-1

 9.000000000000000E8    -1.278605216627610E-1    2.633398533419551E-1   -2.539809558312175E-3   -8.832712321847012E-3   -2.218062211391895E-3   -2.028987279745009E-4   -2.735879857375299E-2   -4.721507565405617E-3
                        -2.506240729912546E-3   -8.857014808053969E-3   -1.502839187117577E-1    2.657806038671097E-1    6.222752567538735E-3   -7.536163593840009E-4   -3.932943095455902E-3   -2.926741564688835E-3
                        -2.203247015452439E-3   -1.991435731400165E-4    6.221182380536752E-3   -7.879824421307502E-4   -1.224412016730270E-1    2.731309661471753E-1   -4.111559504004386E-3   -1.063078966281267E-2
                        -2.734949859919707E-2   -4.747297111270658E-3   -3.963218554809777E-3   -2.952645114059451E-3   -4.085894127519894E-3   -1.065133777178185E-2   -1.586861720199910E-1    2.683082128719363E-1

 9.125000000000000E8    -1.371894816862969E-1    2.817887783281871E-1   -8.264118286850074E-3   -5.884751275825160E-3   -3.091710396981183E-3    3.431561632924282E-4   -2.338833050828339E-2    1.341301887765030E-2
                        -8.329785763321267E-3   -5.904730110229470E-3   -1.607061719244412E-1    2.820694840067721E-1    3.353983136815073E-3   -4.702302077390181E-3   -5.480171995972265E-3   -5.705176742921738E-4
                        -3.079418700056604E-3    3.393131089892226E-4    3.314600391644680E-3   -4.715321413831241E-3   -1.323490279396066E-1    2.879486971384309E-1   -9.521416402764819E-3   -5.997847883746538E-3
                        -2.338573475881865E-2    1.340621732652407E-2   -5.452364801292442E-3   -5.745914499811079E-4   -9.528388414223380E-3   -6.009724225924565E-3   -1.628132895837316E-1    2.877884606164272E-1

 9.250000000000000E8    -1.363831413163775E-1    2.995022948374533E-1   -9.627371512357923E-3    4.073847092015417E-4   -3.299134264977487E-3    2.675321025259265E-3   -8.595233495058235E-3    2.451534346385893E-2
                        -9.653610510934683E-3    4.005160411392747E-4   -1.613866464917476E-1    2.997285615657320E-1   -3.853320550070278E-4   -4.313400491297982E-3   -5.477052200528150E-3    3.084824228988339E-3
                        -3.305828664181709E-3    2.685376957780328E-3   -3.771807808258952E-4   -4.312033285349039E-3   -1.316472050735777E-1    3.042564145351033E-1   -1.006636868010453E-2    2.086153847672643E-4
                        -8.571518055393558E-3    2.452296826064397E-2   -5.471171094916700E-3    3.062258007766159E-3   -1.006683716531368E-2    2.161542239236430E-4   -1.577076754939623E-1    3.015376894541968E-1

 9.375000000000000E8    -1.308683412541896E-1    3.104488228148747E-1   -6.215860990604410E-3    5.485489525448259E-3   -8.788073476256682E-4    4.999934302902874E-3    9.378650464435720E-3    2.240038588398586E-2
                        -6.247904004438460E-3    5.472361512721500E-3   -1.563466237915823E-1    3.111381499184928E-1   -1.435669528931664E-3   -2.567950156492172E-3   -2.377285294329167E-3    6.100589816566448E-3
                        -8.765665046373773E-4    4.997186729674808E-3   -1.443258220367656E-3   -2.578518119266027E-3   -1.254743704483370E-1    3.128987078374068E-1   -6.852384342806487E-3    5.012503740376375E-3
                         9.389969512495586E-3    2.242674913283847E-2   -2.404059690479500E-3    6.110780418295702E-3   -6.864062712534758E-3    4.989085611095770E-3   -1.527490860267396E-1    3.070240624377200E-1

 9.500000000000000E8    -1.273748325869125E-1    3.152704814632842E-1   -4.516041501151422E-4    5.930072879870051E-3    3.110079144532926E-3    4.293710452232213E-3    1.955932090761447E-2    9.246732021638414E-3
                        -4.661713133652204E-4    5.944613600851642E-3   -1.527826188620058E-1    3.166616501221454E-1   -1.601504452490364E-3   -1.697559804523238E-3    2.092718763559095E-3    6.015902182978913E-3
                         3.131159349534857E-3    4.277489449179110E-3   -1.620503323208851E-3   -1.695907456535243E-3   -1.230954193267895E-1    3.149956076828168E-1   -1.472849859458314E-3    5.607984032523780E-3
                         1.955641028464823E-2    9.235501149521003E-3    2.070240388844664E-3    6.011235010834959E-3   -1.479506865563820E-3    5.595623890077868E-3   -1.530506469629388E-1    3.098327906624618E-1

 9.625000000000000E8    -1.289838485731430E-1    3.197878199855965E-1    2.277764435962778E-3    1.694855210148646E-3    4.800238385083693E-3    2.840457680602869E-4    1.757823853272179E-2   -4.631182689818113E-3
                         2.268201298241670E-3    1.672108823951650E-3   -1.532047731839771E-1    3.220726707398733E-1   -1.655231536100341E-3   -9.933758017146954E-4    4.819965882756922E-3    2.747637292163614E-3
                         4.784440832739737E-3    2.778738550371863E-4   -1.660468751767035E-3   -1.004360807662536E-3   -1.267042203739558E-1    3.190382783788235E-1    8.600842889926727E-4    1.939230517068775E-3
                         1.757844048813618E-2   -4.608638064653152E-3    4.802673308863389E-3    2.738165473196144E-3    8.497365787450165E-4    1.916021716488548E-3   -1.566627231476404E-1    3.163950555789598E-1

 9.750000000000000E8    -1.311189799490175E-1    3.289176199058163E-1   -6.489460670671269E-4   -1.619010052096123E-3    2.148246740873957E-3   -2.851017731861783E-3    9.569268143228872E-3   -1.141006239362419E-2
                        -6.150918313407296E-4   -1.668781095661623E-3   -1.533147199150163E-1    3.313464166902739E-1   -1.254796883257019E-3   -6.857587408389906E-4    3.967366902696880E-3   -6.450654997079583E-4
                         2.137816588047157E-3   -2.851852054925393E-3   -1.262551225945196E-3   -6.646782236223045E-4   -1.290561498496912E-1    3.292424993738496E-1   -1.640677038044310E-3   -3.110362405654394E-4
                         9.583736278876414E-3   -1.139187371154678E-2    3.981345970499542E-3   -6.642728471585233E-4   -1.657443439725342E-3   -3.060466395668450E-4   -1.569640414421318E-1    3.273873258321284E-1

 9.875000000000000E8    -1.278309818232652E-1    3.405206915131707E-1   -4.312277008368506E-3    7.062051807032174E-4   -1.170733294326629E-3   -1.528730013586773E-3    2.178817460475098E-3   -1.270805681264105E-2
                        -4.322148318925794E-3    7.111807022236406E-4   -1.485342309618467E-1    3.415029407643481E-1   -1.323967473200572E-3   -1.468218616204245E-3    1.890399129629359E-3   -1.114495484379390E-3
                        -1.141630750674037E-3   -1.565589651249754E-3   -1.306901098320255E-3   -1.471277262850050E-3   -1.241256955126512E-1    3.405283907929978E-1   -4.131085490255963E-3    2.118878872245551E-3
                         2.166488488384819E-3   -1.271044321765022E-2    1.897050053743286E-3   -1.100557875996480E-3   -4.118391407767738E-3    2.123136825314336E-3   -1.512418627321047E-1    3.377742386580347E-1

 1.000000000000000E9    -1.188723960886909E-1    3.484888211877247E-1   -2.856376267076507E-3    5.148333150484033E-3   -4.014957911461709E-4    1.406613424878540E-3   -4.349130092830491E-3   -1.131811276055304E-2
                        -2.830830438915502E-3    5.157096289266448E-3   -1.403813397394002E-1    3.475227709224037E-1   -3.580148286608541E-3   -1.779346803032241E-3    2.264615833333847E-3   -1.841203263534560E-4
                        -3.835258783810414E-4    1.426863554727945E-3   -3.545496573768690E-3   -1.787700989918190E-3   -1.148338397546682E-1    3.456549052816479E-1   -2.290862666493780E-3    5.766636829490127E-3
                        -4.361877988994963E-3   -1.132771866707059E-2    2.221603886658348E-3   -2.092437361815411E-4   -2.284221713188645E-3    5.758321596012656E-3   -1.426694589047109E-1    3.426820823741780E-1

 1.012500000000000E9    -1.096543950127150E-1    3.501470387839543E-1    1.789940575226232E-3    5.529956785316642E-3    2.684894378530415E-3    9.337597252161930E-4   -9.457593345219088E-3   -6.782851765905214E-3
                         1.752032792019272E-3    5.543233047699051E-3   -1.343128567687229E-1    3.484519904873110E-1   -5.720576375815418E-3    1.614368951452622E-3    3.729748930384422E-3   -2.042754208212828E-3
                         2.660274191747540E-3    9.237952902143722E-4   -5.703049784156974E-3    1.661402270285977E-3   -1.083249221395024E-1    3.448606918979771E-1    1.969763958289845E-3    5.849552023407330E-3
                        -9.441733028728064E-3   -6.785618783396351E-3    3.718259832440393E-3   -2.016569381747272E-3    1.936094173360935E-3    5.842792087224344E-3   -1.369765316537100E-1    3.423735469584909E-1

 1.025000000000000E9    -1.051737265306818E-1    3.487710801771604E-1    3.800912030331094E-3    2.118690607136384E-3    3.120272488052291E-3   -2.478594511473988E-3   -1.101924609516728E-2   -5.054404340795136E-4
                         3.800651677765779E-3    2.112607419877320E-3   -1.334303861347028E-1    3.486336782065370E-1   -3.089057963456872E-3    6.063428118004340E-3    1.990994016673219E-3   -5.425403960516365E-3
                         3.109482999378816E-3   -2.512105909534250E-3   -3.089891143160175E-3    6.043303289071472E-3   -1.075389267560781E-1    3.435822944182187E-1    3.860017826633067E-3    2.733963500598295E-3
                        -1.101369147508698E-2   -5.048521272713977E-4    2.003879636784848E-3   -5.417325639103100E-3    3.858689889613991E-3    2.733054482187508E-3   -1.373499611427795E-1    3.421005007115588E-1

 1.037500000000000E9    -1.047878812346663E-1    3.501753131517756E-1    2.145291194011012E-3   -2.581530760648094E-4    8.555058124096452E-5   -4.572907147629476E-3   -9.331750502749024E-3    5.340758181671286E-3
                         2.154398786912303E-3   -2.484928832383378E-4   -1.352166503662766E-1    3.524931879493228E-1    2.027843790025483E-3    5.966442395956590E-3   -2.538147876073316E-3   -6.037674830305415E-3
                         7.040028787146151E-5   -4.580282195718093E-3    2.027741928776009E-3    5.995409016854506E-3   -1.091249784916758E-1    3.470012680568228E-1    2.587246238863643E-3    7.091782226054086E-4
                        -9.344081695502434E-3    5.285717274604324E-3   -2.537643634273504E-3   -6.013893552147358E-3    2.576211220986696E-3    6.794758524692006E-4   -1.397583247150779E-1    3.466448795876674E-1

 1.050000000000000E9    -1.030422202189830E-1    3.551577622046886E-1    3.333939758162761E-4    3.771106907338148E-4   -3.394738658741329E-3   -3.267699919057068E-3   -4.963097783095816E-3    9.717954057449183E-3
                         3.457266491791849E-4    4.015083622020246E-4   -1.344840519413891E-1    3.593585546799299E-1    4.284472767823222E-3    2.433087712800735E-3   -6.042390577924975E-3   -2.788586917217292E-3
                        -3.389970398496293E-3   -3.298618064196495E-3    4.265321118127510E-3    2.422948349625526E-3   -1.075979891022670E-1    3.530257637185880E-1    1.556034765279321E-3    1.210252289306351E-3
                        -4.928582594348110E-3    9.701795345729930E-3   -6.061028855141320E-3   -2.780849565301011E-3    1.572184433529011E-3    1.203873348244384E-3   -1.386568375224450E-1    3.537248199275699E-1

 1.062500000000000E9    -9.854151363036893E-2    3.586855031563695E-1    7.587726284332758E-4    1.930559418411951E-3   -4.440532199490992E-3    1.526809981568667E-6    1.816946565009199E-3    1.102043376096253E-2
                         7.218557839285621E-4    1.924299519490716E-3   -1.307772010370769E-1    3.643269975446514E-1    3.143565869802239E-3   -2.142964389734284E-4   -6.062409146287334E-3    1.784685047169625E-3
                        -4.462733332817955E-3    4.848178394361804E-6    3.171987131534933E-3   -2.201189054748430E-4   -1.035464497878381E-1    3.568261887736401E-1    2.464179303927398E-3    1.864375924798591E-3
                         1.799175410335025E-3    1.102639133293036E-2   -6.038605806270598E-3    1.799193103595172E-3    2.446708753592837E-3    1.893151433746346E-3   -1.350626344895393E-1    3.582012627592396E-1

 1.075000000000000E9    -9.504193463178293E-2    3.588495259262667E-1    2.468961211774325E-3    2.303071145466878E-3   -2.905929286764111E-3    2.634235533934931E-3    8.340013396123617E-3    7.471144703478111E-3
                         2.481487797591737E-3    2.296600562328277E-3   -1.281474308138410E-1    3.663822164348730E-1    1.603852031367359E-3   -4.065416285527817E-4   -3.174612696415534E-3    4.659947755183877E-3
                        -2.894999495394530E-3    2.633626106563773E-3    1.622007333619853E-3   -4.006068060263060E-4   -1.012531612748640E-1    3.579390092917847E-1    3.977251415279337E-3    1.239400794681132E-3
                         8.328657680919591E-3    7.469599429008726E-3   -3.135571534181006E-3    4.633405574797045E-3    3.966806313679349E-3    1.235253103398676E-3   -1.332349917151755E-1    3.600249389255500E-1

 1.087500000000000E9    -9.526078282448165E-2    3.576924787121749E-1    4.347470261529999E-3    1.082403378044268E-3   -3.817573136058904E-4    3.190196328945525E-3    1.068584577707615E-2    4.659450477140096E-4
                         4.386756593055342E-3    1.082298620795483E-3   -1.284763802630070E-1    3.689319517211084E-1    1.765484019382185E-3    3.334597090136722E-4    2.695599864802440E-4    4.801976519838739E-3
                        -3.472640829934339E-4    3.224953953674806E-3    1.784331977545625E-3    3.578484339494430E-4   -1.020624529566670E-1    3.594308584154607E-1    5.002722923821949E-3   -7.582341789568840E-4
                         1.071205608683559E-2    4.501632381067262E-4    2.736821362950436E-4    4.796812082658397E-3    4.994063953130192E-3   -7.579921089961766E-4   -1.342146343995684E-1    3.625367854540092E-1

 1.100000000000000E9    -9.887329830012868E-2    3.586685357850267E-1    4.940679275217884E-3   -1.777498202886028E-3    1.377579768599594E-3    1.897354906529917E-3    7.984269713112783E-3   -5.901259531727370E-3
                         4.942668189309079E-3   -1.739775953721250E-3   -1.295613846010217E-1    3.743473415713173E-1    3.051535774688144E-3   -3.542655123922019E-4    2.461039403188123E-3    2.962157408857308E-3
                         1.392576742190380E-3    1.900456506140582E-3    3.051610743649979E-3   -3.558221767578695E-4   -1.040299213073752E-1    3.636300350847821E-1    4.351273864260482E-3   -3.401737705616657E-3
                         7.975323143049289E-3   -5.892105977225233E-3    2.468331397841653E-3    2.977991375070893E-3    4.343165943952393E-3   -3.382562701595154E-3   -1.362660870323966E-1    3.681095303559430E-1

 1.112500000000000E9    -1.025140576552377E-1    3.637215441261730E-1    3.108455564647396E-3   -4.234055568668964E-3    1.123923159907963E-3    1.916399692573542E-4    2.431806249087273E-3   -8.609704845345435E-3
                         3.086768838631345E-3   -4.241213253939467E-3   -1.288928191135686E-1    3.818757883325071E-1    3.037162688080042E-3   -2.635139438721042E-3    2.552455027744594E-3    8.218278232668536E-4
                         1.125992115277163E-3    2.139170470854513E-4    3.052749204205960E-3   -2.619606685385021E-3   -1.043435176932716E-1    3.700204206191223E-1    2.035803320657127E-3   -5.020664157551413E-3
                         2.420879461355861E-3   -8.630817862724254E-3    2.547308673990909E-3    8.165095968174129E-4    2.021713372002577E-3   -5.006987376608252E-3   -1.363268628444268E-1    3.762899087466275E-1

 1.125000000000000E9    -1.033043376509596E-1    3.707765587283661E-1    3.272369072711094E-4   -4.490965331568036E-3   -1.385840216372918E-4    3.478201654142052E-4   -2.802807848287374E-3   -7.534729645679207E-3
                         2.994698146991054E-4   -4.481731811708189E-3   -1.269062239954390E-1    3.890707290412184E-1    9.822457376007006E-4   -4.339831587740734E-3    1.595685264269994E-3    2.154478816315201E-4
                        -1.511921830061930E-4    3.331288503346319E-4    9.762520802484589E-4   -4.323535331232420E-3   -1.027529215799969E-1    3.762260656696356E-1   -4.844396485669638E-4   -4.762906185817765E-3
                        -2.820411085969526E-3   -7.524677784692637E-3    1.589015664615787E-3    2.095200925709071E-4   -4.955962875860139E-4   -4.751570383520457E-3   -1.342239545336044E-1    3.841965680216838E-1

 1.137500000000000E9    -1.022037507162045E-1    3.772174050635864E-1   -1.122090365426072E-3   -3.074703963790240E-3    2.787117472386533E-4    1.765648275644208E-3   -5.941213030169568E-3   -4.095452171233107E-3
                        -1.127547049019157E-3   -3.083664940791868E-3   -1.250803486946053E-1    3.956777800179918E-1   -1.815743967870223E-3   -4.061810899451582E-3    1.875835288505388E-3    6.359918304795663E-4
                         2.739936577140492E-4    1.762941115499803E-3   -1.790494354852360E-3   -4.086174149811199E-3   -1.009790115630853E-1    3.815319245590789E-1   -1.931446137919166E-3   -3.362956457527813E-3
                        -5.911301663384869E-3   -4.092274187600461E-3    1.875848222161163E-3    6.454167904087483E-4   -1.937606406345658E-3   -3.360175069826236E-3   -1.322372400450199E-1    3.908714446851048E-1

 1.150000000000000E9    -1.014622831039211E-1    3.830635178429161E-1   -9.564460151414567E-4   -2.143175888940370E-3    2.475865010390134E-3    1.619901699920519E-3   -6.566554767221885E-3   -5.491971239650483E-5
                        -9.321614534929526E-4   -2.157083176017608E-3   -1.240971264999520E-1    4.025359437962304E-1   -3.600046233499811E-3   -1.976257030889580E-3    3.209579225314273E-3   -4.040478332283645E-4
                         2.452282222712739E-3    1.623365356813486E-3   -3.592918443442037E-3   -1.957214115104040E-3   -1.000473197909911E-1    3.870168868649011E-1   -2.043579334612319E-3   -2.125480780885735E-3
                        -6.555249384540991E-3   -4.531649050206287E-5    3.209121197968078E-3   -3.754544695375426E-4   -2.012458803627694E-3   -2.109944328431937E-3   -1.315434975211870E-1    3.977163681964587E-1

 1.162500000000000E9    -1.018889730898673E-1    3.900852569285804E-1   -9.447021755814083E-4   -2.591941558000899E-3    3.519301385858904E-3   -8.694682821655720E-4   -4.987820111291469E-3    3.274015839619905E-3
                        -9.170535767817686E-4   -2.615381974627534E-3   -1.234618646869458E-1    4.104819428371229E-1   -3.260137637497459E-3    5.565164880294195E-4    2.867352566548767E-3   -3.076280300413942E-3
                         3.528712017549422E-3   -8.698383919867196E-4   -3.277386012881037E-3    5.361465298003330E-4   -9.992948122647480E-2    3.937856103139965E-1   -1.846526031264164E-3   -1.920798978783441E-3
                        -4.996965865955686E-3    3.281223719275442E-3    2.875268466047101E-3   -3.059189935679793E-3   -1.829476206477782E-3   -1.917153960817090E-3   -1.314841806472636E-1    4.064059095125572E-1

 1.175000000000000E9    -1.025197755385600E-1    3.997989571814081E-1   -2.283729347564968E-3   -3.029289555457184E-3    1.969938309928382E-3   -3.281587865169126E-3   -2.197707750940218E-3    4.956939375704061E-3
                        -2.286758366629131E-3   -3.014411430809696E-3   -1.224118859256219E-1    4.198268113205851E-1   -1.520205851886322E-3    1.537046011875553E-3    5.999873445501646E-5   -4.550494189566993E-3
                         1.958242085255494E-3   -3.251911765260200E-3   -1.500014101255145E-3    1.543362871251521E-3   -9.956224167954271E-2    4.025293945099651E-1   -2.590296958820578E-3   -2.050020153544821E-3
                        -2.186277640560555E-3    4.958216176809570E-3    4.093645463636373E-5   -4.591713737192239E-3   -2.610858298766071E-3   -2.054911028327840E-3   -1.301490969303288E-1    4.173439762558659E-1

 1.187500000000000E9    -1.011643990648590E-1    4.117489977236565E-1   -4.112871426327553E-3   -1.896705292938891E-3   -7.113254987765553E-4   -3.560540754377278E-3    6.261914585446958E-4    4.962261699716434E-3
                        -4.120231362622134E-3   -1.875434447603031E-3   -1.199214963099554E-1    4.308156988048789E-1   -4.684049656185418E-4    7.658021167789075E-4   -2.974452872696856E-3   -3.392173009756041E-3
                        -7.282646228187258E-4   -3.551607270058206E-3   -4.358213905997754E-4    7.920027593943404E-4   -9.766762139867084E-2    4.130500034362549E-1   -3.950706229133055E-3   -1.155329617918714E-3
                         6.259830653968397E-4    4.993227568528356E-3   -2.975483077413029E-3   -3.364392964770419E-3   -3.945024959382196E-3   -1.204921051850046E-3   -1.262389035062295E-1    4.292861666724561E-1

 1.200000000000000E9    -9.707979839960210E-2    4.238875730391415E-1   -4.634132145510970E-3    5.032837424271601E-4   -2.489844850542836E-3   -2.085336425556329E-3    2.990106397345854E-3    3.830172025168028E-3
                        -4.614193111875572E-3    4.856445123205637E-4   -1.148978183868730E-1    4.423882404943476E-1   -1.060946457901060E-3    1.057573504352020E-4   -4.011509448268648E-3   -6.650929555097356E-4
                        -2.509713430374743E-3   -2.026566302422810E-3   -1.050403052701336E-3    1.005629657059135E-4   -9.380358345144135E-2    4.239150923452448E-1   -4.412952293624370E-3    8.507160046499325E-4
                         3.001388410405162E-3    3.806376411448354E-3   -3.994322538986549E-3   -6.586024446227538E-4   -4.409048530612141E-3    8.397434449012831E-4   -1.200268367895935E-1    4.406325297518549E-1

 1.212500000000000E9    -9.154375305901193E-2    4.348801315353255E-1   -3.570181257559872E-3    2.451041123973280E-3   -2.747428772034613E-3   -1.270150126375210E-4    4.575052160402751E-3    1.542992450542370E-3
                        -3.540064551025016E-3    2.454127947727848E-3   -1.078002022524999E-1    4.534013857534227E-1   -1.903333025417201E-3    1.020523107119686E-3   -3.136451084222611E-3    1.588092426598228E-3
                        -2.744187014513704E-3   -1.402964708446136E-4   -1.921123809502126E-3    1.046495203262412E-3   -8.836623050360309E-2    4.338674897937556E-1   -3.431767739639618E-3    2.796625219770544E-3
                         4.581436801609365E-3    1.526507264833283E-3   -3.117368003244411E-3    1.601303652890134E-3   -3.446389590229860E-3    2.762450400138283E-3   -1.128068000718906E-1    4.510138872013632E-1

 1.225000000000000E9    -8.563063703849706E-2    4.451829791940160E-1   -1.888279042473692E-3    3.191183078429938E-3   -1.922884418757876E-3    1.087221200571949E-3    4.518434154507025E-3   -1.311452417796390E-3
                        -1.863410628149894E-3    3.175128325147519E-3   -1.001849445673388E-1    4.638728278356579E-1   -1.191885436971842E-3    2.707928387929906E-3   -1.410073073357237E-3    2.568407180455693E-3
                        -1.907620926058303E-3    1.095661411538821E-3   -1.179224038589533E-3    2.703979826318917E-3   -8.277068482239573E-2    4.435417231188670E-1   -1.648168390716635E-3    3.605074996264915E-3
                         4.543794733789495E-3   -1.318228124942838E-3   -1.396432648513284E-3    2.554282787555143E-3   -1.668931619854236E-3    3.586603131203665E-3   -1.052904791275960E-1    4.614203673969819E-1

 1.237500000000000E9    -7.897273059608936E-2    4.563431552339147E-1   -6.937432155205754E-4    2.972451060947521E-3   -9.650018056467867E-4    1.365450989548732E-3    2.811335753777872E-3   -3.479614698695753E-3
                        -6.736095019365697E-4    2.982042741941470E-3   -9.224476897807084E-2    4.751410510898015E-1    8.921424816658662E-4    3.103282526304419E-3    3.995680941531644E-5    2.347952666864023E-3
                        -9.463111587139928E-4    1.362365989722684E-3    9.007568888872148E-4    3.116849709195590E-3   -7.651200573552305E-2    4.540340260222091E-1   -2.630011453957872E-4    3.283338488279300E-3
                         2.822082401890276E-3   -3.463411339822708E-3    3.247444401816333E-5    2.340725607795107E-3   -2.763406263743606E-4    3.293916346224486E-3   -9.693509728952691E-2    4.725252204843879E-1

 1.250000000000000E9    -7.007647483928260E-2    4.684562267390213E-1   -1.298218251098125E-4    2.775532004730274E-3   -5.274605818049215E-4    1.319120278821324E-3    4.571158149725958E-4   -4.214392668267480E-3
                        -1.421074912166623E-4    2.788193152964806E-3   -8.252831242418321E-2    4.872965441389717E-1    2.464039271116361E-3    1.774661945309158E-3    7.502791105847209E-4    1.743348931815866E-3
                        -5.006681649004073E-4    1.317120506718714E-3    2.490746004601795E-3    1.791970750366363E-3   -6.812640147787656E-2    4.653697120444787E-1    3.313346134306240E-4    2.922219012361157E-3
                         4.464059293789349E-4   -4.213850273326978E-3    7.585253871458146E-4    1.752924490828163E-3    3.447581052148075E-4    2.904009371386814E-3   -8.663092115466020E-2    4.837687447843886E-1

 1.262500000000000E9    -5.786811098209736E-2    4.799961153802694E-1    4.673385612428946E-4    3.016047754496707E-3   -2.500353539751596E-4    1.510912849655598E-3   -1.833614573169919E-3   -3.741238151518907E-3
                         4.822687169419407E-4    3.034665294115697E-3   -6.997327468352689E-2    4.980832085853163E-1    2.468506402262734E-3    3.416485397081928E-5    1.094282662166241E-3    1.330014398436700E-3
                        -2.623439787309522E-4    1.548690622238765E-3    2.488204308073207E-3    3.892937433956356E-5   -5.679597646883706E-2    4.760124318971966E-1    9.997754654189886E-4    2.988176770491633E-3
                        -1.860215172920858E-3   -3.721337458809243E-3    1.103869867893108E-3    1.348602746729444E-3    9.737037402710979E-4    2.981996873286963E-3   -7.413598417020306E-2    4.936646458407546E-1

 1.275000000000000E9    -4.339033012383213E-2    4.893859315072480E-1    1.778607012791792E-3    3.039583489522224E-3    5.113825868786996E-4    1.909546972406068E-3   -3.643474519839504E-3   -2.059537841363865E-3
                         1.727965997978681E-3    3.029063955445957E-3   -5.604222539144182E-2    5.065632159815238E-1    1.646121822878685E-3   -7.997099358715807E-4    1.675700346625007E-3    9.963770997003436E-4
                         4.882056430938526E-4    1.939101938659605E-3    1.658983267213461E-3   -7.782368737111325E-4   -4.390238141247745E-2    4.844552373222502E-1    2.211413000484522E-3    2.831045047678791E-3
                        -3.596943824888243E-3   -2.082085474948238E-3    1.665228562116731E-3    1.015837301313266E-3    2.189550693404130E-3    2.829114987557933E-3   -6.063850652318733E-2    5.011149669673074E-1

 1.287500000000000E9    -2.830655884239048E-2    4.966962136865571E-1    3.113529414991480E-3    2.086200502483594E-3    1.787660430130616E-3    1.630891733179822E-3   -4.142867596773545E-3    4.135287848688784E-4
                         3.149720800385287E-3    2.062449938065665E-3   -4.204131922030375E-2    5.130003902450189E-1    1.087576640160889E-3   -8.126156775919782E-4    2.268926660642612E-3    1.269982464510791E-4
                         1.761679697630122E-3    1.643566755378205E-3    1.106451871980817E-3   -7.884662440451614E-4   -3.096675466275004E-2    4.912380063770070E-1    3.444268902759208E-3    1.712212308921078E-3
                        -4.176853463017174E-3    4.176378996216042E-4    2.297792392122577E-3    1.501078918597278E-4    3.428798441211715E-3    1.736583759012473E-3   -4.708709073765652E-2    5.069997433247051E-1

 1.300000000000000E9    -1.330355722701180E-2    5.028039668038444E-1    3.690638385371182E-3    3.616622475803799E-4    2.704187615641581E-3    2.419818129613276E-4   -3.025821059559940E-3    2.761078333532673E-3
                         3.715284366462592E-3    3.636520566895648E-4   -2.792876651385151E-2    5.185232466682871E-1    1.068675804443915E-3   -9.198395631973937E-4    2.217368083345574E-3   -1.286153073299813E-3
                         2.660379808730867E-3    2.583527039305257E-4    1.063388277395603E-3   -8.919792421074836E-4   -1.809509398552231E-2    4.975084512094529E-1    3.821596473780801E-3   -6.870222118416505E-5
                        -3.041317728463852E-3    2.759896134465102E-3    2.196842520058984E-3   -1.293197995364683E-3    3.809208783073962E-3   -4.492895057240848E-5   -3.352914024773097E-2    5.123274492476904E-1

 1.312500000000000E9     1.763895613418688E-3    5.078603706018130E-1    3.174593500329931E-3   -1.284899990292521E-3    2.317131135226432E-3   -1.463127645032561E-3   -7.319192003804011E-4    3.871229279457846E-3
                         3.149678875236296E-3   -1.281296655767213E-3   -1.283769797748204E-2    5.234641757413452E-1    8.881784945268823E-4   -1.487358138436207E-3    1.033404616592489E-3   -2.459545150702932E-3
                         2.337306578839939E-3   -1.498943882624933E-3    9.216601659726172E-4   -1.477338717793940E-3   -4.520289825964354E-3    5.035658262377453E-1    3.114165523287783E-3   -1.665095588595086E-3
                        -7.217092401254526E-4    3.898101204000044E-3    1.048720917575879E-3   -2.458244182201736E-3    3.111932185346256E-3   -1.645457809619913E-3   -1.925665858205440E-2    5.173326131443429E-1

 1.325000000000000E9     1.710561228491727E-2    5.115535114428009E-1    1.965143064657583E-3   -2.100462401511143E-3    8.853483445080786E-4   -2.509370316802522E-3    1.676258194379339E-3    3.353863259136799E-3
                         1.965930598449632E-3   -2.114963576631123E-3    3.286970993223679E-3    5.272244457416152E-1    1.366245782839350E-4   -1.993618671854497E-3   -6.658808312862044E-4   -2.537555418950947E-3
                         9.002168333818201E-4   -2.535968125941688E-3    1.453743325946591E-4   -1.988039438067490E-3    1.024536601925948E-2    5.085660592143413E-1    1.856121830850673E-3   -2.417571190471658E-3
                         1.660783854257916E-3    3.342244467316314E-3   -6.349581554536325E-4   -2.536180654471526E-3    1.848061541860988E-3   -2.408393454369758E-3   -3.805662223575715E-3    5.212840499655135E-1

 1.337500000000000E9     3.270303632459585E-2    5.133129351252836E-1    9.423384152798011E-4   -2.133929445471801E-3   -6.397924356933883E-4   -2.399686597363100E-3    3.122043918318017E-3    1.606619299059231E-3
                         9.342217455359060E-4   -2.131009167313394E-3    1.963548661703671E-2    5.292088571324662E-1   -9.503958308464651E-4   -1.933946069594963E-3   -1.863344179559259E-3   -1.543626253262558E-3
                        -6.774923868082338E-4   -2.384286277346915E-3   -9.413388706879459E-4   -1.893204451144771E-3    2.563696366757068E-2    5.117559249320122E-1    7.312539641480204E-4   -2.421651572783423E-3
                         3.118736833094870E-3    1.630370909024074E-3   -1.863319997365473E-3   -1.517563316874444E-3    7.406809619444772E-4   -2.410841889879487E-3    1.212544768196223E-2    5.233109583990725E-1

 1.350000000000000E9     4.787250951931214E-2    5.128299910726670E-1    4.104252116876416E-4   -1.941427252595276E-3   -1.704281910850512E-3   -1.478851599946281E-3    3.217674782101331E-3   -4.378682548998980E-4
                         4.144602158067802E-4   -1.970060179405262E-3    3.537735832358475E-2    5.294868748031630E-1   -1.798563395921410E-3   -1.097305212296554E-3   -2.143179489031176E-3   -2.005070236164271E-4
                        -1.706000583703240E-3   -1.466888067482318E-3   -1.805588489261808E-3   -1.109964974520051E-3    4.093258664695249E-2    5.129081893244803E-1    1.314281475871070E-4   -2.216908223235219E-3
                         3.224174658697358E-3   -4.511255492745312E-4   -2.140122190773405E-3   -1.940036177606811E-4    1.002517563856413E-4   -2.209617059541367E-3    2.729932287237077E-2    5.233108943386072E-1

 1.362500000000000E9     6.200737254503489E-2    5.108383074926631E-1    5.673802868779481E-5   -2.032405738949289E-3   -1.978041541918546E-3   -3.393947590608758E-4    2.231403104247019E-3   -2.069420701045554E-3
                         2.984241221375202E-5   -2.019340997749116E-3    5.009035961709226E-2    5.283902608641454E-1   -1.957199865361904E-3    2.283952822077775E-5   -1.649758682103952E-3    8.465808524449448E-4
                        -1.980014921663883E-3   -3.238101786029770E-4   -1.958313529793307E-3    2.344768588816341E-5    5.561466841541810E-2    5.126616102153624E-1   -3.803208681595610E-4   -2.150321321323133E-3
                         2.231303458340279E-3   -2.082054032320158E-3   -1.693641459053934E-3    8.343576413458837E-4   -3.749568008308369E-4   -2.124656915395268E-3    4.122332993855497E-2    5.221491644448846E-1

 1.375000000000000E9     7.500854775864438E-2    5.082144405447978E-1   -6.518571516413976E-4   -2.165110022024545E-3   -1.759856888395722E-3    6.029642535053201E-4    6.413323950465837E-4   -2.749921301700822E-3
                        -6.838603276576873E-4   -2.183646362458576E-3    6.361343146730918E-2    5.266326064215018E-1   -1.408683082796605E-3    8.601692270625146E-4   -9.229966945061145E-4    1.398927286256917E-3
                        -1.746712184343048E-3    6.057826203980847E-4   -1.400815539383136E-3    8.733001199091505E-4    6.941435058929993E-2    5.115401869137937E-1   -1.062996970064512E-3   -2.051894075619850E-3
                         6.090888501916813E-4   -2.750887480102130E-3   -9.246191244983206E-4    1.397196674066732E-3   -1.094480394925418E-3   -2.041167614574633E-3    5.421822374816287E-2    5.202946819824434E-1

 1.387500000000000E9     8.732516085451912E-2    5.054086314091814E-1   -1.633030838608701E-3   -1.833368372412259E-3   -1.114051888204228E-3    1.264661914960580E-3   -9.925484659476886E-4   -2.457100557034394E-3
                        -1.629911570740310E-3   -1.816654576157094E-3    7.641551625652113E-2    5.243227865075087E-1   -7.016387710058396E-4    1.070896220167323E-3   -1.124334241971845E-4    1.503394081123917E-3
                        -1.130323455222280E-3    1.310833643569974E-3   -6.961848344143752E-4    1.051448119153344E-3    8.283948415518544E-2    5.099131400993342E-1   -1.899918061441674E-3   -1.487886126147554E-3
                        -9.911915276304641E-4   -2.474133098334925E-3   -1.358467949141882E-4    1.499443512512297E-3   -1.886719545151419E-3   -1.504494528779640E-3    6.706632593384555E-2    5.180808025143717E-1

 1.400000000000000E9     9.934466218755689E-2    5.023822101143097E-1   -2.273770067258629E-3   -8.155646584565388E-4   -3.874911125959100E-4    1.592578378072256E-3   -2.072660079825948E-3   -1.410765720616004E-3
                        -2.291653915858842E-3   -8.082278941901217E-4    8.864282254350028E-2    5.214288838482904E-1   -2.893675947751408E-4    9.209975769333199E-4    5.216980856582356E-4    1.307763471925737E-3
                        -3.794791039663003E-4    1.599124201609216E-3   -3.053603887606150E-4    9.284910478932022E-4    9.611723661699881E-2    5.074591013765826E-1   -2.320792067831009E-3   -4.604028028834293E-4
                        -2.096802265135951E-3   -1.410329008701386E-3    5.555881891229381E-4    1.277737382593621E-3   -2.339611328175495E-3   -4.543214560318806E-4    7.980892432324947E-2    5.151971039825651E-1

 1.412500000000000E9     1.109119633244020E-1    4.989759939572194E-1   -2.138930440379630E-3    3.361228338152165E-4    3.999978317819993E-4    1.549854287127040E-3   -2.405797613938111E-3    9.058807974255034E-6
                        -2.128847783918406E-3    3.448871338599689E-4    1.005663657357200E-1    5.180836838197916E-1   -1.917579128054777E-4    9.497336784096703E-4    1.012846900030621E-3    8.427528728173185E-4
                         4.269240519360368E-4    1.555410837478660E-3   -1.695577703022942E-4    9.271468709722094E-4    1.090978936204696E-1    5.041820214433756E-1   -2.047823774525346E-3    6.064458653027855E-4
                        -2.420309072001995E-3    3.727993585772304E-6    1.011922068404528E-3    8.404026998748218E-4   -2.038297161671200E-3    5.989368695939529E-4    9.185054990144592E-2    5.115500798366013E-1

 1.425000000000000E9     1.212110239615607E-1    4.953227789903225E-1   -1.475270957596554E-3    1.035514858026625E-3    1.134382302008854E-3    1.138347763260294E-3   -1.921245644069868E-3    1.308185781832164E-3
                        -1.479798983274927E-3    1.030265012111360E-3    1.118266855699449E-1    5.145971384827345E-1    9.371334805675372E-5    1.110865769132173E-3    1.229703652095032E-3    2.680334912784722E-4
                         1.126747617041352E-3    1.140132568544055E-3    7.689316854424537E-5    1.121532204441545E-3    1.209844647153011E-1    5.002956874992542E-1   -1.310301715958634E-3    1.197602850254987E-3
                        -1.917888305277617E-3    1.314056632425666E-3    1.240063062906365E-3    2.733926231740217E-4   -1.312370144592686E-3    1.188179185512615E-3    1.026934432989701E-1    5.079665860650003E-1

 1.437500000000000E9     1.304491914220554E-1    4.921445828486666E-1   -7.783401151440052E-4    1.157439992894276E-3    1.547208815754992E-3    4.015538850612730E-4   -7.868671353481853E-4    2.123045771726615E-3
                        -8.121578113434535E-4    1.160011691288455E-3    1.223521027190351E-1    5.113449070435852E-1    6.236029151632501E-4    1.106293592169091E-3    1.211993012368084E-3   -3.916106663843645E-4
                         1.554678150488304E-3    4.047770611163769E-4    6.484186385365009E-4    1.100774329594422E-3    1.317970375369399E-1    4.967069144613021E-1   -6.325799869125071E-4    1.215442050878829E-3
                        -7.932420134178989E-4    2.108443935743888E-3    1.211946742334794E-3   -3.792421437276832E-4   -6.197878104243064E-4    1.222055440176926E-3    1.125897381349996E-1    5.050257485288714E-1

 1.450000000000000E9     1.392926065589728E-1    4.898918778686803E-1   -4.448854231367273E-4    1.069684604684807E-3    1.523996930126903E-3   -5.221208225685998E-4    6.303865588984342E-4    2.113722942246031E-3
                        -4.261566445288642E-4    1.080670372454049E-3    1.325654642598927E-1    5.087855481349086E-1    1.208597804790828E-3    6.435652419391791E-4    8.451781374487122E-4   -9.173021992616173E-4
                         1.503615488180002E-3   -5.102661661029339E-4    1.181763027871059E-3    6.651191801457288E-4    1.418453964459298E-1    4.937524768401171E-1   -2.762332670014458E-4    1.049484690046908E-3
                         6.062045268418933E-4    2.095927251325362E-3    8.245446332619808E-4   -9.605193212952805E-4   -2.724758007944361E-4    1.052471570784926E-3    1.223652336301763E-1    5.027424098898958E-1

 1.462500000000000E9     1.482511164535595E-1    4.881345397342215E-1   -2.087877111822210E-4    1.063644368372532E-3    9.126380794579271E-4   -1.211022639165094E-3    1.681860880567884E-3    1.226099523888624E-3
                        -2.180645908184144E-4    1.086175614581472E-3    1.427247248922033E-1    5.065738570757748E-1    1.332609189067905E-3   -6.078299443689275E-5    1.736390491413478E-4   -1.201009988486481E-3
                         9.159501869524561E-4   -1.245731911265355E-3    1.338120164489029E-3   -8.413168822395609E-5    1.518335258799987E-1    4.912199000193582E-1   -1.086905219756484E-4    1.024919898778506E-3
                         1.679285301546649E-3    1.230162473707673E-3    1.601507515323656E-4   -1.200570327215476E-3   -9.541365837842992E-5    1.016520547347142E-3    1.322197859150331E-1    5.006090880757061E-1

 1.475000000000000E9     1.575484894063502E-1    4.864513831392842E-1    1.355333376118017E-4    1.153080955524623E-3    3.375901820246972E-5   -1.426801079587285E-3    1.955832201738221E-3   -4.973577955224280E-5
                         1.178804579946293E-4    1.119025215703614E-3    1.529598304464182E-1    5.045276457088890E-1    9.985309686329857E-4   -6.900537140354297E-4   -4.820981475961644E-4   -1.018759830167052E-3
                         5.709954130257541E-5   -1.414272547986784E-3    1.000023198602889E-3   -6.846792139530657E-4    1.618078959125882E-1    4.889524694193619E-1    1.614212201611810E-4    1.054497488006309E-3
                         1.956582006744532E-3   -5.122518405807641E-5   -4.970049913350422E-4   -1.004543123978355E-3    1.594817618681344E-4    1.064706148015263E-3    1.420073226475577E-1    4.982841234108382E-1

 1.487500000000000E9     1.669184811563978E-1    4.847381457681140E-1    5.526249631538786E-4    1.031358687953637E-3   -6.694447995672197E-4   -1.081567718922661E-3    1.390006044237847E-3   -1.106604781895159E-3
                         5.452448689295648E-4    1.029385307800926E-3    1.630989550041921E-1    5.023266161133212E-1    4.327543318935379E-4   -9.015422434524562E-4   -8.889017212640735E-4   -5.200037467091158E-4
                        -6.705371929939361E-4   -1.094859069724419E-3    4.417523533855221E-4   -9.209630854013914E-4    1.716576467204265E-1    4.864519610852193E-1    5.604623622824825E-4    9.358071350194816E-4
                         1.418100056566205E-3   -1.133442041225804E-3   -9.129100247533885E-4   -5.289017884830140E-4    5.577397495961807E-4    9.725528965045453E-4    1.516411257173143E-1    4.957558467726447E-1

 1.500000000000000E9     1.765022441015634E-1    4.831080658001765E-1    9.204685779385265E-4    6.327924430848391E-4   -1.003293077963251E-3   -4.842897395805594E-4    4.031810140900733E-4   -1.554905139748992E-3
                         9.097576202016465E-4    6.503877355254061E-4    1.730777803918995E-1    5.001997835058543E-1   -1.722564965517652E-7   -7.659122200323326E-4   -8.963488100647200E-4    1.251607726908313E-5
                        -1.006076313444823E-3   -4.918180811599801E-4    1.823996361651184E-5   -7.978196502944258E-4    1.812865950426575E-1    4.841921910065902E-1    8.701523776330307E-4    6.016461039118274E-4
                         3.904332816129618E-4   -1.561304306791807E-3   -8.873480006076868E-4    3.165357954520042E-5    8.659338391120635E-4    6.089760426938258E-4    1.612658966394244E-1    4.935362718028553E-1

 1.512500000000000E9     1.868843076373701E-1    4.818033635675851E-1    9.098262958167858E-4    1.294123043910504E-4   -9.967681879694764E-4    7.048134531661207E-5   -5.308227917183336E-4   -1.341066120918977E-3
                         9.318548288380009E-4    1.358445586678990E-4    1.836150027811887E-1    4.982771895508200E-1   -1.873488984366418E-4   -5.947353765167720E-4   -6.365773474367886E-4    3.835015327278381E-4
                        -9.578712533048053E-4    7.707455678566211E-5   -1.851123657564544E-4   -5.971176501107151E-4    1.911887717076748E-1    4.822737693763035E-1    8.946448350696198E-4    1.704354093599778E-4
                        -5.296454224234420E-4   -1.319340244495007E-3   -6.490444073703889E-4    4.077056351831036E-4    8.981129723035392E-4    1.722601254284683E-4    1.714152567614413E-1    4.917417961791417E-1

 1.525000000000000E9     1.979754870103316E-1    4.805386494157802E-1    7.139436018332383E-4   -1.905765715326574E-4   -7.194084049306902E-4    4.452089236273999E-4   -1.065965871503770E-3   -6.875023374997135E-4
                         7.383865750146710E-4   -1.940154646790522E-4    1.947326548305097E-1    4.962817455163575E-1   -2.741463214470932E-4   -5.075218016176683E-4   -3.441561323394705E-4    5.476065848523987E-4
                        -7.139711180547079E-4    4.387620062280957E-4   -2.763290555251806E-4   -5.054340937617515E-4    2.017829863785011E-1    4.803638825399621E-1    7.130337445129040E-4   -1.219682063556282E-4
                        -1.034620719487384E-3   -6.757408532898402E-4   -3.171419745752383E-4    5.532482391660885E-4    7.170135841006309E-4   -1.199865358761990E-4    1.824336446519393E-1    4.901844168777279E-1

 1.537500000000000E9     2.099301353726041E-1    4.790456183996268E-1    4.913163111614321E-4   -2.753183898291101E-4   -3.874985155698583E-4    6.506095590445910E-4   -1.098827490683128E-3    6.544680620959812E-6
                         4.524735467145049E-4   -2.836560598979557E-4    2.066062023136759E-1    4.941138484140890E-1   -4.382521206492106E-4   -4.499263966024181E-4   -6.289530054573706E-5    5.829844115440916E-4
                        -3.974481586494146E-4    6.417646581714396E-4   -4.154025328873779E-4   -4.524684314770815E-4    2.130140850100504E-1    4.782864809637458E-1    5.483895289613562E-4   -2.054599226365342E-4
                        -1.106037034974244E-3    3.067976003005274E-5   -5.879963323701169E-5    5.630809863917632E-4    5.451204487737003E-4   -2.150648226657833E-4    1.939918746034885E-1    4.884831217646708E-1

 1.550000000000000E9     2.225075815988795E-1    4.768768751487609E-1    3.670772880212873E-4   -2.266435431146718E-4   -7.044126796114151E-5    6.995989465935905E-4   -7.875434316307349E-4    5.538926580533204E-4
                         3.916058732332107E-4   -2.464706768971851E-4    2.192238843913600E-1    4.914096117662273E-1   -6.280099780930573E-4   -2.404497361045706E-4    1.853009902026865E-4    5.061128201296570E-4
                        -9.022085323155907E-5    6.934380455522929E-4   -6.155508850539004E-4   -2.669139003991650E-4    2.250931237578669E-1    4.757088946842322E-1    5.013037763032786E-4   -2.565852327039020E-4
                        -7.856764542754862E-4    5.522181900031155E-4    1.832860333490237E-4    4.969222472724887E-4    5.167419540978143E-4   -2.578324825453294E-4    2.060213242913850E-1    4.863805303335105E-1

 1.562500000000000E9     2.353464305261391E-1    4.742656879433870E-1    3.955945135856104E-4   -3.073783887901380E-4    2.315987231648868E-4    6.305290707173224E-4   -3.541850256746219E-4    7.787213330266138E-4
                         3.859850239833411E-4   -3.006538466322504E-4    2.321208457789345E-1    4.881593479542538E-1   -6.745167874326979E-4    1.098964927266630E-4    3.678324357506730E-4    3.639591604136944E-4
                         2.209996117353929E-4    6.509501728409705E-4   -6.837289805469624E-4    5.486390801882620E-5    2.377013878018751E-1    4.727135008339948E-1    4.778090011998392E-4   -3.898779549754557E-4
                        -3.385955647184505E-4    7.720239963909223E-4    3.747757687495800E-4    3.524886163625960E-4    4.875918004279229E-4   -4.195262364415440E-4    2.183735391152863E-1    4.836369858210249E-1

 1.575000000000000E9     2.485389515480783E-1    4.711046825256786E-1    3.038769853632225E-4   -4.675638767399711E-4    4.619186389878602E-4    4.533356510305088E-4    1.094895004905401E-4    7.512347982000432E-4
                         3.155770042347789E-4   -4.933169847726143E-4    2.455145752918849E-1    4.844020370828233E-1   -5.192203842491031E-4    4.040142795530654E-4    4.738362508133333E-4    1.157705987297192E-4
                         5.022804704061885E-4    4.531523760638660E-4   -5.284037650552008E-4    3.979556892273982E-4    2.508690673389178E-1    4.693501149518972E-1    3.051263231989781E-4   -5.998506118427210E-4
                         6.822798815187541E-5    7.571359645083899E-4    4.586160762421741E-4    1.250584482132408E-4    3.221299352004940E-4   -6.056686924268721E-4    2.310840680738799E-1    4.804127983816953E-1

 1.587500000000000E9     2.620081206556367E-1    4.673033865759040E-1    7.004986991953985E-5   -5.952383055506760E-4    6.494282270946542E-4    1.209328701692815E-4    4.132641547666048E-4    5.791548997338590E-4
                         7.978198036856441E-5   -6.022150938843638E-4    2.592050713935923E-1    4.799514920633809E-1   -2.021693049736253E-4    5.198532211458741E-4    4.517534673863165E-4   -1.129180934019540E-4
                         6.406791226731489E-4    1.127694455226385E-4   -2.022649534152070E-4    5.189668682045045E-4    2.645178669414114E-1    4.655985373404489E-1    2.538401513124131E-5   -7.045596096276098E-4
                         4.311832660428893E-4    5.639764164441516E-4    4.443921929301022E-4   -9.983754284224154E-5    2.808453729775834E-5   -6.893434383475882E-4    2.443077615525773E-1    4.764338656630002E-1

 1.600000000000000E9     2.759172103779302E-1    4.625741347526395E-1   -2.098102450783111E-4   -5.544422863312168E-4    5.920063756233919E-4   -2.057723649016452E-4    6.030817643852985E-4    2.817419548073769E-4
                        -2.173900929581245E-4   -5.433563689188755E-4    2.732878660539691E-1    4.744719279961042E-1    4.734827556500301E-5    4.312771553131087E-4    2.901612952655572E-4   -2.999983319347853E-4
                         5.935251605208105E-4   -2.193292111095562E-4    5.172716071222561E-5    4.555988661221058E-4    2.786659463447468E-1    4.610907910418189E-1   -2.678459116019528E-4   -5.880448299820536E-4
                         6.168334297077087E-4    2.733610385675179E-4    2.961130426193344E-4   -3.110726119803486E-4   -2.830963590456420E-4   -5.496599488508524E-4    2.580739020060825E-1    4.713468018337479E-1

 1.612500000000000E9     2.903345434994260E-1    4.566753871024014E-1   -3.749634336724329E-4   -3.624751577110250E-4    3.621538386333285E-4   -4.547661833391538E-4    6.556064303418747E-4   -9.106621008483025E-5
                        -3.793742608946948E-4   -3.532273193131716E-4    2.876568167120870E-1    4.679185897983014E-1    1.390328358773249E-4    3.050828004059200E-4    1.092450891157524E-4   -3.859714932031292E-4
                         3.541414080575425E-4   -4.587304805016285E-4    1.396303315397626E-4    3.007698816252635E-4    2.930818940911002E-1    4.556214054830793E-1   -4.175411969194771E-4   -3.407163842235211E-4
                         6.578096533140773E-4   -9.845177895337727E-5    9.748172243107354E-5   -3.875435522238429E-4   -4.331196792510997E-4   -3.564846241105806E-4    2.722452997923062E-1    4.650909599701769E-1

 1.625000000000000E9     3.049805027978441E-1    4.494178234714417E-1   -4.194696014806590E-4   -1.571464136910547E-4    4.819557589734118E-5   -5.201191628902277E-4    4.912935405428639E-4   -4.121560621047626E-4
                        -3.948278152736552E-4   -1.333910161756360E-4    3.022778463015442E-1    4.601172568994957E-1    1.468695380087233E-4    2.174908119398038E-4   -1.056948680034283E-4   -3.338395904830507E-4
                         5.257702117534729E-5   -5.308705888838413E-4    1.627444573380910E-4    2.216232148413231E-4    3.076479284023094E-1    4.489764813987112E-1   -4.270379313225850E-4   -1.407707093295935E-4
                         5.013901566415483E-4   -4.208116977744412E-4   -8.972376805419145E-5   -3.343566489538750E-4   -4.292452293947558E-4   -1.379720151489703E-4    2.865507778303998E-1    4.576751132430144E-1

 1.637500000000000E9     3.195260431463256E-1    4.406872812032414E-1   -3.512794919379840E-4   -3.587983695921356E-5   -2.006434034948383E-4   -4.427161740865682E-4    1.811167241883599E-4   -6.006090506638004E-4
                        -3.300257485607464E-4   -2.690714207577781E-5    3.167817220073342E-1    4.511356584113799E-1    1.920902893831773E-4    2.166942775305638E-4   -2.015251998639631E-4   -2.088979406901152E-4
                        -2.118713453596289E-4   -4.466799888282497E-4    2.122251202379373E-4    2.087555399084164E-4    3.220921551363801E-1    4.411347481072654E-1   -3.528036786178052E-4   -9.860172728535705E-6
                         1.875099508324052E-4   -6.049764285393064E-4   -2.026358139194099E-4   -1.931763839698933E-4   -3.472184527978300E-4   -2.731954775983208E-5    3.009787075762304E-1    4.493702015309788E-1

 1.650000000000000E9     3.340502339103170E-1    4.308807538743545E-1   -2.888185941250208E-4    6.746980818265928E-5   -3.336712557492154E-4   -2.283794804279683E-4   -1.775502307193632E-4   -5.376676102775746E-4
                        -3.022299293881767E-4    6.220495362843082E-5    3.313240596787294E-1    4.408954659143955E-1    3.007396944214424E-4    1.457363561294137E-4   -2.290109403713717E-4   -5.690805408814349E-5
                        -3.281240595937970E-4   -2.455521821276988E-4    2.860662479917647E-4    1.339946833527589E-4    3.365392468064238E-1    4.320900296536422E-1   -3.589485598256072E-4    5.465012756253003E-5
                        -1.960011580270244E-4   -5.705140750240462E-4   -2.146524088505111E-4   -7.669001542246272E-5   -3.272711313861205E-4    4.346632496698549E-5    3.152078365591828E-1    4.401427769465039E-1

 1.662500000000000E9     3.482788176736508E-1    4.199113546311294E-1   -2.570100619402823E-4    9.174161337733711E-5   -3.795838279448888E-4   -5.109088428722198E-5   -4.859585799688754E-4   -3.559216516059621E-4
                        -2.722718426290576E-4    1.234065107397950E-4    3.454651931600220E-1    4.294553602869977E-1    3.442705733274997E-4   -2.725892001222519E-5   -2.066485071340247E-4    2.393707187611442E-5
                        -3.546086489663591E-4   -4.690984505322099E-5    3.279975993455584E-4   -5.543760008343445E-5    3.510166663508320E-1    4.215908582065300E-1   -3.258164490467040E-4    1.379333129125315E-4
                        -4.665406543349383E-4   -3.278809734940165E-4   -1.879741101474195E-4    1.383747823750749E-5   -3.189407549623925E-4    1.253532750640554E-4    3.290483033304384E-1    4.296828019578278E-1

 1.675000000000000E9     3.620806552694930E-1    4.077425244872885E-1   -2.059559931067801E-4    2.178474524942666E-4   -3.023755670745216E-4    9.571980476070863E-5   -5.606638621232567E-4   -2.570494131969418E-5
                        -2.083986716499273E-4    2.098404399592320E-4    3.590315155091549E-1    4.166685690135829E-1    2.579990252602475E-4   -1.781556127654897E-4   -1.666023138019671E-4    8.376223077660311E-5
                        -2.882809159328357E-4    1.079817016263372E-4    2.771150827366346E-4   -1.805196149478196E-4    3.651201561165717E-1    4.096306283371112E-1   -2.612328068844414E-4    2.656877103591706E-4
                        -5.629320761647123E-4   -3.383141500446257E-5   -1.553116895706092E-4    7.623512360703553E-5   -2.667121709434612E-4    2.458429073271381E-4    3.421312016412764E-1    4.177576499645914E-1

 1.687500000000000E9     3.752652615311253E-1    3.944545161888665E-1   -1.086440022058984E-4    3.039613339330410E-4   -2.134618010326752E-4    2.191711310160907E-4   -4.340666511743284E-4    3.005389506581759E-4
                        -1.148931249761916E-4    2.788918333460580E-4    3.718516333388550E-1    4.025860622566384E-1    1.319795526348128E-4   -2.328696148573242E-4   -1.016349511972727E-4    1.025585952915988E-4
                        -1.810524586191771E-4    1.933690712562881E-4    1.089485087558130E-4   -2.362975959240703E-4    3.788897882566969E-1    3.961689210937075E-1   -9.759897785611801E-5    3.160018868296552E-4
                        -4.440960094379597E-4    2.535422129620309E-4   -1.090177029431460E-4    1.097492605587363E-4   -1.123912369864423E-4    3.323994434344865E-4    3.544714992627412E-1    4.045228839350644E-1

 1.700000000000000E9     3.875665335633128E-1    3.800375606717658E-1    4.793904987466811E-5    2.931898296335028E-4   -1.012276199916915E-4    2.420796545156849E-4   -1.968155341153507E-4    4.391669484602573E-4
                         1.607179532077911E-5    2.854114903279467E-4    3.837321485144599E-1    3.872585066849488E-1    5.369694868108445E-7   -2.072124254612760E-4   -6.914245853671216E-5    1.482877185794740E-4
                        -1.225560242303476E-4    2.206266725703599E-4   -1.167917143124467E-5   -2.138587013307097E-4    3.920557750362968E-1    3.814480786610642E-1    6.564759346685483E-5    3.006813723027405E-4
                        -2.026108766534590E-4    4.414710033124481E-4   -9.591050997981194E-5    1.510766988258814E-4    7.502298997954536E-5    3.210775644168531E-4    3.660129022111602E-1    3.899844813014030E-1

 1.712500000000000E9     3.988600497202026E-1    3.647424938521612E-1    1.187327488875834E-4    2.090652545262391E-4    3.045577533278420E-5    2.350722539855934E-4    7.175134504633627E-5    4.343866543101230E-4
                         1.290563526445464E-4    2.332964405658416E-4    3.944695412875601E-1    3.708782947240366E-1   -5.139955230014885E-5   -1.393251735578141E-4   -1.861795832974670E-5    1.626738204161311E-4
                         1.506595508201777E-5    2.519496920301623E-4   -5.148634055380245E-5   -1.276182328528390E-4    4.042720831246134E-1    3.657152406836842E-1    1.579040198948780E-4    2.029262729417302E-4
                         7.417733358095186E-5    4.219029155504935E-4   -2.237000007147943E-5    1.804164084965540E-4    1.683366810549345E-4    1.997835799764059E-4    3.766282358868967E-1    3.743283212683330E-1

 1.725000000000000E9     4.090630033576453E-1    3.484578166155060E-1    1.649924740163356E-4    1.254384072053030E-4    8.654024344122376E-5    2.178722686955837E-4    2.639662571243450E-4    2.939584654368673E-4
                         1.724036413298210E-4    1.323496277569180E-4    4.041479753768459E-1    3.535243003557902E-1   -4.052900126180589E-5   -1.128613383730417E-4    4.760406586427120E-5    1.892748947593711E-4
                         1.208020385922661E-4    2.268837584404948E-4   -3.804874106406170E-5   -9.462722174197619E-5    4.154591177540995E-1    3.491210236513377E-1    1.988118306524474E-4    9.886875703611121E-5
                         2.839357286334865E-4    2.877862333310321E-4    4.574854603366645E-5    1.720166579370932E-4    1.897461758897357E-4    8.959477892378212E-5    3.863910073395231E-1    3.578065881411585E-1

 1.737500000000000E9     4.182726753715129E-1    3.311265628925069E-1    1.705341776916034E-4    4.776312112050149E-5    2.065210130438660E-4    1.101125798801146E-4    3.674091625385595E-4    7.431321932834754E-5
                         1.555110705193613E-4    5.316992209294393E-5    4.126556647726950E-1    3.351422232492873E-1   -2.656568575713433E-5   -9.654787854551334E-5    1.303134169750719E-4    1.153451517194077E-4
                         2.034095147282328E-4    1.349277834961433E-4   -4.099437332936147E-5   -9.524822129063297E-5    4.254860987557287E-1    3.315526636470236E-1    1.655785232537602E-4    1.790792158134591E-6
                         3.441357681314835E-4    9.377902563251000E-5    1.377288801251372E-4    1.467753483741247E-4    1.670253875459547E-4    2.856627575074657E-5    3.951331599933668E-1    3.403659065108753E-1

 1.750000000000000E9     4.262413208327584E-1    3.125994866685166E-1    1.463477333325334E-4   -3.537798980070035E-6    2.050442006828795E-4    2.880863793097213E-5    3.359906447765889E-4   -9.506695972693691E-5
                         1.785954284618857E-4    2.268428849081779E-6    4.199544299161483E-1    3.159052639379712E-1   -7.291409821681414E-5   -1.042910703729057E-4    1.831309935458033E-4    5.084246762767659E-5
                         2.229909291962726E-4    3.335834114563497E-5   -7.681807598067696E-5   -1.121829445289873E-4    4.341922748952975E-1    3.131407547295140E-1    1.320354686408054E-4   -4.289255267466268E-5
                         3.267213341753940E-4   -9.946346018447316E-5    1.882249979286491E-4    6.648164239679227E-5    1.406372569539156E-4   -2.628108275059500E-5    4.024757563414550E-1    3.222674421857269E-1

 1.762500000000000E9     4.330363600361729E-1    2.931419227406496E-1    1.690200911430585E-4   -7.305066130113455E-5    1.906703979868124E-4   -5.864524829300498E-5    2.204696141136045E-4   -2.529602762847734E-4
                         1.422487036873569E-4   -4.286888414480523E-5    4.255981252718711E-1    2.960109353145733E-1   -1.239525060015084E-4   -8.283223406233941E-5    1.990053504224136E-4   -4.712043086491785E-5
                         1.625291040125255E-4   -6.857280810262584E-5   -1.426344073603897E-4   -7.532186496314761E-5    4.413670070564272E-1    2.938966938334264E-1    1.060872378416894E-4   -6.927722542596917E-5
                         2.203586017402840E-4   -2.314403557102553E-4    1.972166131714050E-4   -3.143347961411703E-5    1.038221626231556E-4   -8.289226540584120E-5    4.084326193227530E-1    3.036868707953981E-1

 1.775000000000000E9     4.383464011535241E-1    2.732011475139749E-1    8.679764559294473E-5   -1.350696483880235E-4    1.116055224930266E-4   -8.684982916545977E-5    6.027316629008902E-5   -2.623939654946842E-4
                         6.886681344541853E-5   -1.408962000378033E-4    4.296516651633468E-1    2.755707214799523E-1   -1.533634948007017E-4   -5.110239308762141E-5    1.929742809956357E-4   -1.127070483736286E-4
                         1.277786030380278E-4   -1.200469957921227E-4   -1.754657514343689E-4   -2.609207330005910E-5    4.469280116912437E-1    2.738634255156930E-1    4.050740930550674E-5   -1.243010429227666E-4
                         4.789522175890865E-5   -2.921489587308973E-4    1.597535615083984E-4   -1.382779853851745E-4    4.751450859024681E-5   -1.322941485675859E-4    4.127704881315793E-1    2.848321063638370E-1

 1.787500000000000E9     4.421977332206646E-1    2.527936632680615E-1   -4.103361841169636E-5   -1.601272566045779E-4    6.455077709191363E-5   -1.660292086468956E-4   -9.050565612411671E-5   -2.542694699178527E-4
                         1.492966010146470E-5   -1.880086867556540E-4    4.318769250526603E-1    2.545991248476155E-1   -1.430977232175000E-4    4.147757933228402E-5    8.803539732653897E-5   -1.875233754411122E-4
                         5.438774861624076E-5   -1.519609534609146E-4   -1.698627512135480E-4    3.080022202989521E-5    4.507831263256188E-1    2.532398959223051E-1   -3.399866242011270E-5   -1.161402441616271E-4
                        -8.284012883242585E-5   -2.540503657326781E-4    1.085531316193327E-4   -1.758537711801481E-4   -3.614706131035612E-5   -9.153865520945584E-5    4.154211388307196E-1    2.655384833780713E-1

 1.800000000000000E9     4.447836976571550E-1    2.321765775140756E-1   -8.357183724819263E-5   -8.044399742085467E-5    2.401079143406879E-5   -1.581924218742023E-4   -2.253625089271920E-4   -1.607937554439760E-4
                        -1.065966753710919E-4   -1.329440310640630E-4    4.322757399213625E-1    2.333881026178702E-1   -1.117985619773850E-4    7.010640663976102E-5   -1.818811266697919E-6   -2.058813280439093E-4
                         2.109117299620414E-6   -1.299108378278384E-4   -1.131564534902854E-4    6.518944821747060E-5    4.532814370825831E-1    2.321507198125025E-1   -8.754764019825745E-5   -6.666802603200780E-5
                        -2.170674825315901E-4   -1.835531052905463E-4    1.634911918774970E-5   -2.148130153374554E-4   -9.433025989151509E-5   -6.802873962491143E-5    4.163980562352783E-1    2.459903610157937E-1

 1.812500000000000E9     4.457205601780287E-1    2.113954540003382E-1   -1.481711542553721E-4   -4.464236312863094E-5   -1.995224536190230E-5   -1.288600773143277E-4   -2.564688198981041E-4   -2.492784676527080E-5
                        -1.547821436078173E-4   -2.495773297458201E-5    4.308806321304616E-1    2.119513258580996E-1   -7.825937753245961E-5    1.329326798378349E-4   -1.357840679014222E-4   -2.039161527189370E-4
                        -4.286149982180244E-5   -1.598222711704482E-4   -7.369197123336803E-5    1.164777634166513E-4    4.543281061306617E-1    2.105870712449244E-1   -9.428760271477165E-5    3.528165450583537E-5
                        -2.664699750980567E-4   -3.096959117910676E-5   -9.280316312246101E-5   -2.056545850696624E-4   -1.072274478934454E-4    2.338497962443725E-5    4.158728292466096E-1    2.260348422144579E-1

 1.825000000000000E9     4.450010085584057E-1    1.906551229567345E-1   -1.515686520484683E-4    6.322154425439128E-5   -9.578865652440857E-5   -1.342444006184223E-4   -2.328387720843075E-4    1.216715368030339E-4
                        -1.414968105459059E-4    6.346222650864196E-5    4.275220581434903E-1    1.907047662249483E-1   -4.614521971670372E-5    1.593503463149333E-4   -2.166549147885714E-4   -1.447782233011605E-4
                        -1.156506244860878E-4   -1.479112783904233E-4   -6.568232605876343E-5    1.418144486936336E-4    4.537957276949166E-1    1.889507343000936E-1   -7.531330586013632E-5    8.776525400496411E-5
                        -2.448173061109260E-4    1.164289082377075E-4   -2.102037304601234E-4   -1.162063958524970E-4   -5.041500134854516E-5    7.702439205644738E-5    4.138629046396736E-1    2.059123400001120E-1

 1.837500000000000E9     4.423341728758906E-1    1.698354152761111E-1   -7.044026655720763E-5    1.229687690504181E-4   -1.857926384533077E-4   -7.666896007881101E-5   -1.357900387615787E-4    1.937955773545976E-4
                        -4.999598541777675E-5    1.157502198858662E-4    4.222858507309825E-1    1.698656050403726E-1   -8.295856969532547E-6    1.825808772367819E-4   -2.499032532477069E-4   -1.383742703969221E-5
                        -1.715528672499403E-4   -9.239506135818778E-5   -9.730319200419402E-6    1.676955727088197E-4    4.516699436519328E-1    1.675152565333139E-1   -3.507463287153438E-6    1.138076508128715E-4
                        -1.502722089285915E-4    2.110868162502037E-4   -2.365511440397478E-4   -3.813776902957850E-6    5.121999341095732E-6    1.203356984213326E-4    4.103851719920462E-1    1.860099273428310E-1

 1.850000000000000E9     4.378543169730962E-1    1.493830946439215E-1   -7.957618050752789E-6    1.313179349025724E-4   -2.320342119063880E-4    3.192469067946102E-5   -9.167849182610901E-6    2.379507597292925E-4
                         5.211462284621065E-6    1.308294624577384E-4    4.152211342380291E-1    1.497838318328195E-1    8.548187666586519E-5    1.620950025408955E-4   -2.251009835790783E-4    1.418284165587395E-4
                        -2.199810440124330E-4   -9.003297922112996E-6    7.291289375252609E-5    1.924476454895410E-4    4.478859268733396E-1    1.465677308026734E-1    9.464596168806585E-5    1.022031368612966E-4
                        -5.214615879130558E-6    2.597793023293978E-4   -2.166185017042949E-4    1.502505365213115E-4    6.300624221956477E-5    9.624545267928927E-5    4.054031937657706E-1    1.665630402904675E-1

 1.862500000000000E9     4.315342474884780E-1    1.289818324782673E-1    6.299992530899076E-5    1.010488209200458E-4   -1.964213791843700E-4    1.486776385222777E-4    1.211409482132370E-4    2.223466648379933E-4
                         7.726951103720071E-5    1.334154179474764E-4    4.064145767827188E-1    1.305384489512356E-1    1.568714294906596E-4    1.300402876454646E-4   -1.249281145258410E-4    2.497191268853648E-4
                        -2.030717113394871E-4    1.417966679315531E-4    1.708996951133591E-4    1.125647421028036E-4    4.424234030132172E-1    1.260901105811091E-1    9.382721268832397E-5    5.748222584761256E-5
                         1.407434862447077E-4    2.206747670579874E-4   -1.272112404030152E-4    2.295222113798338E-4    1.254665266154398E-4    4.607292886417895E-5    3.987834347932123E-1    1.478158226208759E-1

 1.875000000000000E9     4.233481367898458E-1    1.090449813681152E-1    1.218961597154308E-4    7.176971284618382E-5   -1.172337735575696E-4    2.372967826529133E-4    2.255818089809305E-4    8.721683068174037E-5
                         1.461909730821236E-4    4.281606083960276E-5    3.957703243575614E-1    1.123599985834511E-1    2.118649023631034E-4    2.645006632094964E-5    4.760868990508308E-5    2.746665377694634E-4
                        -9.746957204241704E-5    2.142299094452416E-4    1.794453390035484E-4    3.454790882717754E-5    4.351742007789466E-1    1.061902599509633E-1    1.331567497463146E-4    6.453125186681632E-6
                         2.140695757770375E-4    8.537054981301657E-5    2.466028119059311E-5    2.905335695141687E-4    1.500972472492586E-4   -5.684972876621025E-6    3.903580714594022E-1    1.299496244428484E-1

 1.887500000000000E9     4.133469991747159E-1    8.964028126444189E-2    1.363684738465717E-4    5.584908789860920E-6    3.322640505612081E-5    2.628638374409832E-4    2.639074249269757E-4   -6.313652786818929E-5
                         1.559222724049812E-4   -4.033797503941949E-5    3.833461979163938E-1    9.521940171296134E-2    2.025687667316786E-4   -5.840788461831528E-5    1.669511578432817E-4    2.140414225113050E-4
                         5.498665226986136E-5    2.687223843725379E-4    1.925791977777710E-4   -3.902975594474794E-5    4.259991201993570E-1    8.703772511060413E-2    1.217866053934081E-4   -7.389845564228164E-5
                         1.934927506289124E-4   -5.522011667772272E-5    1.581784846302444E-4    2.274141754912914E-4    1.172363450325699E-4   -6.377924299814755E-5    3.800363724732161E-1    1.129999770563096E-1

 1.900000000000000E9     4.018230299339312E-1    7.119759560772797E-2    1.389535663651430E-4   -1.791532318308516E-5    1.947952229780421E-4    1.865499795242645E-4    1.673914142994413E-4   -1.854868822121393E-4
                         1.402410035058723E-4   -7.978703371858340E-5    3.691996483672770E-1    7.941465847087469E-2    1.291129803349256E-4   -1.209064079259077E-4    2.796830515902130E-4    8.619781190704568E-5
                         1.911343464508851E-4    1.963759001033929E-4    1.378741777813544E-4   -9.701628764735349E-5    4.150095918693910E-1    6.868545758627685E-2    9.549903589106857E-5   -1.277940059616235E-4
                         1.308580050752189E-4   -1.919418110567078E-4    2.386924147048601E-4    1.098038470083777E-4    9.613801384778459E-5   -1.358362184421144E-4    3.679863105290276E-1    9.693919108001643E-2

 1.912500000000000E9     3.887140140890356E-1    5.397625068868146E-2    7.579378636374261E-5   -1.352108089365309E-4    2.439156707454663E-4    7.308244451534840E-5    4.266941595139629E-5   -2.289123642689746E-4
                         6.509463150564668E-5   -1.253196389792383E-4    3.535806667941361E-1    6.501271192890584E-2    7.520914462758789E-5   -1.695684869560912E-4    2.673942084112991E-4   -7.871990293497556E-5
                         2.639562693577729E-4    8.854509940758030E-5    7.594179859089323E-5   -1.766736665342370E-4    4.023742736207117E-1    5.118189042833238E-2    4.301877914663969E-5   -1.808029934434560E-4
                         4.232204356851299E-5   -2.290643294970589E-4    2.535263777056666E-4   -7.843123844100219E-5    4.422618496833537E-5   -1.879772030915084E-4    3.542578986744436E-1    8.197527231269736E-2

 1.925000000000000E9     3.740664541462754E-1    3.830076853781578E-2    2.030229003055751E-5   -1.520976560614640E-4    2.684693568124749E-4   -9.613168634466070E-5   -1.226353405977466E-4   -2.122069627683412E-4
                         6.871252891269927E-6   -1.592925961977110E-4    3.366686194864018E-1    5.235206012791020E-2    1.262031084655689E-5   -1.459162295709197E-4    1.697373910495086E-4   -1.839334734487854E-4
                         2.763623256239360E-4   -5.262874097616094E-5    4.499677825005621E-5   -1.841630501281018E-4    3.883252720038742E-1    3.466928509257464E-2   -3.714921851369082E-5   -1.667781846329193E-4
                        -1.187024011336002E-4   -1.855337392333120E-4    1.851149387722233E-4   -1.897986345989158E-4   -3.897917588995756E-5   -1.806454764821961E-4    3.391714166754059E-1    6.826339893245384E-2

 1.937500000000000E9     3.581038245242993E-1    2.424307065469569E-2   -8.667480274722764E-5   -1.289549168793109E-4    1.588770278627323E-4   -2.150731319555674E-4   -1.869306016223092E-4   -8.172616623647920E-5
                        -5.448628887784222E-5   -1.400850350253026E-4    3.186609780202747E-1    4.152096818944483E-2   -3.462138557805939E-5   -1.815813619448566E-4    3.187265957771318E-5   -2.635753987874286E-4
                         1.716419542357530E-4   -2.052320223596347E-4   -6.775243461928109E-5   -1.641946333428416E-4    3.728843539230070E-1    1.956097720379400E-2   -1.064912410373158E-4   -1.324725136558015E-4
                        -1.916402315449590E-4   -7.660151795231464E-5    5.547280382407924E-5   -2.485504597786606E-4   -1.104330236383396E-4   -1.566772854391672E-4    3.228934869405879E-1    5.604232702346409E-2

 1.950000000000000E9     3.408063334897383E-1    1.205665376168961E-2   -1.274761520594680E-4   -1.066242055451588E-4    3.190539370192867E-5   -2.738099011355578E-4   -1.880647979321368E-4    4.140563897823460E-5
                        -1.283779638876138E-4   -8.281648760570027E-5    2.998528119802898E-1    3.275958307654784E-2   -1.259917144377046E-4   -1.159363533309726E-4   -8.077018286765887E-5   -2.169898388241502E-4
                         2.948184611621630E-5   -2.787068073236496E-4   -1.241390447428752E-4   -1.402766937183328E-4    3.562640775490031E-1    5.919570396783169E-3   -1.614627002196915E-4   -9.657606888614649E-5
                        -2.068892116629865E-4    2.949101719689201E-5   -1.017155082983646E-4   -2.207151374937531E-4   -1.572223127050657E-4   -1.180729919762659E-4    3.056122453348640E-1    4.568579897323282E-2

 1.962500000000000E9     3.224259607368138E-1    1.865977169605162E-3   -1.426719703530848E-4   -6.635795878582698E-5   -1.433032602909170E-4   -2.368683196914187E-4   -1.133483494667330E-4    1.300772182819670E-4
                        -1.508541810397204E-4   -4.478474131571900E-5    2.803103659690643E-1    2.630159358706165E-2   -1.675801184903922E-4   -8.124845186471857E-5   -2.010905532219639E-4   -1.146560792811920E-4
                        -1.347777895073437E-4   -2.467332686333275E-4   -1.647259409806923E-4   -1.153300704767653E-4    3.385905430523555E-1   -5.939075754321802E-3   -1.898127883127555E-4   -1.743989792949995E-5
                        -1.302128319442823E-4    1.238620507815721E-4   -1.862868872511706E-4   -1.402200910991025E-4   -1.966704353040838E-4   -6.226631383260313E-6    2.874715040555192E-1    3.744258065866249E-2

 1.975000000000000E9     3.028610280400187E-1   -6.246273078093079E-3   -1.403372165846690E-4    1.119434586232450E-5   -2.331265184487791E-4   -1.145409161319835E-4   -1.583952389271028E-5    1.549046642985312E-4
                        -1.580749051290797E-4    1.464661590547909E-5    2.602902147022519E-1    2.231758807036818E-2   -2.181346305081258E-4   -1.187439164844787E-5   -2.257403239988073E-4   -3.019739650247367E-5
                        -2.282023258549453E-4   -1.189146567247138E-4   -2.081097313111331E-4   -8.184125719494796E-7    3.200574153400471E-1   -1.569227961894222E-2   -1.921192988400427E-4    4.502341184963874E-5
                        -1.851813167313727E-5    1.520009975094637E-4   -2.351987843300413E-4   -1.377005227843684E-5   -2.002300435662382E-4    7.554717322922555E-5    2.685569624877855E-1    3.151468173805115E-2

 1.987500000000000E9     2.826112118374311E-1   -1.221805583371588E-2   -1.623754805805047E-4    5.562154050601553E-5   -2.387703795599778E-4    4.676149774635406E-5    9.183678992384059E-5    1.401149334265995E-4
                        -1.104490428865873E-4    9.105831327425315E-5    2.400593954042718E-1    2.097622563135238E-2   -2.009534260875372E-4    8.195257664415902E-5   -1.645053235077586E-4    1.145754475298318E-4
                        -2.664017321035809E-4    4.096918641133471E-5   -1.846448610706992E-4    8.174402792493376E-5    3.006607769317276E-1   -2.316576406672633E-2   -1.567288768105737E-4    1.191201221731106E-4
                         8.339969104147314E-5    1.344025672944025E-4   -2.020809917207326E-4    8.403124360417329E-5   -1.664028334555710E-4    1.447892949779515E-4    2.490468937986084E-1    2.811972711359491E-2

 2.000000000000000E9     2.618155725117783E-1   -1.611653737622111E-2   -1.097287073369300E-4    1.204797816187791E-4   -1.760933693262492E-4    1.575422109515687E-4    1.158368179800817E-4    7.470248195437259E-5
                        -9.740768718253543E-5    1.230368984086308E-4    2.196969160719127E-1    2.203410119477512E-2   -1.522150066350402E-4    1.709318017911796E-4   -8.615634991652137E-5    1.968262450061287E-4
                        -2.098490401582638E-4    1.672758670893469E-4   -1.295073725135402E-4    1.829590077102938E-4    2.806649219711466E-1   -2.832571724724944E-2   -1.060169388698533E-4    1.933027568085504E-4
                         1.449194044681970E-4    7.454089888942783E-5   -9.763310663158666E-5    1.895710432280566E-4   -9.721658996288092E-5    1.858544646511570E-4    2.291328287127634E-1    2.715456688561435E-2

 2.012500000000000E9     2.407927812624745E-1   -1.815752348676185E-2   -4.481400365709054E-5    1.518881226035105E-4   -6.447655902019786E-5    2.301298978615173E-4    1.518437309140040E-4   -1.371215214086017E-5
                        -4.795849426807587E-5    1.501474356814313E-4    1.998657474919461E-1    2.510399776892389E-2   -3.402770961772973E-5    1.900206329521381E-4    2.100258511304890E-5    2.005476078653922E-4
                        -8.067277617620372E-5    2.366263600686811E-4   -2.959203825457354E-5    2.192324014231706E-4    2.602750024579612E-1   -3.162165219251547E-2    5.585863339234870E-6    2.443192999519294E-4
                         1.315273744040303E-4   -9.745274550530814E-6    3.234566298866222E-5    2.127132910371600E-4   -1.840225660853050E-5    2.015244032877971E-4    2.093468742953105E-1    2.813967090949001E-2

 2.025000000000000E9     2.200981435112879E-1   -1.778172571193017E-2    1.057489680928693E-5    1.983447334891834E-4    5.069017570481442E-5    2.131530311154250E-4    1.091780221171105E-4   -1.017272492350763E-4
                         2.642304038796916E-5    1.849963722520510E-4    1.806917462124231E-1    3.057783187415294E-2    5.945184542629181E-5    2.145123753714631E-4    1.198188298556935E-4    1.766001173068889E-4
                         7.790475083121977E-5    2.325804341030569E-4    7.043488504818906E-5    2.229019703849394E-4    2.397543764933747E-1   -3.259017524667525E-2    8.048740829609190E-5    2.145379298116592E-4
                         1.013923811059731E-4   -8.210673326941378E-5    1.372183171049045E-4    1.556442544138926E-4    8.428836388580005E-5    2.015344611220656E-4    1.898865734228672E-1    3.154475367405337E-2

 2.037500000000000E9     2.000633363052139E-1   -1.488132573798625E-2    9.810672602351057E-5    1.527414066920115E-4    1.693583241626349E-4    1.219682560076267E-4    3.501490236788064E-5   -1.089952560410267E-4
                         9.281834263273094E-5    1.545641433439310E-4    1.627451321272574E-1    3.843610933931506E-2    1.505159093997410E-4    1.497669027720078E-4    1.797129525830791E-4    4.136474924705350E-5
                         1.674226824727926E-4    1.258806664980223E-4    1.587206123912977E-4    1.433607380513559E-4    2.193052842319672E-1   -3.121903011131161E-2    1.456719337899911E-4    1.515227301267385E-4
                         4.389853092136280E-5   -1.310366012194678E-4    1.875683929515254E-4    4.431960026664799E-5    1.678477129027981E-4    1.436450060179444E-4    1.712093741068493E-1    3.739018535657829E-2

 2.050000000000000E9     1.811381243813090E-1   -9.532242995372121E-3    1.348585070154784E-4    8.761413282164235E-5    2.020613956204230E-4    2.353562292259999E-5   -6.336904189542190E-5   -1.130967049317902E-4
                         1.381376583276677E-4    7.808790048883974E-5    1.462720935040642E-1    4.824642210025469E-2    2.097032018051467E-4    5.072356603260472E-5    1.603064171316125E-4   -5.667645961814461E-5
                         2.148899318551939E-4    3.918407728316496E-5    2.080275038127666E-4    2.888352006405678E-5    1.995482234338094E-1   -2.770704561321101E-2    2.077050833877165E-4    7.075420169901695E-5
                        -4.405153367832626E-5   -1.055447977124801E-4    1.553830701194699E-4   -3.842932367799660E-5    2.221531933344564E-4    6.199040776768475E-5    1.538594963002561E-1    4.547914802153945E-2

 2.062500000000000E9     1.633566110740789E-1   -1.893416103357063E-3    1.613582902265085E-4    4.220118572027474E-5    1.893337130452782E-4   -8.011640344166262E-5   -1.143149788145002E-4   -5.384273215050881E-5
                         1.794861282815710E-4    1.585133044026919E-5    1.315842800238806E-1    5.997425406379746E-2    1.904899657881403E-4   -3.970036874487555E-5    1.098193327111261E-4   -1.000350591147561E-4
                         1.784958537793102E-4   -9.435653821786137E-5    2.166980401103273E-4   -5.041163398441251E-5    1.807816200655870E-1   -2.210668574938700E-2    2.097652201872235E-4   -3.657420061212805E-5
                        -1.091111405153688E-4   -6.728912948585802E-5    1.178189369416005E-4   -1.475394474886204E-4    2.134006471125577E-4   -4.153655392700508E-5    1.380072244119475E-1    5.567618546616961E-2

 2.075000000000000E9     1.469425719631764E-1    7.883981689422679E-3    1.630129663655361E-4   -6.508568494440378E-5    8.649748001641391E-5   -1.514182272908613E-4   -9.825228518514452E-5    8.796925259338732E-7
                         1.658768083240981E-4   -6.945743666218252E-5    1.189704737656468E-1    7.349912899510977E-2    1.275493384900814E-4   -1.328128571492096E-4   -1.171008428245265E-5   -1.341732344348884E-4
                         8.548342507784493E-5   -1.626303194607210E-4    1.398359287711213E-4   -1.273902003000493E-4    1.632799937535977E-1   -1.450248527202769E-2    1.623409236674254E-4   -1.249523964225461E-4
                        -9.919989777857172E-5    1.781000569994065E-6    1.633328588258382E-5   -1.581701418128466E-4    1.853278174350632E-4   -1.112012034844883E-4    1.239445777040806E-1    6.783377794875900E-2

 2.087500000000000E9     1.320000555905505E-1    1.948868441862046E-2    1.349890139875532E-4   -1.243378890928618E-4   -6.481485910435362E-6   -1.509876439797394E-4   -7.698972357612330E-5    5.279905406038424E-5
                         9.705751884103085E-5   -1.111560334993950E-4    1.082685178103615E-1    8.851651326296692E-2    4.456276942243235E-5   -1.820608971111711E-4   -8.539597651163850E-5   -1.289783041598388E-4
                        -2.346973963053031E-5   -1.646818339116713E-4    6.661225033145338E-5   -2.005267342821221E-4    1.473120855678420E-1   -5.002491041397306E-3    8.245636404351076E-5   -1.700118974246506E-4
                        -7.835920727038728E-5    6.275597424984146E-5   -6.941027498080191E-5   -1.172730985904806E-4    1.184682672809103E-4   -1.464083849461445E-4    1.117221876355727E-1    8.175037231367269E-2

 2.100000000000000E9     1.186317881188549E-1    3.270886847752733E-2    4.878066363572983E-5   -1.280105549404032E-4   -9.986908329213406E-5   -1.006247198886730E-4   -1.773680296886719E-5    1.093335256065596E-4
                         6.192012610914299E-5   -1.491936333251956E-4    9.970714638026788E-2    1.045568376314422E-1   -4.811075843658444E-5   -1.777085071181719E-4   -1.287911769466797E-4   -7.668008604033400E-5
                        -9.960487789879467E-5   -1.388681659640329E-4   -3.896475807526868E-5   -1.983408262188776E-4    1.329646801250911E-1    6.297218910551211E-3    2.300339975426229E-5   -1.906841363035477E-4
                        -1.373655716614415E-5    8.298849108362197E-5   -1.262508617195030E-4   -5.178456273706555E-5    1.867466034401555E-5   -1.798335479164210E-4    1.013898050247082E-1    9.696567549882859E-2

 2.112500000000000E9     1.069210002838154E-1    4.681634409866649E-2   -2.527965332274840E-6   -1.615486548541727E-4   -1.551023409007137E-4   -5.575655643694717E-5    3.699214893861263E-5    4.817000494546151E-5
                        -1.421290813566502E-5   -1.435612018548893E-4    9.316286970976193E-2    1.211423472021364E-1   -1.110416672635945E-4   -1.488577085529185E-4   -1.296832698073614E-4    1.032993205950096E-5
                        -1.296972519204212E-4   -3.855917719564253E-5   -1.175829226539602E-4   -1.262990194676516E-4    1.204267856499848E-1    1.898496319582267E-2   -6.611605848973821E-5   -1.632368552350142E-4
                         2.881187933851157E-5    6.278234736685349E-5   -1.095373210427997E-4    1.029066661238659E-5   -5.199128624254853E-5   -1.635570157948723E-4    9.313888938390302E-2    1.130113645556780E-1

 2.125000000000000E9     9.704034892068079E-2    6.170170561848690E-2   -8.672367517387681E-5   -1.237979633864607E-4   -1.313905986982509E-4    2.783066008798033E-5    6.854086087748717E-5    2.596952016040715E-5
                        -6.160597407791564E-5   -1.124395164778383E-4    8.860354604021169E-2    1.379548762405657E-1   -1.530327369387924E-4   -7.785422680189229E-5   -8.673687724538116E-5    7.705534647913302E-5
                        -1.245761125344733E-4    3.415672680409270E-5   -1.408483000004006E-4   -5.846140599710185E-5    1.096184134714797E-1    3.285585385151885E-2   -1.058928890806242E-4   -1.222615046433928E-4
                         7.221618392563754E-5    6.499727982696854E-5   -7.764688854487613E-5    6.596048471683168E-5   -1.014013140982643E-4   -1.237120752156900E-4    8.692817326228985E-2    1.295637705129549E-1

 2.137500000000000E9     8.917003868935576E-2    7.703166676784705E-2   -9.431296955252721E-5   -6.815379518419537E-5   -1.021699724512707E-4    8.969006034890407E-5    9.301124323817970E-5    1.581720540414486E-5
                        -1.201406782688600E-4   -7.108764927350766E-5    8.609705198396539E-2    1.546059682537115E-1   -1.611175093248980E-4    2.624626722501354E-5   -6.011477630592076E-6    7.646779639791685E-5
                        -8.563231416616022E-5    1.073468876501379E-4   -1.549015354346613E-4    3.040898779908581E-6    1.005016034374346E-1    4.760609228176648E-2   -1.360608980896999E-4   -4.719205760102704E-5
                         7.057034648288470E-5    5.987318571867085E-6   -3.145973419175521E-5    9.518305092835934E-5   -1.603642728938399E-4   -6.219993325162231E-5    8.283380883468634E-2    1.462779268175413E-1

 2.150000000000000E9     8.332287502514707E-2    9.250765789363818E-2   -1.171383568484548E-4   -5.371425163449735E-5    1.712930135787374E-5    1.069735334194398E-4    4.705013764802161E-5   -5.152825823676215E-6
                        -1.084702121342887E-4   -3.724226186070115E-5    8.565631611496469E-2    1.708862031755421E-1   -1.451961418174153E-4    8.121752260425106E-5    3.689390911358070E-5    6.995775631258525E-5
                        -3.421534267695221E-5    1.015537975348677E-4   -1.398298732445815E-4    8.473869913545038E-5    9.316418052258521E-2    6.287402428750537E-2   -1.523677807288400E-4    4.140268977799386E-6
                         5.901528861373648E-5   -2.701865303102965E-5    1.637914555235587E-5    8.652247921160301E-5   -1.413559058905911E-4    1.571510531629113E-6    8.102730540039016E-2    1.629274654210575E-1

 2.162500000000000E9     7.962483618510800E-2    1.080536926394033E-1   -1.141723430388107E-4    1.122654307304669E-5    5.637887844070756E-5    9.108538952600501E-5    3.780461995347069E-5   -1.873529868413595E-5
                        -1.139931928995447E-4    1.514088950556695E-5    8.725257118843900E-2    1.867058899222056E-1   -7.809708452574249E-5    1.311469363454015E-4    7.509956091642985E-5    5.073761976804351E-5
                         4.116129073055727E-5    8.909357232775810E-5   -5.000156139292404E-5    1.412666389956597E-4    8.769134697789845E-2    7.820357524107807E-2   -1.312805372889052E-4    7.187554482064986E-5
                         2.258613148590358E-5   -5.962304404352625E-5    4.965672649356732E-5    2.385123649819524E-5   -1.077471090605791E-4    4.960120951986864E-5    8.130247799209940E-2    1.793812919285417E-1

 2.175000000000000E9     7.785531610570716E-2    1.235342870688444E-1   -7.265186887658794E-5    1.148506153074590E-4    7.659664490749996E-5    4.831486912580451E-5   -4.441323034649164E-5   -7.720396954962385E-5
                        -9.513520080981390E-5    6.445032785482550E-5    9.059875843286248E-2    2.018976612891379E-1   -1.844435109241655E-6    1.194991677206498E-4    7.803533178740414E-5   -1.809114255622219E-5
                         7.933126718043879E-5    5.307902606197419E-5    1.644390531014991E-6    1.357765320901097E-4    8.394385048027096E-2    9.341076349297935E-2   -6.857609602393876E-5    9.513283685039779E-5
                        -1.618647973239100E-5   -5.934918814626042E-5    6.375033989276956E-5    1.207552549181994E-5   -5.822666757137225E-5    9.070212273685657E-5    8.344701389932682E-2    1.955241772252093E-1

 2.187500000000000E9     7.789245194130835E-2    1.389508406831440E-1   -4.736662639422088E-5    6.213486345786852E-5    6.585898774909217E-5   -1.161656545510727E-5   -2.393086371924063E-5   -2.337634632282831E-5
                        -5.694026073922286E-5    7.476129233159342E-5    9.551235198842575E-2    2.166056033622684E-1    7.518175959145616E-5    1.134748783040324E-4    6.018219074108578E-5   -1.710218961070042E-5
                         9.721954449632591E-5    2.427406291178479E-5    7.051251100822824E-5    1.085646097112858E-4    8.192627656645164E-2    1.083944361822384E-1   -2.891370573228696E-5    1.004168638723841E-4
                        -3.571218203975344E-5   -5.297748168452624E-5    2.814746351304781E-5   -2.305872654115316E-5   -4.452727752381843E-5    1.155042536103172E-4    8.724897042766604E-2    2.111615460554546E-1

 2.200000000000000E9     7.949826670739489E-2    1.542507251473304E-1    2.206479783393999E-6    1.025833383698672E-4    7.893939708863565E-5   -6.949020020962015E-5   -4.414000843528448E-5    2.559887243704408E-5
                         1.921441647917438E-5    8.350021397791988E-5    1.016671350390886E-1    2.306677298254435E-1    1.036667252024538E-4    6.567690941248248E-5    1.372398511591022E-5   -5.088766123779958E-5
                         6.131889150807044E-5   -3.348167193548178E-5    9.308742684216419E-5    6.964105588267547E-5    8.168421109224684E-2    1.230966967269667E-1   -3.534137310308026E-6    9.185899474807304E-5
                        -5.529030920897960E-5   -1.465004488662568E-5    1.695770382365689E-5   -5.489181673155869E-5   -1.396733117727984E-5    1.107521785768979E-4    9.255535475320080E-2    2.262407786408493E-1

 2.212500000000000E9     8.243174642579944E-2    1.693292235290940E-1    6.604970242521195E-5    6.882403793701436E-5    2.936301643261086E-5   -4.662110043194688E-5   -5.187584037580817E-5    5.702217883108083E-5
                         5.368933860092615E-5    5.605127913158699E-5    1.088162411824640E-1    2.441356718430244E-1    1.337580616304000E-4    5.320674999678315E-7   -4.550819086769004E-6   -4.975483533420312E-5
                         3.110633345876927E-5   -6.349091695882696E-5    1.095202776929952E-4    5.497511494940782E-7    8.313529605351887E-2    1.373961913433174E-1    6.221046505971332E-5    8.097173577826885E-5
                        -3.926284139720555E-5    1.134503050836266E-5   -1.379437481630978E-5   -5.063151318354022E-5    5.197445048575569E-5    7.428494905516446E-5    9.905335864516399E-2    2.405751752540443E-1

 2.225000000000000E9     8.639923783023859E-2    1.838731564916179E-1    7.163393985169175E-5    4.018553993314636E-5    2.752520465769836E-6   -8.856676516550027E-5   -2.725900847136278E-5    3.248210761838720E-5
                         5.541793359219182E-5    3.847101748944956E-5    1.167905633706709E-1    2.565249742409392E-1    9.370683987386794E-5   -4.177060048519209E-5   -4.272682094618313E-5   -3.528460891008115E-5
                         4.342182101642682E-6   -8.597527613108343E-5    9.717042965553563E-5   -2.037942267518497E-5    8.610297517569362E-2    1.513482769356810E-1    8.172985516987678E-5    4.118488694072713E-5
                        -2.278237214668872E-5    3.426808117498620E-5   -3.656055010354403E-5   -2.009344088232138E-5    7.624198607284743E-5    5.302407368671251E-5    1.066025909416643E-1    2.539395113298720E-1

 2.237500000000000E9     9.132676514163779E-2    1.978230762580682E-1    5.540480535447297E-5    6.764325206822929E-7   -3.231664368957719E-5   -3.818384403173096E-5   -1.085210979150087E-5    2.364113324013904E-5
                         5.821102924475995E-5   -2.758968599752480E-5    1.254841285835017E-1    2.678766649579336E-1    5.604479855668631E-5   -7.184709847227495E-5   -2.798077899871018E-5   -7.128657246979555E-6
                        -3.609223267259529E-5   -7.129499548979621E-5    4.461362865962626E-5   -1.071277032436316E-4    9.024325894016594E-2    1.649789263251517E-1    1.033035335856485E-4    7.386664478688326E-6
                        -2.774549479987093E-6    4.247348547426359E-5   -2.127781481733587E-5   -2.568256789799856E-5    7.300237866465682E-5    7.544480312383260E-6    1.151557194071627E-1    2.662066210259735E-1

 2.250000000000000E9     9.727644505977198E-2    2.108827595760766E-1    3.720902900879761E-5    1.981462572125161E-5   -4.528086165244079E-5   -2.175435241715038E-6    1.401008602773044E-5    1.764355600520900E-5
                         3.697445303434882E-5   -9.125340067159203E-6    1.350667064147705E-1    2.781000303744601E-1    1.276596403122203E-5   -9.809748438517869E-5   -5.278830101526918E-5   -3.722409403778355E-6
                        -7.090349645910416E-5   -2.465599715195569E-5   -1.613827753042268E-5   -8.329166660710898E-5    9.545329361701438E-2    1.780350610954329E-1    4.047419809658207E-5   -1.434251683646798E-5
                         3.813453159356358E-6    3.222017004980225E-5   -6.436204733784589E-5   -1.613513628292277E-5    4.905820577319119E-5   -1.260380197338927E-5    1.249245081628509E-1    2.774191843302840E-1

 2.262500000000000E9     1.040856683564551E-1    2.228898952236464E-1    4.508562857811123E-5   -3.728679630459792E-5   -5.315985924239943E-5   -1.229445986377705E-5    5.554181453779576E-5    1.386372008489791E-5
                         3.317380848500180E-5   -2.444856187729961E-5    1.455530300149606E-1    2.872156662322052E-1   -3.270466103505262E-5   -7.742268476321958E-5   -3.733294697731430E-5    2.133698685196447E-5
                        -6.592016866329940E-5    4.688991276235890E-6   -4.041887271895829E-5   -6.900180061578592E-5    1.015385579302574E-1    1.905168560837530E-1    3.439267347347628E-5   -1.781703334019204E-5
                         2.104402109622525E-5   -1.005225559622595E-5   -4.156290457495449E-5    4.272264284492223E-5    4.105318944259203E-5   -4.558758549577805E-5    1.357012065101297E-1    2.876051439999716E-1

 2.275000000000000E9     1.119003652981985E-1    2.338346361245023E-1    9.686976275369776E-6   -4.771527238929696E-5   -6.529538583603739E-5   -7.766712199301839E-6    8.300887805601850E-6   -8.185871539838964E-6
                         1.906506325760605E-6   -6.117351205024603E-5    1.567699285811344E-1    2.953720473943010E-1   -3.722310187495486E-5   -3.130829071974247E-5    1.044264894734132E-6    4.039508733434585E-5
                        -4.946385724095732E-5    2.986314324550614E-5   -5.902062538160533E-5   -2.660455714774961E-5    1.083965266765939E-1    2.022188762030810E-1    9.312325201347276E-6   -4.351696572084921E-5
                         3.904034676411498E-5   -2.888619538648511E-5   -6.070426229014165E-6    3.096034451652831E-5    1.305563643385976E-5   -4.487806300736872E-5    1.471584941985711E-1    2.969246868862892E-1

 2.287500000000000E9     1.208986436874526E-1    2.437443033543185E-1    7.908745556908587E-6   -1.616579718425309E-5   -4.310255635890334E-6    4.621856484759591E-5   -4.840288107893013E-6   -1.559258559237906E-5
                         2.489111952149402E-5   -2.694768480501998E-5    1.687434098413333E-1    3.027282940093513E-1   -7.046711325544260E-5   -2.645577586979825E-5    1.786142668153172E-5    5.811107964116711E-5
                        -3.195987273090697E-6    2.153517178384191E-5   -6.615135473808779E-5   -1.825606860573201E-5    1.160611398699317E-1    2.130559829261303E-1   -6.553634042216119E-6   -3.971970071314300E-5
                         3.616792906439551E-5   -2.449693437205382E-5    2.382104650345208E-6    6.411752340442112E-5   -6.438802897250204E-6   -5.298039954288789E-5    1.592845945820809E-1    3.053764267958125E-1

 2.300000000000000E9     1.308595551256680E-1    2.528703194338621E-1   -4.203517133785539E-5   -1.081397894124938E-5    3.871168673091175E-5    4.472200627742984E-5    1.396415940873435E-5   -3.859756179032845E-5
                        -3.468538824685976E-5   -2.323556209964122E-5    1.812642089963999E-1    3.093345551061004E-1   -4.571059178890301E-5   -2.222727330522756E-6   -1.982077683149479E-6    1.729577941646369E-5
                        -3.453632822762093E-6    4.116465476548062E-5   -9.658954811707510E-5    1.838307384536039E-5    1.244952604792438E-1    2.228888729188142E-1   -2.472754163030936E-6   -3.212860450551931E-5
                         1.822747498886099E-5   -1.714964336883627E-6    2.991137603302482E-5    1.518482450584404E-5    2.073145253582163E-5   -3.887057301620217E-5    1.719670102321399E-1    3.128844675842294E-1

 2.312500000000000E9     1.417896380416725E-1    2.611085780485830E-1   -4.774486902503583E-5   -3.780239406328821E-6    3.301225654058275E-5    9.150697521777015E-7   -2.622491925846481E-5   -3.022841145206096E-5
                        -3.947834331097478E-5   -2.019604805635386E-5    1.940075630466224E-1    3.151108361356932E-1   -4.815801094946657E-5    5.260137902756971E-5   -2.228285467691334E-5   -5.230864533106895E-6
                         2.444376283522394E-5    3.256273170611383E-5   -3.073563344936062E-5    3.996372571583131E-5    1.337458991025525E-1    2.316328178987263E-1   -1.949514060339298E-5   -2.627277205127858E-5
                        -6.598923067304436E-6   -1.924655742812933E-5    4.483302216542361E-6    8.623397905695015E-6   -4.666540460447848E-5   -2.495206303627652E-5    1.849986638208046E-1    3.192212446531762E-1

 2.325000000000000E9     1.533820104861834E-1    2.687930539223400E-1   -2.449459852550357E-5    5.732257454751789E-6    2.249240458159622E-5    3.893861273921936E-6   -2.151701717978357E-5   -3.403832383347231E-6
                        -4.312674752599779E-5   -5.786717845058950E-6    2.069710728738123E-1    3.200365333186494E-1   -6.661134570865530E-6    3.301956769091714E-5    9.367295381058011E-6   -1.694545257699023E-5
                         3.846374189044270E-5    2.394680847120980E-5   -3.271380206758625E-5    7.246015526296067E-5    1.438430639404379E-1    2.394209203738978E-1   -3.929852876363546E-5    1.533180701554933E-5
                        -1.295776155560164E-5   -2.350915638804851E-6    2.279805368428208E-5    4.647936060432521E-6   -2.827851200721947E-5    5.369997155313069E-6    1.983076273780372E-1    3.245228431884701E-1

 2.337500000000000E9     1.654071317655150E-1    2.758785585218546E-1   -4.486572215145942E-5    4.160974893962399E-5   -1.543397974909174E-6   -2.954060677495111E-5   -1.607739302343792E-5    3.484650640482367E-6
                        -8.591201606210263E-6    2.578882197971099E-5    2.199761509604240E-1    3.240510955694550E-1    2.594549791330408E-5    3.882084374993717E-5   -5.706453795989117E-6   -2.987405763259183E-5
                         1.560229469299417E-5   -4.532702036442442E-6    9.752912043103617E-6    3.735184473086978E-5    1.547095287023051E-1    2.463551697825230E-1   -3.116465301946459E-5    3.127258294504791E-5
                         4.800993423693895E-6    1.210005162440196E-5    1.792403231752261E-5   -5.832668200412696E-6   -3.907465575839263E-5    2.078951987805505E-5    2.118739449207175E-1    3.288222378974859E-1

 2.350000000000000E9     1.774443879655934E-1    2.822482241294815E-1   -2.232155298093492E-6    5.446716585812010E-5    3.673326736828399E-5   -2.136075611202092E-5   -1.577800409781799E-5   -3.599389338618169E-5
                        -1.721162413563960E-5    3.609945689489198E-5    2.330831477160385E-1    3.269279258089659E-1    3.045507547452078E-5    2.698629625791976E-5    8.690239001590706E-6   -1.413784771968622E-5
                         2.019945412423998E-5   -2.287034429058383E-5    3.139503430794341E-5   -4.003986824311444E-6    1.661776756951709E-1    2.525428095140208E-1   -4.612152025444096E-6    4.224071216228213E-5
                        -8.176814086125883E-6    3.513025799314843E-5    3.814408839698578E-6   -1.081768433552431E-5   -3.583050829262194E-5    3.760674851059885E-5    2.256965547798127E-1    3.318576496001331E-1

 2.362500000000000E9     1.894724702383208E-1    2.875735699555894E-1    1.407719409803385E-5    8.484937025178085E-6    7.488460212909190E-6   -1.412420195640785E-5   -1.509486310286447E-5    2.450842540916962E-5
                         2.813239595430815E-5    1.446127495741288E-5    2.462330624448297E-1    3.287649186458875E-1    3.434887159958624E-5    5.769161546395910E-6   -1.988759003536594E-5   -3.113590426763588E-5
                        -2.849713021940398E-5   -3.491117758566624E-5    5.539170243664659E-5    3.225432718928302E-5    1.780697729305105E-1    2.579261941141884E-1   -9.888136873862692E-6    2.129955433279868E-5
                         1.062551647185392E-5    1.728733941030148E-5    2.726496682999874E-5    1.069277534396749E-5    1.671712521124382E-5    3.236426754298851E-5    2.397656562541787E-1    3.337359433878924E-1

 2.375000000000000E9     2.014948877581413E-1    2.918334214333448E-1   -1.764939898181544E-5    2.934285491378449E-5    1.685881266949723E-6   -2.320354707693513E-5   -4.333815521853544E-6   -2.462141400876823E-6
                         2.606667717909574E-5    2.230132549187918E-5    2.595839559370470E-1    3.294921681720399E-1    3.146688874322712E-5   -2.076865833344817E-6   -2.640192167651470E-6    6.754271787359468E-6
                        -1.558019750921983E-5   -2.926192209211954E-5    2.648982185631625E-5    5.452703234327227E-6    1.900992109594593E-1    2.624016608243042E-1    2.053223784920227E-5    2.262081417229997E-5
                         7.822051032081011E-6    1.372907010834214E-5   -1.357678029071036E-5   -1.215112780278779E-5    1.911391178326932E-5    3.031271832160201E-5    2.539132189497365E-1    3.346394883667483E-1

 2.387500000000000E9     2.135759229059758E-1    2.947394169020796E-1    1.685769825265740E-5    4.718988684513988E-6   -2.764351753752460E-5   -1.578327003337115E-5    3.431149756695647E-5   -1.960344935678079E-5
                         3.156838371272243E-5    9.893792984529112E-6    2.730907790584877E-1    3.292721107414069E-1    4.064129417348491E-5   -1.026033202328966E-5   -1.997375343411619E-5   -3.087856963635588E-6
                        -2.801010528113850E-5   -1.231404082704577E-5    1.295179479980193E-5   -5.400755634063510E-6    2.021395073267436E-1    2.660835186370091E-1   -3.359070443079761E-6    1.635400688673275E-5
                         1.370073502122361E-6    2.286481550939340E-5    7.059217075617118E-6    2.429862928286099E-5    7.231008234028171E-6    1.650588755405224E-5    2.681797826137353E-1    3.347337644061467E-1

 2.400000000000000E9     2.258699260620181E-1    2.963849912406491E-1    6.821059197483470E-5    2.076580226374868E-5   -1.416295079052295E-5    3.248457334360404E-5   -2.734951902923346E-6   -1.720274429897990E-5
                         1.803353837241298E-5   -1.806460800712491E-5    2.867153571812676E-1    3.284391580841827E-1   -3.491254029923723E-6    9.243209401759953E-7   -1.197452801474705E-5   -8.494154391951581E-6
                        -9.942288287406050E-6   -6.186687642203949E-6   -8.010779819209064E-6   -4.875085282653048E-5    2.141691977792577E-1    2.687927556214333E-1    3.656235988919439E-5   -1.316788724544878E-8
                        -2.056462531717877E-5   -1.267526875427097E-5    3.009770019122590E-6    1.142804381806879E-5    3.484736713377251E-5    1.271531383162279E-5    2.823120610619378E-1    3.341151142805011E-1

 2.412500000000000E9     2.385747802475626E-1    2.967724324971414E-1    4.915226947965016E-5   -1.500675703939016E-5   -1.589135461282019E-5    7.775413516450942E-6    2.435990144748549E-5   -3.036481308286004E-5
                         5.620310814334742E-5   -4.891319216371854E-5    3.002156052835468E-1    3.268462757578374E-1    2.764564503933977E-5   -3.343342223967600E-6   -2.881941927396361E-5   -8.628286522558244E-6
                         1.037263591202552E-6    2.355306007773660E-5    1.235739832391013E-5   -1.400863860876878E-5    2.261417006300716E-1    2.704902191973938E-1    4.227885219819381E-5   -8.690485650695316E-6
                        -2.411775066232286E-5   -1.012925305559865E-5   -6.107492790829643E-6    1.096178286485728E-7    1.218288492042722E-5   -1.668050354787680E-5    2.960692433212788E-1    3.327566610610032E-1

 2.425000000000000E9     2.513176455725590E-1    2.963521644659602E-1    1.648092666253495E-5   -3.583385057849010E-5   -8.933767287799439E-6    2.798393517267855E-5    1.774997204671188E-5   -9.277281284273506E-6
                         2.058646027281912E-5   -5.214739297981729E-5    3.132821929178219E-1    3.246836434104505E-1    3.650933639539555E-6   -1.811757341065231E-5    1.126676106468506E-5    6.904331206352910E-6
                        -2.547986686625969E-5    3.375803295745222E-5   -1.544967083527957E-5   -2.433286748322702E-5    2.379764767633662E-1    2.711899777924006E-1    2.416658876953671E-5   -1.999680842858006E-5
                         9.536766429554499E-6   -7.082926828894987E-7   -1.333787750747641E-5    9.721078829032498E-6    3.462793240383936E-5   -1.936761238078903E-5    3.094540404926862E-1    3.305095674210045E-1

 2.437500000000000E9     2.642790886940855E-1    2.952790507403073E-1    3.211986939514615E-5   -3.643898568738393E-5   -1.206701595821667E-5   -3.438314679268169E-6   -2.454985419000610E-5    6.614841191202858E-6
                        -1.037826295641674E-5   -4.497710035102988E-5    3.259165356900983E-1    3.218797393350804E-1    9.071330580350842E-6   -1.177837760606954E-5    2.066278764924812E-5   -3.120342253558398E-5
                        -6.954151013111206E-6    7.766873378069339E-6    8.285100840391885E-6   -1.172395191599378E-5    2.497915658068432E-1    2.708185824044972E-1    1.364161337793903E-5   -8.204036094693518E-8
                         2.416349341400851E-5   -2.767687624009796E-5    1.178157406250508E-5   -6.662631980721380E-6    2.854041322049137E-5   -2.253606748376739E-5    3.222287095946894E-1    3.274498345751593E-1

 2.450000000000000E9     2.769995228995320E-1    2.938689930180849E-1    1.057770182828886E-5   -4.743381908005869E-5    2.735182202335339E-5    1.769296428917183E-5    8.730323909462033E-6   -1.715094717441114E-6
                         2.929049424611082E-5    6.672261223609680E-7    3.379082926453756E-1    3.183869374230648E-1   -2.004976126580662E-5   -3.497211165601418E-6   -4.145561044402489E-6   -1.711500074960880E-5
                         5.688042254016885E-6   -9.612252388245121E-7   -1.096627114159127E-5    2.057870358867792E-6    2.613967772158661E-1    2.696851488330362E-1   -1.579466212687419E-5   -2.176650300723698E-5
                        -1.285093666763179E-5   -8.640885568922638E-6    4.880498520746358E-6   -1.452295550471337E-5   -3.424172105291123E-5   -3.005855575799164E-5    3.345508588138594E-1    3.235433030756883E-1

 2.462500000000000E9     2.892251264464919E-1    2.922827865818730E-1   -1.135785976741039E-5   -9.607670709615442E-6   -1.536404593145802E-5    2.261130100134534E-5    3.486918713800627E-5   -1.544647356834390E-5
                         3.142637990174278E-5   -1.684632259419088E-5    3.495088203811162E-1    3.140093954443381E-1    1.093235718854358E-5    2.273889137876002E-5   -6.751175883974355E-6   -1.284206274684770E-5
                         2.592155703225571E-5    2.098805807134134E-5   -5.185419798566749E-5   -2.996989033251164E-5    2.729422693599982E-1    2.677794223105815E-1   -3.029904781785486E-5   -5.791210734779114E-5
                        -3.509851468826216E-5   -2.386976666123814E-5    1.847063907157105E-5   -7.167911851728966E-6   -1.519543413693180E-5   -2.965137525537270E-5    3.466507375954708E-1    3.188097507232305E-1

 2.475000000000000E9     3.007402674119364E-1    2.902536403270703E-1    9.119984701601278E-6   -1.730161244906945E-5   -2.857764718371500E-6   -1.587915968582066E-5    2.312390875843674E-5   -1.164918857233785E-5
                        -4.327532154159346E-6   -3.965113129872471E-5    3.607404117575242E-1    3.088810505562360E-1   -3.829776323401244E-5    1.284692602636952E-5   -3.778755982881234E-6   -1.820037691384529E-5
                        -3.377445604606185E-6    3.323537273581489E-5    1.134547925705752E-5    1.538902884438652E-5    2.843087715973386E-1    2.651811357168019E-1   -5.650601572224239E-5   -3.368604149660994E-5
                        -1.534394351799596E-5    2.637419499057463E-6   -1.874756055430996E-5    7.801974343121688E-6   -9.704023579259522E-6   -1.026388700982122E-5    3.585879604368180E-1    3.134582851565501E-1

 2.487500000000000E9     3.117389949766657E-1    2.877255337124418E-1   -4.187423380801806E-5    1.169059413000577E-5    1.891681444869667E-5    2.685993397806458E-5    1.278416720795636E-5   -6.842250205564987E-7
                         1.319329904398055E-5    1.027732684536779E-6    3.716132915188139E-1    3.032807723231681E-1   -7.698768053766592E-7    3.623284327622911E-5   -1.771295897726792E-5    2.309500199400979E-5
                         1.831623130495282E-5   -2.901838305368713E-5   -1.829141840298576E-5    9.089055118811315E-6    2.953193749708050E-1    2.621458394169874E-1   -3.838810401363526E-5    1.124805928380521E-5
                        -1.568731137512351E-5   -8.577236931597711E-6   -1.009133050204363E-5    1.662433732027066E-5   -3.979694507942652E-5   -9.169196445898013E-7    3.701407941231085E-1    3.075747970996411E-1

 2.500000000000000E9     3.219980549917414E-1    2.843676525815234E-1   -2.205949370837987E-5   -2.402671670244321E-5   -4.983206320755789E-6   -7.032493733730177E-6    4.462534678337536E-7    6.824125446557591E-6
                        -6.470023052608376E-5   -5.023538470884825E-6    3.822189407186741E-1    2.971096810702427E-1    9.922310580426590E-6    3.968649371934246E-5    1.216943153766654E-5    1.385807457159804E-5
                         3.592022336041396E-5    3.453373898471805E-6    1.115641911305656E-5   -2.785347372965645E-6    3.059118780553197E-1    2.586264397889663E-1   -4.801238435719164E-5   -1.242066475283844E-5
                         2.177470203696731E-7   -1.234584627608572E-5   -2.806696361418486E-6   -6.118085308660227E-6   -2.923349775694534E-5    1.078579432523561E-5    3.812308684447579E-1    3.014686092391214E-1

 2.512500000000000E9     3.316152122388278E-1    2.801795125677425E-1   -3.216534926504171E-5   -1.395790587911737E-5   -1.105479360472434E-5   -1.743895879269857E-5    3.089786280939294E-6   -8.455118998790186E-6
                        -3.248945995237582E-5    8.599750151496261E-6    3.925767096231117E-1    2.906693477081748E-1   -1.872258784969740E-5    2.257619433708721E-5   -2.648926232834532E-5   -1.742916987633860E-6
                        -2.214833606596268E-5   -1.130127165434733E-5    2.513258175094749E-5    1.412566573944558E-5    3.161296420862922E-1    2.547397882957015E-1   -2.656446441785130E-5    1.654607913381325E-5
                         1.995851502826086E-5   -4.184387441125343E-6   -1.959421956795636E-6   -2.012437450106240E-5   -1.554563023461297E-5    2.088694891466625E-5    3.920087167292257E-1    2.953141574515140E-1

 2.525000000000000E9     3.409154020428422E-1    2.751067204743362E-1   -5.050009397189633E-5    1.683710680722041E-5   -1.211203974979241E-5   -8.313714156127598E-6   -1.156239440674774E-6    2.936475636636065E-5
                         2.289267228804965E-5    2.586526903867995E-5    4.025754673095207E-1    2.842057542629896E-1   -4.622819160383039E-6    2.140800178945876E-5   -8.806207187351223E-6    9.908302639553867E-6
                        -1.144601660996561E-6    1.229659345977302E-5   -3.062811374978226E-6    4.020135852879583E-5    3.258038739872981E-1    2.504901291037281E-1   -2.282881297414203E-5    1.748292739367540E-5
                        -9.552184106416675E-7   -3.453536005716445E-7   -9.404983254489617E-6    7.611534141881347E-6   -1.323576455786213E-5    5.278461275951032E-5    4.020759816899409E-1    2.889161315213494E-1

 2.537500000000000E9     3.503983818411923E-1    2.693716440225072E-1    8.520596391423591E-6    1.489611290832571E-5   -8.146996366749892E-6    3.894749073652217E-6   -8.110333118408360E-6    3.870446289521958E-6
                        -3.654841678652143E-5    1.900018729557874E-5    4.119226967971428E-1    2.777486076606193E-1   -2.227233298087884E-5    3.135400918333401E-5    9.796506627019216E-6   -5.935920046274981E-6
                         1.134231147217155E-5    8.657630998434439E-6    4.704638527099164E-5    1.536603277968681E-5    3.348563049853316E-1    2.460111758301501E-1    1.397779321427248E-5    3.295985047775781E-5
                         2.657539077725707E-5   -3.196847262808642E-5    3.886712582326892E-5    6.434245070882706E-6    2.702467149111905E-5    1.191506974601765E-5    4.113327896378910E-1    2.823154609193465E-1

 2.550000000000000E9     3.597926912942517E-1    2.633836135648012E-1    1.098104306707419E-5    3.290648998244828E-5    1.439522700334951E-5   -2.272332623707108E-5   -1.253736009514149E-5    8.918762175100861E-6
                        -2.405372673912375E-6    2.556102244693968E-5    4.206816685609356E-1    2.709926242112433E-1    2.882631618782481E-5   -1.511664102073435E-5    1.358019510343870E-5   -3.061041360061812E-5
                        -3.736206835730047E-6   -1.028970821723228E-5    2.552007860494744E-5   -1.858389054386345E-5    3.434913358000399E-1    2.411003448878629E-1    3.259205016507847E-5    4.626124433219634E-6
                        -2.117781228421292E-7   -6.449984718978944E-7   -1.345030103755000E-5    5.581547931401412E-6    2.004024510721306E-5    4.729361187005082E-6    4.201064606262366E-1    2.751240262308994E-1

 2.562500000000000E9     3.690673913469943E-1    2.574681147430199E-1   -2.013749117164416E-6    3.941276359890159E-5    2.435601591974218E-5   -3.288382698995648E-5   -5.543567786425900E-6    4.583407690280107E-6
                        -1.683592159482901E-6    5.533089690612279E-5    4.289293057579223E-1    2.641164157485991E-1   -9.238728881287024E-6   -6.651608740999364E-6   -9.024678329591731E-6   -4.315840142494164E-6
                         1.262835307976496E-5   -1.627354151590755E-5    2.639748957358594E-5   -1.290380866539205E-5    3.518236796268825E-1    2.359121454505009E-1   -4.867611423197592E-6    2.318163114444426E-5
                         3.686786083867572E-5   -2.070891838189294E-5    1.773453638268706E-5   -1.447159923151531E-6    2.618325663677251E-5    2.290620363490660E-5    4.285430636328258E-1    2.675126388208484E-1

 2.575000000000000E9     3.782732615743105E-1    2.517816876356050E-1   -7.808866274147668E-6    2.557415143415013E-5    1.206494810970847E-5    1.397288248180492E-5    1.315608906901375E-6   -4.567240619044890E-6
                        -6.053172325145024E-6    4.231972221469580E-5    4.368304380505878E-1    2.568420572778828E-1   -1.222614202798560E-5   -1.946893381872252E-5   -4.015408683480344E-5    4.119802043726402E-5
                         6.951108943980173E-6    8.596872033016950E-6    6.849437402863976E-6   -3.345687307412587E-5    3.598044947470586E-1    2.305880228965351E-1    4.298497732267758E-5   -1.001292832422700E-5
                         4.246421688966369E-6    5.528124074293303E-6   -2.956255660647327E-6   -9.790167740967064E-6    2.160395654801681E-5    1.674075285816882E-5    4.368270107286080E-1    2.596851614497828E-1

 2.587500000000000E9     3.868823300845366E-1    2.464982185909680E-1    1.443202351538059E-5    8.623364739959295E-6    2.214925903759272E-5    3.540817442014209E-6   -2.037437787043001E-5    3.017661538686115E-6
                         2.234904960292040E-5    3.323873424406232E-5    4.444206136663636E-1    2.492744962277561E-1   -5.996227913413520E-6   -5.610460820118113E-5    8.838894853975058E-6    3.618911676390220E-6
                         3.965450618244642E-6   -1.284771786050340E-5    2.616927009238820E-5   -3.562272147988183E-5    3.674705501577846E-1    2.249960553847164E-1    1.899384573369059E-5    7.753045021482297E-6
                        -2.124145087383464E-5    1.950780369379117E-5   -9.577180594825739E-6    1.190228975713297E-5    1.475855637729331E-5    2.418947916903580E-5    4.449754386394535E-1    2.517274507382135E-1

 2.600000000000000E9     3.948982793342385E-1    2.413866925711564E-1    6.332710291237004E-6    2.528269720295289E-5   -1.421885168849796E-5    3.344155986321831E-6    1.448271063352144E-5    2.572046921306176E-6
                         1.081029528717337E-5    3.903564687371043E-5    4.517043490662677E-1    2.415640664473380E-1    2.063710303066936E-5   -2.079444524602649E-5    8.000659098024606E-6   -2.205579941275423E-5
                        -7.167375820471790E-6   -1.867501542388908E-6    8.859787675918655E-6   -8.322779479676000E-6    3.748802943395254E-1    2.191372276948036E-1    4.510672170977347E-6    2.658396355746118E-6
                         2.027582136024263E-6   -1.082429296358851E-5   -1.894264184136803E-5   -7.195958682239389E-6    2.611591931940058E-5    1.801430943000298E-5    4.528649568753582E-1    2.437443011621610E-1

 2.612500000000000E9     4.022060286483825E-1    2.362147164757093E-1    2.812363386523917E-5    5.504967296548661E-6    1.086036368718177E-5   -1.081520000932713E-5   -2.495796232969374E-6    5.803148750472693E-6
                         2.552491726867658E-5   -1.396415613654116E-5    4.588938799162885E-1    2.339813968574592E-1   -2.041723925935195E-5   -2.828740388047916E-5   -2.195555256331309E-5   -1.703424812059494E-5
                         4.439440413833000E-6   -9.071225575777323E-6   -1.379422934012424E-5    2.903618192930603E-6    3.821011409251832E-1    2.131717730195961E-1    1.631778124125488E-5    1.659175175047961E-5
                         6.963133165736919E-6    9.706024239497575E-6   -2.419202059905034E-6    1.448795117378277E-5    3.549090251761677E-5    7.707800064565081E-6    4.607944318972184E-1    2.359481655588455E-1

 2.625000000000000E9     4.089211043426592E-1    2.306914898961490E-1    2.701334848965193E-5   -1.222615474008104E-5   -2.455670774722102E-5   -7.715317465616026E-6   -2.856828125734027E-5    2.656313749468694E-5
                         3.583664095878483E-5   -1.048490928489337E-5    4.659878347634473E-1    2.262805081383918E-1    1.609036056814433E-5    2.619537424594376E-5   -2.337491754158028E-5    6.673435423251805E-6
                        -4.389361763874788E-6   -1.468335821475548E-5   -2.747672111060397E-5   -2.052330027736524E-7    3.889564691679038E-1    2.069720765560853E-1    2.023537796278911E-5   -1.478109786531590E-5
                         4.473618921062192E-6   -5.404420592647282E-6    1.700965473599333E-5    5.806094964910914E-7    3.076850559710046E-5   -3.365122575538801E-6    4.682034060981572E-1    2.281669055698799E-1

 2.637500000000000E9     4.150460264650531E-1    2.244153133983197E-1    2.444659658202448E-5   -1.119441286294022E-5    2.855794091091498E-5   -1.132921696959092E-5   -3.367563139141416E-5   -1.668085679807480E-5
                         6.163837954214806E-5    2.186892322541840E-5    4.725534953726995E-1    2.184535922425193E-1   -2.736275074367963E-6    1.467837771590244E-5   -3.183752240197108E-5    5.235646290287028E-6
                        -7.242016453125596E-6    5.583035267097248E-5   -1.956479243555468E-5   -1.596608752610074E-5    3.955577136620327E-1    2.006638273884461E-1   -2.553032415670546E-5   -3.958375601418855E-6
                         3.032996678491923E-5    8.748798780678312E-6   -2.714481892333650E-5    1.121817391464411E-5   -2.595148456081182E-6   -3.099925677359337E-5    4.750083058483306E-1    2.202914564171790E-1

 2.650000000000000E9     4.213163517000393E-1    2.175122585059897E-1    2.813738891863028E-5    3.361720955424193E-5   -4.337653391371664E-5   -2.358653387889841E-5    1.761397965847130E-5    2.004246514457807E-5
                        -1.168863528933061E-5    5.305442005888717E-6    4.789189593677796E-1    2.108202653120342E-1   -8.711596453672851E-6   -9.518749976088672E-7    2.292086474184647E-5   -3.321610380648885E-5
                         8.777052256398315E-6    3.872128055910046E-5   -7.184115937571835E-6    1.298146176772418E-5    4.018272392914538E-1    1.944992395431516E-1    1.457922610801483E-5   -4.191479741311365E-5
                         2.053237124047833E-5   -2.023234305987393E-5    1.075778458724890E-5    7.782712821228617E-6    1.141259746963775E-5   -2.217067373143371E-5    4.812998917327229E-1    2.123960920083031E-1

 2.662500000000000E9     4.276793963864472E-1    2.100615407871899E-1    1.353104356738229E-5   -8.387852830794447E-6    3.187280070018652E-5   -6.304378449674039E-6   -1.893577456938562E-5    1.165559707941927E-6
                         1.358163653946847E-5   -1.527778928533204E-5    4.850218447791393E-1    2.032139226149249E-1   -5.311104025852929E-6   -1.773817690166729E-6   -6.997157882395311E-6    1.274046859800338E-5
                        -1.333143789793047E-5    1.908554020160437E-6   -2.150992661041612E-5   -3.442241254786234E-5    4.080878241682137E-1    1.883487356917560E-1   -3.135592140340946E-5   -4.464695636779499E-6
                        -1.563797869800023E-5   -3.093312083553624E-5    1.737706403320353E-5   -1.362597567621130E-5   -2.276809853953951E-6   -4.231334579555208E-5    4.872719585537758E-1    2.041580631309273E-1

 2.675000000000000E9     4.341268397112329E-1    2.025570530549814E-1    4.811491957466231E-6   -3.605137379810578E-5   -4.268458920298856E-5   -4.128927809942436E-5   -4.056411826009266E-5   -4.825081932911272E-6
                         2.529202031511809E-5   -6.364384631510625E-5    4.906857745897457E-1    1.955462695662501E-1    2.012001503690991E-5    2.479340279637850E-5    1.235950768639501E-5    3.951898781100566E-5
                         2.314250994407631E-5    4.619977994597457E-6    2.844888457260686E-5   -2.064442873954129E-6    4.141252773845481E-1    1.821503577733591E-1    1.995255639351829E-5   -4.017938067405361E-6
                        -7.841671693551247E-6   -1.918962193711399E-5   -7.499355658625627E-6    3.224726254243600E-5   -6.066400162022320E-6   -1.312368298525791E-5    4.929934256586185E-1    1.956457269954537E-1

 2.687500000000000E9     4.407371612162408E-1    1.953936330017969E-1    1.143899411127473E-5   -2.248985796116165E-5   -6.148095894179629E-6    5.326827301075187E-6   -8.648220351261955E-6   -2.950518144753401E-5
                        -1.209367343185676E-5    1.306832716352293E-5    4.960058933370257E-1    1.875244387588614E-1   -6.497693445127132E-6    1.251366325157637E-5    2.211868756113312E-7    1.211867624444574E-5
                        -1.689972361388737E-7    1.484610101531911E-5    1.031051122315412E-5    1.121523962272783E-5    4.198398625772354E-1    1.760354455931561E-1   -1.876553772735333E-5    1.398834308701661E-5
                        -1.121932252727757E-5    1.684223883380948E-5   -3.720246317888626E-5    9.404391276399288E-6   -5.364028632041733E-5   -1.959372477094322E-6    4.988257719710971E-1    1.868150198907307E-1

 2.700000000000000E9     4.472659393508767E-1    1.890470850552972E-1   -1.003136447933526E-5   -3.437873745428638E-5    2.564999093645588E-5    1.120691809599911E-6    1.113832423572983E-6   -3.174091148472714E-5
                        -2.206996278192506E-5    1.118473116783380E-5    5.012241778602119E-1    1.796151808593175E-1    2.269716436131794E-5    5.191034466195929E-6    1.181730266760253E-5    3.145403148995323E-6
                        -1.184670925095659E-5    6.572524042931524E-6   -1.944522937157190E-5    8.717406391373156E-6    4.253270086172800E-1    1.699291408346228E-1   -2.068029006947639E-6   -8.270811001191886E-6
                        -1.428063335355934E-5    1.054193701333949E-5    1.024553103228647E-5   -2.572148496611096E-5   -5.973493928440702E-6   -2.490218926020624E-5    5.045105486617112E-1    1.781462192518535E-1

 2.712500000000000E9     4.538273255809033E-1    1.831777421320575E-1   -4.625991323367263E-6   -1.829979558913972E-5    5.657696082798750E-6    1.828214067864777E-5    9.970303943136887E-6   -3.523615870176672E-5
                        -2.590846466836177E-5   -3.536847859944439E-6    5.067755271300571E-1    1.716412614916757E-1    3.468603954081850E-5   -9.136600833824515E-8   -6.771296949366402E-6   -4.048604143687381E-5
                         1.614195733145781E-5    5.238632501129480E-6    1.648846850828134E-5    1.917550441486756E-5    4.307526845690955E-1    1.638734640470450E-1   -1.357548180014009E-5   -1.614464223143625E-7
                         1.737413894336904E-5   -9.249027707339282E-6    1.322245197136389E-5   -1.639944777849432E-5   -2.227439577702848E-5    2.477154408180264E-5    5.105587474574879E-1    1.697368152630694E-1

 2.725000000000000E9     4.599854900684526E-1    1.776139380132232E-1    1.749129317775969E-6   -2.694804514848858E-6    4.338511650796524E-5    1.688908545197488E-6   -2.245461472660132E-5   -3.407787551803767E-5
                        -1.892945549714352E-5    9.485904249686342E-6    5.122103114947321E-1    1.638855298451508E-1   -1.003312670935836E-5   -6.627562504328143E-6   -1.640346605733289E-6   -9.810244095936517E-6
                         2.272728747500055E-5    2.444109893489248E-5    8.798924361545629E-6    1.098929465777537E-5    4.361209188825680E-1    1.577847199783843E-1   -4.497158050827968E-5    1.116788886996324E-5
                        -2.629417030949995E-6    1.240099212872431E-5    2.680429893968713E-5   -7.466118288999132E-6   -2.065836864163175E-5    1.442265688409261E-5    5.163404488448388E-1    1.616490832152614E-1

 2.737500000000000E9     4.655418018149922E-1    1.720657023717508E-1   -6.200695516290958E-5    1.934846158587216E-5   -6.807599946260985E-7    2.308854610490770E-5   -2.546023954517579E-5    1.157154800698009E-5
                        -2.521736603897956E-5   -6.030925938825528E-6    5.176230409014843E-1    1.560790891542994E-1   -2.269576549037489E-6   -7.166181307677594E-6    1.731995764574718E-5    5.065584850671625E-6
                         4.731951275029516E-6    1.850566829387428E-5    2.222310845775176E-5    2.258525389521912E-5    4.411205539460871E-1    1.515290778517036E-1   -1.429108950085115E-5    1.166110795050207E-5
                        -4.237229348466813E-6   -8.733919243125381E-7   -1.801886445787610E-5   -1.849087630677995E-5   -4.919992137016030E-5    2.159409183975220E-5    5.216538359782344E-1    1.536796123259393E-1

 2.750000000000000E9     4.706067440110333E-1    1.663418060438379E-1    3.842008217931935E-7    3.532560618641461E-6   -7.309905213965998E-6    9.278586011587800E-6   -3.291046431355142E-7    7.542427259660875E-6
                        -3.296998356737186E-5   -2.094742290984668E-5    5.227797287832834E-1    1.482792927415504E-1    3.320014158300427E-5    3.125307838095306E-6    2.841699576752524E-5    7.025707409314950E-6
                         2.403892534003476E-6    2.360245908658863E-5   -5.423419549217313E-6   -1.164652666860903E-5    4.460699357002223E-1    1.449400878331344E-1    1.931002606454745E-5    5.190441107477524E-5
                        -2.296166048687078E-5    1.110371582704598E-5   -1.996037386377846E-5    1.174393759163036E-6   -8.764390247973040E-6   -9.708784846036400E-6    5.266730192715861E-1    1.455452766312791E-1

 2.762500000000000E9     4.752819766768638E-1    1.597103254976285E-1   -9.422356529280768E-6    3.049192318787476E-6    1.253124429933600E-5    3.715521923777763E-5   -1.119371902103524E-5   -1.303078057052240E-6
                         2.076431104822931E-5    3.041443919674544E-5    5.276561786278672E-1    1.404230833393168E-1   -1.493184945997486E-5    4.711103958560567E-6    1.471714276449646E-5    1.103416336967332E-5
                         1.023926066200641E-6   -2.573989883201133E-5   -4.734535166411736E-6   -1.358611340946795E-5    4.510287422609118E-1    1.382885481969265E-1   -2.951858315564054E-5    3.330184507529106E-5
                        -3.759677743590130E-5    5.963093824598321E-6   -2.045812776320024E-5   -2.054188567399669E-5   -3.266639662308080E-6    3.952102240890873E-6    5.313009918764834E-1    1.371701929500430E-1

 2.775000000000000E9     4.799192461772529E-1    1.521511768760203E-1    6.053846336464443E-6    5.120291865814428E-5   -6.079312885176603E-6   -6.329348636559888E-6   -7.238039033142510E-6   -1.294653690561775E-5
                        -1.276866494006644E-5    1.628580637464458E-5    5.324540813553098E-1    1.325070161851283E-1   -9.577070037707838E-6   -8.747263622466931E-6    9.456585430582776E-6    2.080832245733966E-6
                        -5.720269973200533E-6    1.135679113569873E-5    2.745498745515609E-5    2.994410639955432E-6    4.558067048961717E-1    1.316808070663611E-1    2.107886219083879E-5    1.669497576394239E-5
                         3.356839363220354E-5   -2.498145932691994E-6   -2.211752610233402E-5   -1.786812587845612E-5   -1.350065571582365E-5    3.591974245582176E-5    5.355896273869308E-1    1.286695356167104E-1

 2.787500000000000E9     4.850039968438724E-1    1.442884820908402E-1    2.520313298842291E-6    2.754064305859599E-5   -3.208063585210502E-5    2.436155900086104E-5   -3.840568225689456E-6   -1.884977567198123E-5
                         1.539808249565785E-5    4.015672074387082E-6    5.370408063560679E-1    1.244604687920202E-1   -1.539955145833441E-5    1.522850020942615E-5    8.164552955877713E-6    1.811928690526847E-6
                        -2.367329630113993E-6    1.213021374893923E-5   -7.948477081787074E-6    1.543924273784942E-5    4.607535971816527E-1    1.250619227801277E-1   -1.806318075822012E-5    2.794828705729607E-7
                         1.859853559389687E-5    1.881299456715836E-6   -1.482484392976343E-5    1.091858327010871E-5    8.227045835974970E-6   -8.485983913427388E-6    5.399647566480364E-1    1.199125749601228E-1

 2.800000000000000E9     4.904734883278741E-1    1.363454506790930E-1    3.067644986362527E-5   -8.380897561730329E-6    1.079711682596745E-5   -1.560443864611750E-5   -2.830262606214766E-5   -3.390881429064820E-6
                         4.159466354360074E-5    6.922393114020026E-6    5.417171514281870E-1    1.161913434668064E-1   -3.175866026397779E-5    5.353256577212671E-6   -2.645388707720367E-5    2.470988651642629E-5
                        -1.853081592858344E-5   -8.811555942985762E-6   -2.782380957739068E-5    9.938425404024392E-6    4.658160147073961E-1    1.184203513283627E-1    2.780107870773302E-5    2.857938187279015E-6
                        -5.610429798489633E-6   -7.443644991348417E-6    2.678555999999561E-6   -9.437185238619550E-6   -1.655692800507060E-5    1.636937544589661E-5    5.446105602127276E-1    1.107412098896936E-1

 2.812500000000000E9     4.964612743651849E-1    1.286772147498595E-1    1.226311958633101E-5   -1.939529505913511E-5   -3.971407932696512E-5   -2.587610361468837E-6   -9.947401186281895E-6    3.897228226422655E-6
                         4.817312340330190E-5    3.659617241709217E-6    5.464835431212114E-1    1.079679991154323E-1   -1.699378709430295E-5   -6.601474606405712E-6   -7.462274949164540E-6   -2.005109488352865E-5
                        -1.672231639036074E-5   -1.217954688379597E-5   -1.094962330886501E-5    2.381966399113283E-6    4.708979020051375E-1    1.118219299715433E-1    2.872681898987105E-5   -4.096930531669798E-6
                        -8.063298468778596E-7    1.930931894700331E-5    8.513681494678191E-6   -4.651364007824312E-6    2.443122826886792E-5    1.456061671516908E-5    5.492084841330619E-1    1.017430633201349E-1

 2.825000000000000E9     5.027367697727794E-1    1.214784609394617E-1    3.912431290262795E-5    2.201380714412719E-5    2.686223606554171E-6   -1.630369061573282E-5   -5.394208547860473E-6   -7.275147021985314E-6
                         1.775319015745218E-5    3.250688823991610E-5    5.512506478050705E-1    9.949356962629118E-2   -1.134785115294741E-5   -8.619389249836294E-6    1.976895697652850E-5   -1.797916166235982E-5
                        -1.386870100440224E-5    8.334773649885566E-6   -4.665439590204742E-6   -4.233447606418383E-6    4.759558619682781E-1    1.053108518694506E-1    2.764218807301064E-5   -5.833712470047845E-7
                        -1.793090854777985E-5   -2.894718212779346E-5    5.534968913469010E-6   -3.171891580267514E-6    3.511576045277773E-5   -2.795915982340620E-5    5.539877338349662E-1    9.264175924070657E-2

 2.837500000000000E9     5.088417288492993E-1    1.147617373265670E-1   -2.113801796949854E-5    5.726570335665682E-6   -1.514642190572955E-5    3.348533409003624E-6   -5.764861722120146E-5    3.191144790937869E-5
                         2.794707493935228E-5   -1.576196353465605E-5    5.559546475351345E-1    9.111871548467647E-2   -1.576201422761821E-5   -3.032776105961672E-5   -3.456415505888637E-5    6.398618837212188E-6
                         1.341165463691714E-5    1.292742583608862E-5    3.988886790629420E-5   -1.530464130931329E-5    4.809061283834517E-1    9.869895045950836E-2    5.064391416322543E-6   -2.104382148726832E-6
                        -5.537701510965108E-6    1.115978472351258E-5   -1.726520694257726E-5   -1.409975635980983E-5    3.318393201338885E-5   -2.829683256010467E-5    5.587314765237252E-1    8.390576537093979E-2

 2.850000000000000E9     5.146413517645110E-1    1.083672174183550E-1   -3.243387955786626E-6    2.026168945468982E-6    1.478355861631148E-5    2.362671189825405E-5   -3.481544833369614E-5    6.680776200385108E-6
                         3.311941112964084E-5    6.780737573540547E-6    5.608928799101686E-1    8.249816259430472E-2    3.434831004038086E-5    2.063844879413300E-5   -1.968093443280485E-5    2.301406477560804E-5
                        -1.818547351358638E-5   -2.046875073721612E-5    3.460300777591815E-6    7.754382731824248E-6    4.857847540240664E-1    9.195092549632568E-2    5.037284523856658E-6    7.391366348574972E-6
                         9.453871421935082E-6   -1.748880854248623E-5    1.950868522650570E-5    1.922649808876415E-5   -1.365892225350356E-5   -6.550340985778407E-6    5.631520093425579E-1    7.526857764107003E-2

 2.862500000000000E9     5.198110171823507E-1    1.018270254256645E-1    4.373139084503623E-7   -6.265287963291174E-6    2.846167800399233E-5   -5.815542102100544E-6    2.044158166783027E-5   -4.051698001726663E-5
                        -1.988538277248418E-5   -7.806284084233506E-6    5.654488738649428E-1    7.390917611165608E-2    9.430966452958662E-6    2.459583667573880E-5   -1.523632032114583E-5    1.337111814366196E-7
                        -1.767236456504015E-5    8.255518909067602E-6    2.496589335912697E-5    3.820952302473831E-6    4.905253993821191E-1    8.516350789605612E-2    8.854231778196020E-6   -2.393501128399305E-5
                         1.052465152151713E-6    1.711656602360138E-5   -1.030090399266426E-5    3.170587652073984E-5    1.170683699943426E-5   -1.591211893239236E-5    5.672459731712162E-1    6.642618143656426E-2

 2.875000000000000E9     5.244294528621167E-1    9.464202948846695E-2    1.560372157212820E-6    1.271819646929379E-5   -2.413198262275232E-5    1.419792312584877E-5   -7.507657498844140E-6   -8.292246330214095E-8
                         2.133486531606645E-6    1.837725099381483E-5    5.696560240904355E-1    6.482161471714724E-2   -2.612957007710820E-5   -5.362072824144469E-6   -1.129585247391792E-5   -2.232086716524456E-5
                         3.145374948629172E-6   -1.018997854072676E-5   -1.486982523584650E-5   -2.693422531401841E-6    4.949564750744083E-1    7.780805715234559E-2    1.435235609411180E-5   -4.611470773440586E-5
                         9.787201744316495E-6    1.470927849985047E-5    1.782263365030962E-5    6.331637846573284E-6    1.430138617170630E-6   -3.780419327463654E-5    5.709869435246584E-1    5.720681262134057E-2

 2.887500000000000E9     5.287536988972118E-1    8.666556125905714E-2   -2.337114981052357E-5   -4.439701409869945E-5   -4.016635119711881E-6    2.823477075462089E-5   -3.831112637348305E-6   -6.557451042750485E-6
                        -8.245195483192948E-6   -3.415792503252611E-5    5.738483066404325E-1    5.577686996812603E-2    1.673034995868377E-5   -3.183156714629720E-5   -1.601614908952973E-6    2.277871590915700E-5
                        -5.376903682960333E-6    7.310504903590248E-6    1.205905773428571E-5    2.196055495525138E-5    4.995486016235244E-1    7.034443244179941E-2    1.941912494881131E-5   -2.811473462477838E-5
                        -5.515794027143098E-6    1.021352493276197E-5    2.485134907348926E-5    2.058852407183623E-6   -1.450458596975678E-6   -1.394401818857103E-5    5.747175851142575E-1    4.781017923697316E-2

 2.900000000000000E9     5.328519483477783E-1    7.796539857280138E-2   -5.863831398830695E-7   -1.618579064684800E-5   -1.782450734901142E-5    9.318695274162519E-6   -1.047207785211490E-5   -1.668813472875561E-5
                         2.781184300008236E-5    1.319607651747095E-5    5.778455098903067E-1    4.609266336880570E-2   -1.335118547650306E-5    9.171166467953006E-6   -1.719376761681620E-5   -3.273443196464509E-5
                         1.514531251109923E-5   -1.575920297021035E-5    1.261816330432413E-5   -1.342779503067752E-5    5.042374949332886E-1    6.221147478824858E-2   -1.050427933314303E-5   -2.240299018937039E-5
                         1.074130064165737E-6   -1.408713011868397E-5   -3.018773092247000E-5   -7.755172364427071E-6   -2.115841696479070E-5    5.430219027170349E-6    5.783387728247065E-1    3.769835996391621E-2

 2.912500000000000E9     5.374705231994793E-1    6.807701011065667E-2   -2.598724904689073E-5    2.349148548651463E-5    1.004112160211681E-5   -2.947808239411831E-5    8.818713118520783E-6    1.155734229049068E-5
                        -1.683332757194664E-5   -8.230586334406546E-6    5.820196422399506E-1    3.617317442842566E-2    3.810428885072833E-6   -1.586528531537439E-5   -6.002050468866582E-6    1.821246019029243E-5
                         2.352899184570120E-5   -1.192171121807757E-5   -4.936220348309439E-6   -2.528612193141114E-5    5.091120865500699E-1    5.390816988822017E-2   -7.948098373990961E-6    1.840147208599412E-6
                        -2.468983941600118E-5    1.098892145322146E-5    8.492400756777684E-6    2.340205249003553E-6   -2.325054213762364E-5    9.229700945794628E-6    5.821596444064957E-1    2.750924052221529E-2

 2.925000000000000E9     5.424709388810683E-1    5.817975904409406E-2   -1.890315172513450E-5    9.637015453866559E-6   -7.644723445046006E-6   -4.043917611727477E-5    1.518294357246672E-5   -2.135681253379577E-5
                         8.425742096034196E-6   -1.337435659949338E-5    5.860217509603036E-1    2.609022802968675E-2    8.722914815054346E-6   -1.975124133946626E-5   -3.949863393256895E-6   -6.734342281360123E-6
                         8.451045517337847E-6    1.002433313483079E-5   -1.335971766289399E-5   -1.489635954827478E-6    5.137302411300356E-1    4.588114821843416E-2   -4.510490376599833E-5    5.140843496830333E-6
                        -7.899704715592849E-6   -2.853934570928818E-6   -8.539510753816928E-6    3.044686664450708E-7    4.858949231460321E-6   -5.739430598302131E-6    5.859240447691292E-1    1.736949595088398E-2

 2.937500000000000E9     5.475774023073988E-1    4.846479516813309E-2   -2.328291627285810E-6   -1.725230000332071E-5    1.965866066174919E-5    1.245017254696185E-5    1.281566155839667E-5    4.906202214991170E-6
                        -8.380385510620408E-6   -3.312283707743648E-5    5.897766384062532E-1    1.631959175150484E-2   -8.551762689169488E-6   -1.007954117523636E-5   -1.257278035087691E-5   -7.823879248341568E-6
                         2.359916777372800E-5    7.298750171051084E-6    1.412888698663098E-5   -1.165759971731110E-5    5.183247808678553E-1    3.750355726967644E-2   -3.377635703595305E-5   -2.075156427813712E-7
                         2.184759920397827E-5    4.683826070380922E-6   -6.553957919193142E-6    2.667069561781049E-5   -2.139021106511005E-5   -1.912682280034623E-5    5.896261545361866E-1    7.151111780990965E-3

 2.950000000000000E9     5.530081985428390E-1    3.944440184426649E-2   -3.130567981533413E-7   -1.480767376967505E-5    1.365338037240325E-5    1.008523803634794E-5   -1.780830629550762E-5    1.070157488115955E-5
                        -2.209604240079701E-5   -8.033015494630912E-6    5.934103645406674E-1    6.207530751887009E-3    1.247218381425622E-5   -2.485630365024452E-6    3.300101389790261E-5   -7.113487289936750E-6
                         1.902832696223406E-5   -5.718740949982746E-6   -2.443628139143830E-5    2.034257318857175E-5    5.228168128290526E-1    2.898299960737644E-2   -2.709015811383735E-5    1.470255806992107E-5
                         9.466891429652256E-6   -6.568151314331192E-6    7.471038951084584E-6    9.454095034327921E-6   -3.812979129226603E-5   -8.470415940702242E-6    5.930598963170275E-1   -3.114004206875873E-3

 2.962500000000000E9     5.582676684561465E-1    3.064783087007689E-2    9.996989007267457E-6    2.060036320308948E-5    6.384382878712450E-6    2.125731224159066E-5    2.364955233326024E-6   -1.179746319571809E-5
                         1.128433487268324E-6    1.063467846823323E-5    5.967919870986823E-1   -3.973923279290260E-3    5.691999202667798E-5    2.638573544391169E-5    1.553367087852865E-5   -1.699997989442610E-5
                        -7.897122672852838E-7   -5.452093710367124E-6   -7.300136098662866E-6    9.464024383951670E-6    5.270449005140225E-1    2.048077794908360E-2   -4.038410473230035E-6   -1.684030998452996E-5
                         1.897165054350282E-5    2.114315458736752E-5   -1.649788151760204E-5   -1.301750503113410E-5   -2.456671247293515E-6    1.326784111908395E-5    5.961526977282655E-1   -1.320344849607604E-2

 2.975000000000000E9     5.629469300283808E-1    2.186685643925833E-2   -2.301174849627458E-5    2.102824094091840E-5    2.798098695046150E-5    6.534576064430775E-6    2.500626327493589E-5    2.439320389490653E-5
                         9.634223616681383E-6   -3.463916033276638E-6    6.000828434859289E-1   -1.428220672666499E-2   -6.531304302951689E-7    7.079222002543433E-6    4.922873189451724E-6   -1.983654612964208E-5
                         2.380999417152553E-5    1.271235817718273E-5    1.783888098537224E-5    6.868470594765588E-6    5.312789730808541E-1    1.170166388493181E-2    1.144051134808358E-5   -1.090881005844621E-5
                         2.818043417353885E-6    3.955198395703370E-6   -6.113710675812921E-6   -2.070895424037789E-5   -9.793823268225924E-6    7.829556791781313E-6    5.990510749054382E-1   -2.367562146815412E-2

 2.987500000000000E9     5.668465639701677E-1    1.331265495093517E-2   -1.206621520038404E-5   -1.736757965947022E-5    4.276928711360000E-5   -4.403509938080227E-7   -2.196164289613836E-5   -6.011242414127450E-6
                         3.014214132351167E-5   -7.188326886063811E-6    6.028866220536682E-1   -2.510253545240152E-2   -1.908326776165520E-5   -1.402968329981796E-5    1.669756995745556E-5   -2.465931480626825E-5
                        -1.156464866533717E-5   -3.512447319275732E-5   -9.987523520405967E-6   -4.273756944143545E-5    5.351114318527462E-1    2.688777977599744E-3    1.303921207975080E-5    6.831542146756406E-6
                         1.074431406165747E-5   -1.369495448184230E-5    1.741093477899985E-5   -9.620117408873944E-7   -1.787387134138522E-5    2.514434197592906E-5    6.014035455378839E-1   -3.433537160181784E-2

 3.000000000000000E9     5.699218633784381E-1    3.986050158110196E-3    1.923571711983379E-6    2.331182026715293E-5   -4.646909250863568E-6    6.214946969602245E-6    4.694976337855254E-5   -2.196876057788687E-5
                        -9.212152271236143E-6    1.172225519439205E-5    6.051274281951885E-1   -3.611558119425761E-2   -1.905435371313105E-6    1.368524472677459E-5    1.109848606412731E-5    9.166674519094264E-6
                         4.510450901420585E-8   -1.761321869907921E-5   -2.744379606136212E-5   -5.342955417708531E-6    5.384373184393695E-1   -6.657765379268143E-3    2.769289760386673E-6   -1.217960130178921E-5
                        -4.749968787985308E-6    5.038206716911384E-6   -7.318566011514707E-6   -6.492440852249302E-6   -1.170778261503470E-5    3.967951414144292E-6    6.034374489158186E-1   -4.537643472928015E-2
