# Supplementary material for: Microwave Imaging for Parkinson’s Disease Detection: A Phantom-Based Feasibility Study Using Temperature-Controlled Dielectric Variations
Source: Sensors (Basel). 2025 Dec 12;25(24):7562. doi: 10.3390/s25247562 (PMC12736638; doi:10.3390/s25247562)
Supplement: Supplementary file 1 [file sensors-25-07562-s001.zip › 39.7.s4p]

#  HZ   S   RI   R     50.00 
! Rohde & Schwarz Vector Network Analyzer 
! Rohde-Schwarz,ZNA26-4Port,1332450024101213,1.95
! Created: UTC 8/28/2025, 1:45:26 PM
! freq[Hz]                re:S11                  im:S11                  re:S12                  im:S12                  re:S13                  im:S13                  re:S14                  im:S14
!                         re:S21                  im:S21                  re:S22                  im:S22                  re:S23                  im:S23                  re:S24                  im:S24
!                         re:S31                  im:S31                  re:S32                  im:S32                  re:S33                  im:S33                  re:S34                  im:S34
!                         re:S41                  im:S41                  re:S42                  im:S42                  re:S43                  im:S43                  re:S44                  im:S44
! 
 5.000000000000000E8    -2.262137502781086E-1    3.470910622731387E-1   -1.534797448310183E-2    1.782282696105897E-2   -4.028652194762782E-2   -1.124134153344132E-2    5.215931640440024E-2    1.574940294330503E-2
                        -1.527603160801510E-2    1.787570922546664E-2   -2.408960601672017E-1    3.255847951374979E-1    1.151891520227267E-2    2.511865481208004E-2   -4.062161019451525E-2   -6.766113581866491E-3
                        -4.031070154265544E-2   -1.131392911169828E-2    1.139994266095862E-2    2.512754917987909E-2   -2.563421135417285E-1    3.438994307935550E-1   -8.391008455172192E-3    1.894445361286546E-2
                         5.214369847764130E-2    1.576747906970113E-2   -4.061788769116646E-2   -6.780347617651216E-3   -8.374385279318981E-3    1.898357879105550E-2   -2.674027085470488E-1    3.376124536186120E-1

 5.125000000000000E8    -2.484644243918261E-1    3.361251529227018E-1    1.158076382310429E-3    9.907980384870785E-3   -3.104053213196904E-2    2.483855118676439E-2    4.495295865429820E-2   -2.932062838635615E-2
                         1.165362707292393E-3    9.948064771928441E-3   -2.757634244586112E-1    3.241969749461837E-1    2.731248601835169E-2    3.838576431430730E-3   -2.855989597372749E-2    2.828751561536191E-2
                        -3.103377668912413E-2    2.491307772345768E-2    2.731987193319971E-2    3.832933735332525E-3   -2.805872452115667E-1    3.447486436705356E-1    6.229299867453159E-3    5.362632777514127E-3
                         4.497634401759686E-2   -2.933351423872799E-2   -2.857298562452364E-2    2.826187079672962E-2    6.215312902176183E-3    5.332320923692221E-3   -2.929022908744456E-1    3.362705556934940E-1

 5.250000000000000E8    -2.985383468918886E-1    3.711174327857143E-1   -6.607842285400470E-3   -1.250258148077111E-3   -1.341540746158745E-3    3.368671956212986E-2    6.067569295551024E-3   -5.046472000611679E-2
                        -6.584871977661056E-3   -1.284434613339124E-3   -3.170239293660596E-1    3.765096822955087E-1    1.517523892127920E-2   -1.492121674019612E-2    2.877949631120037E-3    3.443226396073343E-2
                        -1.336571931944197E-3    3.368170203263097E-2    1.514239923507677E-2   -1.495774978579001E-2   -3.180180335934576E-1    3.949393421766416E-1   -5.694856994496926E-3   -5.193418228629604E-3
                         6.015854306138676E-3   -5.044421142479566E-2    2.901786206648633E-3    3.445271518268581E-2   -5.689901918454926E-3   -5.209867548061668E-3   -3.328823738124960E-1    3.876089956436899E-1

 5.375000000000000E8    -3.002238557510807E-1    4.420887190047054E-1   -1.682872683918746E-2    8.861347334424065E-3    1.866754826353956E-2    1.997049811125119E-2   -2.987833544720837E-2   -3.402492405264523E-2
                        -1.682218072936160E-2    8.799451235271974E-3   -3.014698399401498E-1    4.417339995663645E-1    1.199133394173861E-3   -1.468643609661664E-2    2.154954450216003E-2    1.837008365098581E-2
                         1.869481632134146E-2    1.997362186568228E-2    1.216331174546641E-3   -1.472198499080062E-2   -2.998268781560947E-1    4.617214063364560E-1   -1.532948222575064E-2    5.851195513640820E-3
                        -2.992009511583517E-2   -3.404709636693559E-2    2.154626229267488E-2    1.836955167693735E-2   -1.531455570603867E-2    5.818205430357560E-3   -3.155496069089202E-1    4.611391441973945E-1

 5.500000000000000E8    -2.542351872003675E-1    4.851574864676004E-1   -9.922549935833419E-3    2.647200465228348E-2    1.996438726217277E-2    1.895231504972832E-3   -3.943255477918336E-2   -2.486318968648022E-3
                        -9.973803613745608E-3    2.654173515670491E-2   -2.611634997359761E-1    4.701804247424216E-1   -5.795738929101828E-3   -7.741191584099596E-3    2.232672603703802E-2   -9.613670184154745E-4
                         2.001440474675200E-2    1.921857940514581E-3   -5.823691759786566E-3   -7.752888742452427E-3   -2.532570732505666E-1    4.906781148356120E-1   -8.480970387591099E-3    2.132673620318744E-2
                        -3.945569643043718E-2   -2.471351975078908E-3    2.229567183270397E-2   -9.817055856579317E-4   -8.488714786060718E-3    2.130403797067030E-2   -2.561991774870050E-1    4.944981237862497E-1

 5.625000000000000E8    -2.153745043357912E-1    4.793804874656950E-1    1.591556484043670E-2    3.082863488084328E-2    1.155770268447740E-2   -5.039439654568694E-3   -2.580758666862523E-2    2.118327569973200E-2
                         1.591065700037446E-2    3.088183608991891E-2   -2.336458425103642E-1    4.737760553049077E-1   -2.515853933046909E-3   -7.415443292379036E-4    1.084854552298508E-2   -9.545994089945766E-3
                         1.157204934986755E-2   -5.036477482213917E-3   -2.528113962771986E-3   -7.239883977139781E-4   -2.195379411891334E-1    4.866654949128174E-1    1.350580008458675E-2    2.217724145110701E-2
                        -2.577085383646592E-2    2.119294930934964E-2    1.088054175328816E-2   -9.590872112055591E-3    1.350159459111337E-2    2.215135663787401E-2   -2.155052578455006E-1    4.777406223918107E-1

 5.750000000000000E8    -2.161613910478860E-1    4.741249587130405E-1    3.187363475726829E-2    5.731231230570942E-3    9.840865619339232E-3   -4.252279727027316E-3   -5.664019759920581E-3    2.664711984441606E-2
                         3.186628962821230E-2    5.764348760393541E-3   -2.226876706261615E-1    4.800787399012801E-1    1.990094918260282E-3   -3.936930665318363E-3    5.976953563854398E-3   -5.938611797905329E-3
                         9.808262379967007E-3   -4.309522951101807E-3    1.989183122419386E-3   -3.962263416039101E-3   -2.138464642517984E-1    4.840317259352525E-1    2.080689072722967E-2    4.318906849876447E-4
                        -5.672475514665517E-3    2.662900349298869E-2    5.977206105382401E-3   -5.912838463971389E-3    2.080597830907140E-2    4.679939635069062E-4   -2.186665428160700E-1    4.706870347793875E-1

 5.875000000000000E8    -2.145803852485456E-1    5.012342722598214E-1    1.716670983117364E-2   -1.490622697488740E-2    1.148762484188223E-2   -9.752330808815097E-3    6.889195526676556E-3    2.056208859282415E-2
                         1.720065895845413E-2   -1.486213406233137E-2   -2.063321930139433E-1    5.005925386340822E-1   -9.066617308463275E-4   -9.130166845795087E-3    9.099356929033544E-3   -8.707883089368828E-3
                         1.149122957662066E-2   -9.777010850759217E-3   -8.892335928172960E-4   -9.168514066955973E-3   -2.052181092728148E-1    5.041893899798190E-1    5.504492345312996E-3   -9.624266901377463E-3
                         6.896121450304148E-3    2.059691408164202E-2    9.091453338421528E-3   -8.667758077352027E-3    5.500833413959251E-3   -9.586095634604041E-3   -2.116742470421483E-1    4.993879651649242E-1

 6.000000000000000E8    -1.837427537342997E-1    5.305254750477182E-1   -1.628958466411827E-3   -9.653417888652432E-3    5.824450398432068E-3   -1.961538086263438E-2    1.339945824800505E-2    1.664686560816096E-2
                        -1.636092542835861E-3   -9.660338081392411E-3   -1.729523811329031E-1    5.159913629898968E-1   -1.031109428045992E-2   -1.138226503789012E-2    5.179367219901355E-3   -1.887390082950789E-2
                         5.820472164756863E-3   -1.960924252672335E-2   -1.035553808719674E-2   -1.137029310578284E-2   -1.741954122794304E-1    5.238600515856232E-1   -5.171801972380358E-3    1.337497683950782E-3
                         1.344512461361842E-2    1.666194231561163E-2    5.163397184825772E-3   -1.889860538248899E-2   -5.177225793375108E-3    1.358369264732655E-3   -1.707243915879488E-1    5.227743751164760E-1

 6.125000000000000E8    -1.370202871857527E-1    5.381413880878813E-1    1.804516880745398E-3    5.983923045541213E-3   -1.019255934368166E-2   -2.347235851403265E-2    2.514909736590475E-2    9.611038669485261E-3
                         1.822090967398426E-3    6.006742013650179E-3   -1.354918704528196E-1    5.176643097407351E-1   -2.135800948382020E-2    1.065642981707822E-3   -1.217473942201375E-2   -2.368232113768423E-2
                        -1.025279002949115E-2   -2.350791631294834E-2   -2.135201668567731E-2    1.141313613218214E-3   -1.331920811707915E-1    5.248441196802360E-1    6.349067614201050E-3    1.413211666564445E-2
                         2.514212163574085E-2    9.629283658591456E-3   -1.217777161210648E-2   -2.367992414376614E-2    6.360716678452591E-3    1.413784471897221E-2   -1.208196856967352E-1    5.134711353921927E-1

 6.250000000000000E8    -9.647315313667916E-2    5.211484589691567E-1    1.871351530507313E-2    1.074953347676764E-3   -2.676774960404770E-2   -1.073453668815624E-2    2.964243191355125E-2   -1.180913001714014E-2
                         1.869374584560558E-2    1.041923590870985E-3   -9.754497587127679E-2    5.047742422415086E-1   -1.242221582908319E-2    1.953039165469970E-2   -2.985476716769668E-2   -8.125559099565685E-3
                        -2.679832042397685E-2   -1.077482504304161E-2   -1.236728803962982E-2    1.953018629764705E-2   -9.836613295547733E-2    5.061199420482658E-1    2.472214427912982E-2    2.384240144329158E-3
                         2.964183893945942E-2   -1.179731539028499E-2   -2.985930826306906E-2   -8.093382521825652E-3    2.475234301855126E-2    2.376685347851323E-3   -9.391906966236424E-2    4.810228656452814E-1

 6.375000000000000E8    -7.880711802810171E-2    4.964146311940505E-1    1.667107468751447E-2   -2.053418330774504E-2   -2.703236013994694E-2    1.070613019941782E-2    1.315001474375210E-2   -2.923511650770287E-2
                         1.668509587493766E-2   -2.054474929525318E-2   -7.783909990795206E-2    4.774869601447594E-1    8.534050872161318E-3    1.903646776013490E-2   -2.681818996907060E-2    1.654008540142108E-2
                        -2.697443839964426E-2    1.077933638416834E-2    8.566338925131702E-3    1.904280398102141E-2   -8.691255227930424E-2    4.823172529197052E-1    1.821946500558112E-2   -2.175686482208350E-2
                         1.315040811325363E-2   -2.924915792778119E-2   -2.671213108979426E-2    1.654357506408206E-2    1.823583358570300E-2   -2.169580063660468E-2   -9.643056762365208E-2    4.582581536376619E-1

 6.500000000000000E8    -7.310398606071225E-2    4.902974924438431E-1   -6.679881904035783E-3   -2.631364391544258E-2   -1.308678889840801E-2    2.494597876661247E-2   -6.376489791393113E-3   -3.004347446834674E-2
                        -6.622267390415455E-3   -2.633640821359211E-2   -7.507891592447073E-2    4.659530865952385E-1    1.527315291453720E-2    1.152689129751785E-3   -7.441316800856348E-3    2.886799208426265E-2
                        -1.312066180364780E-2    2.499988972804566E-2    1.527125370545020E-2    1.157739974161182E-3   -8.275679633909609E-2    4.780989084352385E-1   -5.906978897144002E-3   -2.411787206818494E-2
                        -6.392858484656907E-3   -3.005298744560028E-2   -7.444939464723931E-3    2.885981779067269E-2   -5.889544640641078E-3   -2.412017505583931E-2   -9.648481465322946E-2    4.637844819022924E-1

 6.625000000000000E8    -5.076468412450730E-2    4.933606489948423E-1   -1.898681161821632E-2   -8.533236434529556E-3    6.040062188456492E-3    2.639240921021050E-2   -2.429610580857061E-2   -2.333230519792443E-2
                        -1.901123066495863E-2   -8.580879441343302E-3   -5.972765279260567E-2    4.665972677668155E-1    2.064459769208972E-3   -7.579292418986899E-3    1.295801857655658E-2    2.468564837554160E-2
                         6.101275413544947E-3    2.641330299332045E-2    2.092902395001912E-3   -7.596985362694825E-3   -6.592777326698378E-2    4.799140430476272E-1   -1.432160204605624E-2   -6.647555819638352E-3
                        -2.431465138311766E-2   -2.329714435930497E-2    1.300275119646255E-2    2.464619847242371E-2   -1.430592957871820E-2   -6.639237320718593E-3   -7.184142941728455E-2    4.702679278440554E-1

 6.750000000000000E8    -1.855655141704524E-2    4.826437929070115E-1   -1.053691022891930E-2    4.422661708893058E-3    1.949095008473704E-2    1.442183822132614E-2   -3.846439986539756E-2   -2.154420203658216E-3
                        -1.051300786679990E-2    4.415804030302379E-3   -3.057453766655013E-2    4.582212246853292E-1   -5.280191915870202E-3    2.204749754423577E-3    2.295755828750260E-2    8.126067902217066E-3
                         1.944609614209258E-2    1.445140532717636E-2   -5.297274100052298E-3    2.225991070508024E-3   -4.032283720377221E-2    4.746113129791102E-1   -4.447570687231375E-3    2.107154312875325E-3
                        -3.849419454114370E-2   -2.153802094829572E-3    2.294995446861900E-2    8.088858014550494E-3   -4.455114753713393E-3    2.074659363161466E-3   -4.018531430820035E-2    4.588034790321414E-1

 6.875000000000000E8     9.184073557212033E-3    4.562618605375486E-1   -7.454741682561951E-4    2.211066584566650E-3    2.025838850720952E-2    8.952373449981273E-4   -3.112642708374696E-2    2.744868720293608E-2
                        -7.172680211256490E-4    2.173899742630959E-3   -4.258970673205324E-3    4.297521709754462E-1    2.825365221431998E-3    9.748454640805124E-3    1.827072537101575E-2   -5.954058555633353E-3
                         2.030553927898141E-2    8.570167449742172E-4    2.813883356828078E-3    9.709811538013396E-3   -1.509727050174491E-2    4.552637889390156E-1    2.307084168759482E-3   -4.784397683454007E-3
                        -3.113469226145996E-2    2.744954030610180E-2    1.827999629251022E-2   -5.913533865253360E-3    2.315480630147662E-3   -4.794708685331246E-3   -1.697502661878613E-2    4.327727167027938E-1

 7.000000000000000E8     2.043403312323020E-2    4.199714904698237E-1   -1.036115260282021E-3   -5.704257489187171E-3    1.724142352837238E-2   -8.161637751782313E-3   -2.274214189598938E-3    4.155002945199770E-2
                        -1.016502673534272E-3   -5.692216915668410E-3    1.440304392516252E-3    3.939656233870194E-1    1.327418812712487E-2    3.908304361103278E-3    1.104360457840304E-2   -1.154270666850070E-2
                         1.723882974688428E-2   -8.191571355489750E-3    1.329712494757424E-2    3.877646085980275E-3   -2.931845640203468E-3    4.278672918929535E-1   -5.444201376535467E-3   -1.289110294827764E-2
                        -2.257672954256409E-3    4.154395861367089E-2    1.102101485480782E-2   -1.154988491378288E-2   -5.437669527981218E-3   -1.284336976708504E-2   -9.392460809696454E-3    4.040730956178779E-1

 7.125000000000000E8     1.269858766936791E-2    3.930207912946018E-1   -1.044571853558260E-2   -6.882143076640547E-3    1.042833865925578E-2   -1.656930090628575E-2    2.510404071743276E-2    2.939189162367649E-2
                        -1.044564920424792E-2   -6.908876632822728E-3   -7.948500455179723E-3    3.727609746679160E-1    1.311190452857755E-2   -9.244737549043727E-3    3.864869808385061E-3   -1.443686765201516E-2
                         1.042416294868162E-2   -1.658950194471817E-2    1.310235675472874E-2   -9.255700912422792E-3   -3.311699208732880E-3    4.079522654231127E-1   -1.753035556698027E-2   -6.149858321935033E-3
                         2.507807624035013E-2    2.945150526293830E-2    3.886217806550084E-3   -1.443826019646306E-2   -1.752655833448927E-2   -6.143218244152176E-3   -1.105842215586710E-2    3.860568130506026E-1

 7.250000000000000E8     8.472416670884560E-3    3.848479735677156E-1   -1.541830004113092E-2    3.457204078352539E-3   -1.065435929444734E-3   -1.889363587905251E-2    3.461454202405434E-2    6.655282042288548E-3
                        -1.542598093741235E-2    3.500316850240704E-3   -8.631163819397320E-3    3.671545056552148E-1    6.291660112795629E-4   -1.635393370946828E-2   -3.511517390882809E-3   -1.332599645040887E-2
                        -1.094471667143505E-3   -1.890116458642710E-2    5.656069993782332E-4   -1.635259087667651E-2    1.611787616899866E-3    4.003701039879093E-1   -1.678601792045199E-2    7.738604500709663E-3
                         3.460677346437299E-2    6.659289769615189E-3   -3.528269609963221E-3   -1.331921098207056E-2   -1.680198952776157E-2    7.740162738180166E-3   -5.198984486389243E-3    3.766925438134617E-1

 7.375000000000000E8     1.916181530777975E-2    3.760087122313286E-1   -8.421076904157240E-3    1.240350431454148E-2   -1.050988117123251E-2   -1.488704032197665E-2    3.098158219936177E-2   -1.421896221707054E-2
                        -8.393508565222384E-3    1.240325873815667E-2    5.437414525998266E-3    3.540956611918426E-1   -1.178361912898568E-2   -8.600966929337768E-3   -8.774251653414174E-3   -1.000753769593618E-2
                        -1.051646548680106E-2   -1.486091054777696E-2   -1.178273309875198E-2   -8.614569320284846E-3    1.992855607077300E-2    3.863804217592161E-1   -6.603462466017203E-3    1.383844298998901E-2
                         3.097391522558023E-2   -1.422493251354024E-2   -8.770315881361191E-3   -9.994583295489438E-3   -6.599391214532473E-3    1.382030855629492E-2    1.001297844956437E-2    3.601670735642903E-1

 7.500000000000000E8     3.477261382228727E-2    3.522534824814235E-1    5.319150949519664E-4    1.142049880658581E-2   -1.715544057401178E-2   -7.115782982241507E-3    1.624969547411382E-2   -3.055000241453605E-2
                         5.479386548713663E-4    1.139557477936187E-2    1.455583485240569E-2    3.234808872123621E-1   -9.778004897051435E-3    5.075019960062961E-3   -1.348884543545253E-2   -5.008947905731889E-3
                        -1.719214338090928E-2   -7.137074584451442E-3   -9.788948179629154E-3    5.097251164506039E-3    3.514510173067617E-2    3.541251013126618E-1    1.467027482644111E-3    1.010822011174146E-2
                         1.620782178703380E-2   -3.055355287089255E-2   -1.350056550873841E-2   -5.012712828955252E-3    1.495403842365470E-3    1.010708300219812E-2    2.226157540652618E-2    3.277883799762250E-1

 7.625000000000000E8     3.497137355601913E-2    3.142094001833211E-1    3.458966355429065E-3    6.049349333858594E-3   -1.903548882779455E-2    4.316351668745017E-3   -6.261508311534118E-3   -3.418866199747315E-2
                         3.447073122222310E-3    6.050814683335516E-3    2.195434935158669E-3    2.898866771970621E-1    2.476759792068812E-3    6.611638627410555E-3   -1.560581580682070E-2    4.152132569571195E-3
                        -1.905501798741645E-2    4.349964037115294E-3    2.484567235431997E-3    6.646634419718383E-3    2.884797474717638E-2    3.155336612258176E-1    1.578112234861230E-3    4.916919800856745E-3
                        -6.254350976542476E-3   -3.422568022907367E-2   -1.559864309806125E-2    4.137711889575570E-3    1.580830638157618E-3    4.890350067962967E-3    1.388132542216085E-2    2.868796841672425E-1

 7.750000000000000E8     1.124509465865604E-2    2.879942312297569E-1    9.075833169557209E-4    3.376822950006369E-3   -1.247148142757458E-2    1.584896852681424E-2   -2.665165846510448E-2   -2.316290133552937E-2
                         9.198861478673562E-4    3.358169729091012E-3   -2.124268016104230E-2    2.753387810225872E-1    5.458809021617442E-3   -3.568161381647876E-3   -9.700552186075085E-3    1.405284493398261E-2
                        -1.245479038615254E-2    1.585617118900557E-2    5.450900222589461E-3   -3.556302323737597E-3    7.521350556917363E-3    2.943975122028173E-1   -1.069675537433535E-3    5.514920869223253E-3
                        -2.663567526030189E-2   -2.316394054953836E-2   -9.657943559427479E-3    1.403989509642395E-2   -1.051422102287679E-3    5.511925981102660E-3   -1.422690052977325E-2    2.633677348363023E-1

 7.875000000000000E8    -7.176843844886576E-3    2.865642991338612E-1   -5.785355150419432E-4    6.409489127291207E-3    8.709978973359579E-4    1.976862551143817E-2   -3.575831668844680E-2   -5.724754600465074E-4
                        -5.759366309302359E-4    6.426599932081726E-3   -3.285982526464634E-2    2.727795670544071E-1   -3.265178296518327E-3   -8.302377830335375E-3    2.197647585559709E-3    1.678349544357726E-2
                         9.068657427232140E-4    1.976345038384961E-2   -3.294551687381396E-3   -8.318391012418496E-3   -4.526062524548779E-3    2.874536488715563E-1    1.141537385822134E-3    8.887912859295742E-3
                        -3.571910743411760E-2   -5.798846058628525E-4    2.216156575165262E-3    1.672637127763271E-2    1.116725156972600E-3    8.885069255674196E-3   -3.426214365993409E-2    2.610510201788130E-1

 8.000000000000000E8    -6.398429865212460E-3    2.836329718733970E-1    3.262460310151450E-3    9.607091608746069E-3    1.317245321240072E-2    1.344414466495133E-2   -2.693490701806982E-2    2.256175656255151E-2
                         3.304734845414138E-3    9.602686918837075E-3   -3.677280649923401E-2    2.630841771387731E-1   -1.083134732865148E-2   -1.478951722198608E-3    1.272963942246545E-2    9.873898788505529E-3
                         1.319953026996061E-2    1.342086779373765E-2   -1.082028378910842E-2   -1.492689635219951E-3   -9.505590518307756E-3    2.744620102673997E-1    5.719231403964445E-3    8.800656274310769E-3
                        -2.690217173458066E-2    2.256482412049121E-2    1.272048017946748E-2    9.847189813600190E-3    5.724676845767719E-3    8.790224980524725E-3   -3.932263049129882E-2    2.566037508000088E-1

 8.125000000000000E8    -6.481288892839846E-3    2.635421677497347E-1    1.063964063273877E-2    8.955103195036082E-3    1.695827070273474E-2    4.265615120342545E-4   -5.990240704099247E-3    3.315653947310143E-2
                         1.067286944410728E-2    8.949953143820031E-3   -4.828280454018932E-2    2.466632617947481E-1   -7.960787004477405E-3    8.119262256173427E-3    1.372827978801678E-2   -2.661819371598112E-3
                         1.696235674601526E-2    4.281007865931023E-4   -7.955231278764399E-3    8.103612664177083E-3   -2.251263518765345E-2    2.557624973394717E-1    1.055524519158891E-2    6.498247426396334E-3
                        -6.007784797384816E-3    3.316895611788379E-2    1.372187898967483E-2   -2.678408969598940E-3    1.056812252162485E-2    6.531300209335392E-3   -4.661668660152601E-2    2.388315801292948E-1

 8.250000000000000E8    -2.521728919979045E-2    2.389720049224513E-1    1.660759127839457E-2   -2.222267337564015E-4    1.011109607935078E-2   -9.494365792637365E-3    1.552897788292609E-2    2.844292344147949E-2
                         1.661505216174857E-2   -2.145216623733566E-4   -6.969708659035938E-2    2.363130529173745E-1    1.194095126119622E-3    1.075466057103382E-2    4.793447161845285E-3   -9.091416307062594E-3
                         1.008005747188599E-2   -9.496410930547343E-3    1.213664528824987E-3    1.074323598951918E-2   -4.602712045516438E-2    2.431665543447678E-1    1.400066940172528E-2   -1.115010652454476E-3
                         1.550405460626950E-2    2.847078081939085E-2    4.790985603226544E-3   -9.090378724505360E-3    1.397485964498124E-2   -1.082539483339919E-3   -7.185900662821325E-2    2.211592781473731E-1

 8.375000000000000E8    -5.736019147336786E-2    2.302414429970294E-1    1.068721295077366E-2   -1.123787199575787E-2    7.439210466392832E-4   -9.935759821534305E-3    2.856698430629240E-2    1.207201527735555E-2
                         1.069268215760685E-2   -1.121033870345600E-2   -9.125431707449407E-2    2.368101794398667E-1    7.943431982939800E-3    4.336583550036892E-3   -2.551108465720828E-3   -5.274589147525405E-3
                         7.143672832841227E-4   -9.953042820605317E-3    7.990445389183608E-3    4.331561831142515E-3   -7.181956525127839E-2    2.433802334528562E-1    8.215703103765622E-3   -8.887197589587007E-3
                         2.857890585330077E-2    1.207632665369588E-2   -2.536415428256223E-3   -5.259867252727006E-3    8.215324263924507E-3   -8.901376281324900E-3   -1.052726821746879E-1    2.231302384286897E-1

 8.500000000000000E8    -8.277406640585376E-2    2.399526470803162E-1    8.610068410244843E-5   -1.073851713188152E-2   -3.168156088480287E-3   -5.520775695515200E-3    2.889294368266638E-2   -7.321043120211489E-3
                         1.053501446959001E-4   -1.076443191347550E-2   -1.071596079340481E-1    2.430989335686429E-1    4.962971249754565E-3   -3.525943882312427E-3   -1.562601925522451E-3    6.548850075727106E-5
                        -3.185435671581485E-3   -5.512619744017312E-3    4.955158747522309E-3   -3.538480717354138E-3   -8.967302360168067E-2    2.532035313342806E-1    9.746985010813749E-4   -6.818972821819556E-3
                         2.891225488721494E-2   -7.312602735393236E-3   -1.536158844419371E-3    9.015120354610197E-5    9.642021832605536E-4   -6.847982053570993E-3   -1.248261526091892E-1    2.416701117472648E-1

 8.625000000000000E8    -9.228793403328078E-2    2.515880006694141E-1   -2.358198713693957E-3   -4.449370928231563E-3   -3.360511420630060E-3   -2.652675617258825E-3    1.854529351074996E-2   -2.323972316296989E-2
                        -2.358279602066275E-3   -4.465589194892926E-3   -1.173499159401859E-1    2.497978051125572E-1   -2.111108829024918E-3   -2.543548104052317E-3    1.923646124944730E-3   -5.572227043500786E-4
                        -3.357088056573244E-3   -2.688452358038258E-3   -2.094988013806344E-3   -2.551048078676467E-3   -9.773836618251523E-2    2.631024153484389E-1    1.568043450563910E-3   -2.972862086442792E-3
                         1.856533594556717E-2   -2.324548283739733E-2    1.902411714465874E-3   -5.715805502032879E-4    1.585327206629240E-3   -2.940686851548884E-3   -1.265926155936354E-1    2.548839262006706E-1

 8.750000000000000E8    -9.775422830693806E-2    2.533759657994271E-1    7.064227646098076E-4   -2.432891438267961E-3   -3.048551921616794E-3   -1.058907507306855E-3   -5.255146060739478E-4   -2.973894193006420E-2
                         6.903524109239537E-4   -2.492257929950963E-3   -1.256864677574197E-1    2.541836718677523E-1   -1.759220895795755E-3    3.526163806568740E-3    1.299594934415606E-3   -3.640461560875277E-3
                        -3.059711415291363E-3   -1.036716852598977E-3   -1.794210263481139E-3    3.528407871665132E-3   -1.016653507662808E-1    2.674686991667915E-1    4.050478146084996E-3   -4.568912746684963E-3
                        -5.232507459074281E-4   -2.973078510219275E-2    1.348540000523972E-3   -3.610094531652612E-3    4.050832416433186E-3   -4.599811699246509E-3   -1.291526972684944E-1    2.545395511315725E-1

 8.875000000000000E8    -1.111437690132153E-1    2.534893840497970E-1    2.022392269325190E-3   -5.774743211477897E-3   -2.355404557039628E-3   -1.722341002694894E-4   -1.894918386418025E-2   -2.174014316328198E-2
                         2.010433219969028E-3   -5.820384275299268E-3   -1.363333847423792E-1    2.577060137476586E-1    3.863373682669439E-3    4.028191034346652E-3   -1.607040005051651E-3   -4.280828529214818E-3
                        -2.325943904849745E-3   -2.143795971505459E-4    3.875905155844159E-3    4.039347825573150E-3   -1.092098814670472E-1    2.679988438226316E-1    2.424587210855885E-3   -9.114484432847455E-3
                        -1.891408934343879E-2   -2.172846972607443E-2   -1.612508965446657E-3   -4.291522092626242E-3    2.419778644082469E-3   -9.119609467191214E-3   -1.433706521658335E-1    2.550935087914014E-1

 9.000000000000000E8    -1.278545153833823E-1    2.633630039495228E-1   -2.514359582320409E-3   -8.825144684689576E-3   -2.197601195415898E-3   -2.146991870436955E-4   -2.734692092467925E-2   -4.746634544023270E-3
                        -2.512873595647930E-3   -8.834763508340402E-3   -1.503041906706991E-1    2.658223728815611E-1    6.218436064172718E-3   -7.461607437120361E-4   -3.953407724869171E-3   -2.925729073806743E-3
                        -2.199041570261750E-3   -1.964449191294139E-4    6.222145748391625E-3   -7.733761388918103E-4   -1.224032230734338E-1    2.730870648119288E-1   -4.059783839198874E-3   -1.065779589730211E-2
                        -2.734866193414763E-2   -4.723275621664933E-3   -3.937691269602748E-3   -2.935259932372286E-3   -4.068815265392110E-3   -1.064902103077409E-2   -1.586755372983489E-1    2.683276321176828E-1

 9.125000000000000E8    -1.371715067792576E-1    2.817692637255964E-1   -8.318993971319591E-3   -5.909071995737774E-3   -3.044503429313363E-3    3.595940992631794E-4   -2.337629942516978E-2    1.339738910122214E-2
                        -8.308860476789880E-3   -5.888687903798583E-3   -1.607277561015275E-1    2.820732181824953E-1    3.338561137747628E-3   -4.701985000087934E-3   -5.468611978128060E-3   -5.716381574094055E-4
                        -3.053563827355204E-3    3.777604612644955E-4    3.314612517494713E-3   -4.705063706718463E-3   -1.323492643237259E-1    2.879521383891661E-1   -9.508191071615272E-3   -5.998484750696988E-3
                        -2.340789617098014E-2    1.341197316527396E-2   -5.458421195533307E-3   -5.944060211214572E-4   -9.482395016926352E-3   -6.002732629711349E-3   -1.628426046916241E-1    2.878042574931446E-1

 9.250000000000000E8    -1.363675142876899E-1    2.995068346029028E-1   -9.642672594070952E-3    3.939684013213551E-4   -3.319072524700553E-3    2.672082085987365E-3   -8.586711964605195E-3    2.452374347644967E-2
                        -9.625118663303156E-3    3.963899048865564E-4   -1.613981521115061E-1    2.997011232172546E-1   -3.838943195535533E-4   -4.308781600866126E-3   -5.455055547089178E-3    3.053363393617769E-3
                        -3.306019891248219E-3    2.674490780723761E-3   -3.805608833311558E-4   -4.298809504005407E-3   -1.316353483196188E-1    3.042682384909916E-1   -1.005280972423285E-2    2.065517878965639E-4
                        -8.576141828079954E-3    2.451191255550426E-2   -5.439531697973733E-3    3.058712396480782E-3   -1.006087965820030E-2    2.064110442255293E-4   -1.576806181204063E-1    3.015565681795253E-1

 9.375000000000000E8    -1.308516915828496E-1    3.104923569226685E-1   -6.253950954369905E-3    5.466360194067557E-3   -8.542675601241080E-4    5.011171244845778E-3    9.359354691963914E-3    2.241078252861315E-2
                        -6.238990284366049E-3    5.486286193647755E-3   -1.563204429585285E-1    3.112177076969107E-1   -1.434510715396032E-3   -2.616335475539998E-3   -2.379553764030725E-3    6.140885957873247E-3
                        -8.659701067254866E-4    4.980999163409841E-3   -1.464446467569560E-3   -2.577957388801841E-3   -1.254765935183020E-1    3.129321697298496E-1   -6.870025451376105E-3    5.000196864906890E-3
                         9.386983631474834E-3    2.242166685123895E-2   -2.380350450768865E-3    6.117124567118809E-3   -6.854105524593197E-3    5.005108410800426E-3   -1.527352488341279E-1    3.069998329949808E-1

 9.500000000000000E8    -1.273634513583877E-1    3.152328395598332E-1   -4.733331531387295E-4    5.945999500093308E-3    3.118183791200750E-3    4.283267179014951E-3    1.955176097123721E-2    9.220444959412171E-3
                        -4.522974228224053E-4    5.944018065840993E-3   -1.527418686871281E-1    3.166741225795282E-1   -1.615110513286903E-3   -1.710114009897172E-3    2.079641489626722E-3    6.012416988078449E-3
                         3.119332412160221E-3    4.287287973698588E-3   -1.611620772808735E-3   -1.704586643293021E-3   -1.230833526327872E-1    3.150091411858711E-1   -1.498732852884251E-3    5.606252675568976E-3
                         1.956165739555168E-2    9.239067681198497E-3    2.070915535404329E-3    6.008649173172463E-3   -1.480341819404518E-3    5.598278734440389E-3   -1.530366991089554E-1    3.098106765429076E-1

 9.625000000000000E8    -1.289712061603793E-1    3.197580249404597E-1    2.286751291821248E-3    1.665980147328079E-3    4.770867139137472E-3    2.550036547378163E-4    1.756260069285212E-2   -4.643244971974774E-3
                         2.310591454912850E-3    1.674736582519074E-3   -1.532228841154611E-1    3.220804574565513E-1   -1.648032177863090E-3   -1.025290476836055E-3    4.816568195513926E-3    2.726440620143987E-3
                         4.767091067184313E-3    2.699384137272132E-4   -1.667691984452812E-3   -1.016051749730496E-3   -1.267215423679735E-1    3.189527840807954E-1    8.588840074748995E-4    1.929530285579202E-3
                         1.759583127940021E-2   -4.642230513680345E-3    4.787302686595304E-3    2.733021733398484E-3    8.525704144460360E-4    1.953420331812962E-3   -1.566599988160091E-1    3.163413419635009E-1

 9.750000000000000E8    -1.311323269002609E-1    3.288477063401126E-1   -6.221325900161097E-4   -1.629203217883229E-3    2.152856260587396E-3   -2.846314067314309E-3    9.600190746762912E-3   -1.136847996484463E-2
                        -6.206813943987425E-4   -1.655579482982479E-3   -1.533319076269235E-1    3.313281611961228E-1   -1.281124516612899E-3   -6.919709777247258E-4    3.963716298870289E-3   -6.580905037853357E-4
                         2.144795216086652E-3   -2.866648164902067E-3   -1.261781279436875E-3   -7.044214494840277E-4   -1.290772403125499E-1    3.291907021948905E-1   -1.655037285635558E-3   -3.193588600108930E-4
                         9.567126612770507E-3   -1.138000490902308E-2    3.999345583745428E-3   -6.513572367950875E-4   -1.650073128890557E-3   -3.132944864052297E-4   -1.569571314807771E-1    3.273557269663159E-1

 9.875000000000000E8    -1.278374308907479E-1    3.405531801540911E-1   -4.297393684982100E-3    6.950091956982413E-4   -1.167736717777874E-3   -1.582808068813056E-3    2.152906405965619E-3   -1.271507549583496E-2
                        -4.322896169812333E-3    7.209844491867203E-4   -1.485593688370526E-1    3.415783964333489E-1   -1.286723039703024E-3   -1.501818960138073E-3    1.862679185754340E-3   -1.118007832034752E-3
                        -1.156411188056833E-3   -1.574322627798390E-3   -1.305848520527294E-3   -1.469766748826664E-3   -1.241519945879058E-1    3.404927801964299E-1   -4.119802387166295E-3    2.112478097275441E-3
                         2.180349478765464E-3   -1.271957412667243E-2    1.869431857581835E-3   -1.095337257044806E-3   -4.112185876682126E-3    2.109636586910216E-3   -1.512366435307865E-1    3.377690505206065E-1

 1.000000000000000E9    -1.189088901516630E-1    3.484757684332741E-1   -2.856236588673443E-3    5.168162585262499E-3   -3.950849277463089E-4    1.405050068153312E-3   -4.368004253617252E-3   -1.131910483571482E-2
                        -2.841491074277170E-3    5.158726411488971E-3   -1.403985916471645E-1    3.475415206508740E-1   -3.558701945320440E-3   -1.784390679268410E-3    2.249567493420849E-3   -1.923107699243523E-4
                        -4.024164866686381E-4    1.412007946093781E-3   -3.574357897996998E-3   -1.786911609231556E-3   -1.148492275126985E-1    3.456506991098170E-1   -2.296287203835821E-3    5.774331488402488E-3
                        -4.355821794542741E-3   -1.133478027649027E-2    2.238678105749046E-3   -2.003465726709181E-4   -2.297972947580718E-3    5.761057718367661E-3   -1.426395684835174E-1    3.426527928534324E-1

 1.012500000000000E9    -1.096885213533958E-1    3.501471905438553E-1    1.752197483733269E-3    5.498220042544051E-3    2.659049235844587E-3    9.482710261254949E-4   -9.446720355708139E-3   -6.778362039088109E-3
                         1.766510506559626E-3    5.539784427386018E-3   -1.343041132222875E-1    3.484707311840960E-1   -5.708100371319789E-3    1.649303175619039E-3    3.730540400985295E-3   -2.052702186594212E-3
                         2.662607463138007E-3    9.350733781581911E-4   -5.709786458538433E-3    1.659314952823979E-3   -1.083283521347018E-1    3.448587384547825E-1    1.962676646977755E-3    5.839223939347119E-3
                        -9.451479049460511E-3   -6.785729054470111E-3    3.710289049569139E-3   -2.037301375290771E-3    1.952255664066438E-3    5.834048434001123E-3   -1.369956526713927E-1    3.423581426967982E-1

 1.025000000000000E9    -1.051456162865061E-1    3.487628814699338E-1    3.795587701022213E-3    2.127119878080297E-3    3.067182855474784E-3   -2.460245242333637E-3   -1.104635354381804E-2   -4.928917213620663E-4
                         3.807868822769285E-3    2.126647890341156E-3   -1.334210316541224E-1    3.486019273308734E-1   -3.106628169427257E-3    6.039873683158780E-3    2.005314508274389E-3   -5.412653801338469E-3
                         3.091607922222013E-3   -2.497657579701916E-3   -3.091815790812661E-3    6.053852180300502E-3   -1.075634725643194E-1    3.435995055308428E-1    3.864139424540967E-3    2.759325465296045E-3
                        -1.101540130076134E-2   -5.053188572380172E-4    1.991680095511063E-3   -5.417156505833671E-3    3.857406137773394E-3    2.726087780931797E-3   -1.373230045616258E-1    3.420772881029572E-1

 1.037500000000000E9    -1.048030457983275E-1    3.501560397448063E-1    2.161462708163455E-3   -2.604778038114141E-4    6.849790225670090E-5   -4.558461506119394E-3   -9.349406031922858E-3    5.299679009667820E-3
                         2.110242991311591E-3   -2.449264573767616E-4   -1.351883829636885E-1    3.525645913176134E-1    2.018700944853702E-3    6.007846527813884E-3   -2.548300999630911E-3   -6.021771138094452E-3
                         7.783930163111716E-5   -4.577991496881096E-3    2.024451709838624E-3    5.967305822557034E-3   -1.091574764953424E-1    3.469919814818588E-1    2.602621193322835E-3    6.862404214448807E-4
                        -9.333092694629170E-3    5.288161548982658E-3   -2.537066683379119E-3   -6.007532045404661E-3    2.596322955979109E-3    6.984025719212053E-4   -1.397544700202704E-1    3.466609541978438E-1

 1.050000000000000E9    -1.030488061931068E-1    3.550955218316835E-1    3.556501882466791E-4    4.341886562667738E-4   -3.396089768768815E-3   -3.281890861377785E-3   -4.971063887300901E-3    9.708898113643625E-3
                         3.460160428088954E-4    3.908845318486837E-4   -1.344424562754562E-1    3.593729351296944E-1    4.269851425837709E-3    2.442478527343483E-3   -6.046492364656325E-3   -2.807242106375518E-3
                        -3.376367643404452E-3   -3.295127927894434E-3    4.250918360648941E-3    2.452895300655634E-3   -1.075990831556037E-1    3.530586931723778E-1    1.591165226028710E-3    1.215098795060904E-3
                        -4.947823020395479E-3    9.696799339091783E-3   -6.066570070039081E-3   -2.802977345113580E-3    1.547472576141293E-3    1.220333185569601E-3   -1.386593954047909E-1    3.537052701536670E-1

 1.062500000000000E9    -9.852944536783864E-2    3.586889545225043E-1    7.374896503385157E-4    1.915986016380521E-3   -4.443687595082892E-3   -7.262561266784352E-6    1.799029119096825E-3    1.101532038029776E-2
                         7.407655252462169E-4    1.927930182444506E-3   -1.307945141972418E-1    3.643299149633216E-1    3.169543429148465E-3   -1.957114258178677E-4   -6.029934950560351E-3    1.785951988618841E-3
                        -4.424596217873016E-3   -2.896003981032767E-6    3.150056843419943E-3   -2.205723772122935E-4   -1.035619889318697E-1    3.568501172699758E-1    2.445976465395447E-3    1.889306989010158E-3
                         1.805830519063682E-3    1.103576197104044E-2   -6.024709697130251E-3    1.780933462596517E-3    2.468299732805414E-3    1.899620002842026E-3   -1.351085628779145E-1    3.581832133201817E-1

 1.075000000000000E9    -9.505687020168538E-2    3.588271963686308E-1    2.466027311940317E-3    2.294401587699045E-3   -2.895412177957925E-3    2.614835321821586E-3    8.320823833722485E-3    7.478488048354365E-3
                         2.440992834731743E-3    2.311490614712780E-3   -1.281669598994033E-1    3.664126545002145E-1    1.614345009214748E-3   -3.655058634438979E-4   -3.158992997726110E-3    4.666927605284572E-3
                        -2.903512346423889E-3    2.622812700479731E-3    1.601491745984686E-3   -4.193518069252675E-4   -1.012729353852882E-1    3.579349916937378E-1    3.975315827391801E-3    1.237828967070787E-3
                         8.313068924708032E-3    7.469956364474082E-3   -3.148939969895959E-3    4.668638262111204E-3    3.986455994234421E-3    1.239771714943010E-3   -1.332344082368504E-1    3.600093074766016E-1

 1.087500000000000E9    -9.526820858510969E-2    3.576778533184128E-1    4.353671342131982E-3    1.044797445760780E-3   -3.511581345426027E-4    3.206134374340104E-3    1.070073232914165E-2    4.565085081481708E-4
                         4.408203850537849E-3    1.035867360504670E-3   -1.284862300767951E-1    3.689401353368985E-1    1.781260847743181E-3    3.391720078466700E-4    2.626025756693606E-4    4.791493165922221E-3
                        -3.519220578518168E-4    3.209866831248288E-3    1.768140437048649E-3    3.561522878981244E-4   -1.020471200386002E-1    3.594341751869919E-1    5.010849854193354E-3   -7.341447565481719E-4
                         1.069715233621341E-2    4.536848866388823E-4    2.726533418984745E-4    4.811544292131708E-3    5.001402589401658E-3   -7.576980899307226E-4   -1.342246531697539E-1    3.625475728140596E-1

 1.100000000000000E9    -9.887385106624608E-2    3.587178401201540E-1    4.960684514424761E-3   -1.751730335169665E-3    1.391017338014457E-3    1.899646674144013E-3    7.929682422720215E-3   -5.876117304213873E-3
                         4.962100620070623E-3   -1.731043735789555E-3   -1.295847724305047E-1    3.743480429788340E-1    3.019202504729929E-3   -3.498708144927945E-4    2.460734096463910E-3    2.995198968268685E-3
                         1.392316244249255E-3    1.890684679375710E-3    3.058846197290707E-3   -3.610927188744862E-4   -1.040225555944504E-1    3.636126430101337E-1    4.365486515235014E-3   -3.393390606418089E-3
                         7.951380987039765E-3   -5.889176412035039E-3    2.466240223891235E-3    2.989822034572832E-3    4.359112696147210E-3   -3.417331005941595E-3   -1.362779107453633E-1    3.681095978382549E-1

 1.112500000000000E9    -1.025263362625603E-1    3.637448417639251E-1    3.077806085388180E-3   -4.251111727119158E-3    1.091443964991190E-3    2.131750203387473E-4    2.428093482376670E-3   -8.625247447636833E-3
                         3.084940577466697E-3   -4.234097402177173E-3   -1.289151806303399E-1    3.818729517457727E-1    3.040014174709906E-3   -2.618282556655941E-3    2.570559058483300E-3    8.230227853853131E-4
                         1.105471734038330E-3    2.125876276706497E-4    3.042284017557595E-3   -2.650094618872863E-3   -1.043457301394680E-1    3.699684028802934E-1    2.029799978890395E-3   -5.032764472454487E-3
                         2.458833747014687E-3   -8.651658958995553E-3    2.560222280278463E-3    8.074145066320184E-4    2.009174925553395E-3   -5.005437256959954E-3   -1.363205573669150E-1    3.762640887439045E-1

 1.125000000000000E9    -1.033194559370561E-1    3.708095577249089E-1    3.036220064505464E-4   -4.470901026867059E-3   -1.378741847367023E-4    3.326129651368545E-4   -2.806752070813225E-3   -7.519850062327565E-3
                         2.951072795895340E-4   -4.496750165650307E-3   -1.268712948821821E-1    3.891034135352016E-1    9.838834798126066E-4   -4.346198936358397E-3    1.603108464682514E-3    2.235871849202838E-4
                        -1.396184471305761E-4    3.557175238669393E-4    9.657695246699675E-4   -4.320435762742695E-3   -1.027506691202762E-1    3.762010809554008E-1   -4.801097695784523E-4   -4.772051305518725E-3
                        -2.848987002118928E-3   -7.532815323111673E-3    1.586192984372798E-3    2.059182889735213E-4   -5.033585364086963E-4   -4.765534621347178E-3   -1.342240647884998E-1    3.841786084275031E-1

 1.137500000000000E9    -1.022123694789382E-1    3.772311015522545E-1   -1.099679048978031E-3   -3.099676685965537E-3    2.992196667911062E-4    1.748538314568221E-3   -5.917023299478649E-3   -4.093632476186750E-3
                        -1.126058665253525E-3   -3.085182649283158E-3   -1.251180322414800E-1    3.956477564375042E-1   -1.798124328266325E-3   -4.103719342234933E-3    1.842881604338672E-3    6.535286088787623E-4
                         2.712159479347359E-4    1.757993475794101E-3   -1.791136775522495E-3   -4.081029776563059E-3   -1.009654572118540E-1    3.814918151749431E-1   -1.933938198667361E-3   -3.346568647419482E-3
                        -5.927862164181579E-3   -4.102690412680347E-3    1.848831733770415E-3    6.478194947175168E-4   -1.919394830820914E-3   -3.358440902838004E-3   -1.322642561607869E-1    3.908530962743569E-1

 1.150000000000000E9    -1.014663439786440E-1    3.830556681503833E-1   -9.585850562017526E-4   -2.158755922407125E-3    2.460346390154532E-3    1.613114933021696E-3   -6.557846472772514E-3   -6.920730085585151E-5
                        -9.649721537365290E-4   -2.167852239957781E-3   -1.241280168844240E-1    4.025501691330406E-1   -3.603229028709718E-3   -1.940898970410996E-3    3.225689520474616E-3   -3.775502547260553E-4
                         2.483524254289340E-3    1.629581950887183E-3   -3.600695397667321E-3   -1.965490482354389E-3   -1.000608252117469E-1    3.870178602341378E-1   -2.026768147169452E-3   -2.116439094382915E-3
                        -6.554461925512791E-3   -7.039099579126418E-5    3.200936889429277E-3   -3.906598392566088E-4   -2.028004351844873E-3   -2.112133505889483E-3   -1.315206899892958E-1    3.977047791237542E-1

 1.162500000000000E9    -1.019054375197295E-1    3.900579013656412E-1   -9.573266966652908E-4   -2.600696806025405E-3    3.522451263446104E-3   -8.558817133924711E-4   -5.027043816721125E-3    3.274578772590874E-3
                        -9.322546135546068E-4   -2.602859458336679E-3   -1.234378181768057E-1    4.104783776381517E-1   -3.267799891787671E-3    5.349135404526916E-4    2.857431474573446E-3   -3.041557605332419E-3
                         3.520254957233091E-3   -8.732180098652202E-4   -3.277025540868891E-3    5.538374895226803E-4   -9.991738880243824E-2    3.937997334679943E-1   -1.868058194688321E-3   -1.924514316545228E-3
                        -4.985089831133457E-3    3.254983486663835E-3    2.879205854066147E-3   -3.056261078503558E-3   -1.855702453891548E-3   -1.922353132182998E-3   -1.315180542942856E-1    4.063779827933129E-1

 1.175000000000000E9    -1.025182888917332E-1    3.998081022553132E-1   -2.292063543533792E-3   -3.027217338040360E-3    1.955959131667418E-3   -3.272328487311336E-3   -2.232426107893637E-3    4.964462231226987E-3
                        -2.288409073455078E-3   -3.008528821449694E-3   -1.224109724784515E-1    4.198447937468512E-1   -1.505411552116851E-3    1.511151293340777E-3    1.960119553325280E-5   -4.597741445101065E-3
                         1.967986254342377E-3   -3.260754480616557E-3   -1.537359398562736E-3    1.548472225655982E-3   -9.953596908398954E-2    4.025289833458231E-1   -2.595216960304713E-3   -2.044628336033429E-3
                        -2.190205381291298E-3    4.971126538089239E-3    2.525026624161625E-5   -4.605210089962823E-3   -2.587989696950948E-3   -2.058076714177982E-3   -1.301069671870562E-1    4.172728263129133E-1

 1.187500000000000E9    -1.011558775912029E-1    4.117696108728505E-1   -4.098243590416244E-3   -1.875025241609767E-3   -6.996510159412068E-4   -3.573491776818450E-3    6.413923898611163E-4    4.969238800780851E-3
                        -4.113841926271371E-3   -1.854100367265051E-3   -1.199378962671058E-1    4.307849869489934E-1   -4.658459424820831E-4    7.553739269689772E-4   -2.986429126757356E-3   -3.365457259731843E-3
                        -7.167538224773914E-4   -3.538339445605937E-3   -4.688622645666653E-4    7.781107687042928E-4   -9.770883942735660E-2    4.130565218811557E-1   -3.936618975240750E-3   -1.215509170016213E-3
                         6.234383210691783E-4    4.963758249148758E-3   -2.929635532253145E-3   -3.327979514354206E-3   -3.932042252615621E-3   -1.182326130657507E-3   -1.261886777626885E-1    4.292350647996745E-1

 1.200000000000000E9    -9.706295159858447E-2    4.239518732526824E-1   -4.622318648887103E-3    4.815862910899620E-4   -2.450532742126771E-3   -2.064479561248739E-3    3.010535678677843E-3    3.823005860030524E-3
                        -4.625999487050590E-3    4.711198108471049E-4   -1.148945711412718E-1    4.424635852898208E-1   -1.055043739920315E-3    8.292637153685524E-5   -4.003627560868985E-3   -6.718795095748245E-4
                        -2.516691541082606E-3   -2.056836125945256E-3   -1.057353640047761E-3    1.152448373307960E-4   -9.379266344201963E-2    4.239116883732406E-1   -4.408051166665568E-3    8.591891675517543E-4
                         3.012285754222672E-3    3.820574146385686E-3   -4.009077346665487E-3   -6.556589393310970E-4   -4.402132441253482E-3    8.369106484208270E-4   -1.200432392138313E-1    4.406529358544949E-1

 1.212500000000000E9    -9.156204501037883E-2    4.348366892497156E-1   -3.564734506404658E-3    2.459355286866532E-3   -2.713712477313313E-3   -1.173352583905644E-4    4.625436356673032E-3    1.546251796876979E-3
                        -3.559874949819237E-3    2.471017396772238E-3   -1.077903778112736E-1    4.533888810707924E-1   -1.940889095403538E-3    1.043691236194692E-3   -3.100264429010621E-3    1.619974966203815E-3
                        -2.736131208705628E-3   -1.321757880651508E-4   -1.918490679562326E-3    1.018414041062025E-3   -8.840723381926494E-2    4.339274970466671E-1   -3.472496764168497E-3    2.780567356988966E-3
                         4.577266648086784E-3    1.524151496967548E-3   -3.114700847551563E-3    1.622573104909597E-3   -3.427390137548135E-3    2.778299678033586E-3   -1.127937031817073E-1    4.509854055465171E-1

 1.225000000000000E9    -8.569016983664057E-2    4.451999566338413E-1   -1.876007789144580E-3    3.202914703261096E-3   -1.906108046781560E-3    1.097754997731255E-3    4.540107299957968E-3   -1.330084274887992E-3
                        -1.887097726788831E-3    3.216352324924968E-3   -1.002270683963181E-1    4.639266386936781E-1   -1.228602541130641E-3    2.694684392957439E-3   -1.407630819113999E-3    2.561692453961819E-3
                        -1.913921940603476E-3    1.096790152955175E-3   -1.180433123336105E-3    2.706158603204515E-3   -8.280035650298502E-2    4.435064602960941E-1   -1.645228657909137E-3    3.589580463805757E-3
                         4.521242630854620E-3   -1.323479639378926E-3   -1.391927138870463E-3    2.556490696544401E-3   -1.641808894019054E-3    3.582957996918554E-3   -1.052782928680944E-1    4.613743382684163E-1

 1.237500000000000E9    -7.892805767783215E-2    4.563357252609484E-1   -6.811748132006401E-4    2.984155221757681E-3   -9.588589517970245E-4    1.363213526697233E-3    2.841976155266616E-3   -3.450434373823604E-3
                        -6.929074387776302E-4    2.978046867019996E-3   -9.224159352075738E-2    4.751971037990817E-1    8.704562613387739E-4    3.114241916912235E-3    3.692910489040344E-5    2.346115125977193E-3
                        -9.526850808777276E-4    1.356367637206658E-3    9.101754280658185E-4    3.103625854718385E-3   -7.654443901767397E-2    4.540306224106186E-1   -2.648496855110219E-4    3.284723491105264E-3
                         2.820746497061734E-3   -3.459116511168979E-3    2.415855792255601E-5    2.342569442523059E-3   -2.727362868621441E-4    3.274310738304394E-3   -9.690610859382100E-2    4.725212838580011E-1

 1.250000000000000E9    -7.006376118368232E-2    4.684514270615018E-1   -1.438628748606757E-4    2.800113069511564E-3   -4.987982722892355E-4    1.305654842705502E-3    4.663568049387797E-4   -4.209947343138909E-3
                        -1.604186534180057E-4    2.784112919093088E-3   -8.249925378882131E-2    4.872677346841491E-1    2.453551393376443E-3    1.747412158443645E-3    7.435465252928007E-4    1.745642665739008E-3
                        -5.155338145842595E-4    1.308606720927682E-3    2.462079205539235E-3    1.777652073742347E-3   -6.814135705683433E-2    4.653739618841758E-1    3.354400314524792E-4    2.926257465257370E-3
                         4.794529969840722E-4   -4.223534730077480E-3    7.491010354169456E-4    1.726317225886855E-3    3.415331338579802E-4    2.926389781218635E-3   -8.661840051767776E-2    4.838119246593141E-1

 1.262500000000000E9    -5.790799373621303E-2    4.799668269737539E-1    4.815525587159794E-4    3.055796634489467E-3   -2.417996830638757E-4    1.516212900922836E-3   -1.857517018977378E-3   -3.723060421482178E-3
                         4.841433070657995E-4    3.042382576174878E-3   -6.998477373572322E-2    4.981063613669123E-1    2.473780707659075E-3    5.372036646357577E-5    1.134724926073651E-3    1.335464589756978E-3
                        -2.571530553643315E-4    1.561787424048521E-3    2.495345343899561E-3    3.991374372967823E-5   -5.684077738818488E-2    4.760332364620556E-1    9.770045542127083E-4    2.993802335042408E-3
                        -1.845003277463473E-3   -3.715427980207908E-3    1.122752067774619E-3    1.338014763822111E-3    9.614894395551167E-4    2.982633790745427E-3   -7.415404642243102E-2    4.936528273274247E-1

 1.275000000000000E9    -4.337955073033117E-2    4.894266096647812E-1    1.767371437515695E-3    3.084177365043827E-3    5.156372858095908E-4    1.948493721254184E-3   -3.635430972837711E-3   -2.078046293321994E-3
                         1.761393695336488E-3    3.050395373422767E-3   -5.601562234031885E-2    5.065864743708085E-1    1.619404366494646E-3   -7.821671523554333E-4    1.647048245938229E-3    9.996709682461957E-4
                         4.772149373449009E-4    1.944243868776813E-3    1.624386636772858E-3   -7.821122341528544E-4   -4.395690059401829E-2    4.844645851526439E-1    2.222142842561644E-3    2.820096871587771E-3
                        -3.593763578977598E-3   -2.079927470922646E-3    1.645833662151351E-3    1.019011116916040E-3    2.176852429410263E-3    2.823363524422038E-3   -6.060442719469198E-2    5.011182597297887E-1

 1.287500000000000E9    -2.823536770482381E-2    4.966669766413841E-1    3.125377697273192E-3    2.094071080457952E-3    1.781842150203769E-3    1.628085373327914E-3   -4.154890181747584E-3    3.903271856616402E-4
                         3.133978140514751E-3    2.071576772046498E-3   -4.199356072533997E-2    5.130136587632527E-1    1.095145176191597E-3   -7.876410299840026E-4    2.282384200816736E-3    1.412574086469980E-4
                         1.788058188757597E-3    1.642022114650144E-3    1.112739386797688E-3   -7.923568356546412E-4   -3.101367339357314E-2    4.912164282605447E-1    3.436535467997972E-3    1.737446402104882E-3
                        -4.146102669670728E-3    4.225453206762921E-4    2.269055912134835E-3    1.373670926339258E-4    3.438834337823225E-3    1.726586494299842E-3   -4.704998328562436E-2    5.070063058014438E-1

 1.300000000000000E9    -1.330988095164670E-2    5.027800677440931E-1    3.685368579228914E-3    3.920540773286786E-4    2.651874300667394E-3    2.478436086894895E-4   -3.016061255998763E-3    2.749482420013469E-3
                         3.687205960697285E-3    3.724647115004597E-4   -2.791285818280407E-2    5.185240005340712E-1    1.081789276070840E-3   -9.240709157740895E-4    2.196307045389204E-3   -1.293159220212459E-3
                         2.700833592490346E-3    2.645128965382257E-4    1.060621375089151E-3   -9.064610246607907E-4   -1.813421166158585E-2    4.975318453493759E-1    3.829488795631683E-3   -4.438661453893568E-5
                        -3.039468495111496E-3    2.778762001946901E-3    2.220130513780315E-3   -1.284556523533081E-3    3.815225813540020E-3   -2.900829928176210E-5   -3.348104678933946E-2    5.122993781433022E-1

 1.312500000000000E9     1.731677671241724E-3    5.078497145720640E-1    3.155076637344200E-3   -1.254408089761188E-3    2.346116387129707E-3   -1.532168059069980E-3   -7.444380298356426E-4    3.887947241976557E-3
                         3.137100394913070E-3   -1.280396977904944E-3   -1.280197918707069E-2    5.234577796019011E-1    9.188591989069247E-4   -1.473491486262134E-3    1.014648514371399E-3   -2.462453629644389E-3
                         2.306022852257627E-3   -1.491952534328193E-3    8.738429658878022E-4   -1.471201109449945E-3   -4.519320356518064E-3    5.035343659095470E-1    3.114613702906263E-3   -1.621533026567124E-3
                        -7.312216308730346E-4    3.879940531866098E-3    1.057879853952688E-3   -2.470744276819028E-3    3.108167811601565E-3   -1.663590052063441E-3   -1.921563073956819E-2    5.173589188008866E-1

 1.325000000000000E9     1.713386973521814E-2    5.116014763974347E-1    1.987186042951200E-3   -2.082383905477091E-3    9.320097950326175E-4   -2.529783580075957E-3    1.635845677975245E-3    3.389810658915035E-3
                         1.947075021736583E-3   -2.096219057471285E-3    3.322698603119179E-3    5.272227272757626E-1    1.549199730772590E-4   -1.977015602846976E-3   -6.550802898362153E-4   -2.530703069508778E-3
                         9.346929413643619E-4   -2.518471640183655E-3    1.548353698044726E-4   -1.987834332902384E-3    1.021861078196355E-2    5.085649648938788E-1    1.855201456533520E-3   -2.443421904533050E-3
                         1.644941825756913E-3    3.373596418622897E-3   -6.471213272705234E-4   -2.527693176836630E-3    1.854947570020466E-3   -2.429617265481144E-3   -3.799777278007149E-3    5.212667528745911E-1

 1.337500000000000E9     3.273564760379554E-2    5.133184254394169E-1    9.345369647665239E-4   -2.140287305933648E-3   -6.658050583696678E-4   -2.408263333193021E-3    3.103000831659014E-3    1.629351318184205E-3
                         9.150616848397961E-4   -2.148936863557059E-3    1.969718941561788E-2    5.292569456861502E-1   -9.535771842145975E-4   -1.895051590070093E-3   -1.886604426516418E-3   -1.521598824691718E-3
                        -6.597317235370409E-4   -2.376088197343878E-3   -9.795172174671500E-4   -1.911122836087887E-3    2.565105500845941E-2    5.117906547150717E-1    7.602450263192498E-4   -2.428455540161102E-3
                         3.105321088081494E-3    1.634378058420901E-3   -1.850093126288238E-3   -1.513579762867199E-3    7.455601861943423E-4   -2.436003512795612E-3    1.211018639126767E-2    5.232749794943310E-1

 1.350000000000000E9     4.787309459999014E-2    5.128520142002561E-1    4.456318969711406E-4   -1.956142775442691E-3   -1.711420909619879E-3   -1.506142716867319E-3    3.214769935655987E-3   -4.419735451797548E-4
                         4.219548540746126E-4   -1.984189099477046E-3    3.541708528954453E-2    5.294816047884322E-1   -1.799007049584751E-3   -1.120408728242407E-3   -2.134375518450412E-3   -1.921545193364470E-4
                        -1.696137952257156E-3   -1.471111014089960E-3   -1.827931166808682E-3   -1.102140804255687E-3    4.099313297509878E-2    5.129514664801151E-1    1.143355426864538E-4   -2.215905375682588E-3
                         3.207998054696570E-3   -4.699047625144599E-4   -2.129558733490092E-3   -1.960963796117885E-4    1.158116355224478E-4   -2.208432224509705E-3    2.731020243344584E-2    5.233503644635412E-1

 1.362500000000000E9     6.204778590007457E-2    5.108097995276838E-1    1.612805869789166E-5   -2.036894796715076E-3   -2.005053489206952E-3   -3.447665461020114E-4    2.238689035450363E-3   -2.064919727433831E-3
                         2.829951279584315E-5   -2.026784570319591E-3    5.007380175505371E-2    5.284279749519478E-1   -1.926075407151205E-3    1.296863449912583E-5   -1.673599736456802E-3    8.563412434734138E-4
                        -2.005386137610333E-3   -3.385157587379726E-4   -1.956214049183606E-3    1.957291909630937E-5    5.558335384886710E-2    5.126786478312602E-1   -3.773280286358692E-4   -2.139554360090814E-3
                         2.236185724768773E-3   -2.061128307262823E-3   -1.698613115388265E-3    8.559852862517136E-4   -3.819690531934769E-4   -2.117110482654595E-3    4.123173536762342E-2    5.221277638844924E-1

 1.375000000000000E9     7.498850617719290E-2    5.081273206049904E-1   -6.562239320649443E-4   -2.186452749058083E-3   -1.744283444263147E-3    6.319096173667698E-4    6.188433635878810E-4   -2.777914109035040E-3
                        -6.732320537400706E-4   -2.160688934211679E-3    6.367658906508787E-2    5.265702519090555E-1   -1.390539089752025E-3    8.678646457583261E-4   -9.238912647669645E-4    1.399554631508520E-3
                        -1.735454038849506E-3    6.518678828153587E-4   -1.413982231002377E-3    8.543809923380475E-4    6.939620917429455E-2    5.115413313330929E-1   -1.089070503420170E-3   -2.037716746993472E-3
                         6.102291476463803E-4   -2.793458885888812E-3   -9.264713624411446E-4    1.394833984864811E-3   -1.086277529884358E-3   -2.058851525887580E-3    5.419086918563928E-2    5.203007057095068E-1

 1.387500000000000E9     8.735079157383757E-2    5.054241236399611E-1   -1.639930466720255E-3   -1.809321449944460E-3   -1.119368088022086E-3    1.286686843188719E-3   -9.791927461443330E-4   -2.479037946505791E-3
                        -1.606634710120575E-3   -1.813493285398679E-3    7.645601612455467E-2    5.243338045929056E-1   -7.079223415721219E-4    1.074013514720925E-3   -1.562010706404501E-4    1.508597593155060E-3
                        -1.170731634975411E-3    1.285769409954354E-3   -6.921798171034013E-4    1.082400252565640E-3    8.283315333752678E-2    5.098507814323832E-1   -1.907772390967109E-3   -1.499127507126285E-3
                        -1.000073401919072E-3   -2.476607635363961E-3   -1.402187378679957E-4    1.505250485533243E-3   -1.904232547330409E-3   -1.500831287771825E-3    6.707860058139474E-2    5.180870610395618E-1

 1.400000000000000E9     9.939331156813562E-2    5.024414278797358E-1   -2.276869262790416E-3   -7.991424189058229E-4   -3.903980988339615E-4    1.587600753254538E-3   -2.072900756697353E-3   -1.383539959361136E-3
                        -2.272572513815719E-3   -8.094732462011866E-4    8.864276845086996E-2    5.214132176335351E-1   -3.191413486736957E-4    9.354897343297365E-4    5.412234556996409E-4    1.300782883388027E-3
                        -3.865891096762568E-4    1.576901243784440E-3   -3.035982086399254E-4    9.424444930368850E-4    9.613562067333756E-2    5.074745634570496E-1   -2.327232195687895E-3   -4.452419632975723E-4
                        -2.063276930744195E-3   -1.398036788817766E-3    5.528850499738564E-4    1.274500620613331E-3   -2.320251490732882E-3   -4.659581669709765E-4    7.977244924862864E-2    5.151976431985680E-1

 1.412500000000000E9     1.108845610771517E-1    4.989384059611435E-1   -2.133423693364598E-3    3.341067872850059E-4    4.001016619431157E-4    1.544636971142494E-3   -2.408493293805431E-3    4.159880572462927E-7
                        -2.155073808955109E-3    3.347725067843154E-4    1.005785069541137E-1    5.180739017051995E-1   -1.859053202142192E-4    9.184383456773542E-4    1.013513675757632E-3    8.519941946286626E-4
                         4.183402264511616E-4    1.556803147540435E-3   -1.941428303771162E-4    9.215660608262110E-4    1.091209169730654E-1    5.041807852756813E-1   -2.049697895956863E-3    6.157859126798550E-4
                        -2.402046850264359E-3    3.562378190019193E-6    1.018009347830619E-3    8.479593800670814E-4   -2.040228435673093E-3    6.238037919073678E-4    9.187603864684955E-2    5.115292654147466E-1

 1.425000000000000E9     1.212566115019477E-1    4.953298476898201E-1   -1.456469771638907E-3    1.030680902555719E-3    1.120674611429391E-3    1.128853823007740E-3   -1.909574280394761E-3    1.306012934693900E-3
                        -1.452909067508183E-3    1.077561137604355E-3    1.118547187017853E-1    5.145887327726092E-1    8.884092242927977E-5    1.084939334659372E-3    1.237051553614030E-3    2.608283580573528E-4
                         1.129473677363740E-3    1.141343293046114E-3    8.814774549456939E-5    1.098159109981612E-3    1.209956478539317E-1    5.002892354014046E-1   -1.317703425037955E-3    1.195037892561970E-3
                        -1.918555315750953E-3    1.315606958076251E-3    1.247454475527547E-3    2.660209277663385E-4   -1.297699228348844E-3    1.193199144686416E-3    1.026651201496484E-1    5.080124841563156E-1

 1.437500000000000E9     1.304256311346295E-1    4.921956291875815E-1   -7.978380485978418E-4    1.146928105445349E-3    1.579878306594924E-3    3.957400331389185E-4   -7.966910281091452E-4    2.116528210774449E-3
                        -7.966008460282954E-4    1.162420855372265E-3    1.224033944745934E-1    5.113446322348116E-1    6.379310533343145E-4    1.108530641484796E-3    1.185999794855774E-3   -3.614741902542650E-4
                         1.555923255289745E-3    3.924644622440077E-4    6.450987811630533E-4    1.110696821994623E-3    1.317835504024435E-1    4.967183622979073E-1   -6.347169148003497E-4    1.230029171511017E-3
                        -7.861131713767282E-4    2.117896601602615E-3    1.228063242535061E-3   -3.659127109796140E-4   -6.344522819453056E-4    1.220173791325409E-3    1.126196431838954E-1    5.050262932101426E-1

 1.450000000000000E9     1.392226587293566E-1    4.898530559691610E-1   -4.557424088959536E-4    1.071680643149047E-3    1.504047461919259E-3   -5.145515645351626E-4    6.127703473877837E-4    2.085994303984406E-3
                        -4.093239272053226E-4    1.085552114283907E-3    1.325515623288519E-1    5.087566467356496E-1    1.188788641018688E-3    6.576233154778703E-4    8.466385098484549E-4   -9.627256492221802E-4
                         1.521407332308410E-3   -5.092815938332362E-4    1.175685303015828E-3    6.689362707841548E-4    1.418677190171118E-1    4.937889839638738E-1   -2.591523449613231E-4    1.057261554576276E-3
                         6.096516004963867E-4    2.105458509710001E-3    8.392649160774649E-4   -9.502184155745501E-4   -2.956078249761244E-4    1.079534393341883E-3    1.223923409276035E-1    5.027731575386115E-1

 1.462500000000000E9     1.482603936980231E-1    4.881518700622832E-1   -1.997474716194632E-4    1.064648891429030E-3    9.153509497625393E-4   -1.242723880220497E-3    1.693734452148649E-3    1.206409880518355E-3
                        -2.116859852342134E-4    1.075316420943946E-3    1.427646445417144E-1    5.065260342977185E-1    1.324870996977335E-3   -6.316226442864612E-5    1.470295492899761E-4   -1.190814572072689E-3
                         9.065934424007356E-4   -1.242316052747677E-3    1.322551028677339E-3   -7.591134301757823E-5    1.518423866322634E-1    4.912559010656840E-1   -9.606380257148626E-5    1.032702552030645E-3
                         1.692775043058842E-3    1.234204755124633E-3    1.585984393557747E-4   -1.207690249029960E-3   -9.610264737631284E-5    1.008954215324679E-3    1.322119656450021E-1    5.006180917671100E-1

 1.475000000000000E9     1.575273294249067E-1    4.864763911563715E-1    1.129756365460664E-4    1.148863118935517E-3    5.536192614551796E-5   -1.458908137347505E-3    1.954288007238884E-3   -5.283044510609117E-5
                         1.343501690166154E-4    1.132850972432583E-3    1.529355810145329E-1    5.044950111143192E-1    9.760981788909513E-4   -7.100334253848662E-4   -4.919410312205533E-4   -1.025436429280518E-3
                         4.931693503452472E-5   -1.435852948371949E-3    9.819350799729540E-4   -7.053388800876650E-4    1.617877416079794E-1    4.889233916897434E-1    1.829199259277943E-4    1.051681976328979E-3
                         1.952879964380128E-3   -6.575031564572890E-5   -4.764688132761300E-4   -1.017150027632051E-3    1.614018859243885E-4    1.040940753891508E-3    1.420140836039582E-1    4.982721844672836E-1

 1.487500000000000E9     1.669236880318271E-1    4.847573746157924E-1    5.689891082616608E-4    1.016023002647271E-3   -6.698329985501468E-4   -1.113729833038296E-3    1.403831851138572E-3   -1.138990755172219E-3
                         5.378140493704101E-4    1.028092695754073E-3    1.631196387060647E-1    5.023403182804101E-1    4.161540807174367E-4   -9.159004314157047E-4   -8.833507879340611E-4   -4.995065093734518E-4
                        -6.800082289577688E-4   -1.106570698463654E-3    4.452419048920405E-4   -9.102122905007088E-4    1.716427478495848E-1    4.865245739574373E-1    5.496630875729154E-4    9.703151399322957E-4
                         1.381498079265448E-3   -1.131092549938468E-3   -8.892292377896753E-4   -5.135990050871197E-4    5.310456082810187E-4    9.494633200807871E-4    1.516569624320888E-1    4.957947790005674E-1

 1.500000000000000E9     1.765341739072288E-1    4.831298124559384E-1    8.901897317131035E-4    6.315551467451782E-4   -9.864341504655647E-4   -5.173255645661540E-4    4.108546990834424E-4   -1.573917505275771E-3
                         9.161043650552372E-4    6.241280906140347E-4    1.730704643020111E-1    5.001949885950164E-1   -2.271480144384838E-7   -7.783902296168201E-4   -8.854265075961781E-4    3.415974245384397E-5
                        -1.018822361411668E-3   -4.998349100287287E-4    1.730388341323902E-5   -8.117258875683736E-4    1.812749541367944E-1    4.842049422714494E-1    8.573614256423862E-4    6.171671830074305E-4
                         4.043860408579277E-4   -1.539092503331247E-3   -8.972804407836626E-4    2.544699010489027E-5    8.548931742489193E-4    5.968713645155069E-4    1.612416286747664E-1    4.935740998603523E-1

 1.512500000000000E9     1.868570360054376E-1    4.817885062357737E-1    9.688432368361444E-4    1.537004799826627E-4   -9.745614828255977E-4    5.352722903386718E-5   -5.252799549837886E-4   -1.343855705884668E-3
                         9.348892451700558E-4    1.181714709457297E-4    1.835872468648237E-1    4.982033006866839E-1   -1.968921923809661E-4   -6.016733475368640E-4   -6.511783591534486E-4    3.946814807318224E-4
                        -9.593322574871667E-4    7.573541956026009E-5   -1.895294974853601E-4   -6.091033986129286E-4    1.912069480239300E-1    4.822465245046663E-1    8.901033520561761E-4    1.491292484037656E-4
                        -5.394389800331225E-4   -1.335649848744721E-3   -6.507075741996499E-4    4.006315061984963E-4    8.957740089807845E-4    1.773906418451041E-4    1.714849108062428E-1    4.917320088743843E-1

 1.525000000000000E9     1.979702657609079E-1    4.805459840821957E-1    7.253841628243439E-4   -2.093676939767720E-4   -7.271697861222566E-4    4.470832782723989E-4   -1.061914206587018E-3   -6.905871505986848E-4
                         7.084735819076496E-4   -1.803935223753912E-4    1.947144817664153E-1    4.962839550261439E-1   -2.328321077775172E-4   -5.123154598770560E-4   -3.437078825672248E-4    5.653440363956470E-4
                        -7.192872802888443E-4    4.472621407356604E-4   -2.758819831104234E-4   -5.023917627766150E-4    2.017878478235274E-1    4.803489157214284E-1    7.305640063855435E-4   -1.217794379680164E-4
                        -1.059281503380878E-3   -6.993906937145226E-4   -3.283816748647003E-4    5.422700513855893E-4    7.165779183074336E-4   -1.252224377872819E-4    1.823792524577530E-1    4.902021741555538E-1

 1.537500000000000E9     2.099493724137088E-1    4.790793864183792E-1    4.956109123699502E-4   -2.917230928463418E-4   -3.968355078119803E-4    6.442047609631392E-4   -1.099998483166834E-3    2.275691471058971E-5
                         4.807146261479313E-4   -2.646553621106958E-4    2.066005349495882E-1    4.940753696517892E-1   -4.112090165900505E-4   -4.310500008739179E-4   -5.269876440188010E-5    5.758075913745943E-4
                        -4.072437930721357E-4    6.320282385781827E-4   -4.048067446163565E-4   -4.579082129925654E-4    2.130347995823676E-1    4.783225786798355E-1    5.606311426690711E-4   -2.005094093616392E-4
                        -1.099995459065077E-3    2.798540448165639E-5   -6.562883582230369E-5    5.748413957338999E-4    5.422191015525762E-4   -2.223422717318986E-4    1.939756638070503E-1    4.884907821231164E-1

 1.550000000000000E9     2.224910383767002E-1    4.769495587508262E-1    3.798123977655543E-4   -2.414244375516967E-4   -6.887446093576131E-5    6.859211018488002E-4   -7.991874724525213E-4    5.702845745261705E-4
                         3.921258754302353E-4   -2.519848079431255E-4    2.191787316665520E-1    4.913986660020457E-1   -6.214937380943945E-4   -2.754351579906589E-4    1.908448264927095E-4    5.091489561213855E-4
                        -7.324552971752988E-5    7.158399515921565E-4   -6.240649485416487E-4   -2.596640643914143E-4    2.250820817449089E-1    4.756972092040232E-1    5.153672224482247E-4   -2.498965291894880E-4
                        -8.045294284522576E-4    5.250338401057618E-4    1.948842071881954E-4    4.993230666993282E-4    5.056275782098138E-4   -2.382534447373252E-4    2.060061560684738E-1    4.863649753413144E-1

 1.562500000000000E9     2.353468398595179E-1    4.742457882421200E-1    4.067135105288426E-4   -3.284251517173040E-4    2.482515785987558E-4    6.580407255947343E-4   -3.418098798229253E-4    7.925823750353487E-4
                         3.773291618208626E-4   -3.135119746660784E-4    2.321350451614817E-1    4.881491489147421E-1   -6.888255477844654E-4    6.154834615128002E-5    3.830223574133839E-4    3.440709889415478E-4
                         2.319166533782597E-4    6.367248927792404E-4   -6.876498160427606E-4    7.286340655145844E-5    2.377255962131375E-1    4.727134470889697E-1    4.643981965138835E-4   -3.967732869328545E-4
                        -3.469882207268813E-4    7.751598843271254E-4    3.594154575611767E-4    3.336900214123165E-4    4.780265611796683E-4   -3.930652053843247E-4    2.183464891857216E-1    4.836479994894072E-1

 1.575000000000000E9     2.485387364247049E-1    4.710847559595203E-1    2.940661507809938E-4   -5.065756338403330E-4    5.089463691723743E-4    4.534756850520190E-4    8.073844049911463E-5    7.462745831809696E-4
                         3.041968942407290E-4   -4.787662087574549E-4    2.455086943122268E-1    4.844203324697146E-1   -5.096470011387612E-4    3.770412803729636E-4    4.687137004134985E-4    1.307787796681589E-4
                         5.161469117003908E-4    4.650639712893626E-4   -5.260719416763005E-4    4.013151234479336E-4    2.508518764275842E-1    4.693751052022314E-1    3.202267727129367E-4   -6.147691748333301E-4
                         7.417272093563219E-5    7.531518063079600E-4    4.599340558403826E-4    1.283942551222408E-4    2.987087388048563E-4   -6.150733778047686E-4    2.311169828215348E-1    4.804233187511559E-1

 1.587500000000000E9     2.620283860079261E-1    4.673353149365373E-1    7.712973424483995E-5   -6.026091735881075E-4    6.609717677817272E-4    1.445368124532015E-4    4.261925447122084E-4    5.702471891757966E-4
                         7.898425046140364E-5   -6.189625565264797E-4    2.591817710764987E-1    4.799796793559652E-1   -2.123437522780653E-4    5.481649626594316E-4    4.420250407140856E-4   -1.261538041516235E-4
                         6.557840167163967E-4    1.093571887942104E-4   -2.300209737018416E-4    5.083578008689673E-4    2.645182540763864E-1    4.656000910653023E-1    2.239206647898444E-5   -6.986085162376975E-4
                         4.324055379808851E-4    5.762828084084483E-4    4.457601546180564E-4   -1.252655479005973E-4    1.934685516623348E-5   -6.968878698206640E-4    2.442845845961800E-1    4.764564444963746E-1

 1.600000000000000E9     2.759356589711893E-1    4.625125151514551E-1   -2.331939741364395E-4   -5.476157484521285E-4    5.813074195332504E-4   -2.256275342759648E-4    6.116141039010060E-4    2.905096419026722E-4
                        -2.168531834318331E-4   -5.526800670726050E-4    2.733031471431357E-1    4.744557512591808E-1    5.513179600981773E-5    4.422924368868247E-4    3.106649897492091E-4   -2.840660557157009E-4
                         5.971234539585957E-4   -1.960714510210547E-4    5.160120123221512E-5    4.585560740899854E-4    2.786783088805654E-1    4.611104798535656E-1   -2.703902791939692E-4   -5.997317975118696E-4
                         6.068743193134203E-4    2.853173937930885E-4    3.068129955312344E-4   -3.182546399402352E-4   -2.674707999093623E-4   -5.555558070915326E-4    2.580812665959836E-1    4.713145620246553E-1

 1.612500000000000E9     2.903304435805445E-1    4.566931620533204E-1   -3.821167216824489E-4   -3.667647521901021E-4    3.560789042877801E-4   -4.681881436829517E-4    6.558452825340071E-4   -8.997327068765914E-5
                        -3.859530139761770E-4   -3.504750632517460E-4    2.876676674366522E-1    4.679289285111323E-1    1.417702922355383E-4    2.938887655963425E-4    1.028122295123976E-4   -3.500940272430756E-4
                         3.627708319930990E-4   -4.720591781790307E-4    1.403060464210419E-4    3.160792198274973E-4    2.931058041067618E-1    4.556497824062398E-1   -4.149778742026487E-4   -3.411414770094328E-4
                         6.588083446462770E-4   -8.203789320004640E-5    7.773591459643113E-5   -3.644440360414100E-4   -4.087898194370419E-4   -3.416315848792096E-4    2.722187177357012E-1    4.651203370454019E-1

 1.625000000000000E9     3.049672124696909E-1    4.494110390272413E-1   -4.101662504957250E-4   -1.405100300509056E-4    5.812667461926689E-5   -5.276916028289252E-4    4.844758115730219E-4   -4.042592329342472E-4
                        -3.875878023018244E-4   -1.476266686566300E-4    3.022734902469690E-1    4.601210725513900E-1    1.775695843364751E-4    2.141905929433877E-4   -9.607852942679973E-5   -3.214508595998451E-4
                         5.607147388512901E-5   -5.235638686274785E-4    1.591343717645996E-4    2.201590018226108E-4    3.076753346104127E-1    4.490162149985167E-1   -4.268285967465304E-4   -1.061428450957695E-4
                         4.975692654491606E-4   -4.261459337648646E-4   -9.186905035114256E-5   -3.257557534033056E-4   -4.158455337374151E-4   -1.385233446440484E-4    2.865935835719426E-1    4.577550004250526E-1

 1.637500000000000E9     3.195545938685530E-1    4.406870407349937E-1   -3.330384410802328E-4    2.233515194894447E-6   -1.983347868039367E-4   -4.216910945928452E-4    1.818622811870531E-4   -6.285831874061781E-4
                        -3.275947219037768E-4   -1.618078153182254E-8    3.167478980740723E-1    4.510890254646259E-1    1.923023508959305E-4    1.957571954283837E-4   -2.077524967912119E-4   -1.861977305198718E-4
                        -1.872455882990492E-4   -4.298737934856576E-4    2.184194297050061E-4    2.031887163476402E-4    3.220876769214278E-1    4.411492720558002E-1   -3.658177630455783E-4   -1.671993331708467E-5
                         1.684724010895322E-4   -5.982547224746815E-4   -2.081376064553346E-4   -2.139578713386571E-4   -3.577370982210556E-4   -2.167571643365887E-5    3.009738899599497E-1    4.493958776225703E-1

 1.650000000000000E9     3.340436840156467E-1    4.308456097856956E-1   -2.801754281554151E-4    4.223465356639261E-5   -3.462193213298125E-4   -2.451918927402354E-4   -1.694279609707272E-4   -5.605007386836097E-4
                        -2.920149981269428E-4    7.011019592718832E-5    3.312864806448276E-1    4.409705839809178E-1    2.888621379814357E-4    1.396974194319941E-4   -2.418921522576304E-4   -6.978369007590901E-5
                        -3.433282529513050E-4   -2.270040836073226E-4    3.126793287394677E-4    1.024940244477626E-4    3.365626067800742E-1    4.321382897618189E-1   -3.458071907546970E-4    5.835717322660425E-5
                        -1.985001452675133E-4   -5.851859889353037E-4   -2.446428162350681E-4   -6.727229404674509E-5   -3.181059395018945E-4    4.166435783243416E-5    3.151690016301068E-1    4.401291864180041E-1

 1.662500000000000E9     3.483189268539052E-1    4.199464512488452E-1   -2.593492481646475E-4    1.283481459603492E-4   -3.624598234230983E-4   -3.597420790976409E-5   -4.595599172814036E-4   -3.510209012408176E-4
                        -2.694692509718738E-4    9.264531234103233E-5    3.454499234468304E-1    4.294600551684020E-1    3.524576545793815E-4   -1.984454526228657E-5   -1.961103612408366E-4    1.750556857962592E-5
                        -3.675054844240061E-4   -5.624935354523645E-5    3.431406912748219E-4   -2.848892114196324E-5    3.509660363644365E-1    4.215954569588343E-1   -3.122648250296777E-4    1.347874304370223E-4
                        -4.544838987059769E-4   -3.579261273857537E-4   -1.970521609462679E-4   -3.147984112694092E-6   -3.164844541823952E-4    1.602911475582276E-4    3.290456631753819E-1    4.296560519080391E-1

 1.675000000000000E9     3.620646003269184E-1    4.077739984123810E-1   -2.188435071459847E-4    1.973223882694952E-4   -3.048900452016297E-4    9.588811333186352E-5   -5.249223943738206E-4   -3.037704846269539E-5
                        -2.448551058556016E-4    2.107993079970213E-4    3.590301629152530E-1    4.166561691153343E-1    2.730458949480331E-4   -1.716840240576910E-4   -1.313680892809989E-4    8.357950907192439E-5
                        -2.988513532838336E-4    5.178334453276524E-5    2.381955608301251E-4   -1.746540346585912E-4    3.651079450862239E-1    4.095958528268137E-1   -2.503624450675810E-4    2.720503055293759E-4
                        -5.600590252540471E-4   -4.419969813555813E-5   -1.345499146651711E-4    8.035841997607035E-5   -2.367747556627681E-4    2.639099172502850E-4    3.421459208377018E-1    4.177939009701022E-1

 1.687500000000000E9     3.752486541753423E-1    3.944785283675914E-1   -1.146717923334147E-4    2.946967943516302E-4   -1.818758062399675E-4    1.809776570699040E-4   -4.573805782144744E-4    2.820166785466511E-4
                        -1.304591188382295E-4    2.813535189081429E-4    3.718255235085527E-1    4.025508196429155E-1    1.543870538755508E-4   -2.570571846512895E-4   -1.496855524716330E-4    1.093225702524668E-4
                        -2.127180067175553E-4    1.949433395302150E-4    1.386590569140668E-4   -2.463578961640420E-4    3.788817230123158E-1    3.961636985055460E-1   -1.021464690372408E-4    3.229492947769810E-4
                        -4.124680605428347E-4    2.642202883477697E-4   -1.057065956503373E-4    1.087528077745978E-4   -1.051587983005456E-4    3.386618672131577E-4    3.545090002315172E-1    4.045567341902210E-1

 1.700000000000000E9     3.875747555275822E-1    3.800460823685669E-1    7.888443031765658E-6    3.045481330988224E-4   -1.051889306274474E-4    2.556789564872092E-4   -1.873515825458525E-4    4.252471870878436E-4
                         3.335896990748824E-5    3.094399332202130E-4    3.836980505326919E-1    3.872791153622727E-1   -3.216011332105408E-5   -1.973733028738035E-4   -7.118865119402248E-5    1.519390200378038E-4
                        -1.033367647258535E-4    2.449458569221821E-4   -2.912030306405325E-6   -2.162902662623135E-4    3.920668965382469E-1    3.814258941073263E-1    8.658289811746804E-5    3.162520304422279E-4
                        -2.057929221626115E-4    4.345013602649107E-4   -7.549390461485665E-5    1.503405841378202E-4    7.064504065614882E-5    3.011868763035742E-4    3.660226760047703E-1    3.900175873753679E-1

 1.712500000000000E9     3.988948305671157E-1    3.647712609301590E-1    1.285209539570873E-4    2.198867753065900E-4    2.347694733169744E-5    2.440052551068540E-4    5.880024169333790E-5    4.145460633435010E-4
                         1.248289953686357E-4    2.147901380207909E-4    3.944691662328679E-1    3.708726584891862E-1   -5.796323240940340E-5   -1.294290385233900E-4   -3.149746449007255E-5    1.860668280812022E-4
                         1.620705705580598E-6    2.720457211009025E-4   -5.089064938481812E-5   -1.461498811173373E-4    4.042725763928329E-1    3.657435352904438E-1    1.438924395315602E-4    1.954614091481909E-4
                         6.828565956858661E-5    4.311475974187929E-4   -5.909272658806778E-5    1.714283824623092E-4    1.605263612282818E-4    2.090264989125324E-4    3.766172994208477E-1    3.743596115798293E-1

 1.725000000000000E9     4.090916525824069E-1    3.484788215666703E-1    1.592839736497198E-4    1.104118592575355E-4    1.038079015839621E-4    2.144292375348998E-4    2.785221625087020E-4    2.714619575299986E-4
                         1.557584115472799E-4    1.289111620434349E-4    4.041091601634463E-1    3.535104495090928E-1   -2.969250061567493E-5   -1.076750157879042E-4    7.000657951650304E-5    1.581647993155177E-4
                         1.029187642908802E-4    2.146427371648177E-4   -4.123214870994217E-5   -8.109301828649664E-5    4.154735944309192E-1    3.491673196125569E-1    2.028146120596641E-4    9.279554050542183E-5
                         2.740458732578321E-4    2.952390492275536E-4    6.597457642195085E-5    1.794060929776802E-4    1.832312652986166E-4    1.003144301458519E-4    3.864007043271515E-1    3.577897321310514E-1

 1.737500000000000E9     4.182891931887876E-1    3.311368559526848E-1    1.738686619345748E-4    4.759563529191756E-5    1.947291366200755E-4    1.242039195451638E-4    3.784299203861769E-4    9.589202715041800E-5
                         1.873201706462589E-4    3.983137962862263E-5    4.126776030899160E-1    3.351626227692465E-1   -1.706495434058927E-5   -1.057258049661059E-4    1.476364085884613E-4    1.326203945842752E-4
                         1.776813755039312E-4    1.206254985748139E-4   -4.168699791881497E-5   -1.094638255107300E-4    4.254900112551518E-1    3.315506185142161E-1    1.850452312279829E-4    2.007201161397055E-5
                         3.607778467085998E-4    1.082634070411493E-4    1.347311961984450E-4    1.321956365458016E-4    1.738793746568221E-4   -1.015708582031500E-5    3.950997979217362E-1    3.403934832695928E-1

 1.750000000000000E9     4.263345411197456E-1    3.126330178112959E-1    1.659441425322088E-4   -3.441040121307764E-5    1.917844398338942E-4    1.337243571687545E-5    3.295349809474408E-4   -9.888400156831312E-5
                         1.671479726762011E-4   -1.968349769700899E-5    4.199024534727597E-1    3.159516773369008E-1   -7.735827399242059E-5   -1.165140241933490E-4    1.958127980707746E-4    7.736445646959425E-5
                         1.976041121270725E-4    2.477951299606824E-5   -8.200251774840265E-5   -9.728080074469919E-5    4.341843854912312E-1    3.131377438073273E-1    1.450966553938724E-4   -2.880399549284877E-5
                         3.264249948169598E-4   -8.482768575821685E-5    2.102837819780245E-4    5.677377865090063E-5    1.291357548492731E-4   -3.924009255699641E-5    4.025070391018084E-1    3.222613224105317E-1

 1.762500000000000E9     4.330552070029089E-1    2.931813489032107E-1    1.234989714291214E-4   -8.858098335416460E-5    1.438398065425967E-4   -6.138360596267787E-5    2.251811548378690E-4   -2.223202475436081E-4
                         1.423332785185799E-4   -6.370976522376261E-5    4.255699362934436E-1    2.959870179926217E-1   -1.318990382984421E-4   -8.603740888312133E-5    2.024451598334089E-4   -3.717262593845693E-5
                         1.818598155296125E-4   -5.918896689304872E-5   -1.239976622074677E-4   -7.443456048391021E-5    4.413605765610842E-1    2.938694449044232E-1    9.587460746605563E-5   -8.716837404992479E-5
                         1.970233907348413E-4   -2.307765464743025E-4    1.811265647078510E-4   -6.302084124100876E-6    1.034241830711285E-4   -8.008166623938470E-5    4.084481140539103E-1    3.037229710328077E-1

 1.775000000000000E9     4.383723514759189E-1    2.732045549804971E-1    9.782159423354265E-5   -1.524061707902892E-4    1.327446252952041E-4   -1.169458776832602E-4    6.644990891436955E-5   -2.841192883079616E-4
                         1.138477559913695E-4   -1.534613651124673E-4    4.296674424516914E-1    2.756129758989041E-1   -1.566504815931354E-4   -2.028840113588789E-5    1.577984835937826E-4   -1.112958703311154E-4
                         1.157335805037864E-4   -1.380706762102445E-4   -1.602683720678873E-4   -3.363807437980757E-5    4.468983639974879E-1    2.738709034686894E-1    5.032849166174505E-5   -1.098382668645588E-4
                         4.298758714904828E-5   -2.881517719272555E-4    1.691303138998198E-4   -1.167480172630206E-4    6.151142107467426E-5   -1.201501026595941E-4    4.127731701696596E-1    2.848467148147195E-1

 1.787500000000000E9     4.422918357042821E-1    2.527990435308116E-1   -1.978685005718702E-5   -1.543499692782152E-4    4.819523463886241E-5   -1.335565405953709E-4   -9.828784870764933E-5   -2.623142772144698E-4
                         1.434224887426054E-5   -1.456743213982667E-4    4.318339002172948E-1    2.546106040037889E-1   -1.427404221843974E-4    3.114929828840284E-5    1.036258477963611E-4   -1.961859116951386E-4
                         6.297679827404034E-5   -1.402496635476581E-4   -1.552665787584031E-4    2.673165213014554E-5    4.508304378934108E-1    2.532520343879373E-1   -3.408493639167312E-5   -1.015242607955708E-4
                        -8.197752739065833E-5   -2.856899706250634E-4    8.364312095496036E-5   -1.898553683663787E-4   -1.706125936419452E-5   -1.048681345655928E-4    4.154496940164016E-1    2.655489365040273E-1

 1.800000000000000E9     4.447922153222801E-1    2.321800117145232E-1   -1.004181063562081E-4   -1.028553188849907E-4   -8.520895327700940E-6   -1.770666570545343E-4   -2.219125097398393E-4   -1.747848109868028E-4
                        -8.370784490084380E-5   -9.529418678349412E-5    4.322416562497182E-1    2.333424884110664E-1   -1.410474280433661E-4    8.633077472022579E-5    4.111103011396454E-6   -2.053462814542208E-4
                         9.500646666964665E-6   -1.596799260094974E-4   -1.267852835002957E-4    7.109598564377196E-5    4.532672272556744E-1    2.321741656627104E-1   -7.717147969095858E-5   -5.179554590249376E-5
                        -1.942396184073340E-4   -1.594408812350405E-4   -5.317110826832404E-6   -1.975711338053853E-4   -9.352317207908353E-5   -4.998906535554451E-5    4.164187863884599E-1    2.459998204550815E-1

 1.812500000000000E9     4.457336886192577E-1    2.114171666180886E-1   -1.236901398167868E-4   -4.492972910021165E-5   -5.601591181252135E-5   -1.409587211232667E-4   -2.993327147308680E-4   -4.931310181270379E-5
                        -1.529311733120861E-4   -3.432569054982572E-5    4.308456930771816E-1    2.119485426859785E-1   -9.386311752186108E-5    1.313117568849734E-4   -1.086212576237914E-4   -1.989978042267580E-4
                        -4.873267912882618E-5   -1.482186258477635E-4   -7.925136432008215E-5    1.052658537218641E-4    4.543422843106664E-1    2.106079024868582E-1   -1.015385308536702E-4    1.610748502088848E-5
                        -2.480614857849904E-4   -2.991052860099816E-5   -1.079716971108796E-4   -2.015760254564729E-4   -9.604149033051782E-5    1.224696776815397E-5    4.159088201952511E-1    2.260003437233743E-1

 1.825000000000000E9     4.449981193271119E-1    1.906692913291277E-1   -1.361500921611503E-4    7.074284637693775E-5   -1.025955179312592E-4   -1.569167395383537E-4   -2.337434680782189E-4    1.148521207496034E-4
                        -1.464692697769962E-4    6.024785780772860E-5    4.275218764373418E-1    1.906706034788719E-1   -4.243744370606932E-5    1.648081364756138E-4   -2.307852485379083E-4   -1.207967298505804E-4
                        -9.128907140076441E-5   -1.387213748460930E-4   -7.884878674477942E-5    1.581809091916363E-4    4.538047273690931E-1    1.889957497590108E-1   -7.446336563708617E-5    9.034041452983166E-5
                        -2.337159520631149E-4    1.076440826907665E-4   -2.114308105316641E-4   -1.191173721535927E-4   -7.438737631974147E-5    8.882658966412172E-5    4.138627148259096E-1    2.059376670246771E-1

 1.837500000000000E9     4.423882272865173E-1    1.698387761047090E-1   -9.711417893255763E-5    1.074238793032884E-4   -2.089576058002463E-4   -8.188378688089232E-5   -1.367224201309316E-4    2.444617075499971E-4
                        -6.511122886163955E-5    1.021409108907069E-4    4.222831706684250E-1    1.698604925999854E-1    2.049837034015587E-5    2.012258316157840E-4   -2.535143709329805E-4   -6.968514589047531E-6
                        -1.925342793553535E-4   -8.715848179654677E-5    2.678256148209156E-6    1.911604248866106E-4    4.516800612742579E-1    1.675339764811418E-1    1.453943267227083E-5    1.036061003553405E-4
                        -1.407836660529318E-4    2.265522757010419E-4   -2.627881661431508E-4   -1.946627637127266E-5    1.033434759991585E-5    1.048394542385927E-4    4.103780922269186E-1    1.859954184963423E-1

 1.850000000000000E9     4.378417031075872E-1    1.493742698543113E-1    7.331895087588988E-6    1.347055692080999E-4   -2.035546631924205E-4    3.525933496291365E-6    2.551047078697686E-5    2.537841992728694E-4
                         4.652843663204999E-6    1.219932812907426E-4    4.152551458138393E-1    1.497657967455717E-1    1.042579063840268E-4    1.832286345074246E-4   -2.535972357657019E-4    1.346400131782740E-4
                        -2.121721085759365E-4    2.662618064988476E-5    7.193854735813804E-5    1.871441030966981E-4    4.478995390327681E-1    1.465734084527117E-1    7.838018143637468E-5    7.364072206249058E-5
                         2.502825709883945E-5    2.643354109012162E-4   -2.251616903915453E-4    1.436640424714440E-4    6.276486479182487E-5    8.761230156199699E-5    4.054368507353747E-1    1.665778623926578E-1

 1.862500000000000E9     4.315622154317694E-1    1.290073770331267E-1    7.498822115425091E-5    1.237599550082965E-4   -1.584962789421064E-4    1.463279126666038E-4    1.549970931095076E-4    1.870046545801784E-4
                         7.394567966058481E-5    1.125365322665973E-4    4.064352790997128E-1    1.305691483354875E-1    1.449656965860892E-4    1.272707904590045E-4   -1.056160396688996E-4    2.166620352357797E-4
                        -2.136592258708227E-4    1.184138581606824E-4    1.886580865719438E-4    1.266530438830833E-4    4.424398784202019E-1    1.260856244315553E-1    1.234259150975421E-4    6.284511990471743E-5
                         1.467047286402360E-4    1.931899821942121E-4   -1.296673765650204E-4    2.370085497001618E-4    1.194729152271172E-4    5.330610471028888E-5    3.988337332603971E-1    1.478488108810039E-1

 1.875000000000000E9     4.233585550427497E-1    1.090720779261222E-1    1.424167431147010E-4    6.060046697602877E-5   -9.402751805999960E-5    2.393778592297933E-4    2.058764778017787E-4    7.437003939956696E-5
                         1.069394871753429E-4    4.481956101870418E-5    3.957792285973396E-1    1.123843497320749E-1    2.160240832422105E-4    5.674893609971844E-5    1.688091685997448E-5    2.425338120258115E-4
                        -8.045847609264362E-5    2.259115580862695E-4    1.837980812835403E-4    3.243330834723711E-5    4.351806287405018E-1    1.061919655282453E-1    1.154173284704481E-4   -3.616203978864890E-6
                         2.404315811076182E-4    7.131752185875267E-5    4.215709950570012E-5    2.584029662765701E-4    1.373511543416473E-4    1.574262054698944E-5    3.903616123661277E-1    1.299731597094390E-1

 1.887500000000000E9     4.133985867563988E-1    8.970768726687016E-2    1.451897734254837E-4    1.894300585436979E-5    5.873595643313482E-5    2.855212275993895E-4    2.231630972909550E-4   -4.716287953928759E-5
                         1.432061357019727E-4    1.289792009928965E-5    3.833725505344014E-1    9.523376903773030E-2    1.813669513720391E-4   -5.850656282007774E-5    1.486898889202759E-4    2.239514660191283E-4
                         4.602651952723840E-5    2.500898648987479E-4    2.014133697551025E-4   -5.571962265328438E-5    4.259839915399206E-1    8.705225736005209E-2    1.335046786562078E-4   -6.600665816397753E-5
                         2.270983059027602E-4   -5.070195307011252E-5    1.646865744525535E-4    2.233325030770757E-4    1.346934842674036E-4   -6.190089978268980E-5    3.800121518738346E-1    1.129679166137834E-1

 1.900000000000000E9     4.017874355509988E-1    7.120337327243068E-2    1.460969115062354E-4   -6.158552090701723E-5    1.566824154847835E-4    1.966096102336578E-4    1.566837383549962E-4   -1.751570338916165E-4
                         1.190605305221853E-4   -5.154042849248350E-5    3.692174523038543E-1    7.941421870401090E-2    1.680021916950936E-4   -1.438752666430019E-4    2.499414009287116E-4    7.200162549663423E-5
                         1.668624278418144E-4    1.774824745452284E-4    1.463074571905306E-4   -1.375428923028012E-4    4.150187257990720E-1    6.873592527141280E-2    1.064112587816600E-4   -1.319754855571284E-4
                         1.565307279813683E-4   -1.661625885508160E-4    2.533400026839392E-4    1.006917489930804E-4    1.029279379280897E-4   -1.217235333875086E-4    3.680061084532388E-1    9.694506436641499E-2

 1.912500000000000E9     3.886940873459448E-1    5.397232986813748E-2    7.903291882041011E-5   -1.205194326777884E-4    2.747357442063072E-4    5.934297064809017E-5    2.773004828000398E-5   -2.138365609776428E-4
                         1.022515142643092E-4   -1.447970093526636E-4    3.535122157796591E-1    6.502262901329685E-2    1.175525239693041E-4   -1.284655567573914E-4    2.674678355433818E-4   -9.778889778890479E-5
                         2.394677331080425E-4    6.745798240902867E-5    8.956779165601978E-5   -1.468463141940405E-4    4.023841959462447E-1    5.117710226011411E-2    3.485408882206953E-5   -1.866103665241557E-4
                         3.079865201703967E-5   -2.288148614492910E-4    2.407254869053813E-4   -7.749783755844212E-5    4.940265769114598E-5   -1.572254472633354E-4    3.542530257640072E-1    8.193655729917496E-2

 1.925000000000000E9     3.740667415310003E-1    3.825602910715324E-2    1.312648712314896E-5   -1.796027741040549E-4    2.505392336700426E-4   -9.635186444681560E-5   -8.892799672309243E-5   -2.036769831102497E-4
                        -8.467378373766345E-6   -1.703717090879591E-4    3.366340307903768E-1    5.233026210161631E-2    1.147389066021183E-5   -1.832622501982130E-4    2.002074576911153E-4   -2.036252228219232E-4
                         2.690321620619166E-4   -8.316484451855173E-5   -6.933732767524808E-7   -1.744350935112695E-4    3.882888939986103E-1    3.470900472745187E-2   -5.212738647226910E-5   -1.705279585670757E-4
                        -1.023530367409553E-4   -1.995157302502831E-4    2.052998343992126E-4   -1.912957103584223E-4   -4.458649463867937E-5   -1.723110959837327E-4    3.391605480750484E-1    6.823548650929376E-2

 1.937500000000000E9     3.580920175178924E-1    2.423025261863106E-2   -5.336349925522996E-5   -1.602124992660335E-4    1.648522100126464E-4   -2.214354387622537E-4   -1.940556928657586E-4   -7.070903410819159E-5
                        -6.001032796870116E-5   -1.726861469030040E-4    3.186663360360651E-1    4.150170517621756E-2   -4.736727739781274E-5   -1.273021267660204E-4    3.695037881591487E-5   -2.273736856220203E-4
                         1.854731768982841E-4   -2.173010219074682E-4   -5.334861634945774E-5   -1.839106994105845E-4    3.728800818899579E-1    1.957140917465588E-2   -9.709843358542277E-5   -1.351729564103775E-4
                        -1.864087874941090E-4   -6.671599317091569E-5    4.349853672141975E-5   -2.226366068306690E-4   -1.319025250615528E-4   -1.616545674372839E-4    3.229053855464620E-1    5.603401876828140E-2

 1.950000000000000E9     3.408177303633940E-1    1.208202097605022E-2   -9.808700010890874E-5   -1.173424125756255E-4    4.870160287207071E-5   -2.799366654688385E-4   -1.990552353532852E-4    3.780875962819943E-5
                        -1.045614721319333E-4   -1.206906524843969E-4    2.998277964608581E-1    3.277335934581194E-2   -1.162139956429096E-4   -1.381100462830805E-4   -9.357073034754950E-5   -2.385202558332919E-4
                         2.252821937236840E-5   -2.789523682319975E-4   -1.113534791147208E-4   -1.246876197580078E-4    3.562473641451079E-1    5.943533688890614E-3   -1.759782468325300E-4   -1.002554527521662E-4
                        -1.625051067010340E-4    3.489835126064162E-5   -8.622900215584236E-5   -2.334337389749117E-4   -1.498561146602016E-4   -9.109235348400508E-5    3.056433281014700E-1    4.569442554831978E-2

 1.962500000000000E9     3.224332765227085E-1    1.862125414168014E-3   -1.296886414628369E-4   -6.724327868826343E-5   -1.096773234442332E-4   -2.446703134949908E-4   -1.181134060699776E-4    1.620595275773115E-4
                        -1.247244611719777E-4   -5.755007014129941E-5    2.803007138529570E-1    2.631202835885859E-2   -1.754878236335431E-4   -8.099794051041553E-5   -1.879199506879192E-4   -1.479393579118792E-4
                        -1.092697710808934E-4   -2.465329479830579E-4   -1.719976633478054E-4   -1.102424341064645E-4    3.386303057164562E-1   -5.970685064808415E-3   -1.741260771683533E-4   -1.826839920052241E-5
                        -1.475503376665849E-4    1.267921193365656E-4   -1.875501365665731E-4   -1.351493417442954E-4   -2.054044751301906E-4   -2.124754090137824E-5    2.874384593532623E-1    3.745776851320260E-2

 1.975000000000000E9     3.028807571561271E-1   -6.239237888817640E-3   -1.332116440502517E-4    1.209439474902634E-6   -2.625023080111183E-4   -1.262349962443244E-4   -2.273719863253596E-5    1.568902900538084E-4
                        -1.708064507249577E-4    9.180071370985790E-6    2.603216145742752E-1    2.232289251114319E-2   -1.798797071021971E-4    1.345131760230629E-6   -2.217364771944077E-4   -2.447202835626112E-5
                        -2.373133280711431E-4   -1.381361492922321E-4   -2.099900991843685E-4   -1.744652868024978E-6    3.200563483417567E-1   -1.568597730830643E-2   -1.996845513563106E-4    4.910327654923291E-5
                        -1.399507281444598E-5    1.427111936488464E-4   -2.231895608253048E-4   -8.969367021717441E-6   -1.713518298959654E-4    4.326510316546458E-5    2.685602998075726E-1    3.156078929495988E-2

 1.987500000000000E9     2.826375667528412E-1   -1.220959339290294E-2   -1.509915888329751E-4    9.756318239998463E-5   -2.483910041666601E-4    6.757291783252883E-6    9.608782890999996E-5    1.228727087617482E-4
                        -1.398427729957423E-4    6.965538292194945E-5    2.400107406261058E-1    2.098503067796305E-2   -1.815360494388890E-4    9.626999716762540E-5   -1.641917217481311E-4    1.252638267607100E-4
                        -2.516664482541144E-4    1.503560491837504E-5   -1.887152521980818E-4    1.149271962260263E-4    3.006567156044161E-1   -2.316901631995236E-2   -1.579338443791282E-4    1.327274872380353E-4
                         6.635967616536797E-5    1.427530491391670E-4   -2.008127515198288E-4    1.207702474559605E-4   -1.559734861469817E-4    1.381340712343861E-4    2.490499335764814E-1    2.809611857761748E-2

 2.000000000000000E9     2.618312267456676E-1   -1.608510023531088E-2   -9.719294199598032E-5    1.094782492933874E-4   -1.896328067364123E-4    1.896987993979222E-4    1.476624826037257E-4    8.452261235076028E-5
                        -9.702720989278403E-5    1.471146639039236E-4    2.197028868677837E-1    2.205551695929592E-2   -1.427707318798788E-4    1.638989080074076E-4   -9.905592191069270E-5    2.074457060297700E-4
                        -1.998332642017241E-4    1.320570840674379E-4   -1.293105816532183E-4    1.831120335697008E-4    2.806486802930906E-1   -2.831318362919533E-2   -8.829475372140123E-5    1.802646984621596E-4
                         1.128656884931977E-4    8.324464749911233E-5   -9.342444844245688E-5    2.044015344944612E-4   -8.992138456211298E-5    1.848293148084342E-4    2.291398203224081E-1    2.715154090896220E-2

 2.012500000000000E9     2.408317283706556E-1   -1.818317173224183E-2   -3.579933182026704E-5    1.835648544984003E-4   -6.781289280496305E-5    2.217010548651031E-4    1.510539306572312E-4   -2.390097800277728E-5
                        -5.344216022797326E-5    1.645229505418976E-4    1.998499471640623E-1    2.509533154841168E-2   -2.686085771611405E-5    1.996499800083303E-4    1.333142578938967E-5    2.045438777779700E-4
                        -7.870064485263871E-5    2.293120511565258E-4   -1.970714907343871E-5    2.200797069129524E-4    2.603267247427853E-1   -3.163248734606622E-2   -1.673575172089995E-6    2.281037520128031E-4
                         1.497896283949937E-4   -2.412489379776504E-5    2.228049267260692E-5    2.089739803697203E-4   -1.555529584134577E-5    2.151272295878480E-4    2.093402860706180E-1    2.812151528820073E-2

 2.025000000000000E9     2.200721590498688E-1   -1.774541838720796E-2    1.644167388969689E-5    1.735327451233306E-4    8.344407551208336E-5    2.053601057693249E-4    8.390893469629374E-5   -9.791375842742095E-5
                         2.871553541234919E-6    1.913189561752366E-4    1.807188868862686E-1    3.056583270708362E-2    7.848623930936176E-5    2.001980064235091E-4    1.412429154572083E-4    1.440253700523500E-4
                         7.843745585012239E-5    2.353139506268570E-4    6.738863614279362E-5    1.962350947930868E-4    2.397566239182995E-1   -3.258019373407777E-2    9.814748015559839E-5    1.956896403353542E-4
                         8.616253620932321E-5   -7.143652277677057E-5    1.250860659314018E-4    1.480949386304967E-4    8.140673530760612E-5    2.022240412162651E-4    1.898958033169709E-1    3.153896825590957E-2

 2.037500000000000E9     2.000355857433589E-1   -1.486983793192479E-2    8.123667048331155E-5    1.499681887263338E-4    1.679110285426973E-4    1.378251701345398E-4    4.553256915414994E-5   -1.412926917776501E-4
                         7.082410148532672E-5    1.578307585748219E-4    1.627551546964691E-1    3.841789707889540E-2    1.597174981969030E-4    1.466663216338985E-4    1.647689428700602E-4    5.256606307283664E-5
                         1.777508096553407E-4    1.471412132868163E-4    1.583779534757030E-4    1.366778300742543E-4    2.193239412273673E-1   -3.119004328219466E-2    1.704359089325324E-4    1.363270976391521E-4
                         3.588591358706339E-5   -1.194454424507102E-4    1.904746871834854E-4    3.093095870993843E-5    1.499581509470978E-4    1.449100930841564E-4    1.712277952221662E-1    3.737779208581236E-2

 2.050000000000000E9     1.811154685036986E-1   -9.494947623882113E-3    1.576597280777149E-4    9.883881286400024E-5    1.991222953573166E-4    4.561788326674957E-5   -4.564913074230267E-5   -1.050967367354735E-4
                         1.356833951851752E-4    6.834570238693581E-5    1.462707437297149E-1    4.822295591939024E-2    2.177813219235763E-4    6.487830242790889E-5    1.813255925307048E-4   -2.771786848462291E-5
                         2.053152461072638E-4    4.872635892949157E-6    1.976885521338405E-4    7.627163165530863E-5    1.995420954838348E-1   -2.766301101104758E-2    2.030741287810806E-4    7.501251125941945E-5
                        -4.966923598975742E-5   -9.447589434765532E-5    1.747039147113194E-4   -3.427424119962117E-5    2.122147528112872E-4    7.210948587374319E-5    1.538639150251695E-1    4.545951547753106E-2

 2.062500000000000E9     1.633350509255967E-1   -1.895846473350134E-3    1.241170015775599E-4    4.147797876746726E-5    1.825581150067293E-4   -1.062401125504156E-4   -9.798428956899139E-5   -4.292974314630857E-5
                         1.812110865752778E-4    2.886772892452978E-5    1.316149596117908E-1    6.000905109374870E-2    2.090877228044511E-4   -4.391660581455704E-5    9.859133660613525E-5   -1.342378868722828E-4
                         1.902171442009175E-4   -7.400746880384111E-5    1.944641530617544E-4   -5.120891175938985E-5    1.807811634500518E-1   -2.211469730999367E-2    2.078181279174053E-4   -3.079986693155866E-5
                        -7.530493161044007E-5   -4.295026487081524E-5    1.087726940120723E-4   -1.494803815967743E-4    2.023352463552264E-4   -3.136995511494939E-5    1.380335679605750E-1    5.567719380551919E-2

 2.075000000000000E9     1.469720107359644E-1    7.854113457497531E-3    1.581972713379836E-4   -6.776607794456694E-5    6.739016295652247E-5   -1.600812558246938E-4   -1.222502491661672E-4   -2.214966857770200E-7
                         1.529115911735334E-4   -5.010742655278792E-5    1.189614527865054E-1    7.349707421652216E-2    1.552067627675917E-4   -1.385372672813091E-4    1.334596020793930E-5   -1.485519350660978E-4
                         9.165073169776866E-5   -1.519097198646868E-4    1.576414230780528E-4   -1.340432097464425E-4    1.632947532700016E-1   -1.450906934515398E-2    1.640364135295517E-4   -8.867021972221539E-5
                        -9.835555312382242E-5    7.479622980922744E-7    2.954411709804440E-5   -1.496264229436848E-4    1.687717003965380E-4   -1.038643505366042E-4    1.239698485949760E-1    6.782559078213111E-2

 2.087500000000000E9     1.320326820758706E-1    1.949752016619536E-2    1.186459561108300E-4   -1.057328759037101E-4   -1.335221126864437E-5   -1.564374668449865E-4   -7.704264780990802E-5    5.359071503624414E-5
                         1.039360012219486E-4   -1.092603587297401E-4    1.082965932807994E-1    8.852346126868361E-2    7.099531062145534E-5   -1.783206835021734E-4   -7.187491763790171E-5   -1.071483819027955E-4
                        -2.527727872393912E-5   -1.811490489400412E-4    5.780545264346346E-5   -1.714170572887691E-4    1.473132938611251E-1   -5.006867177606919E-3    9.422164810852547E-5   -1.613950725805202E-4
                        -8.124648446504461E-5    6.684488420373956E-5   -7.529694898580225E-5   -1.118886160790110E-4    8.705349179612065E-5   -1.822704164753395E-4    1.117253480966632E-1    8.173701873646930E-2

 2.100000000000000E9     1.186170358430637E-1    3.267983776721058E-2    6.982128337885686E-5   -1.228348516664172E-4   -9.369289807279973E-5   -1.332165978646462E-4   -3.558955268351588E-5    7.070949140369705E-5
                         4.001486152205681E-5   -1.541009225571060E-4    9.968587014257270E-2    1.045563059760746E-1   -3.158918456866748E-5   -1.905581753366448E-4   -1.207262437338941E-4   -5.393590577296681E-5
                        -7.443171133803659E-5   -1.402568912487212E-4   -3.621779499841273E-5   -1.787659580053248E-4    1.329878024296677E-1    6.277493187751618E-3    1.731954445443788E-5   -1.724455330866533E-4
                        -3.017221836642342E-5    9.099006358253872E-5   -1.155254025891474E-4   -2.725821306091077E-5    4.117201485014309E-6   -1.874907488968195E-4    1.014006902018400E-1    9.698540467017967E-2

 2.112500000000000E9     1.069333948221354E-1    4.681174384744567E-2   -6.492599572045370E-6   -1.359449669051843E-4   -1.570568569365643E-4   -5.929469988929039E-5    2.623880435025400E-5    1.038743015161524E-4
                        -3.188706279889707E-5   -1.432843196006493E-4    9.319389422732609E-2    1.211148861624251E-1   -1.027746297562076E-4   -1.562791674249924E-4   -8.426570553900728E-5    1.602257196761450E-5
                        -1.305788321384682E-4   -7.071416710287177E-5   -1.182528312170698E-4   -1.506886731542741E-4    1.204429187761851E-1    1.899592764259797E-2   -8.142031250673643E-5   -1.673839132394968E-4
                         2.658003018627929E-5    9.775869138659463E-5   -1.070520772893094E-4    1.880896466930263E-5   -7.368095123011197E-5   -1.440510045575701E-4    9.312722846682853E-2    1.130072236703225E-1

 2.125000000000000E9     9.705654555130315E-2    6.168855539896882E-2   -7.990342374522574E-5   -1.416556368874019E-4   -1.402726396599823E-4    1.130342067048903E-5    5.260985988618553E-5    4.293363615825195E-5
                        -7.462156692212600E-5   -1.219582413109627E-4    8.862978971745177E-2    1.379750397238974E-1   -1.476175765785423E-4   -8.040359686725486E-5   -5.021689158695529E-5    5.903376019474607E-5
                        -1.250126815115807E-4    3.807524043595446E-5   -1.790702023389763E-4   -5.647237596536574E-5    1.096156015369209E-1    3.290337388511522E-2   -1.157131978982026E-4   -1.318300824447031E-4
                         4.856302702254603E-5    5.680643504113837E-5   -4.538601481877270E-5    6.428824978464621E-5   -1.235499812438396E-4   -1.319458232966502E-4    8.693775426843051E-2    1.295535596445348E-1

 2.137500000000000E9     8.916622932139327E-2    7.700766414426745E-2   -9.461867652307222E-5   -7.651788272131661E-5   -7.542728053141137E-5    1.035226642633614E-4    7.784460214980796E-5    1.269264265453894E-5
                        -9.993588569088340E-5   -5.699091231822757E-5    8.610871387114548E-2    1.546434804437462E-1   -1.591876669633645E-4    2.348199540073519E-5   -2.654514393739291E-5    9.688791495334671E-5
                        -8.174180634706953E-5    9.150864245760507E-5   -1.518825550224987E-4    1.616095985351587E-5    1.004979365672347E-1    4.761983678088381E-2   -1.598083495674441E-4   -5.447012498100185E-5
                         6.280787978152928E-5    1.135947351646185E-6   -1.672985576595100E-5    8.712586168074035E-5   -1.385472415100604E-4   -5.797763921255554E-5    8.286491514540799E-2    1.462631747464742E-1

 2.150000000000000E9     8.334783521053100E-2    9.248842320501130E-2   -1.584069718919786E-4   -1.120115712500903E-6   -2.548567484000118E-5    1.180068143797627E-4    5.265969483325678E-5   -3.239915563588657E-5
                        -1.105001211725904E-4   -4.002522984227109E-5    8.568096972728913E-2    1.708840379779133E-1   -1.089477989389371E-4    9.418343569680484E-5    1.372896047908925E-5    7.456063449354503E-5
                        -2.846438546961352E-5    1.041250467903301E-4   -1.174825703448174E-4    1.018078184821632E-4    9.318678663011180E-2    6.284460832525372E-2   -1.321362383939330E-4    1.113023316705327E-5
                         5.275458152070560E-5   -2.369929168095299E-5    1.991464517618054E-5    5.706124920857651E-5   -1.444194219718243E-4    7.128710241378875E-6    8.103670516133464E-2    1.629231466858984E-1

 2.162500000000000E9     7.961332426251790E-2    1.080808462296799E-1   -1.102446834056891E-4    1.996026378081409E-5    4.167320478890391E-5    8.987666227087981E-5    3.024850950285082E-5   -9.364114498038139E-5
                        -9.953775946416393E-5    2.554482742157042E-5    8.727542280246135E-2    1.867110529818294E-1   -8.662987208256256E-5    1.312231679193425E-4    4.371615901659151E-5    5.431859411597543E-5
                         2.246929520919631E-5    1.072769885656283E-4   -5.692803491502348E-5    1.367193796601535E-4    8.770358714383261E-2    7.820485626280806E-2   -1.043063779227592E-4    6.132974206460422E-5
                         2.431652169455196E-5   -2.905273710661602E-5    4.086224635154394E-5    4.841395045154383E-5   -1.170732932987639E-4    6.955143835532781E-5    8.128623056039691E-2    1.793690150612051E-1

 2.175000000000000E9     7.781169494946408E-2    1.235690451300747E-1   -8.313562251771446E-5    5.445988958755254E-5    6.649791838282225E-5    5.001735201280120E-5    8.370739191054372E-6   -5.769066762549817E-5
                        -1.032425846446719E-4    4.205028993049353E-5    9.060306196189816E-2    2.019337869614889E-1    3.115287402910632E-5    1.306256710837125E-4    7.069292152688428E-5    1.176367459110784E-5
                         6.712505898584664E-5    7.956204423096638E-5    2.303090803583632E-5    1.533215249749706E-4    8.392638836521345E-2    9.343923623767073E-2   -9.453697213356130E-5    8.888531828029485E-5
                        -2.653107310918287E-5   -9.334563691508119E-5    7.124388009072590E-5   -1.343913023315887E-6   -5.867580066422557E-5    1.082634332980956E-4    8.344901803804443E-2    1.955239829395281E-1

 2.187500000000000E9     7.788876406452155E-2    1.389505768553739E-1   -2.763971115740416E-5    7.972988527763841E-5    7.851732677890879E-5    2.517716677741120E-5   -4.420077149654784E-5   -3.110408996909526E-5
                        -5.912587566782979E-5    1.075082334110804E-4    9.552466425193772E-2    2.166403905309236E-1    1.030513600325366E-4    9.596302553302173E-5    7.744956208347358E-5   -3.487126502064035E-5
                         7.425623961327784E-5    1.644148121144386E-5    5.597137811283001E-5    8.667729954246535E-5    8.193601011656905E-2    1.084079744464179E-1   -3.484353225918483E-5    1.009782421082608E-4
                        -2.941836181492590E-5   -3.726837414340622E-5    4.451249224562923E-5   -1.870296123597670E-5   -3.939151379133947E-5    1.028368552302054E-4    8.724517214052864E-2    2.111617412622152E-1

 2.200000000000000E9     7.949692482420444E-2    1.542719704041079E-1   -5.443187706809923E-6    6.390134994760530E-5    5.749724467177809E-5   -5.156387274291078E-5   -4.901077240877256E-5   -2.878454172280184E-5
                        -1.313130132855860E-6    8.675838964658396E-5    1.016442601082117E-1    2.306429655465243E-1    1.031200145230302E-4    5.201289502357846E-5    1.924742877289324E-5   -3.049365035746831E-5
                         8.477315305843668E-5   -3.309134461665185E-5    1.054539463403094E-4    5.231864545149437E-5    8.169319031315575E-2    1.230955676885853E-1    1.017837060862516E-5    7.916619897872750E-5
                        -4.654611666653248E-5    2.106584232969217E-5    4.322773129845887E-5   -3.028548664475265E-5    4.416044402731102E-5    8.342252666077543E-5    9.250731774292607E-2    2.262428825908661E-1

 2.212500000000000E9     8.243398298139394E-2    1.692998725896524E-1    3.764430146447831E-5    6.126390808518387E-5    6.574734837045349E-5   -9.074814316406678E-5   -4.750973524114815E-5    7.114762255478496E-6
                         3.719318601907267E-5    8.901396120437065E-5    1.088221714061740E-1    2.441148846933792E-1    9.991210009059392E-5    5.161932159209634E-6    4.672431177724041E-6   -4.438827316923224E-5
                         5.366261038465956E-5   -6.524241008662138E-5    1.071828176460879E-4    1.942835533697255E-5    8.317398347372144E-2    1.373946575965342E-1    4.312951681657059E-5    6.735979290807466E-5
                        -4.583467486377585E-5    2.776967702892755E-5    9.123496221125931E-6   -4.420455925448473E-5    6.157012760557229E-5    8.235433522543949E-5    9.899365340423724E-2    2.405363135274330E-1

 2.225000000000000E9     8.639622689606768E-2    1.838742272478004E-1    4.784050744086577E-5    4.073165919224039E-5   -1.585246226522564E-5   -6.333006568508291E-5   -1.251250710557418E-6    4.257684291213710E-5
                         9.558427772924192E-5    7.004043992756977E-5    1.167475777153039E-1    2.565062956529485E-1    5.814575962090876E-5   -7.813635192429106E-5   -4.750310975624909E-5   -4.953838620114998E-5
                        -1.317617434297047E-5   -8.859010330461770E-5    7.392663088551569E-5   -5.261967693409263E-5    8.609437824022723E-2    1.513247761838358E-1    7.146216612749975E-5    3.501188653922781E-5
                        -4.619250488846448E-6    3.399583951804856E-5   -1.827265026139281E-5   -3.032038884023203E-5    9.814029716105465E-5    3.567993267537861E-5    1.065690300999348E-1    2.539292437808912E-1

 2.237500000000000E9     9.136304811154064E-2    1.977992696506509E-1    3.865692743359669E-5    1.051406469368814E-6   -4.209400650732903E-5   -6.110610945390462E-5    4.775858740049193E-6    6.380408000760170E-5
                         7.677484914279944E-5    2.020976777366597E-5    1.254906993609519E-1    2.678357840529305E-1    5.846826160981505E-5   -6.545608028724131E-5   -8.292240125809632E-5   -9.152958501074607E-6
                        -5.125065193878190E-5   -7.357741861259744E-5    4.629724884235767E-5   -9.579155249014249E-5    9.024264855328759E-2    1.649593925149943E-1    7.104251144964911E-5   -2.967801673758450E-6
                         1.246943297890784E-6    8.730799139652626E-6   -3.654225233716401E-5   -1.537122800058083E-5    7.771604350374204E-5    2.111106884866068E-5    1.151631937065127E-1    2.662280367314911E-1

 2.250000000000000E9     9.729311126734400E-2    2.108427901643637E-1    4.843859242329416E-5   -3.908141776768055E-5   -4.646368942785040E-5   -6.498336181179645E-5    3.819070294270067E-5    1.927551626092813E-5
                         7.429265694243514E-5    1.140090984640463E-6    1.350428455421280E-1    2.780801169796538E-1    1.369718453285416E-5   -6.895611872942594E-5   -5.033270001761480E-5   -1.178461542228882E-5
                        -6.061632000362975E-5   -2.564982119292776E-5    2.179866968082647E-5   -8.347907931663878E-5    9.543006978979179E-2    1.780369890891764E-1    6.640868227998219E-5   -9.764218946630710E-6
                         3.115005535332083E-5    5.009779587043458E-6   -3.000265802587004E-5   -2.184686721162564E-6    6.502597678284243E-5   -9.683629635132681E-6    1.249284229101797E-1    2.773967684165931E-1

 2.262500000000000E9     1.041135139457519E-1    2.229126628790035E-1    3.623304700556154E-5   -3.830549687535472E-5   -3.074973309629694E-5   -2.131204019851455E-5    3.154034851082716E-5   -3.368644013668755E-6
                         7.616377670097624E-5   -3.339763715339711E-5    1.455519820824312E-1    2.872043345403140E-1   -2.538330872938014E-5   -5.744643982210031E-5   -3.296714504545182E-5   -2.574345346356205E-7
                        -5.906951516505508E-5    1.039448411972950E-5   -4.819770204887466E-5   -8.641068788685564E-5    1.015364966486628E-1    1.905256102434894E-1    3.555422352702982E-5   -5.240719430827601E-5
                         1.697874737697418E-5    7.321261469540555E-7   -1.663638161147128E-5    2.113176039831706E-5    5.813460661160253E-5   -3.926526118441215E-5    1.357014516582033E-1    2.876338213513517E-1

 2.275000000000000E9     1.119143078105293E-1    2.338573630146022E-1    1.502577575739819E-5   -4.911688588225466E-5    1.961584261548620E-6    1.643050527169709E-5    3.825585207710288E-5   -9.195584701433750E-6
                        -1.275633785961589E-6   -7.366512532028856E-5    1.567676840583216E-1    2.953584307409814E-1   -6.945099668793216E-5   -3.978739722605015E-5   -3.344630326740908E-5    2.929084895499624E-5
                        -4.448055911767980E-5    5.074860120091052E-5   -4.877410344987106E-5   -6.026318061194074E-5    1.083821607541233E-1    2.022375868107401E-1   -5.738505063393344E-7   -6.540966751811934E-5
                         1.895395890495754E-6   -3.732570901698100E-5   -2.622695298944204E-5    1.124157387472118E-5    1.903790982999163E-5   -5.877364686188386E-5    1.471910420659815E-1    2.969283574166275E-1

 2.287500000000000E9     1.208767608267724E-1    2.437890598430276E-1   -3.630516065171485E-5   -6.775525574212862E-5    2.220821248334294E-5    3.857717577068667E-5   -8.108909818904884E-7   -1.884914435440428E-5
                         8.100237204194101E-6   -5.651898085970933E-5    1.687655473782365E-1    3.026898666633002E-1   -7.669999630930520E-5   -9.800293433787445E-6   -1.705129270412539E-5    2.043024448977226E-5
                         1.959530430164238E-5    5.021110720822924E-5   -7.331708782091955E-5   -4.888989696862301E-6    1.160626152188322E-1    2.130637037004520E-1   -4.205652982786306E-6   -5.453841311562081E-5
                         8.022445254010950E-6    6.771558571858614E-6    8.040413749086029E-6    2.613978773248874E-5    1.259939104237614E-6   -5.874146446920797E-5    1.593053944428038E-1    3.054006280714073E-1

 2.300000000000000E9     1.308704086158293E-1    2.528516855290053E-1   -2.442634207470709E-5   -3.554556120442257E-5    3.488911624887001E-5    3.197263479026529E-5   -1.148407009905599E-6   -7.688607607959614E-6
                        -3.524789642619332E-5   -4.198786783952023E-5    1.812531817215860E-1    3.093289414881296E-1   -7.504520490218060E-5    4.879935224105165E-5    3.001446215434704E-5    2.295073337277794E-5
                         1.007170256887826E-5    1.729958955191718E-5   -6.077447047280263E-5    3.680019178046925E-5    1.245111491787698E-1    2.229096461551221E-1   -1.939422796162563E-5   -3.565305893215013E-5
                        -1.523249717574647E-5   -2.801263309813553E-5    1.483123426394147E-5    1.117247191970133E-5   -2.186997913826878E-5   -4.970735663566673E-5    1.719671078742389E-1    3.128699078015918E-1

 2.312500000000000E9     1.418057423387618E-1    2.611239484989424E-1   -5.484094163971143E-5   -8.345463570545847E-6    3.623306690451175E-5    1.316929270753014E-5   -3.872551580505232E-5   -2.353369812109794E-6
                        -8.372061514313561E-6   -1.178543205998023E-5    1.940036422649601E-1    3.150817827836190E-1   -4.459827970344907E-5    1.088927868968473E-5    3.857739576996509E-5    3.723870960765762E-6
                         1.788111386387660E-5    2.972872128600463E-5   -4.824182729691652E-5    4.638809877478149E-5    1.337493040814759E-1    2.316271642367538E-1   -4.292869885813692E-5   -2.291637970900625E-5
                        -1.450748450893257E-5   -2.524572540117012E-5   -3.987939043205331E-6   -1.672825700118074E-6   -2.701438445478797E-5   -1.547035543855724E-5    1.849828178928306E-1    3.192253812943704E-1

 2.325000000000000E9     1.534031152417690E-1    2.687739161084859E-1   -3.162155603761409E-5    1.574380724411033E-5    3.590668592180349E-5    5.139113764609739E-6   -2.009115809651278E-5   -7.672773402450546E-6
                        -5.271742807870224E-5    2.850482931093011E-5    2.069262593113062E-1    3.199973271909192E-1   -3.695031673492915E-6    2.984416209090665E-5    2.136958357698682E-5   -6.203093423475883E-6
                         3.819737392844115E-5   -3.835561224242207E-6   -1.988281836985668E-5    5.625707837835741E-5    1.438302815364677E-1    2.394262524476451E-1   -4.330081512043027E-5    2.459434619743701E-5
                        -3.230382047684545E-7    2.566351675634437E-6    3.265031022711270E-5    3.331039545761167E-6   -1.836226970309933E-5   -1.198911863745737E-5    1.983347065407488E-1    3.245183998593546E-1

 2.337500000000000E9     1.653621468653979E-1    2.758876156893206E-1   -1.477802871127219E-5    1.360755481343923E-5    3.115245617327584E-5   -1.333008732262330E-5   -1.153050923245595E-5    5.183655759619158E-6
                        -2.554921553115106E-5    4.997985037281135E-5    2.200021471012839E-1    3.240516539630877E-1    1.882870280458730E-5    4.413124840255680E-5   -2.193543406513262E-5   -5.390607581274988E-6
                         1.427741020054142E-5   -1.747418080675391E-5    1.241011167517926E-5    7.558440737558192E-5    1.547047793534407E-1    2.463792538269428E-1   -4.066522316488957E-5    1.080394262366692E-7
                        -2.583931381723262E-5    1.308509660427916E-5   -9.599807875822877E-8   -2.517335688493044E-5   -3.121638662799762E-5    8.894348281654668E-7    2.118924450550214E-1    3.288062501768647E-1

 2.350000000000000E9     1.774168650726930E-1    2.822055039754439E-1    3.200972008339124E-5    2.837168023437361E-5    5.648449097651575E-5   -4.952095813694776E-5   -6.419488562530045E-6    3.047492093962742E-6
                        -1.667745538143972E-5   -5.829205112254588E-6    2.330868870098242E-1    3.269294638531592E-1    5.895542854770615E-6    4.693904808412158E-5   -9.882873455469078E-6   -1.477842508479832E-5
                        -5.936364535680634E-6   -2.810495427702101E-5    4.238064765188840E-5    4.128527218675783E-5    1.661507915645059E-1    2.525541741606340E-1    4.653397447233860E-7    1.431362217348268E-5
                         1.050320035782029E-5   -1.556300646566952E-5    1.335894103540835E-5   -3.696425102887693E-6   -2.724124159652820E-5    1.997813864935995E-5    2.256973138117142E-1    3.318758269126044E-1

 2.362500000000000E9     1.894960125141651E-1    2.875844439781300E-1   -7.893132261573862E-6    6.351241021971453E-5   -2.975888567555083E-5   -6.182646773226813E-6   -3.101511862462094E-5    2.760468092422020E-5
                         2.791035563577035E-5    1.860994345317860E-5    2.462795493814676E-1    3.287614740837405E-1    4.808468132068852E-5    7.292075824482246E-6    5.161333199212591E-6   -4.679063161271586E-6
                        -1.409363676788911E-5   -1.364399999275437E-5    7.071635527411195E-5    3.639750258854530E-5    1.780765288609795E-1    2.579038911545363E-1    8.070944171143132E-6    4.282856612210483E-5
                         9.547726084514919E-6    2.678324410512185E-6   -5.342638411067784E-6   -1.635188441716521E-5    3.822504786684600E-6    4.359664676334312E-5    2.397481047721808E-1    3.337169976799568E-1

 2.375000000000000E9     2.015013885898899E-1    2.918192116451179E-1   -3.601819388280868E-6    5.832398031944606E-5   -1.361993510707627E-5   -2.378396929898358E-5   -9.835265236446731E-6    1.129242608474495E-5
                         3.745776885849855E-5    1.630954502654198E-5    2.595458196240532E-1    3.294784685373444E-1    2.716611987760979E-5    2.169230474091699E-5   -1.345230623654104E-5    4.660421710750771E-6
                        -2.612835768859235E-5   -2.820728737632345E-5    3.149458401256432E-5    2.056318114488892E-5    1.901157332334900E-1    2.623959363513791E-1   -3.564518353280412E-6    4.807303863036378E-5
                        -2.144717536751344E-6    1.918194188124711E-5   -3.047666537024704E-5    4.061470002637248E-6    1.830624848706818E-5    9.453857840630369E-6    2.538960710697223E-1    3.346118854071326E-1

 2.387500000000000E9     2.135392051703208E-1    2.947234129435746E-1    3.314008263973900E-5    1.434700666896652E-5   -2.284967414968510E-5   -2.556431367693179E-5    1.904974875715682E-5    1.363300980288575E-5
                         4.177527835983325E-5    5.664178423932895E-6    2.730879068293415E-1    3.292684773006915E-1    3.042609209043129E-5   -2.151834236945957E-5   -1.319999374944622E-5    2.322188635536387E-5
                        -3.945637946398613E-5   -2.723867932750446E-5    3.524413818192959E-5   -2.438470879347578E-5    2.021667066409241E-1    2.660519789572605E-1    1.332735917765068E-5    1.458709542312118E-5
                         2.781217272881058E-5   -2.650104238932735E-5   -8.981375421444550E-6   -5.728435529310856E-6    1.896258739891875E-5    9.638728194535571E-6    2.681778695643873E-1    3.347612258162612E-1

 2.400000000000000E9     2.258619981863710E-1    2.963376160313214E-1    5.070970583396364E-5   -9.338821821539694E-6    1.028101742515401E-6    6.870714521123124E-6    2.022343757377473E-5   -1.567661504713092E-5
                         3.746798308722921E-5    2.430734806738949E-5    2.867274480853879E-1    3.283970298279823E-1   -2.778275447777333E-6   -3.151859627290200E-5   -1.640945097074780E-5   -9.332207632836954E-6
                        -2.462918880109238E-5    1.992846275319987E-5    3.021780123125128E-5   -3.290499945374367E-6    2.141611647560631E-1    2.687552234822805E-1    1.668886989300831E-5    7.199719035653479E-7
                         6.079645434606124E-5    1.335948231894452E-6   -2.156457561005756E-5    8.739952786481609E-6    4.307365719647663E-5    1.750881746465438E-5    2.822839906493728E-1    3.341254280237277E-1

 2.412500000000000E9     2.384897360897660E-1    2.966951141714312E-1    3.110703812131545E-5   -2.003747628945655E-5   -1.480069508327797E-5   -1.382962378287977E-5    2.971572356810228E-5   -3.314331335787431E-5
                         4.446280899139789E-5   -1.694603356376971E-6    3.002184367687089E-1    3.268515166210980E-1    4.535560132169353E-6   -1.857125052525759E-5    1.698885003588308E-5    3.267310733845562E-6
                        -2.030893956880803E-5    1.105943580395696E-5   -1.836493829508235E-6   -2.461175249062952E-5    2.261683984430613E-1    2.704817365976082E-1    5.172384295227555E-5   -2.555488391203577E-6
                         6.224989848963056E-7   -1.257884490364947E-5   -1.895565858174032E-5    4.156947632595526E-6    3.244524124045655E-5   -7.549097373287062E-6    2.960636911563536E-1    3.327650652488651E-1

 2.425000000000000E9     2.513290427875871E-1    2.962966398947368E-1    6.229807976047953E-5   -3.422537736120783E-5   -5.747367977071938E-6    6.465328599997253E-6    6.491610357547091E-6   -1.440340372379854E-5
                         2.944223411653542E-5   -1.494339181410574E-5    3.133267830367212E-1    3.246681280342053E-1   -6.666918759903072E-6   -3.878513886054503E-5    1.548311062867624E-5    1.952288957470244E-5
                        -1.242388258418911E-6    2.473013022695044E-5   -3.668079526158455E-6   -1.341714215414094E-5    2.380223748668328E-1    2.711885762852698E-1    2.235769671344127E-5   -4.008244916514604E-5
                         8.110743255401265E-6   -1.309782822423955E-5   -1.127647118612830E-5    3.292943277943701E-5   -1.581853983318661E-6   -2.586314175580009E-5    3.094600277232218E-1    3.305697218035025E-1

 2.437500000000000E9     2.642983958632398E-1    2.952497587622264E-1    4.450957195207316E-6   -4.189593244947688E-5    1.446385605306912E-5    1.563157268138104E-5    1.471993155297301E-5   -3.020579459974042E-5
                        -8.144662092354841E-6   -2.704076199562843E-5    3.259147264866757E-1    3.218426201860395E-1   -5.729723380128188E-5    7.970635285146723E-6    1.012312501049511E-6    1.901228485098158E-5
                         1.910060444153381E-5    9.958538538644740E-6    3.538810558404421E-6   -4.471371501604156E-5    2.497752964323947E-1    2.708490619349445E-1   -1.269975067079348E-6   -4.079978769915510E-5
                         1.568980499543488E-6   -8.219878971822695E-6   -1.286020097260289E-5    1.748282037224537E-5    1.027949488173680E-5   -2.014397343368445E-5    3.222033159083238E-1    3.274383871824927E-1

 2.450000000000000E9     2.770190169438384E-1    2.938698268029420E-1    2.743983080323122E-5   -2.534290138934551E-5   -6.225005911650431E-6    1.866720662940793E-5   -3.301060428891446E-5    3.119791321858950E-5
                         1.050907396591899E-5   -1.778557194518946E-5    3.379283286393713E-1    3.183808685436131E-1   -1.618728357367370E-5    7.880109152839928E-7    8.359584610140087E-6   -3.018914646071301E-6
                         2.914156813048248E-5    1.105838825566058E-5   -1.823583986280620E-5   -3.375697040823081E-5    2.614055167143942E-1    2.696681932742288E-1    1.596281116989563E-5   -2.490608803369981E-5
                         7.520574269946517E-6   -2.739798262603889E-5    6.604191139766375E-6    2.347659671503537E-5   -3.955403089074325E-6   -3.845267837562711E-5    3.345741267243860E-1    3.234905757803760E-1

 2.462500000000000E9     2.892333439232879E-1    2.922872896657959E-1   -2.907365482571751E-7   -2.047585934888566E-5    9.133580158753280E-6   -1.026115430182785E-6   -1.103905564855466E-5   -1.983163999114873E-6
                        -3.122195629638206E-5   -2.825393951716823E-5    3.495423433681815E-1    3.139487071569297E-1   -1.891613560400487E-5   -1.750052909828420E-5   -8.474902729749834E-6    7.600585728736933E-6
                         3.781299482873121E-5   -1.971635073419894E-6   -1.822046902767072E-5    6.304990321540159E-6    2.729782655337279E-1    2.677949565458752E-1   -9.038513117728962E-6   -4.567801738750640E-5
                        -4.211011503304305E-6    6.710712495546380E-6    2.583131701878613E-5   -2.984498246861858E-5    2.348590827924521E-5   -3.125214103782539E-5    3.466565067165654E-1    3.187935502237203E-1

 2.475000000000000E9     3.007985573115989E-1    2.902581451783940E-1   -2.953512476825199E-5   -3.580200699331277E-6    2.167087205697838E-5   -1.005143484959018E-5   -6.770739666527931E-6   -3.552729654024853E-5
                        -2.252234877282035E-6    1.056474015841959E-5    3.607438602568050E-1    3.089546860215618E-1   -1.988556890389368E-5   -7.641571048752840E-7    2.232401912516288E-5    1.347343747848780E-5
                         3.389925762665847E-5   -1.542271702404025E-5   -2.649765720063678E-5    1.872941298345556E-5    2.842772349901108E-1    2.652083037229666E-1   -1.186324836526639E-5   -3.847893715571324E-5
                         1.523646962637075E-5   -4.385166170265895E-6    1.332011300836797E-5    2.231251364389173E-5   -9.299466976945889E-6   -3.858817577363710E-5    3.585865611600613E-1    3.134455559305113E-1

 2.487500000000000E9     3.116850371675547E-1    2.877166468924797E-1   -9.928846696106348E-6   -5.926887804735395E-6    1.994668563454369E-5   -1.122768947567779E-5   -6.772164997860769E-5    4.031261732886315E-5
                        -3.394619330513101E-5   -2.185546385127966E-6    3.715898851476878E-1    3.032694241089096E-1   -2.317556754131387E-5   -7.265257479536811E-6   -1.651539875142050E-5    6.955958013500544E-6
                        -2.811713511957527E-5   -3.000683061449263E-5   -1.994165712392563E-5    2.342760270333234E-5    2.953190387077519E-1    2.621356766824960E-1   -1.969338396956193E-5   -2.389786084230542E-5
                        -7.411686445169632E-6   -7.789932619662435E-6   -9.128408027825692E-6   -4.580530642500325E-6   -5.328752797440926E-5   -2.009682498285704E-5    3.701537098231543E-1    3.075558829074718E-1

 2.500000000000000E9     3.219728775575791E-1    2.843451455287431E-1   -1.343305667782049E-5   -5.368804029862871E-6    1.313068232144247E-5   -1.974244654755575E-5    3.152326913486620E-5    1.635983574624732E-5
                        -2.007722269169851E-5   -1.187783593048925E-6    3.822670151596671E-1    2.971105853919415E-1   -1.424704852620286E-5   -6.277294931048562E-6    9.406404379988612E-6    9.115522752729050E-6
                        -1.635560892879544E-5   -1.510604297776202E-5   -7.941162890164779E-6   -2.447849283708695E-6    3.059228510304911E-1    2.586451517456930E-1   -3.120191248200620E-5    1.092872700665403E-5
                        -6.983704613162202E-6    8.774279505114048E-6   -3.575776815183349E-5   -7.920685107459564E-7   -3.860150966606231E-5   -3.511285676227559E-6    3.812016255085398E-1    3.014689970838381E-1

 2.512500000000000E9     3.315868461941258E-1    2.800950005982151E-1   -1.549601536552121E-5   -6.012291019220237E-6   -1.562210507673061E-5    1.140283366422023E-5   -5.194661416973371E-8   -3.831369532145596E-7
                        -4.868355969813292E-5    5.985144419796625E-6    3.926141131703809E-1    2.906200635527577E-1    2.930581642841447E-5   -6.363166179939381E-6   -1.902791721349205E-5    2.122284527765827E-5
                         2.188613064246869E-6   -1.341658156935810E-5   -3.303429403876367E-6    1.342994120420991E-5    3.161311390927258E-1    2.546794460424195E-1   -3.007508601323742E-5    1.948945109827526E-5
                         6.602292149082288E-6    5.128577634793529E-6   -1.413722800330228E-5   -1.848950935810396E-5   -1.751961829788925E-5    3.215991326972220E-6    3.919751050648104E-1    2.952765643795013E-1

 2.525000000000000E9     3.409679935245208E-1    2.751163708542572E-1   -1.751302628858399E-5   -1.873879859644997E-5    2.620992889200938E-5    9.768704067490648E-6   -1.088555407351229E-5    2.010571952923925E-6
                        -2.288048766923113E-5   -2.464752095768350E-5    4.025360882280353E-1    2.842006299894822E-1    1.650240524864305E-5    2.389799552955307E-5    1.570923555058603E-6   -2.043733754326628E-5
                        -2.945695992479925E-6   -9.681861396385877E-6    1.318669496173276E-5    9.063546340166834E-6    3.258386369425771E-1    2.504537765948507E-1    3.106295319410687E-5    2.788287309928074E-5
                         1.777365992081313E-5    2.186781347447817E-6   -2.762732991959146E-5   -9.046770300240656E-6    2.445237277526952E-6    2.962381222774745E-5    4.020675993903185E-1    2.889001825463865E-1

 2.537500000000000E9     3.504184290928427E-1    2.693570131088030E-1   -4.036500856227509E-5   -1.106623794335776E-5    1.248910105725282E-5   -1.340569479911473E-5    2.075658338280099E-5   -2.376215988015573E-5
                        -1.764678660115909E-5   -1.879251857369933E-5    4.118149284041107E-1    2.777875542801057E-1   -5.816121636620315E-6    6.655838540647087E-6   -2.171312360701513E-5    7.654767784143373E-6
                        -1.213096889440327E-5   -8.182707214349151E-6    3.171782040283915E-5    2.101448392235290E-5    3.348487844182155E-1    2.459623155932239E-1    1.383361372812782E-5    1.206524125369757E-5
                        -2.091484740868942E-5    1.028209705362638E-5   -1.162470559334535E-6    1.410153553489375E-5    4.407342425449045E-6    2.042503845184056E-5    4.113052652556091E-1    2.823244366406755E-1

 2.550000000000000E9     3.598335196244859E-1    2.634025625595832E-1   -1.998824359462318E-5    2.908899613262235E-5    1.509077380161507E-5    2.385338284866698E-5    9.216479527173885E-6    2.051788013237083E-6
                         5.036330310655621E-6    2.321197913571553E-5    4.206247905246622E-1    2.710383892556563E-1   -6.964826887743917E-6   -6.984517185493584E-6   -8.252219476794867E-6   -1.336097124150752E-5
                        -5.977540169295257E-6    1.116811118718610E-5    9.374771119277969E-6    1.229397165151906E-5    3.435355176941854E-1    2.411034979190640E-1    1.255140245414300E-5    2.671430079177779E-5
                         4.208785699108237E-6   -7.144770285867863E-6   -3.147320080867367E-6   -6.449267689937125E-6    1.388404404689557E-5    4.227535433494325E-5    4.200892971056062E-1    2.750959871628235E-1

 2.562500000000000E9     3.690921500869079E-1    2.574577149467008E-1    8.008485641516844E-6    1.031278737850332E-5    2.962177533898971E-7   -1.629191064475145E-5    1.900517430613822E-6   -1.310429084636360E-5
                        -1.697045603155793E-5   -4.686877784100195E-6    4.289219211415198E-1    2.640467942032667E-1    1.937343299359057E-5   -1.357975368738481E-6   -4.855581532784789E-7    2.129532738472089E-5
                         2.923155146154915E-5    5.096621690380171E-6    1.507344215405467E-5   -1.231657660355184E-5    3.518167892062058E-1    2.359446051541906E-1    3.670557852224094E-6    2.856610124631653E-5
                         8.337929892529839E-6    1.430886279212656E-5    5.363884841270143E-6   -1.157767160752582E-5    2.031929637693286E-5    5.871479082400308E-5    4.284908063008637E-1    2.675323590495894E-1

 2.575000000000000E9     3.782726988150584E-1    2.517348489416750E-1   -1.878889158819115E-5    1.739993580868094E-5   -6.253590865113526E-7   -2.687388881803042E-5    7.301988536424521E-6   -7.064241181406882E-6
                         4.267612327601778E-6    1.122737768247624E-5    4.368024791019301E-1    2.568321045392468E-1    8.337591005097356E-6   -8.380661262453797E-6    1.787666032075244E-5    2.317997978441278E-5
                        -6.944899151547716E-6    2.363112110187301E-5    3.501247686364183E-6   -4.109563779712764E-6    3.597661934026263E-1    2.306010699113148E-1    2.856711026881814E-5    9.722466163607101E-6
                        -7.616258665208289E-6   -3.225623411872207E-5   -4.389172506161441E-6    1.460735867403014E-5    1.256691051700637E-5    1.180139736213503E-5    4.368478245611780E-1    2.596854973169151E-1

 2.587500000000000E9     3.869154984556659E-1    2.464596484926391E-1    2.950214990025473E-5    1.127483904908451E-5   -1.020625141007278E-5    7.143330040253858E-6    9.748947028189952E-6   -4.213233887699381E-5
                         2.517729634923836E-5    9.506146684922088E-6    4.443767377830179E-1    2.493354266908721E-1   -2.514570771199143E-5   -1.353577957889377E-5   -3.310631699814221E-5    3.370628465695637E-5
                        -3.773643484792916E-6   -5.085139695052626E-6   -2.634702568730721E-6   -1.769494532629496E-5    3.674930083854984E-1    2.250139942874475E-1    1.408604350282758E-6    1.632836051401955E-5
                        -1.030631529659282E-5    1.129299489426369E-5    2.916868179072617E-6   -8.377542593881468E-6    5.460684073081289E-5    1.374637578895298E-5    4.449469074952232E-1    2.516967524516831E-1

 2.600000000000000E9     3.948940119790628E-1    2.413897268665453E-1    2.245240296836648E-5    5.967480100947258E-5   -2.407480828774483E-5   -2.833896733172516E-5   -7.086111042115763E-6    6.707922964303314E-6
                         3.702662233830770E-5    3.082954520747420E-5    4.517488613086328E-1    2.415998743115304E-1   -2.364898517133383E-5   -5.808004842198627E-5    7.380756022546821E-6    6.941272396481685E-6
                         1.792643826472880E-6    4.050638927396509E-7    2.448545781558498E-6   -8.617693809764968E-6    3.749134294663571E-1    2.191383052414649E-1    3.345898744890427E-5   -1.361079371088162E-5
                        -1.381802619998213E-5   -8.376526695696171E-7   -2.048219243532657E-5   -3.058913429653334E-6    2.608364714343399E-6   -8.537996661174941E-6    4.528431932359623E-1    2.437295050756457E-1

 2.612500000000000E9     4.022273588242262E-1    2.361985979210728E-1    2.287609714546501E-5    2.148723748932132E-5    2.663664653750091E-5   -2.497482809090447E-5    1.258107845781184E-5   -1.499300443396980E-5
                         3.978751727657784E-5    2.135295233245304E-5    4.588853115110438E-1    2.339856732107179E-1    9.884095229606345E-6   -1.438292608129158E-5    7.738416934047081E-6   -2.374824230609508E-5
                         2.202182336516938E-6   -2.183852796416662E-5   -4.911966241569390E-7   -2.949464984238203E-6    3.820621180558301E-1    2.131283124875875E-1    2.888407448106888E-5    5.241293254474285E-6
                        -3.651621667680252E-5   -1.229473628867702E-5   -3.791704689582843E-6   -7.179189242676371E-6    1.949002823338572E-5   -2.077616207763002E-5    4.608177615391034E-1    2.359413841549839E-1

 2.625000000000000E9     4.088602168925889E-1    2.306198758490644E-1    2.722365457482681E-5   -4.106031362087190E-5    2.475570134048712E-5    8.929388350207907E-6   -6.496901313402848E-6    8.902069299491373E-6
                         6.357898557575482E-5    3.176443083073702E-5    4.659815443631996E-1    2.262485312458030E-1   -6.216411244972989E-5    3.428463623103018E-5   -1.040852282972429E-6    2.170390547949741E-6
                         6.054663694978256E-5   -3.641716670740591E-7   -5.227768925153776E-6   -1.595147131714375E-6    3.889460551915390E-1    2.070071866613080E-1    1.676577565380998E-5   -5.247803596975411E-5
                        -3.399490747412766E-5    1.352339668933351E-5   -2.073632893891947E-5   -3.356655592594689E-6    2.182992976841925E-5   -5.273771937634711E-6    4.682033170432398E-1    2.281755894073021E-1

 2.637500000000000E9     4.151127220246412E-1    2.244410723706012E-1    3.369496397308199E-5   -2.715287753929718E-5    3.518036491496624E-5   -3.676220316773053E-5   -8.293800602045586E-6   -2.810856658114487E-5
                         3.941216257924546E-5    2.151655082040577E-6    4.725196193340293E-1    2.183889728490032E-1    2.441852385329981E-5    3.960511374982340E-5    2.989767276079985E-5    8.900866491621453E-7
                        -2.360535045332397E-5    2.269060001630148E-5   -3.612257709318777E-5   -5.222753039543450E-6    3.955038892978981E-1    2.006684787498372E-1    5.424622248054648E-5   -5.046892462541672E-5
                        -2.947416506147228E-5    3.371565861505201E-5    4.530995944551855E-7   -4.028897042678168E-5   -1.539019052711130E-6   -1.110529491451547E-6    4.750124399782423E-1    2.202518736682507E-1

 2.650000000000000E9     4.213671256196656E-1    2.173836160950622E-1    4.637141889707499E-6   -2.590345427887282E-5   -8.663130383490254E-6    2.023024010305928E-5   -3.371477732417178E-6   -1.412531899161674E-5
                         4.458465729408164E-5   -3.402722931767824E-5    4.789134168348272E-1    2.107856132254654E-1    8.787287399717749E-6    2.163183463065303E-5    3.372369371637401E-5    4.747004467817758E-5
                        -2.007577319029024E-5   -5.977744040551492E-6    6.069426035908802E-6   -2.996170558156596E-5    4.018748607086959E-1    1.944921954103698E-1    1.391575064083180E-5   -4.214256589877892E-5
                         3.355731222392295E-5   -3.870575003910605E-6   -4.723413927399906E-7   -1.272679629194586E-5   -2.246311041541513E-5   -1.411109987839903E-5    4.813765263876538E-1    2.123611329462624E-1

 2.662500000000000E9     4.276882059144381E-1    2.100934401738414E-1    1.810295965176745E-5   -3.917789108579799E-5    2.682411964431702E-5   -2.773434889794702E-5   -7.244214157964034E-6    3.066824905752584E-5
                         5.498730424816152E-6    1.231961013964673E-5    4.850107803896533E-1    2.031623517941583E-1    3.722272692543904E-5   -1.165760368123585E-5    4.167328950225419E-5    2.408040543722569E-6
                        -2.651837246640124E-6   -2.336847446981428E-5    1.331544616081780E-6    1.685104030586739E-5    4.080725043741182E-1    1.883897558001035E-1    6.108715611016675E-6   -2.863902118570287E-5
                         1.559109099688048E-5    7.723546889154870E-6   -3.479749803028893E-6   -8.585687612109597E-6    1.563225223708485E-5   -4.252692169922444E-5    4.873072712572564E-1    2.041539492497605E-1

 2.675000000000000E9     4.340794716259858E-1    2.025237623331851E-1    2.112196467373730E-5   -6.517630317812542E-6    7.397766155293998E-6   -9.387968780277560E-6   -2.031311916965975E-6   -1.501611852402343E-5
                         3.201588156822789E-7   -4.323835646365159E-5    4.906194061396681E-1    1.955113502748129E-1    1.709830825046601E-5   -4.527822845582005E-6    3.141251018883019E-5   -1.336651651306136E-5
                         2.421481428781252E-5   -8.890682856943806E-6   -2.054921734642415E-5    3.533292277319859E-5    4.141175782441734E-1    1.821958621534695E-1   -1.831290802378906E-5   -3.621022949080727E-5
                         2.406985516897643E-5   -7.719036219829119E-6   -1.406978450770157E-5    7.199430951179532E-6   -3.026337715873214E-5   -3.375607074859396E-5    4.930311656184908E-1    1.955402637226792E-1

 2.687500000000000E9     4.407209642179419E-1    1.954676087634469E-1   -3.954292781097201E-5   -4.551728288381723E-5    2.787958314327645E-5   -1.394807639554143E-5    1.933191304200301E-6   -1.219280015948082E-6
                        -1.548531571922710E-5   -3.327503628821519E-5    4.959952553160358E-1    1.874775926099917E-1    7.420459592778771E-6    2.562639957735948E-5    1.436799952465786E-5    1.178228422852736E-6
                        -7.477653036095941E-7   -3.677516757592925E-6   -1.629296973391353E-5    2.556860743440905E-5    4.198178660673539E-1    1.759968255430371E-1   -3.877127887752818E-5   -2.030230982006600E-5
                         6.310337715575907E-6    2.745261585845898E-5    3.620187261145832E-6    1.953094394948277E-7   -3.200935850031010E-5   -1.878488626224068E-5    4.987351733932417E-1    1.868528249242718E-1

 2.700000000000000E9     4.472231054113159E-1    1.890605853037743E-1   -4.556175685720689E-5   -1.234610290491286E-5   -1.166068724857846E-5   -5.024356308173559E-6    1.263711005611647E-7   -3.131107835735373E-5
                        -2.672926876265283E-5   -3.635025569958702E-5    5.012087644804242E-1    1.796015810534418E-1    1.171419040575524E-5    2.355588345551373E-5   -1.156973403569388E-5    1.585877913311994E-5
                        -1.250255940949203E-5   -2.418748523510647E-5    3.134663555203539E-7   -3.817710606690495E-6    4.253121841211793E-1    1.699594569906956E-1   -2.251961223064312E-6    3.511647819476399E-6
                         4.245593586045602E-6    1.255976749985531E-5   -2.959341602368490E-6    1.596501869393816E-5   -1.785534471458502E-5   -4.528696779024509E-5    5.044811812635325E-1    1.781620245878482E-1

 2.712500000000000E9     4.538958216303847E-1    1.831279546099027E-1   -4.325587098553261E-5    9.510303564961863E-6    1.663317466303564E-5    7.754567704212360E-6    3.669010740036734E-6    6.060803269165697E-5
                        -1.814812880152437E-5   -2.003854493174775E-5    5.067790848984735E-1    1.716277283403717E-1    1.602533541484841E-5   -1.436900173939150E-5   -1.171292234912833E-5   -3.235484920483017E-5
                         4.750161949824879E-6   -5.852033649651735E-6    7.996835473201941E-6    1.119980797838738E-5    4.307629054609375E-1    1.639142892313087E-1   -4.461217550696158E-5    1.147851844624971E-5
                        -2.555988739398819E-5    8.913122044698150E-6    2.638058503829159E-5   -1.326170368118722E-5   -4.530123001609202E-6   -1.444999612389528E-5    5.104990767455651E-1    1.697272727003224E-1

 2.725000000000000E9     4.600032472279607E-1    1.775938145913306E-1   -7.397297805524690E-6   -1.933460248867640E-5   -1.799803512444347E-5    1.262517275521909E-5    4.402425222186375E-6    2.697313591940152E-6
                        -2.475884161759527E-5   -6.919848005325500E-6    5.122473674344025E-1    1.638500955129711E-1   -5.580312227506046E-6   -2.454118532338670E-6    2.294562774942565E-5    1.194646766644037E-5
                         1.406538812213755E-5   -1.352517016708573E-5    2.533113922877161E-6   -1.193029470549949E-5    4.360307109621806E-1    1.577760227190730E-1   -3.708967004338382E-5    1.215932272985113E-5
                        -9.961783221835759E-6    7.171798108346020E-6    5.933770406301348E-6   -5.885101970421288E-6   -2.400580521212027E-5    1.450409002226026E-5    5.162524216055319E-1    1.616626785683511E-1

 2.737500000000000E9     4.655464513655357E-1    1.721305412332439E-1   -3.698067714376620E-5   -1.760409061330540E-5   -1.978090353585204E-6   -1.010959348766681E-5   -1.096089958470276E-5   -4.521439893198814E-6
                        -2.185993136809451E-5    2.146887183874598E-6    5.176474809043623E-1    1.560732569648836E-1    3.578688522185183E-5    1.243949946531305E-5    1.389483114009325E-5    2.215197323780495E-5
                         6.738289414173567E-6    1.876859948537351E-5   -4.408016274580657E-6    9.825248537132760E-6    4.411543659035764E-1    1.514237924121912E-1    7.217389287216153E-6    3.577525992414799E-6
                         4.244186731484740E-6   -1.455519499078842E-5    1.129735062785695E-5   -7.784394644210345E-6   -2.566488339702848E-5    7.544255049821806E-6    5.215950198184426E-1    1.536660126508612E-1

 2.750000000000000E9     4.705927331887739E-1    1.663586535759371E-1   -4.771396398124094E-5   -3.766651162445134E-6    3.166935304743173E-6   -1.223862613384378E-5    4.974982689538129E-6    1.819438321126023E-5
                        -1.670661466396175E-5    1.542028644675157E-5    5.227658828559979E-1    1.482597205235954E-1    2.894811401688817E-5   -1.425810115915614E-5    2.469758927135040E-5    1.683558646557697E-5
                         3.235708391502069E-5   -6.327115763689474E-6    8.524334468853386E-6   -1.943815811264000E-5    4.461022578854191E-1    1.449718660299525E-1    1.723045195505320E-5    1.697631768231325E-5
                        -5.906107367209102E-6   -1.156937309629722E-6    2.060121461752175E-5    2.282171247831858E-6   -2.685653951497180E-5    2.804016579309102E-5    5.266845492906099E-1    1.455231729871892E-1

 2.762500000000000E9     4.752177680786437E-1    1.596785269131167E-1   -8.334704927068348E-6   -1.750688709913414E-5   -3.566916647987668E-6   -7.438706526196688E-7    3.325247239647468E-5   -1.034979431365811E-6
                        -7.627544851425682E-6    1.214998815443735E-5    5.276798173906321E-1    1.403959460652313E-1   -8.676360944710484E-6   -1.019293377081612E-5   -2.353129855268610E-5   -5.350985156429507E-6
                         9.786161032686091E-7   -6.678058005914837E-6    2.016799040081484E-5    1.086415950352991E-5    4.510915583718258E-1    1.382866288223761E-1   -8.483259808198726E-6   -8.835967070141090E-6
                         4.954086068809236E-6   -9.319404575188719E-6   -3.954755510483118E-6   -1.122497580233485E-5    5.259258023505958E-6    3.590455292448196E-5    5.312782588673048E-1    1.371948858786643E-1

 2.775000000000000E9     4.798639763778768E-1    1.521908239959249E-1    6.400546332413817E-6    1.160126945404862E-5   -3.422504037149838E-6   -1.906828327380462E-5    6.568345573323036E-6   -2.427280765816242E-5
                        -3.613251895985976E-5    2.492549070731347E-5    5.323531157390242E-1    1.324977686635128E-1   -5.532198337446748E-6   -1.901481188138934E-6    1.247926966789363E-5    1.509740516306079E-5
                         1.108730992525101E-5   -1.693051284307216E-5    5.517478978947836E-6    2.136923832336766E-7    4.558232084944752E-1    1.317260551594608E-1    3.330756375638959E-5    2.315085063304509E-5
                         9.328207209313079E-6    1.717141038368036E-6    2.017733966265953E-5   -2.847224053833524E-5    8.095419183914643E-6    1.721871041878280E-5    5.355797420987768E-1    1.286702240543043E-1

 2.787500000000000E9     4.849876503487207E-1    1.442001985650379E-1    3.085699384538901E-6    1.594693448546686E-5    2.524616024493047E-6   -1.295082082599937E-5    2.168465554017148E-6    3.286325980665179E-5
                        -2.759022012270949E-5    2.755012188195034E-5    5.370284165785179E-1    1.244564655648156E-1    7.919396820874611E-6   -2.114229534138156E-5   -3.132616594798412E-6    2.519341107791326E-5
                        -2.017416028717815E-5   -1.911213020999664E-5    1.223984267162529E-5   -5.546928239955147E-6    4.607557982277911E-1    1.250774180794221E-1    2.163742130063646E-5    2.528718521743634E-5
                         1.391700636911565E-5   -6.632564598513904E-6    1.708718995150266E-5   -7.107114342343777E-6   -6.136302183658419E-6   -7.274840900030675E-6    5.399943087147154E-1    1.198919270793003E-1

 2.800000000000000E9     4.904029677863223E-1    1.364241100218412E-1   -3.522490246544123E-6    9.376542371503837E-6    2.992500384823969E-5    7.939335324757380E-6   -1.698925312309297E-5   -1.375599806396426E-5
                         8.517247560775463E-6    2.408263845603568E-5    5.416816170258372E-1    1.162128542182117E-1   -2.648454271533517E-5   -1.474324280377454E-5    1.967337578402658E-5   -8.890534673201592E-6
                         8.543559976649549E-6    2.936403645499971E-6    4.205793960795664E-6   -1.399484270979035E-5    4.658302816644888E-1    1.183719580715948E-1    2.896273140292680E-5    1.745214615598748E-5
                        -4.386456825853585E-6   -2.131146182978725E-5    1.552871956595820E-5    1.695987175881333E-5    1.408143668655042E-5    2.644517557139873E-5    5.445378150603472E-1    1.108075282775461E-1

 2.812500000000000E9     4.964513421383253E-1    1.286373477715452E-1    8.780232681762315E-6    3.534642827165474E-6    6.512957134525237E-6   -2.203256849471208E-5   -1.761724637186336E-7   -2.529869681136511E-5
                        -1.511530739143335E-5    3.334964824818593E-5    5.464258973926265E-1    1.079558022323529E-1   -9.687562974277313E-6   -1.284159956301267E-5   -2.199541203801822E-5    3.931312421691536E-6
                         2.127012404836938E-5    2.512659161315071E-6   -1.119385827502273E-5   -6.488442223771315E-6    4.709032862754027E-1    1.118742762122310E-1    1.791970989349508E-5   -1.034767008018221E-5
                         1.190086485201586E-5    5.372770934514933E-7   -1.915368304891630E-5   -2.694070354653807E-6    7.458752717287939E-6    6.755660997547637E-6    5.492161798793265E-1    1.017238944177412E-1

 2.825000000000000E9     5.027172756000345E-1    1.214728578082277E-1    2.467880595485879E-6   -1.398585991252387E-7   -1.850060491196912E-5   -2.503968795577168E-6    2.262417776797987E-5    1.335853095525809E-5
                         6.954794896431235E-6    4.760296655155122E-6    5.511746681666456E-1    9.946793269679649E-2   -2.514853668108938E-5    1.213456617230933E-5    1.859551382613078E-5   -2.482882112437910E-5
                         1.058938447522392E-5   -2.231603310349873E-6   -6.297997582383538E-6    5.032279848611940E-6    4.759616276961879E-1    1.053183741120470E-1    3.496461505423443E-5    5.449880726290421E-6
                        -2.445076204303455E-6    1.344767454616287E-5   -8.177476941784399E-6    1.362462895299356E-5    8.359496650278213E-6   -1.649667223252121E-5    5.539677517537580E-1    9.265325913127972E-2

 2.837500000000000E9     5.088392008517003E-1    1.147299054752869E-1    5.158262251150742E-6   -9.610055584167016E-6   -2.858295403092008E-5    6.545215555296994E-6   -2.227795817218257E-5   -4.015293429420828E-6
                         1.052591057379537E-5    6.869139552482867E-6    5.559697313625579E-1    9.114941590608751E-2   -7.500249940367507E-6    1.579608268235298E-7    5.375786242510491E-6   -9.601779535327934E-6
                        -1.712579787215652E-5    7.583625305367159E-6   -6.586723243555256E-6    2.922990789366604E-5    4.808973120084719E-1    9.867368410419212E-2    9.662598025957366E-6   -3.216347413845437E-5
                         9.487036105053354E-6    7.321220325227285E-6    4.672130997844185E-6    1.042796680287981E-5    2.586309960160511E-5   -1.182097252811795E-5    5.587068092989201E-1    8.382308685759732E-2

 2.850000000000000E9     5.146441479126150E-1    1.083430920042460E-1   -5.411397220383886E-6   -8.218813084879792E-6   -2.261267873881262E-5    1.634093025681393E-5    1.652865601000795E-5   -1.733984397248994E-5
                        -8.792093570083307E-6    2.488409543184097E-6    5.608877398843420E-1    8.247704153823175E-2    3.129994977394047E-5   -1.980366230425611E-5    1.264937744635484E-5   -5.304538575112774E-6
                         1.305632633403602E-6    1.202354408693395E-5   -1.569213846837091E-5    2.071459837903371E-5    4.858416230232192E-1    9.193544150809073E-2    3.153286825382170E-5    1.257272322325123E-6
                        -2.050039651382641E-5    2.038872782841873E-5   -4.019931264866159E-6   -1.718118819461705E-5    2.392567939083482E-5   -2.957912287803669E-5    5.631723484913310E-1    7.514754656606010E-2

 2.862500000000000E9     5.197306305579071E-1    1.018447577341834E-1    1.269419634625234E-5   -2.471000460558247E-5   -6.150953431233949E-6   -2.716195425830682E-6   -1.469961581741860E-5   -1.060535209509666E-5
                         1.873365685734295E-5   -1.301931646762637E-5    5.654668453668833E-1    7.386258560979365E-2   -9.121928104288751E-6   -9.701363258525369E-6    1.088219725601650E-5    4.426476784114739E-6
                         1.107483764165886E-5    1.286186665154013E-6    7.627727218461927E-6   -1.022718060255822E-5    4.905257156873964E-1    8.510252317995026E-2    1.988982512397995E-5   -2.341321188836346E-6
                        -1.777877480607360E-5   -9.266789234884844E-7    3.516029495300540E-6   -3.504344595547370E-5    5.520558356490897E-6   -2.270747673653598E-6    5.672324626698456E-1    6.640262728712355E-2

 2.875000000000000E9     5.244095499595969E-1    9.467064450444744E-2    2.810652456037234E-5   -3.000260136494299E-6   -4.643216544342882E-7   -2.731035932165507E-6    2.539199595635434E-5   -2.726198588364397E-5
                         1.227876349959022E-5   -6.546190764910360E-6    5.696215621877568E-1    6.484519545751825E-2    2.068064314401234E-6    1.305306818127868E-5    2.678024620713125E-5   -6.224261176598560E-6
                         5.148206919141375E-6   -3.225491655287121E-5   -1.110734684220465E-5   -8.186153372514061E-6    4.949653750060095E-1    7.784318154331127E-2    2.285250848930566E-5   -1.640304307903945E-5
                         1.231769050493821E-5   -5.502537072185187E-6    2.520488956349936E-5   -2.648398314141218E-5   -1.038419008556460E-6   -1.252401767374228E-5    5.710301924115966E-1    5.721542231867461E-2

 2.887500000000000E9     5.287451756493090E-1    8.662679913450526E-2   -9.473732783808039E-6    8.342772176633277E-6    5.317466498045759E-6   -3.367970696633353E-6    2.294681126232820E-5    1.996853815323603E-5
                         3.439884241015740E-6   -5.631389232209381E-6    5.738806455315115E-1    5.570391492378035E-2   -1.631812903407313E-6   -1.266360569217414E-5    1.920793362976037E-5   -3.015265972234698E-5
                         6.995609550003757E-6    1.697605776102972E-5    8.357622651149998E-6   -1.501169342329042E-6    4.995908425066999E-1    7.033917281118876E-2   -6.361921643777769E-7   -3.930794186982804E-5
                         2.554247530822368E-5    1.104041932511058E-5    4.998862295382511E-6   -4.598635453006257E-6    1.303900006311807E-5   -3.154963352854069E-5    5.746617519084224E-1    4.777475595611595E-2

 2.900000000000000E9     5.328437493717741E-1    7.793805645761344E-2    2.722190302493745E-5    1.005578685160800E-5   -8.447817328915572E-6   -4.026911669729394E-5    2.374169622522981E-5    1.237252490277434E-5
                         1.391653376520865E-5    3.386490213005294E-5    5.778653885801489E-1    4.606611046923994E-2   -1.768021889751871E-5    3.325564464176405E-6   -2.783731875313743E-5   -1.489284085257933E-6
                         7.825887983257489E-6    1.072965681046138E-5   -2.221593208966854E-5   -2.923212513932391E-5    5.042280307974202E-1    6.224208447553768E-2   -3.761005843012921E-6   -5.567497693652810E-6
                        -1.238709252857378E-6   -2.039288828865245E-7    1.045954112012771E-5   -1.669630377393456E-5   -9.036197938256446E-6   -3.628351780097021E-5    5.783238200248729E-1    3.766395102153149E-2

 2.912500000000000E9     5.375021360959548E-1    6.809264319293590E-2   -4.697651614873120E-6    2.934861189559783E-5   -2.043310876860140E-5    7.024579798386463E-6    4.818097460522787E-6   -1.710434496788691E-5
                         2.388230696998903E-5    5.153022359588670E-7    5.819621194869282E-1    3.614037914985054E-2   -1.777848864978048E-5   -1.938724004103724E-6   -8.866321492985951E-6   -1.386750128970537E-5
                        -1.714580543428752E-5    1.190116107841044E-5    2.328230497161053E-5   -1.639023877170098E-5    5.091122146122077E-1    5.394332021068530E-2   -8.328349925294657E-6   -1.435764521996483E-5
                        -8.591044514931917E-6   -2.213989940706995E-5   -9.091619751446392E-6   -8.045140421792926E-6   -2.002834756949852E-5   -1.207688342278995E-5    5.821489725022722E-1    2.750477846771773E-2

 2.925000000000000E9     5.425476091422343E-1    5.819650642641199E-2   -2.654225438269248E-6   -5.488694160807265E-6   -4.559481132035262E-6   -2.359721807337080E-5   -1.245242103559346E-5   -3.042645740178132E-5
                        -2.673369803392895E-5   -2.266472009715739E-5    5.859629667625545E-1    2.608858135039512E-2   -1.220454435422887E-5   -8.590178825464089E-6   -6.264230101258638E-6   -2.092840474731545E-5
                        -7.278095087083915E-8    8.146076039502697E-6   -1.598454513953178E-5   -2.256837838052274E-5    5.137101955754955E-1    4.582102562179569E-2   -8.087647792054064E-6    5.485746299694542E-6
                        -6.897211599655027E-6    1.029718347171522E-5   -7.806445526854852E-6    1.160241815645946E-5   -2.497006354775392E-6   -8.177813574680229E-6    5.859927104942489E-1    1.735611340015020E-2

 2.937500000000000E9     5.476280013707990E-1    4.844735967077288E-2    9.011832493291699E-7   -1.347681447244643E-5    2.659300880295408E-6    1.967446779619609E-5   -2.422566340584958E-5   -1.020976392031282E-5
                         5.909234654681736E-6   -2.072310469441888E-5    5.897500911704109E-1    1.633645125517440E-2   -6.599239032540644E-7    2.428266094132044E-5    2.678654485760735E-5    2.438465335628692E-5
                         7.152823468520046E-6   -8.112272855837787E-6   -1.408304034137175E-5   -1.964863172854616E-6    5.183524871958664E-1    3.748311603490821E-2   -3.060893156502435E-6    1.570610106449105E-5
                         1.517562024155598E-5   -1.508104931474477E-5   -2.603787089558176E-6   -4.968324214743579E-6   -2.564686998442779E-5   -3.501104801604774E-7    5.896037948490558E-1    7.125504095921399E-3

 2.950000000000000E9     5.530482309791848E-1    3.944705413690786E-2    3.100533463002302E-6    3.063841845678101E-5   -8.640433792758384E-6    2.815281321295439E-5   -2.302288779150763E-5   -8.581864621585174E-6
                         6.734254749522207E-6   -2.301883212184944E-5    5.933390133758801E-1    6.154357171667668E-3    1.056052543061690E-5   -1.317686451861436E-5   -2.268229007988356E-5   -1.108725288869458E-5
                        -1.640081722331890E-5    9.088663710726619E-7    1.275325765377673E-5    1.233426180393993E-5    5.228064161048496E-1    2.901280171776172E-2   -6.565951139790308E-6   -2.056821976024946E-5
                         2.948269501160466E-5   -1.923547906287169E-5    2.012109771802093E-5    2.052445002492734E-5   -8.047907399062626E-6   -2.291385893752416E-5    5.929671417003877E-1   -3.070118937068040E-3

 2.962500000000000E9     5.582716160349089E-1    3.065717993561366E-2    6.853324200461289E-6    2.105795504244908E-5   -4.964766933671116E-6   -2.438474055486776E-5   -1.983453430414335E-5    3.141255487907068E-5
                         5.051785794659398E-6   -7.687241680740336E-6    5.968092393475272E-1   -4.005551987409644E-3    5.345032381453804E-6   -1.965608277413869E-6   -2.720473807080821E-5    3.965058063443931E-5
                        -1.203434763939815E-5    8.176173477123342E-6   -1.127516878696735E-7   -6.257595562353610E-5    5.270978434491461E-1    2.045927707901517E-2   -2.090220674766399E-5   -1.789365821517439E-5
                        -2.094452907628407E-5   -1.264922230930143E-5   -4.097668432618337E-6    1.115156603432073E-5   -2.442147393495383E-5   -3.340915663771091E-6    5.960501199184498E-1   -1.322577378150891E-2

 2.975000000000000E9     5.629140125154365E-1    2.185941130200285E-2    1.176704319455849E-5    4.626539664263163E-6   -1.245665005355470E-5   -1.622491009077617E-5   -2.248622122113518E-5   -1.679154879259050E-5
                        -1.969057853942992E-5   -2.410294061975489E-6    6.001354301299959E-1   -1.428653903695620E-2    1.208073234086376E-5   -2.444951440889958E-5   -2.523324787413153E-5   -1.800110164436360E-6
                        -7.930396612261457E-6   -2.822253368260526E-5   -1.270933047172098E-5    1.837986266594182E-5    5.312201953819631E-1    1.169443353092533E-2   -2.768371444810712E-5   -1.858809441205104E-5
                         2.091591256533827E-6    2.108303771946789E-5    4.161977700811472E-6   -1.644917987612214E-5   -2.739564408825477E-6    1.362071634934261E-5    5.990565849446434E-1   -2.363255680974425E-2

 2.987500000000000E9     5.668650050607291E-1    1.326020467901726E-2   -1.842876416963638E-5   -2.857047189749084E-6    3.931198731417508E-5   -2.632405478272129E-5    8.566906167472131E-7   -3.393334588943812E-6
                        -2.562864820320059E-5    1.239003321692398E-5    6.028611642960016E-1   -2.511802715636475E-2   -2.178247852902761E-6   -1.071173149091640E-5    1.477754553535476E-5    9.227081189852011E-6
                        -5.491425679666169E-6    2.101516217037168E-5   -1.419624932394101E-5   -3.097300791521527E-5    5.350998061606010E-1    2.656756568057961E-3   -5.660304471386873E-6   -1.628839341981014E-6
                        -3.916723946241155E-6    2.501278502055336E-6    8.710009521388165E-6    8.134004613751644E-6    4.634095747216349E-6   -3.701958211656353E-6    6.013530422585123E-1   -3.434444295556963E-2

 3.000000000000000E9     5.698993869589527E-1    4.039040775261857E-3    2.426253639373689E-5   -1.909084858343285E-6   -3.537755540674261E-5   -6.767844554708073E-6   -2.102618365009215E-5   -2.382239203019811E-6
                         6.477484919603489E-7    2.940249722802352E-5    6.051368568155515E-1   -3.614890518354211E-2    8.385923446166768E-6    1.413103286711943E-5   -5.911181166472337E-7    1.177767891790264E-5
                         2.804965025108388E-5   -2.451583138333788E-5   -7.055483825028934E-6    1.785296293071470E-5    5.384592402521288E-1   -6.647767518208565E-3    1.325034885648918E-5    1.260737795052878E-5
                         1.089774389393971E-5    1.942045194170010E-5    3.753049789513376E-6    9.594066284154321E-6    9.956046371128868E-6    1.075401706767993E-5    6.034312736527869E-1   -4.537763548260556E-2
