# Supplementary material for: Microwave Imaging for Parkinson’s Disease Detection: A Phantom-Based Feasibility Study Using Temperature-Controlled Dielectric Variations
Source: Sensors (Basel). 2025 Dec 12;25(24):7562. doi: 10.3390/s25247562 (PMC12736638; doi:10.3390/s25247562)
Supplement: Supplementary file 1 [file sensors-25-07562-s001.zip › 39.8.s4p]

#  HZ   S   RI   R     50.00 
! Rohde & Schwarz Vector Network Analyzer 
! Rohde-Schwarz,ZNA26-4Port,1332450024101213,1.95
! Created: UTC 8/28/2025, 1:45:22 PM
! freq[Hz]                re:S11                  im:S11                  re:S12                  im:S12                  re:S13                  im:S13                  re:S14                  im:S14
!                         re:S21                  im:S21                  re:S22                  im:S22                  re:S23                  im:S23                  re:S24                  im:S24
!                         re:S31                  im:S31                  re:S32                  im:S32                  re:S33                  im:S33                  re:S34                  im:S34
!                         re:S41                  im:S41                  re:S42                  im:S42                  re:S43                  im:S43                  re:S44                  im:S44
! 
 5.000000000000000E8    -2.262202604768259E-1    3.470583361644298E-1   -1.531954711898541E-2    1.782823901105868E-2   -4.035862018695022E-2   -1.127667212211095E-2    5.217030600125662E-2    1.574592788472326E-2
                        -1.533368882932745E-2    1.786498255789565E-2   -2.409143333341488E-1    3.256500895499955E-1    1.151393340594476E-2    2.510430515477849E-2   -4.061543595111805E-2   -6.761798701780010E-3
                        -4.032080800808695E-2   -1.130829894161016E-2    1.147822946703104E-2    2.511777895782975E-2   -2.563843822530376E-1    3.439026555109586E-1   -8.374877675130610E-3    1.901035078116378E-2
                         5.217024381369774E-2    1.577777424611753E-2   -4.058544565134747E-2   -6.797592680515167E-3   -8.386981626968475E-3    1.898169340993772E-2   -2.674542787738542E-1    3.376378990229366E-1

 5.125000000000000E8    -2.484544169754454E-1    3.361530256274544E-1    1.236661204338729E-3    9.931960271816549E-3   -3.105027302628918E-2    2.484193983027496E-2    4.497008571777041E-2   -2.935093942832484E-2
                         1.214933398444839E-3    9.940945871472741E-3   -2.757439212251236E-1    3.242069354841322E-1    2.732846976748777E-2    3.866030514207555E-3   -2.856556698582744E-2    2.827435082409362E-2
                        -3.107564449834583E-2    2.484673729829296E-2    2.731377937630361E-2    3.866606558541480E-3   -2.805899274559563E-1    3.446756845126848E-1    6.215005884488835E-3    5.328562776585785E-3
                         4.496266078140428E-2   -2.933125047136921E-2   -2.853700801118721E-2    2.829113112938507E-2    6.273033509289593E-3    5.322051967346191E-3   -2.928328275413500E-1    3.362634450044503E-1

 5.250000000000000E8    -2.985754595938968E-1    3.710853608830417E-1   -6.570533278166090E-3   -1.336140189532657E-3   -1.358504040687926E-3    3.368524227823420E-2    6.054420592198469E-3   -5.044381459650384E-2
                        -6.557962339268928E-3   -1.334976522839567E-3   -3.170589576259061E-1    3.764217982018030E-1    1.519469435494595E-2   -1.494337404731725E-2    2.884786688049162E-3    3.445799407995483E-2
                        -1.337365991728444E-3    3.371191494308265E-2    1.518080436983753E-2   -1.496152850306617E-2   -3.180106257162028E-1    3.949617907582776E-1   -5.671418647884022E-3   -5.165729909879342E-3
                         6.014273103199149E-3   -5.047058430667579E-2    2.871164998572087E-3    3.441647995084530E-2   -5.689050046947219E-3   -5.203311081902295E-3   -3.328566395982560E-1    3.875831511260576E-1

 5.375000000000000E8    -3.001837135015279E-1    4.420700047262405E-1   -1.682417148149617E-2    8.814301899656030E-3    1.865560271692187E-2    1.996666746635400E-2   -2.990878061536170E-2   -3.403959209278691E-2
                        -1.684181775556794E-2    8.801910929700381E-3   -3.014263334165856E-1    4.417699072963008E-1    1.181599814370919E-3   -1.470469296416866E-2    2.161148677853136E-2    1.837647611541381E-2
                         1.867093899587975E-2    1.998109478596998E-2    1.198742419969593E-3   -1.473695976577223E-2   -2.998795056928305E-1    4.617027091855136E-1   -1.534431455839934E-2    5.842644521595289E-3
                        -2.992703723621455E-2   -3.402625581873241E-2    2.152187405139471E-2    1.838384854238720E-2   -1.530342514747681E-2    5.772282134938479E-3   -3.155512034394777E-1    4.611770338256038E-1

 5.500000000000000E8    -2.542314548866638E-1    4.851654056308869E-1   -9.971629752659895E-3    2.657738745715155E-2    1.999294084177781E-2    1.905817769965792E-3   -3.946294144597730E-2   -2.481791345810496E-3
                        -9.965348193452581E-3    2.653259802277725E-2   -2.611825851311281E-1    4.702133870152017E-1   -5.835263170629367E-3   -7.751045910688619E-3    2.237084677119461E-2   -9.406934988504824E-4
                         1.999033576203801E-2    1.949933741136104E-3   -5.840871430303225E-3   -7.756354308136076E-3   -2.532261439384764E-1    4.906789445394623E-1   -8.475672848516217E-3    2.133613816532840E-2
                        -3.943434629411818E-2   -2.490174433861573E-3    2.232458999860484E-2   -9.376473240282576E-4   -8.488687072671523E-3    2.133553111842952E-2   -2.562167576143948E-1    4.945189455542350E-1

 5.625000000000000E8    -2.153954325865997E-1    4.793633167227697E-1    1.592052229108953E-2    3.083668679842225E-2    1.158597599806103E-2   -5.017658600700105E-3   -2.583317317846386E-2    2.118950855401624E-2
                         1.589634123676041E-2    3.086226491909083E-2   -2.335736283342340E-1    4.737464410311801E-1   -2.570496587973720E-3   -7.380408856964051E-4    1.082086613865887E-2   -9.566323411379384E-3
                         1.160026417271382E-2   -5.024272008452713E-3   -2.530539086671725E-3   -7.539731362730954E-4   -2.194900666366989E-1    4.866155776215791E-1    1.353355175454289E-2    2.218193147470517E-2
                        -2.577408666473099E-2    2.121839278184391E-2    1.085758943447721E-2   -9.553380164373843E-3    1.349256782100712E-2    2.215212397801530E-2   -2.154893430866718E-1    4.777961819674698E-1

 5.750000000000000E8    -2.161716041707197E-1    4.740497952996504E-1    3.186119051539178E-2    5.731377547949178E-3    9.822863119443349E-3   -4.300229876591934E-3   -5.671465873881481E-3    2.662233384666408E-2
                         3.182650920618312E-2    5.757667029193638E-3   -2.227169931962356E-1    4.800922684301830E-1    1.974587809906291E-3   -3.948751552238497E-3    6.026105136080231E-3   -5.884938911796395E-3
                         9.790845649499036E-3   -4.318826622840328E-3    1.990846708375740E-3   -3.950057180702163E-3   -2.138386473632938E-1    4.840878593188747E-1    2.083287291171911E-2    4.484434921284209E-4
                        -5.677683008466326E-3    2.661996521964577E-2    6.008988861242774E-3   -5.899625073387717E-3    2.082300363839957E-2    4.867003136313538E-4   -2.186475058433393E-1    4.706822403233260E-1

 5.875000000000000E8    -2.145721998382461E-1    5.011297286964755E-1    1.720600461770810E-2   -1.493983878430432E-2    1.150133565814473E-2   -9.770027636152338E-3    6.926345666336767E-3    2.056493637651484E-2
                         1.720196665371684E-2   -1.491693799296883E-2   -2.063100102615537E-1    5.006179551747321E-1   -8.622553253987662E-4   -9.163166092294750E-3    9.126505939402865E-3   -8.671536202306554E-3
                         1.145352181970306E-2   -9.750304221580091E-3   -9.081400835768443E-4   -9.187593351028568E-3   -2.052000661101112E-1    5.041561165689877E-1    5.516415936375524E-3   -9.628416485985372E-3
                         6.874309676982686E-3    2.060208377821385E-2    9.076553128763704E-3   -8.685714576542387E-3    5.475754022546475E-3   -9.652277234856441E-3   -2.117135791236921E-1    4.993840783380005E-1

 6.000000000000000E8    -1.837358432502813E-1    5.305409253403380E-1   -1.652358110535890E-3   -9.666056459166839E-3    5.835649538665283E-3   -1.963826425383788E-2    1.339950029207800E-2    1.668018077687123E-2
                        -1.628824374696557E-3   -9.666253900870374E-3   -1.729919620035562E-1    5.160244222120440E-1   -1.032773986467332E-2   -1.140691945613632E-2    5.184865572771861E-3   -1.893290396272490E-2
                         5.829231862902296E-3   -1.961675034060974E-2   -1.032891594716227E-2   -1.139466917636363E-2   -1.741759927621563E-1    5.237691984252023E-1   -5.131144107770882E-3    1.352204068120476E-3
                         1.336513619452412E-2    1.663750807823544E-2    5.188819581755153E-3   -1.890960020157047E-2   -5.185532849206882E-3    1.349755814720886E-3   -1.707450981661114E-1    5.227712548838996E-1

 6.125000000000000E8    -1.369910846662104E-1    5.381071958528310E-1    1.807946552187530E-3    5.943327546799849E-3   -1.024770904273925E-2   -2.348730263952042E-2    2.514980483802793E-2    9.636311366689368E-3
                         1.789294211766561E-3    5.997177812352577E-3   -1.354910200432497E-1    5.177646226946927E-1   -2.135095402051340E-2    1.105659245691188E-3   -1.216815302064095E-2   -2.370242038218830E-2
                        -1.026770734546624E-2   -2.349966978059500E-2   -2.133050348024183E-2    1.101488676568104E-3   -1.331858226329995E-1    5.248091103197573E-1    6.361276106655330E-3    1.414110933264689E-2
                         2.515837385581768E-2    9.601719163871180E-3   -1.218090759317351E-2   -2.366879310068125E-2    6.343503315471720E-3    1.416129868268653E-2   -1.207941799883476E-1    5.135730002981772E-1

 6.250000000000000E8    -9.641438298500915E-2    5.210360811422469E-1    1.868091853644020E-2    9.893356512004129E-4   -2.677299797673353E-2   -1.080059401998341E-2    2.965380671326770E-2   -1.179429314732515E-2
                         1.867683918367552E-2    1.020546050435257E-3   -9.754118278170397E-2    5.047425708534433E-1   -1.238817892915365E-2    1.955029858387681E-2   -2.985308711592717E-2   -8.146342376844137E-3
                        -2.681123852027716E-2   -1.076477326523142E-2   -1.236679785057637E-2    1.955793955399162E-2   -9.835081712985658E-2    5.061463953140576E-1    2.474187101427128E-2    2.399108883601855E-3
                         2.961316360348902E-2   -1.182839391820368E-2   -2.985136222742704E-2   -8.092767511777257E-3    2.472934234872402E-2    2.416434385497180E-3   -9.395442022041485E-2    4.810373486943764E-1

 6.375000000000000E8    -7.886661358801443E-2    4.964437029815303E-1    1.667448980763664E-2   -2.051534520602460E-2   -2.698490882135532E-2    1.072718713813599E-2    1.314194933181791E-2   -2.923904231309905E-2
                         1.672100608654996E-2   -2.054139175830274E-2   -7.783557050753449E-2    4.774679167564115E-1    8.535795462547879E-3    1.907388178072786E-2   -2.676883728311127E-2    1.653413570499111E-2
                        -2.699475269555069E-2    1.073240656757959E-2    8.555107610767351E-3    1.906585156405373E-2   -8.687113651222564E-2    4.823017064108288E-1    1.825339097010219E-2   -2.174360029663372E-2
                         1.311080855128523E-2   -2.922442592805638E-2   -2.671093459020370E-2    1.653938817761753E-2    1.823511639978412E-2   -2.172540362988375E-2   -9.644356802439519E-2    4.582931692349088E-1

 6.500000000000000E8    -7.306439995756445E-2    4.903067826258070E-1   -6.626824519836929E-3   -2.632010755842991E-2   -1.306806759386169E-2    2.501491296323474E-2   -6.374276253567008E-3   -3.006700046918878E-2
                        -6.615618706665662E-3   -2.638268406787546E-2   -7.508879878200116E-2    4.658995112423992E-1    1.524458930810625E-2    1.127774115273380E-3   -7.440896244095233E-3    2.888965760314904E-2
                        -1.305951677132463E-2    2.499578360679215E-2    1.527265207608946E-2    1.143131984033597E-3   -8.271178510458914E-2    4.781335186346594E-1   -5.888356992238360E-3   -2.412914936310673E-2
                        -6.399394154474700E-3   -3.009041032475741E-2   -7.488474412287442E-3    2.885466588860971E-2   -5.886100438075704E-3   -2.408616232020404E-2   -9.645931970014805E-2    4.638289604875909E-1

 6.625000000000000E8    -5.076594958858190E-2    4.933104645916848E-1   -1.898295745359572E-2   -8.580939496209300E-3    6.072959728886716E-3    2.635865405822168E-2   -2.428375817855476E-2   -2.335051408189562E-2
                        -1.901802900229742E-2   -8.581493531853446E-3   -5.970187030874659E-2    4.665011396658636E-1    2.061785001928030E-3   -7.577362463682328E-3    1.296351571349543E-2    2.469045772506487E-2
                         6.098629857687969E-3    2.641521135055172E-2    2.074193695826621E-3   -7.603406565918974E-3   -6.589895634043974E-2    4.798599178853200E-1   -1.431488062559584E-2   -6.604579414759258E-3
                        -2.431345031404964E-2   -2.333666268394857E-2    1.301440634369608E-2    2.467325267125874E-2   -1.431421842255542E-2   -6.616076113876571E-3   -7.187552339816167E-2    4.702979570254912E-1

 6.750000000000000E8    -1.857447861372951E-2    4.826218513307842E-1   -1.052168582085719E-2    4.394239302923838E-3    1.945200208692710E-2    1.445323221918734E-2   -3.846248555623703E-2   -2.124357356927448E-3
                        -1.050200654806038E-2    4.373127512660602E-3   -3.059460312901787E-2    4.582099778877290E-1   -5.289415496504397E-3    2.237716266577748E-3    2.297596674897133E-2    8.111532826896582E-3
                         1.946766074813583E-2    1.444337532236314E-2   -5.273297506997557E-3    2.154404141494257E-3   -4.029586920382440E-2    4.746032988372295E-1   -4.425560151062908E-3    2.102037151370979E-3
                        -3.849108968442722E-2   -2.142323069886421E-3    2.293919040268498E-2    8.048601701440542E-3   -4.433030398691336E-3    2.097515888685156E-3   -4.017821873587000E-2    4.588708480537111E-1

 6.875000000000000E8     9.183733951457376E-3    4.562306308393367E-1   -7.185701940298413E-4    2.186602356260277E-3    2.027771792338846E-2    8.902342030035159E-4   -3.113586698004747E-2    2.744725619024085E-2
                        -7.100590669127506E-4    2.218315289782387E-3   -4.241932605930906E-3    4.297335913861068E-1    2.800481027612915E-3    9.709682794366249E-3    1.828787144087586E-2   -5.925259212454360E-3
                         2.029487228226700E-2    8.820176788641868E-4    2.797763921804780E-3    9.705842816866478E-3   -1.510598215330673E-2    4.552296384607726E-1    2.331974339030208E-3   -4.810294589513081E-3
                        -3.114326957674445E-2    2.745837544982292E-2    1.824574961072382E-2   -5.945926684329507E-3    2.334226914711493E-3   -4.779265708214947E-3   -1.693562012490148E-2    4.327834953622396E-1

 7.000000000000000E8     2.054694027535407E-2    4.199567449294496E-1   -9.904808531267966E-4   -5.696670210102870E-3    1.724551855227511E-2   -8.153919788632403E-3   -2.271679046742395E-3    4.150907106035048E-2
                        -1.006025064130473E-3   -5.691788624654564E-3    1.368506423263346E-3    3.939529939386451E-1    1.328525746030574E-2    3.891788880263851E-3    1.103916398833431E-2   -1.154624498677860E-2
                         1.721453708167532E-2   -8.162315197692165E-3    1.329580975603126E-2    3.889188364599596E-3   -2.968811686261185E-3    4.278685018971109E-1   -5.447380467672499E-3   -1.282767851899719E-2
                        -2.276373304543218E-3    4.153255194929079E-2    1.101310608344163E-2   -1.155610249818557E-2   -5.441554897207285E-3   -1.283376044040976E-2   -9.399350029894653E-3    4.040891724470413E-1

 7.125000000000000E8     1.265769348362801E-2    3.929795383211532E-1   -1.043802552948532E-2   -6.894525141634432E-3    1.042563717073452E-2   -1.659357912267246E-2    2.508495294252162E-2    2.943327369459889E-2
                        -1.046289371745804E-2   -6.957636572306278E-3   -7.989415293037819E-3    3.727504663224449E-1    1.311813238768370E-2   -9.243288923533606E-3    3.860095706658547E-3   -1.441678349322728E-2
                         1.041415472886663E-2   -1.661865186870333E-2    1.308782172775076E-2   -9.245797371184887E-3   -3.295668214929514E-3    4.080244154037798E-1   -1.752282306736292E-2   -6.130095936696329E-3
                         2.512497042543792E-2    2.944176576676447E-2    3.855301828074965E-3   -1.440420965143265E-2   -1.750554563924030E-2   -6.166811567088254E-3   -1.103397309243449E-2    3.861138208880945E-1

 7.250000000000000E8     8.450424924234293E-3    3.848603300977818E-1   -1.543432306207073E-2    3.469503428159177E-3   -1.045358604926759E-3   -1.894582668884874E-2    3.462590066322729E-2    6.619944628535387E-3
                        -1.544022841795655E-2    3.467833888156710E-3   -8.638014373281877E-3    3.671667625741074E-1    6.028932003073893E-4   -1.637405747577875E-2   -3.522468487828915E-3   -1.327655642789904E-2
                        -1.085870825159786E-3   -1.891027985627178E-2    5.754180107411069E-4   -1.635006016951665E-2    1.588783393814722E-3    4.003938385139618E-1   -1.677579054775024E-2    7.715516960756218E-3
                         3.463867023754021E-2    6.634194749360305E-3   -3.547829626706589E-3   -1.328555191898416E-2   -1.681213584978709E-2    7.753061066306089E-3   -5.205313777057664E-3    3.767286858469467E-1

 7.375000000000000E8     1.920669397773315E-2    3.760056264285681E-1   -8.407966887644761E-3    1.234440381245035E-2   -1.049900485688777E-2   -1.488626617016784E-2    3.097632079147168E-2   -1.420339301852759E-2
                        -8.456313463637210E-3    1.238479144575654E-2    5.462427325911052E-3    3.541317393268254E-1   -1.179241550096658E-2   -8.619637310095758E-3   -8.780209240912931E-3   -1.000443001511033E-2
                        -1.052288425897032E-2   -1.487493212120499E-2   -1.179828092544502E-2   -8.605088642402609E-3    1.993366459925796E-2    3.863880431061156E-1   -6.603134223826006E-3    1.384642829702671E-2
                         3.096756046001334E-2   -1.424865667782367E-2   -8.821631282896598E-3   -1.001817741910035E-2   -6.611313571622056E-3    1.382598534024724E-2    1.001712993627256E-2    3.601528106307503E-1

 7.500000000000000E8     3.475429009771150E-2    3.522479061519769E-1    5.589671906365693E-4    1.140076446426136E-2   -1.716108664371373E-2   -7.143701057029377E-3    1.625202898191512E-2   -3.057120907274466E-2
                         5.008365792660490E-4    1.141075320164170E-2    1.452426990986688E-2    3.234763993106867E-1   -9.808429825164562E-3    5.069448926806382E-3   -1.349163987915286E-2   -5.036316845690995E-3
                        -1.720552055171514E-2   -7.110416234233731E-3   -9.791677359853868E-3    5.075169793382157E-3    3.517494397453649E-2    3.541520975925636E-1    1.504977448408072E-3    1.009484761740622E-2
                         1.622105042262498E-2   -3.051043904899963E-2   -1.351713138795839E-2   -5.008759617532357E-3    1.473391114701282E-3    1.008295382348321E-2    2.226627290000319E-2    3.278024955742809E-1

 7.625000000000000E8     3.493494027316667E-2    3.142011010056541E-1    3.464591904038044E-3    6.090837977194700E-3   -1.905752073342438E-2    4.306754774775124E-3   -6.276984352683235E-3   -3.423698438825782E-2
                         3.466540984407943E-3    6.057425640625348E-3    2.171188782483492E-3    2.898854992524907E-1    2.485284257717986E-3    6.658849068044674E-3   -1.558782849160825E-2    4.127022980797086E-3
                        -1.902213726102151E-2    4.369171038604796E-3    2.465500446192216E-3    6.680304356769788E-3    2.889924232809639E-2    3.155449429536029E-1    1.607619291288008E-3    4.910767170037118E-3
                        -6.237043633573984E-3   -3.421766963513394E-2   -1.554869554800067E-2    4.129767996110171E-3    1.586249566661410E-3    4.873743479200165E-3    1.389383293385178E-2    2.869368374780518E-1

 7.750000000000000E8     1.124862990577452E-2    2.880171619185098E-1    9.312498539139590E-4    3.360839593201442E-3   -1.245972985204223E-2    1.584945595055007E-2   -2.663067366675759E-2   -2.313908332077697E-2
                         8.991282480224247E-4    3.361779228763220E-3   -2.125328235748859E-2    2.753043951607265E-1    5.420784613388250E-3   -3.596006551628121E-3   -9.702791338730659E-3    1.407578887459945E-2
                        -1.242334465224262E-2    1.586822731452972E-2    5.458456720274471E-3   -3.565472012714091E-3    7.500853474149498E-3    2.944176330219910E-1   -1.051288334965154E-3    5.497660050448409E-3
                        -2.665502539951120E-2   -2.314289405294778E-2   -9.679128954930690E-3    1.402041871966476E-2   -1.078856879230495E-3    5.509565594161464E-3   -1.424522988448733E-2    2.634315826698099E-1

 7.875000000000000E8    -7.150976495755465E-3    2.865834852362935E-1   -5.869083416019040E-4    6.402449387379661E-3    9.142092247241165E-4    1.979029586441978E-2   -3.573338938022549E-2   -5.722814661554710E-4
                        -5.699071372668713E-4    6.393858184359144E-3   -3.292907378405765E-2    2.727816417012358E-1   -3.293068453375903E-3   -8.291370149439484E-3    2.230903116591608E-3    1.676113791215016E-2
                         9.237417312139416E-4    1.977662089805072E-2   -3.297739228022289E-3   -8.274847127778963E-3   -4.548832114670299E-3    2.874858981377178E-1    1.109697345264539E-3    8.888932757092276E-3
                        -3.574280682284572E-2   -6.284461644522309E-4    2.228643483362950E-3    1.675921798183747E-2    1.101256050858003E-3    8.896059645653065E-3   -3.427565791041508E-2    2.610774540491441E-1

 8.000000000000000E8    -6.394207309007780E-3    2.836536677206882E-1    3.264572138290204E-3    9.619602679132169E-3    1.319038998402131E-2    1.344671102161777E-2   -2.692719233527266E-2    2.259377526383808E-2
                         3.285193936705618E-3    9.643184139881751E-3   -3.676705752641625E-2    2.630924004438233E-1   -1.081753009593292E-2   -1.459264283365742E-3    1.275529721229691E-2    9.813920233570238E-3
                         1.321278055481887E-2    1.343096164540548E-2   -1.080894799866060E-2   -1.493661646746051E-3   -9.510741750192904E-3    2.744568000516634E-1    5.742312760362153E-3    8.815684416252335E-3
                        -2.696030068839840E-2    2.257832707546079E-2    1.274721175852496E-2    9.862394108094797E-3    5.748517967049863E-3    8.780463750878303E-3   -3.928108663174689E-2    2.565958889934759E-1

 8.125000000000000E8    -6.431066720539156E-3    2.635544794451558E-1    1.063212967745371E-2    8.964629305276688E-3    1.695739919272517E-2    4.533778396467054E-4   -5.973220448194603E-3    3.316954811527904E-2
                         1.064058381375633E-2    8.963867620041536E-3   -4.826647447417305E-2    2.466764906716933E-1   -7.963416940168697E-3    8.119509382974578E-3    1.375073103824912E-2   -2.680862488234363E-3
                         1.694884842283402E-2    4.297308821944592E-4   -7.961083350671841E-3    8.135529067657108E-3   -2.251927608618796E-2    2.557740810482516E-1    1.056015664780479E-2    6.508472132505341E-3
                        -5.986055319409652E-3    3.317787532041853E-2    1.371649509343397E-2   -2.685766921833141E-3    1.054947852951570E-2    6.525714482316207E-3   -4.664028105483625E-2    2.388409549571685E-1

 8.250000000000000E8    -2.523392209018449E-2    2.390169892272776E-1    1.662009718882642E-2   -1.909996792948838E-4    1.009200104124707E-2   -9.512213323256729E-3    1.551206560277608E-2    2.845304261230300E-2
                         1.660749761551861E-2   -2.247575347765565E-4   -6.972446324529365E-2    2.363106701479808E-1    1.217782193542872E-3    1.077625517650029E-2    4.774899618169248E-3   -9.071273668484337E-3
                         1.007989146289702E-2   -9.508034092059839E-3    1.224111067625622E-3    1.075476742485707E-2   -4.600089434445552E-2    2.431395593488241E-1    1.397546999974308E-2   -1.106419703414691E-3
                         1.550106527259284E-2    2.846945333812538E-2    4.783872094847657E-3   -9.064674093294896E-3    1.397220733293918E-2   -1.109148480135300E-3   -7.179963547466779E-2    2.211297281830097E-1

 8.375000000000000E8    -5.735111298886305E-2    2.302280095274689E-1    1.065015269364068E-2   -1.122195442556187E-2    7.277475013692043E-4   -9.924606676505734E-3    2.855680059462031E-2    1.203834287870100E-2
                         1.066046129592958E-2   -1.121036722981048E-2   -9.128257522173076E-2    2.368238372415446E-1    7.967590779578461E-3    4.341157340595396E-3   -2.541343580336287E-3   -5.281030870936650E-3
                         7.313738786697163E-4   -9.935016718567891E-3    7.968606258128492E-3    4.326814182111282E-3   -7.181239915725168E-2    2.433567634826815E-1    8.202547944789144E-3   -8.902912140595638E-3
                         2.854601068436778E-2    1.208781171702836E-2   -2.540835410279760E-3   -5.264822690547522E-3    8.232026778515823E-3   -8.885965646530771E-3   -1.052953288514150E-1    2.231661052115556E-1

 8.500000000000000E8    -8.276830879727376E-2    2.399087241497580E-1    1.093556183714087E-4   -1.076959347780403E-2   -3.173230082524036E-3   -5.530235708523063E-3    2.890232098209794E-2   -7.291183386108800E-3
                         9.613992087474265E-5   -1.077009074351909E-2   -1.071694205944251E-1    2.431173210434918E-1    4.933220634979972E-3   -3.546408923845122E-3   -1.550995985193983E-3    5.759410544067342E-5
                        -3.171384070550307E-3   -5.535084369855115E-3    4.932163105029910E-3   -3.538219377959283E-3   -8.966114546794451E-2    2.531925900196930E-1    9.526861513670000E-4   -6.834329376626994E-3
                         2.891469635120491E-2   -7.334850768999042E-3   -1.525831925000851E-3    8.447178987088866E-5    9.622233206971693E-4   -6.831602157758894E-3   -1.248119613636060E-1    2.416860391044654E-1

 8.625000000000000E8    -9.226054182138467E-2    2.516151334716120E-1   -2.360346103516005E-3   -4.515669684704622E-3   -3.349100188715838E-3   -2.681961125285558E-3    1.855652506839791E-2   -2.327310407041826E-2
                        -2.368156050319971E-3   -4.464540027739070E-3   -1.173259660287792E-1    2.498134713456945E-1   -2.118922468638904E-3   -2.546765366364238E-3    1.928294375220737E-3   -5.645207911933066E-4
                        -3.374395285451711E-3   -2.690445542886262E-3   -2.102139467792130E-3   -2.533716523455706E-3   -9.773135020552198E-2    2.630873287593585E-1    1.604939780665030E-3   -2.978825488901822E-3
                         1.857961783594246E-2   -2.326632289611968E-2    1.927988510361179E-3   -5.778906168145778E-4    1.579451506319262E-3   -2.958423855029385E-3   -1.265672622337522E-1    2.549300569068753E-1

 8.750000000000000E8    -9.771239795879456E-2    2.533632601809075E-1    7.197686301055392E-4   -2.465711121568596E-3   -3.059185736447308E-3   -1.039833462891812E-3   -5.239182655855268E-4   -2.972732251349171E-2
                         6.982548690804142E-4   -2.476665906896683E-3   -1.257192774685916E-1    2.542000815370856E-1   -1.763545257170926E-3    3.512537218828990E-3    1.287822912425936E-3   -3.643931542153126E-3
                        -3.061749605031980E-3   -1.032786233309069E-3   -1.761904465747994E-3    3.532484903867074E-3   -1.017137922734371E-1    2.674673867284734E-1    4.052915432881265E-3   -4.604049012968897E-3
                        -5.183218617454181E-4   -2.972326161760848E-2    1.301742910901022E-3   -3.594838191382186E-3    4.037612866885210E-3   -4.608475209389658E-3   -1.291547570557190E-1    2.545552032469993E-1

 8.875000000000000E8    -1.111239830741018E-1    2.535043636594027E-1    2.022391961822599E-3   -5.810927437952155E-3   -2.360622818735210E-3   -2.200170903991266E-4   -1.890715876774027E-2   -2.170113912214039E-2
                         2.010425513061851E-3   -5.818544173787280E-3   -1.363271714086303E-1    2.577399836656212E-1    3.887170593320616E-3    4.037882772373943E-3   -1.586352228526099E-3   -4.283333981444673E-3
                        -2.322544965736657E-3   -2.009038576317776E-4    3.868265030094483E-3    4.071098892294236E-3   -1.092009276158848E-1    2.679691248747204E-1    2.430680986834137E-3   -9.126404476256834E-3
                        -1.891613061295819E-2   -2.172119052023391E-2   -1.613331287142904E-3   -4.299555606757976E-3    2.412804582294958E-3   -9.108667219131580E-3   -1.433970994009353E-1    2.551090317115013E-1

 9.000000000000000E8    -1.278236314480297E-1    2.633355355826551E-1   -2.527004557375799E-3   -8.835673798262767E-3   -2.219779724259129E-3   -2.523394223065591E-4   -2.733871120478201E-2   -4.706387057896342E-3
                        -2.547261391347404E-3   -8.859665266712268E-3   -1.502707448827658E-1    2.658096202131749E-1    6.209226340049358E-3   -7.773149001069818E-4   -3.931016847465023E-3   -2.950988054407053E-3
                        -2.221250491205317E-3   -2.067626259679450E-4    6.227022328073768E-3   -7.714032835657741E-4   -1.224315933024400E-1    2.731043150388277E-1   -4.104314975095610E-3   -1.065871472208367E-2
                        -2.733924840841639E-2   -4.736377843744132E-3   -3.930963036452528E-3   -2.927701182906654E-3   -4.082896973604769E-3   -1.062435449942489E-2   -1.586488049700745E-1    2.683215180351505E-1

 9.125000000000000E8    -1.371867855767474E-1    2.818060139341686E-1   -8.285983273190538E-3   -5.880795465040964E-3   -3.050567947523819E-3    3.718425661372085E-4   -2.339821616115433E-2    1.340729792757394E-2
                        -8.300080918410046E-3   -5.868646294544188E-3   -1.606790298350844E-1    2.820832870371694E-1    3.345894095601659E-3   -4.700117208966963E-3   -5.448693408864293E-3   -5.940878751415782E-4
                        -3.085682791039537E-3    3.735312973850963E-4    3.322567828438438E-3   -4.717029934427912E-3   -1.323599529166630E-1    2.879714279681984E-1   -9.524665398507078E-3   -6.006014301364956E-3
                        -2.342186658289830E-2    1.342612622786703E-2   -5.451399187850249E-3   -6.108951708586996E-4   -9.506907045134457E-3   -6.030923873590378E-3   -1.628503209779015E-1    2.878082983071538E-1

 9.250000000000000E8    -1.363898251863006E-1    2.994960363686188E-1   -9.650877667770676E-3    4.141985456589477E-4   -3.287896912014554E-3    2.668573557778820E-3   -8.590227421258438E-3    2.450482655370340E-2
                        -9.663208847428351E-3    4.007068739388321E-4   -1.613445816510442E-1    2.997191523785908E-1   -3.656450969332357E-4   -4.302590846046815E-3   -5.453006565438243E-3    3.085818993722723E-3
                        -3.313311622186392E-3    2.672127178825620E-3   -3.854358217643383E-4   -4.283378398426089E-3   -1.316454699302146E-1    3.042874348039038E-1   -1.007440121560976E-2    2.251661982502767E-4
                        -8.579023301295096E-3    2.451696762140941E-2   -5.434648779957341E-3    3.026740305253137E-3   -1.009569205361088E-2    2.107205929617511E-4   -1.577079015291363E-1    3.015165258506671E-1

 9.375000000000000E8    -1.308420201229537E-1    3.104609586192381E-1   -6.242781215136308E-3    5.481362284231038E-3   -8.544622257989286E-4    4.981509338689825E-3    9.371228192546552E-3    2.243026453711219E-2
                        -6.246687039229371E-3    5.478147594995898E-3   -1.562759076220763E-1    3.112052670948643E-1   -1.444131903835843E-3   -2.587567904822149E-3   -2.369777699929764E-3    6.100923682768063E-3
                        -8.837918058085857E-4    4.987906056444256E-3   -1.430549101015084E-3   -2.563494504799062E-3   -1.254848568607756E-1    3.129175381345348E-1   -6.873605374956500E-3    4.996214132655627E-3
                         9.367262676571463E-3    2.240669520153425E-2   -2.392986758513023E-3    6.097693707857842E-3   -6.851849639218329E-3    4.989489467784493E-3   -1.527033753179765E-1    3.070312100222888E-1

 9.500000000000000E8    -1.274022139161766E-1    3.152338556235549E-1   -4.583856905467501E-4    5.939309922106622E-3    3.109084663773986E-3    4.287615569471694E-3    1.957468345011463E-2    9.244145167198238E-3
                        -4.640391531727233E-4    5.944188640139312E-3   -1.527590424260071E-1    3.167175771593961E-1   -1.618997019856887E-3   -1.740344003894300E-3    2.095625882900235E-3    6.007183037127099E-3
                         3.108093166362018E-3    4.269244917209487E-3   -1.625423212463784E-3   -1.689375532179337E-3   -1.231272748913089E-1    3.150350234259573E-1   -1.504420041576962E-3    5.610912632621619E-3
                         1.954327757737008E-2    9.244588027823537E-3    2.085213474758039E-3    6.004966865141598E-3   -1.493595799407904E-3    5.614283879327806E-3   -1.530610341079578E-1    3.097990222204013E-1

 9.625000000000000E8    -1.289715356750702E-1    3.197252162253280E-1    2.261221933152843E-3    1.681015428324764E-3    4.804855277368571E-3    2.853373820919423E-4    1.756299839099490E-2   -4.597085191762122E-3
                         2.282444490704137E-3    1.689854739961223E-3   -1.532025632241519E-1    3.221271716199133E-1   -1.668787088884111E-3   -1.011499271446449E-3    4.818688064967939E-3    2.748555605663507E-3
                         4.778977405012799E-3    2.628691262291955E-4   -1.664512573244824E-3   -1.007648044613963E-3   -1.267203776690332E-1    3.190158065042261E-1    8.471712648816848E-4    1.926881948247994E-3
                         1.758045705900654E-2   -4.610549378255351E-3    4.790938955642188E-3    2.751954341555885E-3    8.377546474043776E-4    1.928852196217191E-3   -1.566810114009009E-1    3.163912853239743E-1

 9.750000000000000E8    -1.311683600895975E-1    3.288542972234499E-1   -6.378441128677013E-4   -1.633550587588807E-3    2.140700655862293E-3   -2.862861955507484E-3    9.587052754000668E-3   -1.137843038864451E-2
                        -6.334793907147143E-4   -1.648873038814148E-3   -1.532724105414042E-1    3.313014123273624E-1   -1.275407622306889E-3   -6.873905198629977E-4    3.975979651481337E-3   -6.569545879785680E-4
                         2.136636419634721E-3   -2.862728364381485E-3   -1.288340070704918E-3   -6.762658138768254E-4   -1.290452861498848E-1    3.292256955713230E-1   -1.643797576646065E-3   -3.198628397871179E-4
                         9.585975550083727E-3   -1.139355084034367E-2    3.965498886037217E-3   -6.476124985817789E-4   -1.650577188815941E-3   -3.371544554160308E-4   -1.569523572244801E-1    3.273955997593031E-1

 9.875000000000000E8    -1.278024395074285E-1    3.405334087521472E-1   -4.300314802998518E-3    7.092131060092256E-4   -1.159283053007588E-3   -1.571633913719597E-3    2.154301007079725E-3   -1.270725497693094E-2
                        -4.320995855130873E-3    7.222720627862585E-4   -1.485774375214679E-1    3.415431836130757E-1   -1.288049927180616E-3   -1.447012998869949E-3    1.860384137981979E-3   -1.109522599541296E-3
                        -1.157857570636569E-3   -1.542354176468459E-3   -1.286142478455989E-3   -1.456435465317448E-3   -1.241249338201823E-1    3.404922341953034E-1   -4.122166047228194E-3    2.108043600883363E-3
                         2.169693978673069E-3   -1.270829932081658E-2    1.854846117668426E-3   -1.103689700206409E-3   -4.140759174243991E-3    2.112258404572886E-3   -1.512197247989751E-1    3.377717667566404E-1

 1.000000000000000E9    -1.188717141844122E-1    3.484886774729703E-1   -2.836976075741251E-3    5.173112019598007E-3   -4.145791257506854E-4    1.444700789892728E-3   -4.347325126603118E-3   -1.132977501044957E-2
                        -2.829972067615659E-3    5.168931545558424E-3   -1.403578426361833E-1    3.475207675863938E-1   -3.545912316495908E-3   -1.794969961465551E-3    2.235744629826974E-3   -2.128524278671484E-4
                        -4.146386816722212E-4    1.427380552480467E-3   -3.581443946378719E-3   -1.774172025216125E-3   -1.148730214474060E-1    3.456709316775222E-1   -2.293814377962290E-3    5.766824226400947E-3
                        -4.381167522295537E-3   -1.132123231813316E-2    2.244657469900558E-3   -2.050691469157040E-4   -2.277612102417712E-3    5.775994143476237E-3   -1.426263105886681E-1    3.426773487467479E-1

 1.012500000000000E9    -1.096786378097659E-1    3.501703809805795E-1    1.775557717118009E-3    5.545639721566002E-3    2.674407180303707E-3    9.409009606804134E-4   -9.436708321830392E-3   -6.778495618615333E-3
                         1.787012138159677E-3    5.538262719318575E-3   -1.343197537144599E-1    3.484629325600716E-1   -5.719974323010581E-3    1.635333847571495E-3    3.725699356986172E-3   -2.035331344578251E-3
                         2.667294894436084E-3    9.284999567661454E-4   -5.703811667585751E-3    1.645348963620328E-3   -1.082856655131553E-1    3.448781196161826E-1    1.991298045864101E-3    5.840630422342286E-3
                        -9.436576883122641E-3   -6.786394667345270E-3    3.726100305812564E-3   -2.031700133196629E-3    1.965767341629815E-3    5.841259466691891E-3   -1.369812611527586E-1    3.424024494770521E-1

 1.025000000000000E9    -1.051585363688708E-1    3.487878088939456E-1    3.817992692556409E-3    2.116756824876682E-3    3.134434538032257E-3   -2.474885440470066E-3   -1.100870424493964E-2   -4.884224129492781E-4
                         3.780418346622845E-3    2.122366799432221E-3   -1.334398038564939E-1    3.485871468483576E-1   -3.110619115513250E-3    6.049317452906274E-3    1.992501031576970E-3   -5.416217812943912E-3
                         3.112437575800305E-3   -2.470370765378355E-3   -3.091323848082625E-3    6.042838064465009E-3   -1.075449092914869E-1    3.435774785675773E-1    3.854231568540471E-3    2.745850960277611E-3
                        -1.101957250759492E-2   -5.110096994251630E-4    1.988200568343382E-3   -5.390595650123732E-3    3.858005706721242E-3    2.729962660504556E-3   -1.373169611646511E-1    3.420604377962405E-1

 1.037500000000000E9    -1.048234211424007E-1    3.501520247750926E-1    2.143741965449982E-3   -2.579589047643607E-4    7.290414082865625E-5   -4.595758532923391E-3   -9.334072923182238E-3    5.292932100496396E-3
                         2.146958127089589E-3   -2.440453865519043E-4   -1.352180755408627E-1    3.525032286191285E-1    2.026783085775579E-3    5.979467055576044E-3   -2.538472798432504E-3   -6.034376711334002E-3
                         7.499325980464589E-5   -4.587291444411275E-3    2.036918148271055E-3    5.975649015560153E-3   -1.091330859479736E-1    3.469684306320162E-1    2.591555296952049E-3    6.818664417860276E-4
                        -9.361762996181111E-3    5.289583833892425E-3   -2.533509005635666E-3   -6.022573745808119E-3    2.579615069512108E-3    6.886662530848456E-4   -1.397432506720679E-1    3.466565395869504E-1

 1.050000000000000E9    -1.030254761030640E-1    3.550919474309329E-1    3.808688149862046E-4    4.151148937404160E-4   -3.380130796087188E-3   -3.299509498352799E-3   -4.952069019121893E-3    9.711020928236098E-3
                         3.501574444395179E-4    4.309327690146397E-4   -1.345134138968244E-1    3.592981140838661E-1    4.242141679685609E-3    2.428383903846689E-3   -6.048157168943293E-3   -2.795728488519878E-3
                        -3.384102071059371E-3   -3.290221706527613E-3    4.258768536884061E-3    2.443175264062315E-3   -1.075939339784730E-1    3.530499334653524E-1    1.591209282817188E-3    1.219543674316866E-3
                        -4.954755524089065E-3    9.698908311369605E-3   -6.049811284018310E-3   -2.796828755659589E-3    1.570540348826211E-3    1.194320167615816E-3   -1.386616244482636E-1    3.537244648787056E-1

 1.062500000000000E9    -9.856193698425325E-2    3.587012397765004E-1    7.328380399069522E-4    1.921770432796907E-3   -4.460352983366215E-3   -1.314899938244324E-5    1.799083127717807E-3    1.102354581573855E-2
                         7.529814671016276E-4    1.934455559447467E-3   -1.308063712885277E-1    3.643224423994685E-1    3.173884388747939E-3   -2.190769704304716E-4   -6.051830833220848E-3    1.784987283406709E-3
                        -4.423035296074850E-3   -4.873503203712266E-6    3.155407525827270E-3   -2.062353183276723E-4   -1.035654664481823E-1    3.568342455206586E-1    2.477483774729865E-3    1.902285118983695E-3
                         1.798554117211111E-3    1.102859179877270E-2   -6.062700246886992E-3    1.784345056790714E-3    2.454677979380324E-3    1.886884922060916E-3   -1.350886558691710E-1    3.582141162860815E-1

 1.075000000000000E9    -9.504929085552002E-2    3.588255994656190E-1    2.442003250755945E-3    2.316798456034571E-3   -2.897841747411157E-3    2.617543944397551E-3    8.312564371167407E-3    7.472829632201069E-3
                         2.483295438920605E-3    2.309921043678255E-3   -1.281437190256690E-1    3.663930628655182E-1    1.608437591868750E-3   -3.882300885260015E-4   -3.139198756860771E-3    4.660646641492126E-3
                        -2.899307552025719E-3    2.626010040199677E-3    1.635226972644739E-3   -3.753044004486220E-4   -1.012482651947760E-1    3.579306023792471E-1    3.980322006011787E-3    1.228919628168174E-3
                         8.327780871412232E-3    7.467627340591259E-3   -3.144253572803966E-3    4.659373353826439E-3    3.987475568354709E-3    1.219217661528098E-3   -1.332220453805013E-1    3.599857951063717E-1

 1.087500000000000E9    -9.527350734868965E-2    3.576711230752230E-1    4.352388166455174E-3    1.060554079326912E-3   -3.839544294712879E-4    3.206727256161120E-3    1.068848040615680E-2    4.348217288481547E-4
                         4.377510642894896E-3    1.056427381041571E-3   -1.284697800229524E-1    3.689013547307623E-1    1.770470122930407E-3    3.548388313844653E-4    2.743431729306934E-4    4.792720742340437E-3
                        -3.372767307525420E-4    3.210260644963737E-3    1.779244573295340E-3    3.610728092655316E-4   -1.020582549908659E-1    3.594136142965073E-1    5.000157618174486E-3   -7.508555508827022E-4
                         1.070898062127685E-2    4.592640758778724E-4    2.563744973840939E-4    4.801481490298769E-3    4.998635139652548E-3   -7.361181898371264E-4   -1.342081472000626E-1    3.625707884339419E-1

 1.100000000000000E9    -9.887877925297496E-2    3.586896831654867E-1    4.932235943837142E-3   -1.769042970672912E-3    1.371799513620188E-3    1.905618984191681E-3    7.965820477768866E-3   -5.900542911301752E-3
                         4.932808568658575E-3   -1.772461432809884E-3   -1.295509467293005E-1    3.743049655968923E-1    3.032972353551043E-3   -3.570165783464589E-4    2.461477874377293E-3    2.944646427350072E-3
                         1.389315274352400E-3    1.895864803925742E-3    3.047108786896558E-3   -3.390672664893164E-4   -1.040377169566701E-1    3.635768880613155E-1    4.349077431045580E-3   -3.411262659258217E-3
                         7.981561697793561E-3   -5.893052521514768E-3    2.472537882942686E-3    2.975526253553849E-3    4.375369977180561E-3   -3.387687537002234E-3   -1.362540255429499E-1    3.681452828622941E-1

 1.112500000000000E9    -1.024891195978344E-1    3.637275365783842E-1    3.122020749902216E-3   -4.218867323670536E-3    1.097865598518879E-3    2.198607152343722E-4    2.456478712554476E-3   -8.626777958760060E-3
                         3.103111794413985E-3   -4.229972872110303E-3   -1.289071038150451E-1    3.818508079263758E-1    3.057367643175673E-3   -2.623138881297666E-3    2.531221252805956E-3    8.105789958579017E-4
                         1.124800285396152E-3    1.982656465318429E-4    3.038741991033097E-3   -2.626229095159967E-3   -1.043378217935741E-1    3.700217104846638E-1    2.035752755596586E-3   -5.036857511509384E-3
                         2.420514744533839E-3   -8.634368992028116E-3    2.556602893819157E-3    8.198991577487027E-4    2.012043237114498E-3   -5.012162477761297E-3   -1.363298369438280E-1    3.763080401031763E-1

 1.125000000000000E9    -1.032916973629558E-1    3.707898792350200E-1    3.192348809263206E-4   -4.473176687074038E-3   -1.428842758735325E-4    3.448752607811497E-4   -2.808072690000172E-3   -7.513376504260893E-3
                         2.857413640792195E-4   -4.496560796566749E-3   -1.268565881320841E-1    3.891027053591432E-1    9.593785664030871E-4   -4.338052433017673E-3    1.559298633711694E-3    2.086887118289921E-4
                        -1.565878353908359E-4    3.441060548807497E-4    9.865000908157052E-4   -4.341384694240261E-3   -1.027348455138154E-1    3.762063013786367E-1   -5.040064048568783E-4   -4.774845043776663E-3
                        -2.841765139001730E-3   -7.501224068309934E-3    1.576696133193598E-3    2.180660042002324E-4   -5.134478064093048E-4   -4.768120774430530E-3   -1.342189044035004E-1    3.842070209284246E-1

 1.137500000000000E9    -1.021881533168078E-1    3.772303542181497E-1   -1.123931438794511E-3   -3.085081787260980E-3    2.666944434619024E-4    1.785225852342209E-3   -5.950685016796735E-3   -4.105849899460978E-3
                        -1.142594754307856E-3   -3.058557460607814E-3   -1.250998197325449E-1    3.956321472853189E-1   -1.787533078805274E-3   -4.076911195739186E-3    1.868948247523416E-3    6.422889106780447E-4
                         2.881305894596985E-4    1.756111375951113E-3   -1.817864457723846E-3   -4.077824898730534E-3   -1.009801305771019E-1    3.815059659051885E-1   -1.923544060146685E-3   -3.368709633266198E-3
                        -5.922848960816549E-3   -4.086221492661171E-3    1.891689854926731E-3    6.694437308360556E-4   -1.919852075806668E-3   -3.363996622126560E-3   -1.322178701762617E-1    3.908782621691180E-1

 1.150000000000000E9    -1.014147235141525E-1    3.830690942248582E-1   -9.489581921994153E-4   -2.166535854057821E-3    2.468247029063618E-3    1.643216614716950E-3   -6.573144692790914E-3   -4.210464389056488E-5
                        -9.519979965565869E-4   -2.148445835949346E-3   -1.241201405367088E-1    4.025942996839850E-1   -3.625216956677644E-3   -1.964853150397418E-3    3.203960066215300E-3   -3.945167543070300E-4
                         2.467254608780884E-3    1.634357383376588E-3   -3.584974354767183E-3   -1.946209135776038E-3   -1.001174077580795E-1    3.870468890173153E-1   -2.035161269554764E-3   -2.119973135560488E-3
                        -6.541589822435345E-3   -6.392280167005949E-5    3.194865258471282E-3   -3.824496417345342E-4   -2.035143046647865E-3   -2.140253255701880E-3   -1.315543446974843E-1    3.977305590823985E-1

 1.162500000000000E9    -1.019020689610784E-1    3.900728597656635E-1   -9.291187065950914E-4   -2.630381462870764E-3    3.522399946609781E-3   -8.656050727925038E-4   -4.991565759152283E-3    3.254868406611188E-3
                        -9.159170951766795E-4   -2.617389561507409E-3   -1.234541273947678E-1    4.105188195378852E-1   -3.286807457101637E-3    5.634232874755246E-4    2.861891063988247E-3   -3.058446839619324E-3
                         3.516706193014915E-3   -8.637147253195667E-4   -3.277120175740337E-3    5.176738830158499E-4   -9.994552856781348E-2    3.937802529804594E-1   -1.854905982834132E-3   -1.914338087260536E-3
                        -4.966022609760110E-3    3.279708418504731E-3    2.849993054389285E-3   -3.072948660957565E-3   -1.876587167517614E-3   -1.921488059645268E-3   -1.315541134656275E-1    4.064071105617050E-1

 1.175000000000000E9    -1.024776558028501E-1    3.997867545125531E-1   -2.284738656115326E-3   -3.018814208759337E-3    1.963999911911754E-3   -3.275084606546718E-3   -2.222021427942403E-3    4.948081992225876E-3
                        -2.341531948746067E-3   -3.029810802130271E-3   -1.223884612845378E-1    4.198520671942037E-1   -1.549489167464971E-3    1.543253428619449E-3    1.280555441339482E-5   -4.616767511670727E-3
                         1.957213845655585E-3   -3.279490497788051E-3   -1.510332700003505E-3    1.554954269901266E-3   -9.953097032499711E-2    4.025339549232249E-1   -2.584541870127008E-3   -2.057468815661994E-3
                        -2.217865207276621E-3    4.961517552733039E-3    2.014925251790871E-5   -4.610653333241397E-3   -2.586768924452441E-3   -2.039964575513789E-3   -1.301380623803184E-1    4.173380153337135E-1

 1.187500000000000E9    -1.011846406356961E-1    4.117506632174082E-1   -4.119089334673766E-3   -1.885054233565838E-3   -7.056098986080260E-4   -3.562838015427051E-3    6.464245768668058E-4    4.960617645623513E-3
                        -4.117074481993019E-3   -1.852704994477679E-3   -1.199484675098399E-1    4.307665951318625E-1   -4.308961612532232E-4    7.614690698990066E-4   -2.954812571604801E-3   -3.345083424927390E-3
                        -7.239558824880751E-4   -3.551803366695225E-3   -4.657746703590049E-4    7.953162064459443E-4   -9.773578081399646E-2    4.130289257670383E-1   -3.924280086100376E-3   -1.161161356897457E-3
                         6.133883656251821E-4    4.987606912129287E-3   -2.959467882050665E-3   -3.362054609793160E-3   -3.932988933751847E-3   -1.159953869208827E-3   -1.262358686656508E-1    4.292492973159660E-1

 1.200000000000000E9    -9.705821839088521E-2    4.239119403291326E-1   -4.663294725005008E-3    4.858518963262373E-4   -2.499781795634689E-3   -2.068335662254129E-3    2.984216319038501E-3    3.826571221902397E-3
                        -4.668950507982424E-3    4.567410342208078E-4   -1.149067001669463E-1    4.424579283012031E-1   -1.066044815683934E-3    9.660491034626671E-5   -4.001869175875672E-3   -6.568440779476531E-4
                        -2.500446303089403E-3   -2.058232207655403E-3   -1.019159036803116E-3    1.180771335348758E-4   -9.377704512442013E-2    4.239088966794717E-1   -4.416778091284206E-3    8.489873063185961E-4
                         3.015311272780267E-3    3.836533461645758E-3   -3.992693524546860E-3   -7.065978596851554E-4   -4.396761141377301E-3    8.461381265285483E-4   -1.200327913647972E-1    4.406086760342039E-1

 1.212500000000000E9    -9.149674217213465E-2    4.348155100140033E-1   -3.559259760163632E-3    2.454170670324065E-3   -2.742782204641918E-3   -1.286423972808597E-4    4.594588042527027E-3    1.550692972650698E-3
                        -3.587478387201555E-3    2.471152905259293E-3   -1.077909432888517E-1    4.533971929398830E-1   -1.920115396049494E-3    1.049256416497344E-3   -3.118078890315841E-3    1.599527147274384E-3
                        -2.752650146220590E-3   -1.377728815050478E-4   -1.923958137203226E-3    1.053802937804684E-3   -8.834556462767634E-2    4.338961970171678E-1   -3.433330673085658E-3    2.791836957505983E-3
                         4.595595741159576E-3    1.559947354464136E-3   -3.132076583426319E-3    1.620709716960644E-3   -3.462262569690410E-3    2.772655730769457E-3   -1.127880526342711E-1    4.509893706845588E-1

 1.225000000000000E9    -8.560575954777926E-2    4.452181991223433E-1   -1.866933217849797E-3    3.181594318791678E-3   -1.893163777532092E-3    1.085327894935833E-3    4.540136273201416E-3   -1.292617564219978E-3
                        -1.888580235671382E-3    3.198327612549720E-3   -1.002220473412210E-1    4.638938016832118E-1   -1.195203359542975E-3    2.686415985094838E-3   -1.424380364302113E-3    2.566521211390041E-3
                        -1.904592408015974E-3    1.100372249162271E-3   -1.176386070317822E-3    2.711112156749333E-3   -8.280414510930778E-2    4.435510665506230E-1   -1.663163030653669E-3    3.594298363236647E-3
                         4.534210440599930E-3   -1.327342557376753E-3   -1.419796872824840E-3    2.587651920775012E-3   -1.662044046614159E-3    3.614056530466469E-3   -1.053044750654887E-1    4.614236163539462E-1

 1.237500000000000E9    -7.897904838381274E-2    4.563385680010778E-1   -6.696310903692601E-4    2.959179384252744E-3   -9.485289953474836E-4    1.358976459490284E-3    2.843285473269583E-3   -3.478004891500977E-3
                        -6.771216645519400E-4    2.966014712194843E-3   -9.226981667389132E-2    4.752391549618863E-1    8.810969357587326E-4    3.105469163415887E-3    5.452399455658594E-5    2.346528488810997E-3
                        -9.448545513925788E-4    1.387238051823205E-3    8.906916314748736E-4    3.152229749314233E-3   -7.652195780257474E-2    4.540409363894598E-1   -2.795460059444923E-4    3.285704213002902E-3
                         2.814962026228806E-3   -3.470545888806011E-3    2.992071829415440E-5    2.340421789065540E-3   -2.817404654104368E-4    3.293436254073481E-3   -9.693395396973757E-2    4.725396139395339E-1

 1.250000000000000E9    -7.008278591705870E-2    4.684719490351761E-1   -1.316768191049795E-4    2.777445245029890E-3   -5.159924590890841E-4    1.325540511500228E-3    4.190836841595879E-4   -4.241928552297991E-3
                        -1.314437156202023E-4    2.799118879207030E-3   -8.251261893679634E-2    4.872502353435880E-1    2.470170841248346E-3    1.752231121536486E-3    7.216887520637264E-4    1.747738227681039E-3
                        -5.091777459732449E-4    1.295691062484176E-3    2.461038702140192E-3    1.778579141512920E-3   -6.811913688729421E-2    4.653601885172788E-1    3.490891605992427E-4    2.920697275194232E-3
                         4.619091288481773E-4   -4.228098983811030E-3    7.671980694812196E-4    1.732709161073875E-3    3.317843317952760E-4    2.916330826911607E-3   -8.665123103195650E-2    4.838431453081676E-1

 1.262500000000000E9    -5.788890531095878E-2    4.800101967753540E-1    4.737786246211753E-4    3.034664939262036E-3   -2.750852338537813E-4    1.511031724327396E-3   -1.833131064362980E-3   -3.726053927263006E-3
                         4.926494133111733E-4    3.065456831086502E-3   -6.996955690386918E-2    4.980928030873477E-1    2.484668087563556E-3    4.161324988618211E-5    1.132363802448840E-3    1.351510433333911E-3
                        -2.718422295486047E-4    1.535775924171868E-3    2.494471459040755E-3    2.046052462295516E-5   -5.682235875155606E-2    4.760128260745076E-1    9.778242069725207E-4    2.994369497195147E-3
                        -1.833971410880593E-3   -3.734401524291698E-3    1.103610536659703E-3    1.355296627171558E-3    9.718489550025328E-4    2.995900978352817E-3   -7.412440384243379E-2    4.936517666257073E-1

 1.275000000000000E9    -4.336308093223014E-2    4.893514316980014E-1    1.771683478776836E-3    3.041836612814722E-3    4.991278051038814E-4    1.933538610548039E-3   -3.625248973876083E-3   -2.093161557952586E-3
                         1.781924687324780E-3    3.061812609298132E-3   -5.601320125627650E-2    5.065697246339710E-1    1.631313011179027E-3   -7.819142013467375E-4    1.672922511814335E-3    1.006767327550550E-3
                         5.167756873793228E-4    1.918138891627174E-3    1.633160473797264E-3   -7.824435667149993E-4   -4.393991842096374E-2    4.844908095272225E-1    2.207656616527435E-3    2.830146887043578E-3
                        -3.632698134156882E-3   -2.093315694086424E-3    1.650546998506777E-3    1.026381534651896E-3    2.192727335990624E-3    2.822274158030235E-3   -6.061818755152099E-2    5.011241222499307E-1

 1.287500000000000E9    -2.828068605532836E-2    4.967176117554841E-1    3.118426406630818E-3    2.068107634494735E-3    1.771491112154218E-3    1.615033528975529E-3   -4.137555655399808E-3    4.071864921337116E-4
                         3.099187130565989E-3    2.087462377623327E-3   -4.199073437115663E-2    5.129888392498887E-1    1.101133937973353E-3   -8.141150994909059E-4    2.258579128836256E-3    1.579908124072734E-4
                         1.795084541718413E-3    1.645915519898578E-3    1.081984982752672E-3   -8.096351181777511E-4   -3.100375585058690E-2    4.912407720268124E-1    3.424982734532846E-3    1.729513212028511E-3
                        -4.170392075877639E-3    4.222027102339967E-4    2.276917711441893E-3    1.275561131641349E-4    3.427778446322634E-3    1.725746901909554E-3   -4.703072415421334E-2    5.070272456328312E-1

 1.300000000000000E9    -1.330030556511475E-2    5.027801728708347E-1    3.691659882394963E-3    3.469246301796970E-4    2.679680246789026E-3    2.467844243057459E-4   -3.057447207522955E-3    2.758378733908167E-3
                         3.690700696335685E-3    3.640933673414935E-4   -2.791126924519216E-2    5.185645121267030E-1    1.067710659176447E-3   -9.294169966070457E-4    2.220250845586478E-3   -1.299213153310695E-3
                         2.671542685794060E-3    2.609486398725512E-4    1.084921056241432E-3   -9.150003193328038E-4   -1.813688364066410E-2    4.975120198563634E-1    3.813522317739416E-3   -6.470856311557247E-5
                        -3.029755573340482E-3    2.785411835329553E-3    2.195055724769149E-3   -1.298860365908144E-3    3.809716553811084E-3   -2.763432992614623E-5   -3.350139784185442E-2    5.123230082165019E-1

 1.312500000000000E9     1.727304357438110E-3    5.078523675021980E-1    3.163032659192923E-3   -1.271870245453147E-3    2.338496674081553E-3   -1.481273794844095E-3   -7.319148385587213E-4    3.876387955025781E-3
                         3.139328448929939E-3   -1.243866403080804E-3   -1.280943345576746E-2    5.235155546363669E-1    8.769323118008346E-4   -1.476985107036587E-3    1.038039458533141E-3   -2.469101925762632E-3
                         2.303230273384234E-3   -1.492396367384968E-3    8.942979559453080E-4   -1.479168246233551E-3   -4.527160021789027E-3    5.035792803305993E-1    3.110518723528553E-3   -1.664760211755773E-3
                        -7.442546063681586E-4    3.899783666559173E-3    1.017164707289540E-3   -2.474901570857389E-3    3.134119045876677E-3   -1.641265967870740E-3   -1.926001269444425E-2    5.173725539063623E-1

 1.325000000000000E9     1.715882863971444E-2    5.116039937997944E-1    1.936247646712163E-3   -2.088913739623828E-3    9.157013355858126E-4   -2.519272773512231E-3    1.656313501586611E-3    3.366173054068568E-3
                         1.975431149838203E-3   -2.114663619911191E-3    3.293741452603976E-3    5.272215610467764E-1    1.261202669610199E-4   -1.991496465986171E-3   -6.484701555657037E-4   -2.509266571782136E-3
                         9.188623130318701E-4   -2.528224645011365E-3    1.423407192022926E-4   -1.994489848536140E-3    1.022267713527661E-2    5.085421489049683E-1    1.844812940885690E-3   -2.425197426508089E-3
                         1.656405022561384E-3    3.347388803785987E-3   -6.609063182081975E-4   -2.524715058241100E-3    1.844104429737194E-3   -2.412777433972976E-3   -3.812058163769579E-3    5.212882974102796E-1

 1.337500000000000E9     3.276154453636980E-2    5.133225290751026E-1    9.156350163985011E-4   -2.123304373383233E-3   -6.609782928600632E-4   -2.354589119143938E-3    3.087565670306768E-3    1.620028099178928E-3
                         9.453422513865371E-4   -2.121587160401222E-3    1.966568969793228E-2    5.292541837768506E-1   -9.503376022953609E-4   -1.898453117960518E-3   -1.834495076037235E-3   -1.517444812736807E-3
                        -6.687682543412753E-4   -2.381339798706070E-3   -9.367099065808334E-4   -1.908107201165921E-3    2.565050602806511E-2    5.118050735431087E-1    7.574646632976066E-4   -2.401816794646731E-3
                         3.130339663536004E-3    1.617336866903624E-3   -1.875564681736744E-3   -1.517855088703178E-3    7.353895843969754E-4   -2.414441782414787E-3    1.212029629162902E-2    5.232490023725851E-1

 1.350000000000000E9     4.783327534479730E-2    5.128541198740956E-1    4.081773546946880E-4   -1.952940887878852E-3   -1.680208825244920E-3   -1.465070178932119E-3    3.229595842456202E-3   -4.452774618098862E-4
                         4.253603238863044E-4   -1.954732736657638E-3    3.540231827261032E-2    5.294991491135289E-1   -1.796213701394385E-3   -1.113584317740751E-3   -2.129986705885665E-3   -1.826756335184433E-4
                        -1.697720900252312E-3   -1.470450734739119E-3   -1.808444450848758E-3   -1.087934574776243E-3    4.097429335556044E-2    5.129670648089107E-1    9.555277287964290E-5   -2.208310381498697E-3
                         3.209819824966334E-3   -4.585845190948894E-4   -2.142044099765802E-3   -1.872567026785402E-4    1.178491478306396E-4   -2.192124844512701E-3    2.730358574221031E-2    5.233288361020915E-1

 1.362500000000000E9     6.202317594155532E-2    5.108105153233540E-1    3.472044518110415E-5   -2.041305145988053E-3   -2.003195325528113E-3   -3.751626966245380E-4    2.228749552193720E-3   -2.046300561836835E-3
                         5.609006704038614E-5   -2.043343565019428E-3    5.009979696610765E-2    5.284521066388189E-1   -1.952200390299191E-3    3.683302636645279E-5   -1.702729631720067E-3    8.457711825911017E-4
                        -1.999966960161082E-3   -3.203754649102870E-4   -1.950479106662958E-3    1.417136871667807E-5    5.558967963991523E-2    5.126462359705563E-1   -3.679363888436948E-4   -2.133921422378094E-3
                         2.199554140558407E-3   -2.056567433757186E-3   -1.720059693320696E-3    8.555710621642032E-4   -3.833357727221050E-4   -2.136545441474378E-3    4.123795838707444E-2    5.221300607254761E-1

 1.375000000000000E9     7.497667705326116E-2    5.082157414964655E-1   -6.584162857858086E-4   -2.182701641303692E-3   -1.743669192419342E-3    6.085255607893287E-4    6.316959696581236E-4   -2.757382605478575E-3
                        -6.609143092413395E-4   -2.168890035767442E-3    6.368315056273892E-2    5.266488152176165E-1   -1.388748981182355E-3    8.579926278910170E-4   -9.299721309511456E-4    1.392666021929554E-3
                        -1.740164512546018E-3    6.241515676517217E-4   -1.408333422569027E-3    8.557812846739164E-4    6.939327314452143E-2    5.115466493950914E-1   -1.089799426257346E-3   -2.056127754954720E-3
                         6.166170776619271E-4   -2.769469367785298E-3   -9.375887419861333E-4    1.393194834453797E-3   -1.075807901815523E-3   -2.064234163123289E-3    5.421285898074143E-2    5.203088724496185E-1

 1.387500000000000E9     8.733008336766515E-2    5.054439404766845E-1   -1.618700108813312E-3   -1.813762552585681E-3   -1.136106732481696E-3    1.284384575182094E-3   -9.964218514358085E-4   -2.439590845021672E-3
                        -1.626065073378833E-3   -1.846744700337225E-3    7.640823383811358E-2    5.243222369509772E-1   -7.137987756094500E-4    1.073441894798834E-3   -1.324582676704736E-4    1.491714492545545E-3
                        -1.140252877524356E-3    1.312494716119448E-3   -6.956078052537634E-4    1.074298753415421E-3    8.279219401279432E-2    5.098957608656521E-1   -1.908869876927915E-3   -1.521446524697810E-3
                        -1.005846601422104E-3   -2.465510538094290E-3   -1.359565621550666E-4    1.508506530180001E-3   -1.896703341862616E-3   -1.499325489218358E-3    6.707234429361791E-2    5.180710703476173E-1

 1.400000000000000E9     9.937080710709227E-2    5.024159075644578E-1   -2.258159514728262E-3   -8.276358474572071E-4   -3.631688764897962E-4    1.602483463109577E-3   -2.070961020321213E-3   -1.412397299792405E-3
                        -2.256628442247308E-3   -8.418842401488528E-4    8.867699777552260E-2    5.214439981188073E-1   -3.313233586199216E-4    9.236459249727240E-4    5.439099521457082E-4    1.313864499072219E-3
                        -3.851257842038352E-4    1.581173211623231E-3   -3.119904927005894E-4    9.346163586382014E-4    9.612357019705106E-2    5.074799797762949E-1   -2.325911815418594E-3   -4.531646777656611E-4
                        -2.067779981008415E-3   -1.400032549347927E-3    5.302843664147156E-4    1.293125996528755E-3   -2.319971727198186E-3   -4.576232498262583E-4    7.983029455771500E-2    5.152160667233375E-1

 1.412500000000000E9     1.109109423471228E-1    4.989782214028334E-1   -2.138723338967431E-3    3.323432915729662E-4    4.152947464693785E-4    1.552199681121641E-3   -2.412005675708666E-3   -4.428969061672011E-6
                        -2.149741368682344E-3    3.555884107526586E-4    1.005776461200876E-1    5.180674483466791E-1   -2.002138796141680E-4    9.146295617510183E-4    1.014532394184181E-3    8.440673023666171E-4
                         4.176358317510136E-4    1.548865776311798E-3   -1.736957181700776E-4    9.228178418008243E-4    1.091048383971635E-1    5.041613668336479E-1   -2.057265732912908E-3    5.996506284315428E-4
                        -2.419549576831126E-3   -6.842971977241779E-6    1.001071027583970E-3    8.458669726490436E-4   -2.037521182094725E-3    5.949842984168587E-4    9.181753590640376E-2    5.115607996446808E-1

 1.425000000000000E9     1.212105042782062E-1    4.953519586715029E-1   -1.441399953993056E-3    1.051557049670326E-3    1.131232283260963E-3    1.129365162390224E-3   -1.918391715290735E-3    1.306456988578019E-3
                        -1.462680489067883E-3    1.018246176594502E-3    1.118288789283266E-1    5.145796143938647E-1    7.919243600488103E-5    1.088605318725249E-3    1.229500495163565E-3    2.738061261448655E-4
                         1.106824909849595E-3    1.146249195008376E-3    7.231233051439371E-5    1.087776149161784E-3    1.209750304882580E-1    5.003038149937803E-1   -1.310954954547108E-3    1.194387761806453E-3
                        -1.926891487404042E-3    1.311861358673222E-3    1.256543326504747E-3    2.542554583530317E-4   -1.324208592495436E-3    1.171464079463510E-3    1.026789093021404E-1    5.079971536447273E-1

 1.437500000000000E9     1.304813195798805E-1    4.921619878093067E-1   -8.068430814682619E-4    1.151138539665527E-3    1.535139474365008E-3    4.286671224498931E-4   -7.565955604438321E-4    2.093701272332485E-3
                        -7.853786738122357E-4    1.162687815711669E-3    1.223692700269525E-1    5.113784358321639E-1    6.353201395859118E-4    1.086985670282402E-3    1.193761365297074E-3   -3.743506682722283E-4
                         1.554241280426817E-3    3.931817283772077E-4    6.447043860930340E-4    1.092488316077103E-3    1.317788313059972E-1    4.967119118544267E-1   -6.313830857731412E-4    1.234344356770735E-3
                        -7.766487781784676E-4    2.131804753995287E-3    1.216325305360989E-3   -3.788503429503098E-4   -6.297627400757413E-4    1.226663030037185E-3    1.126179368511084E-1    5.050065678578770E-1

 1.450000000000000E9     1.392362937837277E-1    4.898551313695115E-1   -4.503672915942818E-4    1.061571110835604E-3    1.518541597543686E-3   -5.204085833728213E-4    6.354038482046547E-4    2.110345780106206E-3
                        -4.400645034007242E-4    1.072325997876346E-3    1.325791602620062E-1    5.087767741644276E-1    1.175370132574500E-3    6.504028656292099E-4    8.236753765224353E-4   -9.652085280743612E-4
                         1.505682924340442E-3   -5.381500859177362E-4    1.180052035504197E-3    6.632104074457388E-4    1.418551779475510E-1    4.937435490146204E-1   -2.734264947069835E-4    1.058345852810748E-3
                         6.134829226455102E-4    2.126837272960553E-3    8.240587273798910E-4   -9.438829155286250E-4   -2.700217456840728E-4    1.073473177561701E-3    1.223728114730547E-1    5.027536963666412E-1

 1.462500000000000E9     1.482130509188235E-1    4.881678455215901E-1   -1.856741969805093E-4    1.082706732131609E-3    9.293124917416393E-4   -1.208741550661879E-3    1.684485559251188E-3    1.228636650183197E-3
                        -2.029413877265280E-4    1.078316624393336E-3    1.427515188902832E-1    5.065674115695818E-1    1.310262078469078E-3   -7.722497795254366E-5    1.629181281254136E-4   -1.217244280286262E-3
                         9.279309777116688E-4   -1.219962952465021E-3    1.329548374202551E-3   -6.634922680109750E-5    1.517817599436073E-1    4.912594211932689E-1   -1.160759870481862E-4    1.017190964524540E-3
                         1.667169308713693E-3    1.254904380803829E-3    1.550026806814789E-4   -1.207678359263302E-3   -9.895199677774713E-5    1.015756098100924E-3    1.322394040976901E-1    5.006079482263718E-1

 1.475000000000000E9     1.575664587266156E-1    4.864737983853987E-1    1.099743412222457E-4    1.131484595414709E-3    7.220143289624387E-5   -1.435479432555293E-3    1.951320430257285E-3   -4.147519840149661E-5
                         1.242439677682417E-4    1.113495893447397E-3    1.529293893781472E-1    5.045008369503263E-1    9.799202881536049E-4   -6.986492729073371E-4   -4.889614077436843E-4   -1.020126226089296E-3
                         7.631113492906767E-5   -1.426269060952615E-3    9.845962866005943E-4   -7.029072956267565E-4    1.618120602775623E-1    4.888917929143063E-1    1.825705714900006E-4    1.070268392167461E-3
                         1.955593562045676E-3   -4.371428714374675E-5   -5.085682104175402E-4   -1.019621765500059E-3    1.827939124544767E-4    1.064314047720603E-3    1.420013725256956E-1    4.982791699211916E-1

 1.487500000000000E9     1.668926903440564E-1    4.847298047746985E-1    5.542899251201148E-4    1.027675528836277E-3   -6.839814663633588E-4   -1.086408346000502E-3    1.391423614755359E-3   -1.102446021513564E-3
                         5.545745278236854E-4    1.009404688606762E-3    1.630923347467153E-1    5.022698135779236E-1    4.407638158923821E-4   -8.959991225798255E-4   -8.966627832856513E-4   -5.301023180456974E-4
                        -6.629348031882112E-4   -1.098461473747974E-3    4.535535146659703E-4   -9.086958337088561E-4    1.716041106814068E-1    4.864830021637763E-1    5.556811554227642E-4    9.599565485565806E-4
                         1.393844315952082E-3   -1.129332833796632E-3   -8.800806181466786E-4   -5.122623705980635E-4    5.507889994372236E-4    9.493401705891311E-4    1.516730393950294E-1    4.957748703836717E-1

 1.500000000000000E9     1.765758861387058E-1    4.831149349680458E-1    9.276338959225415E-4    6.052387862489332E-4   -1.003134596622413E-3   -5.016452516608562E-4    4.040816498622407E-4   -1.566330502131370E-3
                         9.291061802820390E-4    6.379073345856605E-4    1.730579120492775E-1    5.002113527565432E-1    2.750737725305830E-5   -8.003579932973770E-4   -8.917651272029626E-4    3.180343615793457E-5
                        -1.008226815465055E-3   -5.096358516637057E-4   -5.398983049439189E-6   -8.014091696849790E-4    1.812919920797617E-1    4.841868996988570E-1    8.756060525248546E-4    5.937693688660495E-4
                         4.105771535959917E-4   -1.550823316270129E-3   -8.876900343833810E-4    4.737006797232376E-5    8.677421324245912E-4    6.042104148428314E-4    1.612599057493587E-1    4.935338905231753E-1

 1.512500000000000E9     1.868752970887823E-1    4.817347990830764E-1    9.360471977111545E-4    1.285744209987647E-4   -9.747718692102365E-4    6.010800497652801E-5   -5.536679397540984E-4   -1.321846848753524E-3
                         9.489489847618611E-4    1.376331747304126E-4    1.836118426547239E-1    4.982259326377064E-1   -1.557176823078402E-4   -6.369803878451884E-4   -6.547257012035135E-4    4.026125447033465E-4
                        -9.756745853529939E-4    7.429555139725780E-5   -1.863122635530944E-4   -6.129426397620663E-4    1.912034418548645E-1    4.822135626401579E-1    8.800870131961334E-4    1.588693008395162E-4
                        -5.456109328903168E-4   -1.344967140095820E-3   -6.501002063164969E-4    4.037907840778897E-4    9.126042235490964E-4    1.493539757430590E-4    1.714886661080393E-1    4.917273340838511E-1

 1.525000000000000E9     1.979962852870784E-1    4.805429608425530E-1    7.174145208974233E-4   -1.927421421830801E-4   -7.070093421777028E-4    4.500232063944730E-4   -1.071908658774110E-3   -6.976461636333623E-4
                         7.211379917291882E-4   -1.912660762222587E-4    1.947464817811777E-1    4.963000996571389E-1   -2.662898049555736E-4   -5.121407696185892E-4   -3.451304792223620E-4    5.443086608255272E-4
                        -7.172396382619608E-4    4.539294516535823E-4   -2.775340789046314E-4   -5.017909451518145E-4    2.017719404631378E-1    4.803525331402819E-1    7.226107980255586E-4   -1.145409973625585E-4
                        -1.069477391998261E-3   -6.903683567837396E-4   -3.323759346129579E-4    5.443652619143442E-4    6.966495338814366E-4   -1.305202800102958E-4    1.823782686400140E-1    4.902061332100584E-1

 1.537500000000000E9     2.099267484601970E-1    4.790402477686420E-1    4.936633603826060E-4   -2.602629490154030E-4   -4.169051560343678E-4    6.399055822464931E-4   -1.114396852201190E-3    2.774602673697809E-5
                         4.963487871149417E-4   -2.810226534803913E-4    2.066008038153980E-1    4.940939708880630E-1   -4.165124123302065E-4   -4.362894626983983E-4   -4.477496942026466E-5    5.776974854908028E-4
                        -4.176787083070219E-4    6.357046953709887E-4   -4.145823225603386E-4   -4.262936679579514E-4    2.129712783832601E-1    4.783497596017303E-1    5.604140128071407E-4   -2.260190310853454E-4
                        -1.089018045599388E-3    3.007270317304461E-5   -5.484520711705741E-5    5.787768090992540E-4    5.537115525910288E-4   -2.053218307644778E-4    1.939554946108158E-1    4.884678197918169E-1

 1.550000000000000E9     2.224892405522627E-1    4.769111186712316E-1    3.936324542613521E-4   -2.604202850781402E-4   -7.401487631265650E-5    7.220854115055056E-4   -7.983540443067941E-4    5.440031420713002E-4
                         3.478742255772541E-4   -2.486284600406364E-4    2.192173392196695E-1    4.913640346745025E-1   -6.323960793208919E-4   -2.366664970431526E-4    1.927317648028425E-4    4.875272334441574E-4
                        -1.013769980436986E-4    7.107900994686258E-4   -6.156472931968077E-4   -2.494336046118383E-4    2.250635541232936E-1    4.757105891008424E-1    5.064935029745539E-4   -2.545765510701749E-4
                        -7.955929826022538E-4    5.351341295504602E-4    1.838721139636871E-4    4.839431073351293E-4    4.922566324736165E-4   -2.539137328656288E-4    2.060175842482308E-1    4.863709548784663E-1

 1.562500000000000E9     2.353734496345798E-1    4.742334377693805E-1    3.611548975183015E-4   -2.990511033414401E-4    2.471404543613482E-4    6.501253943188325E-4   -3.361203272664965E-4    7.592339823054504E-4
                         3.945296280503649E-4   -3.061532957737912E-4    2.321284113880504E-1    4.881005088041603E-1   -6.960268947632576E-4    7.446152135897616E-5    3.582935700512926E-4    3.524772301180778E-4
                         2.313311730250136E-4    6.442169372183253E-4   -6.903048792595598E-4    7.595529995539051E-5    2.377042530022404E-1    4.727147851140719E-1    4.753805730201317E-4   -3.921772644523494E-4
                        -3.442611546140724E-4    7.703224811328519E-4    3.656647944345950E-4    3.683349899259482E-4    4.804465078027974E-4   -4.106688554025830E-4    2.183519781817138E-1    4.836446183209093E-1

 1.575000000000000E9     2.485335024899514E-1    4.710665758162951E-1    2.988601893576069E-4   -4.775114262037742E-4    4.953146331922472E-4    4.508805754480870E-4    6.234334744226678E-5    7.578266665748416E-4
                         3.068579993280443E-4   -4.690652245036468E-4    2.454944380838980E-1    4.843924360502109E-1   -5.311608936803103E-4    4.394085266147550E-4    4.583353701147371E-4    9.848413710097478E-5
                         5.019619118882905E-4    4.497818016142956E-4   -5.247570110588825E-4    3.985768887869794E-4    2.508462351658620E-1    4.693723785510910E-1    3.190418909985455E-4   -6.259099373306890E-4
                         8.239136285915680E-5    7.734153101664829E-4    4.859182067947687E-4    1.107225026671639E-4    3.199196817383103E-4   -6.190274262555383E-4    2.311009086974956E-1    4.804265452653503E-1

 1.587500000000000E9     2.619968127075437E-1    4.673074160271553E-1    6.250819216010335E-5   -6.062922792110388E-4    6.546691157771007E-4    1.451733557952945E-4    3.986150161971362E-4    5.665470382151171E-4
                         6.775368416903292E-5   -6.161093931148784E-4    2.591196053111035E-1    4.799352862688042E-1   -2.191118602048050E-4    5.308757754246631E-4    4.426982294766939E-4   -1.183867977836241E-4
                         6.306209870244026E-4    1.269791300766858E-4   -2.271777291699692E-4    5.102584518931510E-4    2.645138994822575E-1    4.656199333861439E-1    2.632019920633993E-5   -6.856124465603150E-4
                         4.115683592116688E-4    5.590657529260787E-4    4.392958609145235E-4   -1.120240252927318E-4    2.811217819792972E-5   -7.018081039179265E-4    2.443176471725992E-1    4.764747254362139E-1

 1.600000000000000E9     2.759303747295844E-1    4.625373222734335E-1   -2.229400149949269E-4   -5.340209117554895E-4    5.927494005993538E-4   -2.089545227695312E-4    6.381302000869268E-4    2.965032231884590E-4
                        -2.042053828710028E-4   -5.605110374963179E-4    2.733331791379216E-1    4.744374550096057E-1    4.739326964525581E-5    4.313096942818970E-4    3.038987834973464E-4   -2.895101535811560E-4
                         5.778963782515794E-4   -2.032508522779537E-4    4.828894360487093E-5    4.214740746352901E-4    2.786445139040498E-1    4.610733665120876E-1   -2.719295086587470E-4   -5.765606126426371E-4
                         6.286765464104461E-4    2.823023156527326E-4    2.911173240548743E-4   -3.103563847129535E-4   -2.875579475987549E-4   -5.933995583140891E-4    2.580755592577850E-1    4.713270361749425E-1

 1.612500000000000E9     2.903104678316236E-1    4.567001936972120E-1   -3.793915173602648E-4   -3.732057672680811E-4    3.665524965285670E-4   -4.847863421742369E-4    6.550755367847726E-4   -8.346561921261214E-5
                        -3.770872465835255E-4   -3.418067493605451E-4    2.876626520971635E-1    4.679149928862234E-1    1.408169528149406E-4    3.007048338604147E-4    1.053362388752442E-4   -3.758771708950921E-4
                         3.470970107699943E-4   -4.637452981225966E-4    1.550251945723225E-4    3.177750741839236E-4    2.930590277536051E-1    4.556357607635655E-1   -4.102129554949887E-4   -3.407763455561535E-4
                         6.569272933816961E-4   -7.787251903678218E-5    8.388823416977684E-5   -3.672090017977447E-4   -4.250497802944950E-4   -3.523552575833532E-4    2.722467426246134E-1    4.651071913477972E-1

 1.625000000000000E9     3.049147700936666E-1    4.493963961272596E-1   -3.829480184956441E-4   -1.240099405663295E-4    5.132233238208803E-5   -5.327492914226351E-4    4.781028541933148E-4   -4.330456642530512E-4
                        -4.277637867706774E-4   -1.273305221440494E-4    3.022616416690420E-1    4.601536348272151E-1    1.489692822083067E-4    2.347538932525359E-4   -7.624910568475226E-5   -3.198507787248153E-4
                         5.683224207140539E-5   -5.138957219228609E-4    1.559066834742906E-4    2.411063174814086E-4    3.076465744289316E-1    4.489937690783117E-1   -4.105758439344902E-4   -1.316516086501644E-4
                         5.198876760536422E-4   -4.166630499263493E-4   -7.374235031563956E-5   -3.365378004365716E-4   -4.218854961158582E-4   -1.380623358192596E-4    2.865616123640211E-1    4.576768378611822E-1

 1.637500000000000E9     3.195614985710196E-1    4.407041568743174E-1   -3.183755813452667E-4   -9.802360059872907E-6   -2.032838805884467E-4   -4.202076585161457E-4    1.903312912332959E-4   -6.133281321785367E-4
                        -3.364243787462207E-4   -2.273940991899358E-5    3.167572915855838E-1    4.510812099927824E-1    2.140920121653284E-4    2.135601659123858E-4   -2.121724768548751E-4   -1.907317585996086E-4
                        -2.033905682215416E-4   -4.223152964051579E-4    2.106301492585994E-4    1.800144993057042E-4    3.221076429204768E-1    4.411687941884291E-1   -3.665634130902304E-4   -2.798896247024191E-5
                         1.757237357860019E-4   -6.205295316739376E-4   -2.054572683953939E-4   -2.192633981510560E-4   -3.760888212048653E-4   -2.424987880384210E-5    3.009199762741040E-1    4.493613666913358E-1

 1.650000000000000E9     3.340380518607148E-1    4.308508945058985E-1   -2.555010540462691E-4    3.338009792893284E-5   -3.311426664745102E-4   -2.451972530646462E-4   -2.208054485106190E-4   -5.726412020424520E-4
                        -3.157285755009687E-4    4.869789749533886E-5    3.312267902992145E-1    4.409451602199486E-1    2.867318203478716E-4    9.675936422618040E-5   -2.374243477428571E-4   -8.218970767689896E-5
                        -3.428587063040566E-4   -2.505829790272124E-4    2.858001179686665E-4    1.366065416812108E-4    3.365461396547939E-1    4.320942644312132E-1   -3.131743723104088E-4    3.089865700764239E-5
                        -1.819569319311442E-4   -5.698723642260858E-4   -2.360053274257927E-4   -7.709413449150946E-5   -3.453898258132126E-4    5.408006380130261E-5    3.151756227829466E-1    4.401729106710338E-1

 1.662500000000000E9     3.482231741495194E-1    4.199120743152637E-1   -2.866621377070750E-4    1.167366025453776E-4   -3.637087940924266E-4   -6.390511238849332E-5   -4.832850795916400E-4   -3.424773624020780E-4
                        -2.838996610653417E-4    1.081537213548771E-4    3.454621399352356E-1    4.294804952162699E-1    3.272017933201335E-4   -2.405574251086500E-5   -2.155821824401208E-4    2.236393374195121E-5
                        -3.567575869486313E-4   -5.461235851578731E-5    3.188264395810801E-4   -3.243914980805637E-5    3.508855369870542E-1    4.216057673788774E-1   -3.122660787806574E-4    1.433178895563959E-4
                        -4.662426987211911E-4   -3.614804923801908E-4   -2.189008960418243E-4    1.314674413656454E-5   -3.147988992996673E-4    1.313839732318650E-4    3.290523549039208E-1    4.296808950695381E-1

 1.675000000000000E9     3.620698593474073E-1    4.078225334590949E-1   -2.446735989568211E-4    1.937534383135366E-4   -2.779774854672704E-4    9.670194773756239E-5   -5.418055389971197E-4   -2.673946802112008E-5
                        -2.422135343960123E-4    1.957219381848960E-4    3.590382144538465E-1    4.166298598864824E-1    2.761303092257954E-4   -1.839477017193759E-4   -1.296503686030848E-4    5.938993255202422E-5
                        -3.056654665989202E-4    9.030810895234647E-5    2.553341885223932E-4   -1.793211544859625E-4    3.651102024850141E-1    4.096030714387645E-1   -2.446189715241174E-4    2.591256143825126E-4
                        -5.591438522231628E-4   -3.566533864162311E-5   -1.421345247882741E-4    6.923968601862115E-5   -2.484652494643438E-4    2.664804961327910E-4    3.421792668515134E-1    4.177903533733721E-1

 1.687500000000000E9     3.752142607114048E-1    3.944732127033668E-1   -1.322340864950678E-4    2.649210236097434E-4   -2.123004054273924E-4    1.693552386668000E-4   -4.457490247724631E-4    2.536097215222444E-4
                        -9.729196940987692E-5    2.888453172912860E-4    3.717821407277785E-1    4.025659007892185E-1    1.360589220086043E-4   -2.495104148039700E-4   -1.266366564146634E-4    8.423512561752637E-5
                        -2.069715355995901E-4    1.895024720492721E-4    1.202942793268806E-4   -2.484924689388780E-4    3.788911433747115E-1    3.961520468984099E-1   -9.892772772381424E-5    3.370952309029479E-4
                        -4.351619394911536E-4    2.658566699259163E-4   -1.240106361260560E-4    1.060179032520100E-4   -8.918193557670781E-5    3.314736931052927E-4    3.544867619337111E-1    4.044805549871918E-1

 1.700000000000000E9     3.875662536149023E-1    3.800218440301836E-1    2.886731435446153E-5    2.808982629921371E-4   -1.086106836152535E-4    2.470568020908382E-4   -1.874124242333132E-4    4.233610086148567E-4
                         2.414900245866322E-5    2.898608763285168E-4    3.836837907760565E-1    3.872715879003449E-1    1.036007907139780E-5   -2.038331959125478E-4   -6.985865043716673E-5    1.426742664071858E-4
                        -1.001040046498990E-4    2.448990242559907E-4   -8.945150226695766E-6   -2.150046762935802E-4    3.920356064573918E-1    3.814034501012762E-1    5.877772111504936E-5    3.178736410754643E-4
                        -1.902495945510089E-4    4.272987706924621E-4   -4.800108856278735E-5    1.442488874094711E-4    8.192072932844799E-5    3.011153858368519E-4    3.660338886517638E-1    3.900044950400282E-1

 1.712500000000000E9     3.988770120039195E-1    3.647779804014668E-1    1.595028094924666E-4    1.978688802544476E-4   -3.872549573893599E-6    2.655097479855178E-4    8.092076069404152E-5    4.142807987392524E-4
                         1.341000475077215E-4    2.235204407711335E-4    3.944618991904452E-1    3.708758954521318E-1   -5.507025489470364E-5   -1.000041072767532E-4   -2.955269310037622E-5    1.769827057598265E-4
                        -1.176731290399613E-6    2.484368877722460E-4   -4.614816603547383E-5   -1.369220317483494E-4    4.042503764118098E-1    3.657746035441859E-1    1.709854514455180E-4    2.085188232618168E-4
                         5.907306108641471E-5    4.256992168407276E-4   -1.147637846540631E-5    1.789028646243484E-4    1.787022003908767E-4    2.212824471602227E-4    3.766618914674723E-1    3.743945188823185E-1

 1.725000000000000E9     4.090529346968370E-1    3.484373799987671E-1    1.764935101225327E-4    1.333619354758896E-4    1.067085808110146E-4    2.031009341150131E-4    2.410171877061805E-4    2.673056210372281E-4
                         1.809549634653591E-4    1.220752275250442E-4    4.041176055630272E-1    3.535385709187557E-1   -4.513082861681687E-5   -8.179309595050449E-5    5.173674994789697E-5    1.634785103418267E-4
                         1.356636296175709E-4    2.136933440961854E-4   -4.199256418993251E-5   -8.646960459113248E-5    4.154434640141053E-1    3.491114920458149E-1    1.791165102720472E-4    9.015766504178532E-5
                         2.743913947893299E-4    2.811490390192330E-4    6.389377604094419E-5    1.896719362288600E-4    1.995131478953803E-4    7.664607097683408E-5    3.863767737402532E-1    3.578469276071048E-1

 1.737500000000000E9     4.182092337501057E-1    3.311165396155619E-1    1.749194227202021E-4    4.671767532591554E-5    1.877652203590703E-4    1.208599461538845E-4    3.635118081311741E-4    1.032113189430601E-4
                         1.765415152105505E-4    4.699298483439205E-5    4.126721563433292E-1    3.351816850042603E-1   -2.840373873638481E-5   -1.030636057113418E-4    1.324149384049020E-4    1.480176954359613E-4
                         2.045283366367222E-4    1.285305865311875E-4   -4.196063003332973E-5   -8.681827479154655E-5    4.254996608211237E-1    3.316003825810985E-1    1.562488236235177E-4    1.746622122395481E-5
                         3.299035902740392E-4    1.017763073520464E-4    1.372312262820552E-4    1.297215649947279E-4    1.551359618185539E-4    3.529841446396398E-5    3.951384647921521E-1    3.403822821932764E-1

 1.750000000000000E9     4.262697878318700E-1    3.126221271704211E-1    1.654868251319640E-4    9.758808501638652E-6    1.825885466422296E-4    1.123616612199317E-5    3.139625278995701E-4   -1.207015545235525E-4
                         1.694924902523061E-4   -2.167212480937943E-5    4.198943292865939E-1    3.159574109812314E-1   -6.154402237418723E-5   -1.220265510894374E-4    1.917888105347488E-4    5.628847796695510E-5
                         2.131891032363807E-4    1.666445735040526E-5   -6.512866966932924E-5   -1.022764902493803E-4    4.341622416424108E-1    3.131225735502153E-1    1.546847013359281E-4   -2.870835835791241E-5
                         3.263225566805872E-4   -9.135506319982921E-5    2.014912480600488E-4    5.774514435926190E-5    1.347691413363228E-4   -3.525715360577628E-5    4.025182999848184E-1    3.222801775459500E-1

 1.762500000000000E9     4.330543622715460E-1    2.931805629433203E-1    1.526450929903683E-4   -6.826335501598744E-5    1.508918167521150E-4   -7.986075223333175E-5    2.150768498006824E-4   -2.480921486529020E-4
                         1.089046259775859E-4   -7.708307807266971E-5    4.255818593604440E-1    2.960207934240049E-1   -1.265331340789987E-4   -9.704297617805370E-5    2.026734328480375E-4   -3.635054990522818E-5
                         1.779091994059016E-4   -5.388974536720473E-5   -1.292898993734403E-4   -8.455133305589635E-5    4.413703915730496E-1    2.939009499549493E-1    9.287029348722256E-5   -8.618195630789766E-5
                         2.262813414803707E-4   -2.254279116110065E-4    2.037066433787863E-4   -3.568699774509945E-5    9.580954577021844E-5   -8.726609573931046E-5    4.084462999436325E-1    3.037058668099964E-1

 1.775000000000000E9     4.383484995953359E-1    2.732066516612287E-1    8.239733004336223E-5   -1.300089589645333E-4    1.388144132459537E-4   -1.166661459538487E-4    5.108648732872890E-5   -2.859996029999061E-4
                         9.061883707853518E-5   -1.350756430684145E-4    4.295879496801186E-1    2.756018407324956E-1   -1.362792871553133E-4   -4.982478950712487E-5    1.687762566889302E-4   -1.107017378734461E-4
                         1.089114685931312E-4   -1.206601089332157E-4   -1.660146887792602E-4   -2.390372847239183E-5    4.469374795728787E-1    2.738771801078018E-1    3.048170201170304E-5   -1.144348346129713E-4
                         7.898112195002754E-5   -3.004448886674623E-4    1.685705670566465E-4   -1.362167868820280E-4    3.505520939396705E-5   -1.121261490732470E-4    4.127849759871120E-1    2.848466002810602E-1

 1.787500000000000E9     4.422767257802128E-1    2.528056651725628E-1    6.072107853868627E-6   -1.870063388589869E-4    3.646967960219728E-5   -1.428007673770283E-4   -1.099125246773892E-4   -2.674411015817897E-4
                        -5.990986903017072E-6   -1.678870215340323E-4    4.318677743884218E-1    2.546136746188808E-1   -1.469690929729511E-4    2.923181141507959E-5    9.004767845191758E-5   -2.035342421587409E-4
                         6.254005540968450E-5   -1.359164917112189E-4   -1.765525429855590E-4    5.386362700737753E-5    4.507847177350187E-1    2.532747013193324E-1   -3.942604955854818E-5   -1.103188910516587E-4
                        -9.334492906496192E-5   -2.531845425776918E-4    1.064167974408719E-4   -1.727380442492133E-4   -4.065529091712811E-5   -1.158795629675583E-4    4.154485031190092E-1    2.656025586752371E-1

 1.800000000000000E9     4.448400974440776E-1    2.321743841806651E-1   -1.105135093027716E-4   -1.153004574185437E-4    7.494377766118169E-6   -1.531978827807220E-4   -2.138560083701148E-4   -1.712508271946650E-4
                        -1.066933849948521E-4   -1.549927264736393E-4    4.322573492187390E-1    2.333284265115724E-1   -1.177509772547229E-4    6.876269359880552E-5    3.717256068495015E-6   -2.322296195461244E-4
                         9.587215499266931E-6   -1.354227585125424E-4   -1.259659719890776E-4    9.628690624747009E-5    4.532854995676995E-1    2.321439172282261E-1   -7.541913815791645E-5   -5.062751484428153E-5
                        -2.129028504993436E-4   -1.705100231755135E-4    3.227457804087262E-5   -2.238179137752314E-4   -9.553156751088338E-5   -6.268048154564328E-5    4.163909589510522E-1    2.460086284604399E-1

 1.812500000000000E9     4.457718224980983E-1    2.113798010189323E-1   -1.415001784326652E-4   -4.411681354599631E-5   -5.301894397684223E-5   -1.284883213574789E-4   -2.584626039951622E-4   -2.396652295918664E-5
                        -1.360892345016194E-4   -4.149546896105054E-5    4.308140298183000E-1    2.119702877539171E-1   -8.115910780643973E-5    9.905647132262345E-5   -1.033194631715191E-4   -2.049104664104938E-4
                        -3.012727143934773E-5   -1.567181960492857E-4   -1.346628812005589E-4    1.114547962859267E-4    4.543165272133868E-1    2.106048102569707E-1   -1.001207443723583E-4    1.689800730250450E-5
                        -2.622132835905283E-4   -5.070735452165203E-5   -9.681015879237622E-5   -2.167593243108836E-4   -8.885637911179726E-5    2.697590030536110E-5    4.159052802796564E-1    2.260182218327620E-1

 1.825000000000000E9     4.449934003033492E-1    1.906711293556406E-1   -1.205299945088872E-4    5.671267991034671E-5   -1.276905971879886E-4   -1.413723224932078E-4   -2.383395181216062E-4    1.066752179544741E-4
                        -1.308534298908042E-4    5.650238990985065E-5    4.275508618869918E-1    1.907081371663373E-1   -5.651139147773598E-5    1.512467171172191E-4   -2.282381094072840E-4   -1.380412505689138E-4
                        -1.349014673539025E-4   -1.336253707564423E-4   -4.619739848095187E-5    1.682048600998690E-4    4.537833199837775E-1    1.889937599921724E-1   -7.927227553032698E-5    9.652138265590165E-5
                        -2.146024522878301E-4    1.047950092969140E-4   -2.110599473114553E-4   -1.176287829747969E-4   -4.681257606639110E-5    9.148133052481527E-5    4.138838566350137E-1    2.059318598107688E-1

 1.837500000000000E9     4.423427218118025E-1    1.698971854682549E-1   -5.894127917110400E-5    1.500733605735430E-4   -1.603765470035977E-4   -7.336194394334416E-5   -1.439084878012371E-4    2.520292993806673E-4
                        -5.939192129369659E-5    1.161572800394715E-4    4.223002931183203E-1    1.698854299159496E-1    1.902935237651536E-5    1.599489235933907E-4   -2.414299615336415E-4   -2.031619905969386E-5
                        -1.524874270195178E-4   -6.715381525834962E-5    1.291155258778810E-5    1.864460016881633E-4    4.516360272531191E-1    1.675099992722232E-1    3.590139834453090E-6    1.020947665967411E-4
                        -1.309646830804926E-4    2.048023062151247E-4   -2.366560202735666E-4   -3.888257449633869E-6    1.738196365408256E-5    1.177568387104480E-4    4.104190048827225E-1    1.860022716398969E-1

 1.850000000000000E9     4.378414365210980E-1    1.493520322605625E-1   -1.034255492504471E-5    1.251590840878376E-4   -2.009382459662561E-4    1.718270232945972E-5   -5.305538436644265E-6    2.703792537101207E-4
                         5.004165425108115E-6    1.147571925224519E-4    4.152206798377335E-1    1.498104757649577E-1    5.439520987801019E-5    1.925916827965451E-4   -2.017294704613348E-4    1.141154959887345E-4
                        -2.217821267555492E-4    1.543743035720869E-5    8.489362116837360E-5    1.678474385046643E-4    4.478674471613969E-1    1.465873610555697E-1    6.675560901701949E-5    8.100334107497421E-5
                        -1.476305468751794E-5    2.240332626011196E-4   -1.988848865814500E-4    1.428375204702099E-4    6.312037857894180E-5    8.812968290816940E-5    4.053975720252877E-1    1.665811277894783E-1

 1.862500000000000E9     4.315579682917535E-1    1.290006862820450E-1    8.227453919188776E-5    9.805216697562907E-5   -2.030322779565859E-4    1.471883148680051E-4    1.361407676657959E-4    2.008787274656358E-4
                         5.184830365674026E-5    1.030770255260564E-4    4.064023839249744E-1    1.305346218735828E-1    1.476358005769105E-4    1.107558054757484E-4   -1.450390856775150E-4    2.408396892917309E-4
                        -1.646940213020896E-4    1.595988428020744E-4    1.616467826377856E-4    1.231191385477748E-4    4.424014443366644E-1    1.261006532463807E-1    1.069168743265754E-4    5.376761440982014E-5
                         1.441179907300990E-4    1.866143255744708E-4   -1.150876759613659E-4    2.046038904049040E-4    1.087945496234182E-4    4.069640349405080E-5    3.988052802794561E-1    1.478197670601767E-1

 1.875000000000000E9     4.233466143820882E-1    1.090206880242193E-1    1.576226164718025E-4    4.992694890266632E-5   -1.105070894228165E-4    2.314170303568097E-4    2.339065212205223E-4    7.015095453085151E-5
                         1.450451995640283E-4    6.301482793704733E-5    3.957983580510965E-1    1.123756960192509E-1    1.967736244068019E-4    4.053016542612944E-5    2.792622537102064E-5    2.691741091279561E-4
                        -9.764356485410143E-5    2.175090819211649E-4    1.982153056353192E-4    3.125756237817457E-5    4.351619365968082E-1    1.062158759230961E-1    1.367371363511789E-4   -4.225066632194290E-5
                         2.350020911205516E-4    7.344824699089241E-5    4.926958253407213E-5    2.589915443095990E-4    1.319617106375371E-4   -8.105667426919368E-6    3.903822395760105E-1    1.299832439235528E-1

 1.887500000000000E9     4.133722511960535E-1    8.968197995538758E-2    1.587789458822838E-4   -8.531350250900007E-7    3.677649012206035E-5    2.662702311773836E-4    2.528798531124354E-4   -6.726632587387858E-5
                         1.714409981419335E-4    1.045936633700525E-5    3.833611992390072E-1    9.524199566366581E-2    1.705506815558989E-4   -3.238374229050327E-5    1.783602059160142E-4    2.078323990772046E-4
                         5.680311088685364E-5    2.552724238887966E-4    2.003606134331575E-4   -3.895583828455117E-5    4.259818252915031E-1    8.707759835095323E-2    1.294428535055951E-4   -5.105323041283225E-5
                         2.225451540548125E-4   -4.756239512747880E-5    1.786057738681433E-4    2.229680524566408E-4    1.364228554084919E-4   -5.917667084671983E-5    3.800183718002880E-1    1.129892468535772E-1

 1.900000000000000E9     4.017544039712935E-1    7.125519562871009E-2    1.319704331827116E-4   -7.276412110396236E-5    1.426433665540745E-4    1.923308676656738E-4    1.513892475656082E-4   -1.523161183089553E-4
                         1.244955119734472E-4   -1.022159027521817E-4    3.692375169945703E-1    7.947380740812439E-2    1.368620093099817E-4   -1.113895453212753E-4    2.511285264452874E-4    9.750237457581540E-5
                         1.625990327361744E-4    1.930563046660551E-4    1.462558353726941E-4   -9.586294207300508E-5    4.149873173782146E-1    6.873380969613854E-2    1.065538718262305E-4   -1.271802212013714E-4
                         1.613379926848869E-4   -2.005967330426474E-4    2.363926507472971E-4    8.972837658456044E-5    1.314371974081304E-4   -1.210812607757736E-4    3.679512577443146E-1    9.697063772613247E-2

 1.912500000000000E9     3.886714690288921E-1    5.396279061633307E-2    7.107265650964492E-5   -1.429458108265656E-4    2.625016072071937E-4    5.177605112796661E-5    3.028277844843573E-5   -2.351880690234079E-4
                         5.339272034141910E-5   -1.412454794773277E-4    3.535733624608873E-1    6.502903893225137E-2    9.389051242835935E-5   -1.596973831303857E-4    2.289337085603291E-4   -3.871355922786076E-5
                         2.651325074173988E-4    6.491039420367597E-5    9.564244667361101E-5   -1.540978197226693E-4    4.024136002382996E-1    5.116701580663800E-2    3.704788255553068E-5   -1.925534199859984E-4
                         1.403127162369489E-5   -2.237801658104441E-4    2.514631964522494E-4   -4.923089601908797E-5    4.913341772592374E-5   -1.754920016682960E-4    3.542471477488268E-1    8.196226383944499E-2

 1.925000000000000E9     3.740430606420532E-1    3.829985913503978E-2    1.364588607468556E-5   -1.591360143620874E-4    2.704126069364860E-4   -9.538592047272249E-5   -1.262721374882695E-4   -1.626344663861285E-4
                        -2.359825137530232E-5   -1.531386024162851E-4    3.366732010360671E-1    5.236512950559466E-2    4.556374327984528E-5   -1.680615617418872E-4    1.605833950870315E-4   -1.799862739591382E-4
                         2.418979699385460E-4   -7.449044179101152E-5    3.848028407618704E-5   -1.642080451635652E-4    3.882740005566251E-1    3.465926286737120E-2   -4.012463513548438E-5   -2.005363590012956E-4
                        -9.183556447374650E-5   -1.863933703019471E-4    1.647104739660487E-4   -1.916333670421770E-4   -3.628908460298709E-5   -1.736084903892836E-4    3.391852020314179E-1    6.824994893957856E-2

 1.937500000000000E9     3.580731134444336E-1    2.421689974826921E-2   -5.148973555020409E-5   -1.484726759301405E-4    1.943549559064878E-4   -2.188110672658714E-4   -1.992097870101556E-4   -8.106567129742562E-5
                        -7.029099721692939E-5   -1.555949197688770E-4    3.186583438874332E-1    4.154619915640120E-2   -3.233050129465005E-5   -1.691109023494382E-4    2.674176116654084E-5   -2.496333946130724E-4
                         1.670497261266270E-4   -2.220604951825641E-4   -4.986528983937339E-5   -1.911280850377730E-4    3.729051535111809E-1    1.954244677687433E-2   -1.036147131538705E-4   -1.575276511304128E-4
                        -1.765729695108687E-4   -1.035506127953553E-4    4.046487169181023E-5   -2.480918689942012E-4   -1.228517819164682E-4   -1.473849323253087E-4    3.229136620027712E-1    5.604141031628349E-2

 1.950000000000000E9     3.407877462170946E-1    1.208265317861237E-2   -9.588270830326499E-5   -1.081627352944039E-4    3.997655043238033E-5   -2.753331886916693E-4   -1.701313317603000E-4    6.846683401999634E-5
                        -1.342614889432900E-4   -1.181334477042357E-4    2.998438595010726E-1    3.281254066165873E-2   -1.256517306494236E-4   -1.553165575035425E-4   -7.596909455939550E-5   -2.404722029807937E-4
                         4.032489876318965E-5   -2.699886569051255E-4   -1.251382059428138E-4   -1.527721864086611E-4    3.562405584102894E-1    5.925314894799885E-3   -1.651377762024251E-4   -9.417977323744278E-5
                        -1.873015394818346E-4    5.007812204721286E-5   -6.921168833759265E-5   -2.322724614716312E-4   -1.712031981794339E-4   -8.350224878310343E-5    3.056505261051500E-1    4.571915516121405E-2

 1.962500000000000E9     3.224233568356726E-1    1.899801892340697E-3   -1.606130625105412E-4   -6.352037692544710E-5   -1.349748525738323E-4   -2.466494571428302E-4   -1.008043711572928E-4    1.418385587821022E-4
                        -1.350920659095367E-4   -4.975773543762042E-5    2.803040686310590E-1    2.633357326144091E-2   -1.729241688524208E-4   -8.629049933268234E-5   -1.924107985935959E-4   -1.237973645521808E-4
                        -1.353249466455983E-4   -2.466837998723994E-4   -1.819385274389229E-4   -9.734824706909072E-5    3.385938647542108E-1   -5.932115489649577E-3   -1.884461359216778E-4   -3.121288286070416E-5
                        -1.313642237921552E-4    1.452163164377521E-4   -2.037476227956719E-4   -1.485524316444067E-4   -1.963867690097495E-4   -6.058410276448828E-6    2.874676454652124E-1    3.746757053429861E-2

 1.975000000000000E9     3.028668687928882E-1   -6.214947125878766E-3   -1.782104704985548E-4    9.495315012740556E-6   -2.423099720824035E-4   -1.113417530517541E-4   -1.901551979066137E-5    1.662186932910157E-4
                        -1.663082517107652E-4    1.320079060629941E-5    2.603002384548279E-1    2.236346637589480E-2   -2.068082903005745E-4    2.989529523897070E-5   -2.376071817080080E-4   -1.713858721381141E-5
                        -2.127128367024663E-4   -1.115926633781910E-4   -2.121780316913177E-4   -2.177472597060921E-5    3.200552135554634E-1   -1.567135881384119E-2   -1.962839639784440E-4    6.562385747645028E-5
                        -1.973377669153321E-5    1.808002401868086E-4   -2.382375892173115E-4   -2.090121791387897E-5   -1.942202247310012E-4    5.987225891282708E-5    2.685574658919407E-1    3.155576200614619E-2

 1.987500000000000E9     2.825907238638468E-1   -1.223313705138369E-2   -1.609423413225867E-4    6.164105214464044E-5   -2.682896034677967E-4    1.746938933070496E-5    6.319157046175958E-5    1.693918429738881E-4
                        -1.538324157534785E-4    6.601477586733038E-5    2.400361076298125E-1    2.096427202731517E-2   -1.832452556282757E-4    1.042431638111720E-4   -2.065586216396576E-4    1.128822489768932E-4
                        -2.464587879084060E-4    2.602184701172870E-6   -1.890851060552196E-4    8.198866312442209E-5    3.006758980895108E-1   -2.315611784747020E-2   -1.629225463213214E-4    1.235774191672979E-4
                         7.430284740811367E-5    1.453370086268973E-4   -2.013396853167658E-4    1.016200665107353E-4   -1.574639429492052E-4    1.331317973201787E-4    2.490404841034456E-1    2.811911592265738E-2

 2.000000000000000E9     2.618395801326223E-1   -1.608546194562098E-2   -1.308013046614664E-4    1.205579755525416E-4   -2.018483210386375E-4    1.723348171773391E-4    1.330632177388142E-4    8.850230019991826E-5
                        -1.156582646755080E-4    1.370126380866733E-4    2.197069466592241E-1    2.204591218243970E-2   -1.228174371959318E-4    1.653691883132314E-4   -8.428898742548237E-5    1.925338556764471E-4
                        -2.064284570270586E-4    1.525170614675968E-4   -1.393404114795873E-4    1.493855310851687E-4    2.806746741726675E-1   -2.831227005741673E-2   -1.116517493929280E-4    1.921094357351700E-4
                         1.253921086490291E-4    8.617587550245190E-5   -9.361521253339344E-5    1.830151997856708E-4   -8.555710810023846E-5    1.813409722627456E-4    2.291282838550570E-1    2.716121434644804E-2

 2.012500000000000E9     2.408002583620590E-1   -1.813324426540440E-2   -4.480666032263340E-5    1.475937301863956E-4   -6.077710094073044E-5    2.267965994622202E-4    1.498376844737216E-4   -2.900375702067981E-6
                        -2.184202114630152E-5    1.440444770130763E-4    1.998823095103938E-1    2.509093316917789E-2   -7.178108315843137E-6    2.231478044317190E-4    1.420637935160235E-5    1.881178403254542E-4
                        -6.474056075194490E-5    2.128663142656678E-4   -4.949430222247227E-5    2.284589627642095E-4    2.603089382390101E-1   -3.161663265490711E-2   -3.182009407176447E-6    2.293422733643626E-4
                         1.455954215866459E-4   -9.164120594325239E-6    4.085348721579684E-5    2.092428206650243E-4    2.721751027986995E-6    2.035205195874818E-4    2.093322483161811E-1    2.811366550331566E-2

 2.025000000000000E9     2.200603198881323E-1   -1.777133519817308E-2   -3.427795510305896E-7    1.908038730535145E-4    7.365207321171948E-5    2.275492887176008E-4    9.293081889566691E-5   -9.713602514526863E-5
                         2.554712176561735E-5    1.327189869025443E-4    1.807182105199963E-1    3.057076275592025E-2    4.303413071344320E-5    2.181854026856775E-4    1.199840992318203E-4    1.532420768497889E-4
                         6.178420209743662E-5    2.269089629307849E-4    8.220451793360960E-5    2.180948900475870E-4    2.397056549466211E-1   -3.259394031448427E-2    8.332731255650513E-5    2.181323981782329E-4
                         9.932749662056045E-5   -1.016151258834216E-4    1.261828194934630E-4    1.570392952234494E-4    7.133603688513421E-5    2.053979587089786E-4    1.899033621673725E-1    3.152584121576243E-2

 2.037500000000000E9     2.000869827117120E-1   -1.487779850125073E-2    6.364917493895232E-5    1.423678548223587E-4    1.254809072966190E-4    1.553853688534311E-4    1.486694729157571E-5   -1.302304819606371E-4
                         6.238817671720387E-5    1.372340292503756E-4    1.627657788953066E-1    3.841320441012556E-2    1.570466938668931E-4    1.491669675552113E-4    1.653953727008924E-4    4.827023435785414E-5
                         1.576058398766106E-4    1.408892702178305E-4    1.624737649210428E-4    1.398936299028653E-4    2.193139036508220E-1   -3.122425656491453E-2    1.706532740382987E-4    1.589075531113856E-4
                         2.856485325211921E-5   -1.060163294151848E-4    1.730997469365806E-4    3.107804538516583E-5    1.684137590336930E-4    1.433112340200477E-4    1.712603249577454E-1    3.742880739226869E-2

 2.050000000000000E9     1.810916649533103E-1   -9.527762352620940E-3    1.573282496552890E-4    1.065566958201218E-4    1.755420300569254E-4    2.406431821263347E-5   -1.599639112664338E-6   -1.245629834941150E-4
                         1.473261936532988E-4    9.327366831296278E-5    1.462514303500015E-1    4.822244110164816E-2    2.163666558865171E-4    5.804381014387693E-5    1.774864206927367E-4   -6.900019196227051E-5
                         2.174657630158075E-4    2.823499812019349E-5    2.002525349559987E-4    4.494269440956236E-5    1.995509884501931E-1   -2.769835810153014E-2    2.166887025317190E-4    7.688890670128266E-5
                        -3.582617171896085E-5   -1.082784864439169E-4    1.597477775199274E-4   -7.009599793567326E-5    2.079929698869465E-4    7.062591688962974E-5    1.538592807768149E-1    4.547492713302430E-2

 2.062500000000000E9     1.633773711115367E-1   -1.926280509804663E-3    1.722379161070933E-4    8.470692837334026E-7    1.611318470317239E-4   -9.842495119098008E-5   -1.144615434791142E-4   -6.935355310059717E-5
                         1.623397393226888E-4    5.082467043630803E-5    1.316044081231623E-1    6.000198378137515E-2    1.937335310068379E-4   -5.737861215670064E-5    1.087564797427889E-4   -1.284083862411640E-4
                         1.616436019400789E-4   -7.588339186579499E-5    1.878765304361351E-4   -3.302929534515610E-5    1.807786851649020E-1   -2.212966914909442E-2    1.923993729801711E-4   -2.699618990718345E-5
                        -7.205960408207418E-5   -6.396585772792841E-5    9.647802043847357E-5   -1.334474387913373E-4    2.185129925130304E-4   -7.942345690415525E-6    1.380147639429831E-1    5.566948170632333E-2

 2.075000000000000E9     1.469484064784824E-1    7.879359680091312E-3    1.572946696075123E-4   -4.228523943091226E-5    9.002374604471154E-5   -1.455959066933157E-4   -1.098783322828122E-4    4.394457666646685E-6
                         1.473572893774983E-4   -2.684800022245936E-5    1.189542251527419E-1    7.350612819564156E-2    1.449657618281545E-4   -1.377065051505605E-4    1.323240587763491E-5   -1.607832324351676E-4
                         8.830887606392844E-5   -1.602124028384881E-4    1.410425699188640E-4   -1.285092111301814E-4    1.632712941135543E-1   -1.452808668467849E-2    1.671226270799673E-4   -1.344863000224220E-4
                        -9.937930806978992E-5    9.854775574656075E-6    2.646317996948067E-5   -1.428959051277302E-4    1.777523226782769E-4   -1.412523303537817E-4    1.239511657486201E-1    6.783395169660102E-2

 2.087500000000000E9     1.319946798084734E-1    1.947124055566530E-2    8.694263886524357E-5   -1.014277960966516E-4    8.271035004445635E-7   -1.494955784228169E-4   -8.464135242514323E-5    6.015363270362785E-5
                         1.221005418756569E-4   -1.110894638720460E-4    1.082501250655770E-1    8.850850913772831E-2    5.008132800676792E-5   -1.732186753492863E-4   -7.418356396820797E-5   -1.226537204281496E-4
                        -1.605001267196738E-5   -1.760105222250300E-4    5.220222760044472E-5   -1.860546287383416E-4    1.473129552400849E-1   -5.004806516671298E-3    9.439121902498501E-5   -1.612225450767680E-4
                        -1.053415647766461E-4    6.153610358686705E-5   -6.558726952148729E-5   -1.249163100158689E-4    9.538385545261135E-5   -1.644661412120250E-4    1.117067348485046E-1    8.174239651649320E-2

 2.100000000000000E9     1.186453548109268E-1    3.268345553706707E-2    4.951877102873876E-5   -1.486704318245442E-4   -6.139051023192647E-5   -1.265943724753811E-4   -1.742078105371509E-5    7.468248027950623E-5
                         6.074619543338663E-5   -1.513275017834803E-4    9.968207499752704E-2    1.045662637098635E-1   -4.415096834055249E-5   -1.649732031516581E-4   -1.043720165199730E-4   -6.408791690423053E-5
                        -8.464937354202382E-5   -1.242978144660172E-4   -3.682188488361564E-5   -1.836692483260412E-4    1.329879246759794E-1    6.308741691184900E-3   -6.655884579540931E-6   -1.755354141812350E-4
                        -3.490322624150876E-5    8.291915351430952E-5   -1.196882217787273E-4   -7.447869824582078E-5    3.727415634818120E-5   -1.907942499278940E-4    1.014176141886918E-1    9.696757540262577E-2

 2.112500000000000E9     1.069534094986591E-1    4.681797110373762E-2   -1.845576426003639E-5   -1.521775626710423E-4   -1.161060857630781E-4   -5.706644000162624E-5    3.098886849318012E-5    5.669996523245921E-5
                         1.312223209873870E-5   -1.329910184558832E-4    9.316704507406026E-2    1.211413431010165E-1   -1.256072596960240E-4   -9.688559235414684E-5   -9.070933052701732E-5    3.225893026069728E-5
                        -1.063348245805194E-4   -4.900487859521226E-5   -1.113167028720636E-4   -1.376680340785515E-4    1.204685311438505E-1    1.897886215138014E-2   -5.152525391093691E-5   -1.707110279741479E-4
                         9.317265828115084E-6    8.610005097854234E-5   -1.087975997697695E-4    1.080770231524747E-5   -7.375261713988596E-5   -1.712708762590738E-4    9.315212994181660E-2    1.130162474657953E-1

 2.125000000000000E9     9.706039460313708E-2    6.168997901545638E-2   -5.985085368565115E-5   -1.378981615462787E-4   -1.226999021685014E-4    2.471260016782740E-5    5.563436117182488E-5    5.095139796617314E-5
                        -8.398062005528573E-5   -1.123135794024638E-4    8.861568373274199E-2    1.379234829150525E-1   -1.665609705525619E-4   -6.183081817768044E-5   -8.039914182958447E-5    6.144726499797937E-5
                        -1.345519346790049E-4    2.034098183440242E-5   -1.688461812691767E-4   -6.292770614221579E-5    1.096401625444533E-1    3.289626435121653E-2   -1.067888788640243E-4   -1.280711898741326E-4
                         7.096557871028119E-5    4.981149503940453E-5   -7.949106700445643E-5    9.263298943284955E-5   -9.585461288315603E-5   -9.813276942554010E-5    8.694637449081896E-2    1.295627800489522E-1

 2.137500000000000E9     8.915163427856337E-2    7.704428060002019E-2   -1.316694603794329E-4   -7.872236064069554E-5   -8.101129818630917E-5    9.299231424176882E-5    6.083173945613700E-5   -1.209441830065224E-5
                        -1.009843055656572E-4   -6.372369151902572E-5    8.608431541732971E-2    1.546195984520035E-1   -1.449523255432897E-4   -2.655815796511119E-6   -2.530037021802390E-5    7.947135246343410E-5
                        -8.598389604890365E-5    9.712641292992299E-5   -1.544259094418951E-4    6.981870700083228E-6    1.005007835517144E-1    4.761365882299886E-2   -1.542438445467787E-4   -5.911913013385820E-5
                         7.486191324778584E-5    7.178920031602376E-6   -2.342757396914195E-5    6.344303984817402E-5   -1.421318038875266E-4   -5.142793976783237E-5    8.286181910335161E-2    1.462877485532573E-1

 2.150000000000000E9     8.331092305639114E-2    9.249875199321080E-2   -1.600167098489626E-4   -3.338195539673855E-5   -1.959627662645531E-5    1.411722440928098E-4    5.111010807475224E-5   -5.393822988758859E-5
                        -1.294752167060703E-4   -1.621117311205134E-5    8.569012390673703E-2    1.709144897635891E-1   -1.456181837547621E-4    7.399460250893193E-5    1.471137920010881E-5    1.003681406719532E-4
                        -3.166826179422517E-5    9.215588806543066E-5   -1.036209004168273E-4    8.983865792648700E-5    9.319800870089884E-2    6.286544143940077E-2   -1.362961640531469E-4   -3.696948380031500E-6
                         6.728197622421824E-5   -5.915139712145659E-5    1.332705145893087E-5    8.929567853888951E-5   -1.462245353120481E-4    3.969813323953950E-6    8.107454956802290E-2    1.629237299581300E-1

 2.162500000000000E9     7.959217786937139E-2    1.080668586951378E-1   -1.033295595401354E-4   -4.796484768911856E-6    1.543064266437802E-5    9.263357406423840E-5    1.753427332003173E-5   -6.014712026118001E-5
                        -1.136538308892292E-4    4.411385064735560E-5    8.726194317899771E-2    1.867082784968785E-1   -5.596993820387806E-5    1.154702234744570E-4    6.741592004117438E-5    4.967837313927482E-5
                         2.171706587665312E-5    8.815222569242484E-5   -5.463261974739686E-5    1.454482243937190E-4    8.769264947141620E-2    7.821950818612358E-2   -1.128867416071993E-4    6.902566398818653E-5
                         3.245103138692671E-5   -5.497473537646794E-5    3.392320140733130E-5    4.462334207389022E-5   -1.072791399730588E-4    4.571169405318456E-5    8.130198693635769E-2    1.793829235764857E-1

 2.175000000000000E9     7.780924213510915E-2    1.235712225660148E-1   -7.615317090186449E-5    5.958678637349891E-5    6.906581677795704E-5    5.974354658927617E-5   -6.294293918198744E-5   -7.165441306778567E-5
                        -1.028600850181083E-4    8.478124656707915E-5    9.059197450837192E-2    2.019422186048623E-1    1.761923665148208E-5    1.453010214497411E-4    6.037307394495414E-5    1.055157443921922E-5
                         6.724186925567966E-5    5.131022940889745E-5    1.312787454287755E-5    1.520430643242682E-4    8.391185774165312E-2    9.341679754377148E-2   -9.236551383264210E-5    9.741337244618382E-5
                        -1.673770324185862E-5   -6.043295547703027E-5    6.579822207765724E-5    6.937514982437354E-6   -7.757966214003956E-5    7.966016268633488E-5    8.344405559081228E-2    1.955162270515129E-1

 2.187500000000000E9     7.789703840488052E-2    1.389458663092399E-1   -5.306236125805938E-5    9.465494784892880E-5    1.059685768129157E-4    8.931348856265676E-6   -3.479891676416436E-5   -2.191160758482005E-5
                        -2.319887391779997E-5    8.735182160158132E-5    9.551120248407419E-2    2.166162131859509E-1    7.504422149344523E-5    1.052692514338007E-4    5.206304517539715E-5   -8.708421920323009E-6
                         7.731857247178926E-5   -2.503216987371303E-5    5.922550091300600E-5    1.110227334007084E-4    8.193427980387104E-2    1.083973107357441E-1   -2.549650068574963E-5    1.207967245745973E-4
                        -2.897494974803244E-5   -4.219823872934577E-5    6.269328166037793E-5    2.305934338249325E-6    3.981310403410570E-6    1.212764471481672E-4    8.724753780227143E-2    2.111750990734431E-1

 2.200000000000000E9     7.950559655770036E-2    1.542830743650945E-1    1.177657066268270E-5    8.854649472998002E-5    8.217436715847382E-5   -4.746341897992689E-5   -3.297000803633049E-5    9.779707355311902E-6
                        -1.626569104720651E-6    1.148785415495563E-4    1.016650463222789E-1    2.306618408609296E-1    9.460821559764741E-5    1.805702512874802E-5    3.035010356998878E-5   -3.432876290423831E-5
                         9.125611955837653E-5   -2.860811737370583E-5    1.013378881344763E-4    6.294500736876417E-5    8.171538915507102E-2    1.230635432567447E-1    4.954333770963331E-6    1.225843937890360E-4
                        -1.934010748043643E-5   -2.134500513292527E-5    4.088970559373157E-5   -4.634810128754293E-5    3.237410128831168E-5    9.688171259909338E-5    9.255037534526420E-2    2.262670017909153E-1

 2.212500000000000E9     8.244247823178787E-2    1.693243718339159E-1    6.195725990333815E-5    5.195786429913829E-5    4.708195003961497E-5   -8.642127446308762E-5   -1.988501870652317E-5    1.781254778386667E-5
                         6.557643851880597E-5    8.097001972018159E-5    1.088001679873549E-1    2.440975528126250E-1    8.155920848999901E-5    4.398477173403746E-6   -6.042151829823550E-6   -4.491277594071779E-5
                         1.968088580219916E-5   -6.812760639849452E-5    9.567014456333945E-5   -3.734541771654472E-6    8.315907738954371E-2    1.373906541848623E-1    5.177215152793522E-5    8.951990883591989E-5
                        -3.346487493639192E-5    2.197752872906902E-5    1.131714073522460E-5   -4.534073800103371E-5    5.216104265216985E-5    6.970262662573469E-5    9.901926535310417E-2    2.405632175325343E-1

 2.225000000000000E9     8.639043039508298E-2    1.838620990459893E-1    8.268800740998311E-5    3.437140783046869E-5    1.300976381541731E-5   -7.867090272274804E-5   -2.074417640072598E-5    3.540918423365544E-5
                         9.624482848598359E-5    4.168685932535699E-5    1.167825589569231E-1    2.564992289329807E-1    8.718279532062131E-5   -5.586505198714694E-5   -6.383159007973287E-6   -4.167373445522329E-5
                         9.580060086654121E-6   -8.154616342165134E-5    1.139416169888975E-4   -6.145001736885546E-5    8.609929355040906E-2    1.513440122581145E-1    6.538900782916111E-5    4.702852827200386E-5
                        -1.415783146941800E-5    6.420404504792074E-5   -3.713883959606290E-5   -4.218600431962464E-5    6.918471297311857E-5    4.061976328299182E-5    1.066120856725098E-1    2.538814281311829E-1

 2.237500000000000E9     9.134299615233912E-2    1.978191432065384E-1    9.765914362590218E-5    4.485268581737572E-6   -4.832532526170851E-5   -2.138139428413589E-5    1.073160628938974E-5    5.889641088947068E-5
                         6.642243551234444E-5    3.053545121191954E-5    1.254738980590795E-1    2.679066970909649E-1    6.681587908875176E-5   -7.190746365342348E-5   -7.429051682722362E-5   -3.726965284799957E-5
                        -1.863119586930908E-5   -4.616760780813165E-5    2.092966538345072E-5   -6.499237678695906E-5    9.025053612263229E-2    1.649763776358949E-1    8.114672062316750E-5    1.617660390545376E-5
                         1.549552296879175E-5    5.518289476806196E-5   -4.963754381879747E-5   -2.547591472240632E-5    9.408442872616544E-5    2.254481632340489E-5    1.151487872782941E-1    2.662501147372798E-1

 2.250000000000000E9     9.730336053776822E-2    2.108586770756299E-1    5.285141736527267E-5   -3.101234011445617E-5   -5.369784721254506E-5   -1.534389637322553E-5    4.958663179674628E-5   -6.480117746814454E-6
                         2.689849307787401E-5   -1.559536354382221E-5    1.350876250439405E-1    2.780400659465712E-1   -1.130520247921036E-6   -8.578425696277760E-5   -5.614380426216892E-6    9.637047325058590E-6
                        -4.965518250430733E-5   -1.710765391678376E-5    3.075176807739333E-6   -9.027166261713842E-5    9.543895178346098E-2    1.780478447538908E-1    6.980729141070662E-5   -9.078111981233607E-6
                         2.691298538851030E-5    7.957588135379696E-6   -3.631792317287222E-5    1.889684683148467E-5    6.017355119930431E-5   -1.184695593417637E-5    1.249838628692088E-1    2.773921939862947E-1

 2.262500000000000E9     1.041095706150642E-1    2.229286685649086E-1    3.382113603201084E-5   -4.001739836139485E-5   -2.972592150850722E-5    1.015445570173996E-5    5.019115999245662E-5    2.048291031492502E-5
                         4.421054271519224E-5   -3.303725887184665E-5    1.455654481560926E-1    2.872198836242160E-1   -3.964381270206034E-5   -6.989126260616384E-5   -4.769122354583222E-5    8.948347980295015E-6
                        -4.468518720018172E-5   -8.132955939941928E-6   -6.326651689904593E-5   -8.079504351677306E-5    1.015285882295978E-1    1.904955942435932E-1    3.389258877555481E-5   -3.965909200576180E-5
                         5.102607986118187E-5    2.171378056746562E-5   -8.421055100275211E-6    2.840559854782119E-5    4.592724159249301E-5   -3.675657119003067E-5    1.357158618900163E-1    2.876075001012376E-1

 2.275000000000000E9     1.119028150282260E-1    2.337888191737364E-1    2.770228972876904E-5   -8.334152876768765E-5   -3.550819906883737E-5    1.705930310083417E-5    2.930018600627536E-5   -2.052843174168289E-5
                        -1.873880041268458E-5   -3.676958259826016E-5    1.567769128974872E-1    2.953819723946071E-1   -7.452087604745850E-5   -7.685403609686412E-5   -1.395836360853093E-5    2.267969319623528E-5
                        -4.999243685784472E-5    4.039644964818336E-5   -6.110667839138462E-5   -3.074829760549823E-5    1.083656625790547E-1    2.022227783088970E-1    2.094821652055119E-5   -2.467563992007206E-5
                         2.103103079209874E-5   -1.863313463416860E-5   -6.924611414393027E-6    2.626365498426848E-5    4.369459323500403E-5   -6.380936036550358E-5    1.471612362092493E-1    2.969396971511700E-1

 2.287500000000000E9     1.208816186037370E-1    2.437800817788491E-1   -3.946408114977995E-5   -3.746651684176814E-5   -6.346992297337737E-5    5.481451705648670E-5    1.402900660334203E-5   -1.533849951262884E-5
                         1.408509619367851E-5   -4.450500859410209E-5    1.687395873962721E-1    3.027182748553658E-1   -4.825445514135651E-5    1.977082686843803E-5   -7.170062259114203E-6    4.511364970853311E-5
                         1.091108047005843E-5    5.963980473202515E-5   -8.880068292758885E-5   -2.640075154400011E-5    1.160236329312547E-1    2.130361189549461E-1   -2.658345910391608E-5   -2.539982391632734E-5
                         2.964074187728413E-5   -2.602580228855175E-5   -4.991128973818943E-6    3.279009666548632E-5    7.508602366431145E-6   -2.300101993712831E-5    1.593124318769065E-1    3.053658033364594E-1

 2.300000000000000E9     1.308693960630672E-1    2.528626664173620E-1   -5.131060057265248E-5   -3.170609021695839E-5    1.668079957186725E-5    6.993616283793476E-5   -1.245621977042412E-5   -1.568925464669386E-5
                        -2.629860916900235E-5   -3.255396058847323E-5    1.813062555082416E-1    3.093288750839771E-1   -5.944317656559485E-5    3.689789521492884E-5    2.026560844296390E-5    2.758837666525131E-5
                        -7.423714372917477E-8    1.929963785817900E-5   -3.478138712111483E-5    2.977858910325702E-5    1.244944870316301E-1    2.228836863623594E-1    4.626931228404633E-6   -3.069405349018482E-5
                        -1.705088615336833E-5   -6.812296984808319E-6    6.083688954095638E-5    1.678249503757822E-5   -3.809176220743226E-5   -2.243101938032761E-5    1.719655963898283E-1    3.128637701330479E-1

 2.312500000000000E9     1.418106583032567E-1    2.610950097361301E-1   -1.558626032448811E-5    4.279957612857315E-6    1.297007854931342E-5    1.495332571539799E-5   -1.756859490827828E-5   -2.013730605908779E-5
                        -5.250881335569685E-5    2.544467116397212E-6    1.939837366798654E-1    3.150783237545248E-1   -3.413894543877445E-5    4.858818807695491E-5    3.309115932720041E-5    2.225152255275414E-5
                         3.067709617946458E-5    2.256342146199232E-5   -5.478826374182901E-5    5.897276602911114E-5    1.337378216106445E-1    2.316506273954718E-1   -4.317265911840042E-5   -2.313207207518379E-5
                        -4.236234219223987E-6   -2.396945318391130E-5    2.187252418311425E-5   -5.897477007520918E-6   -7.403598900675104E-6   -5.012046327058107E-6    1.849818701875729E-1    3.192246168179533E-1

 2.325000000000000E9     1.533816554661427E-1    2.687505769743087E-1   -4.796261174598882E-5   -6.801845096253137E-6    4.259019788244872E-5    1.814027438485675E-5    1.067697156616850E-5    1.929051572644018E-5
                        -4.714685411264952E-5    1.394595214499221E-5    2.070002973193170E-1    3.200009881722479E-1   -2.645979518334696E-5    5.726348592023837E-5    2.750868488572056E-5   -1.017571541296825E-5
                         3.487284142748362E-5   -1.083634493587584E-5   -4.987085785892687E-5    3.555221934611901E-5    1.438465254649648E-1    2.394295669814035E-1   -2.996675842749675E-5   -1.081617556320289E-6
                        -4.230312471037409E-5   -2.493809187158806E-5   -1.462709284523172E-5   -1.240161308542003E-5   -3.545794818205719E-5   -5.375467014822632E-6    1.982928503629477E-1    3.244988032103489E-1

 2.337500000000000E9     1.653883590924307E-1    2.758566203432261E-1   -9.951710801720675E-6    5.796898812542764E-5    5.174834274407256E-5   -1.484059588597986E-5   -2.981821076239447E-5    1.931649991976086E-7
                        -1.367810014119089E-5    2.194708438629874E-5    2.199996657295586E-1    3.240020284452562E-1    5.488712541477912E-6    2.753815325552642E-5    1.540372166390291E-5    9.999520794353517E-7
                         2.536526206812245E-5   -1.963110068264614E-5    5.079077740389269E-6    3.297489749462400E-5    1.547145184104873E-1    2.464011072778723E-1   -2.938610156198601E-5    2.910550719081198E-5
                        -1.770888379576456E-5    1.384284415901275E-6    1.161768328005522E-5   -3.153444427329149E-5   -9.553140404106227E-6    7.112435215869948E-6    2.118448219010581E-1    3.287756627278104E-1

 2.350000000000000E9     1.774546159837156E-1    2.822035756301691E-1   -4.861966354980720E-6    4.693360081392374E-6   -2.554388714867219E-6   -3.021936481180017E-5   -5.016334145786131E-5    4.830990638588335E-5
                        -1.999190696511907E-5   -8.883245015656392E-6    2.330752282963814E-1    3.269406458345550E-1    1.540220742525125E-5    1.955947687983378E-5    2.167772946097839E-6   -1.739171869554972E-5
                        -2.055636248062176E-5   -2.428519324268742E-5    3.432833807089704E-5    2.903528375480639E-5    1.661927189401241E-1    2.525030712627034E-1   -3.887662315079693E-5    3.448036383051143E-5
                         8.763997911380803E-6    2.845491942645447E-5   -1.417365873610025E-5   -3.279228871541411E-5    1.178782137333570E-6    3.010665533956855E-5    2.256593913871242E-1    3.318701745185201E-1

 2.362500000000000E9     1.894392890811340E-1    2.876079746992278E-1   -2.725183120913358E-6    2.383814314841509E-5   -1.640830085515403E-5    7.694566179015761E-6    8.133698408167999E-6    2.175011513395821E-5
                         1.983195523461616E-5    2.582593987972307E-5    2.462825894197984E-1    3.287980010042037E-1    4.774832408974840E-5    6.479142137195669E-6   -4.257189697702416E-6   -5.713495187863047E-7
                         6.362771454224629E-8   -4.028364633982862E-5    3.457244296145551E-5   -2.449795755297893E-6    1.780367713948411E-1    2.578759233966126E-1    6.820776833582578E-6    4.388859280357998E-5
                        -1.729786984483890E-6    2.197707118294111E-5   -1.455301754024201E-5   -9.451071207901305E-6   -1.193407133734958E-5    2.591232511653736E-5    2.397525652761487E-1    3.337595897658238E-1

 2.375000000000000E9     2.014776060905281E-1    2.918401274660322E-1   -3.154546663538821E-6   -1.020878834715340E-5   -2.768943747618021E-5   -6.781959101167959E-5    8.395167123635154E-6   -6.790726557993008E-6
                        -4.603108108603534E-6    2.145766694054915E-5    2.595614851358571E-1    3.294593948626572E-1    2.200514956138792E-5   -2.750490503704601E-5   -1.711542500260941E-5   -1.352405595878875E-5
                        -2.343902615836507E-5   -1.535813324800589E-5    2.773886541533796E-5   -1.624184376067769E-5    1.901189960527160E-1    2.624213423320335E-1    2.668691559974693E-5   -1.905193539070894E-6
                        -9.080445586016611E-6    2.033027937258167E-5   -1.026424861438265E-5    1.424319746534653E-5   -3.978255373924072E-6    2.403650550980231E-5    2.538622601225408E-1    3.346354578902833E-1

 2.387500000000000E9     2.135409162349230E-1    2.947628254839787E-1    2.409929626196275E-5    6.231027210288822E-6   -3.059221572668565E-5   -1.652929932600321E-5   -9.775123554145326E-6    1.097124701514640E-5
                         3.339378970749547E-5    3.227427661571883E-6    2.731128711036229E-1    3.293092771469341E-1    3.426204478986158E-6   -3.985779046833072E-5   -1.280350448262180E-5   -4.216982545763009E-6
                        -4.357497541488871E-5   -6.904451084847450E-6    1.396430289667101E-5   -1.451112642947802E-5    2.021923661414915E-1    2.660651998633736E-1    3.931422322504825E-5    1.317375702800248E-5
                         2.191204988587334E-5    3.515745856862759E-6   -5.304050835350868E-6    7.210076854715025E-6    7.412970854186946E-6    1.736904593745863E-5    2.682086659648469E-1    3.347344935498541E-1

 2.400000000000000E9     2.258838462522338E-1    2.963749333856088E-1    5.737217400323403E-5    2.176891497328956E-5   -1.558700169637165E-6    1.839383374793289E-5    7.307947809918859E-6    1.415199021986890E-5
                         1.157446955725306E-5   -4.487152146700421E-6    2.866559382900229E-1    3.284541245753115E-1    1.680120023276692E-5   -2.995457797064432E-5    4.413496684933194E-6    2.054719339376128E-5
                        -6.223895541588643E-8   -2.618502303877339E-5    6.066909991419387E-6   -3.057369953888639E-5    2.141608361661484E-1    2.687742655184443E-1    4.176950396812470E-5   -1.394603399703792E-5
                        -8.157460169266084E-6    2.658480220559474E-6   -9.348641775954109E-6    1.823424077817124E-5    2.724696161008045E-5   -1.024902896877253E-5    2.822806318582592E-1    3.341180198933125E-1

 2.412500000000000E9     2.385073436258179E-1    2.967202840579465E-1    2.522551514677233E-5   -3.717532050882144E-6   -1.613194009171670E-5    3.397444592720374E-5    2.199687873472264E-5    1.312601653139510E-5
                         4.907140820764751E-5   -1.951125697577533E-5    3.001713219718215E-1    3.268844653742625E-1    2.457653369282801E-5   -2.380868015423570E-5    1.492012228077298E-5    1.284248913418028E-5
                        -5.780871761179768E-6    1.383995044454495E-5    5.851116901463561E-6   -4.198883091250391E-6    2.261569454431097E-1    2.704919726426776E-1    1.240250519126272E-5    2.185476363171378E-5
                         1.138925531121953E-5   -2.015368947629544E-5    9.191039018026501E-7    7.203065152744128E-6    2.588606566079538E-5   -7.616135333335119E-6    2.960643351434689E-1    3.327689875284124E-1

 2.425000000000000E9     2.513381916603340E-1    2.962735092787117E-1    1.575690455184959E-5   -4.455954462038518E-5   -3.306763147996351E-5    4.001941631007354E-5    2.004329558294202E-5   -4.412189629008025E-5
                         3.018478259848361E-5   -4.159193191661156E-5    3.133079206046921E-1    3.246930082740452E-1   -4.237093197414876E-5   -3.734631692298215E-5    1.387976336094989E-5   -2.519804242603979E-6
                         2.012930363362716E-5    3.391195002648841E-5    3.573771899403864E-5    1.393519662240424E-5    2.379893117864753E-1    2.711322835319112E-1    2.488238261869034E-5   -1.193331209429581E-5
                        -1.554547063112593E-5    1.480228610419863E-5   -3.397023705917992E-6   -3.208071211839548E-6    2.911673494179819E-5   -2.563827012513410E-6    3.094256477874215E-1    3.305610375197094E-1

 2.437500000000000E9     2.643082392476707E-1    2.952493203508404E-1    1.701709102479996E-5   -2.765040989165550E-5    1.107121262027448E-5    1.851075525648401E-5   -2.894452089198277E-5   -7.405340425679663E-6
                         9.627101180675788E-6   -6.796976545809840E-6    3.259520196146097E-1    3.218577754511912E-1   -2.015966036264276E-6   -3.478148428164048E-5   -1.723423045239875E-5   -3.372671626228644E-6
                         1.538188272633644E-5    8.070697570580229E-6   -2.778427543134829E-5   -9.822806305137947E-7    2.497954045986444E-1    2.708320063351600E-1    2.419221767096660E-5   -5.294755117043212E-5
                        -3.316374002427661E-5   -7.876264238863045E-6   -4.468279943654074E-6   -1.025944430869120E-5   -6.810871785568312E-6   -3.506772734433261E-5    3.222112134540379E-1    3.274536979679095E-1

 2.450000000000000E9     2.770090324906362E-1    2.938552936663403E-1    1.826514848966238E-5   -1.315111316885457E-5    9.269298343165286E-6   -1.886058191403763E-5   -4.045662179608770E-6    3.069838410761424E-5
                        -2.787953868011282E-5   -1.901748803477175E-5    3.379808630665601E-1    3.184284951614376E-1   -1.761528630639946E-5    2.260044056601592E-5    2.151671106107087E-5    2.990038259950904E-5
                         3.483245558759987E-5   -3.376624862248959E-6   -6.378054222170412E-5    7.589920453911455E-6    2.613948642621535E-1    2.696786770333157E-1   -7.714457092556294E-6   -2.141116189885920E-5
                        -5.346779547203328E-6    3.382606349660570E-6    2.231655049313037E-5   -1.073911167932988E-5   -2.070625434185823E-5   -1.953915184437389E-5    3.345051631221153E-1    3.235017470316935E-1

 2.462500000000000E9     2.892329754589896E-1    2.922618855222618E-1    2.110428287507033E-5   -3.055683744860051E-5    1.501545619259219E-5   -8.935807990088461E-6   -3.818106054578413E-5   -4.513502728878281E-5
                        -8.388273321893701E-6   -4.750841964153507E-6    3.495619373112138E-1    3.139700236629879E-1   -1.376409825577894E-5    8.463500561070370E-6   -6.073754799100946E-7   -5.977752842261606E-6
                         2.329706007840487E-5    1.199954150882922E-5   -2.710697635205921E-5    6.333564518747820E-6    2.729467533602308E-1    2.677991233940701E-1   -1.859662830898601E-5   -5.092374548275583E-5
                         8.003643286972987E-6   -9.930848831010839E-6   -1.778750911897932E-6    1.227464783536046E-5   -1.546796894891716E-5   -4.583874498011536E-5    3.466682106040720E-1    3.187809048411728E-1

 2.475000000000000E9     3.007892106275321E-1    2.902832005038283E-1   -3.475967414983841E-5   -7.913944643223248E-6   -1.065713327947389E-6   -3.523905447897959E-5   -2.527097866533326E-5   -7.869243096054065E-6
                        -9.792112854766382E-7   -6.211381922923591E-6    3.607443751313960E-1    3.088261510648779E-1   -3.196555413089003E-5   -6.071781419578103E-6   -2.063585108002699E-5    7.221972712885737E-7
                        -1.780585084946021E-5   -2.480184900351199E-5   -1.943617790184220E-5    2.183160175890653E-5    2.842988811856082E-1    2.651884262137872E-1   -1.863970555811743E-5   -1.384366135917599E-5
                        -2.751776436395360E-5    1.216557128555762E-5    1.048350479583422E-5    2.873280578371168E-5   -9.585265964261676E-6   -3.143148789974642E-5    3.585820329900274E-1    3.134284182355013E-1

 2.487500000000000E9     3.117364234696748E-1    2.877288002169659E-1   -7.428591563317304E-6   -1.269680117710702E-5   -4.353034817891966E-6   -1.474379827510961E-5   -3.069997331383909E-5   -1.037686580179118E-5
                        -1.615880439230399E-5    1.206145523909148E-5    3.716138351946111E-1    3.032347221255995E-1   -8.175047792758885E-6    1.340183291851051E-5   -4.056523971456775E-5   -1.517076361237192E-5
                         1.328027090913307E-5   -9.626822161187410E-6   -2.495823579076693E-5    2.441447169276271E-5    2.953096246084485E-1    2.621419978037262E-1   -1.694140450046664E-5   -1.775601825993329E-5
                        -1.234373765891384E-5   -1.008382131253379E-5    2.115196737084661E-6   -1.416153389757184E-5   -2.119487944102765E-5   -1.090874966092599E-5    3.701567176042508E-1    3.075933878447700E-1

 2.500000000000000E9     3.219744978275201E-1    2.843352232591964E-1   -1.310303028165574E-5    3.069432812954993E-5   -2.128957811880167E-5    1.534375447995648E-5    4.475718827692679E-6    1.814081230499352E-5
                        -1.159594293203900E-5   -5.227001549656998E-6    3.821736375355946E-1    2.970691877951938E-1    2.155714946925129E-6    2.694085971313131E-5    3.068805920664282E-6   -7.766038842263275E-7
                         7.141748781194256E-6    1.642123518322240E-7   -8.332255419563178E-6    3.079880647287194E-5    3.058876835375123E-1    2.586352552127261E-1   -3.424557666037344E-5    1.127836282540700E-5
                        -3.901656775471628E-6   -3.084206486764551E-6   -6.095481484523715E-6   -4.988149392997891E-6   -1.776862580057370E-5    8.920177738494481E-6    3.812070578416016E-1    3.015517626935616E-1

 2.512500000000000E9     3.316002317584435E-1    2.801586226746642E-1    9.040276583173051E-6    2.141610277601748E-5   -2.626046899720629E-7   -2.892777966596797E-5    1.555580447389758E-5    3.346949906616598E-5
                        -2.247297469387626E-5   -1.533985109383397E-5    3.926098862194605E-1    2.906627466707039E-1    1.351835683289722E-5    1.219909192723469E-5    6.763963774677953E-6    1.691302512159107E-5
                        -1.582326563309761E-6   -1.341135468879775E-5   -6.233111120511998E-6   -1.836239593170978E-5    3.161050106007086E-1    2.547259524309099E-1   -1.875969501597853E-5    2.447928257619716E-5
                         1.918869608341633E-5    2.339752495493476E-5   -4.475192219820202E-6    9.111085852603130E-6   -1.252919296937191E-5    2.516719999160552E-5    3.919725398811573E-1    2.952880019803794E-1

 2.525000000000000E9     3.409738796361728E-1    2.751829171746559E-1   -4.450317413927873E-5    5.964669857643784E-5   -2.516045038044627E-6    1.730181211069729E-6    1.074599884328397E-5   -1.636508921507802E-6
                        -2.107506174300189E-5   -9.158409877917723E-6    4.025455058026071E-1    2.841863280551598E-1    2.470777772862728E-5    3.534798231711313E-5   -1.222568459884963E-5   -4.036876586926300E-6
                         1.160403411047362E-5    1.778505069440122E-6   -1.745060959570110E-6    4.627060050767862E-6    3.258236101603973E-1    2.504748255339884E-1   -2.933124696840746E-6    3.046529543647242E-5
                         4.734317524703247E-6   -2.712236000215308E-6    4.705155696129311E-5   -9.964081665907713E-7   -7.822439740438674E-6    8.061560781860823E-6    4.020472188518593E-1    2.889388804684718E-1

 2.537500000000000E9     3.504223700697972E-1    2.694043583470319E-1    1.067199646429003E-5    3.484837381362732E-5    2.129235369878907E-5    1.914466839108277E-5   -3.232889172750721E-5   -8.601501960817246E-6
                        -1.155090154459109E-5   -1.646474790854124E-6    4.118533725630933E-1    2.778150366962474E-1    3.223531154938162E-5    1.670955800581624E-5    2.624920072265365E-5   -4.753023542648916E-6
                        -1.303577809101103E-5   -3.325762320701220E-5    9.687978466072081E-6    4.228883686175548E-5    3.348085427153170E-1    2.459989351833712E-1   -2.857539877367145E-5    4.193059475513241E-5
                         8.473051653758031E-6    2.592684771905224E-6    1.263197437251899E-5   -1.207578799274688E-5   -4.625826606364050E-5    3.989930932014219E-5    4.113109494944179E-1    2.822936445440784E-1

 2.550000000000000E9     3.598117793461494E-1    2.634180062120975E-1    1.372396829366715E-6    2.170055743320483E-5   -2.113470479348250E-5    2.146400879553405E-5   -1.758939102390966E-5    5.322580094725394E-7
                        -4.999083724334285E-6    3.473054024157531E-5    4.205907113865964E-1    2.710802117050890E-1    3.550973205317453E-5    1.835566437414818E-5   -9.772767986077826E-6   -4.289285161055357E-6
                         1.095328192119759E-5   -2.706599433467820E-5    2.820868665980239E-5    1.084509315329423E-5    3.435308096488345E-1    2.411112985151296E-1   -5.779618600490609E-6    3.226473353897923E-5
                         7.475493859926854E-6    4.597394266607351E-6   -2.557641073803261E-5    7.833073191494994E-6    5.820209833860923E-6    1.889654540931522E-5    4.201264154090684E-1    2.751240122962375E-1

 2.562500000000000E9     3.690848466502193E-1    2.574793801480735E-1    6.966130006507263E-6    2.648964487505700E-5   -2.103095951051388E-5   -4.135688356095978E-6    2.191591407946159E-5    2.032191167476472E-5
                        -1.773830687581722E-5    1.890357228603507E-5    4.288372368675244E-1    2.640857379487941E-1   -7.940029753288260E-6    1.669257244076649E-5   -2.692273540746473E-6    1.826488333431994E-6
                        -1.821066597252794E-5   -1.245739940719570E-5    1.935729013354887E-5   -3.569803263455848E-5    3.518311014938014E-1    2.359341773546973E-1    2.698013098771755E-5    4.890787223614540E-5
                         1.351154336699718E-5   -3.919739891195643E-5    2.050271408118076E-5    1.574841339379031E-5    1.919847859928186E-5    2.485987170452563E-5    4.285124328700127E-1    2.674838488287137E-1

 2.575000000000000E9     3.782104691675987E-1    2.517076704978030E-1   -1.295035293537312E-5    5.450086605097885E-5   -1.387175413476838E-5    1.044510191294314E-5   -2.674328790104049E-5   -1.311782713323015E-6
                        -1.435715467657316E-6    4.368502235091012E-5    4.368246451862624E-1    2.568103823316684E-1    3.862926293312142E-5   -6.611352491422539E-6   -1.647342696659726E-5   -2.177356214389316E-5
                         7.838761105641589E-6   -1.959905919191454E-5    9.930672085350699E-6   -2.087574525905457E-5    3.597839579026318E-1    2.305912243710356E-1    4.061232655405482E-5    4.207134695103062E-5
                        -2.161333129522663E-6   -1.455459931612786E-5    1.260731432299933E-5   -7.640014333696153E-6    2.326557542006709E-5    3.596274737096299E-5    4.368267450950994E-1    2.596798032951274E-1

 2.587500000000000E9     3.868710298406752E-1    2.464807877618648E-1   -9.460288091123026E-6    5.258040163214487E-6    2.738819543221084E-5   -7.942256144059010E-7   -6.768055285967117E-6    9.506024935470757E-6
                         1.257028737821199E-5    2.607288196413209E-5    4.443483503957150E-1    2.492017918279545E-1   -1.821044272161887E-6    1.043237460026300E-5   -2.184874393870338E-5   -9.141220812623617E-6
                        -8.674896041591907E-7    1.063442890232822E-5   -2.465450613533875E-5   -2.226753390921163E-5    3.674765678758328E-1    2.249877951206613E-1    2.720181068795494E-5    9.818412313978874E-6
                        -1.651862106667923E-6   -1.469838683034893E-5   -4.138820846671130E-6    6.647507326548006E-6    3.304812032397128E-5    3.844019027011431E-6    4.449783147763798E-1    2.517285820712205E-1

 2.600000000000000E9     3.949095878143942E-1    2.413604471564066E-1    2.036395968591062E-5    8.447032083861744E-6    6.057521089776953E-6    6.696393997999690E-6   -7.566772747180521E-6    5.703480327936163E-6
                         2.687649107963560E-6   -4.522413715245264E-6    4.516288669264149E-1    2.415692903508025E-1    3.947922958926744E-6   -2.397137662907614E-5   -7.140560820650872E-6   -2.438208898629438E-5
                         4.970603621176853E-6    2.748650605521826E-5    2.905002819436655E-5   -2.154321714453604E-5    3.748615152067528E-1    2.191746287353256E-1    5.818459986396294E-6    1.411607923892449E-5
                        -4.935485902811809E-6   -3.603498604859834E-6    1.700841617942089E-5    1.372515093782199E-6    2.174973696974747E-5   -2.049045204218159E-5    4.528639750924898E-1    2.437626750864960E-1

 2.612500000000000E9     4.022519142433467E-1    2.362390694293812E-1    2.094240935009117E-5    1.933416508046539E-5   -1.762757905653208E-5    1.238127749843282E-5    2.921545744839035E-5   -2.793935495234933E-5
                         1.256718079569763E-5   -1.771577998928129E-6    4.588544651996121E-1    2.339372802205867E-1   -2.023026073410039E-5   -1.693039922423359E-5   -1.179516868313603E-5   -3.516791120595866E-5
                        -1.340753410466249E-5    2.443296142846722E-5   -1.345384493724570E-5    2.737269802778119E-5    3.820955122293859E-1    2.131520506865843E-1    2.901241045114637E-5   -1.220259337122414E-5
                        -2.484655833084066E-5   -6.931218568062681E-7    6.642982895825226E-6   -2.445545887636492E-5   -6.525266537482992E-6   -4.402815417036361E-6    4.608230165817434E-1    2.359310985678932E-1

 2.625000000000000E9     4.088953084145560E-1    2.306645933749833E-1    1.260976617772529E-5    2.752093447440347E-6   -2.132517469533117E-5   -1.837322630150525E-5   -3.810351770032737E-5   -1.646362339659617E-5
                         1.406007566172185E-5   -2.161508230756759E-5    4.659186942199128E-1    2.263009256140017E-1   -2.198396530013851E-5   -1.920677129173092E-6   -1.904647763005563E-5    1.183411618322146E-5
                         3.214264204083484E-6   -1.919018935593879E-6   -4.346838946929956E-5   -2.624348216012560E-5    3.889713967511411E-1    2.069945857522581E-1    4.388951395082478E-5   -2.123261084416025E-5
                         3.033104848166077E-5    1.806903245833802E-5   -5.528027022362725E-6   -1.024676043119538E-5    1.542808990629516E-5   -2.571509658618565E-5    4.681413991773867E-1    2.282030900692248E-1

 2.637500000000000E9     4.151213296215256E-1    2.244541776778303E-1    2.634219604144822E-5   -3.357232426280184E-5    7.016686130285312E-6   -8.515693487692194E-6    2.871264488555482E-5    7.585867332654483E-6
                         1.205011752210916E-5    1.222875971851269E-6    4.725496716240039E-1    2.184210155356795E-1   -1.680720527794159E-5   -1.659258200191315E-5    4.048876512404644E-5   -9.253681361647476E-7
                         9.344374164485763E-7    3.448943363989655E-5   -2.610701849418256E-5   -4.705059500112569E-5    3.954738027869576E-1    2.007127489240230E-1    3.190838236810004E-5   -3.330966968285084E-5
                        -1.260560289960760E-5    2.142060311687964E-5    6.062915074090358E-6   -1.424510100342480E-5   -7.517655293332625E-6   -2.073964716434468E-5    4.750520949997989E-1    2.203147867398525E-1

 2.650000000000000E9     4.213331304773794E-1    2.175020432351017E-1    3.406097417855675E-5   -3.795009844735179E-5    8.463225562582916E-6   -6.297246275477851E-7    3.806451835652905E-5   -9.464688966563260E-6
                         3.775964419663672E-5   -3.154956032703939E-5    4.789267677838877E-1    2.107771273254634E-1   -2.968058816784781E-5   -1.321523371721668E-6   -3.061258937926875E-5    1.137283406351168E-5
                         2.901048475129808E-6   -9.287651186828353E-6   -9.576134856753634E-6    1.002891820969654E-5    4.018461881797319E-1    1.945481466352718E-1    1.595398887880057E-6   -2.745970821897619E-5
                         2.033579598626161E-5   -1.652839496554768E-5   -4.027189161768816E-6    1.206492583174597E-5   -1.303276505681464E-5   -6.121034624396636E-5    4.813661871174771E-1    2.124085018665428E-1

 2.662500000000000E9     4.276428281056315E-1    2.100645681556012E-1    1.665332714730569E-6   -2.312584314104492E-6   -1.463122718228112E-6   -1.265733823513830E-5   -1.697594900453394E-5    9.448450040145156E-6
                         3.105419528929797E-5   -7.094262830776032E-5    4.849319745498817E-1    2.031791627389386E-1   -1.838792851961707E-5    3.345465753799151E-5   -8.930940808012061E-6    1.711794526194750E-5
                        -2.710264830760975E-5   -5.155955993305829E-6   -9.231847276018831E-6    9.765082060257908E-6    4.081040936372097E-1    1.883683224623347E-1   -4.422131480232085E-6   -1.128521569374317E-5
                        -2.192068017772831E-5    2.394618302745857E-5   -3.033905147348889E-5   -1.891888446121662E-5    1.116175152766300E-5   -4.579061379295362E-5    4.872383364891096E-1    2.041921258677189E-1

 2.675000000000000E9     4.340385718835413E-1    2.025075671156552E-1   -2.703188148866408E-5   -4.003828320261085E-5   -2.545383614050156E-5    1.263408042375130E-5   -2.067853444075842E-5    1.377009724727512E-5
                         5.926019050092772E-6    2.415260815716746E-6    4.906172748503931E-1    1.955098201623696E-1   -2.229322265166411E-5    1.720916171032400E-5   -3.407831882418658E-7    1.748629716541550E-5
                         6.487542533442017E-6   -5.626914100471844E-7   -3.433132925318877E-6    1.211388293204800E-5    4.141129476590167E-1    1.821924663275114E-1   -6.742089601676963E-6   -8.378061756278981E-6
                         5.086765271935526E-6   -3.584849822821038E-5   -1.551049297018456E-6    1.611618145094978E-5   -3.778811158716715E-7   -5.043653237838558E-5    4.929893503894158E-1    1.955651269581340E-1

 2.687500000000000E9     4.406905875648009E-1    1.954339223265563E-1    2.760722952849989E-5   -9.039316231397555E-6    2.255127350268620E-5   -3.808715706239555E-5   -8.749428883552566E-6    2.515894005944487E-6
                         1.857046340926108E-5   -2.436897787734861E-5    4.960099419099920E-1    1.875047286872454E-1    8.856162303391067E-6   -1.117211655465424E-6   -2.059734199976478E-6    4.744391598274401E-5
                        -2.038250139604720E-5   -1.163159032135248E-5   -1.845995144968900E-5   -5.157674079768229E-6    4.198065092916372E-1    1.759860962982732E-1   -2.843988022309454E-5   -4.845321795920221E-5
                        -1.075880375747878E-5    1.758166542468442E-5   -3.076573638436389E-6   -2.097019313621776E-5   -4.132898554792053E-5   -2.467626805017826E-5    4.988313178736860E-1    1.868570059805829E-1

 2.700000000000000E9     4.472248440328388E-1    1.889961657797782E-1   -7.100749191653379E-6   -3.921481127846424E-6    9.879044635991853E-6    2.406858342858940E-5   -4.234457751260727E-5    5.150890981114592E-6
                        -2.707319825630855E-5   -9.545954347500532E-6    5.012405067897281E-1    1.796478149686194E-1   -1.258568220472337E-5    1.895211380326123E-6    1.511084605250174E-5    4.216985363688674E-5
                        -2.311828855074712E-5   -2.409643045215918E-5    1.553247530035045E-5    4.181762638946130E-6    4.253259272407298E-1    1.699164172011186E-1   -4.421788606491872E-5   -1.805362201239373E-5
                         8.869129268388526E-6    3.930568214195720E-5   -9.052638659143036E-6    7.788386103381493E-6   -6.000238926006986E-6    1.798741944910800E-5    5.045453800178563E-1    1.781737555089186E-1

 2.712500000000000E9     4.538835305191366E-1    1.831398065641493E-1   -4.397308108197286E-5   -4.448575826435705E-5   -8.719636719033286E-6    2.075452873423475E-5   -3.417812396271781E-5    4.086751701428836E-5
                         6.952645187733365E-6    3.257222692678878E-7    5.067636354686965E-1    1.716997463176787E-1    3.287420047913839E-5   -1.828602006441441E-6    8.639472253596457E-7    3.359919752104751E-5
                        -1.538892505426257E-5   -4.726855615905824E-6   -4.613028411745328E-6    6.007391336189159E-7    4.307135992236449E-1    1.638641446611988E-1   -2.113319948270395E-5    8.354819352976754E-6
                        -1.038256777241500E-5   -2.228440775858719E-5   -2.594918788973256E-5    5.789171229523060E-6   -5.257398636998956E-5   -8.558856417029363E-6    5.105596935975369E-1    1.697965003242812E-1

 2.725000000000000E9     4.599832860199333E-1    1.775644375745916E-1   -1.797999860775868E-5   -8.316569380537144E-6    3.797539486703535E-5   -4.653156277187822E-5   -1.299108744260632E-5    3.067593805742894E-6
                        -2.642157580449037E-5   -1.970889894284225E-5    5.122845569967062E-1    1.638803563122842E-1    8.213326805116528E-6   -8.793875125122867E-6   -9.999300367605575E-6    5.991979339750025E-6
                        -1.389816585401455E-5    6.143061304549139E-6    1.714867553636368E-5   -8.728810047297613E-6    4.361039903150019E-1    1.577444815671563E-1   -7.888885969501767E-6    1.613421359303260E-5
                         1.833181196772265E-5   -3.072845505091100E-5    1.386994935702904E-5   -6.315759000735372E-6    1.035245323736967E-6   -9.051194349431997E-6    5.163102549817519E-1    1.616094893668524E-1

 2.737500000000000E9     4.655289443030481E-1    1.721299703456930E-1    2.285116344083393E-6   -6.342943030205127E-6    9.202559192121015E-6    1.220383051304205E-6   -1.901556025358267E-5   -2.818645441189551E-5
                        -3.967752274065477E-5   -1.512769512379513E-6    5.176150627708053E-1    1.561381190326723E-1    2.920557773969779E-5    2.451096425327378E-5   -3.155532659693424E-5   -8.049871691364442E-6
                        -2.901249911297601E-6   -2.903995741358760E-6    3.440088179437544E-5    2.432320684661320E-5    4.411398004450718E-1    1.514660604351568E-1   -1.306604187335237E-5    1.679278016680355E-5
                        -1.864046111958879E-6   -8.194678751452477E-6    1.920265522040761E-6   -1.664774072314931E-6   -2.909607991484127E-5    5.313282400039140E-5    5.215978803304057E-1    1.537427365803127E-1

 2.750000000000000E9     4.705580438917276E-1    1.662803531898412E-1   -3.238887576636421E-5    2.270316114177310E-6    4.755498661451603E-6   -1.003868597680552E-5    3.931769726241566E-5    2.071740884062494E-6
                         1.349638093431485E-5    1.225602740816098E-5    5.228143575594218E-1    1.483102869831342E-1   -2.992097162526567E-5   -2.704040453506394E-5   -5.424497791986787E-5    3.742446961030007E-6
                        -3.633102905262268E-5    2.783402793038609E-5    3.764974136855592E-6   -1.288465247111536E-5    4.460887918851946E-1    1.449788462730053E-1   -2.324961328568789E-6    2.909114154972859E-5
                         5.425636688865236E-6    1.052333457072967E-5   -1.184041457301578E-6    2.235520727387077E-5   -2.186393980543636E-5    1.094285270145265E-5    5.266293017774814E-1    1.455081313206739E-1

 2.762500000000000E9     4.752637689978831E-1    1.596784092292537E-1   -2.657583329774822E-5   -7.928328640000637E-6   -9.692921612198006E-7   -4.090191660024589E-5   -3.637658507858892E-5    8.487058576720779E-6
                        -3.800457968553984E-7   -1.693151379273543E-6    5.277346357069067E-1    1.404429869897361E-1   -9.413816433116643E-6   -1.511880902842736E-5    2.693308946516959E-5   -2.114454089135721E-5
                         4.059055783721549E-6    2.460141982887951E-6    2.249867219621667E-6   -7.552914037827987E-7    4.510027675487180E-1    1.382844342838755E-1   -1.209547386193761E-5    1.797422035796729E-5
                        -2.894052597040284E-6   -5.910381126111918E-6    2.150052165088040E-5   -2.535665011351173E-6    2.244181709126309E-6    2.972685827390668E-5    5.313023296095886E-1    1.372047646387503E-1

 2.775000000000000E9     4.798969603156976E-1    1.521141269016377E-1   -1.262972229201494E-6    8.655777510178891E-6   -9.372811383186058E-6   -9.397682719780212E-7    7.894244510303968E-6    1.054191812128329E-5
                        -1.454013202542862E-5    4.077131098929000E-6    5.323759081292345E-1    1.325094600487601E-1   -3.453468885496335E-6    9.491704491189265E-8    1.873410295671017E-5   -5.352730163676242E-6
                         1.641622764101461E-5   -4.758836285515112E-6   -2.224953529638014E-5   -4.513933938817235E-5    4.558785726200347E-1    1.316917002444236E-1   -5.925561738644497E-7    2.063364655668861E-5
                        -5.620900643797842E-7   -1.120290270791753E-5    4.444711262523325E-6    2.486681053658657E-5    1.385833555873905E-5    4.667831882144040E-5    5.356119724259198E-1    1.286788276462142E-1

 2.787500000000000E9     4.850238801095640E-1    1.442434361203540E-1    9.858763897403456E-6    4.686852500259043E-5    6.296573758921163E-6    1.191508979376767E-5    2.201153235030447E-5   -2.426830662205412E-5
                        -1.985914716421007E-6   -5.670606881754967E-6    5.370263748615889E-1    1.244432057428423E-1    3.967399718596735E-5   -1.198032720013040E-6   -2.854028832703941E-5   -1.879828934701157E-5
                        -9.303682654098947E-6    2.647768815760445E-5   -1.731859537503805E-5    9.927389072777963E-6    4.607293407350330E-1    1.250342746567621E-1    6.669005343891835E-6    1.683714117245753E-5
                         6.056214427069306E-6    1.805656103621685E-5   -6.778886455422350E-6   -1.520079743930218E-5    4.112821852016539E-5    3.397559456100965E-5    5.400291271575842E-1    1.199524873040851E-1

 2.800000000000000E9     4.904430757407529E-1    1.363669632139629E-1    1.105819739789117E-5    1.986447301362999E-5   -1.761199911117082E-5   -7.193888734685604E-6   -1.762800385704685E-6    6.820620886633275E-6
                        -7.287235209001119E-6    1.618628067544378E-5    5.416748846363511E-1    1.162436092982678E-1   -1.156137854566213E-5   -1.623108214999438E-5   -7.350184687873334E-6    1.633863385821464E-5
                         1.740250932865077E-7    1.138550192966122E-5    1.173744146523058E-5   -1.372203149249295E-5    4.658154425334647E-1    1.184039813506909E-1    3.092118174738312E-5    2.851673254858032E-5
                        -1.088736469218241E-5    7.645247768479970E-6    8.221705021203904E-6    1.501389543087984E-5    1.706100595740611E-5    1.848570512150911E-5    5.445705314392477E-1    1.108345525522741E-1

 2.812500000000000E9     4.964395062014238E-1    1.286230585971881E-1    5.159669097725103E-6    3.246872810957695E-6    1.700167882205922E-5   -2.932022867568084E-7    7.586627745383014E-6   -7.457029992532599E-6
                         2.274064808242777E-5   -1.097455559228406E-5    5.464081775396682E-1    1.079666801563145E-1   -2.820051246263874E-6    4.521923720042975E-6   -2.269314877469264E-6   -1.622346198884008E-5
                         2.623029995979778E-5    2.219505804013083E-5    2.242941930119125E-5   -1.187167540624314E-5    4.709152310285523E-1    1.118915185550117E-1    5.064571829406714E-6    8.579793169936627E-6
                        -1.623111485206837E-6   -1.727133238606631E-5    7.456240142580594E-6    9.588754253948648E-6   -6.928417742829679E-7    1.038558232231163E-5    5.491977872111691E-1    1.017540296399203E-1

 2.825000000000000E9     5.026911475609380E-1    1.214751357501818E-1   -1.322401009932515E-5   -2.305339939869598E-5   -2.421483139612039E-6   -6.576793028752710E-6    2.949423167269591E-5   -1.095787133491711E-5
                         3.430543455690315E-5   -5.808568338448909E-6    5.511839714552571E-1    9.951203297359493E-2   -3.909238273670148E-5   -1.415168581381116E-5    2.067745047252781E-6   -8.567595966040011E-7
                         1.267143059387846E-5   -1.612290912239636E-5    5.232322757189613E-6    2.664943246557595E-5    4.759748066095194E-1    1.053369068979292E-1    2.008541213465708E-5    9.942811770270023E-7
                         1.067249328622539E-5   -2.982877477894129E-5   -3.505167877786858E-6   -6.441568875436392E-6    2.271207773984786E-5    5.242129517759619E-6    5.539578240415173E-1    9.268432329996573E-2

 2.837500000000000E9     5.088638757584583E-1    1.147486843719838E-1    1.649606217594635E-5   -6.966266308061245E-7    3.419814399905237E-6    1.835594072821316E-5    3.887519602171169E-6    1.779643082325122E-5
                         4.862348426180162E-5    1.369940828006584E-5    5.560287160192789E-1    9.115171975410159E-2   -1.067071712836133E-5   -2.255935954009939E-5    1.154861560075464E-5    1.430987112434417E-5
                        -1.033985123830112E-5    6.972876694572346E-6   -1.190648664653503E-5    1.663205974951634E-5    4.809273581097588E-1    9.869631742452424E-2    1.707970547402778E-5   -4.638724830049169E-5
                         7.850882041291981E-6   -3.215068717532962E-6    4.519635763672573E-6   -8.371469992009947E-7    1.189778241687152E-7   -2.472021283644503E-5    5.585956077370283E-1    8.382365241848518E-2

 2.850000000000000E9     5.145881129727609E-1    1.083901974049064E-1   -5.713145520024396E-6    1.189747948176561E-5   -2.280262985061564E-5   -3.315933128972704E-5    2.407075879079045E-5   -1.307118686173706E-5
                         2.189661579186582E-5   -1.390286420405900E-5    5.609007792645745E-1    8.246409165297119E-2    1.933826607094023E-5   -6.018605593748578E-6   -1.165955737001646E-5   -2.564263775255944E-5
                        -9.953299022098692E-6   -2.926248222476334E-5    1.153919626930370E-5    4.347687767150658E-6    4.858551228461708E-1    9.198659751010714E-2    2.238473442135275E-5    3.931782132387498E-6
                         4.968207373323768E-6   -7.423231094024444E-6   -2.396149809982520E-5    1.391773003534668E-5    1.878102288355204E-5    2.347996592383174E-6    5.631481667725671E-1    7.515876455728213E-2

 2.862500000000000E9     5.197482991043583E-1    1.017580818627510E-1    1.841357483136713E-5    4.294842055171615E-6    2.058892674688870E-5    2.739693849349338E-6    1.523441006802198E-5   -6.651373786036456E-6
                        -5.703686525807976E-6   -7.991035051445291E-6    5.653731335419068E-1    7.387573565708776E-2    6.153244209800389E-6    1.801065794720574E-5    3.694103191578239E-6   -2.484625630336744E-5
                         2.526558767076003E-5    2.926717819531667E-6   -1.950643952646316E-6    2.643216355827843E-6    4.905026315099045E-1    8.516921992642233E-2    1.229937380350664E-5   -1.094892867583776E-5
                         1.896854249322414E-5    1.534869739346556E-5    1.203224183164140E-7   -3.565771578443868E-6    2.451399109856484E-5    1.816502026422023E-5    5.673144268917486E-1    6.641120598650373E-2

 2.875000000000000E9     5.244472472390859E-1    9.463174586023450E-2   -2.445496869812874E-5    7.895930213313720E-6    3.704649882048752E-5    1.042244885742115E-5    8.932966686840260E-6    6.836766205431689E-6
                         9.860304060593378E-6    7.175637034775126E-6    5.696206078400985E-1    6.488980718337840E-2    1.572620368760699E-5    7.191018938250630E-6   -2.149867648488145E-5   -8.710841496324573E-6
                         8.053763695118472E-6   -3.642500707595094E-6    7.814509800936851E-6    1.262321926864018E-6    4.949617412141587E-1    7.780483207324493E-2   -9.591012473148769E-6   -3.519427277499057E-5
                        -3.812190201193312E-6   -2.285236948706302E-6    4.348011808056021E-6    7.350605835363291E-7   -7.431842203293850E-6   -5.894509013881727E-6    5.709989253994416E-1    5.720175287731230E-2

 2.887500000000000E9     5.287268928987348E-1    8.664444428496623E-2    1.075853699700662E-5    1.835793920086385E-6   -2.087172115045302E-5   -1.213600722078372E-5   -7.411480319036524E-6   -6.123874149525764E-6
                         2.351152393455620E-5    1.838859711639606E-5    5.738683031463361E-1    5.574368028035311E-2    4.706785800238822E-6   -6.907761812883809E-6   -5.024695172754314E-6    2.073949182107861E-5
                         9.289277715540636E-6   -1.458632860557381E-5    3.623445008070230E-6    3.078612197224418E-6    4.996020586968630E-1    7.033320559281665E-2   -8.722269943297535E-6   -1.522313385043367E-5
                         2.291844963799341E-6    7.522996575407815E-6    1.236416104338305E-5   -1.723919413970986E-5   -9.939678298836004E-6   -3.424612234423468E-5    5.746745931511877E-1    4.775887794319653E-2

 2.900000000000000E9     5.328367162400208E-1    7.797181738628378E-2    2.232499683472215E-5    1.740966193946796E-5   -1.422121682911493E-5    3.150701127161985E-5   -4.525589937731742E-5   -5.558196087509763E-6
                        -1.425434091121661E-5    5.241768266956943E-6    5.778566648897576E-1    4.612967322811783E-2    3.570395013466418E-6   -1.490052182999820E-6    1.163529088332468E-5    2.194990737303189E-6
                        -1.090304085482529E-5   -1.160606589949653E-5   -8.785087992558287E-6    9.919073308470306E-6    5.042013046394302E-1    6.224237743774099E-2    2.743594597864937E-5   -1.740914199760377E-5
                        -7.249871786374466E-6    3.623029267509148E-5    1.375781026784153E-5   -7.264890060899686E-6   -7.689990689023756E-6   -3.262717734736361E-5    5.783427464953190E-1    3.769708889059031E-2

 2.912500000000000E9     5.375056143799178E-1    6.809509689693932E-2   -3.389950449964104E-5    2.283748873163376E-5   -1.510982943724568E-5    5.638982897631022E-6    1.903360858670328E-5   -1.909662274311111E-5
                        -2.942494452362232E-5    6.388716143710341E-6    5.819107759083819E-1    3.618445271993705E-2   -2.359933290561953E-5    2.324047970109867E-5    1.160061305229977E-5   -1.500529292651938E-5
                        -3.023491119848959E-6    3.419484287333697E-6    1.428122457837891E-5   -2.201176944314048E-5    5.090945379452692E-1    5.393077405439708E-2   -2.708367552293154E-5   -1.985093428998934E-5
                        -1.389635964859539E-6   -1.437121197542859E-5    6.846484286446101E-6    7.341164780822050E-6   -6.217453451722630E-6    4.291720152355063E-7    5.821783741364630E-1    2.754402217601832E-2

 2.925000000000000E9     5.424625268780352E-1    5.814628413982154E-2    1.994985924745202E-5   -3.089817830175962E-5   -3.640657975041463E-5    8.485024779419804E-6    7.669485847905570E-6    4.473990918767813E-8
                        -8.895058043948000E-7    3.011637945827685E-5    5.859879648626640E-1    2.611861913492822E-2    3.905231229191445E-6    7.091450688887930E-7    7.300981310317742E-6    3.676275368017410E-7
                         1.187345711750709E-5   -1.017197984929608E-5    7.823901239008775E-6   -2.384266616872585E-5    5.137506263163392E-1    4.586012696209261E-2   -1.774727622267929E-5   -4.491746578050104E-6
                        -1.012523737862031E-5   -5.318486834105691E-6   -3.033185018298251E-6   -7.444641653080479E-6    3.670787276494975E-6   -4.759166345831047E-6    5.859366284694432E-1    1.736157160065952E-2

 2.937500000000000E9     5.475634322533122E-1    4.847306293345616E-2   -3.044678844083529E-5    1.353839154185569E-5    1.204729683712950E-5    4.721581749626378E-6   -4.045594323861122E-7   -2.431025380398244E-6
                        -1.185853536765770E-5   -1.429886699530633E-6    5.897003806132763E-1    1.632247606528098E-2    4.984641510112400E-7   -1.558768132582599E-5    1.530763042487598E-6    3.948556969557743E-6
                        -7.702805705617531E-6    1.371942715779452E-6    2.594729619123168E-6   -6.268313121744874E-6    5.183468852785462E-1    3.750834978612735E-2   -1.589432342249912E-5   -6.956002163315075E-6
                         2.120558917783082E-5    2.393714011267183E-5    1.338149097849041E-6   -1.135222838691029E-6   -8.636861125069324E-6   -2.270281114993731E-5    5.896018131344238E-1    7.142776587463540E-3

 2.950000000000000E9     5.530227220157962E-1    3.944232932108555E-2    2.485194768055373E-5   -7.640023481986358E-7   -1.651056028538968E-5   -1.107338549104300E-5   -4.186221450783509E-5   -1.477166453675174E-5
                        -2.053164051300672E-5   -1.800637741561251E-5    5.933351005254757E-1    6.183426731459941E-3   -4.424860804260516E-5    8.201932180304743E-6    1.184180121265100E-6    4.527328288189722E-6
                         5.562820972579766E-6   -1.148419296041571E-5    1.148877060705716E-6   -4.829514800788148E-7    5.227705298082107E-1    2.900129139270315E-2   -2.570330778178744E-5   -9.937286347823885E-6
                         1.391621764605223E-5    6.317566505155682E-6   -8.669582490668763E-7   -2.008859818865357E-5   -1.740121970787487E-5   -6.840451412158675E-7    5.929990738995816E-1   -3.057333196571350E-3

 2.962500000000000E9     5.582945917714193E-1    3.067796813330783E-2   -1.337496800100606E-6    2.167482107791559E-6   -1.909933309946149E-5    5.074570275593440E-6    1.818851807965189E-5    2.945934151543379E-7
                         1.768794421324459E-5   -2.714989107963457E-6    5.968053665142977E-1   -3.932437632103002E-3   -1.434308280202694E-5   -2.884400589986494E-6   -1.044134689397830E-5   -4.234389927319045E-6
                         6.818455119322722E-6   -9.727794911467371E-6   -1.331994410569165E-5   -3.353053907200672E-5    5.270267038064458E-1    2.045305598664399E-2   -5.261620559776474E-6    3.433407717687913E-5
                         6.831709315106535E-6   -1.335731011879260E-5    1.085184157490527E-5   -1.392459126065267E-5    1.020039269360314E-5   -1.247040133602977E-5    5.961343906048255E-1   -1.323401473712369E-2

 2.975000000000000E9     5.628754714561439E-1    2.183477490444818E-2   -1.627122613554667E-5    1.092662637129176E-5   -1.731420378827595E-5    1.586391273441494E-5   -9.261725733169035E-6    2.192263494218764E-5
                        -1.085266015579272E-6    1.730046589989543E-5    6.000763421046171E-1   -1.428632330112176E-2    5.074967779695463E-6   -5.310484563739896E-6    5.013832315298799E-6    4.583263975976137E-6
                        -3.077802772378897E-5   -1.582570738389925E-5   -5.493382582831060E-7    7.955478230812511E-6    5.312408997508361E-1    1.166035773286580E-2    1.698776081820492E-5    5.070874959127847E-6
                        -1.330009273504611E-5    1.627026043273856E-5    7.470767084401130E-6   -2.014304853482196E-5   -1.026034289118157E-5    2.922110555004559E-5    5.990661259078215E-1   -2.365230786247367E-2

 2.987500000000000E9     5.668658628848822E-1    1.323751405393686E-2    1.394664353135239E-5   -1.078006943158005E-5   -2.402854045912965E-5   -2.017949941703353E-5   -1.251171190247791E-6   -1.050328508272847E-5
                        -1.364773031877820E-5    4.492840735952990E-6    6.029074467789928E-1   -2.511225382025431E-2   -1.453823656325682E-5    1.803912380189876E-5    1.151419898917755E-5   -5.927894857007204E-7
                        -3.052399137307958E-7    3.100085309450902E-5   -8.033924307541788E-6   -2.342275884097417E-6    5.350325981888797E-1    2.758850821492276E-3   -4.282488799823551E-5    9.423670712674867E-6
                        -7.106502339624450E-6    1.493361561935222E-5   -1.589984953747136E-5   -2.208911808732694E-6   -4.683319434071690E-5    1.076660049189630E-5    6.013982507725785E-1   -3.430380664634824E-2

 3.000000000000000E9     5.699416939523249E-1    3.933168319300011E-3    4.236332295893244E-5    3.500876975518264E-5    7.828911949681147E-6   -1.636210298499430E-6   -2.230370884391197E-5    9.714818544539211E-6
                        -3.305421868955297E-5   -1.751723334050824E-5    6.051670408472488E-1   -3.610435108099290E-2    1.122121309240397E-5   -5.791173450964271E-6   -6.391903665244766E-6    1.033867885449956E-5
                        -3.851760340864022E-5    7.824114266056295E-6    1.486573585209062E-5    3.195373257702994E-5    5.384289100162325E-1   -6.629105998922562E-3   -1.324785256772711E-5    1.742193241427817E-5
                         1.537227817770402E-5   -5.950694753692657E-6   -1.918481836251687E-5    3.743099302036507E-6    2.691705307934025E-5   -3.580506480210984E-6    6.034306409397238E-1   -4.539794317207275E-2
