# Supplementary material for: Microwave Imaging for Parkinson’s Disease Detection: A Phantom-Based Feasibility Study Using Temperature-Controlled Dielectric Variations
Source: Sensors (Basel). 2025 Dec 12;25(24):7562. doi: 10.3390/s25247562 (PMC12736638; doi:10.3390/s25247562)
Supplement: Supplementary file 1 [file sensors-25-07562-s001.zip › 39.9.s4p]

#  HZ   S   RI   R     50.00 
! Rohde & Schwarz Vector Network Analyzer 
! Rohde-Schwarz,ZNA26-4Port,1332450024101213,1.95
! Created: UTC 8/28/2025, 1:45:17 PM
! freq[Hz]                re:S11                  im:S11                  re:S12                  im:S12                  re:S13                  im:S13                  re:S14                  im:S14
!                         re:S21                  im:S21                  re:S22                  im:S22                  re:S23                  im:S23                  re:S24                  im:S24
!                         re:S31                  im:S31                  re:S32                  im:S32                  re:S33                  im:S33                  re:S34                  im:S34
!                         re:S41                  im:S41                  re:S42                  im:S42                  re:S43                  im:S43                  re:S44                  im:S44
! 
 5.000000000000000E8    -2.261792367328567E-1    3.471228812957384E-1   -1.537310559432433E-2    1.781283625746732E-2   -4.029903321021332E-2   -1.127679246799695E-2    5.217322493806460E-2    1.575414502051562E-2
                        -1.530290756957054E-2    1.786445246469289E-2   -2.409434547351674E-1    3.256576011166821E-1    1.148506766108527E-2    2.512470462961527E-2   -4.061667329479141E-2   -6.767079566702775E-3
                        -4.031034659708446E-2   -1.126357906390256E-2    1.142521182481402E-2    2.516003825765898E-2   -2.563803903194937E-1    3.438348275722795E-1   -8.387214792697658E-3    1.897065651644339E-2
                         5.217499731267636E-2    1.574096622920565E-2   -4.059847263033690E-2   -6.770564137865235E-3   -8.384413349272535E-3    1.896209379716671E-2   -2.674228873456736E-1    3.376254983746672E-1

 5.125000000000000E8    -2.484502120662304E-1    3.361541453794329E-1    1.228319096677826E-3    9.913244255498194E-3   -3.109482900364508E-2    2.485623363297654E-2    4.497199199066136E-2   -2.933538808026561E-2
                         1.184872631524168E-3    9.922250627845351E-3   -2.757262926878693E-1    3.242738462014298E-1    2.737021301450164E-2    3.888882613614278E-3   -2.859161571007508E-2    2.828276526961350E-2
                        -3.104900528909015E-2    2.491434448145253E-2    2.732511877797978E-2    3.767617112996882E-3   -2.805521828474913E-1    3.447122697132239E-1    6.264685957699594E-3    5.296799363395987E-3
                         4.496124027229213E-2   -2.933823572751446E-2   -2.859300720504825E-2    2.826296232823971E-2    6.261985402266111E-3    5.346179757241928E-3   -2.928240524362727E-1    3.362759564130416E-1

 5.250000000000000E8    -2.985579362149128E-1    3.711750259711052E-1   -6.529157553852839E-3   -1.311240259785829E-3   -1.346796643286156E-3    3.368142589383687E-2    6.116391138342528E-3   -5.045083099903995E-2
                        -6.536825576299344E-3   -1.308033002848462E-3   -3.170158661925183E-1    3.764975601441357E-1    1.513241628281309E-2   -1.492081277428234E-2    2.870305265362114E-3    3.443126040604128E-2
                        -1.338772324760303E-3    3.366757417725209E-2    1.517969012671580E-2   -1.492077663658652E-2   -3.180542354009401E-1    3.949446051242729E-1   -5.688895960299424E-3   -5.228390624783876E-3
                         6.068184613112163E-3   -5.048103064320397E-2    2.903645512118330E-3    3.443890040593810E-2   -5.710207546692376E-3   -5.195658236278627E-3   -3.328868747238601E-1    3.876603317915649E-1

 5.375000000000000E8    -3.001906795561451E-1    4.420592351256291E-1   -1.680614813526433E-2    8.806310139066947E-3    1.860540847775820E-2    1.995158313122521E-2   -2.992452150230986E-2   -3.409080582345361E-2
                        -1.681867138936995E-2    8.814983864555686E-3   -3.014213802392656E-1    4.417678290598479E-1    1.221836958641231E-3   -1.469861980801861E-2    2.154041700976284E-2    1.842135809962913E-2
                         1.869509930804299E-2    1.996594584454679E-2    1.192112185492077E-3   -1.473484892391093E-2   -2.998511810367584E-1    4.617606751439335E-1   -1.533083659288520E-2    5.796386154313530E-3
                        -2.993055736802067E-2   -3.408954342193889E-2    2.160353213538957E-2    1.835498747095650E-2   -1.530292312552210E-2    5.848013994075084E-3   -3.155566462944354E-1    4.611224057067871E-1

 5.500000000000000E8    -2.542411631506353E-1    4.851634470803584E-1   -9.928469304303234E-3    2.653510366302495E-2    1.998654539375417E-2    1.904758092336192E-3   -3.945556628051548E-2   -2.500539705484570E-3
                        -9.941762461407402E-3    2.652007189398103E-2   -2.611770708809860E-1    4.702133472550308E-1   -5.858373713473443E-3   -7.736735134632597E-3    2.232664276071618E-2   -9.751459090042596E-4
                         1.997615358482978E-2    1.887014749802697E-3   -5.794070889525119E-3   -7.753409755360555E-3   -2.532353406202156E-1    4.906841301845649E-1   -8.504966391026591E-3    2.133860300346875E-2
                        -3.945055716101488E-2   -2.470286815725728E-3    2.230054540425415E-2   -9.673152743812235E-4   -8.484638627089983E-3    2.131192804151185E-2   -2.562483791598942E-1    4.945682212035106E-1

 5.625000000000000E8    -2.153881219675560E-1    4.793607623710840E-1    1.587125692006426E-2    3.087696395034484E-2    1.158643499409776E-2   -4.994654805585750E-3   -2.582607576893375E-2    2.120333663848906E-2
                         1.588241792732618E-2    3.086731247211263E-2   -2.335703235528083E-1    4.737391002558053E-1   -2.566009711716523E-3   -7.314605786518037E-4    1.087967276210336E-2   -9.529510131449719E-3
                         1.157446269550142E-2   -5.000865408747073E-3   -2.525022621802402E-3   -7.331306545621466E-4   -2.195412175923470E-1    4.866142723785608E-1    1.353853414488423E-2    2.216849330328947E-2
                        -2.578054634852523E-2    2.118568805557613E-2    1.083951560893481E-2   -9.569775904045777E-3    1.352085409758221E-2    2.216069381468107E-2   -2.155066981755209E-1    4.777881756044419E-1

 5.750000000000000E8    -2.161536477002052E-1    4.740943750028016E-1    3.182585385830711E-2    5.763366366422300E-3    9.820366452538663E-3   -4.263584465666075E-3   -5.676070066902182E-3    2.661239624148944E-2
                         3.182191714673521E-2    5.771773448112269E-3   -2.226809734683870E-1    4.800719599932323E-1    2.009137565584751E-3   -3.923449455429039E-3    6.000321297062604E-3   -5.890437747320299E-3
                         9.819352184627780E-3   -4.300689414713600E-3    2.015895381652326E-3   -3.934167510444479E-3   -2.138083249633164E-1    4.840876698804919E-1    2.082543594199126E-2    4.213096662382454E-4
                        -5.634647970204342E-3    2.663583445642207E-2    6.031110857603364E-3   -5.918287316528602E-3    2.079083940300324E-2    4.545525903334835E-4   -2.186545229095451E-1    4.706876211015503E-1

 5.875000000000000E8    -2.145404973695847E-1    5.010725693422902E-1    1.725403147705429E-2   -1.490822132573001E-2    1.152040144618344E-2   -9.759838263214122E-3    6.864274578138637E-3    2.054854742720923E-2
                         1.725657402274776E-2   -1.491152840411465E-2   -2.063185188465567E-1    5.005361852070750E-1   -9.188651244439265E-4   -9.176300572619126E-3    9.100343997661745E-3   -8.674397620632057E-3
                         1.148422419657461E-2   -9.807162400662801E-3   -8.890832530721290E-4   -9.141481392405627E-3   -2.051901685142084E-1    5.041972458305654E-1    5.516515664268168E-3   -9.623669800435788E-3
                         6.919752459338732E-3    2.057460194100075E-2    9.069135152960622E-3   -8.652343660510349E-3    5.497689405029306E-3   -9.635116863938559E-3   -2.116723441186710E-1    4.994009920530366E-1

 6.000000000000000E8    -1.838000095956435E-1    5.305391528224217E-1   -1.625314020669423E-3   -9.698527268094205E-3    5.827921342196678E-3   -1.960001907752349E-2    1.341913353411043E-2    1.664714949441426E-2
                        -1.671209451944412E-3   -9.689638181787204E-3   -1.730430007348546E-1    5.160309263996582E-1   -1.031350754699163E-2   -1.139197002174188E-2    5.166170177685420E-3   -1.890986218325013E-2
                         5.823793369174637E-3   -1.960294633456557E-2   -1.033038515893760E-2   -1.140160004580848E-2   -1.741918176095440E-1    5.238102917006899E-1   -5.200132274311033E-3    1.374902794719900E-3
                         1.340244190012844E-2    1.664311033749242E-2    5.186480089838744E-3   -1.889509798964840E-2   -5.147523121711352E-3    1.333254963124169E-3   -1.707246278640071E-1    5.227443934999705E-1

 6.125000000000000E8    -1.370595225995933E-1    5.380781299585818E-1    1.784360769916474E-3    6.013255605155309E-3   -1.024437718330218E-2   -2.346465885815455E-2    2.517421485358512E-2    9.622738293400539E-3
                         1.831824927564438E-3    5.943847112070667E-3   -1.354332902119607E-1    5.177594632833769E-1   -2.134523469774428E-2    1.083607149656244E-3   -1.217646267856385E-2   -2.368425126706957E-2
                        -1.027155519955622E-2   -2.348981750271057E-2   -2.135005904096552E-2    1.100748983643023E-3   -1.332105330918208E-1    5.248450641778117E-1    6.366157428139781E-3    1.414369791586754E-2
                         2.518159183076759E-2    9.618170002747277E-3   -1.217361013576605E-2   -2.370268179866169E-2    6.348610997882059E-3    1.415511448575696E-2   -1.208271048626231E-1    5.134786849854774E-1

 6.250000000000000E8    -9.646252928305074E-2    5.211193750899282E-1    1.870367056861942E-2    1.045173690642313E-3   -2.677127774972064E-2   -1.076243011890092E-2    2.962256740099458E-2   -1.180376271625647E-2
                         1.871136476884558E-2    1.036237436555213E-3   -9.750707660681912E-2    5.047990091621412E-1   -1.242589282850140E-2    1.950869978114496E-2   -2.989660655269310E-2   -8.087067001977716E-3
                        -2.679594723809075E-2   -1.076033221400782E-2   -1.238036828337586E-2    1.952039947441705E-2   -9.830831095995539E-2    5.061375837734342E-1    2.474857089461702E-2    2.377732338773207E-3
                         2.960701959280914E-2   -1.183363893376627E-2   -2.985596952983400E-2   -8.098395823269195E-3    2.470588281696385E-2    2.379559029907931E-3   -9.395054924280606E-2    4.809929447713727E-1

 6.375000000000000E8    -7.882839753995580E-2    4.964697392332585E-1    1.668372763598720E-2   -2.057046515260616E-2   -2.698557670937878E-2    1.071068538327489E-2    1.317453132318236E-2   -2.927075292365354E-2
                         1.674233075340663E-2   -2.056306383126971E-2   -7.784134904003835E-2    4.774764374223525E-1    8.565108552055393E-3    1.905651632161354E-2   -2.677252295597481E-2    1.653286562453772E-2
                        -2.703465244140800E-2    1.075943607790390E-2    8.560798561466312E-3    1.902323452137641E-2   -8.689211135756357E-2    4.823853624880886E-1    1.824082711811183E-2   -2.177207862292563E-2
                         1.316098441366430E-2   -2.924731348990148E-2   -2.673510373688610E-2    1.656567568604168E-2    1.825692504554809E-2   -2.173438688210255E-2   -9.647001647837009E-2    4.583070783958612E-1

 6.500000000000000E8    -7.315697062998448E-2    4.903243784587244E-1   -6.672641465183643E-3   -2.633376860685691E-2   -1.311978567259230E-2    2.498969898154651E-2   -6.423535990427719E-3   -3.008528084858373E-2
                        -6.632048818911630E-3   -2.632918027007605E-2   -7.505082465617068E-2    4.659135760678999E-1    1.525118108860436E-2    1.180518488471425E-3   -7.473792148617067E-3    2.888299283794619E-2
                        -1.306239626928215E-2    2.500683358291934E-2    1.526291112527166E-2    1.161890290658935E-3   -8.277049674443028E-2    4.781529438302209E-1   -5.909999809684718E-3   -2.412805239974175E-2
                        -6.390309624879495E-3   -3.011794877355893E-2   -7.450441549535333E-3    2.884898481552095E-2   -5.864039843722778E-3   -2.407154431454831E-2   -9.644895453964308E-2    4.637941861168950E-1

 6.625000000000000E8    -5.081567171702395E-2    4.933751430029575E-1   -1.897870747003745E-2   -8.593650302062553E-3    6.100558682974370E-3    2.638224071077337E-2   -2.430223461818726E-2   -2.334578541960211E-2
                        -1.901356674871319E-2   -8.590981622611092E-3   -5.973886567345106E-2    4.665011824118784E-1    2.061518782706324E-3   -7.586158183654880E-3    1.297805469956800E-2    2.469145988363751E-2
                         6.092136296793798E-3    2.641714973288888E-2    2.065666005449987E-3   -7.618607427459853E-3   -6.592657384090005E-2    4.799063823476045E-1   -1.433031079994282E-2   -6.592564983819038E-3
                        -2.427641127650663E-2   -2.332445262628073E-2    1.296917994078926E-2    2.467390432652802E-2   -1.432749405270153E-2   -6.630163026904321E-3   -7.186253501721294E-2    4.702830947008020E-1

 6.750000000000000E8    -1.860749736501575E-2    4.826479541448779E-1   -1.055659183215499E-2    4.430522948151196E-3    1.945096190974231E-2    1.444585304473143E-2   -3.848847462880577E-2   -2.138566968530221E-3
                        -1.053875147895592E-2    4.424364177680244E-3   -3.057711968118832E-2    4.581771959686812E-1   -5.308764269762434E-3    2.200378604513257E-3    2.294478185876230E-2    8.076010921616000E-3
                         1.948081464137207E-2    1.444193974751015E-2   -5.299184708661509E-3    2.219321091234356E-3   -4.032278187861243E-2    4.746190514867782E-1   -4.437033040453453E-3    2.111891144123103E-3
                        -3.847643410016439E-2   -2.150551518530097E-3    2.294492473069604E-2    8.070444400730376E-3   -4.427751919689716E-3    2.102637019088394E-3   -4.016542311727675E-2    4.588413593386689E-1

 6.875000000000000E8     9.195080969228983E-3    4.562692874218006E-1   -7.128987009787557E-4    2.186698632873471E-3    2.023395930331060E-2    9.121198177244054E-4   -3.116563928894130E-2    2.747135936916162E-2
                        -7.320119202162459E-4    2.208088383379595E-3   -4.290203254454080E-3    4.297534573822694E-1    2.806712099041152E-3    9.755248749918784E-3    1.831356237232139E-2   -5.915546787951645E-3
                         2.029684420352533E-2    9.012186994445593E-4    2.853639523143903E-3    9.758744983509033E-3   -1.504966381012131E-2    4.552189704577387E-1    2.335723548816298E-3   -4.803252028570666E-3
                        -3.116239933024934E-2    2.745235554244898E-2    1.829894323167604E-2   -5.910882151787620E-3    2.276787101250119E-3   -4.808513326851408E-3   -1.695428635101229E-2    4.327893277352836E-1

 7.000000000000000E8     2.049294587869841E-2    4.200076718436093E-1   -1.005561665964721E-3   -5.668612468416082E-3    1.725622706143868E-2   -8.149942017389337E-3   -2.249518458619501E-3    4.151804041155709E-2
                        -9.914872894055530E-4   -5.684572005302924E-3    1.339101064255281E-3    3.939946021020698E-1    1.326746632157186E-2    3.891825846238030E-3    1.104188710826203E-2   -1.154198603879873E-2
                         1.722933497471538E-2   -8.172129849983834E-3    1.324678235156909E-2    3.916083743938783E-3   -2.961445756575480E-3    4.278326866592651E-1   -5.453295785561864E-3   -1.288700776277149E-2
                        -2.286934726242356E-3    4.150583516870446E-2    1.100121259528567E-2   -1.154920779443097E-2   -5.455332175596189E-3   -1.285590660377978E-2   -9.375257534448437E-3    4.040908034680921E-1

 7.125000000000000E8     1.268429438016336E-2    3.930086795835446E-1   -1.043436200652475E-2   -6.940630786910990E-3    1.043694577445638E-2   -1.659192854236954E-2    2.511258941456334E-2    2.943116915259129E-2
                        -1.044332242763744E-2   -6.944320338124580E-3   -7.924699426630898E-3    3.727093888915403E-1    1.309876019584151E-2   -9.194734889345704E-3    3.888720849337651E-3   -1.441331879049693E-2
                         1.043219422589469E-2   -1.661931103575904E-2    1.307849161989312E-2   -9.246610813951965E-3   -3.273515863982236E-3    4.080055597415620E-1   -1.751065446953193E-2   -6.133883710937109E-3
                         2.511096098509340E-2    2.946354675346923E-2    3.869568678169200E-3   -1.443377903144637E-2   -1.750336429959609E-2   -6.141839605137516E-3   -1.103038970945350E-2    3.861154650765924E-1

 7.250000000000000E8     8.447202000602224E-3    3.848748916634395E-1   -1.542614886925233E-2    3.453556911969256E-3   -1.095099540753694E-3   -1.886689834743930E-2    3.464804175384845E-2    6.620690559302723E-3
                        -1.539670925564058E-2    3.528834186539286E-3   -8.672167318791921E-3    3.671943543739950E-1    6.010448887509323E-4   -1.635627763249744E-2   -3.562502096427961E-3   -1.329321743964116E-2
                        -1.115609963460024E-3   -1.891223960667046E-2    5.836323982898953E-4   -1.638032383804196E-2    1.607874188564526E-3    4.004431503037704E-1   -1.677504819215904E-2    7.723415143654086E-3
                         3.460085805772967E-2    6.645591884079895E-3   -3.571310281108204E-3   -1.329581367008463E-2   -1.680361990347518E-2    7.713383422416949E-3   -5.172676824348607E-3    3.767128154567073E-1

 7.375000000000000E8     1.921906023867177E-2    3.760370673772253E-1   -8.423156048967999E-3    1.239058781884668E-2   -1.049126596549647E-2   -1.486929000885530E-2    3.099107526833666E-2   -1.424247290742716E-2
                        -8.393038415580541E-3    1.237398650142922E-2    5.442128955305815E-3    3.541441430934748E-1   -1.179447239129319E-2   -8.625132247412719E-3   -8.836544467394791E-3   -9.999010715947176E-3
                        -1.055698888597056E-2   -1.488572467190440E-2   -1.178575982170849E-2   -8.624485791442957E-3    1.992858611407039E-2    3.863893179578747E-1   -6.622975479327336E-3    1.384132913059466E-2
                         3.097935356671175E-2   -1.425455379089246E-2   -8.798423334522777E-3   -1.000592337494755E-2   -6.606720707066689E-3    1.384723785531148E-2    9.996515997426297E-3    3.602020205918893E-1

 7.500000000000000E8     3.476300211181223E-2    3.523268802150726E-1    5.323746629873204E-4    1.140310566692378E-2   -1.719885849844415E-2   -7.126871716688942E-3    1.623431369457444E-2   -3.055350364790808E-2
                         5.030943805220428E-4    1.138006099744118E-2    1.451319026855714E-2    3.234851748246512E-1   -9.805817453558793E-3    5.063661881420497E-3   -1.351844715084720E-2   -5.008159515740573E-3
                        -1.720491110050987E-2   -7.121400623818815E-3   -9.779098853621025E-3    5.085967509120502E-3    3.519279627285655E-2    3.541830137126736E-1    1.477454946444679E-3    1.009629682133431E-2
                         1.623496681481204E-2   -3.055149800582800E-2   -1.352266770590451E-2   -5.008097573969023E-3    1.478695097178029E-3    1.008531302181699E-2    2.226561369305617E-2    3.277818008114425E-1

 7.625000000000000E8     3.495297727466273E-2    3.142349115572988E-1    3.458632933798470E-3    6.054314631581105E-3   -1.903178169120235E-2    4.346707234366498E-3   -6.248425046118832E-3   -3.420742591597670E-2
                         3.452244845991028E-3    6.073377549150873E-3    2.199827181360960E-3    2.898954726818589E-1    2.451974583909442E-3    6.621118220597248E-3   -1.558708633430519E-2    4.140086639697290E-3
                        -1.901971306722474E-2    4.402166957042125E-3    2.465930377855875E-3    6.646341945596181E-3    2.890167536398222E-2    3.155682134981764E-1    1.562511740142212E-3    4.903307123912451E-3
                        -6.273225967074536E-3   -3.422513673676815E-2   -1.558908892586112E-2    4.165899720104697E-3    1.606103821408817E-3    4.913473454852963E-3    1.387586359247420E-2    2.868995266276384E-1

 7.750000000000000E8     1.126475836871622E-2    2.880240749786617E-1    9.570666878165995E-4    3.382762515731936E-3   -1.246639456255601E-2    1.584089957311154E-2   -2.661894808450578E-2   -2.312455850063315E-2
                         9.648349907070024E-4    3.341587547973588E-3   -2.128850119663819E-2    2.753750374393349E-1    5.419275192295504E-3   -3.583272352092265E-3   -9.679272699925122E-3    1.403915392298623E-2
                        -1.242923542998452E-2    1.584483674910771E-2    5.420010835195757E-3   -3.592719720273055E-3    7.538997957658505E-3    2.944178715875443E-1   -1.076736456545318E-3    5.505414627847428E-3
                        -2.665618143244564E-2   -2.315963381258623E-2   -9.670090471538674E-3    1.404088282670097E-2   -1.070217434143278E-3    5.521552544569001E-3   -1.424219642353639E-2    2.634123823913975E-1

 7.875000000000000E8    -7.192088397764901E-3    2.865853757200041E-1   -6.111732116135216E-4    6.470426159001859E-3    9.059824941404224E-4    1.979974222560914E-2   -3.572650483201875E-2   -5.455083212952442E-4
                        -5.938077143158995E-4    6.426736345522634E-3   -3.291425241050678E-2    2.728205152969146E-1   -3.264262353952490E-3   -8.295488311767817E-3    2.247580021257967E-3    1.677060786438769E-2
                         9.196392807196140E-4    1.978288866330631E-2   -3.308235624875742E-3   -8.294731513207979E-3   -4.540847676130997E-3    2.874972859100283E-1    1.117029600038474E-3    8.910650995646202E-3
                        -3.573901924384765E-2   -5.671527312108612E-4    2.211192496245852E-3    1.677791049362654E-2    1.094760313402104E-3    8.907917927769538E-3   -3.425553684620202E-2    2.610743199823674E-1

 8.000000000000000E8    -6.405606529274534E-3    2.836712124858889E-1    3.302810747161073E-3    9.643004499578414E-3    1.318910877546621E-2    1.345553997748141E-2   -2.696470563043229E-2    2.257141924792811E-2
                         3.272986431759993E-3    9.642701595158279E-3   -3.679287654764698E-2    2.631250362743288E-1   -1.081401665095715E-2   -1.492842324923620E-3    1.273525490176348E-2    9.872346713871782E-3
                         1.318293685181302E-2    1.343458931388791E-2   -1.081621064186015E-2   -1.479797345019505E-3   -9.494666088397887E-3    2.744675036301552E-1    5.739777684161320E-3    8.802973037673802E-3
                        -2.693450622883628E-2    2.260115160456994E-2    1.273507949133628E-2    9.852127024217259E-3    5.723594060428676E-3    8.777815403183870E-3   -3.933271879987137E-2    2.566104207331243E-1

 8.125000000000000E8    -6.394003817712848E-3    2.635335149580216E-1    1.063051544533526E-2    8.965268393926227E-3    1.695663388372876E-2    4.387685601549441E-4   -5.986979632938046E-3    3.317738576459871E-2
                         1.066187978110910E-2    8.971767789419372E-3   -4.826099539623476E-2    2.466915314617090E-1   -7.977090448444812E-3    8.119982376163903E-3    1.371130355995428E-2   -2.677836030548563E-3
                         1.696140357600317E-2    4.264266055159323E-4   -7.959510071544626E-3    8.127862122320974E-3   -2.248851906623413E-2    2.557958075740503E-1    1.057541289363831E-2    6.530152095377748E-3
                        -6.005333592084475E-3    3.316236146146139E-2    1.370154954355866E-2   -2.694559823426135E-3    1.056225269366305E-2    6.508535274818497E-3   -4.664509643379154E-2    2.388562457847268E-1

 8.250000000000000E8    -2.519516639609911E-2    2.390230743823964E-1    1.663033199215532E-2   -2.410249404337018E-4    1.008985846863425E-2   -9.480215770633686E-3    1.546098011246743E-2    2.845087749223301E-2
                         1.662210721159085E-2   -2.196517136622050E-4   -6.966967876345354E-2    2.363317450827421E-1    1.209402886763935E-3    1.077866795695800E-2    4.806082278912665E-3   -9.113239346447692E-3
                         1.007686965074147E-2   -9.509594709152722E-3    1.220804268193884E-3    1.076110192728717E-2   -4.602905735292064E-2    2.431675992483735E-1    1.399507140190038E-2   -1.106024739489273E-3
                         1.553081350332535E-2    2.844892622768263E-2    4.792427940359718E-3   -9.077839883096494E-3    1.397842698995756E-2   -1.111661596148920E-3   -7.184382805591073E-2    2.211534093879491E-1

 8.375000000000000E8    -5.736253640338069E-2    2.302500943011729E-1    1.069551846676268E-2   -1.119463637538220E-2    7.159416871192967E-4   -9.927176871615472E-3    2.857035829540733E-2    1.203470744312845E-2
                         1.071514618294725E-2   -1.123489317512725E-2   -9.125357543799692E-2    2.368653576193172E-1    7.928907204319805E-3    4.333348159401301E-3   -2.579897793128479E-3   -5.265457376396446E-3
                         7.191652911443621E-4   -9.934727917592945E-3    7.985799841513477E-3    4.334981433582865E-3   -7.179817859406665E-2    2.433363970120572E-1    8.216434636324281E-3   -8.927291433228155E-3
                         2.856573496092082E-2    1.206198305007617E-2   -2.515257454675647E-3   -5.266561532288630E-3    8.201935619104227E-3   -8.904748397883413E-3   -1.053175805434868E-1    2.231747768045872E-1

 8.500000000000000E8    -8.276085042671627E-2    2.399375737722455E-1    1.071399291716152E-4   -1.079650091800682E-2   -3.180771353055757E-3   -5.543011549030558E-3    2.889723586533484E-2   -7.288894834287478E-3
                         1.208113962019823E-4   -1.077288107145496E-2   -1.071356632724935E-1    2.431343201883618E-1    4.941483426491741E-3   -3.563898488605175E-3   -1.555701867221621E-3    4.006719678005943E-5
                        -3.156357202137149E-3   -5.531001646371112E-3    4.950352462948227E-3   -3.531932879673441E-3   -8.965962731418173E-2    2.531497307379024E-1    9.753502183679227E-4   -6.852566545220963E-3
                         2.886418000540527E-2   -7.298351082764330E-3   -1.520966561537936E-3    7.274323884585815E-5    9.451932477987576E-4   -6.818919517557928E-3   -1.248189936910584E-1    2.416756616409339E-1

 8.625000000000000E8    -9.226037706395082E-2    2.515716439727774E-1   -2.365307362747142E-3   -4.445518611831351E-3   -3.341653389335253E-3   -2.688294259062711E-3    1.856315818958065E-2   -2.327567724149544E-2
                        -2.406258698370535E-3   -4.467000901618966E-3   -1.173220312714189E-1    2.498281976997346E-1   -2.130275150932552E-3   -2.546573034239745E-3    1.893806979293099E-3   -5.775667287662731E-4
                        -3.359360025731397E-3   -2.659988019766643E-3   -2.109165218051000E-3   -2.541446634317359E-3   -9.773644113708765E-2    2.630774872015577E-1    1.574310243558572E-3   -2.969213948784017E-3
                         1.856966274469760E-2   -2.326611197936864E-2    1.951569821773074E-3   -5.781567196782705E-4    1.631354167716928E-3   -2.936119562617242E-3   -1.265555241545550E-1    2.549224763592794E-1

 8.750000000000000E8    -9.772914870922271E-2    2.533878971395641E-1    7.125906929799531E-4   -2.488655253920210E-3   -3.045439419336880E-3   -1.022878399787757E-3   -5.156270446595121E-4   -2.973938063390680E-2
                         7.015675451503066E-4   -2.496677779531606E-3   -1.257028553211341E-1    2.542028484493337E-1   -1.752185180127413E-3    3.532612095073460E-3    1.325751167681363E-3   -3.625087615235549E-3
                        -3.057644735059405E-3   -1.009555827304027E-3   -1.768260988505682E-3    3.512137542149271E-3   -1.016869752587019E-1    2.674650304433484E-1    4.025300173156761E-3   -4.602154850346922E-3
                        -5.321216042163061E-4   -2.976490490393571E-2    1.311931609753665E-3   -3.621148191718830E-3    4.060572726506863E-3   -4.589455491767035E-3   -1.291494189891739E-1    2.545252336593340E-1

 8.875000000000000E8    -1.111509983683820E-1    2.534997145536538E-1    2.005014565119582E-3   -5.813876647932200E-3   -2.325888451009824E-3   -1.819612940850186E-4   -1.892913573533996E-2   -2.171208830824443E-2
                         2.028751467667182E-3   -5.798242424222169E-3   -1.363067624794916E-1    2.577213741658601E-1    3.855992995045411E-3    4.037637484828330E-3   -1.600165253500590E-3   -4.284589228927538E-3
                        -2.359874656516575E-3   -2.081534380120040E-4    3.874221736847250E-3    4.051896797919058E-3   -1.091857707126602E-1    2.679925184962568E-1    2.431641731424255E-3   -9.121376483529850E-3
                        -1.889860875720192E-2   -2.173589525497195E-2   -1.605521245907291E-3   -4.290266940467169E-3    2.426216854203959E-3   -9.108540255947591E-3   -1.433778555403358E-1    2.550765084934811E-1

 9.000000000000000E8    -1.278373903256145E-1    2.633508418488474E-1   -2.501850569874792E-3   -8.849226711862208E-3   -2.175123106333874E-3   -2.101024929590948E-4   -2.734694870476188E-2   -4.711070307230489E-3
                        -2.528927075995086E-3   -8.845410161560211E-3   -1.502925196270979E-1    2.658132994744415E-1    6.225958008207615E-3   -7.723155515320839E-4   -3.932494466108475E-3   -2.933771573985677E-3
                        -2.191173410505703E-3   -2.070485550069442E-4    6.200648319632515E-3   -7.722311034796025E-4   -1.224429390524832E-1    2.731077507627252E-1   -4.101982153409532E-3   -1.065852753149444E-2
                        -2.732968943769555E-2   -4.727837482586739E-3   -3.919598314079878E-3   -2.947287238760236E-3   -4.090640485400591E-3   -1.064463205941706E-2   -1.586882630841730E-1    2.683060736531798E-1

 9.125000000000000E8    -1.371486045274890E-1    2.817589212222938E-1   -8.299814143504175E-3   -5.878200412057382E-3   -3.069175275277549E-3    3.882466875301198E-4   -2.338147097427614E-2    1.342521799066683E-2
                        -8.312470082917314E-3   -5.887819175870781E-3   -1.606909130464393E-1    2.820925344598130E-1    3.319774773912979E-3   -4.725708902065921E-3   -5.438822098294445E-3   -6.064960215021778E-4
                        -3.033858988255374E-3    3.835956722900923E-4    3.290704470933316E-3   -4.715111286224100E-3   -1.323647494540376E-1    2.879665136920337E-1   -9.522199693279710E-3   -6.012944058487421E-3
                        -2.340473878203637E-2    1.339815436127213E-2   -5.445894227724554E-3   -6.193091694725852E-4   -9.518132039516495E-3   -6.017384457449424E-3   -1.628439962630635E-1    2.878014484476374E-1

 9.250000000000000E8    -1.364108564068434E-1    2.994738947919685E-1   -9.648976206552492E-3    4.075832767530958E-4   -3.321185561043684E-3    2.653352699516545E-3   -8.579890676405459E-3    2.450970654532353E-2
                        -9.667391648020940E-3    4.099139510434300E-4   -1.613594068892056E-1    2.997268241333107E-1   -3.710263341394640E-4   -4.310534047176399E-3   -5.475067973942931E-3    3.030725702878363E-3
                        -3.310676689026827E-3    2.685420357231766E-3   -3.555666944171527E-4   -4.325847108185912E-3   -1.316579388932634E-1    3.042959664605447E-1   -1.008066709747659E-2    2.098198811898844E-4
                        -8.593350812830938E-3    2.448987958899749E-2   -5.446665398976092E-3    3.040914379124363E-3   -1.006980307864482E-2    1.963834510386289E-4   -1.576624323565460E-1    3.015182327793888E-1

 9.375000000000000E8    -1.308585770839281E-1    3.104781727273202E-1   -6.243620832003730E-3    5.492814993171257E-3   -8.531332339519627E-4    4.981056131422285E-3    9.379953448400806E-3    2.238855141632802E-2
                        -6.242603867535940E-3    5.477938938208076E-3   -1.563450021376500E-1    3.112105384998917E-1   -1.425082195947801E-3   -2.553251909168339E-3   -2.387778886590843E-3    6.107283097503136E-3
                        -8.638766520136168E-4    4.998295833686182E-3   -1.440362293513731E-3   -2.584797307079625E-3   -1.254725682761877E-1    3.128982683534684E-1   -6.854258167154041E-3    4.996344213631779E-3
                         9.366518823185540E-3    2.241175804953366E-2   -2.397429483145466E-3    6.098902573958200E-3   -6.858247493012886E-3    4.983863854678875E-3   -1.526948212133860E-1    3.070033866813175E-1

 9.500000000000000E8    -1.274029796927709E-1    3.152817503695662E-1   -4.307895183244443E-4    5.953314991900088E-3    3.101717347927188E-3    4.297481181912019E-3    1.955189615069443E-2    9.204872564617817E-3
                        -4.680467753524160E-4    5.938246600674674E-3   -1.527742488507304E-1    3.166769046390701E-1   -1.620305306947037E-3   -1.698166788469277E-3    2.083172331924351E-3    6.014126178546669E-3
                         3.118672183350880E-3    4.271546242880130E-3   -1.600734117074424E-3   -1.713352955742968E-3   -1.231191739477646E-1    3.150488951827567E-1   -1.470402642398705E-3    5.600568315626056E-3
                         1.955338680082946E-2    9.235719395786868E-3    2.099905192286900E-3    6.015332327730922E-3   -1.485805520486269E-3    5.605256612103189E-3   -1.530423864152965E-1    3.098115195110939E-1

 9.625000000000000E8    -1.290034013808891E-1    3.197584114449986E-1    2.280216563388740E-3    1.680788293065009E-3    4.783108124478717E-3    2.969403222383904E-4    1.757675796558627E-2   -4.591032845026538E-3
                         2.268813991874784E-3    1.667749640841865E-3   -1.531894520100878E-1    3.220799684007143E-1   -1.656616969706471E-3   -9.899498967426287E-4    4.836437313884920E-3    2.739135947428133E-3
                         4.789504241790777E-3    2.775954772596304E-4   -1.662705136207934E-3   -9.865100093425685E-4   -1.267237286015434E-1    3.190186968716168E-1    8.723725096380858E-4    1.955717896552833E-3
                         1.759264531743242E-2   -4.625287448562380E-3    4.802091989134646E-3    2.742179617874728E-3    8.647907218112485E-4    1.931806038391435E-3   -1.566584498357293E-1    3.163477231511783E-1

 9.750000000000000E8    -1.311729785954966E-1    3.288526861258159E-1   -6.198242280058806E-4   -1.655138499320580E-3    2.156174581424876E-3   -2.859565202829797E-3    9.577739816291325E-3   -1.137339119021822E-2
                        -6.094288901277077E-4   -1.640060500228939E-3   -1.532499367291991E-1    3.313069215155363E-1   -1.273609586177707E-3   -6.699084659969427E-4    4.009282422033469E-3   -6.339295882006331E-4
                         2.135779399955264E-3   -2.854119487825427E-3   -1.281394678152776E-3   -6.613518715221506E-4   -1.290684692998733E-1    3.292069496241243E-1   -1.618599116246911E-3   -3.289973918759747E-4
                         9.570224210626300E-3   -1.138344510075075E-2    3.972524501557232E-3   -6.832098721610304E-4   -1.662850781714206E-3   -3.278467946625217E-4   -1.569729997168886E-1    3.273673824253091E-1

 9.875000000000000E8    -1.278937348606244E-1    3.405396361618628E-1   -4.280931955603090E-3    7.082189053451568E-4   -1.157935558485338E-3   -1.579755783128036E-3    2.154831569474769E-3   -1.273498129086538E-2
                        -4.272695282674922E-3    7.077907865963839E-4   -1.485330361343359E-1    3.415538692450497E-1   -1.297199379284903E-3   -1.454282265563954E-3    1.866599214270028E-3   -1.120010013728072E-3
                        -1.137210279466543E-3   -1.559650821577288E-3   -1.310659806620682E-3   -1.483267948762262E-3   -1.241273278523904E-1    3.405195541347030E-1   -4.116565553058535E-3    2.105495583179828E-3
                         2.157000167314780E-3   -1.268130298445145E-2    1.878338368236550E-3   -1.112352556100518E-3   -4.102556557380715E-3    2.098681928640345E-3   -1.512598333199625E-1    3.377962980628562E-1

 1.000000000000000E9    -1.189070197897433E-1    3.484836757809399E-1   -2.858501173698751E-3    5.168846667583772E-3   -4.257101826233219E-4    1.420887110694354E-3   -4.366123875279245E-3   -1.136614579120936E-2
                        -2.824604645257893E-3    5.170951441850109E-3   -1.403723387637788E-1    3.475006272921766E-1   -3.553899983679877E-3   -1.776665950411408E-3    2.250089052246499E-3   -2.168926822288481E-4
                        -4.030699181840149E-4    1.423814481318116E-3   -3.561541878398147E-3   -1.767486719564791E-3   -1.148287600285193E-1    3.456681286894377E-1   -2.288815949222683E-3    5.760233120783814E-3
                        -4.377124174185785E-3   -1.134785858969425E-2    2.245364655232567E-3   -1.874859805913899E-4   -2.295743117736654E-3    5.750841449757254E-3   -1.426443834622763E-1    3.426558368235636E-1

 1.012500000000000E9    -1.097042370403026E-1    3.501685903540391E-1    1.761461532707623E-3    5.515557826071191E-3    2.672567121911508E-3    9.290135259955605E-4   -9.433299763870622E-3   -6.782617593458132E-3
                         1.772458338453650E-3    5.517221148648633E-3   -1.343172063200576E-1    3.484467978264667E-1   -5.759642416851857E-3    1.641559900369114E-3    3.716448732571487E-3   -2.039960702571187E-3
                         2.669532954806891E-3    9.448966915131332E-4   -5.728285680351703E-3    1.649944142296258E-3   -1.083243861647768E-1    3.448771445431988E-1    1.962116861631481E-3    5.825771253477311E-3
                        -9.455818274317438E-3   -6.776241394622314E-3    3.721852374785497E-3   -2.022655388928197E-3    1.962065746467046E-3    5.824637589289076E-3   -1.369616202008784E-1    3.423921896119817E-1

 1.025000000000000E9    -1.051853460630248E-1    3.487944861700551E-1    3.817718647484666E-3    2.135871199174851E-3    3.102312616860395E-3   -2.490176378343028E-3   -1.102821945665356E-2   -5.199754637765553E-4
                         3.791042167860440E-3    2.146499311267364E-3   -1.333929494285596E-1    3.485900255569205E-1   -3.109396199124410E-3    6.025605165539934E-3    1.986381298417538E-3   -5.437154763472771E-3
                         3.088196532772704E-3   -2.482071170657006E-3   -3.088873529909641E-3    6.024556830955651E-3   -1.075572422840946E-1    3.435815061358112E-1    3.852681387379340E-3    2.736690615225791E-3
                        -1.102755013171105E-2   -5.162608638025934E-4    1.987275338225206E-3   -5.418997541107003E-3    3.856017030140164E-3    2.724324645323613E-3   -1.373171931513926E-1    3.420732490928683E-1

 1.037500000000000E9    -1.048154363046147E-1    3.501453584823853E-1    2.140325949678710E-3   -2.608881547233443E-4    1.043951606841810E-4   -4.577348440397018E-3   -9.336693014375503E-3    5.279018522022286E-3
                         2.141653809163145E-3   -2.618511081759575E-4   -1.352107855036914E-1    3.525165000118086E-1    1.999249288348146E-3    5.969270270469874E-3   -2.550996826449062E-3   -6.012683002357533E-3
                         9.518559755499250E-5   -4.588453143567557E-3    2.048099331358091E-3    6.004732953307418E-3   -1.091284196162079E-1    3.469537574382099E-1    2.600443296058479E-3    6.774002741768493E-4
                        -9.356300981496875E-3    5.276648359033890E-3   -2.525505610042846E-3   -6.039838561536831E-3    2.601164932778444E-3    6.857317963814564E-4   -1.397641613306486E-1    3.466251313532828E-1

 1.050000000000000E9    -1.030651678197977E-1    3.551118439360316E-1    3.566628876377070E-4    3.831800481623021E-4   -3.351422695639312E-3   -3.287330185584364E-3   -4.944629602626429E-3    9.700320845777996E-3
                         3.278189614301551E-4    4.072292244837177E-4   -1.345525297437145E-1    3.593235036332682E-1    4.245902820512680E-3    2.426791509751848E-3   -6.081379676661112E-3   -2.773271041372130E-3
                        -3.395298601571056E-3   -3.307741872155012E-3    4.253369607989324E-3    2.440945708278374E-3   -1.075909435806258E-1    3.530531963294379E-1    1.588589311298182E-3    1.182394270413557E-3
                        -4.966553356030866E-3    9.706313238155231E-3   -6.060781226477194E-3   -2.794744215653545E-3    1.570997947703559E-3    1.219500052248799E-3   -1.386843069387949E-1    3.537092013557052E-1

 1.062500000000000E9    -9.854792915615156E-2    3.586959315390985E-1    7.517876733825686E-4    1.913115302677302E-3   -4.403067811208733E-3   -1.190993609663591E-5    1.813684775390671E-3    1.103504780684978E-2
                         7.491231448827404E-4    1.917392967469228E-3   -1.308204246919314E-1    3.643464727569250E-1    3.156147221986330E-3   -2.085268025607195E-4   -6.056828634415630E-3    1.807501581897197E-3
                        -4.442104344422900E-3   -1.590323118365316E-5    3.177852881687065E-3   -2.131604987011685E-4   -1.035389385304940E-1    3.568428068481715E-1    2.468429028202831E-3    1.897320926598724E-3
                         1.804219844168533E-3    1.103942403288191E-2   -6.066847087864239E-3    1.789012469612599E-3    2.441421422793066E-3    1.862186111059551E-3   -1.350740905483327E-1    3.581581571875958E-1

 1.075000000000000E9    -9.507593255316950E-2    3.588501365869962E-1    2.461602198024485E-3    2.302294202661078E-3   -2.913458407181211E-3    2.613064371627529E-3    8.327582420400447E-3    7.467629822308885E-3
                         2.464544023110166E-3    2.320832765321973E-3   -1.281850524870785E-1    3.663791904281599E-1    1.604687991834124E-3   -3.892689169387157E-4   -3.166487422486647E-3    4.646282093422703E-3
                        -2.873255622376199E-3    2.625015073266517E-3    1.618309122980492E-3   -3.895415852112107E-4   -1.012622043803393E-1    3.579299547433787E-1    3.996290722587284E-3    1.233405322329544E-3
                         8.310989332923426E-3    7.453454926430023E-3   -3.128831109747015E-3    4.625553499081516E-3    3.978609711222692E-3    1.237526807518944E-3   -1.332003214218289E-1    3.599750430469423E-1

 1.087500000000000E9    -9.528006946168127E-2    3.577270407556544E-1    4.387876759084128E-3    1.089215242142291E-3   -3.774570926244810E-4    3.207339798429162E-3    1.069941324067017E-2    4.455735254185379E-4
                         4.351830792907616E-3    1.085140264218451E-3   -1.285032423922099E-1    3.689305006087976E-1    1.759035118567883E-3    3.484836010999988E-4    2.598358829448336E-4    4.782938387655434E-3
                        -3.699665579437282E-4    3.213981350204504E-3    1.748087066777039E-3    3.504898008693739E-4   -1.020333274139201E-1    3.593739813936679E-1    4.997049981171863E-3   -7.547096616430599E-4
                         1.070292275761803E-2    4.661987975336310E-4    2.548030063789575E-4    4.772176732391175E-3    4.995331946996724E-3   -7.497519305674480E-4   -1.342104446932070E-1    3.625441102387997E-1

 1.100000000000000E9    -9.886598074705508E-2    3.587094742983990E-1    4.949340179504218E-3   -1.758796961517953E-3    1.374438730064594E-3    1.876592370491237E-3    7.952646113669656E-3   -5.858486046165658E-3
                         4.933497858869225E-3   -1.744157802388267E-3   -1.295765832987244E-1    3.743524515410658E-1    3.050004786366967E-3   -3.479747000494258E-4    2.461828562325590E-3    2.994232795885194E-3
                         1.366840283119297E-3    1.889266541006099E-3    3.050351095915976E-3   -3.666599388736112E-4   -1.040371986058680E-1    3.636458280508297E-1    4.355746021090038E-3   -3.397841182498944E-3
                         7.950910259077988E-3   -5.885707973603864E-3    2.457351748240309E-3    2.972621631134828E-3    4.367982053271282E-3   -3.406915126150895E-3   -1.362531030122637E-1    3.681210760465704E-1

 1.112500000000000E9    -1.024800096816703E-1    3.637269487280635E-1    3.110220997045450E-3   -4.209448176338973E-3    1.115343935637696E-3    2.132564033588457E-4    2.465220684867797E-3   -8.669701655308448E-3
                         3.096300335616051E-3   -4.238338463509496E-3   -1.289142257020358E-1    3.818611233966114E-1    3.061970887722853E-3   -2.634129626830029E-3    2.575706304253663E-3    8.052027211887487E-4
                         1.108343046453132E-3    2.275221588299354E-4    3.031357572267594E-3   -2.606998598656960E-3   -1.043103187994232E-1    3.700115235252840E-1    2.029856682290795E-3   -5.023251941587858E-3
                         2.460020103639255E-3   -8.645998060270365E-3    2.554708835531933E-3    8.333833170542456E-4    2.026727053147060E-3   -5.005977227729606E-3   -1.363402419395609E-1    3.763159991263347E-1

 1.125000000000000E9    -1.032823410890217E-1    3.707962677442861E-1    3.119312222768790E-4   -4.455471079183049E-3   -1.330835595469096E-4    3.476031681791192E-4   -2.818287319299584E-3   -7.538604221950157E-3
                         2.882379803907038E-4   -4.485342287644469E-3   -1.268805322915378E-1    3.891037839641049E-1    9.835000412892977E-4   -4.342831291702219E-3    1.591924449229346E-3    2.101487212474897E-4
                        -1.555152017289680E-4    3.195524810795608E-4    9.906974475108337E-4   -4.346869209449719E-3   -1.027572757295332E-1    3.762771557689446E-1   -5.016479759200419E-4   -4.766419058162614E-3
                        -2.819589894751812E-3   -7.533552966882419E-3    1.583602323190548E-3    2.082426898642144E-4   -4.745238341424593E-4   -4.786155707378437E-3   -1.342099287951916E-1    3.842209174391271E-1

 1.137500000000000E9    -1.022405285579196E-1    3.772506315043704E-1   -1.122321166237642E-3   -3.078966614317122E-3    2.922543182414276E-4    1.779798265522688E-3   -5.901674474510554E-3   -4.105671131103912E-3
                        -1.140526865301323E-3   -3.065457728837039E-3   -1.250810692664673E-1    3.956543121811991E-1   -1.810675053283858E-3   -4.076840360378678E-3    1.870306236374679E-3    6.681612799940417E-4
                         2.986777323742702E-4    1.766687686550937E-3   -1.795035917428399E-3   -4.076299161177115E-3   -1.010230711550881E-1    3.814861924525215E-1   -1.935758495221439E-3   -3.339291473024959E-3
                        -5.918717523193846E-3   -4.096964624526096E-3    1.857596295410508E-3    6.617455791077018E-4   -1.944741568285917E-3   -3.365088889837290E-3   -1.322280787207629E-1    3.908467614542993E-1

 1.150000000000000E9    -1.014448967310589E-1    3.830856819546988E-1   -9.382316049636832E-4   -2.168223325451939E-3    2.498859948457114E-3    1.644209559282167E-3   -6.551673347808564E-3   -6.705466269454822E-5
                        -9.280368778106650E-4   -2.178781232752666E-3   -1.241237668481284E-1    4.025484240938002E-1   -3.598156519362735E-3   -1.980872175862038E-3    3.210789893093460E-3   -3.902518091332712E-4
                         2.471346608148732E-3    1.649037074808095E-3   -3.596481036531706E-3   -1.955879355170834E-3   -1.001340490750651E-1    3.869917111509321E-1   -2.030350378887089E-3   -2.124715738474467E-3
                        -6.553348361428802E-3   -7.460068945664740E-5    3.199383987940181E-3   -3.544379475829967E-4   -2.016357861581235E-3   -2.111741855690619E-3   -1.315204874305440E-1    3.977530019029954E-1

 1.162500000000000E9    -1.019473442442746E-1    3.901029542087198E-1   -9.458494304774396E-4   -2.583753642378007E-3    3.522879745864759E-3   -8.799756326886421E-4   -4.971970548770127E-3    3.281010935533630E-3
                        -9.115179942593561E-4   -2.577396235284821E-3   -1.234584281304516E-1    4.104760847226919E-1   -3.252118831053139E-3    5.234201673956955E-4    2.898073021417022E-3   -3.070241124074291E-3
                         3.548995672975635E-3   -8.650727390444444E-4   -3.267663345716030E-3    5.510038924993067E-4   -9.994637447012571E-2    3.937899086636924E-1   -1.856805724297672E-3   -1.922673056315996E-3
                        -4.969894260920895E-3    3.282243215522853E-3    2.873350096895108E-3   -3.085715285679666E-3   -1.841936090855187E-3   -1.909103152253345E-3   -1.315099679638956E-1    4.063785796585908E-1

 1.175000000000000E9    -1.025383661941424E-1    3.998235483808829E-1   -2.324512170519225E-3   -2.983837406886975E-3    1.969334005088974E-3   -3.256257897187383E-3   -2.215785608213502E-3    4.963310746933248E-3
                        -2.299204293076289E-3   -3.036064517763225E-3   -1.224179806317450E-1    4.198448554036470E-1   -1.545880858671413E-3    1.539784337065658E-3    6.020707181872087E-5   -4.577418822270684E-3
                         1.983183113173340E-3   -3.256949360392427E-3   -1.545620716238217E-3    1.536209849759645E-3   -9.953945524010419E-2    4.025655633631105E-1   -2.599803450075818E-3   -2.061485913024687E-3
                        -2.182672091118462E-3    4.938415521850294E-3    1.694199167710031E-5   -4.614693820282755E-3   -2.592665498931338E-3   -2.061612530172765E-3   -1.301381853903804E-1    4.173150837481074E-1

 1.187500000000000E9    -1.011602823700198E-1    4.117735697615091E-1   -4.117218361683384E-3   -1.883477161138036E-3   -7.010206813011195E-4   -3.546710531231312E-3    6.037792209526997E-4    4.941998541240749E-3
                        -4.115184813401291E-3   -1.874833947342881E-3   -1.199015470060985E-1    4.308107846678851E-1   -4.598600746379801E-4    7.578025589130216E-4   -2.959885249775315E-3   -3.342004635214143E-3
                        -7.081738158575984E-4   -3.534894011655397E-3   -4.673538235774118E-4    7.419453071122992E-4   -9.772719289501723E-2    4.130532653620059E-1   -3.948149008751288E-3   -1.144183980360237E-3
                         6.120589165935332E-4    4.982328193865499E-3   -2.959117139000747E-3   -3.354649809842794E-3   -3.932155780876933E-3   -1.166558174003000E-3   -1.262491659165871E-1    4.292460190768388E-1

 1.200000000000000E9    -9.704425401456450E-2    4.239174113738253E-1   -4.652384314647253E-3    4.616750462940581E-4   -2.482162907728910E-3   -2.035503003238625E-3    2.990303836901956E-3    3.816680549652871E-3
                        -4.606461716283946E-3    4.830907736968258E-4   -1.148936732161501E-1    4.424026935879156E-1   -1.082401355826110E-3    1.307055860749174E-4   -4.035407703669009E-3   -6.805733320150854E-4
                        -2.474288620864911E-3   -2.064148470034867E-3   -1.043290922005081E-3    1.083051991348974E-4   -9.377890029678818E-2    4.239076141508098E-1   -4.397534013637276E-3    8.607095796127161E-4
                         3.009290462045842E-3    3.833703255473705E-3   -3.986026017602679E-3   -6.735059854391511E-4   -4.393933367548388E-3    8.305593580125218E-4   -1.200679829477787E-1    4.405981191848601E-1

 1.212500000000000E9    -9.154718160066178E-2    4.348759615497984E-1   -3.552042153021857E-3    2.461126171570119E-3   -2.748827977089864E-3   -1.662836024192646E-4    4.580354255666654E-3    1.527846151502876E-3
                        -3.595474186804220E-3    2.476249745676942E-3   -1.077893903137887E-1    4.533770165945735E-1   -1.919067839887546E-3    1.034324257446509E-3   -3.135520352142018E-3    1.616496287286676E-3
                        -2.744377351581186E-3   -1.623812989249295E-4   -1.899729461264002E-3    1.038504667392732E-3   -8.837332263322491E-2    4.339440490573152E-1   -3.440714051682310E-3    2.783867588828096E-3
                         4.589446243277639E-3    1.539192050267414E-3   -3.120040926711296E-3    1.626340469613782E-3   -3.461702136481198E-3    2.759748296457875E-3   -1.128125341876224E-1    4.510187020371221E-1

 1.225000000000000E9    -8.564070132478135E-2    4.452197892902581E-1   -1.858509836674445E-3    3.200902321174398E-3   -1.919745373144299E-3    1.104366349420515E-3    4.518570609824678E-3   -1.315493505576658E-3
                        -1.896321979264166E-3    3.174537829690418E-3   -1.001981420636182E-1    4.639238474472151E-1   -1.187645744615595E-3    2.745635662514577E-3   -1.414465889071717E-3    2.564507090722882E-3
                        -1.902162056330506E-3    1.064549947388528E-3   -1.196469377980838E-3    2.726054173183360E-3   -8.278892662267344E-2    4.435323973535903E-1   -1.656456923314870E-3    3.596249354438184E-3
                         4.530897898321855E-3   -1.331921507602181E-3   -1.411437970441878E-3    2.554689221667535E-3   -1.640985756227825E-3    3.597796683772035E-3   -1.052940192547924E-1    4.614197420319396E-1

 1.237500000000000E9    -7.899900324615640E-2    4.563863508791000E-1   -6.972162813451772E-4    2.970873776910144E-3   -9.623170046022488E-4    1.363596501659409E-3    2.845441012046942E-3   -3.464798105721600E-3
                        -6.781240250256419E-4    2.975850833426434E-3   -9.226620264785101E-2    4.752088895176017E-1    8.994502775308676E-4    3.114290912864871E-3    3.883112711207864E-5    2.366268794051173E-3
                        -9.498316462414563E-4    1.370750092679994E-3    9.055120320370357E-4    3.121759220169519E-3   -7.652205729246848E-2    4.540738305432905E-1   -2.630387149280230E-4    3.294038376087092E-3
                         2.815748460354784E-3   -3.485032383071455E-3    3.738084691635005E-5    2.352665744031364E-3   -2.513163393220348E-4    3.273930646576633E-3   -9.692985762781708E-2    4.725431643760734E-1

 1.250000000000000E9    -7.007613814633308E-2    4.684595360646368E-1   -1.393785385984887E-4    2.779935355458362E-3   -5.087164444505137E-4    1.298156741225835E-3    4.473778539565659E-4   -4.221601468569169E-3
                        -1.718307400400838E-4    2.818086470190738E-3   -8.250619234194462E-2    4.872668139397484E-1    2.464352974052769E-3    1.786631057787031E-3    7.293029003482795E-4    1.743393543474582E-3
                        -5.120666592077981E-4    1.310773367103290E-3    2.461978035851203E-3    1.778627514047575E-3   -6.814488707425982E-2    4.653829260872895E-1    3.378666224589054E-4    2.926726117340451E-3
                         4.844585758062843E-4   -4.206159056698293E-3    7.471182820007739E-4    1.764799891535660E-3    3.206567060780312E-4    2.918860872637228E-3   -8.665722029252962E-2    4.838077400372436E-1

 1.262500000000000E9    -5.786014749513099E-2    4.800167913175062E-1    4.753943980896627E-4    3.043556464376515E-3   -2.620742958961250E-4    1.533499647166485E-3   -1.804883533357705E-3   -3.733140165088533E-3
                         4.588658923985356E-4    3.022181630393494E-3   -6.997140774023033E-2    4.980804660640051E-1    2.501295070428578E-3    6.304585925222885E-5    1.092763615628326E-3    1.356215571026381E-3
                        -2.569593101845588E-4    1.536037335316070E-3    2.486294325209650E-3    3.666293903779362E-5   -5.682317371495423E-2    4.760200629748148E-1    9.656676489648965E-4    2.997741436934271E-3
                        -1.831957444726470E-3   -3.740385092200816E-3    1.126791279951439E-3    1.363481819874501E-3    9.816679768015989E-4    2.990288042878696E-3   -7.416505380149691E-2    4.936444596807503E-1

 1.275000000000000E9    -4.338372946565069E-2    4.894673236398315E-1    1.786044812657041E-3    3.048426147350215E-3    5.037517072284878E-4    1.923170964715508E-3   -3.621660353645623E-3   -2.066591210059611E-3
                         1.767381159805295E-3    3.030512433627383E-3   -5.601544208253539E-2    5.065503168115824E-1    1.647250602611034E-3   -7.932835628595054E-4    1.662100578239441E-3    1.004863357318318E-3
                         5.117339039600138E-4    1.952712552300725E-3    1.613050682985683E-3   -7.854567889408167E-4   -4.394720358805813E-2    4.844863280444052E-1    2.203147425770933E-3    2.814404024800753E-3
                        -3.599783514874619E-3   -2.082608729806313E-3    1.657144926767435E-3    1.013503261568773E-3    2.179460494898473E-3    2.821579222865201E-3   -6.063649646223007E-2    5.011141159655187E-1

 1.287500000000000E9    -2.826002375692476E-2    4.967748211673852E-1    3.118028454067484E-3    2.082027843237238E-3    1.794845742876676E-3    1.634230240204495E-3   -4.159988217339460E-3    4.170824597703187E-4
                         3.102578388808818E-3    2.096591540565238E-3   -4.198928804237954E-2    5.129865721061809E-1    1.092912905617675E-3   -7.974543766271902E-4    2.280837636736967E-3    1.445755696736353E-4
                         1.789568969394316E-3    1.634666274619860E-3    1.082611843957666E-3   -8.107989043336550E-4   -3.103386390102405E-2    4.912737570784628E-1    3.441343478325258E-3    1.720492457846739E-3
                        -4.157930476976385E-3    4.086355554636939E-4    2.298391737720882E-3    1.487811152108376E-4    3.445576799759197E-3    1.722994000681059E-3   -4.707495476459068E-2    5.070156156802769E-1

 1.300000000000000E9    -1.331269738572198E-2    5.028407100011452E-1    3.689170574269927E-3    3.946318746699712E-4    2.682048368699108E-3    2.767925504930851E-4   -3.059073448300406E-3    2.773134141121931E-3
                         3.694992045808076E-3    4.184344737634807E-4   -2.789772635827026E-2    5.184963968012130E-1    1.086478925349195E-3   -8.980625042796845E-4    2.204886728545076E-3   -1.299876855108009E-3
                         2.687695371049206E-3    2.711135056031113E-4    1.060081262164621E-3   -8.911084710375331E-4   -1.811755557433536E-2    4.975123669338491E-1    3.829612428948714E-3   -5.171965584641045E-5
                        -3.029512568174652E-3    2.775302899986313E-3    2.193669498058947E-3   -1.283104709754640E-3    3.820761006791846E-3   -1.777002317513283E-5   -3.350847771792591E-2    5.122994887166312E-1

 1.312500000000000E9     1.745400117932702E-3    5.078486053981275E-1    3.141017030312882E-3   -1.247032006674996E-3    2.320726274066738E-3   -1.488272514894361E-3   -7.463384975434235E-4    3.898094062830814E-3
                         3.169410065180075E-3   -1.248792509867424E-3   -1.282367525090078E-2    5.234331004716590E-1    9.276765616641405E-4   -1.471827101262044E-3    1.025356589185298E-3   -2.439984373659068E-3
                         2.320706913325135E-3   -1.520684016730959E-3    8.932640944817411E-4   -1.464291347819433E-3   -4.538556669019727E-3    5.035447869069801E-1    3.124808058521851E-3   -1.657940933849343E-3
                        -7.344730433382904E-4    3.895411580804946E-3    1.051266178796607E-3   -2.443249868515816E-3    3.114773144792731E-3   -1.641629116521715E-3   -1.923148123918580E-2    5.173563349131409E-1

 1.325000000000000E9     1.714256256375478E-2    5.116291933901196E-1    1.955057389031194E-3   -2.105576391017025E-3    9.241824780464307E-4   -2.486974343053873E-3    1.664121921751959E-3    3.374249688380557E-3
                         1.943669430826636E-3   -2.109922489109190E-3    3.320174180170512E-3    5.272610080011016E-1    1.227497021669331E-4   -1.971695618977763E-3   -6.744622295747890E-4   -2.501088007127649E-3
                         8.981042092554069E-4   -2.517027136675916E-3    1.368099260233265E-4   -2.000289621080978E-3    1.022116339546912E-2    5.085697501270479E-1    1.834224787073437E-3   -2.426814161368948E-3
                         1.643279188200519E-3    3.372540586168172E-3   -6.590842443141792E-4   -2.519915581738599E-3    1.864795819329745E-3   -2.438580293931827E-3   -3.832689542360281E-3    5.213026823170175E-1

 1.337500000000000E9     3.272151641172144E-2    5.133399924548698E-1    9.133537998848372E-4   -2.104414530155874E-3   -6.670763906523007E-4   -2.404636867913363E-3    3.103292484623522E-3    1.631868869291561E-3
                         9.419213373012608E-4   -2.148175582859658E-3    1.965987594266711E-2    5.292007943499862E-1   -9.457855711055790E-4   -1.919921526487525E-3   -1.845897135302259E-3   -1.512828628903613E-3
                        -6.506407702375531E-4   -2.384531427985386E-3   -9.623105282182031E-4   -1.916984070680854E-3    2.567770509154190E-2    5.118253862453288E-1    7.382490890922679E-4   -2.431629806698990E-3
                         3.117948690209836E-3    1.605274749296243E-3   -1.851525658922710E-3   -1.518159848459545E-3    7.513775386704354E-4   -2.430295112366936E-3    1.208732670446734E-2    5.232559515771932E-1

 1.350000000000000E9     4.786425211389505E-2    5.128762930740983E-1    4.105560532183272E-4   -1.910895944895411E-3   -1.691922276390049E-3   -1.466879772290794E-3    3.238839155635476E-3   -4.632586159289701E-4
                         3.930564082509287E-4   -1.953345382997492E-3    3.537453679019346E-2    5.294689549843742E-1   -1.801011690828903E-3   -1.115998458698305E-3   -2.148605286914503E-3   -1.845957153357073E-4
                        -1.695747363238143E-3   -1.482461941226206E-3   -1.802952470085433E-3   -1.111110354322305E-3    4.097907477217608E-2    5.129902364509716E-1    1.251567825138036E-4   -2.192323644672306E-3
                         3.217217550261552E-3   -4.323852103093228E-4   -2.148322014339689E-3   -1.856870116272599E-4    1.204056949949103E-4   -2.188881275045899E-3    2.729014136473517E-2    5.233361900304018E-1

 1.362500000000000E9     6.200419841678952E-2    5.108503287867977E-1    4.332597036003862E-5   -2.036481605169783E-3   -1.979549911087038E-3   -3.371429001137033E-4    2.231125573936018E-3   -2.089444599309982E-3
                         4.563918083456654E-5   -2.046758538032266E-3    5.010444723853195E-2    5.284537758176497E-1   -1.955031611280417E-3    3.332061438834689E-5   -1.709739882553973E-3    8.394196950851394E-4
                        -1.982232718116007E-3   -3.395219960545539E-4   -1.941582211400760E-3    3.513632908905532E-5    5.561450645465583E-2    5.126715356083773E-1   -3.639048743106917E-4   -2.133497535106632E-3
                         2.231192685542332E-3   -2.073436309644472E-3   -1.677952848066256E-3    8.588695322914277E-4   -3.809066743055205E-4   -2.132223217503415E-3    4.115370830549927E-2    5.221430047934396E-1

 1.375000000000000E9     7.499492111757156E-2    5.082531980348713E-1   -6.592266275334142E-4   -2.181380148489917E-3   -1.721878281425156E-3    6.219824447158372E-4    6.175544432184785E-4   -2.783151423395747E-3
                        -6.549242058267721E-4   -2.179632272986903E-3    6.367170913813484E-2    5.266175710248087E-1   -1.364258767614624E-3    8.448120472435614E-4   -9.414369726159752E-4    1.413556547674985E-3
                        -1.749851135061447E-3    6.149778796226939E-4   -1.409331704954361E-3    8.455846528156399E-4    6.943097269417016E-2    5.115712910142145E-1   -1.076163098122776E-3   -2.065769235943940E-3
                         6.124582239618472E-4   -2.777671669744173E-3   -9.248767825387183E-4    1.403094221295363E-3   -1.082244811125035E-3   -2.041117716606283E-3    5.421221051189067E-2    5.203382580658860E-1

 1.387500000000000E9     8.735072535448410E-2    5.054796245790076E-1   -1.612011249739241E-3   -1.815348494592016E-3   -1.140378939393152E-3    1.274267517937965E-3   -9.913501809568372E-4   -2.469257620679573E-3
                        -1.611624784920740E-3   -1.824186944329724E-3    7.644246619095102E-2    5.243018956835643E-1   -6.950041741078084E-4    1.070836130850749E-3   -1.288453745120969E-4    1.512780957269383E-3
                        -1.121423895179117E-3    1.298709162470982E-3   -7.054182360843088E-4    1.056395435832172E-3    8.281965808344412E-2    5.099064437681233E-1   -1.891015622231071E-3   -1.495877276070126E-3
                        -9.874026164625245E-4   -2.474950467210300E-3   -1.450022816982164E-4    1.509455629760355E-3   -1.913316580145172E-3   -1.513051336153590E-3    6.706771216343854E-2    5.180949606159271E-1

 1.400000000000000E9     9.937211799276670E-2    5.023929796194178E-1   -2.266600856232140E-3   -7.927059884637156E-4   -3.771558494997842E-4    1.593725180693007E-3   -2.082041784739545E-3   -1.410680968212413E-3
                        -2.261881850767086E-3   -8.365231423767988E-4    8.866933739080947E-2    5.214181758474080E-1   -2.874219420713430E-4    9.392516235162130E-4    5.508409008135039E-4    1.293378263554312E-3
                        -3.965009215305421E-4    1.567592793317759E-3   -3.329877888920110E-4    9.441538574228065E-4    9.609493276601239E-2    5.074801701113341E-1   -2.334297170762239E-3   -4.445252095952293E-4
                        -2.085150228556814E-3   -1.425080092745796E-3    5.355342069126219E-4    1.308749717160033E-3   -2.314135490642336E-3   -4.604735985337719E-4    7.982474406290159E-2    5.152524331036150E-1

 1.412500000000000E9     1.109220153379924E-1    4.990095462544992E-1   -2.144078043015374E-3    3.600148802835918E-4    4.114160779214774E-4    1.562221713941029E-3   -2.408010039689237E-3   -8.353682682270502E-6
                        -2.125488144165460E-3    3.444522869888500E-4    1.005826924623029E-1    5.180899931966104E-1   -1.847935571173074E-4    9.254100607862941E-4    1.023541851545852E-3    8.676345450259571E-4
                         4.256544929942114E-4    1.551634764671168E-3   -1.727724470445670E-4    9.284868914821309E-4    1.091038019397436E-1    5.042042089858497E-1   -2.029012533216269E-3    6.009355368066950E-4
                        -2.397777374369425E-3   -6.236309515147903E-6    9.929299111155186E-4    8.398899637174721E-4   -2.049989940335995E-3    6.007137386291413E-4    9.184492705694670E-2    5.115877111983995E-1

 1.425000000000000E9     1.212298393319425E-1    4.953713936129969E-1   -1.464404316104934E-3    1.016667639283762E-3    1.101928700985290E-3    1.161746351918419E-3   -1.899258649190763E-3    1.321039585516366E-3
                        -1.469504907726322E-3    1.028440313261844E-3    1.118307015704954E-1    5.145856279654080E-1    1.055632359461776E-4    1.101882438450031E-3    1.226816804257432E-3    2.930190730879123E-4
                         1.134033355768420E-3    1.147425092735867E-3    1.087465827307755E-4    1.096281149013814E-3    1.210280691845017E-1    5.003457830243979E-1   -1.294295021548159E-3    1.184069525058035E-3
                        -1.922264777649627E-3    1.306728162188333E-3    1.268347121064524E-3    2.708132097066157E-4   -1.315343197895519E-3    1.194941120433561E-3    1.026852426678665E-1    5.080083677319195E-1

 1.437500000000000E9     1.304595863567685E-1    4.921983030706354E-1   -7.858607866712459E-4    1.165949282614082E-3    1.578108785870217E-3    3.958931398643982E-4   -7.683494846668198E-4    2.116547704739768E-3
                        -7.848958481061046E-4    1.132967128606547E-3    1.223925405256454E-1    5.114319439152044E-1    6.318645071217396E-4    1.080730613765205E-3    1.215007662542074E-3   -3.723863296015490E-4
                         1.563362400674295E-3    3.854327839477654E-4    6.301609452130960E-4    1.111399559195614E-3    1.317655831761919E-1    4.967155155309272E-1   -6.480431431870136E-4    1.237740331026157E-3
                        -7.723791243289354E-4    2.123520556774405E-3    1.207018068529544E-3   -3.714183870604224E-4   -6.291552853102557E-4    1.223310387856199E-3    1.126046186646221E-1    5.050248565442852E-1

 1.450000000000000E9     1.392521839611662E-1    4.898558576111675E-1   -4.375884200329147E-4    1.050492576383603E-3    1.518387467638278E-3   -5.312498295053131E-4    5.846529438961022E-4    2.104503894886545E-3
                        -4.226151804433826E-4    1.066564644347206E-3    1.325116774044205E-1    5.088172379378022E-1    1.179626271097085E-3    6.625267237470707E-4    8.301856936101923E-4   -9.472238866504094E-4
                         1.510718463561130E-3   -5.172824320763937E-4    1.184673374303039E-3    6.485701409980168E-4    1.418426978331746E-1    4.937555989985603E-1   -2.750690599993164E-4    1.069210791752487E-3
                         5.968451916886451E-4    2.110689034879896E-3    8.166475561695344E-4   -9.530469095987023E-4   -2.765938681738154E-4    1.062938818205851E-3    1.224144307412459E-1    5.027552731147823E-1

 1.462500000000000E9     1.482378952023411E-1    4.881272528325771E-1   -2.116333395771649E-4    1.064709031122631E-3    8.991422940409368E-4   -1.216621950267337E-3    1.667524571512244E-3    1.228159574145165E-3
                        -1.924810215009821E-4    1.071959286220238E-3    1.427195859789444E-1    5.065703166007868E-1    1.320245048490562E-3   -6.649579161914610E-5    1.774857109491876E-4   -1.203260721258352E-3
                         9.208432724586552E-4   -1.227230098963096E-3    1.343301971237083E-3   -7.595369349014836E-5    1.518080837584826E-1    4.912024708957612E-1   -9.453239355658188E-5    1.035974213899826E-3
                         1.705054288865841E-3    1.247925274505480E-3    1.553336966187220E-4   -1.221714005202333E-3   -9.105664915516704E-5    1.018362450353406E-3    1.321416577673508E-1    5.006384630707118E-1

 1.475000000000000E9     1.575647060583803E-1    4.864746016114291E-1    1.227843024871796E-4    1.151449533971093E-3    3.747683030145206E-5   -1.434151206755380E-3    1.953311290746420E-3   -3.553499726879265E-5
                         1.233674390863054E-4    1.141709809179383E-3    1.529407736910598E-1    5.045388076263175E-1    9.550231657054750E-4   -6.845437704777571E-4   -4.980998984951519E-4   -1.004562518204639E-3
                         6.970467041003340E-5   -1.434679082659751E-3    9.861686898588347E-4   -6.829309619421787E-4    1.617948308873774E-1    4.888617348269224E-1    1.725596298718722E-4    1.059818569764947E-3
                         1.955479023307478E-3   -5.545395925185496E-5   -4.849260264880566E-4   -1.012407618087067E-3    1.698202495112507E-4    1.056911035581571E-3    1.420633979995963E-1    4.982949398316849E-1

 1.487500000000000E9     1.669224080789642E-1    4.847342912729621E-1    5.423312035643792E-4    1.039080843313254E-3   -6.420040998700819E-4   -1.091983210633177E-3    1.390788711519658E-3   -1.098211553040594E-3
                         5.656319566759326E-4    1.018765460464678E-3    1.631160698640794E-1    5.023608674532617E-1    4.402875301479090E-4   -9.169758245390126E-4   -8.875626491219704E-4   -5.210719739122936E-4
                        -6.499905780321508E-4   -1.115069991918658E-3    4.516735360611974E-4   -9.040801820335908E-4    1.715982501238728E-1    4.865050973138588E-1    5.616846125980005E-4    9.697090795407654E-4
                         1.406553527094055E-3   -1.138737648461833E-3   -8.653080772626644E-4   -5.265056002678328E-4    5.455095263977842E-4    9.580724280002259E-4    1.516493662874240E-1    4.957689346500890E-1

 1.500000000000000E9     1.765721043618178E-1    4.831627660456751E-1    9.056828809444083E-4    6.411043544216053E-4   -1.006096857720392E-3   -4.924142540913998E-4    3.987441852462258E-4   -1.553745781841240E-3
                         8.876087724883787E-4    6.286938109080844E-4    1.730434996917585E-1    5.002410521247340E-1    1.890712379628168E-5   -8.089257599604621E-4   -8.854181676656742E-4    1.084090555965260E-5
                        -1.017089603009006E-3   -5.262133605140994E-4    7.609240408809681E-7   -7.949673181065212E-4    1.812731218161944E-1    4.841813607631067E-1    8.631853974444277E-4    6.137914338273238E-4
                         4.022529567224581E-4   -1.560260826888876E-3   -8.596043999062865E-4    2.638186133857064E-5    8.642723957884473E-4    5.979652572834580E-4    1.612839372168675E-1    4.935466027921350E-1

 1.512500000000000E9     1.868596798452446E-1    4.818088816146039E-1    9.525156491053895E-4    1.440735895669346E-4   -9.884141210194533E-4    4.564215116300608E-5   -5.198460489383569E-4   -1.330901951320155E-3
                         9.161028082295295E-4    1.553807163486152E-4    1.836308833516829E-1    4.982641837882724E-1   -1.867447231284605E-4   -6.021260889550669E-4   -6.258095836620065E-4    4.008216444276207E-4
                        -9.438115688028229E-4    6.487914324818374E-5   -1.711182697089933E-4   -6.140284992568244E-4    1.911919160684118E-1    4.822200580319227E-1    9.088010501090029E-4    1.785232558767381E-4
                        -5.380945880278715E-4   -1.344083098569880E-3   -6.265967782732928E-4    3.982543093075900E-4    8.935906116126130E-4    1.689594407511385E-4    1.714233075700560E-1    4.917509929477212E-1

 1.525000000000000E9     1.979590499040038E-1    4.805514130839843E-1    6.855476368167588E-4   -1.920664822909414E-4   -7.145959677036532E-4    4.699272698262424E-4   -1.064917611235112E-3   -6.730420024541252E-4
                         7.045246098438450E-4   -2.015643685625162E-4    1.947217493739176E-1    4.962961891013256E-1   -2.698448792933302E-4   -5.005218641042082E-4   -3.293845225511445E-4    5.492375536039015E-4
                        -7.191932731460385E-4    4.318431928836319E-4   -2.720785163045980E-4   -5.018760420563735E-4    2.017889065829392E-1    4.804053038232715E-1    7.391611505049868E-4   -1.163986679658523E-4
                        -1.068823214439992E-3   -7.105365087602651E-4   -3.307611284180631E-4    5.584652880135723E-4    7.090503638338968E-4   -1.134028657179232E-4    1.823953807199187E-1    4.902392862346215E-1

 1.537500000000000E9     2.099459737344281E-1    4.790857236817346E-1    4.541204906505805E-4   -2.936689068600627E-4   -3.908447101110602E-4    6.288157878954638E-4   -1.141189884627989E-3    4.155432351663263E-5
                         5.029739979991702E-4   -2.726315944960173E-4    2.065809732905802E-1    4.940892849857174E-1   -4.204852020943899E-4   -4.365900091387811E-4   -8.186515133641541E-5    5.723113971245630E-4
                        -4.043532503898908E-4    6.483898420996972E-4   -4.239754389360195E-4   -4.444419672617823E-4    2.130291806483125E-1    4.783300077636054E-1    5.615145143332453E-4   -1.863213683166204E-4
                        -1.131363090471592E-3    3.678788347584383E-5   -4.577919897480485E-5    5.795859888041747E-4    5.400575062882262E-4   -2.073739587892252E-4    1.939892862873085E-1    4.885052063436457E-1

 1.550000000000000E9     2.225159308736077E-1    4.769524909312090E-1    3.872114937089070E-4   -2.419256847463338E-4   -9.742798704378995E-5    7.035359776112572E-4   -7.976897462064496E-4    5.332983327643094E-4
                         3.852379166828085E-4   -2.395452509282574E-4    2.191806130467120E-1    4.913734787457752E-1   -6.226611635803431E-4   -2.656792891458675E-4    1.869745677559702E-4    4.876266059111511E-4
                        -1.017123994845696E-4    7.085919679249116E-4   -6.217068403411898E-4   -2.675636169450509E-4    2.251204363818115E-1    4.757095361132808E-1    5.001722778708810E-4   -2.612153846107664E-4
                        -8.062368536979707E-4    5.629960567519331E-4    1.861454004230428E-4    5.015755291127174E-4    4.986497612458268E-4   -2.398866215586086E-4    2.060111466290679E-1    4.863915212016368E-1

 1.562500000000000E9     2.353859301303346E-1    4.743355329526148E-1    3.939408360589621E-4   -3.148014685165571E-4    2.435035319403902E-4    6.595358769112438E-4   -3.451871450583678E-4    7.866128564646054E-4
                         3.774593755270310E-4   -3.474262976984961E-4    2.321291455559314E-1    4.881635094750902E-1   -6.940296020307761E-4    6.323292116197101E-5    3.678871935889162E-4    3.499194480626613E-4
                         2.364481960423146E-4    6.226953361314949E-4   -7.019734505342135E-4    7.314401689144800E-5    2.377361565405635E-1    4.727326556624722E-1    4.768130602860330E-4   -4.234106690520156E-4
                        -3.464692393295810E-4    7.675365435207088E-4    3.854841746509410E-4    3.552218429657991E-4    4.839947900194333E-4   -4.120489813899934E-4    2.183432951765620E-1    4.836513585662777E-1

 1.575000000000000E9     2.485086053641579E-1    4.711240334347850E-1    2.853811797389388E-4   -4.950478097456971E-4    5.003575333119487E-4    4.350678644108420E-4    9.083565747701168E-5    7.621561810919562E-4
                         2.909153713366354E-4   -4.819490828874807E-4    2.455094418553800E-1    4.843961878369341E-1   -5.245448076612225E-4    4.194473383229157E-4    4.848904702747720E-4    1.245792884211098E-4
                         5.191804903917177E-4    4.470161921698515E-4   -5.121699184219917E-4    3.783431658503195E-4    2.508596767184927E-1    4.693916788301623E-1    3.096755911634793E-4   -5.918864837027576E-4
                         8.288473129453887E-5    7.641093546677045E-4    4.605886574007658E-4    1.310207242582474E-4    3.305017001936550E-4   -6.049443448891467E-4    2.311155811214635E-1    4.804441789451707E-1

 1.587500000000000E9     2.619891854497087E-1    4.672982408710836E-1    6.732635042573721E-5   -6.032877350411216E-4    6.396214697170979E-4    1.340027721163613E-4    4.058941236797077E-4    5.943243538744343E-4
                         6.219814803385251E-5   -6.177401092100749E-4    2.591823211249645E-1    4.799397762630717E-1   -2.101963841300178E-4    5.141947640640977E-4    4.601145980410424E-4   -1.091080354148226E-4
                         6.501583122012593E-4    1.369781482748280E-4   -2.153203913176023E-4    5.278492182800331E-4    2.645278520171091E-1    4.655796141344638E-1    1.917864016104667E-5   -6.992718301530462E-4
                         4.130812971371146E-4    5.853178681372560E-4    4.611946107068071E-4   -1.268197371216351E-4    1.359938685151208E-5   -6.798993334338455E-4    2.443001626635169E-1    4.764943630186610E-1

 1.600000000000000E9     2.759548055568556E-1    4.625182523465000E-1   -2.108163853691959E-4   -5.561990699351465E-4    5.686393570868186E-4   -2.066559719553820E-4    6.191770129140879E-4    2.987953262111657E-4
                        -2.024966917401606E-4   -5.546762705745889E-4    2.733295539288937E-1    4.744884553291920E-1    5.607312109779276E-5    4.599741480844323E-4    2.869028414331862E-4   -3.401226734095372E-4
                         5.954657199616148E-4   -2.148638092677027E-4    1.338986579410116E-5    4.536238000366626E-4    2.787127569536839E-1    4.611260274342706E-1   -2.848239652562261E-4   -5.786634882083629E-4
                         6.329745684383903E-4    2.832959468760842E-4    2.908173011546721E-4   -3.059117990918990E-4   -2.716597458691618E-4   -5.882883527570589E-4    2.580798749907636E-1    4.713763739460045E-1

 1.612500000000000E9     2.903107813982252E-1    4.566990364232949E-1   -3.888992523928903E-4   -3.495364153878000E-4    3.730673355750901E-4   -4.641476728290093E-4    6.613296025028885E-4   -7.402081004534100E-5
                        -3.701928379100980E-4   -3.572795085822562E-4    2.876363052614400E-1    4.678916812868854E-1    1.367244693921738E-4    3.049366114407840E-4    8.022611071360316E-5   -3.699849430022443E-4
                         3.641235341320964E-4   -4.567889631376009E-4    1.395564193732525E-4    3.220907292424195E-4    2.931141373546422E-1    4.556660255324495E-1   -4.376716141673718E-4   -3.513621487828143E-4
                         6.661567827330583E-4   -8.706233723643932E-5    9.120519738791193E-5   -3.866351197623489E-4   -4.193248292703455E-4   -3.476493944047030E-4    2.722225169181011E-1    4.650945789808018E-1

 1.625000000000000E9     3.049793045985114E-1    4.494309125992357E-1   -3.998268761668483E-4   -1.361116900337674E-4    4.404840483744051E-5   -5.248911402156921E-4    5.009270941710173E-4   -4.375788119441577E-4
                        -4.107778319439854E-4   -1.576892682798872E-4    3.022559154284262E-1    4.601251657588259E-1    1.577091353892218E-4    2.263332924795600E-4   -9.273502362846588E-5   -3.275549250457314E-4
                         6.369930792431677E-5   -5.328764121680986E-4    1.682482485617284E-4    2.266190397576342E-4    3.076501532020662E-1    4.489981523285832E-1   -4.405698611329190E-4   -1.387024106802764E-4
                         5.031589810619644E-4   -4.064338059791375E-4   -8.816300794380031E-5   -3.333089029400887E-4   -4.169611783549131E-4   -1.426994635816762E-4    2.865931585619350E-1    4.577335887139706E-1

 1.637500000000000E9     3.195724376059543E-1    4.406946471334314E-1   -3.243020921239095E-4    5.367834385216561E-6   -1.956093897864157E-4   -4.280943210783790E-4    1.971618340291857E-4   -6.012203980241400E-4
                        -3.363785233519498E-4   -1.955253710930403E-5    3.167865234291370E-1    4.511151561034100E-1    2.341003332029497E-4    1.768073625326962E-4   -2.160668267335018E-4   -2.006047937583159E-4
                        -2.132163651119157E-4   -4.328973710814847E-4    2.053919079754015E-4    2.044143231509080E-4    3.220935725570080E-1    4.412039269635370E-1   -3.717746035899406E-4   -3.332857761439465E-5
                         1.947531971824583E-4   -6.019267201118437E-4   -2.054510426106878E-4   -2.147124836264075E-4   -3.570417091590061E-4   -4.281354791391843E-5    3.009494046243614E-1    4.493932672412634E-1

 1.650000000000000E9     3.340440182264865E-1    4.308557906728223E-1   -2.956434065612997E-4    4.046011051108801E-5   -3.530288925041898E-4   -2.466496267749606E-4   -1.902668653673376E-4   -5.894913090789052E-4
                        -2.897391415579029E-4    4.811727601476620E-5    3.312331844853864E-1    4.409332133329544E-1    3.115672583502737E-4    1.444242285025646E-4   -2.345311903596790E-4   -8.269217933694241E-5
                        -3.558442490140680E-4   -2.527376711638375E-4    3.058401985471088E-4    1.059717626254042E-4    3.365526817877070E-1    4.321039867212594E-1   -3.334463987210982E-4    4.530527712043018E-5
                        -1.927610237534935E-4   -5.682706458468936E-4   -2.353636714176724E-4   -5.782675299258049E-5   -3.196076589865437E-4    1.338735167355126E-5    3.152053187558413E-1    4.401675986619162E-1

 1.662500000000000E9     3.483029835238471E-1    4.199543450086826E-1   -2.976789412695680E-4    1.199871725592059E-4   -3.273846229173543E-4   -3.555867924799451E-5   -4.418678945796077E-4   -3.439163664653178E-4
                        -2.608660275097064E-4    1.156500669625642E-4    3.454358576157906E-1    4.294610358034046E-1    3.412912396073541E-4   -3.854569039098140E-5   -1.874469496597801E-4    4.974917338582984E-5
                        -3.644493143750208E-4   -5.445523374046128E-5    3.357593879026186E-4   -2.183534365800793E-5    3.509732151511268E-1    4.216665045094379E-1   -3.041799779096811E-4    1.517373095034069E-4
                        -4.646607647175584E-4   -3.613091522081566E-4   -1.957896059078627E-4    3.185792262460255E-5   -3.274410109346401E-4    1.454269737659078E-4    3.290458563586477E-1    4.296735680771849E-1

 1.675000000000000E9     3.621094209662898E-1    4.077809576775044E-1   -2.224662632495956E-4    1.964964292478375E-4   -3.200296006000151E-4    9.097910248879933E-5   -5.542918763563429E-4   -2.182847556875452E-5
                        -2.210385651250556E-4    1.976615018495493E-4    3.590229879980398E-1    4.166615937640718E-1    2.660452890821675E-4   -1.869732808380341E-4   -1.321615316323621E-4    5.602407378122344E-5
                        -2.927793045376312E-4    8.590488341626765E-5    2.705351979578193E-4   -1.855593601078087E-4    3.651243724814201E-1    4.096089933324423E-1   -2.553817301748702E-4    2.571648919423094E-4
                        -5.551337255264008E-4   -2.879722802333645E-5   -1.525860882116515E-4    6.433137315784778E-5   -2.540404541118567E-4    2.461165169002294E-4    3.421566351957271E-1    4.177270360961695E-1

 1.687500000000000E9     3.752609994415642E-1    3.944555284005139E-1   -1.362127478052633E-4    2.821911884663158E-4   -2.115380945385403E-4    1.698280387499397E-4   -4.160011761847000E-4    2.665371995682958E-4
                        -1.267233657305480E-4    2.865445659777331E-4    3.718239904624262E-1    4.025779777618909E-1    1.078314112886553E-4   -2.399856383519289E-4   -1.320096513221209E-4    1.122471695829510E-4
                        -2.032854642422941E-4    1.934882216117182E-4    1.186418713954139E-4   -2.604368665088222E-4    3.788982077727948E-1    3.961709974715472E-1   -1.132574962316074E-4    3.236815248079795E-4
                        -4.376181759055268E-4    2.820121955633052E-4   -1.225937146899446E-4    1.101612390892324E-4   -1.085125390521399E-4    3.527241211003418E-4    3.544843540395507E-1    4.045591258361321E-1

 1.700000000000000E9     3.875656726114927E-1    3.800866879775155E-1   -1.544977471152039E-5    2.705187027911784E-4   -1.232243926815885E-4    2.587038650123603E-4   -1.849686988712626E-4    4.409121870160360E-4
                         1.418009853643406E-5    2.953960391436453E-4    3.836863346215094E-1    3.872697355045135E-1    9.271796001898122E-6   -2.217647011136997E-4   -8.238115429681177E-5    1.338231899010704E-4
                        -1.138464269204735E-4    2.441720489450747E-4    1.328796336575936E-6   -1.940648451019783E-4    3.920061280670152E-1    3.814463622565221E-1    7.226767266448431E-5    3.152075453294518E-4
                        -1.786918613578453E-4    4.145554205116039E-4   -7.042025972032093E-5    1.403093295078191E-4    5.690566368631699E-5    2.924827365733353E-4    3.660184902516067E-1    3.899974113122998E-1

 1.712500000000000E9     3.988951104897698E-1    3.647775070469219E-1    1.291637859474903E-4    2.188067805296382E-4    3.453492090733663E-6    2.451932249132393E-4    6.030105634437565E-5    4.248241461941660E-4
                         1.184768444234389E-4    2.047050062158127E-4    3.944571564455385E-1    3.708750759327387E-1   -4.431568482808046E-5   -1.524340769079624E-4   -3.219652956340234E-5    1.614774324388199E-4
                         2.025122849262007E-5    2.390163569308440E-4   -5.001034729805203E-5   -1.385470258176480E-4    4.042544748502759E-1    3.657475567926914E-1    1.651884222613532E-4    2.050741597862606E-4
                         8.330309210673776E-5    4.372017908871372E-4   -5.781541288057404E-6    1.778211566158667E-4    1.796219908297682E-4    2.157478083045458E-4    3.766236030793881E-1    3.743685214327640E-1

 1.725000000000000E9     4.090442628634428E-1    3.484751150595973E-1    1.558853857342375E-4    1.234560509174550E-4    1.304814257167834E-4    2.079128982283591E-4    2.461297443743732E-4    2.900175025240833E-4
                         1.669986205041361E-4    1.203197836698802E-4    4.041175540626128E-1    3.535498924447171E-1   -3.164594767475378E-5   -9.395800169565432E-5    4.584093925228661E-5    1.781289862312463E-4
                         1.162059180807654E-4    2.116640335568976E-4   -3.783786789355917E-5   -9.745224908280603E-5    4.154437965779481E-1    3.491437148072723E-1    1.858341213975616E-4    7.313922104362908E-5
                         2.681283608022047E-4    2.901461942335474E-4    7.133793733330857E-5    1.772953463502395E-4    1.887740540641462E-4    7.364369187704638E-5    3.863701257172583E-1    3.577974545159920E-1

 1.737500000000000E9     4.182345584905796E-1    3.311002822466416E-1    1.821730016467718E-4    3.164278800858389E-5    1.996128631157854E-4    1.329256583217929E-4    3.158434993013450E-4    6.073190220494872E-5
                         1.740617148163855E-4    5.011427628385958E-5    4.126950643757424E-1    3.351802907418236E-1   -5.225036761280384E-5   -1.260664366134957E-4    1.385608150605382E-4    1.240677601748360E-4
                         2.032907262978469E-4    1.094122870217053E-4   -3.425000215178521E-5   -9.641219247478207E-5    4.255008465936786E-1    3.316341589092470E-1    1.464349523588659E-4   -5.024604331289773E-6
                         3.509395775004003E-4    7.889277132761097E-5    1.441695507261952E-4    1.564221540797700E-4    1.656335092535694E-4   -2.502928062430188E-6    3.950807099387049E-1    3.404157598353350E-1

 1.750000000000000E9     4.263344115701816E-1    3.126453818015753E-1    1.598731501854993E-4    1.116845580830778E-5    2.009666636925955E-4    2.855603410561655E-5    2.915777501108965E-4   -1.062798299166096E-4
                         1.726434028912607E-4   -1.417137923832157E-5    4.199175446318921E-1    3.159237373855356E-1   -9.204130675369297E-5   -1.244995782512114E-4    2.093147016629430E-4    7.738934829315682E-5
                         2.061290057932138E-4    1.122995859584130E-5   -8.501333147043058E-5   -1.148635987095034E-4    4.341901391584166E-1    3.131471160596381E-1    1.669398701373414E-4   -3.779285632550590E-5
                         3.261482244933367E-4   -9.890275247364288E-5    1.804271323755416E-4    6.664133443722565E-5    1.260758536936432E-4   -2.767062357352559E-5    4.024798734368004E-1    3.222818893803961E-1

 1.762500000000000E9     4.330378123328423E-1    2.932188555708970E-1    1.335125428857261E-4   -8.252591542132415E-5    1.684656100116071E-4   -5.838595792013817E-5    2.151770638668796E-4   -2.591652526126958E-4
                         1.263073578831332E-4   -5.449376191653343E-5    4.255615804222633E-1    2.960330102041326E-1   -1.544149016588912E-4   -8.860867789316339E-5    1.930189243837917E-4   -3.415916921762511E-5
                         1.802668549535902E-4   -7.859090163762413E-5   -1.200060945531774E-4   -9.908138193874571E-5    4.413477704822761E-1    2.938942053346059E-1    9.703334097926056E-5   -7.435427989386724E-5
                         2.090961542188326E-4   -2.300656237022470E-4    2.130479725959162E-4   -4.097301666043746E-5    1.216490349423567E-4   -7.888724020675391E-5    4.084228306138085E-1    3.037056077181138E-1

 1.775000000000000E9     4.383348351117904E-1    2.731997500690778E-1    9.487321248347191E-5   -1.268484670079781E-4    8.923373806157296E-5   -1.102698212373429E-4    5.734797375903443E-5   -2.979993611188783E-4
                         9.601862224171147E-5   -1.337068008276399E-4    4.296284714519459E-1    2.756034652025700E-1   -1.498999532462240E-4   -2.448382756762863E-5    1.493966495221549E-4   -1.369302943273438E-4
                         1.169905835988096E-4   -1.340235021137532E-4   -1.779829142895825E-4   -1.689532498610246E-5    4.469219434796829E-1    2.739331712767404E-1    4.618100424962590E-5   -1.073198898791879E-4
                         5.980761099872788E-5   -2.801958791014567E-4    1.575779403088489E-4   -1.017182851820406E-4    4.893275014110744E-5   -1.012261276115836E-4    4.127763790442839E-1    2.848621155801390E-1

 1.787500000000000E9     4.422105756249628E-1    2.528055526677745E-1    2.016251471493107E-5   -1.873052655765962E-4    4.890982851427157E-5   -1.188401666231895E-4   -7.855414744886622E-5   -2.505626437293092E-4
                        -2.548490342713018E-6   -1.557635710283542E-4    4.318846171509385E-1    2.546365578893351E-1   -1.511774903722759E-4    4.581712312466746E-5    1.061982471198295E-4   -2.084868217190633E-4
                         7.466055167025129E-5   -1.332834066992693E-4   -1.634529747332576E-4    4.535578350269624E-5    4.507868369077075E-1    2.532481195584491E-1   -3.602321713120686E-5   -1.186546129679816E-4
                        -9.616750474117262E-5   -2.608963740087856E-4    7.304661720018666E-5   -1.992655173873271E-4   -3.571903147276848E-5   -1.186393978261501E-4    4.154554851323130E-1    2.655575572011095E-1

 1.800000000000000E9     4.448458633819681E-1    2.322200263082200E-1   -1.125010140052525E-4   -1.227728610049182E-4    3.263671451819629E-5   -1.392471182535412E-4   -2.230342333930374E-4   -1.801409840368932E-4
                        -9.687570876550432E-5   -1.068575377467865E-4    4.322267508422046E-1    2.333828785567360E-1   -1.438789762227083E-4    7.399310234768775E-5   -7.299128294615124E-6   -2.329947745430549E-4
                         1.842292649900220E-5   -1.463780948598178E-4   -1.468094416667901E-4    9.423885519302639E-5    4.533190592528376E-1    2.321662166718012E-1   -9.922487109097241E-5   -5.976461201344274E-5
                        -2.274335834759381E-4   -1.689109147634596E-4    1.016129358672360E-5   -2.331516247862998E-4   -8.052900905284482E-5   -5.143666710985790E-5    4.164063548086698E-1    2.460207070325950E-1

 1.812500000000000E9     4.457337162532289E-1    2.114236053977921E-1   -1.373498701551395E-4   -6.597798356167857E-6   -5.811314242288596E-5   -1.663751537438036E-4   -2.474343861808490E-4   -1.038002667343685E-5
                        -1.337749715378827E-4   -4.006364366174031E-5    4.307921777872899E-1    2.119596495246950E-1   -1.023293014308794E-4    1.189274906973048E-4   -1.302747228975250E-4   -1.956080628902600E-4
                        -5.839986725227495E-5   -1.527610131279252E-4   -1.128679978937327E-4    9.891919999634767E-5    4.543332276168865E-1    2.106265021423259E-1   -1.011123286950441E-4    3.411655662674717E-5
                        -2.494576229925125E-4   -3.288570397211439E-5   -1.072828475037832E-4   -1.856932630979538E-4   -7.277784805306318E-5    1.338369918726899E-5    4.159159021372455E-1    2.260416891434472E-1

 1.825000000000000E9     4.450261958906490E-1    1.906927080588550E-1   -1.042800522745555E-4    6.088306674679497E-5   -1.321629492663286E-4   -1.208084962325072E-4   -2.377247871933960E-4    1.288678638234429E-4
                        -1.554433713459221E-4    3.968006335667677E-5    4.275530546946288E-1    1.907038774307152E-1   -7.012438032615067E-5    1.388789993658425E-4   -1.999358864660483E-4   -1.229316071610052E-4
                        -1.109209777064766E-4   -1.322663473326921E-4   -6.200161201835733E-5    1.236574629155227E-4    4.537925150029402E-1    1.889763227398333E-1   -6.059062221717396E-5    8.894721994204273E-5
                        -2.225336412692571E-4    1.084888281304028E-4   -2.045639070434869E-4   -1.139656463924339E-4   -4.951076993611976E-5    8.547770882302985E-5    4.138840756605184E-1    2.059264948467573E-1

 1.837500000000000E9     4.423536865034088E-1    1.698860365267238E-1   -7.509345057710230E-5    1.143056181512927E-4   -1.928348930568889E-4   -8.587423998967159E-5   -1.176630472685587E-4    2.368399508096376E-4
                        -5.962874174222017E-5    1.182782102829660E-4    4.223257681877874E-1    1.698887843983544E-1   -5.519646142529110E-6    1.720753347368843E-4   -2.681127183702775E-4    8.663526697715827E-6
                        -1.673976979189827E-4   -7.540090752836919E-5    3.030338932636829E-6    1.818594325563378E-4    4.516476496965273E-1    1.675135766759895E-1    1.591662043377600E-5    9.970443999603947E-5
                        -1.560852035242704E-4    2.308964206797610E-4   -2.537759461991603E-4   -1.364609014866481E-5   -8.695330988700207E-6    1.045181775291343E-4    4.104146206530879E-1    1.860514538103114E-1

 1.850000000000000E9     4.378920323377639E-1    1.493783912879386E-1    6.987716037590410E-6    1.422722810550049E-4   -2.234238902066744E-4    1.130643807572195E-5    3.691211758847993E-6    2.586414066155872E-4
                         5.042219555816856E-6    1.355211283456838E-4    4.152374743360021E-1    1.498179577404745E-1    1.264979279328989E-4    1.878614718384751E-4   -2.123920690423666E-4    1.303382919229786E-4
                        -2.101137345065233E-4    7.985065311225860E-6    6.878680647011281E-5    1.898358365710460E-4    4.478652452241204E-1    1.465412963868267E-1    7.630258684499284E-5    1.004498081388801E-4
                         1.055769479568371E-5    2.481835704986127E-4   -2.276634970231922E-4    1.466421941878641E-4    6.092309432536760E-5    9.600287338167153E-5    4.054182134459972E-1    1.665964896765928E-1

 1.862500000000000E9     4.315899704521346E-1    1.289827432647150E-1    7.228127646213703E-5    9.896242312475083E-5   -2.006851573666503E-4    1.272100538124216E-4    1.405279590192569E-4    2.039381613365508E-4
                         8.679287576959449E-5    1.189050837798116E-4    4.063887346723259E-1    1.306103336623745E-1    1.614572307495261E-4    1.234384346490613E-4   -1.278660168243322E-4    2.505307708664344E-4
                        -1.931938769068661E-4    1.396767423688918E-4    1.673252329168954E-4    1.111876058809103E-4    4.424080352981881E-1    1.261064598482181E-1    1.121620909435132E-4    3.877253709966999E-5
                         1.365029249182476E-4    2.150050493469215E-4   -1.170409753868685E-4    2.322109483264061E-4    1.317429562883808E-4    5.292206923976351E-5    3.988259109385606E-1    1.478667771043020E-1

 1.875000000000000E9     4.233661135430762E-1    1.090400510804701E-1    1.403063061700285E-4    6.610608114602704E-5   -1.147394265734072E-4    2.242263451584064E-4    2.454349428130598E-4    7.891377497372192E-5
                         1.388071413019478E-4    6.146002001650607E-5    3.957856435637876E-1    1.123800130175013E-1    2.050530249084913E-4    3.357278024948442E-5    3.360476698347359E-5    2.632698564929909E-4
                        -1.079278396989225E-4    2.321383826576467E-4    2.063981770012475E-4    1.833664098702739E-5    4.352003849972719E-1    1.062147692469748E-1    1.357073616597067E-4   -1.635411825949716E-5
                         2.369029780096121E-4    8.885037532488005E-5    3.997353191508240E-5    2.698974201298125E-4    1.478650515266199E-4    2.089099399566037E-5    3.903827016257297E-1    1.299672215309259E-1

 1.887500000000000E9     4.133756254673546E-1    8.965693495267747E-2    1.807870954852097E-4    1.256399752035834E-5    4.093112690183435E-5    2.347627099732184E-4    2.404650739765012E-4   -4.441686211995707E-5
                         1.334888125039850E-4    1.520553371413442E-5    3.834437657771645E-1    9.521831701053682E-2    1.857587091721710E-4   -5.318723971993638E-5    1.579606232989307E-4    1.717493064646464E-4
                         3.513788260838759E-5    2.560204977092522E-4    1.853147210199436E-4   -5.798570847375001E-5    4.259874118493904E-1    8.707132854461720E-2    1.256910731392356E-4   -6.511679342423150E-5
                         2.324418780441053E-4   -4.982573786225315E-5    1.608472265446450E-4    2.159299983259156E-4    1.371500366311214E-4   -7.067196817173773E-5    3.800458266533147E-1    1.129864587070159E-1

 1.900000000000000E9     4.017762911898243E-1    7.125604144685613E-2    1.445684741274395E-4   -1.085067157149417E-4    1.688558731578849E-4    1.927177878198132E-4    1.250957524830717E-4   -1.578010951904290E-4
                         1.601106198545982E-4   -9.854678062655353E-5    3.692792160940284E-1    7.943328955649105E-2    1.421871453394524E-4   -9.025547996866580E-5    2.401140837987060E-4    1.052057410381465E-4
                         1.804933214367679E-4    1.954505114351622E-4    1.528714838491965E-4   -9.214670941998217E-5    4.150498376215422E-1    6.872659971558465E-2    9.284303073815980E-5   -1.207357865400596E-4
                         1.610561841178931E-4   -1.670880168058731E-4    2.449125861088093E-4    9.746053294264071E-5    1.005900326107201E-4   -1.161596574126297E-4    3.679687320617349E-1    9.698237970900365E-2

 1.912500000000000E9     3.886757624482409E-1    5.397258144533498E-2    6.917159320425390E-5   -1.674092454612094E-4    2.458850452185666E-4    5.677711330947847E-5    1.480355300446900E-5   -1.957822412061285E-4
                         8.541261610606115E-5   -1.404327956183142E-4    3.535694237051447E-1    6.503463487776415E-2    1.060183742289073E-4   -1.594384038649724E-4    2.447296273427602E-4   -7.888285494753647E-5
                         2.789568915295689E-4    7.607814003860122E-5    7.731177919257801E-5   -1.592074159348811E-4    4.024156876040283E-1    5.118319230161015E-2    6.492454940503415E-5   -1.975999483988311E-4
                         1.211320930998714E-5   -2.113901562222488E-4    2.397859693391668E-4   -6.957295008398095E-5    4.109095947893707E-5   -1.679209436212601E-4    3.542790982542751E-1    8.198132581247186E-2

 1.925000000000000E9     3.741072016072508E-1    3.832039179901022E-2   -2.007507258089133E-5   -1.735462266413751E-4    2.349918319453024E-4   -7.120053030202603E-5   -9.138242061796105E-5   -1.821423232884294E-4
                        -4.164067690819677E-6   -1.563398953314154E-4    3.366906537281156E-1    5.239437634680715E-2    4.470219218699516E-6   -1.946617919540397E-4    1.938726777787207E-4   -1.980019986538622E-4
                         2.446542324693623E-4   -8.919403742388390E-5    1.270747790203259E-5   -1.923856066793630E-4    3.882856321228475E-1    3.466489085242908E-2   -5.180488689181580E-5   -1.756927132547158E-4
                        -1.053936672727641E-4   -1.817925641990576E-4    1.865175730112670E-4   -1.760125190559212E-4   -3.882323615281821E-5   -1.976564041078705E-4    3.391921328033339E-1    6.824641324834217E-2

 1.937500000000000E9     3.581252401734914E-1    2.423520254351516E-2   -7.465510122830797E-5   -1.237422547127209E-4    2.126311086257751E-4   -2.277452957318817E-4   -1.827034129402020E-4   -7.077128539015029E-5
                        -6.866103434460259E-5   -1.574251452113825E-4    3.186846134867166E-1    4.153332345403721E-2   -6.517393978946629E-5   -1.807936699631819E-4    4.199272175685150E-5   -2.560712898443128E-4
                         1.732563365875938E-4   -2.231986000207818E-4   -6.097862285100920E-5   -1.675697065093849E-4    3.728979376027989E-1    1.955740280406135E-2   -1.316876361246764E-4   -1.576815746912065E-4
                        -1.878091390935666E-4   -7.812296842787256E-5    6.151155364531450E-5   -2.414348129176650E-4   -1.107740097122169E-4   -1.498945916727424E-4    3.229278634173536E-1    5.606210551667173E-2

 1.950000000000000E9     3.408221608459782E-1    1.208984226854970E-2   -1.302416466583304E-4   -1.148198673293007E-4    3.145673987879616E-5   -2.970065648582868E-4   -1.997177017663736E-4    2.925454685058207E-5
                        -1.155192126770652E-4   -1.181473746562807E-4    2.998200118501323E-1    3.277615071680519E-2   -1.474773392183898E-4   -1.278480321887366E-4   -8.911660692810301E-5   -2.223519031785238E-4
                         1.662185598281912E-5   -2.680513319320228E-4   -1.228273129798804E-4   -1.478830269510621E-4    3.562584294821782E-1    5.916595852466029E-3   -1.844783995989880E-4   -7.838370185841766E-5
                        -1.903540436580708E-4    4.211977695792838E-5   -1.121750737341564E-4   -2.221951765356949E-4   -1.663843537171814E-4   -9.735187703651543E-5    3.056465982174346E-1    4.573496923954493E-2

 1.962500000000000E9     3.224066110139746E-1    1.912410086162905E-3   -1.388967107874408E-4   -6.369678106129413E-5   -1.348333619833209E-4   -2.469574880715295E-4   -1.267985533902741E-4    1.207415195985385E-4
                        -1.476110205685659E-4   -6.979224929911226E-5    2.803083601100647E-1    2.633272658684255E-2   -1.765362570876633E-4   -8.790512465407621E-5   -1.647587980131621E-4   -1.469228366599287E-4
                        -1.140471159445318E-4   -2.290157989580483E-4   -1.749805117227853E-4   -8.835972357926850E-5    3.386278963330629E-1   -5.922342549835411E-3   -1.812861825553720E-4   -2.066577068331212E-5
                        -1.319103064295273E-4    1.473514694893298E-4   -1.923156914532920E-4   -1.316936011248812E-4   -1.789992205643083E-4   -1.617952447774767E-5    2.874853221112634E-1    3.745670420140418E-2

 1.975000000000000E9     3.029327231589022E-1   -6.205816640611105E-3   -1.647262143506491E-4    1.964734571352744E-5   -2.212408642803650E-4   -1.061860268987545E-4   -3.087849384968390E-5    1.802129670554030E-4
                        -1.695074868772806E-4    7.672069074899037E-6    2.602756120938493E-1    2.232770391735014E-2   -2.066505640692635E-4    1.909332659764205E-6   -2.097479208687184E-4   -6.595674091209095E-6
                        -2.293625033268411E-4   -1.347143050186408E-4   -2.186573712934282E-4   -2.496830151174018E-6    3.200466033225689E-1   -1.567974542927478E-2   -1.868099737322248E-4    5.298023080260412E-5
                        -3.679911737215227E-5    1.486602912944913E-4   -2.194227695453911E-4   -2.002474821998073E-5   -1.910851481929680E-4    6.729616643411490E-5    2.685683679360085E-1    3.159053951935302E-2

 1.987500000000000E9     2.826474486462305E-1   -1.222301656701235E-2   -1.600182233434731E-4    8.090161642409798E-5   -2.260814151088488E-4    2.730066247761999E-6    6.830412378411225E-5    1.564279499397978E-4
                        -1.401860097044855E-4    5.438136517839250E-5    2.400109038912053E-1    2.098353755539052E-2   -1.914332511757197E-4    8.759444239951295E-5   -1.923715099519822E-4    1.289689776092881E-4
                        -2.452394341964257E-4    2.629042357551887E-5   -1.896327595670829E-4    9.642748260968021E-5    3.006712743697252E-1   -2.313279415273834E-2   -1.553019279429014E-4    1.332498353204887E-4
                         8.094024233444154E-5    1.471524623431597E-4   -1.844390243746323E-4    1.117380165078338E-4   -1.585223302057381E-4    1.422038003113845E-4    2.490235261835270E-1    2.812178523581655E-2

 2.000000000000000E9     2.618202272303288E-1   -1.606169098942772E-2   -1.051075938704984E-4    1.119951961289572E-4   -1.858452509957401E-4    1.526693757791433E-4    1.366553076107427E-4    6.471690964567448E-5
                        -1.228351644845843E-4    1.632706460014515E-4    2.196648026712184E-1    2.208490626746811E-2   -1.122819786183592E-4    1.710913223086041E-4   -9.367145961289854E-5    1.901878585704026E-4
                        -1.853088372783783E-4    1.416184422695631E-4   -1.448831621477182E-4    1.629762389797343E-4    2.806430350281668E-1   -2.830836224814335E-2   -8.460036669812885E-5    1.951883823768010E-4
                         1.414532669382635E-4    8.039630877622477E-5   -9.312759143603612E-5    1.923643295960633E-4   -7.960058698294651E-5    1.952904749663190E-4    2.291426494418149E-1    2.714090434421488E-2

 2.012500000000000E9     2.407745972905309E-1   -1.815772408553824E-2   -6.113101328657291E-5    1.769530065647398E-4   -7.270743805316680E-5    2.297511122465941E-4    1.212406561134917E-4   -4.503829645844506E-5
                        -5.873788106473520E-5    1.492628393976107E-4    1.998872297428156E-1    2.511390407799644E-2   -4.111466290327558E-5    2.033569381234024E-4    9.903241808676509E-6    1.836036036936644E-4
                        -6.004891782769039E-5    2.287366509198316E-4   -4.563451526511787E-5    2.175501843108007E-4    2.603142309444456E-1   -3.163943987614456E-2   -4.703917222722584E-6    2.137687361101434E-4
                         1.387347114774579E-4    8.133034661080810E-8    2.569012529064784E-5    2.052484031425512E-4   -1.875535690786179E-5    2.157192340755641E-4    2.093290248226682E-1    2.815436292337363E-2

 2.025000000000000E9     2.200983776334133E-1   -1.775757876171385E-2    3.656455692800014E-5    1.891268845862300E-4    2.838405328581539E-5    2.045524512482792E-4    1.053110480660527E-4   -8.528157462827930E-5
                         5.599723331525511E-6    1.582255515153603E-4    1.807247282652902E-1    3.058153984044670E-2    6.558323023771447E-5    2.053688237917318E-4    1.556152110836541E-4    1.530456622401558E-4
                         5.745285064715834E-5    2.197026059897919E-4    7.641531489606359E-5    2.009258748719949E-4    2.397507489339471E-1   -3.261563036032592E-2    9.368958096442920E-5    2.062441603497107E-4
                         1.207422243322455E-4   -7.172941916455638E-5    1.370710222494011E-4    1.453825806870942E-4    8.839753589918019E-5    2.009391778237971E-4    1.899033735986771E-1    3.153699243835863E-2

 2.037500000000000E9     2.000769583427205E-1   -1.487386223975806E-2    1.053282228780437E-4    1.418340378596202E-4    1.691633861352227E-4    1.382803027076341E-4    1.796341594697096E-5   -1.420718875239341E-4
                         9.481032695036439E-5    1.749163515847294E-4    1.627681552112782E-1    3.844298140795473E-2    1.877347445620079E-4    1.695131838589695E-4    1.649704711283063E-4    4.140040751262989E-5
                         1.485138624929861E-4    1.367067376944137E-4    1.559047945686627E-4    1.433497278400592E-4    2.193112248508403E-1   -3.120190130585938E-2    1.673743161855159E-4    1.706763589719346E-4
                         4.781563383200450E-5   -1.195192187269444E-4    1.673478872623298E-4    4.467142033718543E-5    1.391011616035035E-4    1.569409553894860E-4    1.712464244104355E-1    3.739699675908519E-2

 2.050000000000000E9     1.811261907584144E-1   -9.508424431898590E-3    1.375757171983302E-4    8.152979916668615E-5    2.163286560543095E-4    1.838251702771290E-5   -6.793428018413412E-5   -7.597091212756679E-5
                         1.243626876061499E-4    7.129744003564264E-5    1.462949031222797E-1    4.825768521189683E-2    2.178433417038390E-4    2.692446976221158E-5    1.717810064132015E-4   -6.104987935313552E-5
                         2.086891626035435E-4    2.999337558593569E-5    1.917976459578774E-4    5.309471465451569E-5    1.995549246463753E-1   -2.770547933620476E-2    2.195011904394469E-4    7.354165140327399E-5
                        -3.926497429946797E-5   -1.114853731381215E-4    1.695029033164557E-4   -7.895836529934230E-5    1.879854130901127E-4    5.655251494727510E-5    1.538769196193866E-1    4.548880505879833E-2

 2.062500000000000E9     1.633447613836011E-1   -1.910713174710126E-3    1.736686224120925E-4    4.832245512337687E-5    1.592003452307537E-4   -5.697638549546731E-5   -8.693685233697350E-5   -7.058449537078155E-5
                         1.435082548614119E-4    4.198437816368509E-5    1.316114060092722E-1    6.000426743346219E-2    1.947161330979020E-4   -5.346713531772511E-5    1.120075312023964E-4   -1.387310529337707E-4
                         1.635083470516090E-4   -6.400512063419409E-5    1.820901231577069E-4   -6.269797226013296E-5    1.807877224282465E-1   -2.211311699309306E-2    1.893988383085071E-4   -2.240651226965952E-5
                        -9.110725892416753E-5   -6.323947767462847E-5    9.661214795410932E-5   -1.394947266420372E-4    2.135811178211359E-4   -1.358890186334503E-5    1.380159953210808E-1    5.567882095476058E-2

 2.075000000000000E9     1.469506402358002E-1    7.862704665497967E-3    1.414916900522931E-4   -5.792379982519164E-5    7.724039939572981E-5   -1.413102644722173E-4   -1.251653645722074E-4    1.939970622380660E-5
                         1.492209927205025E-4   -7.379338749084252E-5    1.189406762870617E-1    7.346993548962948E-2    1.530370672032066E-4   -1.368235486279651E-4    1.278661025351128E-6   -1.590961798682505E-4
                         9.592096839324788E-5   -1.528425157755335E-4    1.446576782540382E-4   -1.483516749571737E-4    1.632807810619161E-1   -1.449643954503440E-2    1.778925271050764E-4   -9.697389865779703E-5
                        -1.160945498398683E-4   -1.858903857041724E-5   -2.946867346163117E-5   -1.678319287584568E-4    1.843550003869823E-4   -1.046867339399754E-4    1.240020334119677E-1    6.782344818698809E-2

 2.087500000000000E9     1.320124394272943E-1    1.951664338962886E-2    1.189577239149184E-4   -1.187291645124931E-4   -1.062803257196097E-5   -1.752919351751645E-4   -4.770855153603076E-5    4.195253360615851E-5
                         1.358837912086116E-4   -1.067932451953888E-4    1.082932071003822E-1    8.850907017735989E-2    6.174815010267949E-5   -1.822955372505349E-4   -7.650670323509601E-5   -1.038251243349469E-4
                        -6.137251238061926E-6   -1.712909017003897E-4    5.023403505595920E-5   -1.841548564683865E-4    1.473159053037593E-1   -4.996816391892136E-3    9.198682641895497E-5   -1.814306200286880E-4
                        -6.550543307750306E-5    5.445471088135190E-5   -8.477392437601490E-5   -1.123243324258307E-4    9.156189599704420E-5   -1.580709469466985E-4    1.117294085408201E-1    8.173113050143947E-2

 2.100000000000000E9     1.186435607563402E-1    3.267879328717627E-2    2.317194272754131E-5   -1.602773708881642E-4   -1.175939733033178E-4   -1.189092446750918E-4   -6.942128912294489E-5    8.794101443881149E-5
                         6.053110652518600E-5   -1.254418473643634E-4    9.969351146587933E-2    1.045938792154602E-1   -8.227332863361683E-6   -1.673666577191197E-4   -1.220706052045587E-4   -4.413127497076240E-5
                        -9.462843110994280E-5   -1.337811454639479E-4   -3.537607994408105E-5   -1.693226744817020E-4    1.329778654805194E-1    6.291538332026642E-3    2.025806513378155E-5   -1.846406638559489E-4
                        -4.213127121480426E-5    7.957192575438873E-5   -1.135377247086286E-4   -5.035525896480450E-5    2.581104658567278E-5   -1.759593177625528E-4    1.014119266369023E-1    9.695659387874807E-2

 2.112500000000000E9     1.069801872134347E-1    4.680890484968704E-2   -2.314278506829417E-5   -1.434745622631225E-4   -1.290121008317844E-4   -4.124644500522666E-5    2.122801038798537E-5    9.506534222847422E-5
                        -2.525573479140390E-5   -1.627968931323140E-4    9.319381140272107E-2    1.211196177240807E-1   -1.283533188152670E-4   -1.298705369301348E-4   -1.005380825061147E-4   -2.870703729006447E-6
                        -1.327626235803326E-4   -5.947498677705143E-5   -1.116158236596221E-4   -1.517799062384221E-4    1.204691472296107E-1    1.898633967014922E-2   -3.952829441599213E-5   -1.561684974837941E-4
                         3.213695900727660E-5    8.266957488515472E-5   -1.185525020375404E-4    2.641457026496051E-5   -4.913389350659553E-5   -1.757669429139856E-4    9.312410519832866E-2    1.130160738509645E-1

 2.125000000000000E9     9.706468581458576E-2    6.170203523276719E-2   -7.795937602994923E-5   -1.383721229433306E-4   -1.204031566650551E-4    6.347660253969853E-5    4.894737367269830E-5    4.287187940061870E-5
                        -7.528417783957734E-5   -1.363835247319380E-4    8.861703658320221E-2    1.379623121858887E-1   -1.626432811659335E-4   -6.882916468644572E-5   -5.438061180339632E-5    5.647225084605210E-5
                        -1.342659362618954E-4    1.858674369774235E-5   -1.735581133998564E-4   -6.074190855651303E-5    1.096199886184612E-1    3.288694851134401E-2   -9.881694336722833E-5   -1.400829342981645E-4
                         5.267489210783695E-5    3.435007954909912E-5   -8.927007287928784E-5    5.216649422291482E-5   -9.567801167825152E-5   -1.208367236388274E-4    8.692990790167222E-2    1.295601824492120E-1

 2.137500000000000E9     8.917391416275851E-2    7.703857464962498E-2   -1.027884331478367E-4   -8.723201999340334E-5   -6.333625672892335E-5    9.934865199417410E-5    6.946123663444554E-5    1.762272265868499E-5
                        -1.173377577153792E-4   -8.712386771827711E-5    8.611796984572376E-2    1.546282305799237E-1   -1.368041993880456E-4    2.763167134814125E-5   -7.673622702004883E-6    9.161424868920617E-5
                        -4.589637085765627E-5    8.012293375106352E-5   -1.616366589594644E-4    1.669266990351740E-5    1.005053231184019E-1    4.761106910033922E-2   -1.522379783562534E-4   -5.928465267090156E-5
                         7.246249941675582E-5    3.736908684024732E-6   -3.369862820268626E-5    8.174313383308357E-5   -1.338285835386723E-4   -4.398785507170120E-5    8.284344216314514E-2    1.462584784628405E-1

 2.150000000000000E9     8.332895942776214E-2    9.248847988778129E-2   -1.212316038188634E-4   -3.034182425571750E-5   -4.061736701537941E-5    1.003181096865397E-4    3.644745851546884E-5   -4.968847092525606E-5
                        -1.305490309505341E-4   -4.048175289260692E-5    8.570785038419029E-2    1.709090791140557E-1   -1.337031373948800E-4    7.196622903586938E-5    2.235806808896139E-5    7.210601401369330E-5
                        -1.940020824610315E-5    9.248766943897765E-5   -1.180023631338462E-4    1.028200352158148E-4    9.318460609424134E-2    6.286531539748640E-2   -1.366709684386244E-4   -5.295855554567426E-6
                         6.441019575976667E-5   -1.979220359861250E-5    1.684033610705924E-5    7.005280646500364E-5   -1.543325031506664E-4    1.181771531139111E-5    8.106179691353849E-2    1.629275055496066E-1

 2.162500000000000E9     7.960757066813402E-2    1.080323493819592E-1   -1.246744913071937E-4    5.561682535400571E-5    3.444766736865234E-5    7.335948514565440E-5    3.405206198468016E-5   -5.813243024136228E-5
                        -1.270488390126800E-4    2.497866626921383E-5    8.728886920471007E-2    1.866855251734922E-1   -7.773720062462289E-5    1.266390687818933E-4    6.650521282211350E-5    1.366189829836070E-5
                         4.000299120336875E-5    9.797805320366999E-5   -6.671049549947625E-5    1.296571757712026E-4    8.769776727377042E-2    7.818579646843812E-2   -1.148765106246786E-4    7.549000916286412E-5
                         2.476973768965828E-5   -3.944297384607368E-5    5.545460584453451E-5    5.493547943912961E-5   -1.380230052183030E-4    5.888962950064283E-5    8.135865091134634E-2    1.793871957547287E-1

 2.175000000000000E9     7.782489336119766E-2    1.235541930544433E-1   -5.960914882247034E-5    7.928870049772228E-5    8.387831500495474E-5    5.983188898288914E-5   -6.212555219162631E-6   -5.984228765384415E-5
                        -9.473411924415932E-5    8.628206673631127E-5    9.061861110346069E-2    2.019237908993673E-1    2.039303999970682E-5    1.149546949671298E-4    4.419829021310040E-5    2.286135950731106E-5
                         1.027284998571822E-4    5.790342433299654E-5   -9.031039604250564E-6    1.359807524538169E-4    8.393701210404816E-2    9.342195128897524E-2   -9.591739741466830E-5    1.001719038036088E-4
                        -3.169372123419795E-6   -4.169462065562628E-5    7.901085604957685E-5   -3.660910211122399E-6   -7.476820243528579E-5    9.610840997680195E-5    8.345884050010158E-2    1.955374276124263E-1

 2.187500000000000E9     7.788246297647797E-2    1.389879078306092E-1   -2.145039884222546E-5    8.026887191366418E-5    8.282803570966297E-5   -1.052325994341512E-5   -7.022482429812948E-5   -2.764165984756463E-5
                        -6.080092543028201E-5    8.972621302811682E-5    9.553610279007328E-2    2.166354848603369E-1    6.032881120322179E-5    1.049326077691063E-4    6.404738863484340E-5   -1.887523978764219E-6
                         1.006437122765329E-4    2.156682594691617E-5    6.539772145055560E-5    1.069291774357711E-4    8.192042279629289E-2    1.083779561505368E-1   -3.363718123808738E-5    1.163534324925224E-4
                        -5.232731851502547E-5   -3.238611470389159E-5    8.190051611427327E-5   -2.952701559205410E-5   -1.344613921597695E-5    1.127551467432302E-4    8.724959714800730E-2    2.111567259914035E-1

 2.200000000000000E9     7.949127592321913E-2    1.542777160755006E-1   -4.839974984673977E-6    7.869935317151009E-5    8.338166162966896E-5   -3.444018761526303E-5   -4.564987600708515E-5   -3.084744111824386E-5
                         2.987441956384414E-5    7.701698013374848E-5    1.017149657209324E-1    2.306739484784301E-1    1.000612635995849E-4    4.832510968225843E-5    2.466033177968761E-5   -1.908365678445508E-5
                         6.092137023187134E-5   -2.976609375193091E-5    1.125829350118945E-4    4.226645147918096E-5    8.171227552218910E-2    1.230859847193755E-1    1.659636508378656E-5    1.077023303050049E-4
                        -4.929912017909954E-5    3.770416927053984E-6    4.621967709887363E-6   -5.107333472958581E-5    2.999248816405937E-5    8.112459235391642E-5    9.252919518628601E-2    2.262685305955965E-1

 2.212500000000000E9     8.242727998775448E-2    1.693130501425045E-1    4.109521531717842E-5    7.831205914570974E-5    4.260580788536255E-5   -7.769251474905313E-5   -3.150875743822646E-5    1.633161260516139E-5
                         4.304120544580488E-5    6.470353288065737E-5    1.087912363856252E-1    2.441143061755935E-1    1.349320017374035E-4    2.671880196280764E-5    5.788738527508150E-6   -4.710705435284623E-5
                         3.549915525802622E-5   -6.150209608530605E-5    1.070724491006528E-4   -1.171386096003105E-5    8.316435637951675E-2    1.373708167789695E-1    5.487979258538234E-5    7.415329417072134E-5
                        -4.395389356274402E-5    3.450146548289020E-5   -6.604264146881171E-7   -5.111069785401678E-5    4.637051513320431E-5    7.679581288753490E-5    9.903494219571189E-2    2.405279483053408E-1

 2.225000000000000E9     8.638523991970185E-2    1.839064911170784E-1    4.315487170092219E-5    3.263976398216647E-5   -5.491005257440582E-6   -1.001699307843914E-4   -1.967174446654916E-5    2.221126424197575E-5
                         5.621646215454522E-5    5.890904493272892E-5    1.168116937273165E-1    2.565231884769182E-1    9.009787334034771E-5   -4.850488133583023E-5   -2.133167695177645E-5   -2.881347886399156E-5
                        -4.520593782121110E-7   -6.867465781434492E-5    8.433332796323748E-5   -5.305589140032982E-5    8.609457637296097E-2    1.513343920894707E-1    6.375380105855972E-5    5.303569291628789E-5
                        -4.181610977140474E-5    3.209841009816189E-5   -1.060347105333878E-5   -4.495763879661040E-5    7.665928948439818E-5    4.225209860695913E-5    1.066034934068401E-1    2.539227465980861E-1

 2.237500000000000E9     9.136233906865929E-2    1.978282408837934E-1    4.912588016682120E-5    5.146947288805156E-6   -3.891568406226571E-5   -1.931018902035374E-5    2.195589393251542E-5    3.631614758266979E-5
                         4.851160698203205E-5    1.016209260169688E-5    1.255114507199643E-1    2.678702623351802E-1    6.117258503832971E-5   -6.246828662903458E-5   -5.161773645397765E-5   -9.351409602299624E-6
                        -4.781761947405728E-5   -4.642536894854797E-5    3.571051785754709E-5   -6.197352458502944E-5    9.022978780324825E-2    1.649661483638856E-1    7.076652110131391E-5    2.033855405960946E-5
                         1.435814233938191E-5    4.531820816851328E-5   -2.301851735409811E-5   -5.470259016190335E-7    8.676568199978512E-5   -7.044190659372791E-6    1.151798808557755E-1    2.662168735765486E-1

 2.250000000000000E9     9.730274367368479E-2    2.108909150888697E-1    8.469262937587559E-5   -4.525322154246786E-5   -5.602381977891683E-5   -3.091279699248835E-5    2.096287725193180E-5    6.305752894601335E-6
                         8.417448067317708E-5   -3.282776473004450E-5    1.350809831140908E-1    2.780686252230759E-1   -1.768444846067829E-5   -8.357544483992336E-5   -4.080071853165988E-5   -9.541063809301580E-6
                        -7.665216364206188E-5   -1.778290917174309E-5    1.747946220234883E-5   -9.195792173953896E-5    9.542861559729790E-2    1.780097482947123E-1    6.832425769757699E-5   -1.267040794551676E-5
                         2.970645228547366E-5    2.308827320494924E-5   -4.784709565360587E-5    4.109934848597289E-6    6.784917124091390E-5   -1.018109881445910E-5    1.249226354877123E-1    2.773981887441920E-1

 2.262500000000000E9     1.040996277625601E-1    2.229014477888793E-1    5.005003274680970E-5   -1.430110039330612E-5   -6.682550465082135E-5    2.878523794979311E-5    2.711799183503674E-5    3.125409427853257E-5
                         5.152619037977260E-5   -5.749835084535514E-5    1.455757934197133E-1    2.871651834455352E-1   -1.505430048100672E-5   -7.521738663572795E-5   -2.523889162646079E-5    4.330634168909287E-5
                        -3.521949552435446E-5   -1.319338310156071E-5   -4.443442399974256E-5   -8.732826868718352E-5    1.015170230568686E-1    1.904805230324307E-1    3.169623981405490E-5   -3.401379405199297E-5
                         3.340189101583841E-5    9.072705668876446E-6   -2.414874537529586E-5    2.013751483014594E-5    5.215719215366126E-5   -5.154230768134319E-5    1.357124528094629E-1    2.876205996332264E-1

 2.275000000000000E9     1.119417543500515E-1    2.337948076960120E-1    1.680849122635383E-5   -7.729814916136787E-5   -2.268485375608601E-5    1.355113584622601E-5    4.261070467747024E-5    3.882176385551907E-6
                         5.350140266039848E-5   -5.398843342327023E-5    1.567521299223481E-1    2.953763185944131E-1   -3.512065964960665E-5   -5.768305009323830E-5   -3.068334542948616E-5    3.800937567921484E-5
                        -4.281082482274312E-5    3.910877088833393E-5   -5.907826825545923E-5   -5.090736110039015E-5    1.083786023667991E-1    2.022395870887921E-1    2.511533605311812E-5   -5.234729602464239E-5
                         3.430786904605834E-5    7.469462072589987E-6   -1.725656393527417E-5    2.558605803591893E-5    1.340876566476875E-5   -5.099037380409950E-5    1.471661696062510E-1    2.969611219273057E-1

 2.287500000000000E9     1.208846040482100E-1    2.437469575285098E-1   -1.537514221815293E-5   -4.861844047592008E-5   -3.789903056158976E-5    8.719377839289782E-5    1.852793144463258E-5   -2.520103891358540E-5
                        -2.074307518290954E-5   -4.940474676903702E-5    1.687175042344309E-1    3.027165003545153E-1   -8.291032071772834E-5    2.064755979762873E-6    1.231549659706672E-6    5.575317883671306E-5
                         9.962411493588563E-6    3.788307436332824E-5   -7.684149532297645E-5   -2.210870126995523E-5    1.160420103516180E-1    2.130573569399102E-1   -3.176725088435425E-5   -7.369283657110698E-5
                         3.340712693383031E-5   -4.140829352746452E-5   -2.076980024404545E-5    2.064732240088895E-5   -1.546414781162405E-5   -4.431028671806552E-5    1.592931845985148E-1    3.053813128458855E-1

 2.300000000000000E9     1.308587855201122E-1    2.528406372366027E-1   -2.623629986785154E-7   -5.368127531220998E-5    2.212190009807812E-5   -1.575499085830099E-6    2.719091004128298E-6   -6.064761782962123E-5
                        -1.402305146720130E-5   -1.111935812484075E-5    1.812659043066007E-1    3.093080742422288E-1   -4.635833989202502E-5    2.823292663945473E-5    2.394351318670106E-5    1.795202527942139E-5
                        -1.319011216059876E-5    1.622109062565395E-5   -5.766758698721858E-5    1.466738561735623E-5    1.244830141116767E-1    2.228929959774496E-1   -2.825729472565890E-5   -4.726355580450926E-5
                         5.810924385322038E-6   -2.451514088467000E-5    1.900482003856994E-5    5.647885330703145E-5   -3.936264360333359E-6   -4.472476701878671E-5    1.719264103915213E-1    3.128864460320831E-1

 2.312500000000000E9     1.418032644880189E-1    2.611159040489288E-1   -5.903808082499618E-5   -9.369954255380253E-6    3.207413570554820E-5    2.297341043046526E-5   -1.013242448689120E-5   -3.918948113703503E-6
                        -4.568977795419093E-5    4.573412640958069E-6    1.940005600006947E-1    3.151024492416412E-1   -2.980899738701592E-5    6.343217738402222E-5    1.730459192839856E-5    4.607988804080643E-5
                         2.957614198778470E-5    2.385650514624162E-5   -2.979316626047334E-5    6.809826726748851E-5    1.337277870273608E-1    2.316521223571440E-1   -5.034368565643848E-5   -2.581087912695710E-5
                        -8.201977418862874E-7   -2.712780556751728E-5    8.439909317965430E-6    4.571509563058999E-6   -1.622658120424119E-5   -3.658489682146707E-5    1.850241257689297E-1    3.192272606420724E-1

 2.325000000000000E9     1.533883539849214E-1    2.687423502624702E-1   -6.409868236293830E-5    1.184258434349142E-5    1.680587070075257E-5   -1.336346616894698E-5   -1.001845166177524E-5   -6.204589194570866E-6
                        -4.132912754252678E-5    7.792749190941814E-6    2.069504260903287E-1    3.199544547687833E-1   -4.428115246645026E-6    6.772791870594697E-5    1.312842309215920E-5    1.783991621950759E-5
                         2.128306930147850E-5    1.686924786345206E-5   -2.821325389956349E-6    3.705329730099896E-5    1.438333932393368E-1    2.394337184699542E-1   -3.808198526000693E-5   -1.056454932459039E-5
                        -3.161960377731610E-5   -8.838514327174281E-6    3.270981736560616E-5    3.586184375577858E-5   -3.220786813325706E-5    4.898728606100051E-6    1.982953709230190E-1    3.244569542942140E-1

 2.337500000000000E9     1.653707520643404E-1    2.758881457622578E-1   -2.886597980157894E-5    8.863905679285623E-6    3.033004940975808E-5   -1.804187787321747E-5   -9.309403928066452E-6    3.673036859465173E-6
                        -4.151806586619676E-5    2.738504775731633E-6    2.200014584114912E-1    3.239801038118874E-1   -5.163062683751663E-6    3.933439795718444E-5   -1.946920218412841E-5    6.950547511108547E-6
                         1.517162801429437E-5   -1.869477509837730E-5    1.051331661011564E-5    6.453291235093960E-5    1.547197197338805E-1    2.463844251135172E-1   -5.049167099120418E-5    5.145353911586175E-5
                        -3.398340832157647E-5   -2.118750456000704E-8    2.289696370396688E-6   -9.992895601715514E-6   -3.765798779287165E-5    1.008326067745389E-5    2.118458332561629E-1    3.287653623384880E-1

 2.350000000000000E9     1.774454299188147E-1    2.821875508390545E-1   -2.237677929587922E-5    1.675896064585743E-5    1.738818538132940E-6   -3.843010881135447E-5   -2.627688041083855E-5    1.064424278574620E-5
                         3.343880516564406E-5    2.838008988364963E-5    2.331210915849584E-1    3.269243106324020E-1    3.762345000282827E-5    5.466549192879588E-5   -1.329487739661618E-5   -1.187789856077242E-5
                         6.908246614749163E-6   -2.712198101274433E-5    4.254622462238326E-7    2.527207579405917E-5    1.661810156095719E-1    2.525185354362302E-1   -1.477736616390880E-5    2.756494070320070E-5
                         1.685513667842935E-5    1.363166405582469E-5    4.795543460438474E-6    6.636025718332511E-7   -2.503837427722305E-5    1.869607124303225E-5    2.256364598471689E-1    3.318425345282063E-1

 2.362500000000000E9     1.894625840116350E-1    2.875688361530804E-1   -1.846939820235876E-5    5.586526811347866E-5   -1.158658448533426E-5   -3.157383807534081E-5    6.939375537607880E-6    2.541143960735814E-5
                         7.930513145611971E-6    2.767149231076123E-5    2.462830865586852E-1    3.287497084482865E-1    1.697977992739859E-5    2.489042454259709E-5   -4.287694763736447E-6    1.586373346980920E-5
                         1.340413567651716E-5   -5.151468360505599E-5    1.378250589957141E-5    4.466411633727523E-6    1.780603938546953E-1    2.578772232376292E-1   -1.570799129391031E-5    2.493950627247866E-5
                        -4.747647322784275E-6   -2.381027066988105E-6    8.503650914575840E-6    1.821738368361696E-6   -8.487442935519116E-6    3.074539217759788E-5    2.397294375341234E-1    3.337114905102921E-1

 2.375000000000000E9     2.014944544818084E-1    2.918266059172409E-1    3.597953048712776E-5    1.499240667754071E-5   -3.292141325320354E-5   -5.122727302402304E-5    1.185791380410307E-5    2.480468436861716E-5
                         2.373995648190651E-5   -1.739549042347892E-6    2.596119393588227E-1    3.294907594943459E-1    1.644086233532481E-5    2.012437663336156E-5   -5.268250874977239E-5   -1.877369181769141E-5
                        -2.219380035747707E-5   -8.751043847198077E-6    5.174450586855066E-5   -1.162085306187195E-5    1.901299539747318E-1    2.624260285075050E-1    1.064659993795315E-5    3.698160108600110E-6
                         1.538800187931039E-5   -8.057033989049928E-6   -3.242212253583269E-6   -2.581153999000328E-5   -2.270484398126492E-6    4.086542032253890E-5    2.538957120237491E-1    3.346288834841974E-1

 2.387500000000000E9     2.135636074655998E-1    2.947679470937088E-1    2.410236941287837E-5    2.097157840107671E-5   -4.749165137912690E-5    7.131803714843171E-6    2.239132517723752E-5    1.139996350206032E-5
                         3.271828137063713E-5    1.087031310364605E-5    2.730927861855005E-1    3.292568195395748E-1    3.575058758096629E-5   -2.943723947388526E-5    2.093187795371139E-5    2.549670235336346E-5
                        -2.627494964226703E-5   -8.491999105968413E-6    4.387160353930060E-5   -1.069832151992559E-5    2.021391225478643E-1    2.660682167896665E-1    1.484406773175939E-5   -6.168135743637266E-7
                        -8.669124597346891E-6    1.874104349780048E-5   -3.467576576795623E-5   -2.675625041109711E-5    1.501028365461439E-5   -1.181137403347700E-5    2.682195322653484E-1    3.347305604668603E-1

 2.400000000000000E9     2.258702605103882E-1    2.963775497022446E-1    2.962839388576200E-5    1.593171148290232E-5   -1.888727505967488E-5    7.171254388070914E-6    2.010323640311911E-5    3.224609106216467E-5
                         4.602556367342770E-6   -3.467368420200681E-6    2.867129455987236E-1    3.284301986569445E-1    3.436564913154961E-5   -1.244064413015224E-5    7.390801841669933E-6    4.008589073870244E-5
                        -4.114482296472581E-5   -2.530210222442417E-5    4.765338952894181E-5   -4.359150963085909E-5    2.141533343632739E-1    2.687524884138118E-1    3.491980736589578E-5    1.042307337371763E-5
                         2.036509136427516E-5    3.592586804541421E-7   -1.045034200397619E-5    3.237302115630195E-5    5.007213582866240E-5   -3.354012654932783E-6    2.822328015700779E-1    3.341294709784918E-1

 2.412500000000000E9     2.385103382839174E-1    2.967080552999776E-1    4.785867849238030E-5   -1.812834581707639E-5    1.139227784175497E-5    1.143598190104428E-5   -2.150471989256285E-6   -2.423155782954703E-5
                         3.177569274696714E-5   -1.190412543673437E-5    3.002069821641216E-1    3.268212640188137E-1   -2.106494389717455E-6   -4.025916154997866E-5    1.117755982348949E-5   -7.557064888583450E-6
                        -5.143568696802627E-6   -8.944921767018561E-6   -3.952376220601841E-6   -3.871121716224113E-5    2.261289813096070E-1    2.704527530782584E-1    1.945548320995128E-5   -1.325617674173414E-5
                         5.866072126608456E-6   -2.002174681483999E-5   -1.139342820662944E-6   -4.128366765120733E-6    3.068022865227589E-5   -6.549979127284685E-6    2.960368062798227E-1    3.327633724800430E-1

 2.425000000000000E9     2.513488028824989E-1    2.963002241077017E-1    2.722364636131393E-5    7.005355621638711E-6   -1.225957767134605E-5   -2.022224519315173E-6   -1.965706460957245E-5    7.631415726124031E-6
                         2.073711008655156E-5    1.099660149959299E-5    3.133261978948045E-1    3.246706037804527E-1   -1.752491658928879E-5   -2.482360552524227E-5   -1.139925186810143E-5    1.734016384576493E-5
                        -4.356946716833529E-6    1.866316055086137E-6    1.407725893904260E-5   -8.139008744633802E-6    2.379782319745153E-1    2.711453276066330E-1    6.756568599962442E-6   -3.719852837421732E-5
                        -9.205843750892307E-6   -1.280076428211090E-5   -9.730815016421075E-6   -1.072531246410890E-6    9.651990374841496E-6   -4.680406248461773E-5    3.093872705951701E-1    3.305660972070157E-1

 2.437500000000000E9     2.642710577620779E-1    2.952344204204934E-1    3.644161354610391E-5   -1.341721574008438E-5   -3.003718121608690E-5   -1.938823596227291E-5   -1.410577121816209E-5    2.946576372777609E-5
                         1.584893208515027E-5   -3.687870819430849E-6    3.259071860720247E-1    3.218013824519634E-1   -2.438253867455972E-5   -3.624663360962093E-5    4.687443974136909E-6    8.849620504019487E-6
                         1.650536615071848E-5    7.467339922493171E-6   -3.263657913231710E-6   -1.816267690560709E-5    2.497831196054912E-1    2.708372412039601E-1    1.552235123083780E-5   -5.166025657884289E-5
                         1.690287057718833E-6   -2.058408276883830E-5   -2.443703786857222E-5   -1.159093585557592E-5    2.197368162027412E-5   -3.754197528177626E-5    3.221703394237397E-1    3.274588502221224E-1

 2.450000000000000E9     2.770599632220449E-1    2.938855740202183E-1   -3.408227302064661E-6   -4.212816222410942E-5    4.551130361032115E-6    2.679792216967360E-6   -1.416074093615193E-6   -1.873571319157062E-5
                         2.433505893079563E-5   -3.454945489051719E-5    3.379709390468819E-1    3.184328084864173E-1   -3.254601134033508E-5    2.065472588091666E-5   -2.074878336731102E-5   -3.328863817015148E-6
                         1.203580600612538E-5   -3.909896804197061E-6   -2.267348627481567E-5   -2.148109181235117E-5    2.614176070046182E-1    2.696656694904672E-1   -3.471405835433885E-5   -3.014065774800944E-5
                         5.673421337403293E-6   -3.597646936366092E-7    1.677732590076370E-5   -4.055100123065865E-5   -2.948674198898303E-5   -4.043723852315145E-5    3.345355577591964E-1    3.235372679557413E-1

 2.462500000000000E9     2.892238167627227E-1    2.922925793995604E-1   -2.277306995305742E-5   -3.112005565845256E-5    3.065298230772747E-5   -2.941848009788671E-5    2.374648217911108E-5   -2.440526044283703E-6
                        -5.472811213435383E-6   -3.809796911718234E-5    3.495396272672089E-1    3.139496373092123E-1   -3.679236093021925E-5   -5.324561700992434E-6    1.458976664299422E-5   -1.683073275471040E-5
                         2.582730644269294E-5    2.603371964854413E-5   -1.575063244480204E-5    3.133493723685601E-5    2.729050961006061E-1    2.677976483181341E-1   -3.255226990596396E-6   -7.857051515077837E-6
                        -1.646202275316571E-5    3.818471569023935E-6    2.134123497305261E-5   -1.008186783421504E-5   -1.975818859429695E-5   -4.996277798520460E-6    3.466482435496157E-1    3.187632976853632E-1

 2.475000000000000E9     3.007299275205052E-1    2.902310876590630E-1    1.844740136321286E-5    4.267311704639754E-6    8.460464352630492E-6   -5.937451173628983E-6    8.674857406261297E-6   -9.274385412628678E-6
                         1.178595084883139E-7    3.334308814335098E-5    3.607690050890605E-1    3.088952598782094E-1   -2.551310955991036E-5    1.847061141429416E-5   -7.373211228301344E-6   -3.698518092331500E-5
                         1.090616439392660E-6   -1.066386088021076E-5    3.483356012320085E-6    1.322767352792680E-5    2.842928245281147E-1    2.652259761268646E-1   -2.484592356179651E-5   -2.119235178245569E-5
                        -1.405238762237416E-5    2.411063348809614E-5   -1.930377821461560E-5    1.109819451052356E-5   -4.496756836878460E-5   -2.546427463931855E-5    3.585971980899046E-1    3.134298080043099E-1

 2.487500000000000E9     3.116755525240515E-1    2.876997654246797E-1   -4.769681416632453E-5    1.106524661979783E-5    3.185227462671406E-6   -1.203235550509265E-5   -1.660961136563717E-5    4.054446321246971E-5
                        -5.623443289664325E-5    6.747860597684649E-6    3.716391144023153E-1    3.032339700209515E-1    1.607700961878366E-5    3.655048708840683E-5   -1.583718334356763E-5   -1.735925987872972E-5
                         1.870191236742419E-6    3.502610607314001E-6    1.720677007144798E-5    2.695657525050865E-5    2.953112969294373E-1    2.621160872137101E-1   -2.960564238819586E-5   -4.830704884489049E-7
                         5.684402587659656E-6    1.599502518584517E-5   -2.468890060417409E-5   -2.077290374213627E-5   -4.241635975053003E-5   -1.879841852994171E-5    3.700998678964179E-1    3.075808968712159E-1

 2.500000000000000E9     3.219520619002543E-1    2.843419878253456E-1   -3.440708587731014E-5   -1.104984493227213E-5   -4.652048506884925E-5    3.850109737907147E-6    5.476789718805422E-6    1.741010312716579E-5
                        -1.661943016755443E-5   -2.582911135239675E-5    3.822107469289129E-1    2.970464955884002E-1   -7.281799301761256E-6    2.860108233396253E-5   -2.105475252787969E-5    2.144457559079002E-6
                        -3.877950543834746E-5   -3.072280273576443E-5    5.988315004524120E-6    4.317272951300935E-6    3.058909721966757E-1    2.586383989499865E-1   -2.296550093527084E-5    1.782407555317077E-5
                         3.261817677049023E-6    9.354264792496007E-6    7.390804341916782E-6   -4.861691219202559E-6   -3.734054438082109E-5    8.479049347873640E-6    3.812091527009636E-1    3.015445326454544E-1

 2.512500000000000E9     3.316080434400867E-1    2.801627239351792E-1   -2.858879996895174E-5   -1.325116364148354E-6   -1.267158591296951E-5    2.102335911285776E-5    1.408888003085431E-5    1.673219980001293E-5
                        -2.556586357547094E-5    1.340655143501786E-5    3.926009257155755E-1    2.906379284811474E-1   -2.575026056890219E-6    1.596741551359093E-5   -9.074618264794792E-6    2.024232173401831E-5
                        -2.453724232038711E-6   -2.810818258778816E-5    1.810501782779092E-5    1.690792598745361E-5    3.161365878500980E-1    2.547225319784339E-1   -4.875520036078238E-5    2.497170355529226E-5
                         2.852611390909021E-6    2.961278710445295E-6   -3.149240486054470E-6    2.038961150591399E-5   -2.628632818712424E-5    4.368728577490692E-5    3.919877672216149E-1    2.953367297933605E-1

 2.525000000000000E9     3.409574072669816E-1    2.750335656355500E-1   -3.151280186789591E-5    1.800293851285492E-5   -3.795113028865191E-5    3.386335315731171E-5    1.979606423500358E-5    1.544973429068306E-5
                        -4.897150039727244E-5   -1.179470864287121E-5    4.025817113835632E-1    2.842089582353025E-1    3.383782445704418E-5   -4.646778612955899E-6   -1.702410053925344E-5    7.387759281379563E-7
                        -7.497214600313383E-6   -2.204739298287127E-5    3.526560685847420E-5    6.281157705135980E-6    3.258704198847553E-1    2.504877641349771E-1    1.038842030453021E-5    2.991793920906470E-5
                         9.308165487163703E-6   -1.750530306956967E-5    2.002871209762694E-5   -9.674190973329978E-6   -7.566518210937758E-6   -5.496873055801108E-6    4.020313906610075E-1    2.889206809356652E-1

 2.537500000000000E9     3.503688397943147E-1    2.693764987596010E-1   -3.876015857171288E-5    2.004799549500856E-5   -1.122828324735686E-5   -6.931337766582818E-6   -1.051739890817265E-5    1.678386839550116E-5
                        -3.829860234907836E-5    5.479179770675883E-7    4.119195710061399E-1    2.777978697346329E-1    2.095119312347428E-5    2.026422636793183E-5   -3.944597355849571E-6    1.551508757290987E-6
                        -1.606062744043204E-5    3.199700734829019E-6    1.691329888177527E-5    1.205906167778291E-5    3.348380121073182E-1    2.460137032161970E-1    7.266190722984740E-6    3.985322911029160E-5
                        -8.674847617044392E-6   -2.419397059953731E-5   -1.166634995960191E-5   -3.735012563386765E-5    2.151013778839872E-5    1.518928074330567E-5    4.112854311791978E-1    2.822748855924565E-1

 2.550000000000000E9     3.598020826318028E-1    2.634220075068181E-1    6.511811776669558E-6    1.784464371390480E-5    2.064942937503791E-5   -7.467215993827898E-7   -4.258635897089732E-7    1.437831019525007E-5
                         9.770155948709448E-6    2.987281543403973E-5    4.206529624355227E-1    2.710391589568197E-1   -1.960097179784827E-6   -3.295987907919562E-6    6.414589918547034E-6    9.597711621853873E-6
                        -8.466829620917484E-6   -4.354528120866392E-6    8.084784445903191E-6   -4.841031977023139E-6    3.434847634413929E-1    2.411506519430548E-1   -1.004258633329955E-6    2.376392444442078E-5
                         1.291190499814394E-5    5.226855972279427E-6   -2.383754367387699E-5    2.145568866087973E-5    2.890602059270756E-5    2.105049523564363E-5    4.201186598532386E-1    2.751406780881391E-1

 2.562500000000000E9     3.690752553239934E-1    2.574846596426015E-1    4.365956577658066E-6    9.538075767509450E-6    5.336712276370250E-6    6.176602425654254E-6    3.583551587694767E-5   -2.733402308026540E-5
                        -3.474812896096217E-6    1.103801099846624E-5    4.288956945317699E-1    2.640497353882800E-1    6.953191097343145E-6    4.738371205910363E-6    7.257819838465757E-6   -1.650901632341360E-5
                         1.272835169446688E-5    3.965474647295407E-6    1.814947323231087E-5    1.022971934711747E-5    3.518333296394618E-1    2.359482055389765E-1   -2.727139190424802E-7    1.219555993663712E-5
                        -5.195483120404434E-6   -3.375910475739766E-5   -1.314548079963985E-5    4.029322572424602E-6    2.703248253813121E-5    5.336167127873450E-5    4.285147306381707E-1    2.675372109668125E-1

 2.575000000000000E9     3.782250984456025E-1    2.517180086187794E-1    1.776944386767832E-5    3.411600223619008E-5   -1.248853718813253E-5    2.816774681085742E-5    2.480137709954521E-5    5.381306974651692E-6
                        -2.239606884950060E-7   -1.412139399033319E-6    4.368438011415596E-1    2.568154516182229E-1    1.480763899390393E-7    2.880325627374384E-6   -1.246274861130839E-6    1.188172869431304E-5
                        -5.051555916870531E-6    6.574184594023350E-6    1.830987170907851E-5   -9.444542602457512E-6    3.597399025752454E-1    2.306123067449383E-1    1.057593373331768E-5    2.747733658509692E-5
                         2.381529764151733E-5    1.130674185621401E-5   -1.361059351895139E-5    1.450063175138513E-6    1.355658554542421E-5    2.623720095660814E-5    4.368225343427337E-1    2.597235074575035E-1

 2.587500000000000E9     3.869061331872874E-1    2.464768389011221E-1   -4.286661376248684E-6    2.163367396844812E-5   -7.205342869178643E-7    4.377755279513823E-6   -1.600661934395195E-5    1.934163181803937E-5
                         1.176334486159019E-5    2.004981028961761E-5    4.444000107309269E-1    2.492685852623366E-1   -1.803201677922650E-5    2.506424876940091E-6    4.043416974036688E-5    2.513039098353138E-5
                         1.861423241590858E-6   -3.946952096029249E-5    2.892337435429573E-6   -3.350052745337176E-5    3.674274121323201E-1    2.250130335581575E-1    3.224847735479947E-5    1.477517748373656E-5
                         1.026304952941084E-5    7.336658473889351E-7    1.546102095610089E-5    7.709828943627877E-6    3.169315717352504E-5   -4.443835664288856E-6    4.449261416343681E-1    2.517003381364395E-1

 2.600000000000000E9     3.949296769989493E-1    2.413500249914457E-1    3.436379133720386E-5    1.657869538515461E-5    7.386018164612182E-6   -2.043436901677245E-5   -9.520882758133695E-6   -8.045689861632825E-6
                         3.496086812959784E-5   -1.960627673422518E-5    4.516905061606553E-1    2.414734302381039E-1    1.852182190216655E-5   -1.911150091613542E-5    1.306673892214635E-6   -1.844718428673292E-6
                         1.959038600082992E-5   -2.655138757480217E-5   -2.758079220971992E-5   -9.917235683992461E-6    3.749086872792769E-1    2.191614341497065E-1    1.578684269940887E-5    4.139988675069240E-6
                         3.627213046560714E-6   -1.269491901025215E-5    1.124436987908201E-5    4.637582130148717E-6    3.790743168147433E-5    1.197159100754427E-5    4.528430229252169E-1    2.436781375783094E-1

 2.612500000000000E9     4.022422382583266E-1    2.362016339905982E-1    5.229642528416167E-5    7.511522583795254E-6   -2.279354356539826E-5   -7.904259071724506E-6   -2.405578464997619E-5    4.285704115785601E-5
                         4.052378959566883E-5    6.511830139286209E-6    4.588762519221867E-1    2.339511966510716E-1   -2.306922384043858E-5    1.400828811662973E-5    3.949984907329807E-6   -2.569373271154505E-5
                         1.936300203775620E-5    1.404789599383341E-5    1.212324174692063E-6   -3.462801238249482E-5    3.820987566966907E-1    2.131376393245593E-1    4.225699405586649E-5    3.613333892859705E-5
                         1.291437761585137E-5   -4.802783018185233E-6   -2.821746427718310E-5   -3.279635633357402E-6    3.714024379168534E-5   -1.572342064739833E-5    4.607829522392657E-1    2.359508050437635E-1

 2.625000000000000E9     4.089413370474295E-1    2.306376565762851E-1    3.259438945217123E-5    8.877751541856530E-6    1.017847988584432E-5   -1.041637243458184E-5    2.176436923799658E-6   -9.753673748839022E-7
                         3.749392232044745E-5   -3.938760372044595E-6    4.659270400932093E-1    2.261990179982167E-1   -2.301987968496166E-5   -1.392220774764020E-5   -7.631532079021525E-6   -4.136124341405231E-5
                        -1.933413330069120E-5   -1.867205819795331E-5   -8.122287677052332E-6   -1.366000960338921E-5    3.889387766838562E-1    2.069547195991078E-1    2.921231612272178E-6   -1.830050358427873E-5
                         3.031742154958574E-5    3.635882076158603E-5    1.787142114729177E-6   -5.137374338795625E-6    3.574579944388578E-5   -1.438135576300194E-5    4.681939726688380E-1    2.282051513145865E-1

 2.637500000000000E9     4.150985978268356E-1    2.244227129163505E-1   -2.489334890919254E-6   -5.198248879561550E-5   -3.084674720724917E-5    3.966633258297827E-6   -4.102405098093008E-6    1.736059259033493E-5
                         1.832566439287855E-5   -1.271455418414181E-5    4.725356977879382E-1    2.184210194204495E-1   -2.373915675648680E-5    2.468692542912896E-5   -2.217297134464266E-5   -3.489308864960554E-5
                        -3.538020218448421E-7   -1.956661832583507E-5   -5.037674037772416E-5   -3.299367843792373E-5    3.955450641862234E-1    2.007067080107463E-1   -8.354791515976024E-6   -2.977350624106029E-5
                         9.639902537702987E-6   -5.218965081375103E-6    1.756028265870065E-5    2.549626264742613E-5   -5.607204513503626E-6   -3.841714787513088E-5    4.749450449686560E-1    2.202726386117906E-1

 2.650000000000000E9     4.213347879873977E-1    2.174480600305599E-1    1.836797007368225E-5   -2.562054316018917E-5    6.026696805133720E-6   -3.651150497038761E-5    2.243020815928787E-5    3.909316169102454E-6
                         4.496974518186747E-5   -1.561706795260772E-5    4.789772794335601E-1    2.107341821638969E-1   -1.175881932748477E-5   -8.846857240819326E-6    1.306922006310084E-5    1.848100582640540E-5
                        -2.126110213848950E-5    6.215831458819913E-6    2.690079160823053E-5    6.963178550920374E-6    4.018854559679332E-1    1.945556675005201E-1   -2.887651690181682E-5   -4.114834232078417E-6
                         2.175540471922669E-5   -1.861175631393894E-5   -1.377503688932969E-5   -5.406096018166707E-5    5.304521089382717E-5   -4.246710840129524E-5    4.812613417326715E-1    2.123795975634286E-1

 2.662500000000000E9     4.276724043418312E-1    2.100895074153055E-1   -5.140649239006073E-5   -4.301062165128836E-5    6.938913748630663E-6    1.670977513571818E-6    2.600379833740704E-6   -2.342350965124519E-6
                        -3.375557983535039E-5   -5.692194035253014E-5    4.849572207493705E-1    2.031125020598853E-1    4.056244659372439E-5    8.936682848589314E-6   -1.155152030065357E-5    4.412931752241160E-5
                         1.117906774840677E-5   -7.411230058459497E-6   -2.842867456680839E-5    1.851189196672792E-5    4.081264448307367E-1    1.883650440250437E-1    8.018360271882309E-6   -2.807945764621699E-5
                         1.844427991683872E-5    1.105335863452799E-5    3.734436066045023E-5   -2.383937885552784E-6    1.138574504829103E-5   -3.629217133901886E-5    4.872720089359252E-1    2.041201198120469E-1

 2.675000000000000E9     4.340080391601746E-1    2.025981550191640E-1   -3.341822038622472E-5   -3.626227209302328E-5    3.780890267960558E-5    2.999210353256779E-5    3.527922941822907E-5   -9.014984329967170E-6
                         1.490679039275930E-5    2.141924747912116E-5    4.906142738819326E-1    1.955431486183828E-1   -6.375674712334357E-6    3.702329102393991E-5   -3.745491992397590E-5    1.650921723251285E-5
                         6.679493627439338E-7   -1.279991826224329E-5   -3.985793344490229E-5    1.387881860864062E-5    4.141235276822305E-1    1.821572379125509E-1    2.616856547444776E-6    7.538030916718075E-6
                        -2.277643653153675E-5    8.838657886193447E-6   -4.882127724608020E-6    8.584947388081806E-6   -2.975993800998426E-5   -3.068396715437061E-5    4.930279174704451E-1    1.955976428644207E-1

 2.687500000000000E9     4.407125675917752E-1    1.953732456167804E-1   -1.597308801943967E-5   -8.418956963788425E-8    1.954133886207555E-5    2.625494155195453E-5   -2.231813605372934E-5    2.404627623509083E-6
                         1.352926860728441E-5   -5.447925096338748E-5    4.959861952271777E-1    1.874659211325223E-1    2.918313886385746E-5   -1.596577761311671E-6    9.782203693701653E-6    1.701813009056849E-5
                         8.934568759444391E-6   -4.421459945495631E-5    2.093352304517141E-5    2.271450736139937E-5    4.198254107648648E-1    1.760495634814494E-1   -3.229175961731263E-5   -1.893571483911441E-5
                        -2.502259307596479E-5    1.266625712199085E-5   -3.945956360627714E-5   -3.734000877635268E-5   -6.294084862709305E-5   -1.072219080973546E-5    4.987189034985068E-1    1.869261739251765E-1

 2.700000000000000E9     4.473197235453670E-1    1.890568859707687E-1   -3.057969518651257E-5   -2.534519641740822E-5    2.013671639943398E-5   -1.277659415394444E-5   -3.083153910618857E-5   -6.855854919010235E-7
                        -2.717481779986426E-5   -3.553322057794042E-6    5.012693771048875E-1    1.796046281057706E-1   -6.378736090526818E-6   -1.236209689861788E-5    4.517992553628056E-6   -1.832434855813441E-5
                         5.344762064417489E-6    6.777792295701676E-6   -2.007101055467299E-5   -2.065259802441797E-5    4.253095369093794E-1    1.699422578750279E-1   -1.748644101297768E-5   -8.199739010464262E-6
                         3.590995252367175E-6   -1.537292770168238E-5    2.234378983700192E-5    9.188361315709554E-6   -3.130434693538873E-5    3.267257874380526E-6    5.044891639740119E-1    1.781369701974878E-1

 2.712500000000000E9     4.538723052340563E-1    1.831570101135441E-1    1.498892661459257E-5    1.649952348293764E-5    4.308783622021800E-6   -1.492311149024996E-5    4.345235643470717E-5   -1.626860496706176E-5
                        -2.187965051302035E-6   -6.691778989102072E-6    5.067579616410292E-1    1.717000131914889E-1    1.617108602145180E-5    1.052179253681130E-5    3.683470981991118E-5   -2.394988011925195E-5
                        -7.269466973505128E-7    7.244818734628099E-6    1.982472945028796E-7   -3.861064938646942E-6    4.307796894189060E-1    1.638648678811002E-1   -1.176506067406961E-5    1.590584785109325E-5
                        -1.616369692567078E-5   -3.095973087490929E-5   -1.317407763840134E-5    3.886682362150084E-6   -1.902628377779053E-6   -4.791696403059933E-6    5.105268042087614E-1    1.697802789116666E-1

 2.725000000000000E9     4.599995362398699E-1    1.775973449713378E-1   -1.748109976368103E-5   -2.763991698694774E-5    8.279370949263390E-6   -4.813277254658688E-6    2.086990185349085E-5   -3.278247479588428E-5
                        -9.236371745030078E-6   -3.041671749970806E-5    5.122227595618785E-1    1.638371026661645E-1    1.882259191077100E-5    2.694826959049844E-5   -8.404910049259772E-6   -5.888616177224474E-6
                         3.782186427659638E-6   -1.150723787715137E-5    1.602568982895610E-5    6.434524550993141E-6    4.360842608569668E-1    1.577235029981324E-1   -2.260924145626804E-5    3.859886031389169E-5
                         7.430342288968812E-6   -2.573231422219607E-5    1.904427580951425E-5    4.654406263903029E-6   -3.248282499848288E-5    2.482319004607424E-5    5.162565105627644E-1    1.616767427223180E-1

 2.737500000000000E9     4.655818350981014E-1    1.721049618074193E-1   -1.175633684853261E-5    4.543989618645229E-6    2.711291325069959E-5    9.752415456352850E-6    5.761271949865973E-6    5.775347761371353E-5
                        -2.759848656462125E-6    1.784511365654908E-5    5.175485297434166E-1    1.560141177537412E-1    2.937075316560113E-5   -1.502770984250440E-6    2.121752479699059E-5   -1.730677714858811E-5
                         3.672263108878685E-6   -3.025331331923894E-5   -2.394371407626365E-6   -2.614437372722996E-5    4.410960891723890E-1    1.514360924323054E-1   -1.025234641370170E-5    2.618461459981369E-5
                         8.485840467576489E-6   -2.088498843550750E-5   -3.321067694693050E-5    2.424390506398892E-5   -2.720286417853862E-5    2.040531701714218E-5    5.216489695374092E-1    1.536984850839453E-1

 2.750000000000000E9     4.705619491995869E-1    1.662585768035129E-1   -3.004608786561452E-5    3.947623827703693E-5   -2.680559912858178E-5    1.095950275857100E-5   -6.335045176045259E-6   -5.452547538438629E-6
                        -1.580202648319950E-5   -8.036512751186857E-6    5.228076579093998E-1    1.482285473358593E-1    4.609222474219959E-6   -5.483356584662413E-6   -4.819221027598863E-6    1.900761747819042E-5
                        -3.939699141766196E-6    5.624579369233076E-6   -1.842824350684785E-6    1.283797371717129E-5    4.460876776248588E-1    1.449829948146389E-1   -2.380513379105404E-5    1.280535400838308E-5
                        -9.959279266161049E-6   -7.231365453531787E-6    4.713651697850481E-6    1.442254721528629E-5   -2.944728028173298E-5    3.021773781318929E-5    5.266494383089602E-1    1.455237475647998E-1

 2.762500000000000E9     4.752345251728843E-1    1.597182770548474E-1   -2.906451571678759E-5    2.510232406891896E-5    2.275611354070331E-5    5.977428309748553E-6    5.390695725626748E-6    8.759872123186831E-6
                        -2.172352551474242E-5    3.679401228047658E-6    5.276644793437454E-1    1.403618963349116E-1    2.411217393597870E-5    6.056446908555640E-6   -1.833301458334816E-5   -5.249405218799626E-5
                        -1.474834136780758E-5    1.834572842628443E-5    1.622564303788474E-5    3.822600470207058E-5    4.510267482197983E-1    1.382768119929138E-1   -4.274887890174523E-5   -7.313909911723565E-6
                        -9.163704437349266E-6    1.239962871486749E-5   -8.240410697249993E-6   -1.795588173373933E-6    1.954905608934081E-6    1.550972599558615E-5    5.312648778572908E-1    1.371882867169521E-1

 2.775000000000000E9     4.799135909334936E-1    1.521683181959839E-1    1.774787230159013E-5    1.637012830059238E-5    6.033517134931289E-6    8.286628886917546E-6   -4.500070057320955E-6   -1.304688049478873E-5
                         2.057028419678827E-5    2.149107795006505E-5    5.324434992604523E-1    1.325060627370287E-1   -1.867941434965732E-5   -7.522078252692613E-6   -2.971765442434503E-5    1.736618885663885E-5
                        -1.098243563851263E-5   -2.314544601447965E-6    1.614167529459635E-6   -9.480295228047225E-6    4.558110380912003E-1    1.317276248938593E-1   -5.977789383523672E-6    3.417410533772366E-5
                        -2.521884241437638E-5    2.705864241508170E-6   -2.208278007262915E-7   -4.361895029128540E-6   -1.945995476641649E-6    2.611553189974408E-5    5.356118994635869E-1    1.286927213868467E-1

 2.787500000000000E9     4.849879298587444E-1    1.442514784272513E-1   -4.441136868059532E-6    2.038041097979105E-6   -9.926170052411795E-6    2.451483047471494E-5    1.162873739311577E-5    2.026242964829678E-5
                        -2.613050672157748E-5    5.493824190587067E-6    5.370074763715426E-1    1.243978919767901E-1    1.149629423795950E-5   -2.222142173041731E-5    2.060875389899689E-5   -1.569545022786933E-5
                        -1.289106052543115E-5    2.554611438024844E-5    4.172340293391516E-6   -1.642246298906165E-6    4.607602993066459E-1    1.250503237431871E-1   -1.902776428305135E-6    3.212282204482581E-5
                         3.885013033279323E-6    3.818746773474370E-6   -2.384124446820147E-5    9.065606005060500E-6   -1.335370848541619E-5    3.817288389005612E-5    5.400543457705659E-1    1.199053501816808E-1

 2.800000000000000E9     4.904395496835771E-1    1.364032089679259E-1   -7.068338152952428E-6    2.204480507459517E-5    9.201671278086671E-6   -1.471411375759220E-5   -9.642787684663394E-8    2.525864709070441E-5
                        -8.865897203077995E-6    2.970907444976527E-5    5.416768339785458E-1    1.162031859658439E-1   -4.828070083970549E-6    1.320387824869248E-5   -1.678291124058632E-5    2.895599916343756E-5
                        -8.786106476953865E-6    6.763373335506360E-6   -3.089007111239491E-5   -3.065436406260905E-6    4.658365376860096E-1    1.184014549078756E-1    4.138743843305089E-5    4.004366477107069E-5
                        -9.532837427288681E-6   -2.049857630850683E-6    1.217613726601531E-6   -1.715297802202279E-5    1.112856007837100E-5    1.606753402433834E-5    5.445977808842591E-1    1.107930145302691E-1

 2.812500000000000E9     4.964345938984558E-1    1.286585866983743E-1    2.655506674007212E-6    2.806039277290638E-5   -1.505719065114220E-5    4.162254463202528E-6   -4.758692438825020E-6    1.026596311595954E-6
                        -1.482213956010439E-5   -1.701745981282157E-6    5.464253292091302E-1    1.079544517850920E-1    2.618498672247798E-6   -1.102670608987882E-5    2.041323102620005E-5    8.918903178606674E-6
                         2.218276405568090E-5    2.464128441138901E-7   -1.507838349396231E-5   -1.682200172246898E-5    4.709030954495385E-1    1.118797673853574E-1    5.608861005274172E-6    3.947620665007689E-6
                         8.169029853426047E-6   -1.023571776655992E-5    2.198559278850034E-5    3.964656778930903E-6    3.822166522123977E-5    4.153702818238255E-6    5.492084126735082E-1    1.017422336483002E-1

 2.825000000000000E9     5.027614065683949E-1    1.214951121448253E-1    7.481361150902985E-6    1.821203343317958E-5   -5.598107838323408E-6   -1.670360089489658E-5    1.512606968299563E-5   -9.832345142544311E-6
                         5.570152632334773E-6    2.742469876129158E-5    5.511849377849819E-1    9.949954533377095E-2   -1.397719266894575E-6    2.395259907975207E-6   -6.215208048987272E-6   -2.497878819879703E-5
                         2.706460538699278E-5   -1.306490200809122E-6   -4.712395793298787E-5    2.030106027805199E-5    4.759643934218783E-1    1.053188904976083E-1    8.963370072834257E-6    3.712851948322235E-6
                        -2.207475342187452E-5   -5.645341493949183E-6   -2.059733021710995E-5   -9.006128982758351E-6    2.126596600813550E-5   -1.866649552394708E-5    5.539718439154491E-1    9.267897024451720E-2

 2.837500000000000E9     5.088911084862731E-1    1.147492029431754E-1    1.876857741748260E-5    5.654763705704285E-6   -7.283644400494334E-6    2.667587799942913E-5   -1.293994452747682E-5    6.391067471700449E-6
                         9.850044135436180E-6    1.397445092896422E-5    5.560344442028912E-1    9.115593382854439E-2    1.732090274513116E-5    2.453162442673199E-5    2.835290911389671E-5   -1.783636895648044E-6
                         1.568945537139996E-5   -2.357628103957580E-6    4.891777617565718E-6    3.801698731753765E-6    4.808751153725763E-1    9.869627510533753E-2    1.348540412466636E-5    3.635328426583745E-6
                         1.508317335812852E-5    1.275476971363680E-5    1.515840532295288E-5    3.482248660767029E-5    2.754456287153939E-5   -1.290747997618618E-5    5.585926952704781E-1    8.383268693563357E-2

 2.850000000000000E9     5.146108920917124E-1    1.084001712409719E-1   -2.686546697531302E-6    8.423042237677517E-6    5.020200309746947E-6    8.238551146776885E-7    7.051777815098390E-6   -6.918714208942714E-6
                         1.778935734859468E-5   -2.139252619360259E-6    5.608486314487693E-1    8.255755953167800E-2   -1.173227184919590E-5   -1.717183795025787E-5   -9.734900301846946E-7    8.772334214323371E-6
                         6.156642512524810E-6   -1.034038276941743E-5   -1.497074385307018E-5   -4.697239661939783E-6    4.858570892539933E-1    9.192752831068403E-2    8.218377607697630E-6   -1.076945243544010E-5
                         3.010278818226673E-6    4.294646982432747E-6   -4.692109178751436E-6   -2.701522438052953E-5    7.319896607743477E-6    2.073188586565144E-6    5.631484538279556E-1    7.519038336839456E-2

 2.862500000000000E9     5.197621428453834E-1    1.018311287283301E-1    3.054438707539846E-5    2.097279572549154E-5   -1.298751388207603E-6   -7.160388695670800E-6    2.477863763749255E-5   -4.087985507261969E-5
                         2.886028346781163E-5   -1.245966761547602E-5    5.654344551458752E-1    7.391574250944388E-2   -2.406189657498972E-5   -4.557672559198237E-6   -2.711137424995769E-6    1.791849904744385E-6
                        -6.420210546487559E-7    3.739871230827229E-6   -2.418827100372417E-5    9.800231521348245E-8    4.905315702910588E-1    8.513452460692686E-2    8.928379628568480E-6   -1.740060497890683E-5
                        -2.151410637390794E-5   -1.997305699087313E-6   -2.214510715099287E-5   -6.636227006440001E-6    2.528711881801296E-5   -2.523842964552276E-5    5.673034039751913E-1    6.644154497246731E-2

 2.875000000000000E9     5.244461989853250E-1    9.466974261021077E-2    1.631787775743675E-5    6.097533367377230E-6    7.115457322181384E-6   -3.703902772434136E-6    1.464626411035299E-5   -2.946560337968076E-6
                         1.943161495957333E-5    2.973873346358306E-6    5.695930660048897E-1    6.483922226465240E-2    3.053131652172221E-5   -1.230657425172893E-5   -2.027778266734632E-5    7.431934666753566E-6
                        -1.752859529689984E-5    2.286538884719902E-6   -5.815511166187526E-6   -1.995905639064209E-5    4.950140589315795E-1    7.779982415962267E-2    5.536454047954994E-6   -9.795419499505285E-6
                        -8.523474857766687E-6    2.891446472106603E-5    2.097554549195104E-6   -3.853422572730992E-6    2.514441943128655E-5   -5.697978287405591E-7    5.710234427770809E-1    5.727111990943713E-2

 2.887500000000000E9     5.287372819967890E-1    8.666603651597742E-2   -4.093458252537265E-5   -1.590132144597831E-5    9.303536635764703E-7    3.093714346199608E-5   -8.247283547599448E-6    1.401230360728262E-5
                         3.616607790387982E-5   -7.234045044777376E-6    5.738152938639007E-1    5.566339440174878E-2   -7.492727691776687E-6    1.482401459040361E-5    5.428608534808427E-6   -1.427791183201331E-5
                         3.564027848072929E-6   -1.295886204586084E-5   -2.036134969636794E-6    2.561736125806357E-7    4.995910329066608E-1    7.035066371085098E-2    7.490579564530999E-6   -3.042808097435544E-5
                        -2.782385810562209E-5   -1.951475095306306E-6    8.496851454011714E-6    5.482225440820493E-6   -1.880107993635326E-5    1.029767871684226E-5    5.746652309570373E-1    4.774082145210611E-2

 2.900000000000000E9     5.328919782756606E-1    7.795117043214313E-2    2.515466191622480E-6   -4.103731142119785E-5   -9.855561338903362E-6    2.523246393864566E-5   -2.482572687137542E-6    4.481080537472147E-5
                        -2.194247656776514E-5   -3.495605622176980E-5    5.778210472488754E-1    4.601996628946275E-2    9.486849054825682E-6   -2.241229606885628E-5    9.851123687264172E-6   -1.770212566832252E-6
                        -1.402546654170336E-5    1.759395886437698E-5    2.643050487733588E-6    1.005113656018429E-5    5.041906229584909E-1    6.223734619298725E-2   -2.115835473464677E-5   -2.160135034291568E-5
                        -1.817747296596194E-5   -1.263250210825058E-5   -2.216109388663093E-5    5.884107009670347E-7   -9.325665623185211E-6   -1.086120900226720E-5    5.782211673640171E-1    3.767951097299713E-2

 2.912500000000000E9     5.375458404455443E-1    6.807510026957797E-2   -1.992259221296889E-6   -3.015384230023047E-6   -1.839460811534579E-5   -2.993876154970376E-5    6.055926912917124E-6    1.064400304822833E-5
                         3.196942000261793E-6   -4.588959103223367E-5    5.819987383880919E-1    3.612795804233603E-2   -1.305975544542171E-5   -1.600228702586317E-5   -1.687868064621575E-6    8.716806894504161E-6
                         7.270057512550682E-6    3.744314320061901E-6    4.950774317533351E-6    4.361915020895448E-6    5.090441426150714E-1    5.395303795287412E-2   -6.009307306472234E-6   -2.409498572849207E-5
                         1.385193257551440E-5    2.249235557907760E-5    7.214403992107832E-6    1.034527020570132E-5   -1.477509709709362E-5   -4.373291575283617E-6    5.821260849898600E-1    2.752087929499460E-2

 2.925000000000000E9     5.424984200540638E-1    5.815858830718372E-2    1.613694184757357E-5   -1.418450737124797E-5    7.841314470620925E-6   -2.614894168590207E-5    8.211861570496966E-6    5.681673162052036E-6
                         1.067545143524573E-5    1.744622465653383E-5    5.859624888054128E-1    2.604619062484414E-2   -2.046708850858334E-5   -6.204469372023125E-6    1.208265478973420E-5   -2.337055330192920E-5
                        -1.285695043127340E-5    7.573672093368621E-6    3.742596791115007E-6    1.697312449627135E-5    5.137226460822268E-1    4.586487398616063E-2   -1.663504616961135E-5   -1.477136022522945E-5
                        -1.369797585998282E-6   -5.402630904416342E-6    1.252931332367971E-5    7.610972444101346E-6   -1.853966848591647E-5    1.444315385771926E-5    5.859503373595183E-1    1.742589131653664E-2

 2.937500000000000E9     5.475844190864445E-1    4.843426038523006E-2   -1.349506605694184E-5    4.276363044107093E-6    1.386950129295022E-5    1.115524344173685E-5    2.697219354537500E-5    4.715488647724156E-6
                        -7.606933299294732E-6   -4.654358638488585E-7    5.897320498088752E-1    1.629776864180442E-2    9.861796310097085E-6    2.731237487000834E-6   -8.656955096569756E-6    2.722561135005188E-5
                         1.083196468748515E-5    1.391280549420487E-5    1.972125763320928E-6   -1.786462326874679E-6    5.183348196238727E-1    3.745558787516359E-2   -4.486167428648154E-6   -1.320621336367188E-5
                         5.616838412556510E-6    2.255392754055351E-5   -1.023583691003526E-5    4.107824931138369E-6   -6.985397690192557E-6   -8.622449669233250E-6    5.896012298528569E-1    7.167961792065068E-3

 2.950000000000000E9     5.530281589845983E-1    3.948063158363728E-2   -7.393079159291500E-6   -2.560069749821407E-5    3.669156408094890E-6   -1.474347358141034E-5   -2.537580316404570E-5    3.720152268618970E-6
                         1.655330328827497E-5   -4.573806671229231E-6    5.933075969086283E-1    6.199862733821549E-3   -1.301379090361678E-5   -1.361102180048991E-5   -1.604668589833544E-5    1.233220952613065E-5
                        -1.132547573137832E-6    5.820841324079162E-6   -2.129708030588821E-6    7.464666684298450E-6    5.227779547312367E-1    2.904922436099872E-2   -2.049550610005611E-7   -8.086498220634128E-6
                         1.214447248631161E-6   -1.497449033841078E-5    8.153669417113521E-6    1.714175067496467E-6   -1.906647486855171E-5    1.839613457139803E-5    5.929484785977783E-1   -3.036307956020593E-3

 2.962500000000000E9     5.582770957896099E-1    3.068127475104118E-2   -3.090998677632772E-5   -2.376575737447481E-5    3.674847685110534E-5    5.091533859420492E-6    3.083265523956941E-5   -2.756077186499748E-6
                        -2.097638134139419E-5   -8.895797023535604E-6    5.968418309684401E-1   -4.017279119808152E-3    1.622741310342774E-5   -4.398661016387266E-6    5.279667224864424E-6    3.566159682099306E-6
                         7.378448322093139E-6   -1.227874040204977E-5   -2.545424824884316E-5    1.117932596878112E-5    5.270419808755271E-1    2.043496175610151E-2   -1.456684859555380E-5    3.301269066250426E-6
                         8.833079553858613E-7    9.958296475131266E-6   -1.650216051108368E-5   -4.074517368081627E-5   -2.630832395918497E-5   -4.817788919388964E-6    5.960924394062308E-1   -1.322320341415972E-2

 2.975000000000000E9     5.628885322051814E-1    2.184570949845892E-2    8.649888538388247E-6    4.737907860131219E-6   -7.585738037707158E-6    7.918482324137838E-6   -8.367209489686220E-6   -7.230553497818097E-6
                        -1.416847068926580E-5    1.695306027880669E-5    6.000824030404489E-1   -1.429581718435763E-2   -5.868224261245242E-6    2.251902517994921E-5   -1.253683642194608E-5    1.275140487071584E-5
                        -1.696304451614178E-5   -2.967941161269393E-6    8.426780085411452E-7   -1.125257599169081E-5    5.312819082062087E-1    1.165100710027364E-2   -2.716896266352873E-5   -1.545823189334667E-5
                         3.379799039355601E-5    1.512619243871494E-5    8.722483035124957E-6   -1.034163745160957E-5   -8.702552518158657E-6    1.713768726419896E-5    5.990414992465067E-1   -2.364556942253690E-2

 2.987500000000000E9     5.669192013607077E-1    1.329109741304759E-2    2.580917269358215E-5    3.912930682949534E-5    1.724542887495411E-5   -1.608925784737824E-5    4.061845490460118E-7    1.576207025653979E-5
                        -1.548943182156480E-5    9.197142303792673E-6    6.028424216166964E-1   -2.513216225938811E-2   -4.152025474554694E-6    8.678926560102797E-6    9.673555609365098E-6   -1.552484890019394E-6
                         1.790813170233081E-5    4.027423664225156E-5   -2.122446315187123E-6   -2.470890001078958E-6    5.350248398990246E-1    2.746387477945007E-3    1.125899091501120E-5    7.172351962754390E-6
                        -7.788091111451192E-6   -9.965646816489092E-6    6.409534570930740E-6    8.933538310258889E-6   -2.820094625166145E-6    4.341665668298322E-7    6.013742254150830E-1   -3.430658601558841E-2

 3.000000000000000E9     5.699973508554418E-1    4.047649797275042E-3   -1.934487050685787E-5   -1.173387001858303E-5    9.438188518126801E-6    7.320254576272598E-6   -8.237194778297611E-6   -1.548110561995163E-5
                         1.850387364494423E-5   -9.185491351313069E-6    6.051033669364584E-1   -3.611811625920972E-2    1.474927361549261E-5   -6.379712093330247E-6    1.014076552606252E-5   -2.802290063912650E-5
                        -3.780865088164726E-6   -3.447260805197751E-5   -9.273327976541402E-7    1.559801605263634E-5    5.384660177053252E-1   -6.551817516073336E-3    1.698941346253153E-6    7.234902742874665E-6
                        -6.366811009662418E-6   -4.906250302495805E-6   -1.182071775211897E-5    2.792332893060053E-5   -2.234050438981400E-5    2.540180423167568E-5    6.034035109084738E-1   -4.532053884976484E-2
