# Supplementary material for: Microwave Imaging for Parkinson’s Disease Detection: A Phantom-Based Feasibility Study Using Temperature-Controlled Dielectric Variations
Source: Sensors (Basel). 2025 Dec 12;25(24):7562. doi: 10.3390/s25247562 (PMC12736638; doi:10.3390/s25247562)
Supplement: Supplementary file 1 [file sensors-25-07562-s001.zip › 40.0.s4p]

#  HZ   S   RI   R     50.00 
! Rohde & Schwarz Vector Network Analyzer 
! Rohde-Schwarz,ZNA26-4Port,1332450024101213,1.95
! Created: UTC 8/28/2025, 1:45:14 PM
! freq[Hz]                re:S11                  im:S11                  re:S12                  im:S12                  re:S13                  im:S13                  re:S14                  im:S14
!                         re:S21                  im:S21                  re:S22                  im:S22                  re:S23                  im:S23                  re:S24                  im:S24
!                         re:S31                  im:S31                  re:S32                  im:S32                  re:S33                  im:S33                  re:S34                  im:S34
!                         re:S41                  im:S41                  re:S42                  im:S42                  re:S43                  im:S43                  re:S44                  im:S44
! 
 5.000000000000000E8    -2.261544274016956E-1    3.471619482602532E-1   -1.527618489631045E-2    1.782640652914975E-2   -4.031897130253839E-2   -1.126799000588188E-2    5.217866658704815E-2    1.571050661613468E-2
                        -1.530078550998310E-2    1.787455188615590E-2   -2.408747352741441E-1    3.256482692626126E-1    1.148404052314098E-2    2.512036313130466E-2   -4.062151275441704E-2   -6.733833219431728E-3
                        -4.034859620545029E-2   -1.128029133114110E-2    1.144579545029670E-2    2.509443560017623E-2   -2.563849434629367E-1    3.438923607328151E-1   -8.391168752011407E-3    1.899193698324978E-2
                         5.217978556326630E-2    1.577317688421370E-2   -4.063777303938086E-2   -6.753268032923477E-3   -8.415774257674875E-3    1.899025134448306E-2   -2.674048827068858E-1    3.376171156933618E-1

 5.125000000000000E8    -2.483854310863564E-1    3.361034026443815E-1    1.241305412015579E-3    9.871358829424422E-3   -3.113664673518846E-2    2.484689511936107E-2    4.493231471106302E-2   -2.938167361383113E-2
                         1.246647261589579E-3    9.889105470134557E-3   -2.757657600806068E-1    3.242716008923265E-1    2.729650101475947E-2    3.885890715848489E-3   -2.861202594405354E-2    2.828623139053362E-2
                        -3.104213159617366E-2    2.486380846785394E-2    2.729105519785292E-2    3.793798064214159E-3   -2.805771598751411E-1    3.447086270688235E-1    6.223278365042273E-3    5.342635274017930E-3
                         4.500564295896740E-2   -2.936019870452414E-2   -2.855749636391513E-2    2.824794738845089E-2    6.250247578770803E-3    5.346289882578891E-3   -2.928534390299181E-1    3.362971707064054E-1

 5.250000000000000E8    -2.986656821926614E-1    3.710945979528399E-1   -6.588133155166779E-3   -1.337260639325962E-3   -1.303205618809166E-3    3.368730811106037E-2    6.071425619445331E-3   -5.041863890752772E-2
                        -6.611601698842387E-3   -1.296727736073183E-3   -3.170627240178539E-1    3.764754422215247E-1    1.517335527942246E-2   -1.488928377640994E-2    2.835217847790339E-3    3.441566076648069E-2
                        -1.358541596511164E-3    3.366582132286108E-2    1.512122665226521E-2   -1.492390471951708E-2   -3.179925770208278E-1    3.949628948063623E-1   -5.673524268048588E-3   -5.181812700093996E-3
                         6.007215443910570E-3   -5.048165716333465E-2    2.839727910043199E-3    3.443888660338582E-2   -5.672748682592117E-3   -5.146551305358612E-3   -3.328831994554494E-1    3.876589320041557E-1

 5.375000000000000E8    -3.001482235553730E-1    4.421015082679429E-1   -1.680517362284645E-2    8.892171171062484E-3    1.866773741719868E-2    1.994519982991875E-2   -2.992192225936635E-2   -3.404516231895723E-2
                        -1.684217729755784E-2    8.888613024051915E-3   -3.014618832467893E-1    4.419007686300899E-1    1.214747958737118E-3   -1.469945281944416E-2    2.152152288631726E-2    1.842997482922044E-2
                         1.867622739936715E-2    2.001500948448811E-2    1.189234903626139E-3   -1.465678001757446E-2   -2.998831939732122E-1    4.617260772970275E-1   -1.533197233281594E-2    5.817453851144340E-3
                        -2.991685187232027E-2   -3.404510473281223E-2    2.154158965215858E-2    1.843129892809635E-2   -1.529658716749773E-2    5.806206360649512E-3   -3.155750411101662E-1    4.611577286932753E-1

 5.500000000000000E8    -2.541949867375999E-1    4.851417877026096E-1   -9.908356051140002E-3    2.654827133538052E-2    1.999713188794833E-2    1.917525945555459E-3   -3.945379375956239E-2   -2.493177602588705E-3
                        -9.933460815614666E-3    2.652855452748832E-2   -2.611388075431835E-1    4.702411959548924E-1   -5.844637879202960E-3   -7.735362938835788E-3    2.233254039596958E-2   -9.797982983422672E-4
                         2.004368094521057E-2    1.964611637615695E-3   -5.798785766724379E-3   -7.712819001145918E-3   -2.532746335212873E-1    4.906421976485708E-1   -8.455765892590335E-3    2.131971176069595E-2
                        -3.943419662218912E-2   -2.465216874627868E-3    2.236258079165719E-2   -9.292948425789647E-4   -8.466926803107967E-3    2.128736438253626E-2   -2.562434327998179E-1    4.945203316507654E-1

 5.625000000000000E8    -2.153711259354562E-1    4.792940081740247E-1    1.594117816060228E-2    3.081069973160557E-2    1.157546912204295E-2   -5.010651601187223E-3   -2.579709616803284E-2    2.121113467361390E-2
                         1.589148520303159E-2    3.082799348869867E-2   -2.336332783951651E-1    4.737381917199949E-1   -2.581472714312950E-3   -7.178948812770807E-4    1.085701070067759E-2   -9.561109622935165E-3
                         1.160506360182529E-2   -5.029293164458435E-3   -2.515763464361415E-3   -7.318181506461875E-4   -2.195019858626506E-1    4.866237649634417E-1    1.352602589082126E-2    2.218297032967360E-2
                        -2.581271271627476E-2    2.115044712391173E-2    1.087313232397271E-2   -9.586239351935793E-3    1.350731110380252E-2    2.216959718619485E-2   -2.154634781021764E-1    4.777857400469230E-1

 5.750000000000000E8    -2.161809590287803E-1    4.740725526933693E-1    3.182644881830548E-2    5.738364673956034E-3    9.804645752650677E-3   -4.267385758693573E-3   -5.693573915263371E-3    2.663509607892594E-2
                         3.183156943156337E-2    5.755430313451373E-3   -2.226874676244997E-1    4.800950208736767E-1    1.983363826209634E-3   -3.931050650155883E-3    6.001685311678937E-3   -5.915992878050713E-3
                         9.829101877897511E-3   -4.337216315230266E-3    1.968564821711773E-3   -3.953136439145443E-3   -2.138344916672401E-1    4.840492994971128E-1    2.079515841195965E-2    4.481321634166787E-4
                        -5.690754258693155E-3    2.661381976907748E-2    5.973683604606233E-3   -5.910279492911204E-3    2.079820638907935E-2    4.627665571656071E-4   -2.186784572388935E-1    4.706481116319958E-1

 5.875000000000000E8    -2.145797602335613E-1    5.011725664120861E-1    1.724172026091291E-2   -1.488571479189812E-2    1.152270541067735E-2   -9.781097201068428E-3    6.920464057572365E-3    2.060329403226577E-2
                         1.725158283383030E-2   -1.487641153290984E-2   -2.063518928971493E-1    5.006275224980549E-1   -8.854710373043706E-4   -9.171595746756710E-3    9.102096631260947E-3   -8.650191277213346E-3
                         1.148621969983355E-2   -9.747030894641635E-3   -9.123451644750945E-4   -9.151951419447376E-3   -2.051859460805043E-1    5.041510948587916E-1    5.485779881596540E-3   -9.614258559817178E-3
                         6.882978820344238E-3    2.057317200426319E-2    9.070945319097393E-3   -8.673687333848629E-3    5.493580666073848E-3   -9.630719868117638E-3   -2.117227924428169E-1    4.993320970752193E-1

 6.000000000000000E8    -1.837994719134199E-1    5.305568388919356E-1   -1.604884705161412E-3   -9.693622536742705E-3    5.858051395238595E-3   -1.957141888356226E-2    1.344194269364993E-2    1.674396296422972E-2
                        -1.619211399102432E-3   -9.707504601194114E-3   -1.730455935004718E-1    5.160523922093927E-1   -1.032315732889797E-2   -1.142261772854255E-2    5.206829948325303E-3   -1.892179327067612E-2
                         5.820977265287533E-3   -1.962521032091816E-2   -1.032644683227669E-2   -1.138993649541652E-2   -1.742280842247022E-1    5.237462518014245E-1   -5.188108017896334E-3    1.344837881509517E-3
                         1.342685216471141E-2    1.666792150840515E-2    5.148478795098023E-3   -1.887937397298732E-2   -5.168890366988783E-3    1.348530296627868E-3   -1.707311767069642E-1    5.227581888621672E-1

 6.125000000000000E8    -1.370455775826613E-1    5.380327862068700E-1    1.810650819232422E-3    5.986569360149265E-3   -1.027477147775213E-2   -2.349529569892594E-2    2.511480769259119E-2    9.619884426782207E-3
                         1.758816185616520E-3    5.989176241946738E-3   -1.354800269934396E-1    5.178161313245023E-1   -2.135961904311942E-2    1.102118241944216E-3   -1.223247998388948E-2   -2.371596004369082E-2
                        -1.025053644639117E-2   -2.350965009770160E-2   -2.133334502326737E-2    1.107026210807588E-3   -1.331854268578784E-1    5.248197887112149E-1    6.353572052185584E-3    1.412725160433629E-2
                         2.518047362454096E-2    9.637011717983847E-3   -1.221427144541840E-2   -2.365847911268040E-2    6.355479605118414E-3    1.414850969958047E-2   -1.207540745052974E-1    5.135020260475371E-1

 6.250000000000000E8    -9.650696853132731E-2    5.210711765849897E-1    1.873460725958719E-2    1.001427212632365E-3   -2.679221459053177E-2   -1.080028005362394E-2    2.961648057056562E-2   -1.178355706408202E-2
                         1.868794183158410E-2    1.019855286766018E-3   -9.751696825879942E-2    5.047596285559731E-1   -1.238918774751114E-2    1.953024327109883E-2   -2.987721730305361E-2   -8.107244672812144E-3
                        -2.679289290559549E-2   -1.073135428072365E-2   -1.239165653984735E-2    1.950572290642982E-2   -9.842619360050917E-2    5.060986126113374E-1    2.473781066007932E-2    2.370755007714832E-3
                         2.962668099088818E-2   -1.181432671122124E-2   -2.984088961215588E-2   -8.088536618532882E-3    2.472915755839572E-2    2.407887109641849E-3   -9.392571219634811E-2    4.810646303203708E-1

 6.375000000000000E8    -7.882026092624658E-2    4.963818537268617E-1    1.669249280778567E-2   -2.055981431306906E-2   -2.696954603106665E-2    1.073229922622908E-2    1.317435369585029E-2   -2.922621164966361E-2
                         1.672774985642344E-2   -2.061319464385355E-2   -7.785117142736388E-2    4.774651115965286E-1    8.559558747185140E-3    1.903669924943835E-2   -2.675507076072964E-2    1.653388325596991E-2
                        -2.698911941600817E-2    1.079331267676324E-2    8.539753032843192E-3    1.902159401852633E-2   -8.689000375851166E-2    4.823647620032948E-1    1.826169002938060E-2   -2.172401799623500E-2
                         1.313316362911445E-2   -2.922854035738169E-2   -2.670690686032635E-2    1.654980427252014E-2    1.822810971191207E-2   -2.175204937437428E-2   -9.645730526598180E-2    4.582374503962286E-1

 6.500000000000000E8    -7.315539119731122E-2    4.902799471116384E-1   -6.671410388328165E-3   -2.631323490538505E-2   -1.307916989588800E-2    2.497275187796115E-2   -6.399908764304329E-3   -3.008594193592479E-2
                        -6.631753217112017E-3   -2.633250140427445E-2   -7.505129148171315E-2    4.659135803116829E-1    1.527003391476751E-2    1.172196681542146E-3   -7.460762959109545E-3    2.888367545779918E-2
                        -1.307464410552188E-2    2.502888468471624E-2    1.525666551332476E-2    1.144310536092448E-3   -8.275822576913332E-2    4.781080242027149E-1   -5.895937114725390E-3   -2.411575267165545E-2
                        -6.373400597201579E-3   -3.009326258799870E-2   -7.454643440375728E-3    2.887508610001385E-2   -5.889251502950981E-3   -2.407891464988290E-2   -9.650526800637026E-2    4.637754228760284E-1

 6.625000000000000E8    -5.082176327785423E-2    4.933386095017658E-1   -1.898462189353034E-2   -8.568608890606174E-3    6.052007684152825E-3    2.640948492478072E-2   -2.426523518765536E-2   -2.333978881548590E-2
                        -1.901119519906682E-2   -8.580072073489571E-3   -5.976303454891232E-2    4.665471777465496E-1    2.050194851579215E-3   -7.599702954859505E-3    1.297341530625361E-2    2.470712923098171E-2
                         6.113447366584803E-3    2.640060460441786E-2    2.074722479314956E-3   -7.566450780294826E-3   -6.588502497138764E-2    4.798589443475177E-1   -1.431949366468293E-2   -6.642287442011868E-3
                        -2.427952031125659E-2   -2.335001735745573E-2    1.296784821479835E-2    2.466416112643603E-2   -1.433114755955912E-2   -6.645195077792197E-3   -7.190772975329013E-2    4.703175845701112E-1

 6.750000000000000E8    -1.862557481049494E-2    4.826406444781324E-1   -1.051625977348711E-2    4.378499239654166E-3    1.945667763134103E-2    1.442555367230096E-2   -3.844721357020583E-2   -2.152626035688666E-3
                        -1.051331764799478E-2    4.409172120413753E-3   -3.058081789178537E-2    4.581834612205521E-1   -5.271557363797151E-3    2.218584534051839E-3    2.293393498684482E-2    8.097885529499386E-3
                         1.948436928862341E-2    1.442528702662898E-2   -5.286808253549515E-3    2.211360933123730E-3   -4.033657128685048E-2    4.745917272709664E-1   -4.448020808334506E-3    2.110923557559162E-3
                        -3.849575236744943E-2   -2.178027539143083E-3    2.295236373289439E-2    8.064526392178048E-3   -4.439000407417380E-3    2.091067265085351E-3   -4.025153377253912E-2    4.588338182965161E-1

 6.875000000000000E8     9.179557368125597E-3    4.562287842375123E-1   -7.234917778650761E-4    2.167916499245206E-3    2.030523474603188E-2    8.492852143349968E-4   -3.114850478907144E-2    2.745286831733578E-2
                        -7.161466528926647E-4    2.232035330523515E-3   -4.302418222875304E-3    4.297461202010162E-1    2.827199649203362E-3    9.752994620957949E-3    1.834970635013143E-2   -5.929882056751280E-3
                         2.028202362487712E-2    8.642172603215847E-4    2.799620005696269E-3    9.747328084061977E-3   -1.507338649212155E-2    4.552408667821863E-1    2.317590938979110E-3   -4.802304238385170E-3
                        -3.115342347535271E-2    2.748147217815201E-2    1.827690888281251E-2   -5.951595280053666E-3    2.319593679518703E-3   -4.805718859298111E-3   -1.695138990680822E-2    4.327900916373916E-1

 7.000000000000000E8     2.050619885878870E-2    4.199996003821257E-1   -1.016465218430441E-3   -5.660328012769187E-3    1.722022313464877E-2   -8.141390539412144E-3   -2.297748037166871E-3    4.152350698493734E-2
                        -1.042296151969407E-3   -5.689227829085974E-3    1.373052993762416E-3    3.939513234017857E-1    1.329262098810048E-2    3.960086733634570E-3    1.105347052099210E-2   -1.154301523502553E-2
                         1.720042868698836E-2   -8.169393396928827E-3    1.331317557801215E-2    3.908773924067307E-3   -2.952301672968251E-3    4.278578436941730E-1   -5.456664063608008E-3   -1.289093950030537E-2
                        -2.296623050081416E-3    4.153310543233096E-2    1.100979832258481E-2   -1.154301026578113E-2   -5.460657624340375E-3   -1.286870639113096E-2   -9.362585069965639E-3    4.040759950354187E-1

 7.125000000000000E8     1.269010519698105E-2    3.930019128978001E-1   -1.044280693230892E-2   -6.921523505781780E-3    1.041229595983808E-2   -1.656171064439989E-2    2.504928420341309E-2    2.944925702160621E-2
                        -1.038254857957201E-2   -6.931259444504974E-3   -7.980482908720596E-3    3.727141231349382E-1    1.310013960853480E-2   -9.234877502141714E-3    3.849794191574838E-3   -1.443316202467896E-2
                         1.044782623474620E-2   -1.660522374760064E-2    1.310734631935714E-2   -9.218650172085433E-3   -3.294555023736111E-3    4.079900153352210E-1   -1.754701760956515E-2   -6.138166252754609E-3
                         2.514788492801308E-2    2.946108391935669E-2    3.907280426059118E-3   -1.444924793350460E-2   -1.749595690153070E-2   -6.131302026105096E-3   -1.101996229461541E-2    3.860834325670060E-1

 7.250000000000000E8     8.472742079263471E-3    3.848080060329583E-1   -1.541452873821855E-2    3.451562704027194E-3   -1.093518263371177E-3   -1.891160777142648E-2    3.460847842023030E-2    6.650535627810545E-3
                        -1.542251011230234E-2    3.442968022390449E-3   -8.642965343988994E-3    3.671743049239879E-1    5.885284925383256E-4   -1.633871061945382E-2   -3.550081599060742E-3   -1.329407859155729E-2
                        -1.107753345751340E-3   -1.891652247932633E-2    6.241895279526202E-4   -1.636046636653092E-2    1.579442784079063E-3    4.004128297384938E-1   -1.679519436863965E-2    7.737971280382320E-3
                         3.460820688886695E-2    6.612051671992238E-3   -3.564489497082365E-3   -1.328415681270977E-2   -1.679332662447362E-2    7.727546560221872E-3   -5.175100722906398E-3    3.767460840274175E-1

 7.375000000000000E8     1.921431213529325E-2    3.760267993252645E-1   -8.410700550364537E-3    1.235516100950700E-2   -1.049913800829412E-2   -1.485938848108498E-2    3.096755267176507E-2   -1.424300011909098E-2
                        -8.440203274893518E-3    1.236518641443366E-2    5.425420253352294E-3    3.541768160275703E-1   -1.175536848441164E-2   -8.634368077046789E-3   -8.816476312508590E-3   -1.001569787925351E-2
                        -1.053226042351419E-2   -1.487180943586068E-2   -1.178961087340034E-2   -8.635150636410285E-3    1.991482676580847E-2    3.864163059762407E-1   -6.585371068786151E-3    1.384139508423249E-2
                         3.098955904189395E-2   -1.425064827914258E-2   -8.823955244772258E-3   -1.002187930841201E-2   -6.591005581444877E-3    1.382156833821280E-2    1.001112799148633E-2    3.602135563541107E-1

 7.500000000000000E8     3.478849735171724E-2    3.522823384940690E-1    5.188836603454443E-4    1.136339996805626E-2   -1.717587118013346E-2   -7.135524691581845E-3    1.620916603914178E-2   -3.055424549956901E-2
                         5.221002609587363E-4    1.137223984053683E-2    1.450141706664255E-2    3.235215394341603E-1   -9.782186397957107E-3    5.062126794464853E-3   -1.353957607598634E-2   -5.001358070506556E-3
                        -1.720953030417782E-2   -7.108942316985125E-3   -9.818364573839508E-3    5.053599306931254E-3    3.515718384328858E-2    3.541777593667575E-1    1.471865672139963E-3    1.011619257165483E-2
                         1.623068250366906E-2   -3.052114708255611E-2   -1.351515541717270E-2   -4.978930739061184E-3    1.470049810080611E-3    1.008565572960610E-2    2.223494252327748E-2    3.278685359424441E-1

 7.625000000000000E8     3.489547826744711E-2    3.142126505186031E-1    3.412265602578964E-3    6.081188623425523E-3   -1.903617667909602E-2    4.323660794558678E-3   -6.272773082141058E-3   -3.422123745114637E-2
                         3.462604986110991E-3    6.055252760000118E-3    2.159071440716110E-3    2.899147670745282E-1    2.470638227161921E-3    6.636134645843506E-3   -1.556466024767365E-2    4.138540395959715E-3
                        -1.904099102734931E-2    4.384062057107826E-3    2.467126770143493E-3    6.634317228047900E-3    2.890845758572068E-2    3.155884861822454E-1    1.567146528641984E-3    4.921289508371342E-3
                        -6.249967514328878E-3   -3.421558660227984E-2   -1.559032720061197E-2    4.143706431235056E-3    1.610445673317645E-3    4.910029417934885E-3    1.388004547351624E-2    2.869133452932996E-1

 7.750000000000000E8     1.123499869535022E-2    2.880023350920874E-1    9.423047522796337E-4    3.378643451891063E-3   -1.244298839470107E-2    1.580579194219131E-2   -2.669013310662671E-2   -2.314103559797684E-2
                         9.321216809245465E-4    3.348442822732821E-3   -2.129067818063035E-2    2.753160751495530E-1    5.431629240107581E-3   -3.579708540384920E-3   -9.668119091536915E-3    1.405868560595528E-2
                        -1.243816884710658E-2    1.587519949710937E-2    5.426511529171126E-3   -3.608957529976583E-3    7.519503844958564E-3    2.943960187249893E-1   -1.063407411204062E-3    5.530852629680537E-3
                        -2.663671347790471E-2   -2.315558485605046E-2   -9.669327718091916E-3    1.403213782810378E-2   -1.093759104666788E-3    5.503696021586723E-3   -1.425324051261144E-2    2.634053105827818E-1

 7.875000000000000E8    -7.176050661069457E-3    2.865975849150421E-1   -5.797014691751612E-4    6.386229984349697E-3    8.891922817814055E-4    1.978133224186244E-2   -3.572235249425326E-2   -6.102824309910937E-4
                        -5.834846142289826E-4    6.443797618287360E-3   -3.295110953335863E-2    2.728005158876420E-1   -3.269569964519691E-3   -8.278372937758214E-3    2.226002352160720E-3    1.677416733887940E-2
                         9.284110335962746E-4    1.977063154642147E-2   -3.305077397517627E-3   -8.299624779416315E-3   -4.536013848589471E-3    2.875001028063378E-1    1.092324352293760E-3    8.880687599659338E-3
                        -3.575169599830530E-2   -5.793452385189358E-4    2.225132944251070E-3    1.675681215090710E-2    1.096928274481963E-3    8.890698348145785E-3   -3.428524913722208E-2    2.610529003881571E-1

 8.000000000000000E8    -6.434807941858453E-3    2.836673040702239E-1    3.274564327401899E-3    9.641832311353925E-3    1.319568508864813E-2    1.342322270514730E-2   -2.693254900219907E-2    2.256597514821084E-2
                         3.271350327776051E-3    9.649595828332145E-3   -3.681141977928037E-2    2.631402219609306E-1   -1.083235111582283E-2   -1.486375244211262E-3    1.272436067859855E-2    9.854439341104467E-3
                         1.321136250279297E-2    1.342783560846320E-2   -1.081844515192825E-2   -1.483189316286499E-3   -9.505597397269661E-3    2.744315493184790E-1    5.731548548013805E-3    8.769544852681927E-3
                        -2.694231652120757E-2    2.256977346582922E-2    1.274266570281097E-2    9.866071837779289E-3    5.743328776106863E-3    8.804225603252796E-3   -3.935405556614562E-2    2.566111245461276E-1

 8.125000000000000E8    -6.427967553507384E-3    2.635204139118071E-1    1.061460101314170E-2    8.932855738247182E-3    1.698019865244602E-2    4.232370343564645E-4   -5.989779865350084E-3    3.315484337457236E-2
                         1.065644259139816E-2    8.957752105225193E-3   -4.828287870905444E-2    2.467347556489831E-1   -7.982496786192072E-3    8.118682352651932E-3    1.375250116592563E-2   -2.693009897230919E-3
                         1.696592044152927E-2    4.101962330625260E-4   -7.971452507334784E-3    8.126451887004667E-3   -2.249302024902608E-2    2.557545758928428E-1    1.054459559755829E-2    6.533595095568570E-3
                        -6.008890904100698E-3    3.318088188471895E-2    1.371343105218631E-2   -2.702444250571619E-3    1.055629237282391E-2    6.520869968774228E-3   -4.661550036208850E-2    2.388858286900603E-1

 8.250000000000000E8    -2.523984889780284E-2    2.389806831792565E-1    1.659600556158961E-2   -2.141674419214125E-4    1.004488921970201E-2   -9.496286326950168E-3    1.553754299044782E-2    2.844690895532504E-2
                         1.661575768978577E-2   -2.149983529243163E-4   -6.972340122324200E-2    2.363140233156114E-1    1.206397504631483E-3    1.077492582885357E-2    4.804377302762028E-3   -9.100741167318691E-3
                         1.005444214925059E-2   -9.504948742062135E-3    1.240067209232293E-3    1.076181987789007E-2   -4.603219722945122E-2    2.431362560171929E-1    1.401660036255302E-2   -1.090097861491623E-3
                         1.551707644306427E-2    2.844017503099073E-2    4.778501726409868E-3   -9.086186924518827E-3    1.399413340387841E-2   -1.104874693618326E-3   -7.183863858163263E-2    2.211112014939159E-1

 8.375000000000000E8    -5.736439561913682E-2    2.302362875926397E-1    1.067851973617462E-2   -1.122773182030268E-2    7.405903573363548E-4   -9.951938346558645E-3    2.859089429614575E-2    1.205622095174762E-2
                         1.068981314823056E-2   -1.121231882907711E-2   -9.123514263809923E-2    2.368617310627101E-1    7.984350360483125E-3    4.340162819131456E-3   -2.544897498806099E-3   -5.275348467322548E-3
                         7.302030636755003E-4   -9.935741422443573E-3    7.958472215359712E-3    4.354600670547049E-3   -7.180473751463644E-2    2.433509181837839E-1    8.216420056153710E-3   -8.879790460913793E-3
                         2.856769019059723E-2    1.207531553289194E-2   -2.562847670188751E-3   -5.274376860409712E-3    8.225764007102175E-3   -8.890400827265050E-3   -1.052753740161839E-1    2.231703508856165E-1

 8.500000000000000E8    -8.278166818716465E-2    2.399334348091375E-1    1.174789511887797E-4   -1.078484779828352E-2   -3.173314321201848E-3   -5.534600599166634E-3    2.887903877074273E-2   -7.322916725159342E-3
                         1.069013606238062E-4   -1.077015481909969E-2   -1.071558867460683E-1    2.431145855210247E-1    4.939824313263783E-3   -3.566503442525947E-3   -1.529248306517196E-3    9.254277505926778E-5
                        -3.155884731789731E-3   -5.492683847032289E-3    4.928477651953705E-3   -3.530630622998308E-3   -8.968982978945805E-2    2.531622489752237E-1    9.686476842102780E-4   -6.848468795796742E-3
                         2.889784589834794E-2   -7.297243424964818E-3   -1.533005621928803E-3    7.604885526407273E-5    9.857656685050128E-4   -6.790116803992716E-3   -1.248082020167159E-1    2.416673798142166E-1

 8.625000000000000E8    -9.224770592914332E-2    2.515881576739536E-1   -2.320181088340703E-3   -4.491860438479413E-3   -3.362387712157358E-3   -2.672673497641297E-3    1.855005948820434E-2   -2.325730794178276E-2
                        -2.420994860946500E-3   -4.471719243038458E-3   -1.173054219954606E-1    2.498418428730920E-1   -2.084673786176116E-3   -2.566512541361491E-3    1.928172284505896E-3   -5.715369873171311E-4
                        -3.372469900610892E-3   -2.656199492172703E-3   -2.092547756509206E-3   -2.568012905056382E-3   -9.774310754197775E-2    2.630811866968887E-1    1.578266844105559E-3   -2.973792158524600E-3
                         1.856511693204783E-2   -2.323848810921898E-2    1.917215608693348E-3   -5.521826137984411E-4    1.618040697749647E-3   -2.982757080357213E-3   -1.265885356312129E-1    2.549167361383184E-1

 8.750000000000000E8    -9.770135855216684E-2    2.533588241693618E-1    7.056315433366428E-4   -2.449770598678282E-3   -3.069188709197678E-3   -1.037603899996632E-3   -5.132127503650606E-4   -2.973798460132790E-2
                         7.008878451282914E-4   -2.490962093860571E-3   -1.256551675253779E-1    2.542187430244781E-1   -1.781038190122558E-3    3.524978096357458E-3    1.349897871711689E-3   -3.625721467870247E-3
                        -3.051854749278624E-3   -1.006564163920246E-3   -1.757924430177008E-3    3.534027605213088E-3   -1.016972337051397E-1    2.674585548116991E-1    4.040716169671632E-3   -4.608117328516141E-3
                        -5.001076707023275E-4   -2.974773698482690E-2    1.339111167475692E-3   -3.627046084638204E-3    4.025165527713329E-3   -4.599444227873760E-3   -1.291749692598677E-1    2.545361709164444E-1

 8.875000000000000E8    -1.111371216316128E-1    2.534726235297970E-1    2.024230759613642E-3   -5.807130431866541E-3   -2.326671710282275E-3   -2.073352396758664E-4   -1.892393724665831E-2   -2.171452556741235E-2
                         1.987117093242351E-3   -5.817809357345290E-3   -1.362985066627534E-1    2.577115914598107E-1    3.856088009080566E-3    4.042530429190751E-3   -1.614286850304840E-3   -4.300004559276850E-3
                        -2.345243523874305E-3   -1.906164360876843E-4    3.870470310279149E-3    4.041625128287352E-3   -1.092102112411313E-1    2.679722317171545E-1    2.425998778566666E-3   -9.121534657540719E-3
                        -1.892500981075851E-2   -2.174846399815499E-2   -1.593051755341921E-3   -4.271049944228765E-3    2.417154126140108E-3   -9.127362882229918E-3   -1.433837568607136E-1    2.550987364682591E-1

 9.000000000000000E8    -1.278325808870866E-1    2.633308364229023E-1   -2.521910697057423E-3   -8.846712883357777E-3   -2.186607809339770E-3   -2.004351508976030E-4   -2.736909498746812E-2   -4.731386154689278E-3
                        -2.519499429808777E-3   -8.869328833879048E-3   -1.502604998126913E-1    2.658393547856965E-1    6.232218526216476E-3   -7.747515164551693E-4   -3.918149838308428E-3   -2.925128165318736E-3
                        -2.190513387904615E-3   -2.010668590408089E-4    6.203322939228460E-3   -7.827194937542554E-4   -1.224596759004022E-1    2.731147196660636E-1   -4.091512917747744E-3   -1.064186789857939E-2
                        -2.734263944358544E-2   -4.724819891844353E-3   -3.951792375898063E-3   -2.922119201056783E-3   -4.060931359089704E-3   -1.062210091980430E-2   -1.586560126996137E-1    2.683158293448003E-1

 9.125000000000000E8    -1.371518824077975E-1    2.817824030339885E-1   -8.294255807929045E-3   -5.868530716712630E-3   -3.074080704151131E-3    3.601926482029769E-4   -2.340196747075468E-2    1.340945627615739E-2
                        -8.322766005657928E-3   -5.880236155549618E-3   -1.607310475787602E-1    2.820497106975723E-1    3.317931829805068E-3   -4.744462253164480E-3   -5.454813115867206E-3   -5.762620518459315E-4
                        -3.075395737526912E-3    3.742389583003692E-4    3.335036281509307E-3   -4.711671915965685E-3   -1.323423088268444E-1    2.879404404761882E-1   -9.529075735007738E-3   -5.995470335890532E-3
                        -2.340031223312018E-2    1.339592162979267E-2   -5.447642525020654E-3   -5.976267925173612E-4   -9.522683317348540E-3   -6.019487271030950E-3   -1.628336942182221E-1    2.877954796005096E-1

 9.250000000000000E8    -1.364098848505769E-1    2.994945632751735E-1   -9.654463614419861E-3    4.154245233193444E-4   -3.289386847466417E-3    2.675988942717620E-3   -8.580761116259791E-3    2.450370950782662E-2
                        -9.673455026842718E-3    3.986007527294605E-4   -1.613376988378479E-1    2.997007849656446E-1   -3.691650278307662E-4   -4.338611746172998E-3   -5.420668062476795E-3    3.072852497677583E-3
                        -3.292528365672895E-3    2.667716495140241E-3   -3.709719723244996E-4   -4.334630535361031E-3   -1.316598383954916E-1    3.042778352427784E-1   -1.009140058582162E-2    2.229926252146680E-4
                        -8.580157630670290E-3    2.452070926194347E-2   -5.435426679823086E-3    3.041398093400890E-3   -1.007371179634993E-2    2.116899242080694E-4   -1.577137165524077E-1    3.015752005057524E-1

 9.375000000000000E8    -1.308913523360966E-1    3.104608613149137E-1   -6.245604766323653E-3    5.478740268109422E-3   -8.761093042332661E-4    4.964717675602830E-3    9.366444121215199E-3    2.241873330731325E-2
                        -6.244044488211745E-3    5.506996427218696E-3   -1.563614268592903E-1    3.111925649938397E-1   -1.401905181160540E-3   -2.571038371327688E-3   -2.377314737779752E-3    6.117185045105891E-3
                        -8.635096426376634E-4    4.974891769839949E-3   -1.439054314383339E-3   -2.575399015793418E-3   -1.254665373624557E-1    3.129059475995419E-1   -6.835593136147416E-3    5.012145519229855E-3
                         9.352619479797802E-3    2.239953361751245E-2   -2.360311673134303E-3    6.097460493926073E-3   -6.853905322853976E-3    5.005920560260457E-3   -1.527204353181452E-1    3.069946942670128E-1

 9.500000000000000E8    -1.273844670445164E-1    3.152530117671220E-1   -4.663201178008269E-4    5.949226413410000E-3    3.085766055392222E-3    4.296817481533937E-3    1.955778437069642E-2    9.257355452108986E-3
                        -4.662720923235587E-4    5.916999820131314E-3   -1.528061980878170E-1    3.166978589697630E-1   -1.606787604999676E-3   -1.712589237104627E-3    2.098856600742134E-3    5.991937422995673E-3
                         3.117976197035882E-3    4.279172963946505E-3   -1.611444894653609E-3   -1.698976819974199E-3   -1.231102201429511E-1    3.150537408764554E-1   -1.484025914677850E-3    5.620435934265418E-3
                         1.956056041152448E-2    9.251425763006471E-3    2.065013616579858E-3    6.022686806091064E-3   -1.485569357800220E-3    5.605992198636060E-3   -1.530214018263532E-1    3.098238023322850E-1

 9.625000000000000E8    -1.289687321444611E-1    3.197739997192382E-1    2.300571607279432E-3    1.681821801058914E-3    4.770528813646300E-3    2.771223688363864E-4    1.758188356902173E-2   -4.611146251887312E-3
                         2.298890723524009E-3    1.729017940086195E-3   -1.531960493165102E-1    3.220979511426335E-1   -1.676538823282187E-3   -1.005909540684533E-3    4.827127298491067E-3    2.750434916125853E-3
                         4.777974881449660E-3    2.806561858953668E-4   -1.666084323327210E-3   -1.010290577078914E-3   -1.266984978233004E-1    3.190163476986337E-1    8.504755396428692E-4    1.948777586427079E-3
                         1.757601896154875E-2   -4.614533400320617E-3    4.811064300545295E-3    2.728128574295711E-3    8.539486356308177E-4    1.963164565968010E-3   -1.566642255122856E-1    3.164219178753446E-1

 9.750000000000000E8    -1.311752228838149E-1    3.288132494723247E-1   -6.110475081829244E-4   -1.653672820438105E-3    2.147580798369818E-3   -2.847676824229525E-3    9.580023057565834E-3   -1.137410597968776E-2
                        -6.360484554931079E-4   -1.635595078156266E-3   -1.532934523090272E-1    3.312984203548602E-1   -1.270578715623231E-3   -6.642254601730846E-4    3.975087070948908E-3   -6.356862166047006E-4
                         2.148029590355509E-3   -2.862624862918252E-3   -1.247835807654512E-3   -6.810264766730195E-4   -1.290779297347045E-1    3.292286056163666E-1   -1.643622713680091E-3   -3.259255948439729E-4
                         9.575335333033529E-3   -1.140508932264034E-2    3.975735741214011E-3   -6.467335005617297E-4   -1.625142589645850E-3   -3.064381532548934E-4   -1.570059426901476E-1    3.273712004483441E-1

 9.875000000000000E8    -1.278670523734424E-1    3.405248154658789E-1   -4.301969795300277E-3    6.993505293147095E-4   -1.154561047041589E-3   -1.589969884915383E-3    2.181700833428475E-3   -1.269730155669286E-2
                        -4.319702160843682E-3    7.361822607320248E-4   -1.485312146751413E-1    3.415086153153693E-1   -1.294492370892069E-3   -1.495188176117952E-3    1.898864687026639E-3   -1.106763247442521E-3
                        -1.167001761833254E-3   -1.582264659933879E-3   -1.281323344123512E-3   -1.463225369529144E-3   -1.241577645989978E-1    3.405113067357405E-1   -4.114642378174150E-3    2.110640219207299E-3
                         2.150221446071549E-3   -1.273358389582398E-2    1.855456232478987E-3   -1.073705262841360E-3   -4.119171882472065E-3    2.111305119686624E-3   -1.512535229821473E-1    3.377718524520139E-1

 1.000000000000000E9    -1.189148214814491E-1    3.484819400340834E-1   -2.824212437036157E-3    5.159979386752349E-3   -4.324940222942397E-4    1.424310301125852E-3   -4.386897045399952E-3   -1.134710743298611E-2
                        -2.877304360099337E-3    5.150240194524553E-3   -1.403830026044137E-1    3.475298583027149E-1   -3.564438093824987E-3   -1.780215263267518E-3    2.223863647787199E-3   -1.817329303551859E-4
                        -4.198179743516408E-4    1.393984270932455E-3   -3.554869384648270E-3   -1.779785837317710E-3   -1.148641670721280E-1    3.456646442875431E-1   -2.296406859550120E-3    5.757504308856433E-3
                        -4.363486000682053E-3   -1.133377072408885E-2    2.227984754893100E-3   -2.022953618097854E-4   -2.321694254303113E-3    5.763026820750915E-3   -1.426401589983587E-1    3.426873100254222E-1

 1.012500000000000E9    -1.096911289002828E-1    3.501347613829767E-1    1.768285370790378E-3    5.534388708596677E-3    2.634051984441049E-3    9.508722380317515E-4   -9.456527512958363E-3   -6.793711559167335E-3
                         1.764178915679278E-3    5.529243787740955E-3   -1.342916118714838E-1    3.484498601525954E-1   -5.736091703427227E-3    1.634106808183188E-3    3.721637292452860E-3   -2.006905249165334E-3
                         2.673190906980080E-3    9.291572120711895E-4   -5.707398310666782E-3    1.661602949117056E-3   -1.083164245921009E-1    3.448746029238600E-1    1.952374701074090E-3    5.829430783997938E-3
                        -9.449083805752510E-3   -6.783952518574302E-3    3.728048132615993E-3   -2.017472262966771E-3    1.972111767502806E-3    5.826978864822766E-3   -1.369391833382630E-1    3.423861176808545E-1

 1.025000000000000E9    -1.051570068483968E-1    3.487570689615672E-1    3.806452333707213E-3    2.139044051077098E-3    3.106993606122652E-3   -2.475947180553790E-3   -1.101397750190349E-2   -5.028802293359569E-4
                         3.798406373450015E-3    2.130229227168377E-3   -1.334247257303477E-1    3.485926717010282E-1   -3.080446454930638E-3    6.029075075129782E-3    1.973545232086636E-3   -5.427065017977735E-3
                         3.113479742210912E-3   -2.472635430476936E-3   -3.104181145876827E-3    6.052841663151479E-3   -1.075599425834284E-1    3.435955160942428E-1    3.875106480893458E-3    2.717250899625178E-3
                        -1.100558298950696E-2   -5.191366492305386E-4    1.979270777198494E-3   -5.414497695526412E-3    3.866326835286140E-3    2.712351063084350E-3   -1.372965870763083E-1    3.420528947005893E-1

 1.037500000000000E9    -1.048370780849488E-1    3.501809046996400E-1    2.103000079739313E-3   -2.578557461826443E-4    9.653238866931111E-5   -4.598457487223072E-3   -9.360767312974886E-3    5.269330648322548E-3
                         2.146443493845351E-3   -2.681964819894853E-4   -1.352249531535847E-1    3.524919823859506E-1    2.025275408587818E-3    6.005287831228922E-3   -2.527016698483004E-3   -6.028651483274865E-3
                         8.647609854546895E-5   -4.587987702207059E-3    2.047074248892502E-3    6.008163934919157E-3   -1.091411649944007E-1    3.469563138851259E-1    2.571333455119989E-3    6.897161756698065E-4
                        -9.364722222681419E-3    5.292588566796666E-3   -2.535233773593384E-3   -6.032200892565813E-3    2.584731250914952E-3    6.885356614259837E-4   -1.397215252532700E-1    3.466427622911740E-1

 1.050000000000000E9    -1.030632028725343E-1    3.551130280674391E-1    3.435843294933169E-4    4.321360760464552E-4   -3.385626719271378E-3   -3.276885371179396E-3   -4.929980410998134E-3    9.700414190296597E-3
                         3.494787225232847E-4    4.103007305331319E-4   -1.345154104210715E-1    3.593167403038887E-1    4.252720502618066E-3    2.419962624810175E-3   -6.066219976008917E-3   -2.790160155356327E-3
                        -3.371349385612207E-3   -3.302455915400797E-3    4.225870894268676E-3    2.434141956516333E-3   -1.075779235544344E-1    3.530352087914304E-1    1.587710916634679E-3    1.214058378426391E-3
                        -4.967871975342891E-3    9.714383192731638E-3   -6.060608921398747E-3   -2.800531171337770E-3    1.550958724305294E-3    1.216759102366123E-3   -1.386905226336900E-1    3.537315521713563E-1

 1.062500000000000E9    -9.855957998666137E-2    3.586933262758000E-1    7.641008543761043E-4    1.939773753629700E-3   -4.444478566245076E-3   -1.358930496875358E-5    1.808479806539942E-3    1.100999160014774E-2
                         7.424230846533416E-4    1.925249695502917E-3   -1.308178142896486E-1    3.643101527924558E-1    3.171202517480695E-3   -2.037810011684276E-4   -6.062978497323616E-3    1.803282434898838E-3
                        -4.449411388794877E-3    2.898733251786262E-7    3.155838781164900E-3   -2.007317178171337E-4   -1.035421723593189E-1    3.568143620391343E-1    2.469216944682577E-3    1.867958531089477E-3
                         1.805539699674065E-3    1.102595474479409E-2   -6.079123419675095E-3    1.779481439162039E-3    2.479618694911164E-3    1.892145484423998E-3   -1.350559394864993E-1    3.581795535026296E-1

 1.075000000000000E9    -9.504909323202083E-2    3.588385236389390E-1    2.459925847846838E-3    2.325165567643303E-3   -2.894121692584291E-3    2.629522394536388E-3    8.300850322272284E-3    7.482846702080499E-3
                         2.467424270568749E-3    2.319443768419595E-3   -1.281878270719047E-1    3.664138198625772E-1    1.622155069573891E-3   -3.855607888511823E-4   -3.138026654016101E-3    4.643486945202016E-3
                        -2.894722219810505E-3    2.622510857779725E-3    1.616520852742311E-3   -4.074252829139672E-4   -1.012647570412478E-1    3.579611406081510E-1    3.986030354755385E-3    1.222575447970592E-3
                         8.307143328010679E-3    7.455954498986086E-3   -3.161766098399698E-3    4.648308030132242E-3    3.977485561036002E-3    1.213875939414552E-3   -1.332041424877659E-1    3.599891567551511E-1

 1.087500000000000E9    -9.531094567751053E-2    3.577092118904170E-1    4.376408577419175E-3    1.088536023575809E-3   -3.453506831565483E-4    3.200122801288067E-3    1.070620008056129E-2    4.371544754053792E-4
                         4.363155206220428E-3    1.050013697774833E-3   -1.284771579742018E-1    3.688825901434047E-1    1.783815377311479E-3    3.524446471925231E-4    2.918331616424150E-4    4.771417711464759E-3
                        -3.614687267464242E-4    3.209157749833451E-3    1.781284967184934E-3    3.654447715236963E-4   -1.020146588251193E-1    3.594168347204270E-1    5.020570841375547E-3   -7.447140189107070E-4
                         1.067989082329075E-2    4.226131792352540E-4    2.754354156201468E-4    4.803802623321591E-3    4.987555872450748E-3   -7.561528548917322E-4   -1.342154924198185E-1    3.625560383085817E-1

 1.100000000000000E9    -9.884413200544867E-2    3.586717351011245E-1    4.946309166534089E-3   -1.743819148355708E-3    1.384834253435910E-3    1.891275349075151E-3    7.949340906747785E-3   -5.894783090446671E-3
                         4.931616654541834E-3   -1.762722624697860E-3   -1.295442182912710E-1    3.743464167192463E-1    3.041063819044712E-3   -3.641628528263493E-4    2.458301027170551E-3    2.990119155093918E-3
                         1.380356190618952E-3    1.902176078449270E-3    3.065355421059893E-3   -3.418518605901575E-4   -1.040115702664310E-1    3.635901931631694E-1    4.369959473398516E-3   -3.402833029014823E-3
                         7.987894023466264E-3   -5.879084670812538E-3    2.477812753768162E-3    2.972718349650761E-3    4.337254878444584E-3   -3.401538291083235E-3   -1.362618059425543E-1    3.681271980212302E-1

 1.112500000000000E9    -1.025183446811282E-1    3.637392246280353E-1    3.102856506403275E-3   -4.257959138261202E-3    1.099066462706308E-3    2.181641149687056E-4    2.450428225599978E-3   -8.632520241789583E-3
                         3.097717163304186E-3   -4.234018013382036E-3   -1.289320364918002E-1    3.818438528373395E-1    3.051541678250646E-3   -2.606317090523043E-3    2.545565141305262E-3    8.225942256760909E-4
                         1.106717568314480E-3    2.030630232989183E-4    3.033811735589138E-3   -2.599754916983213E-3   -1.042877211283970E-1    3.700125927922338E-1    2.039378388010751E-3   -5.009905016189200E-3
                         2.447900220038772E-3   -8.611475970152462E-3    2.560798688169265E-3    8.199148920976617E-4    2.020830709465489E-3   -4.986973811902409E-3   -1.363488007708922E-1    3.763078609726307E-1

 1.125000000000000E9    -1.032843042723131E-1    3.708285589923628E-1    3.385684461815655E-4   -4.486526534123749E-3   -1.489946586801786E-4    3.379604413210984E-4   -2.818775234130921E-3   -7.518867526302048E-3
                         3.166599148799123E-4   -4.490530217822164E-3   -1.268736581704648E-1    3.890647829271118E-1    1.003007518491631E-3   -4.338201550801868E-3    1.602606675482864E-3    2.004937264531682E-4
                        -1.488298583313540E-4    3.444983522779422E-4    9.874073674194207E-4   -4.319256198149679E-3   -1.027399776517829E-1    3.762313398401345E-1   -5.150969285872538E-4   -4.759291199759336E-3
                        -2.823244166900688E-3   -7.511925679317432E-3    1.582550913823888E-3    2.079793544018321E-4   -4.974026488739401E-4   -4.752563004719296E-3   -1.342106059373322E-1    3.842122080234743E-1

 1.137500000000000E9    -1.022126641682921E-1    3.772768780504284E-1   -1.118706438240645E-3   -3.090317410193594E-3    2.817349912240386E-4    1.793881200506060E-3   -5.917258788894299E-3   -4.111667821871670E-3
                        -1.144790735049609E-3   -3.073633184355516E-3   -1.250733648127141E-1    3.956795310006287E-1   -1.825326069884682E-3   -4.075291515492775E-3    1.873016321991973E-3    6.427619185805696E-4
                         2.766813724721355E-4    1.773557382427392E-3   -1.803232493241212E-3   -4.075075515442860E-3   -1.009864211773227E-1    3.815107558715471E-1   -1.934624758074794E-3   -3.387504483716817E-3
                        -5.933621739794772E-3   -4.107711769173576E-3    1.887102056512278E-3    6.414534274958218E-4   -1.930046881775993E-3   -3.380376667453997E-3   -1.322177872700126E-1    3.908862804839313E-1

 1.150000000000000E9    -1.014195436025699E-1    3.830765765742850E-1   -9.529497886722061E-4   -2.148552071764630E-3    2.462350760395785E-3    1.626816875499605E-3   -6.579818310963641E-3   -7.696953214070501E-5
                        -9.835227359431603E-4   -2.177390757892733E-3   -1.241106628698234E-1    4.025335667636420E-1   -3.626823295368167E-3   -1.952212099961826E-3    3.213345789082831E-3   -3.839083148945535E-4
                         2.486013781389173E-3    1.632962644808911E-3   -3.600566335176058E-3   -1.980097844407258E-3   -1.000870039714157E-1    3.870014515013511E-1   -2.030018372354450E-3   -2.119751494169332E-3
                        -6.563599324501714E-3   -4.545956862266962E-5    3.214208827849281E-3   -3.615458571250148E-4   -2.036951583105433E-3   -2.133590523072035E-3   -1.315497450603921E-1    3.977364102745869E-1

 1.162500000000000E9    -1.019207483487457E-1    3.900813863155035E-1   -9.034215315365389E-4   -2.630249632897200E-3    3.540625327670282E-3   -8.647109507543220E-4   -4.984987955681850E-3    3.289730708403575E-3
                        -9.487876281053776E-4   -2.609653949820246E-3   -1.234589456133572E-1    4.105166281370385E-1   -3.311812830481130E-3    5.821673024449386E-4    2.836770688340680E-3   -3.078301353362897E-3
                         3.542402011816676E-3   -8.688832945519833E-4   -3.298323124753894E-3    5.456996177227095E-4   -9.994350825035395E-2    3.938015308676197E-1   -1.859741359291088E-3   -1.897531317125597E-3
                        -4.982885572098326E-3    3.264603815182756E-3    2.879655022700574E-3   -3.061123117182365E-3   -1.836262667258677E-3   -1.920870265790966E-3   -1.315023927412539E-1    4.063634340695189E-1

 1.175000000000000E9    -1.024800847904642E-1    3.998003765295343E-1   -2.294458649515230E-3   -3.037770990846731E-3    2.003872808719327E-3   -3.251638662254499E-3   -2.197025368907959E-3    4.950780424807451E-3
                        -2.312388619290589E-3   -3.055264982293483E-3   -1.223736354239577E-1    4.198650873232260E-1   -1.550407394868023E-3    1.534128772332118E-3    1.124033528098689E-5   -4.593547774525031E-3
                         1.988654376644684E-3   -3.281651526051310E-3   -1.544611385156999E-3    1.541704175956159E-3   -9.954170109373249E-2    4.025344627505417E-1   -2.613113488030925E-3   -2.067138745724045E-3
                        -2.189503471117188E-3    4.952439077980236E-3    1.750758602743495E-5   -4.584899876546270E-3   -2.573236012409120E-3   -2.059664605907672E-3   -1.301174127136708E-1    4.173095141453929E-1

 1.187500000000000E9    -1.011713831811087E-1    4.118027571006765E-1   -4.114680451469388E-3   -1.865832120819167E-3   -6.567842457016283E-4   -3.571011454557621E-3    6.216385594756273E-4    4.959696525793275E-3
                        -4.149200619302406E-3   -1.869731884237545E-3   -1.199001247212841E-1    4.307560989605545E-1   -4.776374696833298E-4    7.586062417057706E-4   -2.944607076546480E-3   -3.365633777952321E-3
                        -6.972835825728273E-4   -3.562189216419745E-3   -4.754177131732296E-4    7.547602664919750E-4   -9.772495148175563E-2    4.130364532270674E-1   -3.923025146350994E-3   -1.146263245306375E-3
                         6.277051900155711E-4    4.979672481060190E-3   -2.945099770097087E-3   -3.333542865142904E-3   -3.924675004765251E-3   -1.145029029858053E-3   -1.262370969535425E-1    4.292299658329454E-1

 1.200000000000000E9    -9.708362523508313E-2    4.238817454834815E-1   -4.636984433879702E-3    4.572452651429611E-4   -2.494465640311226E-3   -2.078456907368860E-3    2.982318361348434E-3    3.828388866765484E-3
                        -4.620571848209439E-3    4.592475459262848E-4   -1.149378111569418E-1    4.424834684741632E-1   -1.050444856765809E-3    8.597284338394705E-5   -3.991451267790132E-3   -6.641491290150010E-4
                        -2.481905255301016E-3   -2.036146495042618E-3   -1.070683910355768E-3    9.341902813557672E-5   -9.377187334659415E-2    4.239119280246564E-1   -4.384421609475759E-3    8.359867797495764E-4
                         3.003908383012384E-3    3.810866852530501E-3   -3.988356965019540E-3   -6.480996440417319E-4   -4.388060411796413E-3    8.416441631004790E-4   -1.200220464348199E-1    4.406479450385882E-1

 1.212500000000000E9    -9.147958531141420E-2    4.348637927089434E-1   -3.624307145760431E-3    2.455280854049527E-3   -2.769433341523877E-3   -1.223893850345485E-4    4.599878291841462E-3    1.539782536650965E-3
                        -3.542930635997707E-3    2.470029000977562E-3   -1.078080884407711E-1    4.534113806249964E-1   -1.922736947062114E-3    1.061700932735086E-3   -3.119801539392754E-3    1.609382526871679E-3
                        -2.733505450536588E-3   -1.203311401271481E-4   -1.940373327697358E-3    1.053806659385265E-3   -8.841229674969690E-2    4.338959363914973E-1   -3.445298077435323E-3    2.795944600398363E-3
                         4.587108193674189E-3    1.547057700460093E-3   -3.114112023844225E-3    1.597115965336503E-3   -3.465803481897965E-3    2.778990524957355E-3   -1.127767999368198E-1    4.509798750704036E-1

 1.225000000000000E9    -8.562980115768880E-2    4.452085572333924E-1   -1.892177174609612E-3    3.195190539882292E-3   -1.885576076070481E-3    1.081112087908486E-3    4.535080845024297E-3   -1.307820092932020E-3
                        -1.884523390413040E-3    3.218747702039501E-3   -1.002343748732409E-1    4.639105389237977E-1   -1.167751914323037E-3    2.724334759307229E-3   -1.406588612313340E-3    2.566085331292310E-3
                        -1.894370784918588E-3    1.076715912087433E-3   -1.189386423171023E-3    2.695045255399213E-3   -8.278947900729873E-2    4.435676024281204E-1   -1.650554891987478E-3    3.592689150407934E-3
                         4.504044770802128E-3   -1.342814749112054E-3   -1.413095033096316E-3    2.562453390068997E-3   -1.641354965580897E-3    3.594323300689217E-3   -1.052980161203244E-1    4.613995008321972E-1

 1.237500000000000E9    -7.896446047148968E-2    4.563692124407356E-1   -6.754740610671211E-4    2.973414322669376E-3   -9.639163172067649E-4    1.353105250654448E-3    2.835700529097665E-3   -3.478327593880027E-3
                        -6.919615753471358E-4    2.988057242581436E-3   -9.226097879641935E-2    4.752078624808947E-1    8.772325049492915E-4    3.099719579298740E-3    4.643979228573655E-5    2.358000660743465E-3
                        -9.652553536919707E-4    1.363265501417819E-3    8.678792685752054E-4    3.143549336707249E-3   -7.653393326464158E-2    4.540610863937871E-1   -2.565901861213272E-4    3.290634616296523E-3
                         2.828559600074112E-3   -3.476463210107782E-3    5.486001597552224E-5    2.362474006987486E-3   -2.709359373555016E-4    3.277819150714753E-3   -9.694026821670400E-2    4.725441241984629E-1

 1.250000000000000E9    -7.005958716102771E-2    4.684909543365068E-1   -1.600112401452603E-4    2.794549273529303E-3   -5.322006109962953E-4    1.297490149564323E-3    4.324156323589980E-4   -4.232453514891526E-3
                        -1.308010748363237E-4    2.788623330386687E-3   -8.250710864854223E-2    4.872654741563253E-1    2.498729861117761E-3    1.770504507721533E-3    7.375625153459340E-4    1.738667135443159E-3
                        -5.100154660057428E-4    1.290221771085229E-3    2.475608152963887E-3    1.753915600996190E-3   -6.813969783771166E-2    4.653780143760176E-1    3.230121986939236E-4    2.934985122260277E-3
                         4.555154680493238E-4   -4.213783673913258E-3    7.492842214601470E-4    1.735966122814486E-3    3.286321920087428E-4    2.901446053528891E-3   -8.664741806186031E-2    4.838338714631875E-1

 1.262500000000000E9    -5.787292259116038E-2    4.799826568929965E-1    4.853076138845233E-4    3.030634307071967E-3   -2.605990168568598E-4    1.553632411279734E-3   -1.841754389162223E-3   -3.756618969688371E-3
                         4.926985605650861E-4    3.044678176109151E-3   -6.998129683498158E-2    4.981127211529145E-1    2.523059338410931E-3    2.477864319326438E-5    1.108551561623568E-3    1.358103722394287E-3
                        -2.498198564792011E-4    1.553017118024398E-3    2.498369655356378E-3    2.698831036106917E-5   -5.680056974500595E-2    4.760363997574056E-1    9.673751165109076E-4    3.010706667398163E-3
                        -1.813338764331886E-3   -3.710945510114450E-3    1.122267663401634E-3    1.371540010120409E-3    9.900524645468809E-4    2.995301008825275E-3   -7.411507968317844E-2    4.936011423854332E-1

 1.275000000000000E9    -4.338748611656736E-2    4.893822174115935E-1    1.773553863240381E-3    3.024722235370192E-3    4.994104030309306E-4    1.927851515696519E-3   -3.639780226412221E-3   -2.086335664710736E-3
                         1.774421705860909E-3    3.060809511388272E-3   -5.603340647134582E-2    5.065831964424300E-1    1.643479027781378E-3   -7.789452460711085E-4    1.642821731613623E-3    1.013029517194635E-3
                         4.819076198843674E-4    1.928383672993226E-3    1.647450953008545E-3   -7.795922570515635E-4   -4.392895146286681E-2    4.845085663721327E-1    2.204790690395641E-3    2.796382957675212E-3
                        -3.621602586103619E-3   -2.080599170942132E-3    1.652709124598188E-3    1.024789334925742E-3    2.214870291538915E-3    2.794168233205785E-3   -6.064296509468194E-2    5.011046483276106E-1

 1.287500000000000E9    -2.830365102092935E-2    4.967187148905183E-1    3.133869135965600E-3    2.117287540481797E-3    1.753941936213047E-3    1.631947418665081E-3   -4.175176064494219E-3    4.307242046896168E-4
                         3.127315223146531E-3    2.074094122521054E-3   -4.201312873031744E-2    5.130460503866057E-1    1.079691273335500E-3   -8.235005591129818E-4    2.274084825763886E-3    1.537221592892173E-4
                         1.783196825654493E-3    1.636447673925742E-3    1.066951162264109E-3   -8.100885620051558E-4   -3.097640754222207E-2    4.912873145801730E-1    3.430345841857918E-3    1.742458124496048E-3
                        -4.168391873317866E-3    3.997001134436587E-4    2.269691514375611E-3    1.479202310533511E-4    3.445103799734252E-3    1.713114518396045E-3   -4.701245669974603E-2    5.070367250189187E-1

 1.300000000000000E9    -1.329282233478125E-2    5.027936562304787E-1    3.685987739994331E-3    3.880802148659881E-4    2.673560700139835E-3    2.552082914194670E-4   -3.050082987716170E-3    2.769932229280648E-3
                         3.682089248156625E-3    3.826724056818291E-4   -2.792666899895263E-2    5.185261523504598E-1    1.049111166915755E-3   -9.435630359828371E-4    2.224937293218709E-3   -1.306832372271582E-3
                         2.688488738414108E-3    2.743311385678413E-4    1.076503433069801E-3   -9.198162132529615E-4   -1.816555804983179E-2    4.975353226063779E-1    3.823986184485265E-3   -5.036088336099259E-5
                        -3.020408666201740E-3    2.778921854372946E-3    2.192792695759864E-3   -1.298233004737770E-3    3.828040421268260E-3   -6.562956299325780E-5   -3.351990650301875E-2    5.123325563323027E-1

 1.312500000000000E9     1.708420237942251E-3    5.078623532466819E-1    3.137077739931883E-3   -1.255026204732107E-3    2.357824608020960E-3   -1.485779006221979E-3   -7.181215053186018E-4    3.905738609175056E-3
                         3.164122736617016E-3   -1.244545186489647E-3   -1.284770523421884E-2    5.234933953448709E-1    9.156431061147079E-4   -1.454247779429075E-3    1.022910948914621E-3   -2.465117496720651E-3
                         2.333565762397000E-3   -1.485010087906544E-3    9.096132593921761E-4   -1.450668626621826E-3   -4.501394153737297E-3    5.035696059650741E-1    3.122120826208075E-3   -1.655219052914291E-3
                        -7.153903163403522E-4    3.884905026961644E-3    1.046563764980239E-3   -2.475936054443587E-3    3.104866401771355E-3   -1.636854543833238E-3   -1.926714277376943E-2    5.173745841619700E-1

 1.325000000000000E9     1.714195370266218E-2    5.115601013615109E-1    1.939313594621703E-3   -2.129643237243024E-3    9.289191079035584E-4   -2.495773090365759E-3    1.650017442928005E-3    3.358935433446756E-3
                         1.970005950379608E-3   -2.096660675995208E-3    3.301825971456543E-3    5.272211864697766E-1    1.438079237962223E-4   -1.997343789116663E-3   -6.584813324849313E-4   -2.531496539426154E-3
                         9.074313506983774E-4   -2.504942490164191E-3    1.455348815763562E-4   -1.999442820664742E-3    1.022723990072101E-2    5.085846566554412E-1    1.841772775435288E-3   -2.429948179082372E-3
                         1.681959178401060E-3    3.373211589428613E-3   -6.587814494633054E-4   -2.503076791036359E-3    1.863144173851713E-3   -2.429630850459907E-3   -3.816521682563749E-3    5.212908935241487E-1

 1.337500000000000E9     3.271444566444328E-2    5.133578435502071E-1    9.528791992246526E-4   -2.159695172968196E-3   -6.521735676980722E-4   -2.404273956699757E-3    3.099208233368898E-3    1.640607778470910E-3
                         9.138474231986142E-4   -2.143406759205761E-3    1.971197994563858E-2    5.291947249466339E-1   -9.699575210532621E-4   -1.907018922744707E-3   -1.869159109922434E-3   -1.531363183799315E-3
                        -6.696209628400381E-4   -2.391927650215486E-3   -9.734723668548628E-4   -1.910668474431441E-3    2.565189055130444E-2    5.118067642226106E-1    7.477833475793897E-4   -2.405137132827880E-3
                         3.126769662872414E-3    1.610979798972794E-3   -1.868974340784193E-3   -1.542752282499492E-3    7.587203388181074E-4   -2.425428437331030E-3    1.209828901714203E-2    5.232409378600809E-1

 1.350000000000000E9     4.787245459922599E-2    5.128525281084196E-1    4.183312692356787E-4   -1.959549748779339E-3   -1.683026703329651E-3   -1.481989778943103E-3    3.211084520075412E-3   -4.139973862203192E-4
                         4.216796978079313E-4   -1.967928436868634E-3    3.540064402638566E-2    5.294821014392940E-1   -1.813541926317816E-3   -1.104275567532523E-3   -2.131456242772076E-3   -1.845211606845045E-4
                        -1.706301281771959E-3   -1.442907797969617E-3   -1.816969710791093E-3   -1.118413163470469E-3    4.100888307529611E-2    5.129865977027936E-1    1.254316135108986E-4   -2.216307910586733E-3
                         3.229159211019885E-3   -4.645670928962558E-4   -2.151547387384779E-3   -1.759919228446271E-4    1.129071417110930E-4   -2.188802444763108E-3    2.727431544775363E-2    5.233184652617946E-1

 1.362500000000000E9     6.199120424602143E-2    5.108396219541411E-1    4.140214669495532E-5   -2.040988816416662E-3   -2.011903675868908E-3   -3.457362618292394E-4    2.226847813378595E-3   -2.064190676598133E-3
                         2.773481393735791E-5   -2.041087498120069E-3    5.011055424554513E-2    5.284160457350109E-1   -1.937906009032994E-3    2.942554829912958E-5   -1.699895097049672E-3    8.535778061047035E-4
                        -2.002165744304800E-3   -3.360094888284077E-4   -1.946600599892720E-3    2.997810302812432E-5    5.557810691692704E-2    5.126747365579641E-1   -3.810997571365248E-4   -2.130987514853588E-3
                         2.182760739141456E-3   -2.054269577560816E-3   -1.701076969499042E-3    8.587063648038184E-4   -3.549668615001749E-4   -2.127902830558508E-3    4.118987092417440E-2    5.220782107913998E-1

 1.375000000000000E9     7.499191338666172E-2    5.082143792900941E-1   -6.781431040720433E-4   -2.160060049822701E-3   -1.757747935854561E-3    6.264187811159729E-4    6.164341976098904E-4   -2.758517235120514E-3
                        -6.756117207981158E-4   -2.176300231332020E-3    6.367109962464365E-2    5.265886813115156E-1   -1.407841129974627E-3    8.777259721404841E-4   -9.364651004444570E-4    1.386803831609618E-3
                        -1.747701652565935E-3    6.189361036474177E-4   -1.385591163732175E-3    8.478435050417857E-4    6.939675738032025E-2    5.115458003745242E-1   -1.069594625013248E-3   -2.053891169709620E-3
                         6.051692974573040E-4   -2.760323004226674E-3   -9.238527003610492E-4    1.395678200067160E-3   -1.080993507351731E-3   -2.053018582135403E-3    5.420540548085880E-2    5.202870881292869E-1

 1.387500000000000E9     8.733188408797271E-2    5.055114723456752E-1   -1.620750825892968E-3   -1.820435808611365E-3   -1.138486127404679E-3    1.281426059495440E-3   -1.000820751122158E-3   -2.470411033420796E-3
                        -1.626853797159258E-3   -1.815465813519655E-3    7.641769112239694E-2    5.243089287549927E-1   -7.062454305678501E-4    1.054266058843878E-3   -1.441313072161379E-4    1.492803001733871E-3
                        -1.120964827838465E-3    1.274948140739056E-3   -6.744930812744408E-4    1.067935998831992E-3    8.286464556874792E-2    5.098978721257545E-1   -1.900588857792502E-3   -1.504053391744456E-3
                        -9.802005243034794E-4   -2.471692454474748E-3   -1.472608911727876E-4    1.514245429717507E-3   -1.905850866295762E-3   -1.499348282831009E-3    6.705722210621606E-2    5.180705721234532E-1

 1.400000000000000E9     9.938790770652102E-2    5.024064555121611E-1   -2.246163220426024E-3   -8.216166357512403E-4   -3.968465667029755E-4    1.604579143351395E-3   -2.079213622439232E-3   -1.424967149953946E-3
                        -2.292465675001255E-3   -8.419187331110388E-4    8.869757860264776E-2    5.213951122275026E-1   -2.992192611216573E-4    9.344854276049474E-4    5.292833083934943E-4    1.309899805697897E-3
                        -3.800462391234310E-4    1.595746957795123E-3   -2.998099044519132E-4    9.395970829499645E-4    9.608388703074977E-2    5.074671579573632E-1   -2.330389523317087E-3   -4.703422934594702E-4
                        -2.079562754310810E-3   -1.423494670599226E-3    5.424676262723866E-4    1.297636696079299E-3   -2.330406566333699E-3   -4.687336453812076E-4    7.979693841374663E-2    5.151783401856027E-1

 1.412500000000000E9     1.108785666945894E-1    4.989742567720250E-1   -2.128811872294687E-3    3.392344301582576E-4    4.147701379829633E-4    1.554675526824946E-3   -2.392198896831777E-3    3.102469623666281E-6
                        -2.133644588005923E-3    3.139207800657265E-4    1.005986906600284E-1    5.180844317478612E-1   -1.842324664751281E-4    9.154057430296140E-4    1.027439455061400E-3    8.378096930611403E-4
                         3.940349457377241E-4    1.537264029037093E-3   -1.814807990823589E-4    9.323649198770107E-4    1.090823028061316E-1    5.042209795351315E-1   -2.049323896502311E-3    5.783382328601776E-4
                        -2.391570303277068E-3   -2.350146916139521E-5    1.012751175206220E-3    8.682474171152197E-4   -2.040900705655360E-3    6.205591962310066E-4    9.185626271036529E-2    5.115472554741891E-1

 1.425000000000000E9     1.212208735547547E-1    4.953195965426303E-1   -1.460816195252119E-3    1.031889388133372E-3    1.116550278290203E-3    1.126760776457251E-3   -1.907506963413454E-3    1.313616269321433E-3
                        -1.465127825876403E-3    1.024859638243070E-3    1.118600606885850E-1    5.145784232630861E-1    9.148053980389687E-5    1.115003979883670E-3    1.269440770560811E-3    2.716040506630894E-4
                         1.128398964440811E-3    1.158371524972556E-3    9.107949760337910E-5    1.119269261244865E-3    1.210114000311346E-1    5.003830800811540E-1   -1.311424916770911E-3    1.196908002870230E-3
                        -1.911385404986185E-3    1.303185295482265E-3    1.231175441252696E-3    2.706081913812735E-4   -1.300871690948661E-3    1.188964743396178E-3    1.026325279032458E-1    5.079931721109703E-1

 1.437500000000000E9     1.303780375982862E-1    4.921831980114714E-1   -8.130079203827892E-4    1.142774246216181E-3    1.562030571258188E-3    3.869976000430458E-4   -7.913319885793367E-4    2.128101064386170E-3
                        -8.086311290682979E-4    1.147427466619305E-3    1.224341320286524E-1    5.113882098435779E-1    6.294136064145190E-4    1.097005595910683E-3    1.212757980454914E-3   -3.593873526292372E-4
                         1.548298872202766E-3    3.926066053141868E-4    6.452834720785476E-4    1.091069425410838E-3    1.317867242661414E-1    4.967184378998050E-1   -6.317201148026059E-4    1.216703825372316E-3
                        -7.988407833628888E-4    2.126843148999389E-3    1.232603598167359E-3   -3.869525071240396E-4   -6.149277621752459E-4    1.210060827982481E-3    1.126036576088406E-1    5.050264627299251E-1

 1.450000000000000E9     1.392110528720365E-1    4.898472104035849E-1   -4.178253160393199E-4    1.070812025635066E-3    1.506267584658907E-3   -5.111834244274712E-4    6.174713130051066E-4    2.085733242689526E-3
                        -4.130351263215675E-4    1.079119879253103E-3    1.325709644497388E-1    5.088103849991953E-1    1.182213583823907E-3    6.731526088084095E-4    8.443061382858564E-4   -9.415355325011831E-4
                         1.512258174272354E-3   -5.277755513879567E-4    1.195890773643841E-3    6.745305006397410E-4    1.418322175773160E-1    4.937642018990969E-1   -2.698363721351880E-4    1.064869396876404E-3
                         6.013557874570782E-4    2.106380942487441E-3    8.268337217328558E-4   -9.592174498855196E-4   -2.721914860493544E-4    1.064754026310554E-3    1.223405554029601E-1    5.027999092624543E-1

 1.462500000000000E9     1.482043086493434E-1    4.881383720302011E-1   -2.075541978171417E-4    1.091462312626738E-3    9.272149571349901E-4   -1.227327133376518E-3    1.681822694757526E-3    1.230068429894875E-3
                        -2.089570655078618E-4    1.077758342025175E-3    1.427512316132837E-1    5.065653996404261E-1    1.329973053411018E-3   -8.630460943191443E-5    1.687629624410154E-4   -1.198179289480541E-3
                         9.233085529637857E-4   -1.226854162517838E-3    1.315335583834562E-3   -8.005758039745161E-5    1.518081707857152E-1    4.912428257544523E-1   -1.003141898467324E-4    1.023449539983057E-3
                         1.674154179815674E-3    1.256950410781637E-3    1.477816705488476E-4   -1.197388109457876E-3   -9.504937618551125E-5    1.026180204184614E-3    1.321681565589475E-1    5.005872900526472E-1

 1.475000000000000E9     1.575300951248277E-1    4.864843340450347E-1    1.378741686755261E-4    1.127402234656092E-3    6.984328787009815E-5   -1.452562417500979E-3    1.952803799380786E-3   -5.131858592233440E-5
                         1.224471606089643E-4    1.145955333565304E-3    1.529556747509143E-1    5.045463950747456E-1    9.794225455914895E-4   -6.996248991876730E-4   -4.917180595377660E-4   -1.032236598935136E-3
                         6.056853895289420E-5   -1.448635321480793E-3    9.766452912060469E-4   -6.950133352682578E-4    1.617936314278352E-1    4.889086254637550E-1    1.497574895071950E-4    1.055173522606910E-3
                         1.951330000323903E-3   -5.353712881521560E-5   -4.947228792745015E-4   -1.016673143467587E-3    1.505031610403747E-4    1.049220512893937E-3    1.420260956157280E-1    4.982608711884481E-1

 1.487500000000000E9     1.669085535629838E-1    4.847419766593362E-1    5.705439506675547E-4    1.015940655400967E-3   -6.765767338230112E-4   -1.099547281084027E-3    1.373446451367853E-3   -1.118418453936785E-3
                         5.599730002371269E-4    1.046293722069450E-3    1.630801200060240E-1    5.023014579619518E-1    4.371751241172815E-4   -9.076970225439688E-4   -8.834835341582009E-4   -5.130440722290401E-4
                        -6.674689050073366E-4   -1.099073752525060E-3    4.293287530404513E-4   -9.012589439127386E-4    1.716107065538715E-1    4.864882791165490E-1    5.532138123632690E-4    9.675760218905165E-4
                         1.392766255245950E-3   -1.111330240480249E-3   -8.920780524032609E-4   -5.026640348196587E-4    5.535095782701514E-4    9.493881754476853E-4    1.516020374818327E-1    4.957627002026466E-1

 1.500000000000000E9     1.765702680036075E-1    4.831462720383328E-1    8.981741718854246E-4    6.335665030627972E-4   -1.007936699718276E-3   -5.152552632869791E-4    4.036998449597452E-4   -1.560748620252803E-3
                         9.171166908948314E-4    6.687483196230759E-4    1.730986973123899E-1    5.001602469996461E-1    3.053042354257690E-5   -8.296879073929124E-4   -8.878643287972296E-4    5.202889400188531E-5
                        -1.013654209353263E-3   -5.075662345294766E-4    5.432391567644472E-6   -7.868848194231304E-4    1.812752094945192E-1    4.841918755504451E-1    8.604314529940931E-4    6.121441933292617E-4
                         4.009597621018995E-4   -1.574423245666774E-3   -8.904029511050684E-4    1.745839654167045E-5    8.475103230049252E-4    6.021453139224381E-4    1.612425432145383E-1    4.935280459332051E-1

 1.512500000000000E9     1.868243886134928E-1    4.817324483727538E-1    9.045944753655409E-4    1.165219861277854E-4   -9.688736185466387E-4    7.442597203462604E-5   -5.227121382420868E-4   -1.341110679360204E-3
                         9.528990017742197E-4    1.499284583188458E-4    1.835818853689596E-1    4.982089045491730E-1   -1.770868945892875E-4   -6.069040795768254E-4   -6.264599047394244E-4    4.039535537643413E-4
                        -9.882990228443093E-4    5.942451805288677E-5   -1.786856206522150E-4   -5.877834055880452E-4    1.911843656723045E-1    4.821981554806186E-1    8.887762951522762E-4    1.685555196239077E-4
                        -5.365214172513213E-4   -1.326321864402221E-3   -6.287987489157238E-4    4.060922042437936E-4    8.845052348329610E-4    1.759540340107847E-4    1.714392113214183E-1    4.916879057157673E-1

 1.525000000000000E9     1.979766191197447E-1    4.805422572102456E-1    7.057067064302726E-4   -1.993214098197760E-4   -7.293247406452023E-4    4.348461592185365E-4   -1.089386458217420E-3   -7.010067919437555E-4
                         7.172007510325306E-4   -1.659070897506763E-4    1.947017252113667E-1    4.962698005762481E-1   -2.693573461730538E-4   -5.064962768335168E-4   -3.012251310756708E-4    5.688115376978429E-4
                        -6.865784582748193E-4    4.332957961615777E-4   -2.676151305895056E-4   -4.903161880841508E-4    2.017327687898496E-1    4.803693444333123E-1    7.164339973647798E-4   -1.024621607584649E-4
                        -1.067163875540387E-3   -7.031603094985793E-4   -3.177430731667543E-4    5.552196075569673E-4    7.302256675054152E-4   -1.286204130479856E-4    1.824195456710139E-1    4.901688235086092E-1

 1.537500000000000E9     2.099211232428968E-1    4.790391137275792E-1    4.548503932982388E-4   -2.713294309864948E-4   -3.803948991472493E-4    6.265477932298638E-4   -1.099596678410676E-3    2.173363985211776E-5
                         4.653427174640835E-4   -3.037772813334605E-4    2.066321809769067E-1    4.940879435096203E-1   -4.194403091438351E-4   -4.324809562422684E-4   -5.461397115427797E-5    5.858324826042515E-4
                        -4.133368469330639E-4    6.556501779335409E-4   -4.272148088946895E-4   -4.274307448908430E-4    2.129919996476848E-1    4.783347512723933E-1    5.712407846970818E-4   -2.059835687194347E-4
                        -1.106876673324749E-3    1.509465329200686E-5   -4.556344271527517E-5    5.619269760579038E-4    5.663677775513848E-4   -2.133544545767045E-4    1.939564917503584E-1    4.884640015580551E-1

 1.550000000000000E9     2.224286160544394E-1    4.769485470810566E-1    4.025273453387551E-4   -2.610688461769438E-4   -7.766848042529826E-5    6.857716244845732E-4   -7.826878997732818E-4    5.630409859049134E-4
                         3.814268694125185E-4   -2.479256706354866E-4    2.191468836695449E-1    4.913978687331272E-1   -6.214055257723286E-4   -2.715117634859129E-4    1.965739767068985E-4    4.978306480528054E-4
                        -7.546257649702589E-5    6.991240515953016E-4   -6.269168411060295E-4   -2.525653971258935E-4    2.250923272932277E-1    4.757129736715415E-1    4.693306349375269E-4   -2.323162077535779E-4
                        -8.007747210083082E-4    5.593899658197748E-4    1.780641457170265E-4    4.959296405421449E-4    5.056365208561736E-4   -2.533837998529875E-4    2.060014873301054E-1    4.863741053301722E-1

 1.562500000000000E9     2.353614988564822E-1    4.742446878922865E-1    3.971577784290244E-4   -3.206787410851086E-4    2.178076930904024E-4    6.445270494807976E-4   -3.718279394127046E-4    7.853319600618128E-4
                         3.783845595731177E-4   -3.248262289339834E-4    2.321119838270324E-1    4.881339322748530E-1   -6.911138864715085E-4    5.887645511880227E-5    3.705155344606141E-4    3.355015247644346E-4
                         2.379158109381521E-4    6.548484910653761E-4   -6.646931395831544E-4    7.959903546964689E-5    2.376915234707020E-1    4.727090730543928E-1    4.613493364457611E-4   -4.089799146857265E-4
                        -3.424971418008932E-4    7.857621755903560E-4    3.590614063073466E-4    3.466986897274880E-4    4.926642501744461E-4   -3.895201362346361E-4    2.183197838168255E-1    4.836456808089251E-1

 1.575000000000000E9     2.484926375596899E-1    4.711596397919908E-1    2.833766548594192E-4   -4.782178106192165E-4    5.270501864352249E-4    4.592311283494973E-4    5.022648644915098E-5    7.411328393625730E-4
                         3.050560111173138E-4   -4.966180065245260E-4    2.454910534900405E-1    4.844030344175333E-1   -5.489697809152920E-4    4.019689203742084E-4    4.724488428858294E-4    1.124922698090790E-4
                         5.078413535793497E-4    4.639337053939165E-4   -5.188781840300495E-4    3.988847457194826E-4    2.508551034078790E-1    4.693653421781381E-1    3.122640788429154E-4   -6.036748821311467E-4
                         9.261711735845997E-5    7.605494297656653E-4    4.878256172583799E-4    1.226668350598482E-4    3.267383084392034E-4   -5.822468455227125E-4    2.310762827242129E-1    4.804395245798511E-1

 1.587500000000000E9     2.619843704156538E-1    4.673335614990516E-1    5.069148626048609E-5   -5.939107831865729E-4    6.351305921554560E-4    1.551333622533283E-4    4.065702901632625E-4    5.811486252710893E-4
                         9.053996363684725E-5   -6.108873086035502E-4    2.591686376401821E-1    4.799787260668053E-1   -2.101861095570337E-4    5.339746483919724E-4    4.452649522550860E-4   -1.303521436754825E-4
                         6.385662113140841E-4    1.212231266645996E-4   -2.096950449607966E-4    5.378623157866941E-4    2.645549869611144E-1    4.656330162207100E-1    1.729753948510661E-5   -6.959395739493328E-4
                         4.064817568875183E-4    5.895432457396746E-4    4.448790787297172E-4   -1.174470020637133E-4    3.910436533085896E-5   -6.930617693256607E-4    2.443163103059586E-1    4.764728124908577E-1

 1.600000000000000E9     2.759332070100399E-1    4.625602990520484E-1   -1.770137159775323E-4   -5.471348473270504E-4    5.973172943654428E-4   -2.355697385055385E-4    6.133241033654105E-4    2.680697909025081E-4
                        -2.228532020102122E-4   -5.485409399496121E-4    2.733180765534218E-1    4.744902982833413E-1    4.617099656973535E-5    4.496291900803275E-4    3.201993337740850E-4   -3.127056399007130E-4
                         6.022398101855759E-4   -1.942491787793539E-4    3.009515695390437E-5    4.385172491178473E-4    2.786793441633049E-1    4.610671582551706E-1   -2.743003776929540E-4   -5.831220200104075E-4
                         6.426333996039390E-4    2.570405277578711E-4    3.126424105192243E-4   -3.088766964510369E-4   -2.820234384456458E-4   -5.649603983608686E-4    2.580481832313385E-1    4.713411815895051E-1

 1.612500000000000E9     2.903599480930401E-1    4.566988712839429E-1   -3.784176824333702E-4   -3.547944471994194E-4    3.689286836719524E-4   -4.514034933542542E-4    6.683814572343130E-4   -8.422045066485895E-5
                        -3.796698531407289E-4   -3.365683559576750E-4    2.876606186799775E-1    4.679475672649018E-1    1.514000205987194E-4    2.968493287111168E-4    9.279027696100292E-5   -3.491568060380263E-4
                         3.710860352483276E-4   -4.648854090480395E-4    1.341763264751749E-4    3.021461756844843E-4    2.931076341856972E-1    4.556518885611007E-1   -4.345759793282812E-4   -3.408556604515123E-4
                         6.711328616751931E-4   -7.070621848430206E-5    9.651638533343342E-5   -3.855035618064303E-4   -4.241335662693192E-4   -3.360407928129825E-4    2.722017623833909E-1    4.651065089170560E-1

 1.625000000000000E9     3.050140585101437E-1    4.494113059634107E-1   -4.068287804318162E-4   -1.347357894358541E-4    8.019682624890208E-5   -5.176698963859673E-4    5.073326828634703E-4   -4.242946352388409E-4
                        -3.939143309262214E-4   -1.349953167296110E-4    3.022416876050134E-1    4.601353243764897E-1    1.574792599832132E-4    2.196895118049558E-4   -7.969420303159134E-5   -3.155095365567567E-4
                         5.448735173829232E-5   -5.363211020702188E-4    1.697310258838145E-4    2.300041594618363E-4    3.076455066864772E-1    4.489940363533150E-1   -4.224254868070803E-4   -1.321256712019605E-4
                         5.071889836451940E-4   -4.379657690976009E-4   -9.546131729886337E-5   -3.155379646443565E-4   -4.015859009489637E-4   -1.228681602955173E-4    2.865214738323793E-1    4.577715367251404E-1

 1.637500000000000E9     3.195328738024507E-1    4.406978871227107E-1   -3.514847303602982E-4   -7.243169279978768E-6   -1.995683968612639E-4   -4.043546033054120E-4    1.807101064723296E-4   -6.007922786180887E-4
                        -3.309427763268541E-4   -1.177301262449294E-5    3.168021665466825E-1    4.510788225647543E-1    2.208473446560235E-4    1.782859685488458E-4   -1.979130953748205E-4   -2.130957565367099E-4
                        -1.853200149685288E-4   -4.232201096802901E-4    2.122902070719106E-4    1.991979982740325E-4    3.220984263885049E-1    4.411747118434968E-1   -3.712290487272497E-4   -2.804750290013549E-5
                         1.792298932948087E-4   -6.149011857643159E-4   -2.138839063326299E-4   -2.001452334027457E-4   -3.650274258871496E-4   -1.975467730415176E-5    3.009177094479893E-1    4.493617439416179E-1

 1.650000000000000E9     3.340576414080145E-1    4.308400506573311E-1   -2.964829833737385E-4    5.935846407527462E-5   -3.354264263763817E-4   -2.369075594929739E-4   -1.891731891967918E-4   -5.855260503196362E-4
                        -2.768399714119246E-4    6.111335348370498E-5    3.312954745730707E-1    4.409223836792907E-1    2.825469306085582E-4    1.321014723422582E-4   -2.433346911250094E-4   -7.028862108334539E-5
                        -3.432954157062278E-4   -2.561318847496288E-4    3.029762536152438E-4    1.288474130036816E-4    3.365208357949857E-1    4.321441434218563E-1   -3.289701587927967E-4    3.189391769880878E-5
                        -1.807630675860034E-4   -5.885280651142519E-4   -2.250701199499280E-4   -7.981259834838596E-5   -3.551481132576337E-4    3.021653413546878E-5    3.151576550037986E-1    4.401622468470412E-1

 1.662500000000000E9     3.482949849017178E-1    4.199319203747734E-1   -2.550451312372150E-4    1.156651427538456E-4   -3.491534817962744E-4   -6.581666770640802E-5   -4.757575689781011E-4   -3.655800708170260E-4
                        -2.663841048560369E-4    1.361478713202038E-4    3.454573587759090E-1    4.294841292784018E-1    3.329825212557451E-4   -4.705726866355213E-5   -2.041469726346389E-4    4.096631124606028E-5
                        -3.596614440621806E-4   -5.200836603697384E-5    3.404092101981745E-4   -3.258558455663954E-5    3.509738072352562E-1    4.216389911111805E-1   -3.159131055352595E-4    1.270274369443309E-4
                        -4.600657201535856E-4   -3.435344375171819E-4   -1.997676976146771E-4    1.929891538298823E-5   -3.082149648594531E-4    1.548002595082644E-4    3.290368200557488E-1    4.296721176570953E-1

 1.675000000000000E9     3.620956075959225E-1    4.077993945875263E-1   -2.120024970806966E-4    2.139669549696725E-4   -2.964315962271771E-4    7.883690070512460E-5   -5.320288699367441E-4   -3.177008335782994E-5
                        -2.254975423638853E-4    2.131020433672742E-4    3.589950786139819E-1    4.166697465198219E-1    2.747114269600976E-4   -1.646089334127506E-4   -1.258844933809138E-4    6.783898454835122E-5
                        -2.954895071836461E-4    9.588340792730060E-5    2.625358579379777E-4   -1.835132387340654E-4    3.651404943448522E-1    4.096516019282163E-1   -2.492387592488818E-4    2.533808885800660E-4
                        -5.444226057281260E-4   -2.772235014004519E-5   -1.492969608395306E-4    8.511385820539566E-5   -2.252655183252484E-4    2.703273514793019E-4    3.421449971543239E-1    4.178287288332750E-1

 1.687500000000000E9     3.752625498602146E-1    3.944668970688638E-1   -1.068669602879202E-4    2.770817307977590E-4   -2.152602727260723E-4    1.870503557010597E-4   -4.518097040108125E-4    2.442190653749985E-4
                        -8.469451776296029E-5    2.963963292788930E-4    3.717964345886162E-1    4.025462151617219E-1    1.177553494473307E-4   -2.405926644168798E-4   -1.035335198000347E-4    9.754086650181423E-5
                        -1.961415636945941E-4    1.983829931661749E-4    1.154839553908370E-4   -2.469070143003257E-4    3.788970064929578E-1    3.961554543303074E-1   -9.274145858851216E-5    3.287283067603188E-4
                        -4.245823587667059E-4    2.590191839399742E-4   -1.228938489908227E-4    1.060009210163207E-4   -1.073408989561643E-4    3.356638767512179E-4    3.545085565987248E-1    4.045452964537387E-1

 1.700000000000000E9     3.875576295446767E-1    3.800433727987153E-1    1.992415218784117E-5    3.173618384150167E-4   -1.340113045682014E-4    2.378456059470528E-4   -1.918217698865702E-4    4.344739800314355E-4
                        -1.047648872791437E-5    2.746039702119791E-4    3.837034053736425E-1    3.872734257160301E-1   -8.804206917127334E-6   -2.186788658327523E-4   -7.452612900250665E-5    1.452639652900799E-4
                        -1.031645934553331E-4    2.141216344417450E-4   -2.840256765156724E-5   -2.280103445516387E-4    3.920584644099491E-1    3.814642717421107E-1    7.725860089038800E-5    3.136329962030229E-4
                        -1.919585974880208E-4    4.288292074422480E-4   -6.468022982089571E-5    1.471659857913428E-4    3.979983824967649E-5    3.032998462911188E-4    3.660037474053664E-1    3.899909011409255E-1

 1.712500000000000E9     3.989141555440527E-1    3.648136322024308E-1    1.360620617400016E-4    2.182658689870659E-4    2.792861972968650E-6    2.499826980203745E-4    7.627634349845128E-5    4.231752587739962E-4
                         1.437545087206567E-4    2.253369422931572E-4    3.944765003318250E-1    3.708751576163973E-1   -5.963529872159172E-5   -1.512316356349773E-4   -1.173863782202841E-5    1.557963101222838E-4
                         1.602371815965816E-5    2.544929625126326E-4   -5.534389615797450E-5   -1.352812191297731E-4    4.042587935662039E-1    3.657270251188696E-1    1.753776943158966E-4    2.080904770759385E-4
                         7.982051537022941E-5    4.228372234553016E-4   -6.227814171242792E-6    1.918671769076348E-4    1.610228281017395E-4    2.165751969655825E-4    3.766447948300686E-1    3.743980683954299E-1

 1.725000000000000E9     4.090557419463237E-1    3.485005619067233E-1    1.611922474290249E-4    1.116034231405695E-4    1.247905797518344E-4    1.721982367367791E-4    2.643877545109561E-4    2.999629056646917E-4
                         1.618039312246122E-4    1.271955776787913E-4    4.041259818656677E-1    3.535295071954156E-1   -4.720382780335453E-5   -1.022241477846302E-4    5.647290108780550E-5    1.832756167963249E-4
                         1.237867819462539E-4    2.296904077741311E-4   -3.841863091795375E-5   -8.169832770023238E-5    4.154283669186647E-1    3.491680307872755E-1    1.868880941174934E-4    1.083385691898028E-4
                         2.708595233520199E-4    2.913032518938993E-4    5.383427216004097E-5    2.058359083272806E-4    1.920847453099641E-4    8.272111000634970E-5    3.863933448167232E-1    3.578068517925000E-1

 1.737500000000000E9     4.182730339120118E-1    3.310961360868093E-1    1.725834489693330E-4    3.697179253948708E-5    1.695898180185089E-4    1.392493540813205E-4    3.701118702090903E-4    9.634654831405254E-5
                         1.910616450284863E-4    3.006305942839707E-5    4.126585047183798E-1    3.351913561917680E-1   -3.747920883624208E-5   -1.107904935249040E-4    1.156320176389765E-4    1.462275183211630E-4
                         1.958264238969016E-4    1.074592503039330E-4   -3.504018675163635E-5   -1.067291226485239E-4    4.254930006182066E-1    3.316208607499785E-1    1.395179910266752E-4   -2.314431458326129E-6
                         3.257274200517072E-4    8.670781214666936E-5    1.414234901791828E-4    1.526819261232818E-4    1.683656168253876E-4    1.648645256279901E-5    3.951088370687124E-1    3.403890110162219E-1

 1.750000000000000E9     4.262924034986663E-1    3.126313937466099E-1    1.431454329567238E-4   -3.005030312218842E-5    2.153380203940666E-4    2.275461975003247E-5    3.112578022089238E-4   -8.465074479956319E-5
                         1.493600372518818E-4   -8.925495692206984E-6    4.199186540062361E-1    3.158951501783626E-1   -8.166374085667297E-5   -1.146890895768081E-4    1.858505435778256E-4    6.699203765027188E-5
                         2.106492607906344E-4    3.174945394174853E-5   -8.207688915020297E-5   -1.075742613286768E-4    4.341858846718876E-1    3.131698867637523E-1    1.558739995542284E-4   -4.111518545590963E-5
                         3.281047804948339E-4   -9.537360672326371E-5    2.011301731001969E-4    6.321744542513277E-5    1.232232272077599E-4   -3.505986009076958E-5    4.025213623618395E-1    3.222930658840972E-1

 1.762500000000000E9     4.330300555361621E-1    2.931923923335149E-1    1.427116870067897E-4   -8.020007525467671E-5    1.634651245609235E-4   -7.500075237921414E-5    1.910111530430848E-4   -2.249646829519944E-4
                         1.119803371177454E-4   -8.397059760019615E-5    4.255769923685849E-1    2.960438123926111E-1   -1.458974836022827E-4   -9.693894509893817E-5    1.947177240593611E-4   -3.425236619700601E-5
                         2.011359909030641E-4   -7.414167754174692E-5   -1.334161945026007E-4   -8.338720956041041E-5    4.413715923992320E-1    2.938967456674476E-1    1.178603580101337E-4   -8.376788701358160E-5
                         2.094074630426141E-4   -2.372250605500135E-4    2.045528118781653E-4   -3.374459568767086E-5    1.022527526567275E-4   -9.266693314235181E-5    4.084353816688176E-1    3.037243161102312E-1

 1.775000000000000E9     4.383481448229991E-1    2.732404664736766E-1    8.891201891213247E-5   -1.522397712673092E-4    1.259085871110088E-4   -1.135858956975216E-4    3.336824512304160E-5   -2.767214092947987E-4
                         1.137576233785693E-4   -1.379947017057563E-4    4.295972336007494E-1    2.756269502444358E-1   -1.457750617412996E-4   -2.199850778505460E-5    1.905702618995260E-4   -1.218678685589035E-4
                         1.089604377820966E-4   -1.153826730917280E-4   -1.569444268451149E-4   -2.573257494287685E-5    4.469381218991921E-1    2.738850783422167E-1    3.512747892595001E-5   -8.744729624438905E-5
                         5.341713189692431E-5   -2.884768456854416E-4    1.500147609726850E-4   -1.124548165579313E-4    5.255789116345247E-5   -1.299013825816442E-4    4.127548415160030E-1    2.848263534966473E-1

 1.787500000000000E9     4.421788315189280E-1    2.528521034283535E-1   -5.904516362361104E-7   -1.645197063463889E-4    6.527227029689029E-5   -1.471572225733743E-4   -7.287306672294261E-5   -2.720600534833552E-4
                        -1.236904747715342E-6   -1.488124893881099E-4    4.318719130412249E-1    2.546459780996837E-1   -1.429290157924065E-4    3.769768279112238E-5    9.923237518190882E-5   -1.773070221402159E-4
                         7.239197721034742E-5   -1.423651749257710E-4   -1.545133829756092E-4    4.722460041794057E-5    4.507199048392878E-1    2.532453600056220E-1   -4.200047748780327E-5   -1.015012970185147E-4
                        -1.065322328042552E-4   -2.597439588274124E-4    1.098666613738337E-4   -1.905114871226679E-4   -1.955981758579285E-5   -1.138809438040626E-4    4.153754204619406E-1    2.655812390203119E-1

 1.800000000000000E9     4.448175901530161E-1    2.322112561155672E-1   -6.623516967372553E-5   -1.405877523064513E-4   -3.959076514756475E-6   -1.592451317992788E-4   -2.058310824188436E-4   -1.988119668610199E-4
                        -9.267580722906597E-5   -1.358204223264012E-4    4.322510185966986E-1    2.333858725312525E-1   -1.598042411924479E-4    1.100575149664585E-4    1.127309635221317E-6   -1.963845987725531E-4
                        -1.502815316982462E-5   -1.413031030164241E-4   -1.084081732528867E-4    9.077543819850214E-5    4.532997052610742E-1    2.321528317606624E-1   -9.760546725768244E-5   -6.607314108208940E-5
                        -1.952475593584615E-4   -1.697454058643775E-4   -5.663217135554977E-6   -2.234784821495475E-4   -1.143177961943702E-4   -5.608486872904064E-5    4.164054411135816E-1    2.459607491159380E-1

 1.812500000000000E9     4.457294358756345E-1    2.114331124202607E-1   -1.581141351818137E-4   -1.529949588134476E-5   -3.611044612390558E-5   -1.609923355564467E-4   -2.595174249944872E-4   -1.430357590735293E-5
                        -1.626706387086064E-4   -5.499923252654394E-5    4.308409903594750E-1    2.119746450956707E-1   -1.159883723401820E-4    1.487913285637756E-4   -1.067352859675390E-4   -1.861140825315888E-4
                        -3.873898611513233E-5   -1.616332121738938E-4   -9.176580066594750E-5    1.140275111842305E-4    4.543604044241670E-1    2.106399944620272E-1   -7.735363548860398E-5    9.147781051729788E-6
                        -2.678002909661579E-4   -3.260133126193484E-5   -1.265869928177601E-4   -2.156516021374192E-4   -1.208828204727224E-4    1.314884995213370E-5    4.158863920563727E-1    2.260134795908228E-1

 1.825000000000000E9     4.449760596692708E-1    1.906762144833790E-1   -1.457897661401731E-4    4.105688495172629E-5   -1.179659982344798E-4   -1.272951802824921E-4   -2.296468550522823E-4    8.858472715384452E-5
                        -1.396091063162585E-4    3.672367310317984E-5    4.275395318697235E-1    1.907223458866543E-1   -8.660427909966309E-5    1.496516636833002E-4   -2.069974156632960E-4   -1.111552202973955E-4
                        -9.970151487675352E-5   -1.215684286263966E-4   -6.841854530938698E-5    1.574530116971844E-4    4.538381461704334E-1    1.890040043310509E-1   -4.708695006061898E-5    7.942870132105005E-5
                        -2.257250352502610E-4    1.072012809761404E-4   -2.152849539753401E-4   -1.325263593402597E-4   -5.126395784154138E-5    8.798793495919085E-5    4.138837620840704E-1    2.059416768050755E-1

 1.837500000000000E9     4.423617971539111E-1    1.698843451727806E-1   -6.201340604126283E-5    1.352855660581485E-4   -1.538071673661883E-4   -9.957434068272593E-5   -1.405820997858494E-4    1.996050786105618E-4
                        -6.419248563040026E-5    1.123921848605693E-4    4.222837334105367E-1    1.698917859646911E-1    2.304086513821990E-5    1.535652183539760E-4   -2.284132759388229E-4   -1.259463458975395E-5
                        -1.729792567974033E-4   -7.321762090350148E-5    1.204009737843484E-5    1.716629124805664E-4    4.516756957983841E-1    1.675522159510385E-1    1.244815380492232E-5    1.213108655225411E-4
                        -1.445880045746833E-4    2.175937621629643E-4   -2.396193939951930E-4    7.089582001343718E-6   -4.806727938154117E-7    1.166607351628988E-4    4.103889760494599E-1    1.860213030606837E-1

 1.850000000000000E9     4.378603024750503E-1    1.493816479499252E-1    1.287299579985720E-5    1.283081653046502E-4   -1.990607845304372E-4    3.018645250707520E-5   -1.623847457650176E-5    2.514932371568717E-4
                        -1.363101906231329E-5    1.438346011959247E-4    4.152484177439614E-1    1.498100712594404E-1    6.887589209666430E-5    1.971626045493228E-4   -2.323459909978522E-4    1.548285350653446E-4
                        -2.111284663111033E-4    1.530720288185129E-5    7.425810485207301E-5    1.656501941504439E-4    4.479105511433141E-1    1.465691743401096E-1    7.392659602273763E-5    1.096880823099383E-4
                        -1.005662763132288E-5    2.668264557532958E-4   -2.092321055870306E-4    1.424778106634474E-4    5.578365057322626E-5    9.711265518703256E-5    4.054013007150750E-1    1.666152854732806E-1

 1.862500000000000E9     4.315628422378037E-1    1.289746273188285E-1    6.640397339917372E-5    1.173217537860948E-4   -1.914657548506126E-4    1.334062291138535E-4    1.695225091687147E-4    2.083684541714542E-4
                         8.181387123231270E-5    1.201559523440751E-4    4.063902360494628E-1    1.305832234730732E-1    1.393372094447245E-4    1.137895122322678E-4   -1.163941630639880E-4    2.682287635472174E-4
                        -1.958414830238990E-4    1.346972640619060E-4    1.567695978899567E-4    1.414733493038953E-4    4.424272181672323E-1    1.261341719718370E-1    1.071409311821146E-4    4.085405593145674E-5
                         1.417880401520590E-4    1.961290492423877E-4   -1.071613014343343E-4    2.338940256961050E-4    1.076031711076978E-4    4.430108494632945E-5    3.988072810446951E-1    1.479008459690438E-1

 1.875000000000000E9     4.233414074668320E-1    1.090516593236694E-1    1.142429515152854E-4    4.537414532958886E-5   -8.714982404995271E-5    2.495357521228578E-4    2.171022080168804E-4    7.755532283917085E-5
                         1.204586507372783E-4    2.312378775387743E-5    3.957898125773873E-1    1.123767237332766E-1    1.577318164803381E-4    1.778484900671597E-5    1.129748007714315E-5    2.863084484581219E-4
                        -8.053184817714141E-5    2.452986929674866E-4    1.923289287190773E-4    2.202922819687565E-5    4.351588781120843E-1    1.062215485324229E-1    1.428444593682308E-4   -1.638366167507756E-5
                         2.181644955273538E-4    7.691459910305985E-5    2.144169900745658E-5    2.505532260269705E-4    1.651876754665756E-4   -3.844404962079848E-6    3.903681505130415E-1    1.299860656390284E-1

 1.887500000000000E9     4.133425269478979E-1    8.969768963880977E-2    1.713284687150364E-4    1.371352426796061E-5    4.709290796905673E-5    2.503209732061967E-4    2.142106291917316E-4   -7.493882918995244E-5
                         1.368242883008823E-4    5.645994801364867E-6    3.834350913169370E-1    9.525550638430841E-2    1.799842627999225E-4   -5.494778503677942E-5    1.564446408597756E-4    2.098441458579233E-4
                         3.077996100663990E-5    2.747765323448568E-4    1.855853861402562E-4   -3.587340174859944E-5    4.260066813128618E-1    8.707857385185180E-2    1.496974536841747E-4   -6.579211088937122E-5
                         2.121104075313933E-4   -6.657402900722277E-5    1.485447123050628E-4    1.896616292404355E-4    1.355333301674504E-4   -6.053735865886230E-5    3.800308405684825E-1    1.129946851905664E-1

 1.900000000000000E9     4.017622329642894E-1    7.122607682502828E-2    1.523476876957673E-4   -4.625198245361053E-5    2.158175008649675E-4    1.931281376561370E-4    1.403246101792787E-4   -1.991810849822291E-4
                         1.204580424500051E-4   -9.791102089181747E-5    3.692088781033398E-1    7.944621889985060E-2    1.536612911979469E-4   -1.270496327894739E-4    2.285062273893319E-4    4.906253203708001E-5
                         1.829035499643319E-4    1.786527978563550E-4    1.550644163767601E-4   -1.207914053015573E-4    4.150538955975714E-1    6.872359881611183E-2    1.062992426370332E-4   -1.551009580444686E-4
                         1.483257811861454E-4   -1.840987525735288E-4    2.640688330794976E-4    8.872128209653097E-5    1.041647906145677E-4   -1.123635299514762E-4    3.679945047750184E-1    9.697402015099295E-2

 1.912500000000000E9     3.887231017975130E-1    5.401114838546995E-2    7.678096501943508E-5   -1.512589975770327E-4    2.952149808825894E-4    5.596804749301426E-5   -2.653890668867513E-5   -2.290417643580129E-4
                         1.109517531875392E-4   -1.340720586520296E-4    3.535658758035182E-1    6.505411542935868E-2    9.808272408414778E-5   -1.689156193826445E-4    2.444499372441980E-4   -6.233037249917396E-5
                         2.691602031314737E-4    7.746541305505997E-5    9.179608783922895E-5   -1.731782634010398E-4    4.024527986988549E-1    5.116707363790522E-2    4.628991375667422E-5   -1.577177338433817E-4
                         2.081852601604743E-5   -2.473296892598550E-4    2.512448852541886E-4   -6.524539890760254E-5    2.786929646501601E-5   -1.700017726637894E-4    3.542857070624799E-1    8.196192728764246E-2

 1.925000000000000E9     3.740653461799635E-1    3.830060479362921E-2    1.057901843088410E-5   -1.885078818055435E-4    2.493878005930708E-4   -8.443753427956271E-5   -1.113064344845491E-4   -1.591027956777024E-4
                         1.239311470055371E-5   -1.714889307479727E-4    3.366647276739222E-1    5.238071734951300E-2    6.954046692210893E-6   -1.862425561822437E-4    1.663180772136996E-4   -1.992871761587793E-4
                         2.910584504756602E-4   -8.806402622866695E-5    1.374078337800563E-5   -1.780953942635528E-4    3.883070339350187E-1    3.470947528052184E-2   -5.050092319974566E-5   -1.860747826960060E-4
                        -9.190899203260545E-5   -1.948732401586253E-4    1.875243136911937E-4   -1.809292007471253E-4   -3.641667824486171E-5   -1.529829690987910E-4    3.391828314890739E-1    6.827157043151209E-2

 1.937500000000000E9     3.580884431482081E-1    2.426347714952345E-2   -7.136316020444731E-5   -1.363289317565199E-4    1.853900291697292E-4   -2.260302353070147E-4   -1.796840193670554E-4   -8.253847436267788E-5
                        -4.656668899439494E-5   -1.257806869586215E-4    3.187192974835461E-1    4.152264057603468E-2   -5.485210669688652E-5   -1.870945502439022E-4    1.757385139190316E-5   -2.508489387024238E-4
                         1.762483007738669E-4   -2.068504576458383E-4   -5.923579292760310E-5   -1.954887395423735E-4    3.728856522214862E-1    1.957653282792752E-2   -1.154109303279441E-4   -1.461214820125241E-4
                        -1.879837585909254E-4   -9.665787245159745E-5    4.220236290234340E-5   -2.459232237703562E-4   -9.631439543436085E-5   -1.462155147251287E-4    3.229313541208785E-1    5.606038980481651E-2

 1.950000000000000E9     3.408129662029331E-1    1.209941042225013E-2   -1.069089581525851E-4   -1.005111731451092E-4    2.129621538291283E-5   -2.717859847548123E-4   -1.979118280573578E-4    4.584858035194957E-5
                        -1.295111242518360E-4   -9.796084600063844E-5    2.998291112978072E-1    3.278420348588252E-2   -1.217616892640998E-4   -1.191678203471622E-4   -8.504529620518773E-5   -2.362092011391287E-4
                         1.607219377441810E-5   -3.001726652835979E-4   -1.351362382653240E-4   -1.621778950774998E-4    3.562953508548075E-1    5.928232150610585E-3   -1.656302116330585E-4   -7.471865765772626E-5
                        -1.982681918069458E-4    2.384754813568771E-5   -1.063886880545776E-4   -2.312889573112257E-4   -1.684070669665362E-4   -1.002423128334804E-4    3.056527047791232E-1    4.571931817742970E-2

 1.962500000000000E9     3.224300347684463E-1    1.895115057861329E-3   -1.606478081729606E-4   -8.069133538782495E-5   -1.263073575430464E-4   -2.415437645560773E-4   -1.490109654441829E-4    1.082389845584304E-4
                        -1.437488534442038E-4   -5.604631340095682E-5    2.803292684015706E-1    2.635451133430339E-2   -1.621110261191394E-4   -9.223936679782410E-5   -1.884055970567641E-4   -1.264817101761434E-4
                        -1.177773466551009E-4   -2.321942480065736E-4   -1.883529967874788E-4   -9.230718166348651E-5    3.386033166670288E-1   -5.943507317197336E-3   -1.808284834101433E-4   -4.078495242627039E-5
                        -1.237421295556468E-4    1.396629661575315E-4   -2.027188663293338E-4   -1.286498136565445E-4   -1.845909243999941E-4   -2.040324651049103E-5    2.874604117714786E-1    3.748959943783267E-2

 1.975000000000000E9     3.028878663781737E-1   -6.231076292527914E-3   -1.363768011349341E-4    1.003914824790199E-5   -2.012871139441268E-4   -1.205103957289817E-4   -1.819124618428464E-5    1.590289500339230E-4
                        -1.910791137631439E-4    2.418621252045235E-5    2.603248103312168E-1    2.234122407971157E-2   -2.513648355128284E-4    6.027016562322352E-6   -2.486321471658147E-4   -1.773358222110240E-5
                        -2.353394847817613E-4   -1.406293607646659E-4   -2.216942570529528E-4   -1.248257469400309E-5    3.200452295830791E-1   -1.570086392774061E-2   -1.704843726708909E-4    7.436378223341924E-5
                        -1.533587667801662E-5    1.581116365487092E-4   -2.369859652180438E-4   -1.500568725380543E-5   -2.042877102299595E-4    7.985498269635636E-5    2.685484618653866E-1    3.158704619136610E-2

 1.987500000000000E9     2.825842898974294E-1   -1.221167993875964E-2   -1.624825956205615E-4    9.474787518359516E-5   -2.470849439187681E-4    5.189712496154226E-5    7.296531213034447E-5    1.240032127200721E-4
                        -1.433548399963228E-4    7.904388207261011E-5    2.400073137886485E-1    2.097624710324402E-2   -1.445323048112549E-4    9.652933673756991E-5   -1.828572210491217E-4    1.082608368249336E-4
                        -2.492326554304307E-4    1.474563754444405E-5   -1.718783638111382E-4    8.459528911806427E-5    3.006672036179815E-1   -2.314437899460482E-2   -1.590696928086539E-4    1.321843242773446E-4
                         8.484245738311345E-5    1.419273160511043E-4   -1.825019978441909E-4    1.266545044236533E-4   -1.744632036484259E-4    1.473524423757976E-4    2.490578277285593E-1    2.815160400657495E-2

 2.000000000000000E9     2.618236991482826E-1   -1.606816741248704E-2   -1.099093915978499E-4    1.343839947212355E-4   -1.931651994701228E-4    1.504101853767185E-4    1.246234538333194E-4    6.611025474921595E-5
                        -1.063514936379753E-4    1.121523802757799E-4    2.196890491848004E-1    2.206604296263022E-2   -1.469592569215361E-4    2.030764209115182E-4   -1.121646112330342E-4    1.905179910487935E-4
                        -1.788504044999260E-4    1.719999323081574E-4   -1.449909509204907E-4    1.925850142753894E-4    2.806577554547023E-1   -2.831974454534441E-2   -8.972453058265803E-5    1.739064312462362E-4
                         1.254378859835546E-4    6.338153952643157E-5   -8.432647663558750E-5    2.073215032977031E-4   -1.032972454845663E-4    1.845423148143897E-4    2.291372632955321E-1    2.716771593339570E-2

 2.012500000000000E9     2.407511057600525E-1   -1.819455551953699E-2   -4.338060218270083E-5    1.783591645510158E-4   -5.007368085521115E-5    2.217207312195195E-4    1.455180193838397E-4   -1.007517890558030E-5
                        -4.436647868315103E-5    1.685764818057304E-4    1.998995421247549E-1    2.511152623514609E-2   -2.007774576604555E-5    2.162664681421980E-4    1.687498949903569E-5    2.356868112250697E-4
                        -6.064339109481378E-5    2.334496269689898E-4   -1.910284194151072E-5    2.156569638729611E-4    2.603373432260666E-1   -3.165526811127031E-2   -5.090591459509245E-6    2.203456988296308E-4
                         1.281180877761549E-4   -2.447100406651788E-5    2.382475522673961E-5    1.965407303953780E-4   -5.249852938111044E-6    2.074940465327405E-4    2.093670919634679E-1    2.812231306923319E-2

 2.025000000000000E9     2.200654966585197E-1   -1.775240349171981E-2    1.562856265491655E-5    1.861144866544965E-4    4.708703508315779E-5    2.145040013551557E-4    8.797764046531280E-5   -1.008095045722792E-4
                         1.051452791667128E-5    1.731619233057621E-4    1.807569187654868E-1    3.056896753882880E-2    8.081868413345076E-5    1.996307747691915E-4    1.242135973216677E-4    1.459433881363384E-4
                         6.046155138235642E-5    2.007211060045543E-4    9.020620309200943E-5    2.334126827695792E-4    2.397345474640449E-1   -3.259303301249983E-2    8.644987942860887E-5    2.272342462754095E-4
                         9.392477862275888E-5   -7.480143534876038E-5    1.360602532521920E-4    1.456564707399236E-4    8.005157127303304E-5    2.217573340751680E-4    1.898882954947648E-1    3.151590328258522E-2

 2.037500000000000E9     2.000215375151665E-1   -1.486353054918174E-2    9.561648024170593E-5    1.435722478839997E-4    1.360101070731542E-4    1.256439360075837E-4    3.161161557928069E-5   -1.183818070634260E-4
                         9.536911045071939E-5    1.342179758166348E-4    1.627750833981116E-1    3.841870154362905E-2    1.585195536658821E-4    1.526301126054877E-4    2.107402953301005E-4    5.808202258764555E-5
                         1.544663574988455E-4    1.472384379498108E-4    1.728469040341923E-4    1.336796894929730E-4    2.193339222351754E-1   -3.120187383973897E-2    1.646363215690484E-4    1.695213221984736E-4
                         2.483051900449777E-5   -1.276072764368898E-4    1.907231347479100E-4    4.020991025914952E-5    1.611111997821115E-4    1.470329875597232E-4    1.712624009553396E-1    3.739658595106791E-2

 2.050000000000000E9     1.811162270680876E-1   -9.513037820270213E-3    1.235423194985442E-4    7.812475969151176E-5    2.169515384288630E-4    5.028229775543609E-5   -5.143016150083033E-5   -1.036904328549115E-4
                         1.362665840754775E-4    9.765759949210776E-5    1.463088488885207E-1    4.824089404711068E-2    1.870221281835802E-4    3.625764793534728E-5    1.850967070354596E-4   -5.665446569785710E-5
                         2.013064855207255E-4    3.406283119477162E-5    2.135197439034486E-4    3.894504001391742E-5    1.995489053133409E-1   -2.770508082457980E-2    1.971616296980504E-4    6.921653107702258E-5
                        -6.855313709888786E-6   -9.666917175665999E-5    1.703744270681352E-4   -4.628436596618832E-5    2.207303268538906E-4    6.287974851778986E-5    1.538389150962623E-1    4.550580751291036E-2

 2.062500000000000E9     1.633528647311765E-1   -1.901365661789103E-3    1.764626659002243E-4    2.224568002080857E-5    1.557644388036329E-4   -9.415996481112379E-5   -1.095587359192912E-4   -9.585059875890416E-5
                         1.754878732846042E-4    3.396473038553841E-5    1.316231154243059E-1    6.001625750495391E-2    2.091396595413930E-4   -5.954250402829931E-5    1.017047668107659E-4   -1.230240489381429E-4
                         1.664981192478052E-4   -8.800660883324646E-5    2.157320768575393E-4   -4.646255270799212E-5    1.807981141998330E-1   -2.212084228195921E-2    2.133505206944073E-4   -4.691594821037480E-5
                        -1.107262948016428E-4   -7.170942507223151E-5    8.725252390126080E-5   -1.206237910183806E-4    2.171768723020222E-4   -3.975395041414514E-5    1.380379737956318E-1    5.568266455931258E-2

 2.075000000000000E9     1.469530091825152E-1    7.880587009170364E-3    1.302222776919218E-4   -5.141942361188964E-5    9.010687873912001E-5   -1.389104563181921E-4   -9.307310170891013E-5    4.257649131929009E-6
                         1.517789179736063E-4   -7.836582827757402E-5    1.189437395647524E-1    7.350276695765513E-2    1.306704135264707E-4   -1.314835413832247E-4    3.206694101435633E-6   -1.441044196504794E-4
                         9.977921999087233E-5   -1.681026164269275E-4    1.334049443454708E-4   -1.498630896404312E-4    1.633163368644876E-1   -1.451487462550996E-2    1.765270687540654E-4   -1.180989280027112E-4
                        -1.135672980299775E-4    5.703776363454954E-6   -5.701222272272972E-6   -1.520433843367768E-4    1.777517057592403E-4   -1.357267512836160E-4    1.239752407398557E-1    6.782976957426984E-2

 2.087500000000000E9     1.320224311187714E-1    1.951046583246817E-2    9.687475826643053E-5   -1.241552431478780E-4   -2.743519291125999E-5   -1.550536410591381E-4   -5.155006784228623E-5    9.498784872328672E-5
                         1.034104375267876E-4   -1.128976011008808E-4    1.082981313803499E-1    8.851516814091472E-2    6.944883317386218E-5   -1.502990187492528E-4   -6.600298386484702E-5   -1.164106594281009E-4
                        -5.590331196998980E-6   -1.649997553101542E-4    4.427214011540053E-5   -1.892429154859568E-4    1.473303911690737E-1   -4.987995757756901E-3    8.549890726324038E-5   -1.551248499969695E-4
                        -9.155952231667504E-5    4.143549629278515E-5   -8.602625910828254E-5   -1.200022287922899E-4    9.917560364260015E-5   -1.706692384383944E-4    1.117240518482470E-1    8.174700420290504E-2

 2.100000000000000E9     1.186425920962432E-1    3.272332625077028E-2    3.308573409682195E-5   -1.361559924491481E-4   -1.004742672668135E-4   -1.414442795922072E-4   -1.389606456114715E-5    8.033204360392741E-5
                         5.946455796073831E-5   -1.347113475788053E-4    9.968972026326303E-2    1.045735646306504E-1   -6.928372877169649E-5   -1.915505250730842E-4   -1.114351963222696E-4   -4.971810327013247E-5
                        -1.102682565422142E-4   -1.116613176703300E-4   -3.638095982476893E-5   -1.934493671227460E-4    1.329683310568850E-1    6.283044532066840E-3    1.655179928867936E-5   -1.909983855553047E-4
                        -1.395285749466174E-5    7.863894855233053E-5   -1.427402738193775E-4   -3.589782482653383E-5    2.751023600303903E-5   -1.727278664816631E-4    1.014058820875129E-1    9.694732932828183E-2

 2.112500000000000E9     1.069584678705335E-1    4.683381687526986E-2    7.489191933049500E-6   -1.444845321824397E-4   -1.311857411613839E-4   -6.094705765479780E-5    3.201375025106480E-5    8.113373123332191E-5
                        -1.982145224242873E-5   -1.437003128467992E-4    9.318860523698669E-2    1.211014058358822E-1   -9.489045285109817E-5   -1.414738232685134E-4   -1.114500851496029E-4    1.011480741934530E-5
                        -1.302445840340688E-4   -3.323520466461321E-5   -1.277802722402683E-4   -1.320843919168336E-4    1.204751765794322E-1    1.896219933399406E-2   -6.493540877084201E-5   -1.613128531169414E-4
                         2.270260014961320E-5    7.588924433717120E-5   -1.061247507227060E-4    7.190662940871038E-6   -6.447892725966097E-5   -1.516595750836643E-4    9.314437526866466E-2    1.130169193454386E-1

 2.125000000000000E9     9.706123884339497E-2    6.169954033744786E-2   -7.305371645029974E-5   -1.312495347357517E-4   -1.316261386817440E-4    2.543387494996442E-5    4.536980320955147E-5    5.366307776073634E-5
                        -7.795905249937028E-5   -1.370312244718523E-4    8.860934970598873E-2    1.379544271758066E-1   -1.576844266826421E-4   -5.426010476656881E-5   -9.526237767666984E-5    6.285499741120943E-5
                        -1.388549634019073E-4    4.085082067507015E-5   -1.556645853882759E-4   -6.307983334195826E-5    1.096098995846517E-1    3.285429760026261E-2   -1.189589524718796E-4   -1.244845696950097E-4
                         6.689395172256028E-5    6.423646427441150E-5   -7.154017559848203E-5    7.435160298377530E-5   -1.293954679596712E-4   -1.096992437657958E-4    8.692664704978599E-2    1.295431317749058E-1

 2.137500000000000E9     8.912478530255470E-2    7.704522853126315E-2   -8.951856227414716E-5   -9.620529304586186E-5   -7.159438527562392E-5    9.863598157752985E-5    7.995689369769079E-5    3.327844886065972E-5
                        -8.978821705017040E-5   -7.107122101942573E-5    8.610423599821353E-2    1.545940148993421E-1   -1.740814136790164E-4    1.469831806953681E-6   -3.315510505091226E-5    5.846600064558730E-5
                        -9.020430503006638E-5    8.855286023374694E-5   -1.599316219776253E-4    8.958846189674571E-6    1.004880298250381E-1    4.759423246935211E-2   -1.341588552258030E-4   -6.624160950859752E-5
                         7.552096539266100E-5    9.519276795593002E-6   -6.568323825957535E-6    9.685563522857370E-5   -1.387142434240204E-4   -5.093458731906737E-5    8.283798314889132E-2    1.462600730554925E-1

 2.150000000000000E9     8.331122273513028E-2    9.252647361135753E-2   -1.025411040446163E-4   -3.096915050933477E-5   -3.475357467190912E-5    1.145317601488429E-4    5.557998459404735E-5   -6.668520778414985E-6
                        -1.249801333369414E-4   -2.302064415859368E-5    8.572708242605813E-2    1.708986810713529E-1   -1.340189757389440E-4    1.053438070247747E-4    2.767574870017744E-5    7.515947576550089E-5
                        -2.521805381941614E-5    9.946124424572261E-5   -1.107643945565800E-4    9.169886939314113E-5    9.318719910154494E-2    6.285823050885542E-2   -1.181516633865112E-4    8.790491445902823E-6
                         5.930000846698791E-5   -4.634594926768614E-5    2.864343741482239E-5    8.502445892456974E-5   -1.572350408224966E-4    7.876537294499964E-6    8.106420174826408E-2    1.629544363083612E-1

 2.162500000000000E9     7.961382519823511E-2    1.080514994659956E-1   -1.151378308995428E-4    2.614010769112898E-5    4.508821527536396E-5    1.126766788248418E-4    2.379823957442190E-5   -5.429058950513850E-5
                        -1.479863023293179E-4    1.842384542653819E-5    8.730177158408201E-2    1.866907473529129E-1   -4.907688680946777E-5    1.343784555674173E-4    5.585042276093296E-5    5.071298699773982E-5
                         1.899798778734409E-5    1.061580141585204E-4   -7.233537656783189E-5    1.236524062522647E-4    8.769607923662129E-2    7.817276216462944E-2   -1.209577085250805E-4    5.782918518459980E-5
                         1.129505026820864E-5   -6.835656471651631E-5    5.183677633061356E-5    7.015131981948319E-5   -1.356692711134836E-4    4.690472265292159E-5    8.133731064811243E-2    1.793832082909502E-1

 2.175000000000000E9     7.783895310209651E-2    1.235642638061713E-1   -6.755674852470571E-5    5.742734572819019E-5    8.384886367572626E-5    4.180517583907781E-5   -9.901931889141258E-6   -2.710085313654331E-5
                        -8.845689875298785E-5    6.161310877225514E-5    9.062387348869835E-2    2.019307611543824E-1    6.138870859366627E-6    1.362303528495572E-4    5.403511050699607E-5   -5.752499208413956E-7
                         9.237458111817789E-5    5.680543701468701E-5    1.083370232490685E-6    1.269815261968659E-4    8.392062779706641E-2    9.340382979121142E-2   -9.249862031232116E-5    9.905704589438664E-5
                        -2.117153555845531E-5   -5.302317647230224E-5    7.180362553528926E-5   -1.680032087793515E-5   -5.596327196428963E-5    1.065059637013531E-4    8.343670855645546E-2    1.955436705040753E-1

 2.187500000000000E9     7.790828896981106E-2    1.389389060629878E-1   -4.621845444431084E-5    1.036606949648129E-4    9.098289701124414E-5    1.588717970886942E-5   -6.152932240504218E-5   -2.452973044604089E-5
                        -2.895295665798538E-5    1.019684711386480E-4    9.552942781153215E-2    2.166180305994951E-1    7.053633503930328E-5    8.952886257700512E-5    5.882200097576818E-5   -4.114284858201967E-5
                         9.473134266475903E-5    5.724562788108629E-6    6.789311634845279E-5    1.095120528054709E-4    8.189315558398590E-2    1.083720503624787E-1   -3.680980299288546E-5    1.324348000100155E-4
                        -4.401896613142422E-5   -3.935849148336881E-5    6.022875016097896E-5   -3.758491166117641E-5   -1.823959506298106E-5    1.093470702956107E-4    8.724049279944152E-2    2.111540762474171E-1

 2.200000000000000E9     7.954398927380568E-2    1.542785468758503E-1    1.907055734395658E-6    8.863105773651981E-5    6.374430027577456E-5   -3.592197176992534E-5   -6.656287195435218E-5   -7.894943097164056E-6
                        -5.205040729569665E-6    1.101618547852247E-4    1.016801520595888E-1    2.306615579802289E-1    9.933682034412421E-5    6.453693999093835E-5    2.830270887529293E-5   -3.164981497677829E-5
                         7.387752121525153E-5   -2.734024119888854E-5    8.985468222252286E-5    4.967095910592739E-5    8.168980157305117E-2    1.230618408483820E-1    3.151324407021450E-5    1.019641048890467E-4
                        -5.338156457659131E-5   -1.247558321057858E-5    3.837391905130313E-5   -5.304841221195021E-5    4.094931629040635E-5    1.051704804058422E-4    9.251600282167309E-2    2.262533239954431E-1

 2.212500000000000E9     8.246695682173454E-2    1.693307593375876E-1    4.838429665219545E-5    7.920339930338709E-5    1.870788156745604E-5   -6.989996568655796E-5   -3.914209133757654E-5    2.546544234545675E-5
                         1.797868648073395E-5    6.740295247206245E-5    1.087863641755022E-1    2.441041383828959E-1    1.107834666112385E-4   -5.091024739007292E-6   -4.922559774178327E-6   -4.886422285898829E-5
                         2.732049554418116E-5   -5.848317589495261E-5    1.093756268101476E-4    4.305825019583628E-6    8.315785275437408E-2    1.373667646703747E-1    5.925331679209245E-5    5.961275898414748E-5
                        -3.374342842078967E-5    3.707743183923108E-5    2.426741176315605E-5   -4.798549611001729E-5    3.210709182411497E-5    5.858637647771054E-5    9.902870855838611E-2    2.405236859673717E-1

 2.225000000000000E9     8.639299563326165E-2    1.839085097044526E-1    6.075663463713723E-5    4.292675012611419E-5    5.987687244214138E-6   -7.312817708415747E-5   -4.009939445238637E-5    3.676379933770600E-5
                         2.632319731401426E-5    5.674255812986843E-5    1.167938169603536E-1    2.565036802322767E-1    9.735414430536833E-5   -3.848195633316010E-5   -2.092838670391819E-5    5.982104043478150E-6
                         1.489345180227305E-5   -6.278280371764965E-5    1.013978796241230E-4   -4.886922404647272E-5    8.609538444143761E-2    1.513522084094701E-1    7.385881745841805E-5    3.694250689391909E-5
                        -2.691336050503069E-5    2.901830378291003E-5   -2.609621816731684E-5   -4.243677763989256E-5    8.891770242802134E-5    4.595345007951353E-5    1.065592535483642E-1    2.539218628542166E-1

 2.237500000000000E9     9.138012687484949E-2    1.977752764856686E-1    8.026044479610900E-5    2.492500612801915E-5    1.297834520361614E-5   -3.599795750265954E-5    3.030224607505980E-5    3.331439215496710E-5
                         9.852001372073902E-5    7.955999156630319E-6    1.255000788553763E-1    2.678201560693394E-1    5.247701274341007E-5   -1.015569135926520E-4   -2.324842462335730E-5   -5.801704097664082E-6
                        -3.484222419994289E-5   -5.608125934135906E-5    5.551060323714079E-5   -6.699001355442477E-5    9.023526951995925E-2    1.649446872833155E-1    7.877643281616760E-5    3.576950777631016E-6
                         2.776886271173565E-6    3.866098809695154E-5   -6.007080313866148E-5   -3.523329443040339E-5    7.059116757851450E-5    1.007371558032408E-5    1.151926050236713E-1    2.662174604019777E-1

 2.250000000000000E9     9.728878611799294E-2    2.108627156130649E-1    5.894273150335509E-5   -2.381881407814562E-5   -5.652613755275270E-5   -2.004297171434723E-5    2.745116922169547E-5    1.878535905254573E-5
                         7.263380975680240E-5   -4.212329715172226E-5    1.350662551637861E-1    2.780756582930213E-1   -2.305354149247402E-5   -7.915982983797381E-5   -3.813668653745905E-5    1.977215622418730E-5
                        -6.424223781932429E-5   -3.146866663485365E-5   -1.037018641237308E-5   -1.053690584600199E-4    9.543813626846208E-2    1.780405950617121E-1    7.468844118528758E-5   -1.074841379994180E-5
                         8.612840074280886E-7    2.079484352676736E-5   -2.599111732898514E-5   -5.002541847637827E-6    3.839423562262787E-5   -2.361740416190144E-5    1.249335336786248E-1    2.773687200176306E-1

 2.262500000000000E9     1.040687248197493E-1    2.229068470145545E-1    5.598361964469486E-5   -3.947707372506325E-5   -7.754325441705695E-5    2.206052519830987E-5    3.323170098296405E-5   -4.038480706617105E-7
                         2.756225945433192E-5   -1.832745124015031E-5    1.455852860683584E-1    2.872250247888558E-1   -6.437960967466998E-5   -6.979182211699003E-5   -5.449706453697330E-5    1.218836594787055E-5
                        -6.415961154710004E-5   -1.332937348819263E-5   -3.993340603836336E-5   -7.591697444620620E-5    1.015092251355280E-1    1.904949787520819E-1    4.890061012095254E-5   -3.365775250944320E-5
                         2.703055140903609E-5    2.612237815533628E-5   -3.152586338624662E-5    3.401154607238560E-5    4.223633310987870E-5   -5.321685081813024E-5    1.357135522533023E-1    2.876239646894739E-1

 2.275000000000000E9     1.118847842934942E-1    2.337533078603934E-1    4.696172522987347E-6   -5.744296740477145E-5   -5.077259263056246E-5    2.836644025607622E-5    2.790575061336525E-5   -7.800128360278988E-6
                         3.988208760035776E-5   -7.231140349861968E-5    1.567672347119070E-1    2.953884505799511E-1   -8.238657149878004E-5   -3.624676691352961E-5   -7.949747595889250E-6    3.075975158077232E-5
                        -3.630686637243251E-5    1.780140781559131E-5   -8.469260934811061E-5   -5.100333265987836E-5    1.083732652751648E-1    2.022170537148194E-1    2.577771415487864E-5   -5.332940379639280E-5
                         3.205742200296388E-5   -2.617313212562208E-5   -2.915156998308410E-6    3.534489514112528E-5    5.535471990495858E-6   -6.296309688437489E-5    1.471582751004154E-1    2.969346268526574E-1

 2.287500000000000E9     1.208255311543790E-1    2.437299482157062E-1    5.647373118390362E-6   -2.745681328986013E-5   -5.566281683736070E-6    3.369906401994876E-5   -2.150026150849221E-6   -2.420580235184085E-5
                        -4.023624769240859E-5   -5.171676901590840E-5    1.687477561466061E-1    3.026934445095223E-1   -6.520359283079210E-5   -1.898474393132012E-5    5.643133076676259E-6    2.234839516734244E-5
                        -2.134209332511824E-5    5.384874381454936E-5   -8.096793772720586E-5   -2.991942248378885E-5    1.160462872419753E-1    2.130541335148279E-1   -5.796349158024567E-6   -4.899937020538303E-5
                         3.656584748185702E-5   -4.481671145499972E-5   -8.145897843262654E-6    3.722933224028088E-5    3.691959535416199E-6   -4.368360456858002E-5    1.592739781922319E-1    3.053784177045042E-1

 2.300000000000000E9     1.308796958077976E-1    2.528976329817003E-1   -5.877138511683765E-5   -2.142803794565272E-5    7.470686208452116E-7    2.585208119050300E-5   -1.941071276089149E-5   -2.186773412633962E-5
                        -3.880380856613125E-5   -2.914144506196220E-5    1.812784754322999E-1    3.093595118648541E-1   -7.516085041206167E-5    3.507621529895298E-5   -1.547891297771562E-5    1.053252785629017E-5
                         1.204313960888263E-5    4.445944998188924E-5   -6.333445754151104E-5    2.811807947260249E-5    1.245101445121526E-1    2.228876209462176E-1   -2.215923265304900E-5   -3.150400816294638E-5
                         1.081196962898321E-5   -4.039754657633340E-5    2.638365248687198E-5    2.724419049894637E-5   -5.057662221045217E-5   -4.029646544190561E-5    1.719213943983081E-1    3.128861797169634E-1

 2.312500000000000E9     1.418054048929405E-1    2.611317160361672E-1   -3.647591036488450E-5   -2.275931161709551E-5    1.907635680944222E-5    8.326900036620665E-6   -2.664541704870975E-5   -4.180879780026876E-6
                        -3.297862529324373E-5    1.846937380148271E-5    1.940157305562846E-1    3.150765114758380E-1   -4.372651994471942E-5    3.938637272783835E-5    1.827148712369478E-5    9.879735714315851E-6
                         2.690565651812083E-5    4.688879328507885E-5   -4.499574704928024E-5    3.105616773256561E-5    1.337659661744673E-1    2.316475953992994E-1   -2.107446625716084E-5   -1.648266087705021E-5
                        -4.046184114911269E-5   -2.099684439527249E-5    3.122361341732334E-5    3.896079665460044E-7   -6.138199121087733E-5   -2.091223607607105E-5    1.849760368482848E-1    3.192199361267809E-1

 2.325000000000000E9     1.534034103320257E-1    2.687912568494297E-1   -1.467995196842197E-5    3.333409910615323E-6    2.012087471005929E-5   -1.716424020123723E-6   -1.686212698528441E-5   -1.475312395295877E-5
                        -2.643339610979840E-5   -4.967705352178848E-6    2.069616118872785E-1    3.199469723021651E-1    1.202735283163623E-5    5.397184040666309E-5   -7.688721285324199E-6    3.775089026837768E-5
                         2.304063297912473E-5    1.006897432386603E-5   -3.269464555085420E-6    5.398479042131177E-5    1.438010834966000E-1    2.394650173716661E-1   -5.131577986224919E-5   -1.667472279168438E-5
                        -1.670768532971663E-5    1.257999938617817E-5    1.852101063027661E-5   -2.535058693942791E-5   -4.968079059669337E-5    1.162967656131088E-7    1.982902581753679E-1    3.245224360072494E-1

 2.337500000000000E9     1.653881854092317E-1    2.758952940819112E-1    3.400707805932725E-6   -4.269466541182241E-6    1.479128256083446E-5   -1.424628507529652E-5   -4.147185055972380E-5    2.618856473791559E-6
                        -3.904249878611355E-5    3.623643796483685E-5    2.199886841946231E-1    3.240277086533404E-1   -8.576523008600985E-7    2.902521018940862E-5    4.409114386049049E-6   -8.817007173895293E-6
                         3.197869766816453E-5    2.121220116362726E-5    7.668031395956164E-6    4.989644524818326E-5    1.547151552857397E-1    2.463939232516437E-1   -3.275395675794287E-5   -1.172674135797261E-5
                        -2.564261194329080E-6    4.115758106571094E-6    3.795421447995885E-5   -2.860463960362090E-5   -3.182190361191184E-5    2.608638200373176E-6    2.118082014417015E-1    3.288043987725676E-1

 2.350000000000000E9     1.774284630406920E-1    2.822234486737353E-1   -1.576578040367016E-5    2.971741393777707E-5   -3.457667280438159E-6   -3.362958198210281E-5    5.574949156941926E-6    1.074068519077556E-5
                         4.689962370156008E-5    6.288193143784070E-5    2.330745258292285E-1    3.269309337755324E-1    2.595846074508376E-5    5.857680895542485E-5    3.982936457764739E-6    4.534141745122548E-6
                         8.448447495594019E-7   -2.093515740466334E-5    9.269116877489719E-6    3.555260317859166E-5    1.661786267005709E-1    2.525194387572457E-1   -2.920623508088703E-5    2.081715707220793E-5
                        -3.635030846131084E-6    9.322053130651959E-7    1.256391408858510E-5   -5.077012833503776E-6   -3.960386160053395E-6    5.335569418423622E-6    2.256418191485509E-1    3.318714315644663E-1

 2.362500000000000E9     1.894534396506537E-1    2.875802208006861E-1   -1.625506401360974E-5    4.551677391320300E-5   -1.341419473783004E-5   -1.716421327432525E-5   -2.075710388287040E-5    1.828624855454652E-5
                        -9.793050791678678E-6    1.496649307022890E-5    2.462607574053647E-1    3.288033408839146E-1    3.043410822779004E-5    1.833530944773423E-5   -8.730882384833272E-6   -3.349539947476001E-5
                        -2.222103998946757E-5   -1.102965973773102E-5    5.000487475435854E-5    2.950620870527210E-5    1.780153973074730E-1    2.578631034784730E-1    1.358524053265289E-5    4.750474228974874E-5
                         7.838343012762661E-6    2.505437362393096E-5   -4.443555353803352E-6   -2.024380808541919E-5   -1.251961009830678E-7    4.012631275722489E-5    2.397251857086908E-1    3.337135116618530E-1

 2.375000000000000E9     2.014690307125238E-1    2.918105608558664E-1    4.210748413153336E-5    2.191425371140673E-5   -4.713142314705233E-6   -1.075989234801961E-5    2.472404473631070E-6   -3.777315061141548E-5
                         4.297916588716990E-6    8.917314991731882E-6    2.595866608074242E-1    3.294801872960860E-1    2.296682151828954E-5   -1.012682219192649E-5   -8.647792248190626E-7   -1.564479607764115E-5
                        -1.915181743078736E-5   -2.308056475308670E-5    4.917848803438036E-5    2.623291547621532E-5    1.901221593099188E-1    2.623846622035040E-1    3.282323421355747E-5    2.766415447378912E-5
                         1.064964428045346E-6    5.800321362798952E-6   -1.071325372477717E-5   -3.961393729280402E-6    2.171017514537585E-6    3.815523766534136E-5    2.538966226044522E-1    3.346033288713148E-1

 2.387500000000000E9     2.135661469837086E-1    2.947380660681291E-1    4.894014060023411E-5    1.524176866473775E-6    4.816334949498300E-6   -1.568602336349550E-5    6.061836831832364E-6   -4.464750838907177E-6
                         4.188803338641823E-5   -7.992789683314936E-7    2.730906440557007E-1    3.292773993274839E-1    2.173013309832390E-5   -3.810002461585893E-6   -8.923894045492914E-6    2.534871942211754E-5
                        -1.950752197873587E-5   -7.192337581318526E-6    1.931641020165446E-5   -2.623638393845279E-5    2.021430209566387E-1    2.660566798292152E-1    1.864586968988942E-5    2.639294180549410E-5
                         1.681788548281533E-5    2.666726483196799E-6    1.248498728329030E-5   -1.307370938844370E-5    2.286337146257517E-5   -1.050253374372473E-5    2.681749410030485E-1    3.347508223595671E-1

 2.400000000000000E9     2.259010392957352E-1    2.963182224723765E-1    2.608035553007114E-5   -7.151744828209399E-7   -4.183096320302550E-6    7.530258441472530E-6    1.337174878885908E-6    7.528408074579686E-6
                         2.467094427691757E-5    3.993800000805156E-6    2.867485448239887E-1    3.284083820351236E-1    2.451072666660736E-5   -5.001008858966991E-7    1.634460195251918E-6    2.262808351553558E-5
                        -1.062873318401124E-5   -2.447991217485099E-5    1.767205808927493E-5   -4.601197104923628E-5    2.141275251412968E-1    2.687532251620550E-1    2.344317616307850E-5    1.477436022626139E-5
                        -3.873541895162372E-6    2.129397395469077E-6   -1.455452395115529E-5    3.828806493784715E-6    4.171287413510768E-5    1.471464319499456E-5    2.822523232502922E-1    3.341371981388984E-1

 2.412500000000000E9     2.385013645890816E-1    2.967028224562834E-1    3.675467563882658E-5   -1.048962650860810E-5   -1.119889655663977E-5    3.884787676315522E-5   -3.168535540562509E-5    5.977535024902436E-6
                         3.441746504031000E-5   -4.142405129819037E-6    3.002048678291079E-1    3.268514781472602E-1    1.416272803478773E-5   -4.470999286530795E-6    1.093236399761951E-5   -2.607706537627257E-5
                        -4.643656580422689E-6    1.440675642288564E-5    3.002502107973648E-5   -4.397596785135054E-5    2.261412960570462E-1    2.704620738803306E-1    3.263453479319243E-5    2.317240282483716E-5
                         1.490752206363922E-5   -6.925638315338438E-6   -1.446093776238137E-5   -7.970660080635277E-6    5.349166286464339E-5   -1.863595806886495E-5    2.960238921702231E-1    3.327777724180362E-1

 2.425000000000000E9     2.513550217949923E-1    2.962915974011502E-1    2.661690104677481E-5   -2.623860779774955E-5   -3.170063496069027E-6    4.690137499918103E-5    1.338490301209799E-5   -1.142030577487393E-5
                         2.490917203655083E-5    1.072593958533928E-5    3.133366536462895E-1    3.246651363515928E-1   -1.787077234574620E-5   -4.515359862015173E-5   -3.253315875618319E-6   -1.204965635595447E-5
                        -2.114774340533528E-6   -4.727735033923778E-6   -4.017151219425436E-6   -2.159758349686766E-5    2.379694495114794E-1    2.711349240815393E-1    9.890511148550715E-6   -2.640021310460213E-5
                        -4.994509164494275E-6    1.400411180403783E-6    1.281616979118179E-5   -2.938691970988668E-5    1.611761563308429E-5   -3.710019541295507E-5    3.094019036589420E-1    3.305488225582525E-1

 2.437500000000000E9     2.642955769458605E-1    2.952311698332656E-1   -2.888435793768555E-6   -1.345608350611638E-5   -5.174746088547675E-6    5.669381738478334E-7   -1.771781598103899E-5   -1.771315630364423E-5
                         4.484774424840834E-5   -8.481067871060098E-6    3.259462302192923E-1    3.218017461007022E-1   -2.490077674509564E-5   -2.663778826834467E-5    1.596737343934847E-5    4.028272664590512E-6
                        -1.906432382998258E-6   -6.657156407599260E-6   -9.255012760623404E-6   -2.931816940879279E-5    2.497383244900715E-1    2.708191797519218E-1    2.491761490295541E-7   -5.248479002362974E-5
                        -4.823818714297921E-6   -1.796553943817434E-5    3.062566006094458E-6   -5.739683225066533E-6   -1.408870631753325E-5   -4.635579975802124E-5    3.222220719911826E-1    3.274371447620971E-1

 2.450000000000000E9     2.769949398785586E-1    2.938656879788785E-1    1.057072674486241E-5   -2.593713384257830E-5   -1.248901289437099E-5   -8.482531825046854E-6   -1.537581046842247E-5   -5.359139984757688E-6
                        -1.933354478081791E-5   -3.070957474996260E-5    3.379267207298594E-1    3.183552251108796E-1   -5.530551725461544E-5    1.628903805032647E-5    2.202125329162836E-6   -1.710647171744712E-6
                        -5.115809503785698E-6    8.883361995225885E-6   -2.186240717695593E-5   -6.737150521265979E-7    2.613711142173798E-1    2.696964162192160E-1   -1.031978486672469E-6   -1.890091122415147E-5
                        -1.463211864686460E-5    1.812882085189399E-5    3.099386963396658E-5    1.049782517676802E-5   -2.338408140826712E-5   -4.400273553867004E-5    3.345611006184877E-1    3.235163481552069E-1

 2.462500000000000E9     2.892607705589011E-1    2.922609643754056E-1   -9.058647915585923E-6   -2.877763128452612E-5   -6.319331509214397E-6    1.509869670040041E-5    2.018759572121696E-5    9.565061619089948E-6
                         3.612381876919907E-6   -1.850121274799094E-5    3.495115444150071E-1    3.139528576358844E-1   -1.198873173538566E-5    4.232781908999145E-6    3.826655370519738E-5   -1.486367934146091E-5
                         1.801033509429584E-5    1.751685525554020E-5   -7.022071835691037E-6   -1.738493760623769E-5    2.729245916550397E-1    2.678128114843481E-1   -2.516649440331086E-5   -5.414515577571453E-6
                        -1.233244456871872E-5   -2.654281211465820E-5    1.065162252331670E-6   -1.144420623221033E-5   -4.157726654216729E-5   -3.760966727117461E-5    3.466513426339579E-1    3.188228209037548E-1

 2.475000000000000E9     3.007263887666606E-1    2.902402592571993E-1   -1.683888736246817E-5   -2.786918151729195E-5    1.026458406467494E-5   -1.706470009557813E-5    1.909481010908506E-5   -3.450175825832783E-6
                        -1.231472082864356E-5   -3.867334449536905E-5    3.607316407885719E-1    3.088580801946965E-1   -2.104967942468670E-5    4.007925973833596E-5   -2.055378028445836E-5   -1.432523798428525E-5
                         3.372255611435384E-5    2.567428291964593E-5   -8.364935197359891E-6   -9.945899576414731E-6    2.842796963919061E-1    2.652306351976694E-1   -2.192697445994134E-5   -2.997364331764726E-5
                        -6.343135991710662E-6    1.794759993964542E-5    9.850984660707045E-6   -2.490306402128680E-5   -1.214481038012833E-5   -7.011535234026179E-6    3.585609710755880E-1    3.134175378582896E-1

 2.487500000000000E9     3.117023511303611E-1    2.877427872760832E-1   -1.933991630934953E-5   -3.630184012184802E-6    2.364618821733865E-5    1.084463861621155E-5    3.199086996514206E-5    3.712495861811322E-5
                        -2.692428186483147E-5   -7.098735611493526E-6    3.716339007340849E-1    3.031961846452593E-1   -2.307518752513675E-5    3.270559716100662E-5    6.821103883388452E-6   -1.175542249677202E-5
                         2.096027288376450E-5   -2.473992334439909E-5   -6.315310209996518E-6    4.372416629886962E-5    2.952803435540465E-1    2.621508068583572E-1   -3.284947956131519E-5   -1.761300657285910E-5
                        -1.896752733273156E-5    2.419378295925864E-5    1.169503591025236E-5   -3.461398853185351E-7   -1.801317166711717E-5   -5.414700499403905E-6    3.701307875265606E-1    3.075662654868172E-1

 2.500000000000000E9     3.219837621472286E-1    2.843428686087233E-1    3.083855979146576E-6   -2.349591726869246E-6   -4.617780572952094E-6   -1.818501588413105E-5   -1.188675531851960E-5   -1.166089816701950E-5
                        -6.290122482690193E-6    3.947341781432553E-5    3.821907950898976E-1    2.970593737239432E-1    5.404034491629004E-6    3.131901039237826E-7   -1.391489814551712E-5    1.683651843208376E-5
                         6.533282174067259E-6   -2.808483213354373E-5    1.259010254695912E-5    3.913735458432206E-5    3.058914004094586E-1    2.585969447583150E-1   -1.284843519800440E-5    1.027699927582355E-5
                         2.871809834259657E-5    2.073865584265078E-5    2.469114589581018E-5   -1.318752853390836E-6   -1.669521908116023E-5    2.198710654589296E-5    3.812117536216998E-1    3.015341483482698E-1

 2.512500000000000E9     3.315863801829468E-1    2.801799481632667E-1   -4.670163452245289E-6    4.986987257140146E-6   -1.913385554034568E-5   -2.195379107938874E-6    2.108813940173090E-5    3.440049172666848E-5
                        -4.046279450200637E-5   -9.445669252484628E-6    3.926188751292918E-1    2.906876698018594E-1    2.543293856404722E-5    9.773945848277560E-6    5.464947953561483E-6    9.177737413695429E-7
                         3.051807200370738E-6   -1.099952081559811E-6   -7.372338709397886E-6    9.085590835455229E-6    3.161084363343392E-1    2.547474944781428E-1   -9.813973682989769E-6    1.445945642396870E-5
                         1.249529678989369E-5   -1.183349577589094E-5   -8.415375083176346E-6   -1.268529692804007E-5   -3.161067136981693E-5    3.432022834042456E-5    3.919674118375978E-1    2.953354842837904E-1

 2.525000000000000E9     3.408657809649211E-1    2.751357405084981E-1   -5.652807843405000E-5    4.554724321504337E-5   -3.420421842198293E-6    2.324841985393638E-5    8.316339573854241E-6   -2.047830301941374E-5
                        -8.830555225261173E-7   -4.637764821573998E-7    4.025742439328190E-1    2.842189736179965E-1    2.242651575439557E-5    3.368922944067618E-5    2.837987207228772E-6   -7.566904304095225E-6
                        -1.014172087184102E-5    2.812656522378982E-5    1.092516831765670E-5    6.783139528277163E-6    3.258312839778968E-1    2.504607842966707E-1   -1.999818184211644E-5    2.978722234377953E-5
                        -8.253009269007339E-6   -1.800807851171873E-5    1.932549593400037E-5    5.472913938667488E-6   -8.427791887320727E-6    1.428565068226843E-5    4.020307179690562E-1    2.889380270426380E-1

 2.537500000000000E9     3.503599540336340E-1    2.693545822342940E-1   -2.975040620332472E-5    2.140771941751121E-6   -2.050363043892543E-5    5.581091287713287E-6    1.357656678339665E-5    2.852551970426906E-6
                        -1.895128108905755E-5    1.617516796301165E-5    4.118904565201167E-1    2.776933870113975E-1    1.847474716124821E-5    1.061383453821903E-5   -4.220037376342887E-6   -4.309784181366552E-5
                        -1.819421385267030E-5    4.413642257596157E-6   -7.958846890705165E-6    1.338075828476262E-5    3.348179229325191E-1    2.459930641425767E-1   -1.063520867203319E-5    4.105703056380289E-5
                        -5.021345498202974E-6   -1.325039338594353E-5   -1.299445640349331E-5    6.190907237988813E-6   -2.492658945572202E-6    6.356148721408130E-5    4.112781081956584E-1    2.823371559979310E-1

 2.550000000000000E9     3.598209739940918E-1    2.633702137304851E-1   -1.997998146383558E-5    5.606224238176403E-5    1.667316759762418E-5   -3.012752333791130E-5    2.252046863706328E-5    2.749554901163870E-6
                        -4.142294832470616E-5    4.526064060389859E-5    4.206666367890742E-1    2.710049234941933E-1    2.297976727250480E-5    4.309926001774522E-6   -3.032873020147377E-6    2.292731785039105E-5
                        -2.208209108690425E-7   -1.263181000822984E-5    1.134947622215606E-5    7.159287017679580E-6    3.434857065696303E-1    2.411044852853420E-1   -9.301436436573619E-7    1.069370977548100E-5
                        -4.556753416725399E-6   -1.615626296965555E-5    3.921956973075086E-6   -1.097157627239575E-6   -1.120932233691647E-5    3.150402191826013E-5    4.200818996206599E-1    2.751871105759373E-1

 2.562500000000000E9     3.691129626783757E-1    2.574772657818476E-1    3.998314790787205E-6    4.371747096609746E-5    2.246134173045739E-5    9.293609805453457E-6   -1.147651457919375E-5   -6.483448117147515E-6
                        -1.346634351403797E-5    3.443804644830455E-5    4.288486318958605E-1    2.641266576159340E-1    2.600697778576332E-8   -1.418537211471957E-5    9.105283586720477E-6   -2.619190041028721E-5
                         3.445144669693946E-5    1.918295923022237E-5    2.332745693619533E-5   -7.310290906643665E-6    3.518394192097292E-1    2.359346812664934E-1    1.411519227260550E-5    4.824677559500404E-5
                         1.253034686918754E-5   -6.515605474730417E-7    2.134032165463230E-5    1.052257496327528E-5    2.394138370268216E-5    4.830662286717205E-5    4.285193179957711E-1    2.674607267437608E-1

 2.575000000000000E9     3.782488221819967E-1    2.517498264317310E-1   -6.948244458225348E-6    4.798369873365905E-5    1.941928864903888E-5   -1.802384567898214E-5    1.826798550973999E-5   -1.359702914866394E-5
                        -1.666864294495297E-5   -5.316913595485829E-6    4.368853729543450E-1    2.568284029247534E-1    1.657802211618756E-5   -1.718664295491269E-5    1.843989607505897E-5   -5.861630289840236E-6
                        -1.120015569973021E-5    8.456634662632239E-6    2.038252385910979E-5    9.156336276047032E-6    3.597667926811384E-1    2.305855896899612E-1    2.599354026140941E-5   -1.751354234001915E-5
                        -2.993228810837347E-5    1.498998352576196E-5   -6.508126995919532E-6    8.982999797943811E-6    2.828364550257133E-5    1.603945648031834E-5    4.368179064102435E-1    2.597360179896113E-1

 2.587500000000000E9     3.869015574746110E-1    2.465062541595907E-1    3.655430504926255E-6    1.148143799062089E-5   -1.866237764751791E-5   -1.900996943784184E-5    1.283495004255857E-5   -3.944450252042521E-5
                         1.686068715192463E-5    2.533988812192910E-5    4.444184311966349E-1    2.492566533599730E-1    1.644897423013953E-5   -2.517221780470352E-5   -1.337392235077610E-5    8.266707659178235E-6
                         5.656243621487052E-7    2.451408413347490E-6   -2.186922287739253E-5   -3.618024907862787E-5    3.674536237988155E-1    2.249735237906243E-1    1.146212081409101E-5    2.235352018344795E-5
                         5.161495244928184E-6    1.860788389573530E-5   -2.182576367929362E-5    8.169074103562875E-6    5.123628655088614E-5    1.715551275736554E-5    4.449056463122274E-1    2.517574738346662E-1

 2.600000000000000E9     3.948936054853464E-1    2.413671043597143E-1    3.068486714666426E-5    2.615513805897492E-5    3.110069998970557E-5    1.780195425915617E-5    7.554800263260903E-6    8.758267954446083E-6
                         1.115205057789194E-5   -1.226281529965469E-5    4.517309158622339E-1    2.415311555377286E-1    1.434491179530674E-5   -1.296728362623366E-5    2.722595982750386E-5    1.788871956625566E-6
                         7.287380429585993E-6   -1.495112935723492E-5    5.242382788205714E-6   -3.024799120687031E-5    3.748891330315765E-1    2.191740342547567E-1    2.011323563036700E-5   -9.055939210042625E-6
                        -3.303069325120266E-5   -1.061215645303017E-5    3.695220800035039E-6   -1.450513346464745E-5    4.246836566438393E-5   -1.300602874715637E-5    4.528471518598901E-1    2.437478623116186E-1

 2.612500000000000E9     4.022536862842535E-1    2.362237047572047E-1    2.398596072838713E-5    1.690951629756420E-5   -1.290944896805125E-5    6.630305756011534E-8    2.831296250085731E-5    3.210066668798139E-5
                        -2.921473120913636E-5    1.058744297410409E-5    4.588722764435145E-1    2.339568262614030E-1   -8.885647102312017E-6   -3.973022502045165E-5    3.809403521215142E-5    4.550679435700009E-5
                        -6.661285245184479E-6   -2.492901680353751E-5    1.462930394757493E-5    2.526919964966988E-6    3.820841380894205E-1    2.131712862193252E-1    5.479566094590870E-6   -6.778132480017831E-6
                        -1.438832305683924E-5   -5.520780087680309E-6    1.797049286078437E-5   -4.514782730374854E-6    4.239947742835402E-5   -2.240889225242722E-5    4.607230938396346E-1    2.359957417838406E-1

 2.625000000000000E9     4.089434984248556E-1    2.306808728734007E-1    1.225162948512436E-5    1.315115582546284E-5   -1.392510903858726E-5    6.939117021333262E-6   -1.688422375279243E-5   -3.344814539418868E-5
                         3.525317844244634E-5    9.517554044108219E-6    4.659506333742639E-1    2.262803589052369E-1   -2.056277384900086E-6   -3.180122697658910E-5    2.388939842972384E-5    2.162710170744397E-6
                         4.587241537172172E-5   -2.891244113028026E-5    2.204266934365337E-6   -5.079209361359309E-5    3.889525974128413E-1    2.069657175563528E-1   -3.082622766785428E-5   -1.596517018535534E-5
                        -1.503897590140372E-6    5.570319785422561E-6   -1.091119208967378E-5   -2.905204847047630E-6    3.169580252999785E-5   -6.730430055501773E-6    4.681560121080816E-1    2.282122314338118E-1

 2.637500000000000E9     4.150562568099187E-1    2.243863824282991E-1    2.366463895416995E-5   -1.005695762163962E-5   -2.650043081177730E-5   -5.522323867334595E-6   -2.085403660320470E-5   -1.931562989162878E-5
                         3.711242266226412E-5   -1.526084670546340E-5    4.725630289652691E-1    2.184168113272671E-1   -7.707999835112974E-7    3.247055813011391E-6   -5.548317089885245E-5   -3.188175536601756E-5
                         3.145555514359074E-6   -4.238483537714819E-5   -1.713470580695744E-5    4.339051608722393E-6    3.955140361761769E-1    2.006893647125326E-1   -2.530457757257618E-5   -3.011931185752449E-5
                         2.039376597812992E-5    1.925639390343263E-5   -2.804563914214684E-5   -1.209012570532290E-5    2.385857518403053E-5   -8.600354378553719E-6    4.749580127216482E-1    2.203323088233067E-1

 2.650000000000000E9     4.213020799346271E-1    2.174792502036683E-1    1.985275122348317E-5    9.144458621282623E-6    1.637507204925983E-5   -1.433989201000031E-5    2.880889423080328E-6    8.700918914889971E-6
                         3.998461133477837E-5   -7.995657809459637E-6    4.789886155559534E-1    2.107796792446738E-1   -1.088906474086528E-5   -1.693779636092122E-5    2.474044460329505E-5    2.077007767188211E-5
                        -2.541865785664472E-5    4.362931664235667E-6   -2.068975348817929E-6    5.966240415160852E-5    4.018638054251076E-1    1.944753775785971E-1   -3.192024370789065E-5    9.620036629096509E-6
                         1.281651612772700E-5    5.073323030968038E-8   -3.129682353930021E-6   -8.841464454509814E-6   -6.266213655350019E-6   -1.960803337407651E-5    4.813106794742942E-1    2.124416671076665E-1

 2.662500000000000E9     4.276482892362533E-1    2.100900661171617E-1   -2.929170501663142E-5   -2.739079435940136E-5   -8.542695785273024E-6   -1.194836350867139E-5   -2.841597092361976E-5    1.854001302180681E-5
                         4.417975024613656E-5    5.786195726725301E-6    4.849368288863266E-1    2.031348932362911E-1    1.295239173491381E-5    2.428331384344695E-5   -2.664103488420526E-5   -4.371455196561120E-6
                        -1.834897685272382E-5    2.700744342260108E-6   -1.285655781033865E-5   -1.340254069641694E-6    4.081174680568438E-1    1.883801390494059E-1   -2.358563589263915E-5   -1.935928849917339E-5
                         2.289701014792252E-5   -2.050111948705442E-5    8.929137781978550E-6   -3.652647491065193E-6    6.474128528221900E-6   -2.447392869617479E-5    4.872794350070697E-1    2.041914068274681E-1

 2.675000000000000E9     4.341130441279490E-1    2.025248645722762E-1   -3.864970328458790E-5   -9.367143542975916E-5   -1.958506976560912E-5    1.659357935231993E-5   -2.297175089446007E-5   -2.543085678137736E-5
                         1.759382049806061E-5   -4.270464143947889E-5    4.905960289671884E-1    1.954903036077571E-1   -1.063749745771297E-5    2.457540078031974E-5    1.405047330697840E-5   -4.372118161052220E-5
                         3.220221951295192E-6   -8.765153510885945E-6   -3.047199048884587E-5   -7.568318780359246E-6    4.140922877149164E-1    1.821768711390857E-1   -2.774691657983637E-5   -2.369748060980127E-5
                        -2.461120684359496E-7    7.790472951485753E-6    9.384540159459915E-6   -6.944733350444978E-6   -4.378288906339794E-5   -2.445189671184683E-5    4.929786019602181E-1    1.956022153005963E-1

 2.687500000000000E9     4.407440878141857E-1    1.954145345002428E-1   -2.645048535151588E-5   -4.395278501303089E-5   -9.873286016387740E-6    2.017547983939811E-5    5.036412659399412E-6   -4.268387698716124E-5
                        -6.827471551343619E-6   -5.878420702291864E-5    4.959984068878253E-1    1.874833066385162E-1    5.083381990087229E-6   -1.538040696012413E-5   -1.702258555806351E-5    7.561210943094610E-6
                        -1.914375718811115E-5   -4.979483412204062E-6    3.504657268988957E-5    1.941262866349237E-5    4.198325816516753E-1    1.760254796761724E-1   -4.481725499733096E-5   -7.528163528716127E-6
                         1.402882456296902E-5   -8.226883624142130E-6    2.768306111984179E-7   -7.439885752128033E-6   -4.065670390147165E-5   -2.078395729306896E-5    4.987502166610505E-1    1.868764450325751E-1

 2.700000000000000E9     4.472946572897076E-1    1.890299275951214E-1   -1.570406001133051E-5    5.237293726048125E-6    1.903687194805484E-5    1.070825594491670E-5    2.833279827515555E-5    2.659657746433614E-5
                         7.754615113671548E-6    2.999951873796819E-6    5.012238516052132E-1    1.795918133257563E-1    6.335262641776290E-6   -5.234119045033589E-6   -1.778998150695187E-6   -1.490047921836058E-5
                         2.527349782745214E-5   -2.643478124962814E-5   -1.249811986344526E-5    2.016621058710406E-5    4.253250860241832E-1    1.699016263585178E-1   -4.245886235132545E-5    1.443290008778047E-5
                        -7.573133826739237E-6   -6.734003446574797E-6    1.125789887290351E-5    8.184199419442951E-6    1.910242297967704E-5   -4.225051047627392E-6    5.045288147282642E-1    1.781768806707855E-1

 2.712500000000000E9     4.538628714087774E-1    1.831559975878899E-1   -1.593844505034783E-5   -4.057790610642678E-5   -9.989455810412571E-6    4.782230608939303E-6    5.565839990456772E-6   -5.119514994558793E-6
                        -1.266944769142195E-5    5.648336842123457E-6    5.067855089833689E-1    1.715966163810002E-1    8.443802600070197E-6   -2.412274274574145E-5   -2.985231259893388E-5   -1.982292293607612E-5
                         9.655721039555884E-6    2.349164829935215E-5    6.998880891254913E-6   -4.727778947439382E-6    4.307524308643567E-1    1.638683778626628E-1   -2.895326010055310E-5   -7.569552338750147E-6
                        -1.682235110575028E-6   -4.640047014235546E-6    2.446129330631700E-5    9.414450824409835E-6   -4.182903209706336E-5    1.031603603248171E-6    5.104604658366974E-1    1.698125471006432E-1

 2.725000000000000E9     4.599818877132726E-1    1.775815252719887E-1    7.157173548287831E-6   -2.492534921326546E-5    9.825845862927407E-6   -2.243293721427519E-5    8.854278409252995E-6    1.752723013771077E-5
                        -2.368618346145659E-5   -2.517056598216534E-5    5.122279594076155E-1    1.638865393245346E-1    2.350133145725380E-6    4.085685107347614E-5    2.905075117597016E-5   -1.196617973553528E-6
                        -1.452854651019396E-5   -1.794251381202548E-5    4.562919929908915E-7    4.402240054142716E-6    4.360665110911734E-1    1.577323430932972E-1   -5.081798912410785E-5    1.469721810769236E-5
                         2.430491613229629E-5    2.538891328281095E-5    9.698033671084378E-6   -2.817340305200225E-5   -2.009750963334255E-5    7.257127048470108E-6    5.162286826517123E-1    1.616942441017674E-1

 2.737500000000000E9     4.655584761547895E-1    1.720930056786333E-1    4.154550701686144E-6    9.425094484444362E-7    1.749994398795550E-5    8.402536366550111E-6    2.147226220026998E-5   -3.918266825224443E-5
                        -3.137012613616661E-5    2.527980992725160E-6    5.176254169819053E-1    1.560951024238342E-1    1.661754431174534E-5   -4.200129956646253E-7    3.752078479741875E-6    3.578322830547989E-6
                         2.851471919299992E-6   -8.437314992664565E-6    5.999261034969451E-6   -4.234907702059542E-5    4.411148241375272E-1    1.514413862489747E-1   -3.181350979413105E-5   -6.020326805465674E-6
                        -2.790497634048263E-6    1.409212316600339E-5    2.502440935045804E-5    1.434615515390088E-5    1.023521577373012E-5    3.076902299003978E-5    5.215810233708349E-1    1.537100531058928E-1

 2.750000000000000E9     4.705609829272503E-1    1.663046601087597E-1    1.044360773955268E-5    2.302149378176407E-5    2.086176961583655E-5    2.824018993792758E-5    1.075794172546430E-5   -4.569226763293014E-6
                        -3.279157545701719E-5    2.186888262209902E-5    5.228782194998616E-1    1.482818950194318E-1    3.319667612334261E-6    1.545432022708637E-5    7.418629183453357E-6   -1.624946741349202E-5
                        -1.892880885164199E-6   -2.115737735661118E-5    3.651954950402620E-6    1.605757061378291E-6    4.460793746464811E-1    1.449509568760053E-1   -2.114202103014581E-5    5.029467601505383E-5
                         1.009883142682421E-6    7.335613135957348E-6    1.578663881449225E-5    1.058990590244425E-5   -2.737388944046275E-5    5.358949670043696E-5    5.266488736283709E-1    1.455409398795481E-1

 2.762500000000000E9     4.752072217502206E-1    1.596731795188733E-1   -5.489608715396313E-6    2.250720229111278E-5    2.914937902025001E-6   -1.527126305080721E-5    1.552564640387968E-5   -1.795628667922558E-5
                        -3.959593979280470E-6    3.065459586621758E-5    5.276482225866328E-1    1.403364627073461E-1   -5.869366579871442E-7   -1.870867903988808E-5   -7.087945970353044E-6   -1.351670283798767E-5
                         2.109011198807625E-6   -9.884741694751005E-6   -6.024269602853848E-6   -8.997578629551258E-6    4.510332077752652E-1    1.382500248746440E-1   -9.607833831635235E-6    2.074011791048260E-5
                         7.774006431109501E-6   -2.578763765065375E-5    1.509013339565549E-5    3.329704722297010E-5   -1.023404524779096E-5    2.937221105857946E-5    5.312873590885181E-1    1.372327861891284E-1

 2.775000000000000E9     4.798766571449433E-1    1.521073077206372E-1   -4.405498870165097E-6    1.864147974094959E-5   -9.203890211126650E-7    1.853380124122866E-5   -8.015855631481965E-7   -8.160391173486955E-6
                         4.092679035690029E-6    3.943657231971941E-5    5.324099385224327E-1    1.324866945203750E-1    4.738773041455690E-5    1.031633418466033E-5    2.709296553403117E-5   -2.973736713495362E-6
                        -1.642538120547871E-5    8.294869672880220E-7   -1.313143573403157E-5   -1.050598993066243E-5    4.558294275402408E-1    1.316939629721007E-1    5.628662216444109E-6    3.183738727956976E-5
                         9.721451364205224E-6    2.238103827737220E-5   -3.380300128066815E-6    1.972049392963454E-5   -2.178158817802888E-5    4.100468714572275E-5    5.355888635964277E-1    1.287345368050370E-1

 2.787500000000000E9     4.850322235718507E-1    1.442465121999736E-1    6.340427702101698E-6    1.694485613971764E-5    1.155123219873455E-5    1.564594328479276E-6    1.710954913834477E-6    4.431472502999840E-6
                         2.037982892603604E-5    9.690564098651725E-6    5.370012281471531E-1    1.244385203158203E-1    1.222350851462991E-5    1.115473964585256E-7    1.184172523855238E-5   -1.264598086103360E-5
                         8.153381957951492E-6   -9.904845573952077E-6   -1.343352377474240E-5   -1.266704971045195E-5    4.607390701750476E-1    1.250932954583207E-1    1.380827833150582E-5   -5.141186863749479E-8
                        -4.147376767281828E-6   -1.163242594080254E-5   -1.386520980331836E-5    5.654311197037343E-6    2.711098502821019E-5    4.359585360515629E-5    5.400381303309441E-1    1.198524850362095E-1

 2.800000000000000E9     4.904129322138075E-1    1.364725755743912E-1    9.416205409799810E-6   -6.704673683223353E-6    3.056812431064162E-5    5.145129484341015E-5   -2.402156977614729E-5    8.385597521061193E-6
                         1.796325536063085E-6    4.360679230756380E-5    5.416753417156146E-1    1.162162432110568E-1   -3.483633895705589E-5   -4.552234606511680E-6    3.152053056852537E-5   -2.024860007245690E-5
                        -9.897786465834094E-6    5.913796339778162E-6    1.197844291451959E-5    1.300235637374150E-6    4.658562595282507E-1    1.184010486114303E-1    1.091158700836242E-5    2.119340904576844E-5
                        -1.961809701136079E-5    7.929665400788810E-6   -8.132588035034050E-6    2.336069486538690E-5    9.528735014332566E-6    2.603661916974013E-5    5.445691918299457E-1    1.107771867437454E-1

 2.812500000000000E9     4.964553027787700E-1    1.287256604109040E-1    3.293255998922627E-6    1.933763475613784E-5   -6.092392000042170E-6   -7.923406929199979E-6    8.701655140831825E-6    1.125365921250747E-5
                        -5.719938929555103E-6   -9.061101745124767E-6    5.464570180529116E-1    1.080076233634513E-1   -1.742654510322905E-5   -4.539613543986050E-6    3.020914514071355E-6   -5.861828301426312E-6
                         1.271182486393655E-5   -1.576345885472854E-6    9.977970043823841E-6   -9.417964142812770E-7    4.708931315250840E-1    1.118837800868399E-1    1.293309842824884E-5    1.298916555306588E-5
                         8.648772933890566E-6   -3.301101633397685E-6    3.887737248285299E-7    8.682447042441503E-6    2.676354065071565E-5   -8.482173379064615E-7    5.492162526521668E-1    1.017838102924100E-1

 2.825000000000000E9     5.027599555854754E-1    1.215217562439325E-1   -1.453934564327908E-5    3.389676993858420E-6   -5.130513363020356E-6   -6.160403390284178E-6    9.120300259550426E-6   -3.867562781427493E-6
                        -1.050306729389334E-5    9.079834200288029E-6    5.512095302230190E-1    9.950033704411961E-2   -1.564373188314231E-5   -9.605111777254516E-6    5.596210278197231E-6   -7.962104991447811E-6
                        -2.680225402287608E-6    1.802954728000368E-6    1.744668776235814E-5    1.933986657588727E-5    4.759408013909136E-1    1.052793890006651E-1    3.259084981708887E-5    2.062890366613655E-5
                        -2.136097065371768E-5   -6.561454018003744E-6    9.716858226112235E-6    3.350486436666446E-5    3.030665663286405E-5   -8.758064792627232E-6    5.539282753095530E-1    9.270538031054286E-2

 2.837500000000000E9     5.088450426946494E-1    1.147765713732926E-1    5.597125318647658E-6    1.877205484898584E-5   -1.245692496678523E-5   -3.440451108672283E-6    1.385318137180125E-5   -6.177567698027785E-8
                         3.852607765020257E-5    9.160662873179099E-6    5.559998999916216E-1    9.113581101058232E-2   -9.279629182836499E-6    1.642146056913400E-5    1.146640468861939E-5    2.134413736103626E-5
                        -1.255931370651098E-5   -5.151503003678626E-6   -2.075367583985049E-6    8.697490228461168E-6    4.808905548062100E-1    9.872523979910611E-2    2.328281491022753E-5    5.436540525602539E-7
                        -2.440505681097742E-5   -6.599916804710907E-6   -3.550232489885238E-6   -5.783711536022878E-6    9.676828298146080E-6   -2.278776169745188E-6    5.586720069671759E-1    8.386321708598683E-2

 2.850000000000000E9     5.146526304551255E-1    1.083791550181066E-1    4.223771237122202E-6   -1.216591699760947E-6   -5.226880128669252E-6    1.055579141851628E-5   -2.750174108257055E-6    4.043572677238114E-5
                         8.925677198231018E-6   -1.715939864787094E-5    5.608467773975314E-1    8.252381225134403E-2    1.796227312842536E-5    5.036530616270110E-6   -2.885439466052926E-6    2.562724660486852E-5
                         1.214996943201570E-5    1.984758271026105E-5    6.772903890156801E-6    2.872461296439281E-5    4.858111030797859E-1    9.197301575421499E-2    4.598727867921900E-5   -4.236451571078043E-6
                         1.959111960921020E-5    3.569201087993251E-6    2.345486187761311E-7    9.289671216506967E-6    1.675923445080938E-5   -2.266804295520774E-5    5.631846398459344E-1    7.519403604441204E-2

 2.862500000000000E9     5.197640643274903E-1    1.017931606168473E-1   -8.111737846917832E-6   -2.183661379930506E-5   -9.694956627086246E-6   -1.599831969069532E-5    2.920804882146704E-6   -1.697468163914543E-5
                         1.819982076665833E-5   -1.554342730714277E-5    5.654357252665190E-1    7.386738189519718E-2    2.703496612809496E-5   -1.030913334170587E-5   -1.408892190137476E-5   -1.728413823040279E-5
                         2.118728487324691E-6    3.931124514060767E-6    9.868273055149586E-6    1.388491450447549E-5    4.905022725942929E-1    8.511670466497522E-2    2.033976722754019E-5   -7.759312217385847E-6
                        -1.030555243180442E-5   -2.502483809058962E-5    1.873147214721564E-5   -7.854582110883243E-6    6.731381881223021E-6   -2.296407031065722E-6    5.672860453278352E-1    6.646118047593950E-2

 2.875000000000000E9     5.244600202741508E-1    9.463811832306265E-2    2.132750728675650E-5   -4.570187009367381E-6    9.224193244908804E-6    1.513017257145211E-5   -4.143561960331081E-6    1.028233651481079E-5
                         3.509667496066005E-5   -8.542130435441694E-6    5.696471098115523E-1    6.485269768879832E-2   -1.221940950652480E-5    1.605428328067353E-5    2.283142214328872E-5   -1.565903417899022E-6
                        -1.413336386718231E-6    5.602818194319034E-7    2.513313593796370E-5   -2.120627696587636E-5    4.949884843830693E-1    7.780372702641120E-2    2.300867209494135E-5   -2.459657856287437E-5
                         1.802867577101773E-5   -2.356677421317126E-5   -8.169160078037405E-6   -8.913554131680179E-6    2.649597282511632E-5   -3.971590370502675E-5    5.709952062457332E-1    5.722522703704545E-2

 2.887500000000000E9     5.287331501603695E-1    8.661471834371268E-2    1.486433425623572E-5   -2.507851879892737E-5    8.905261421118717E-6    1.134847580999732E-5    8.934058017993165E-6    1.798670164324148E-5
                        -1.662479899169790E-5    4.765574867961971E-6    5.738133039818244E-1    5.569389153145055E-2    4.512944283383526E-6   -3.657021833347637E-5    3.697499901190095E-5   -1.448724998411734E-5
                        -1.313208541419750E-5   -1.472972002227964E-5   -1.418543023312635E-5   -7.264207187990974E-6    4.995398959362518E-1    7.038177435095563E-2   -3.411961490083795E-5   -4.527250634388916E-5
                         3.773353408168541E-6   -7.895887332167351E-6    1.459377268437386E-5   -8.069707859609831E-6   -1.660571860648234E-5   -1.801348288381853E-5    5.746504455614476E-1    4.782555108027606E-2

 2.900000000000000E9     5.328758339652209E-1    7.796487850632640E-2    5.963366281002198E-6   -2.782079464385534E-5    2.573713571642544E-5    2.424923684549289E-5    1.424013556626292E-5    3.213813099204399E-5
                         1.085778376269749E-5    2.901764553890558E-7    5.778439753601461E-1    4.602650222598510E-2   -2.910821738106325E-6   -7.149491101215452E-6    2.360734469463207E-5    9.974661805861623E-6
                         1.497503273922093E-5    6.067841163300889E-7    2.073420008718456E-5   -4.270015495204623E-6    5.042151074702211E-1    6.224031422319145E-2    1.160340450305730E-5   -3.749435474669931E-6
                         8.647972816729338E-6    1.907867036764195E-6    2.048038141931333E-5   -8.569411292332225E-6    1.146582067321385E-5   -9.215607947067844E-6    5.783470594533131E-1    3.772844022924627E-2

 2.912500000000000E9     5.375510041687502E-1    6.802759798109538E-2    2.841336879479169E-5   -7.302402561332463E-6   -1.381369770787021E-5   -1.104068883602490E-5   -1.355281307340626E-5   -1.172130222497348E-5
                        -5.729981822327585E-6    1.561409017703780E-5    5.819805339398998E-1    3.617425640935906E-2   -2.688450663510439E-5   -1.599867353405014E-5    5.385748222713913E-6    4.720105868193485E-6
                        -6.578836813928811E-6    6.811465702925822E-6    9.026451367013620E-6    1.174681134190187E-5    5.090471277115478E-1    5.391822458564244E-2    8.167762611883744E-6   -8.883573032529604E-6
                        -6.321402894457473E-6   -4.417179594231713E-6   -1.930776323117001E-5   -1.608422458104396E-5    1.404953036087188E-5   -6.147270811699361E-6    5.821211187284170E-1    2.756702719013286E-2

 2.925000000000000E9     5.425157536722497E-1    5.815491959851347E-2   -8.831357293153535E-7   -5.484591594354818E-6   -5.378034075759860E-7   -1.352847650486100E-5   -8.984155409472494E-6   -1.108755483531021E-5
                        -2.016770668057055E-6   -2.826172023186124E-6    5.859517573108116E-1    2.607091136954233E-2    1.387507418869964E-5    2.413662361294315E-5   -7.037294399377056E-6    2.885504017411328E-5
                        -3.382962664062163E-6    8.383211822429010E-6   -1.336914494737382E-5   -1.578934873525827E-5    5.137292099002299E-1    4.588520640047851E-2   -1.296290498496738E-5   -3.180970946711751E-5
                         1.426296266802031E-5   -9.668204906551998E-6   -9.425796348571352E-6    2.634114315246433E-6   -6.975364044168934E-6   -4.112070586396717E-7    5.859413538275369E-1    1.742720009806055E-2

 2.937500000000000E9     5.476023349718047E-1    4.839081655580250E-2   -3.370177168197665E-5    8.083265196316576E-6    2.689093468711114E-5   -1.106763108300751E-5    9.803155066427194E-7   -1.684662271261611E-5
                        -2.380828923500938E-6   -1.483595433537643E-5    5.897369617206235E-1    1.629712093045106E-2    3.319125892437130E-5   -3.748636629604932E-6   -1.171699358555031E-5    6.210517207373350E-6
                         1.523048376168841E-5   -5.500638646506077E-6   -2.004713288251336E-5   -1.602562594356294E-5    5.183416542049679E-1    3.751882377912395E-2   -1.548812197337472E-5   -1.436702158384590E-5
                         2.431899801444354E-5    7.366338408056096E-6   -2.545337673215113E-6   -1.799043384721475E-6    6.196179672309332E-6    1.448010461217832E-5    5.896317347709841E-1    7.208872100020590E-3

 2.950000000000000E9     5.530597789505077E-1    3.946547556499495E-2    5.722889352914199E-6   -1.908219786776588E-5   -1.421751900048883E-5   -2.401438339551811E-5   -7.758975929883403E-6    1.374215078833305E-5
                         4.945584314325189E-6   -2.037908233468765E-5    5.933669316837737E-1    6.161900714928082E-3   -1.773138372836449E-5    3.897567061688768E-7   -4.168601310163409E-6   -3.154537019692200E-5
                        -1.927830500476783E-5   -5.819332866409551E-5   -7.644491392876481E-6   -1.961185258697285E-5    5.227836672626651E-1    2.902487371393077E-2   -1.720512803812563E-5   -2.111691480629712E-5
                         1.180079899923615E-5    1.533564887081918E-5    1.592265674260935E-5   -9.047201456343843E-6   -1.439060082141301E-5    2.428489502118104E-5    5.929676876017003E-1   -3.005625461153567E-3

 2.962500000000000E9     5.582285116133572E-1    3.065079481224436E-2   -1.555434698707543E-5   -4.987884913045772E-6    2.054216992084880E-5   -3.599009293036088E-7    1.050193788787983E-5    4.683498057395753E-6
                        -5.016742952037689E-5    2.888199039894491E-5    5.967851729073991E-1   -4.017066403242779E-3    1.014000371598652E-5    4.683036925923621E-6    2.107500177238770E-5   -1.613788278790913E-5
                        -2.049331897026803E-5   -2.312961673930924E-5    1.247510376487947E-5    2.129340224418474E-5    5.270668360264941E-1    2.042233800626252E-2   -2.277022455202855E-5    2.509774689366412E-5
                         3.105231007810175E-5   -1.457578277564532E-5   -3.071231018864139E-7   -6.247568601927322E-6   -6.685246347944480E-6    1.424805549313775E-6    5.960987967277110E-1   -1.318406045137983E-2

 2.975000000000000E9     5.629200838349252E-1    2.186498583342903E-2    9.154733384494251E-6    2.386777760007968E-5    1.481359295437579E-5   -4.457814054714650E-6   -3.346455928484531E-6   -1.250710430426899E-5
                        -7.073809743180877E-6   -2.040041991546027E-5    6.001042085852032E-1   -1.432110704531554E-2    3.010353093776225E-6   -2.525712076536548E-6    1.936412025842210E-5   -1.750051098828677E-5
                        -6.141827285210487E-6    3.847982882016210E-6   -9.167406683607503E-6    1.504582753964390E-5    5.312184147646712E-1    1.163971626367856E-2   -3.828996996377718E-5    3.995015800430403E-5
                        -5.965583247078517E-6    1.661383551428432E-6   -1.765795189306519E-5    1.050843860502548E-6   -2.326082264450739E-5   -3.189716006630921E-5    5.990673605305714E-1   -2.361224023123388E-2

 2.987500000000000E9     5.668324562051025E-1    1.322713795138947E-2   -1.409960031624959E-6    2.091495940785715E-5    2.614761832091413E-5    7.567396772518824E-7    1.636275119368883E-6   -7.706126927755043E-6
                         2.807314953410580E-5   -6.491312067034394E-6    6.028994846977089E-1   -2.510674931709555E-2   -1.643278456853442E-5   -2.996607916007920E-5    1.623712349065636E-5   -2.167930582980225E-5
                        -3.422682933533162E-5    3.421792052937809E-5    1.662609799272391E-5    6.181261555116558E-7    5.350654215301553E-1    2.675903965631606E-3    5.577548831112280E-7    4.083150633737425E-6
                        -5.373617425287234E-6    4.291937703114730E-6   -3.507254184648975E-5    1.159412491008026E-5   -1.550599152237072E-5    2.165250203634286E-5    6.014035328263556E-1   -3.430818454455712E-2

 3.000000000000000E9     5.699470243930707E-1    4.023423437647874E-3   -3.591856756877129E-6   -1.851581072581099E-5    1.524359496888184E-5    2.277774377191797E-5   -2.585194389972063E-6   -2.406727095534094E-5
                         2.400152433367081E-5   -1.439602973062502E-5    6.051186770244646E-1   -3.608371148415862E-2   -6.716477369641838E-6   -1.902950015086458E-5   -1.292882385360674E-5   -9.821098356500753E-6
                         1.085763398008146E-5   -9.946220172189799E-6    6.064822855559991E-7   -1.755024322491088E-5    5.384510163092957E-1   -6.595176019105050E-3   -2.570685181852915E-5   -5.431959732895379E-6
                        -1.496873526154384E-5    1.201895057259389E-5    1.904892228797513E-6   -9.607952131210173E-6   -3.095968841605033E-5    5.815376470622888E-6    6.034286773698436E-1   -4.533377450108680E-2
