# Supplementary material for: Microwave Imaging for Parkinson’s Disease Detection: A Phantom-Based Feasibility Study Using Temperature-Controlled Dielectric Variations
Source: Sensors (Basel). 2025 Dec 12;25(24):7562. doi: 10.3390/s25247562 (PMC12736638; doi:10.3390/s25247562)
Supplement: Supplementary file 1 [file sensors-25-07562-s001.zip › 40.1.s4p]

#  HZ   S   RI   R     50.00 
! Rohde & Schwarz Vector Network Analyzer 
! Rohde-Schwarz,ZNA26-4Port,1332450024101213,1.95
! Created: UTC 8/28/2025, 1:45:10 PM
! freq[Hz]                re:S11                  im:S11                  re:S12                  im:S12                  re:S13                  im:S13                  re:S14                  im:S14
!                         re:S21                  im:S21                  re:S22                  im:S22                  re:S23                  im:S23                  re:S24                  im:S24
!                         re:S31                  im:S31                  re:S32                  im:S32                  re:S33                  im:S33                  re:S34                  im:S34
!                         re:S41                  im:S41                  re:S42                  im:S42                  re:S43                  im:S43                  re:S44                  im:S44
! 
 5.000000000000000E8    -2.261791110137772E-1    3.471497966652937E-1   -1.529807835945003E-2    1.781577528000130E-2   -4.032642849763855E-2   -1.122929777810902E-2    5.213905343296969E-2    1.578651998483717E-2
                        -1.531196336377177E-2    1.783568357455585E-2   -2.409691020093797E-1    3.256683184865241E-1    1.149895096756214E-2    2.512391222217005E-2   -4.058319996472419E-2   -6.726984509064515E-3
                        -4.035430061591879E-2   -1.130228695869291E-2    1.141181463432256E-2    2.511363214545567E-2   -2.564077491880830E-1    3.438835392698262E-1   -8.378989110398421E-3    1.896851494304886E-2
                         5.216007331279032E-2    1.579744787651315E-2   -4.057917756845243E-2   -6.743461856168810E-3   -8.396319752006522E-3    1.897869654919597E-2   -2.674343153905259E-1    3.376342262252268E-1

 5.125000000000000E8    -2.484836565356928E-1    3.362109643455848E-1    1.200956098500503E-3    9.869889283495350E-3   -3.106222376933706E-2    2.484280488229691E-2    4.495330884260925E-2   -2.934069790623120E-2
                         1.179711673458656E-3    9.936365931146897E-3   -2.757630452964188E-1    3.242329578446160E-1    2.733922984765344E-2    3.862047435091056E-3   -2.856989692456944E-2    2.826653961847141E-2
                        -3.108701888188638E-2    2.490726765952099E-2    2.732281131172915E-2    3.842880345380851E-3   -2.805896893544682E-1    3.446983673312078E-1    6.197708429171407E-3    5.320825346584747E-3
                         4.500468568408425E-2   -2.933180608017274E-2   -2.857641150319317E-2    2.826055399630931E-2    6.211096452031478E-3    5.345684305144637E-3   -2.928785126916625E-1    3.362153704380322E-1

 5.250000000000000E8    -2.985719646089285E-1    3.711824207503992E-1   -6.519487129316403E-3   -1.307071868510895E-3   -1.387728672308498E-3    3.366004037781563E-2    6.070085042545379E-3   -5.039711062076211E-2
                        -6.541133006769920E-3   -1.313625181725312E-3   -3.170823599667650E-1    3.765323518887098E-1    1.514442743190478E-2   -1.488562394807904E-2    2.911582874322934E-3    3.447463174783229E-2
                        -1.335291134844662E-3    3.370134241104060E-2    1.515300785625473E-2   -1.491681470878872E-2   -3.179738743597550E-1    3.949436015135117E-1   -5.674421663021793E-3   -5.138323373693445E-3
                         6.006841458198445E-3   -5.045740470696095E-2    2.858533024559304E-3    3.446592267916188E-2   -5.653676792454412E-3   -5.198720529260507E-3   -3.328140871410811E-1    3.876484247343581E-1

 5.375000000000000E8    -3.001719136943000E-1    4.421036440479257E-1   -1.681785906682587E-2    8.817453849996753E-3    1.865952978454179E-2    1.993908689729708E-2   -2.990770267106197E-2   -3.406694404143167E-2
                        -1.687639291737669E-2    8.802825879188793E-3   -3.014481420544263E-1    4.418638089152872E-1    1.207776940958588E-3   -1.468620868824084E-2    2.157771674062996E-2    1.836041506326776E-2
                         1.868248691955585E-2    1.994230959407235E-2    1.196619689807693E-3   -1.471637517063133E-2   -2.998840621431650E-1    4.617477844243078E-1   -1.529575033444552E-2    5.830098974717941E-3
                        -2.992831587175428E-2   -3.403944609853028E-2    2.157822144390069E-2    1.836384618173824E-2   -1.527254122168241E-2    5.808220524612803E-3   -3.155235417350409E-1    4.611377224381871E-1

 5.500000000000000E8    -2.542314705992210E-1    4.851529743560547E-1   -9.929625363111261E-3    2.650869695601564E-2    1.996616557882584E-2    1.907686210964247E-3   -3.942772955806507E-2   -2.519167838475368E-3
                        -9.981453851138640E-3    2.651735900675928E-2   -2.611882117738850E-1    4.702353164492637E-1   -5.797383260486593E-3   -7.715940636724683E-3    2.231724102013970E-2   -9.571912175325639E-4
                         2.002578353687654E-2    1.932304212575760E-3   -5.832993823986606E-3   -7.733733518052906E-3   -2.532360330962683E-1    4.906681206789223E-1   -8.461587562509339E-3    2.132426944151067E-2
                        -3.942074557635863E-2   -2.495489942725941E-3    2.232567044091678E-2   -9.367951042507094E-4   -8.480826940720283E-3    2.129522386801903E-2   -2.561995733209414E-1    4.945463384183953E-1

 5.625000000000000E8    -2.153974000086620E-1    4.793953747387761E-1    1.586327194368739E-2    3.089469426389478E-2    1.158005538104581E-2   -4.986609657500443E-3   -2.577609115470391E-2    2.117789701897924E-2
                         1.587368826813763E-2    3.090686538098656E-2   -2.336385530331119E-1    4.737831168675373E-1   -2.542231130228195E-3   -6.875239373620180E-4    1.081902406900500E-2   -9.536987929516395E-3
                         1.158607650138281E-2   -4.991060081390093E-3   -2.545532503095457E-3   -6.854472351586259E-4   -2.195327222980524E-1    4.866756463912389E-1    1.355824307697167E-2    2.216813715845863E-2
                        -2.580428479672717E-2    2.122542562755543E-2    1.082807384663375E-2   -9.536958209944862E-3    1.351402529528434E-2    2.216619458739469E-2   -2.154885973153650E-1    4.777645140781126E-1

 5.750000000000000E8    -2.162504279868459E-1    4.740933207768593E-1    3.182163016790770E-2    5.737962729365109E-3    9.809015712786841E-3   -4.282697783878083E-3   -5.670230199099846E-3    2.662653181332925E-2
                         3.189403428960859E-2    5.784872660196714E-3   -2.226656442362158E-1    4.801066484928703E-1    1.974900719193243E-3   -3.948258774787206E-3    5.988469116272138E-3   -5.906937793653946E-3
                         9.828167551635692E-3   -4.309016485312189E-3    1.971523680296943E-3   -3.926903046700242E-3   -2.138665625944348E-1    4.840533915665645E-1    2.082269632178287E-2    4.283923572476936E-4
                        -5.660197060915404E-3    2.663720050847392E-2    5.991866912787801E-3   -5.930312052071830E-3    2.077902900915835E-2    4.631245328622219E-4   -2.186554728862794E-1    4.706545259832698E-1

 5.875000000000000E8    -2.145404470490178E-1    5.011541442317342E-1    1.723002365880506E-2   -1.492246895283426E-2    1.151713486563317E-2   -9.794825354122827E-3    6.862234370180409E-3    2.064898535711909E-2
                         1.724839104722034E-2   -1.486942903495137E-2   -2.063149590047302E-1    5.005690124032873E-1   -8.733118510841380E-4   -9.164566143370837E-3    9.090028832593652E-3   -8.674755290244621E-3
                         1.146913256543324E-2   -9.802879053545729E-3   -8.848731946231865E-4   -9.174976772766590E-3   -2.051901338682476E-1    5.042485803985935E-1    5.491609088112963E-3   -9.639699001962224E-3
                         6.925610307525229E-3    2.056418101393159E-2    9.086871085558062E-3   -8.688977618341689E-3    5.503773672117922E-3   -9.608593078103047E-3   -2.117051265197618E-1    4.993610822254541E-1

 6.000000000000000E8    -1.838071731994923E-1    5.305471928426261E-1   -1.643093517486239E-3   -9.674176576781679E-3    5.851340153896828E-3   -1.960881672216365E-2    1.344210221517549E-2    1.669440826566700E-2
                        -1.656628767133008E-3   -9.673756457801120E-3   -1.730051856958999E-1    5.160538045595392E-1   -1.028676017355756E-2   -1.138967577951014E-2    5.210432952397908E-3   -1.893187763639732E-2
                         5.761031518134415E-3   -1.961722665389596E-2   -1.033145443981650E-2   -1.140318083095728E-2   -1.742580370981428E-1    5.238031068899346E-1   -5.193733745810729E-3    1.355939071572950E-3
                         1.342770416157651E-2    1.668730737845027E-2    5.177610600577442E-3   -1.890364442283881E-2   -5.169093456911634E-3    1.341979714866219E-3   -1.707301880448493E-1    5.227349181621670E-1

 6.125000000000000E8    -1.370938778903549E-1    5.380925721176791E-1    1.805634589079116E-3    6.028596586278858E-3   -1.021766803086907E-2   -2.343271862303339E-2    2.515324823419055E-2    9.623223573037727E-3
                         1.759033989304093E-3    6.007612431528447E-3   -1.354028478431013E-1    5.177574683540295E-1   -2.134010470674413E-2    1.056399239585392E-3   -1.217286651177448E-2   -2.370474228421404E-2
                        -1.027843411843386E-2   -2.349191953621163E-2   -2.136268138082425E-2    1.108531212705182E-3   -1.332438642150481E-1    5.248584612987378E-1    6.351362473853484E-3    1.414765890805321E-2
                         2.516113050199311E-2    9.612736112242450E-3   -1.218329974863846E-2   -2.369418990688544E-2    6.340740408289459E-3    1.414039406210491E-2   -1.208042724994620E-1    5.135054520004603E-1

 6.250000000000000E8    -9.644619333283855E-2    5.211413330551666E-1    1.866161342712610E-2    1.015447149285131E-3   -2.677605558489763E-2   -1.075962712509855E-2    2.963056357805519E-2   -1.182297197981586E-2
                         1.874967064413123E-2    1.028802032371786E-3   -9.753093880030175E-2    5.047380335910479E-1   -1.239734410033158E-2    1.950351258235093E-2   -2.989397125012386E-2   -8.119268287490627E-3
                        -2.678358953097944E-2   -1.074124669403169E-2   -1.239508969943682E-2    1.954865356390320E-2   -9.835433856696642E-2    5.061616264517872E-1    2.471773184262900E-2    2.393207359221478E-3
                         2.964165088882146E-2   -1.184931270979090E-2   -2.986589184558128E-2   -8.099263462294492E-3    2.472486304850362E-2    2.397789909002459E-3   -9.400204190923049E-2    4.810360426142400E-1

 6.375000000000000E8    -7.882217039626138E-2    4.964158030659260E-1    1.670387047817063E-2   -2.057062381256731E-2   -2.701667629758862E-2    1.072447820243546E-2    1.315608943560286E-2   -2.924220430288656E-2
                         1.667716076284783E-2   -2.055610239173110E-2   -7.785080417761968E-2    4.774312110573921E-1    8.525895640706759E-3    1.907386970267484E-2   -2.679064197766082E-2    1.652209989676091E-2
                        -2.700497715012001E-2    1.079888350050055E-2    8.539988959352672E-3    1.904415568075347E-2   -8.688755576957020E-2    4.823489893921643E-1    1.824301720689026E-2   -2.173734519424596E-2
                         1.316004099598323E-2   -2.923821276269857E-2   -2.678846899692122E-2    1.655802122461673E-2    1.827538956965967E-2   -2.173092109241442E-2   -9.647398793420189E-2    4.582834038165949E-1

 6.500000000000000E8    -7.317476160348592E-2    4.903336516363876E-1   -6.725057729583097E-3   -2.630770032133470E-2   -1.309733920823774E-2    2.497845767490789E-2   -6.380336352119159E-3   -3.006898225655200E-2
                        -6.690693822157646E-3   -2.634380021330598E-2   -7.506713732565996E-2    4.659545306652629E-1    1.525996535970097E-2    1.165722975362221E-3   -7.459436948829725E-3    2.882258897752725E-2
                        -1.306845489637675E-2    2.500021666113839E-2    1.523478002322962E-2    1.138803514616477E-3   -8.278542387238426E-2    4.781811986414956E-1   -5.908336220542126E-3   -2.411445531624487E-2
                        -6.374060755673377E-3   -3.009549142680780E-2   -7.447940682626430E-3    2.884462137032304E-2   -5.876007999629071E-3   -2.407881365791590E-2   -9.648269603992438E-2    4.638317911410414E-1

 6.625000000000000E8    -5.081734993372743E-2    4.933556614413689E-1   -1.899576907041349E-2   -8.539638342193566E-3    6.070632943583593E-3    2.640796031830969E-2   -2.429366287909632E-2   -2.329329146321284E-2
                        -1.901357210770739E-2   -8.603890078176227E-3   -5.976740831215706E-2    4.665361784365634E-1    2.080387430418522E-3   -7.578256534993089E-3    1.296412802222432E-2    2.470549356800384E-2
                         6.078826544788792E-3    2.640911552228074E-2    2.060645910477387E-3   -7.586781988373645E-3   -6.589527580766291E-2    4.798723727239946E-1   -1.432463770009473E-2   -6.618710788687477E-3
                        -2.427798822520393E-2   -2.332148239728139E-2    1.299846149536198E-2    2.468006658953754E-2   -1.431698246226868E-2   -6.637440665161400E-3   -7.190583424106384E-2    4.702866807245309E-1

 6.750000000000000E8    -1.860379056437325E-2    4.826407492872770E-1   -1.051256806405774E-2    4.430653314756160E-3    1.944188998412253E-2    1.444147503103175E-2   -3.850591706234054E-2   -2.161167096761070E-3
                        -1.051294192468889E-2    4.412034486957568E-3   -3.061931925772364E-2    4.581758683875466E-1   -5.315152701600055E-3    2.224034601665012E-3    2.293690370460356E-2    8.092834876275965E-3
                         1.948572134212484E-2    1.444399575299740E-2   -5.280895511440370E-3    2.225019845692650E-3   -4.033582977307960E-2    4.746291973666401E-1   -4.444004462341782E-3    2.101410089878577E-3
                        -3.848188162103860E-2   -2.184077123111786E-3    2.294991536792515E-2    8.060875339910761E-3   -4.430231297787395E-3    2.069325849721690E-3   -4.021632050646787E-2    4.588376912988871E-1

 6.875000000000000E8     9.195810745981317E-3    4.562722633299008E-1   -7.461276081991859E-4    2.202600461580283E-3    2.024988370377772E-2    9.045565107803073E-4   -3.114256580942316E-2    2.744445708765125E-2
                        -7.271353002085048E-4    2.178629920967181E-3   -4.320967557328831E-3    4.297412524689675E-1    2.769555759713061E-3    9.695467950811656E-3    1.830203389877427E-2   -5.902249878086119E-3
                         2.029629725825980E-2    8.585406323929724E-4    2.797051934570784E-3    9.702452202152769E-3   -1.504965714405981E-2    4.552686152885400E-1    2.308178049819809E-3   -4.810810981915008E-3
                        -3.118861287733966E-2    2.745531494812998E-2    1.826675617811669E-2   -5.937327421037087E-3    2.319832070435564E-3   -4.787635241877810E-3   -1.698348815315604E-2    4.328212082227331E-1

 7.000000000000000E8     2.046719252024274E-2    4.199806461125277E-1   -9.823243542760344E-4   -5.650816054625030E-3    1.719499347810516E-2   -8.144745022373766E-3   -2.264489939210102E-3    4.153135204491315E-2
                        -1.013016994518308E-3   -5.664914267426233E-3    1.339434633853292E-3    3.939491701553691E-1    1.332995551811295E-2    3.926483062742335E-3    1.102106703721410E-2   -1.154707924748326E-2
                         1.725186320899468E-2   -8.193030628472665E-3    1.332924092469187E-2    3.907335191911441E-3   -2.935986725683258E-3    4.278355282470759E-1   -5.465743596501797E-3   -1.286919386511596E-2
                        -2.275936829543856E-3    4.152782246005432E-2    1.102021275498061E-2   -1.153151633865704E-2   -5.426856442003049E-3   -1.285052000311734E-2   -9.375446031388001E-3    4.040955072180453E-1

 7.125000000000000E8     1.271054140887845E-2    3.929860100268890E-1   -1.042427692229651E-2   -6.958994416024898E-3    1.043907210548397E-2   -1.655715279719512E-2    2.510170208957650E-2    2.941611439998992E-2
                        -1.043803335197553E-2   -6.952554830342890E-3   -7.978277363944254E-3    3.727526412786873E-1    1.311346983326107E-2   -9.221312232772439E-3    3.883187128665955E-3   -1.444599593759861E-2
                         1.041076335671946E-2   -1.661119492506384E-2    1.312300970735034E-2   -9.263334229921783E-3   -3.329044695552679E-3    4.080320985993392E-1   -1.754230701445667E-2   -6.122324256054676E-3
                         2.509295903321464E-2    2.944276368084666E-2    3.842146479458063E-3   -1.445376554416151E-2   -1.751630141813441E-2   -6.143253285846616E-3   -1.101693177487712E-2    3.861040693055841E-1

 7.250000000000000E8     8.481486622243673E-3    3.848722543155558E-1   -1.543141841054032E-2    3.489625239333663E-3   -1.104946262290729E-3   -1.891924646532923E-2    3.460102587636024E-2    6.639441903354785E-3
                        -1.543190285595889E-2    3.476790527102382E-3   -8.648592264556996E-3    3.671685528328129E-1    5.885310672044591E-4   -1.637991418107164E-2   -3.530461900696676E-3   -1.331781498544582E-2
                        -1.120011752004673E-3   -1.891700849852426E-2    5.893171067351438E-4   -1.635100984171428E-2    1.604153627885476E-3    4.004323708572868E-1   -1.677773489081640E-2    7.740320150387411E-3
                         3.463969032530508E-2    6.656025247026318E-3   -3.555129072122252E-3   -1.328849293592149E-2   -1.681503251958894E-2    7.720492994886311E-3   -5.200443836953027E-3    3.767447784379123E-1

 7.375000000000000E8     1.919358157608953E-2    3.760420224989400E-1   -8.437400943240770E-3    1.237651332476527E-2   -1.050313153965125E-2   -1.488450910942213E-2    3.097521642085833E-2   -1.424735269772297E-2
                        -8.418881921114185E-3    1.236437502618007E-2    5.422550201478375E-3    3.541435279283630E-1   -1.176730966280655E-2   -8.641077726955475E-3   -8.801221677676481E-3   -1.002577982146307E-2
                        -1.051964556767594E-2   -1.485477373010805E-2   -1.180003100204459E-2   -8.631799542066077E-3    1.993506155200701E-2    3.864218328465852E-1   -6.603920020201205E-3    1.386364137744408E-2
                         3.100578737609700E-2   -1.423180364690570E-2   -8.807343220018398E-3   -9.983990002190721E-3   -6.568760282848397E-3    1.381334618011471E-2    9.999141934017000E-3    3.601555475518229E-1

 7.500000000000000E8     3.477041007326262E-2    3.522909229279365E-1    5.382162494423356E-4    1.136128063908375E-2   -1.714863403263187E-2   -7.101626869665796E-3    1.622842934746396E-2   -3.057289222704775E-2
                         5.517467279126549E-4    1.137125682123901E-2    1.449933254347134E-2    3.235278290885276E-1   -9.789400343329155E-3    5.055624653406816E-3   -1.350929339241459E-2   -4.973998880611077E-3
                        -1.721687220435259E-2   -7.075756784868974E-3   -9.785405207684717E-3    5.057584177117035E-3    3.516306093417602E-2    3.541949393810416E-1    1.489691117023803E-3    1.009223281653647E-2
                         1.620643481357228E-2   -3.056752432360749E-2   -1.352437040748508E-2   -4.982619807292247E-3    1.477519320857425E-3    1.006825734241937E-2    2.224622173156239E-2    3.278342852422110E-1

 7.625000000000000E8     3.496314880351968E-2    3.142229199242635E-1    3.435174847509269E-3    6.052790230391751E-3   -1.900626970887450E-2    4.340664199006500E-3   -6.250263954022057E-3   -3.425756358395431E-2
                         3.470726930207778E-3    6.086708652076176E-3    2.163405152507457E-3    2.898840128106488E-1    2.438519547913912E-3    6.637673289652169E-3   -1.557826944881568E-2    4.164310213542470E-3
                        -1.903307515868657E-2    4.379341308405614E-3    2.445448675364278E-3    6.634942973450630E-3    2.889404038894641E-2    3.155653642641418E-1    1.588312830823436E-3    4.920067222424636E-3
                        -6.241641524543802E-3   -3.424746766035247E-2   -1.557429939215297E-2    4.154997501756583E-3    1.582205019644889E-3    4.907033193774986E-3    1.392354910867608E-2    2.869427529530498E-1

 7.750000000000000E8     1.125220818454474E-2    2.880325737066406E-1    9.183836372978097E-4    3.356810997685030E-3   -1.245416505499013E-2    1.584234347266679E-2   -2.662310386151417E-2   -2.315808370672138E-2
                         8.868613389087114E-4    3.382653068229085E-3   -2.127479525053140E-2    2.753572386167059E-1    5.443149536942097E-3   -3.580751834109015E-3   -9.686476711533314E-3    1.406940771099200E-2
                        -1.244996348894408E-2    1.586808606826668E-2    5.422731016148868E-3   -3.597071583752945E-3    7.533262356779254E-3    2.944333530348545E-1   -1.082825282079040E-3    5.529786055825879E-3
                        -2.661817380557389E-2   -2.315764777769331E-2   -9.658902130705008E-3    1.404024080604350E-2   -1.053213048198390E-3    5.525119195830335E-3   -1.423044953637002E-2    2.634225837957596E-1

 7.875000000000000E8    -7.153388831699642E-3    2.866230112019456E-1   -5.718512700825190E-4    6.427443939670703E-3    9.034077924959438E-4    1.977995169897302E-2   -3.573711567987705E-2   -5.915580713098194E-4
                        -5.994338104877285E-4    6.437454593466171E-3   -3.292286206382199E-2    2.728050998719646E-1   -3.295395324276950E-3   -8.301840986879647E-3    2.215209512972804E-3    1.676783890331104E-2
                         9.198399113162346E-4    1.976507937056048E-2   -3.313970725078139E-3   -8.303012253979787E-3   -4.518351255970359E-3    2.875086797220683E-1    1.102045304659351E-3    8.883451068954086E-3
                        -3.574069870437783E-2   -6.040340322068510E-4    2.224649458230461E-3    1.672305989107907E-2    1.109282210841930E-3    8.874909116384281E-3   -3.427473418424798E-2    2.610842963847052E-1

 8.000000000000000E8    -6.444976434141836E-3    2.836570276980421E-1    3.297818064028864E-3    9.651502871412285E-3    1.318404022119101E-2    1.342462871971169E-2   -2.692368056928411E-2    2.257523087707880E-2
                         3.276983643559397E-3    9.628960928061876E-3   -3.680563238462733E-2    2.631261292027990E-1   -1.082384648792805E-2   -1.485480760469295E-3    1.274700153103795E-2    9.867966779466230E-3
                         1.320803714690646E-2    1.342130388666799E-2   -1.082131597619497E-2   -1.465036535506845E-3   -9.495984665571880E-3    2.744754608830321E-1    5.722764186939492E-3    8.789083505338238E-3
                        -2.693733638064172E-2    2.256750991809398E-2    1.274347975225542E-2    9.850925243734928E-3    5.720049018846625E-3    8.795937788927033E-3   -3.932194971873784E-2    2.566015177331155E-1

 8.125000000000000E8    -6.436445596642806E-3    2.635593462248981E-1    1.067462772940284E-2    8.971680958376343E-3    1.698470436419697E-2    4.376803308487014E-4   -6.005771258298857E-3    3.316120727637229E-2
                         1.064796548570533E-2    8.970921024193345E-3   -4.827863807878475E-2    2.467241679037165E-1   -7.970770439824866E-3    8.135533275409425E-3    1.372157949967856E-2   -2.684184116395884E-3
                         1.697880935817927E-2    4.086602837910480E-4   -7.970065205195706E-3    8.152488736456765E-3   -2.248043131673390E-2    2.557843935084373E-1    1.057573683943685E-2    6.507166254725740E-3
                        -5.975701516106158E-3    3.317121784719027E-2    1.370085958194932E-2   -2.692109448821292E-3    1.056425513484498E-2    6.515193416887867E-3   -4.662966729199244E-2    2.388554646281447E-1

 8.250000000000000E8    -2.519981234551575E-2    2.389919678002314E-1    1.661214786241473E-2   -2.074256102733627E-4    1.010149936664337E-2   -9.476890080604301E-3    1.551451354665602E-2    2.842717109759861E-2
                         1.660889597800188E-2   -2.222311329285748E-4   -6.974372528682515E-2    2.363145967233324E-1    1.230083057763309E-3    1.077876921544345E-2    4.782450834393351E-3   -9.088193381880568E-3
                         1.006952467781224E-2   -9.519298202583489E-3    1.211105412540183E-3    1.075250785709468E-2   -4.600153928664659E-2    2.431563195009297E-1    1.398889310622478E-2   -1.099706886693702E-3
                         1.551457440021226E-2    2.846693060026457E-2    4.786986501186156E-3   -9.081869256484217E-3    1.397456260960779E-2   -1.075750871630812E-3   -7.183781701453049E-2    2.211471966819775E-1

 8.375000000000000E8    -5.736817607159223E-2    2.302408133315476E-1    1.068052158701015E-2   -1.119650034096882E-2    7.413445693901516E-4   -9.931912662965243E-3    2.857585005580834E-2    1.205168584043723E-2
                         1.069327793572301E-2   -1.122632770761836E-2   -9.125873738368968E-2    2.368619070304982E-1    7.988686219304061E-3    4.350805811284575E-3   -2.546540787396405E-3   -5.276973347102310E-3
                         7.109555601180752E-4   -9.929057656520681E-3    8.003458134495992E-3    4.333917684294916E-3   -7.180356500201203E-2    2.433317442288783E-1    8.186383146542960E-3   -8.886834271776903E-3
                         2.857522639745515E-2    1.205934064655742E-2   -2.527860863332957E-3   -5.240840173463296E-3    8.206528426192454E-3   -8.882019073611955E-3   -1.052956032478756E-1    2.231789327028609E-1

 8.500000000000000E8    -8.279625240065029E-2    2.398958051708674E-1    9.595607666491467E-5   -1.076738573510810E-2   -3.136467797607656E-3   -5.546626807261043E-3    2.893147182366029E-2   -7.304773846909141E-3
                         8.638582617468104E-5   -1.078610369633950E-2   -1.071556592665009E-1    2.431075457891075E-1    4.955134661505438E-3   -3.565748855401984E-3   -1.532385051551425E-3    5.854396975291875E-5
                        -3.180229228401986E-3   -5.523805261402765E-3    4.920673475626558E-3   -3.571916289935887E-3   -8.965860476036856E-2    2.531852335276689E-1    9.539226093683134E-4   -6.833310987059537E-3
                         2.887710809061837E-2   -7.268858672944173E-3   -1.535397764108408E-3    7.958395500753659E-5    9.750155145740815E-4   -6.809363147638308E-3   -1.248159369852594E-1    2.416804691937573E-1

 8.625000000000000E8    -9.225553321282043E-2    2.515872064478214E-1   -2.370418400550835E-3   -4.495430942604226E-3   -3.368883757565496E-3   -2.668881331294809E-3    1.859355893037381E-2   -2.325318757343986E-2
                        -2.347846701485511E-3   -4.510281962146844E-3   -1.173111383262756E-1    2.498463843121511E-1   -2.086241639822952E-3   -2.520651949231320E-3    1.933368572032292E-3   -5.453472906379962E-4
                        -3.375531617430550E-3   -2.677190027924062E-3   -2.077873192877581E-3   -2.556751206502336E-3   -9.773668098218374E-2    2.630745653854019E-1    1.590469959642944E-3   -2.970825636740568E-3
                         1.855125466052253E-2   -2.326923181212530E-2    1.895777187968055E-3   -5.662402531110456E-4    1.600112704890194E-3   -2.984935681054884E-3   -1.265785302552103E-1    2.549239811825211E-1

 8.750000000000000E8    -9.774661049470765E-2    2.533647538020596E-1    7.029864138971338E-4   -2.506524204381199E-3   -3.098356594822033E-3   -1.034073860063549E-3   -5.355083245149421E-4   -2.975920008784836E-2
                         6.790276958060332E-4   -2.476801822512101E-3   -1.256651815511705E-1    2.541881493968506E-1   -1.748151798625056E-3    3.498797527693911E-3    1.327464725183165E-3   -3.629505754226237E-3
                        -3.052833991779167E-3   -1.025635448380114E-3   -1.756961448336838E-3    3.523978549538587E-3   -1.016692785111205E-1    2.674777402056504E-1    4.061049866079965E-3   -4.613769604958143E-3
                        -5.460894608202089E-4   -2.975246121474873E-2    1.315443693009024E-3   -3.626209832279370E-3    4.049902004241854E-3   -4.596350496726193E-3   -1.291630157618869E-1    2.545441263618856E-1

 8.875000000000000E8    -1.111464214685810E-1    2.535110206061188E-1    1.992783595467069E-3   -5.807855492083515E-3   -2.306381069494904E-3   -2.039284767906907E-4   -1.893828201789523E-2   -2.175449990376244E-2
                         2.038013365060862E-3   -5.824643160255796E-3   -1.362928573996404E-1    2.577681628047678E-1    3.876234609055715E-3    4.050201253675839E-3   -1.611446961651267E-3   -4.278916099261972E-3
                        -2.325989899885533E-3   -1.894870468049418E-4    3.856537691754525E-3    4.043463840233540E-3   -1.092077065877677E-1    2.680095338868966E-1    2.410152996146068E-3   -9.136844911409238E-3
                        -1.892347992000326E-2   -2.173799994431835E-2   -1.610154408253916E-3   -4.291501924148972E-3    2.412823594568577E-3   -9.115451440248187E-3   -1.433590088200038E-1    2.551128041879043E-1

 9.000000000000000E8    -1.278346924972560E-1    2.633647891233736E-1   -2.520655999443703E-3   -8.845219038290655E-3   -2.190178717952776E-3   -2.228226957679064E-4   -2.733237445202612E-2   -4.723198939094076E-3
                        -2.528076449808853E-3   -8.828680014315181E-3   -1.502958529081707E-1    2.658219361114585E-1    6.190166146032611E-3   -7.807241814118993E-4   -3.942137849922238E-3   -2.934659363678698E-3
                        -2.195816734303587E-3   -1.943845762631853E-4    6.207067218982170E-3   -7.806611594062000E-4   -1.224300744334868E-1    2.731264561669749E-1   -4.088289822243077E-3   -1.065858703740684E-2
                        -2.736553364464734E-2   -4.736857842942090E-3   -3.891545067884466E-3   -2.925404848075591E-3   -4.081127533193086E-3   -1.065651561185864E-2   -1.586766774784839E-1    2.683314936402278E-1

 9.125000000000000E8    -1.371973641794893E-1    2.817730530533925E-1   -8.262654499193894E-3   -5.877276087687852E-3   -3.050290398456777E-3    3.794946602495829E-4   -2.340499734412504E-2    1.338913900145066E-2
                        -8.319949386982557E-3   -5.883998348612484E-3   -1.607009902745676E-1    2.820771564709941E-1    3.312950684409591E-3   -4.686198033396411E-3   -5.432015294666873E-3   -6.047609269241385E-4
                        -3.045167903355156E-3    3.666426089422759E-4    3.304898651513729E-3   -4.715021607830995E-3   -1.323198861771776E-1    2.879349678811086E-1   -9.511271331935701E-3   -5.989246601099566E-3
                        -2.339385412095037E-2    1.337123934951357E-2   -5.416421019440991E-3   -5.925300167854502E-4   -9.525761399699831E-3   -6.009049242429228E-3   -1.627986528459757E-1    2.877826205965439E-1

 9.250000000000000E8    -1.363947594611196E-1    2.994692778721766E-1   -9.637122953453609E-3    4.048582361494998E-4   -3.304267400826101E-3    2.636653179087425E-3   -8.590886150617210E-3    2.451698388117800E-2
                        -9.655572653772046E-3    4.100263382505213E-4   -1.613423104243465E-1    2.997597048790679E-1   -3.805784054971269E-4   -4.334130149286973E-3   -5.435822432904328E-3    3.048602305268573E-3
                        -3.308786733230738E-3    2.683860847188898E-3   -3.757554209569936E-4   -4.281890390452313E-3   -1.316404794542490E-1    3.042949445238848E-1   -1.007866018346802E-2    2.109130836837420E-4
                        -8.600707484253236E-3    2.448490608531992E-2   -5.438847082141491E-3    3.040174918329206E-3   -1.007930511747725E-2    2.140116613185831E-4   -1.576772216627779E-1    3.015156136081033E-1

 9.375000000000000E8    -1.308492358548696E-1    3.104656211420443E-1   -6.246569954314720E-3    5.484674196122035E-3   -8.618485222785587E-4    4.979171760757985E-3    9.365299832868880E-3    2.239826672525329E-2
                        -6.261151113169717E-3    5.471599987181086E-3   -1.563373326929779E-1    3.111966259740258E-1   -1.419725050276944E-3   -2.589677481926487E-3   -2.390407540754348E-3    6.094443765643996E-3
                        -8.527454603458148E-4    4.976505416192919E-3   -1.433416934934885E-3   -2.563955575585251E-3   -1.254774675135583E-1    3.129220244647206E-1   -6.862463879934681E-3    4.990168203094224E-3
                         9.362105596050494E-3    2.240746831107352E-2   -2.387421213257520E-3    6.105279964402237E-3   -6.843715256103648E-3    4.993393671030720E-3   -1.527348533208373E-1    3.070007561231540E-1

 9.500000000000000E8    -1.273640032186922E-1    3.152638870403937E-1   -4.815233668194790E-4    5.918631414974613E-3    3.119450758451105E-3    4.286658481293789E-3    1.957372903224416E-2    9.233259476266239E-3
                        -4.503705072383531E-4    5.933580989793104E-3   -1.527836630568715E-1    3.167047716929675E-1   -1.633721164427641E-3   -1.685473315332130E-3    2.098160529251740E-3    5.996706234506254E-3
                         3.105768892343616E-3    4.272571547703580E-3   -1.602611570673931E-3   -1.701997986347869E-3   -1.231028175233251E-1    3.150206194462647E-1   -1.488602711022848E-3    5.603425281179830E-3
                         1.954578531590245E-2    9.263706404844613E-3    2.084272661044864E-3    5.989253239987828E-3   -1.479262674639476E-3    5.621976552217488E-3   -1.530545415309687E-1    3.098114663219170E-1

 9.625000000000000E8    -1.290064217568829E-1    3.197867921470646E-1    2.261601869231270E-3    1.710509346456111E-3    4.771713515191404E-3    2.661593973448132E-4    1.757220859615734E-2   -4.624567651452465E-3
                         2.273882957701828E-3    1.677328215400612E-3   -1.531976119978400E-1    3.221358318165897E-1   -1.649317421544822E-3   -1.003713330566206E-3    4.793364798916395E-3    2.735212583600149E-3
                         4.775540405952774E-3    2.768097646852358E-4   -1.672247458927979E-3   -1.009981229484123E-3   -1.267417073112700E-1    3.190574239708655E-1    8.692817156661673E-4    1.955407678768151E-3
                         1.760608408139837E-2   -4.616433354260827E-3    4.813736433735221E-3    2.718575616344378E-3    8.626188095740485E-4    1.951578707573232E-3   -1.566875288389173E-1    3.163748082744917E-1

 9.750000000000000E8    -1.311187668343757E-1    3.288700692941612E-1   -5.981016794568513E-4   -1.655810573721169E-3    2.138115167290453E-3   -2.824225798622377E-3    9.554747107766310E-3   -1.137844860449671E-2
                        -5.951874396347973E-4   -1.665010711781801E-3   -1.532780907452025E-1    3.313574745054769E-1   -1.266358147234315E-3   -6.846773615986585E-4    3.962123538937654E-3   -6.443934973459139E-4
                         2.136406625015221E-3   -2.866252294881506E-3   -1.271345482248339E-3   -6.856937426503054E-4   -1.290879051872464E-1    3.292213297640733E-1   -1.629657734158178E-3   -3.071058845886621E-4
                         9.567755700235844E-3   -1.137988162819963E-2    3.958805117489106E-3   -6.632512956147878E-4   -1.621286327085656E-3   -3.089500871060883E-4   -1.569453762420890E-1    3.273499237499128E-1

 9.875000000000000E8    -1.278859958754624E-1    3.405507947972543E-1   -4.306682325549135E-3    6.787976150310049E-4   -1.161202228459854E-3   -1.595450990168112E-3    2.168888631710981E-3   -1.270808906906826E-2
                        -4.290554391633958E-3    7.018789359786276E-4   -1.485125109789509E-1    3.415518221115681E-1   -1.280164704818918E-3   -1.464586536187542E-3    1.881035203075238E-3   -1.107854633712278E-3
                        -1.173704821848435E-3   -1.568364942676722E-3   -1.283779559109381E-3   -1.466916947848728E-3   -1.241223464707787E-1    3.405337194008634E-1   -4.108620875544531E-3    2.105974249812553E-3
                         2.158570568129916E-3   -1.269157571309780E-2    1.875206595558410E-3   -1.117472003846096E-3   -4.105366512522227E-3    2.107200412557257E-3   -1.512182762920716E-1    3.377793329535995E-1

 1.000000000000000E9    -1.189315535517319E-1    3.484892879848405E-1   -2.857313699001098E-3    5.156939375558585E-3   -4.145702964289692E-4    1.430736828446686E-3   -4.377446272638379E-3   -1.133548575067983E-2
                        -2.850629760121588E-3    5.185538499406141E-3   -1.403655546345241E-1    3.475522148056669E-1   -3.562296205313166E-3   -1.804606524538385E-3    2.241564627581083E-3   -1.912258072881158E-4
                        -4.329728578522100E-4    1.432053622006077E-3   -3.564946831600618E-3   -1.789732628696274E-3   -1.148487442942993E-1    3.456869353471575E-1   -2.320842405691189E-3    5.733540937780269E-3
                        -4.356572525599724E-3   -1.134872018115626E-2    2.252241395885754E-3   -1.863018000502772E-4   -2.302329863401211E-3    5.763114078714416E-3   -1.426422587779063E-1    3.427103278449804E-1

 1.012500000000000E9    -1.097154771269896E-1    3.501207871750608E-1    1.786449811303669E-3    5.508309558870373E-3    2.650664299702891E-3    9.611222121203184E-4   -9.460154130375622E-3   -6.763279487276693E-3
                         1.751686480703964E-3    5.548477327064717E-3   -1.343284378091597E-1    3.484671989127208E-1   -5.718683775782864E-3    1.633671476544896E-3    3.731894058204020E-3   -2.025157823239210E-3
                         2.662010258632118E-3    9.440484609090408E-4   -5.717324898671015E-3    1.655124163893289E-3   -1.083374567788796E-1    3.449117062552443E-1    1.970858584529132E-3    5.844865242129405E-3
                        -9.435796620589545E-3   -6.794243653550434E-3    3.730945213917999E-3   -2.028019292911346E-3    1.967510098870485E-3    5.838266018732185E-3   -1.369698992782228E-1    3.423798874536039E-1

 1.025000000000000E9    -1.051876535170377E-1    3.487493840567351E-1    3.789011665821948E-3    2.121748220442538E-3    3.099550542776985E-3   -2.491661662483970E-3   -1.102815757291124E-2   -5.185274586371687E-4
                         3.810727036943732E-3    2.116686182373115E-3   -1.334572969115012E-1    3.485985506744094E-1   -3.089051189139586E-3    6.062581048015186E-3    1.979340190871000E-3   -5.395458187988996E-3
                         3.107586551638810E-3   -2.485255159885019E-3   -3.101839776080770E-3    6.032695358175794E-3   -1.075180022210108E-1    3.435935894972670E-1    3.856234920719320E-3    2.732017823031971E-3
                        -1.102080851911685E-2   -5.185740844536434E-4    2.001469466584453E-3   -5.400640800377927E-3    3.870418364822409E-3    2.726732056121675E-3   -1.373076954872721E-1    3.420702456374056E-1

 1.037500000000000E9    -1.048116290128582E-1    3.501404690565292E-1    2.135964329216448E-3   -2.632289907350669E-4    1.138936881601016E-4   -4.578243737014957E-3   -9.342152544544445E-3    5.306110868419835E-3
                         2.149948008325379E-3   -2.660761749584817E-4   -1.352333408289644E-1    3.524795246010729E-1    2.052008238168145E-3    6.010462367025447E-3   -2.531619898083171E-3   -6.024838922507919E-3
                         1.001362459553577E-4   -4.567661414881280E-3    2.035856184437887E-3    5.992124673286035E-3   -1.091067265943314E-1    3.469963659751926E-1    2.606016256682364E-3    6.864111894404798E-4
                        -9.346014375074782E-3    5.311902304458625E-3   -2.541025909582543E-3   -6.034836317841246E-3    2.590168915334288E-3    7.001697073226419E-4   -1.397656490192514E-1    3.466259308052099E-1

 1.050000000000000E9    -1.030849992435238E-1    3.551083333648325E-1    3.377338392382635E-4    4.048123549480787E-4   -3.352988516356253E-3   -3.272602253019348E-3   -4.941766889075667E-3    9.722876884139050E-3
                         3.343292321732235E-4    4.232267846228783E-4   -1.344989273984684E-1    3.593504981222924E-1    4.275488607890584E-3    2.420964577020010E-3   -6.047667299231440E-3   -2.799026828734187E-3
                        -3.373290042149622E-3   -3.292446996224319E-3    4.281702458875536E-3    2.450513614532233E-3   -1.075813833979215E-1    3.530319484440054E-1    1.585423704839367E-3    1.201132138721362E-3
                        -4.960522999510619E-3    9.703789409907900E-3   -6.077431371557159E-3   -2.814262364761764E-3    1.556785279499583E-3    1.219325469796420E-3   -1.386547495936071E-1    3.537168275071024E-1

 1.062500000000000E9    -9.857956608612098E-2    3.587130145109939E-1    7.298812842958590E-4    1.929071581292246E-3   -4.432934406525364E-3   -2.061047937405539E-5    1.782469316953091E-3    1.103291732292389E-2
                         7.530948367494227E-4    1.927402132799145E-3   -1.307783039336884E-1    3.643488800866422E-1    3.162645197645893E-3   -2.108819016001951E-4   -6.049150502112853E-3    1.794961647405948E-3
                        -4.443457857160842E-3    9.585519880368769E-6    3.170147203135033E-3   -1.936463585847293E-4   -1.035297581761442E-1    3.568148450662205E-1    2.454190403770884E-3    1.887005654794933E-3
                         1.824084138792577E-3    1.103905744266269E-2   -6.060541992419149E-3    1.793756942823202E-3    2.483328986957879E-3    1.877130702160555E-3   -1.350570093312632E-1    3.581619218254278E-1

 1.075000000000000E9    -9.507893962379196E-2    3.588804411563783E-1    2.465248804134674E-3    2.302948167637547E-3   -2.926570691072817E-3    2.615633804855144E-3    8.315312984688553E-3    7.479499420995777E-3
                         2.462916700841652E-3    2.305688740536994E-3   -1.282080795571529E-1    3.664333099011569E-1    1.630131095585657E-3   -3.785083133624498E-4   -3.142451440041324E-3    4.663037867004704E-3
                        -2.902887370419683E-3    2.641642088227740E-3    1.604994306365125E-3   -3.901881605012910E-4   -1.012492198886479E-1    3.579174610776878E-1    3.984231166698949E-3    1.229802152576803E-3
                         8.295175157875504E-3    7.484067748498272E-3   -3.156033532869969E-3    4.668352900551585E-3    3.995249501201242E-3    1.209318710249213E-3   -1.332446844871825E-1    3.600202780038063E-1

 1.087500000000000E9    -9.532524095323625E-2    3.577406760352536E-1    4.368503813221073E-3    1.055972781377894E-3   -3.727031996766072E-4    3.196266001734456E-3    1.068773334812814E-2    4.713619192128556E-4
                         4.368687879784811E-3    1.051126845193036E-3   -1.285012675413847E-1    3.689359290279470E-1    1.767513832332366E-3    3.550932880812926E-4    2.683335229921283E-4    4.817293521497469E-3
                        -3.680508800626104E-4    3.208113387651059E-3    1.751267621229038E-3    3.730767328130593E-4   -1.020310686162394E-1    3.594019720582690E-1    4.995457295893069E-3   -7.580011348849799E-4
                         1.071667159756035E-2    4.451310136674357E-4    2.722003302401056E-4    4.791391665833714E-3    5.029098142813391E-3   -7.581775301175511E-4   -1.342291188974823E-1    3.625656285575765E-1

 1.100000000000000E9    -9.887445399304855E-2    3.586838455238759E-1    4.926398803724097E-3   -1.747913793608842E-3    1.378948630729859E-3    1.873020408002136E-3    7.956493523786586E-3   -5.881494153065738E-3
                         4.944755239251508E-3   -1.764363972224022E-3   -1.295801232050199E-1    3.743497677114875E-1    3.061088227472781E-3   -3.462846285765756E-4    2.471324355172830E-3    2.987821996483423E-3
                         1.375537357688098E-3    1.859602842871490E-3    3.041729985282336E-3   -3.595944413294251E-4   -1.040238153370890E-1    3.636067370103553E-1    4.382412914325544E-3   -3.387745647551363E-3
                         7.962633715633436E-3   -5.867262333625848E-3    2.459075509765875E-3    2.997272386270590E-3    4.353681984799821E-3   -3.401228398843821E-3   -1.362568291100176E-1    3.681316023871776E-1

 1.112500000000000E9    -1.024582720214651E-1    3.637292934699528E-1    3.086750276535380E-3   -4.230532303829094E-3    1.106365837253354E-3    1.814562973294820E-4    2.453227245455983E-3   -8.625691152172345E-3
                         3.061000212274360E-3   -4.246674397289894E-3   -1.289192324046242E-1    3.818987905685895E-1    3.046486164979124E-3   -2.614361487858138E-3    2.560446589518651E-3    7.986959315008856E-4
                         1.107061774357193E-3    2.073937174609372E-4    3.049183519806893E-3   -2.631797124623428E-3   -1.043315865783267E-1    3.700179563401620E-1    2.037401397724100E-3   -5.021918176343523E-3
                         2.451889524269290E-3   -8.635694119631745E-3    2.552812506039395E-3    8.290670459372559E-4    2.061941058023301E-3   -5.031673727229728E-3   -1.363230264082471E-1    3.762766574309039E-1

 1.125000000000000E9    -1.033061118786782E-1    3.708239410455158E-1    3.235706591351094E-4   -4.488274705744748E-3   -1.343684242702866E-4    3.137056628393517E-4   -2.833302467722891E-3   -7.529407798312539E-3
                         2.883431321557772E-4   -4.466207267408259E-3   -1.269124680801764E-1    3.891149363614518E-1    9.955350745457360E-4   -4.337449099242622E-3    1.586630576207489E-3    2.132849506210442E-4
                        -1.506095845942067E-4    3.219109042091683E-4    9.581666456263902E-4   -4.324841876304086E-3   -1.027568458362178E-1    3.762067194667928E-1   -4.913371965698343E-4   -4.762639602411202E-3
                        -2.819351060804018E-3   -7.514739338719455E-3    1.572695432956211E-3    2.160230491873357E-4   -5.162234880755796E-4   -4.786469305311150E-3   -1.342212505680202E-1    3.842108775507118E-1

 1.137500000000000E9    -1.022355649863214E-1    3.772504886162918E-1   -1.136072987097299E-3   -3.078916894716933E-3    2.666871505296730E-4    1.766625914105375E-3   -5.927850133748263E-3   -4.094053451290696E-3
                        -1.135480253002032E-3   -3.066882455792217E-3   -1.251103078313706E-1    3.956673217851485E-1   -1.824377312018349E-3   -4.079085984655024E-3    1.868872038681126E-3    6.447862990080268E-4
                         2.871443946299602E-4    1.787864921875110E-3   -1.786396888304201E-3   -4.068455906702425E-3   -1.009869420068543E-1    3.815061507624078E-1   -1.927665720509196E-3   -3.383192250114497E-3
                        -5.930986806930166E-3   -4.122670147879294E-3    1.851655347672660E-3    6.537793731273624E-4   -1.952999338555798E-3   -3.365129783591644E-3   -1.322755288056154E-1    3.908873309534435E-1

 1.150000000000000E9    -1.014593593408843E-1    3.831611355763000E-1   -9.419338059244892E-4   -2.169710471491140E-3    2.450557014611896E-3    1.649850008674606E-3   -6.543837486644621E-3   -6.694600328742092E-5
                        -9.539413997556164E-4   -2.183561289724797E-3   -1.241287499753213E-1    4.025595812023165E-1   -3.596646012276096E-3   -1.969019150388239E-3    3.225767225859071E-3   -3.595451536630870E-4
                         2.481728996008059E-3    1.625410814305692E-3   -3.611509463168023E-3   -1.972283774989032E-3   -1.000830476055150E-1    3.870505416563484E-1   -2.030775022787959E-3   -2.123172395684826E-3
                        -6.566813960878778E-3   -4.931409510057361E-5    3.210294990871170E-3   -3.913685370103619E-4   -2.039758221042650E-3   -2.111468274401910E-3   -1.315377725092187E-1    3.977073646758107E-1

 1.162500000000000E9    -1.018984235705376E-1    3.901004703219307E-1   -9.310987336086774E-4   -2.615353858871726E-3    3.529119055073480E-3   -8.404312441988016E-4   -4.998097979434799E-3    3.282894956006392E-3
                        -9.240585583716315E-4   -2.616649392898471E-3   -1.234494721328798E-1    4.105265990396070E-1   -3.282333767834439E-3    5.412437572810176E-4    2.875104794647424E-3   -3.088912203588198E-3
                         3.539098935090381E-3   -8.700167926735722E-4   -3.278445003062312E-3    5.602311450849638E-4   -9.994540409672213E-2    3.937998623865052E-1   -1.875238598712755E-3   -1.930549616248408E-3
                        -4.969896705869510E-3    3.282466142589761E-3    2.884414783168289E-3   -3.057281211816946E-3   -1.857197469144811E-3   -1.940533618084910E-3   -1.314883719000808E-1    4.063828293204609E-1

 1.175000000000000E9    -1.025094654378069E-1    3.997881778721010E-1   -2.282979818775635E-3   -3.037375115011483E-3    1.962909752366871E-3   -3.254907561895512E-3   -2.196828794782385E-3    4.918657371224708E-3
                        -2.305148303385718E-3   -3.010461708706186E-3   -1.224160290247428E-1    4.198909120653426E-1   -1.532416897652816E-3    1.505882012570131E-3    2.311578394615514E-5   -4.602353577938935E-3
                         1.956939842858665E-3   -3.249592799412783E-3   -1.541166818452454E-3    1.540043108754629E-3   -9.956010653383902E-2    4.025194656809894E-1   -2.595742742563734E-3   -2.058929986281240E-3
                        -2.195258500312386E-3    4.953341776731695E-3    1.945758653481761E-5   -4.603104437071048E-3   -2.600566584667845E-3   -2.052510380205152E-3   -1.301228297496089E-1    4.172934109595041E-1

 1.187500000000000E9    -1.012014688042255E-1    4.118403935230742E-1   -4.131103351455073E-3   -1.910041026232087E-3   -6.714330212255723E-4   -3.547538919275066E-3    6.121617445801691E-4    4.961420789304783E-3
                        -4.133001686972839E-3   -1.862495124819661E-3   -1.199428444419171E-1    4.308139767440485E-1   -4.595784269973961E-4    7.850318250553666E-4   -2.963398105061288E-3   -3.346383280054903E-3
                        -6.972443049564912E-4   -3.553425464861174E-3   -4.796015232771669E-4    7.793109211506229E-4   -9.771713053612528E-2    4.130360525686277E-1   -3.926486314927680E-3   -1.147387403593798E-3
                         6.372843153778910E-4    4.979070271776350E-3   -2.936968145588291E-3   -3.351363520090771E-3   -3.941515590555298E-3   -1.145590787884371E-3   -1.262164699772344E-1    4.292808504484750E-1

 1.200000000000000E9    -9.706059825794229E-2    4.239158822117173E-1   -4.692287760150526E-3    4.368755522922644E-4   -2.462756953762042E-3   -2.077619257166445E-3    3.006359606611824E-3    3.828295184721081E-3
                        -4.635464055477293E-3    4.505543411923101E-4   -1.149343138000362E-1    4.424648289021803E-1   -1.031073286048908E-3    1.217361240471633E-4   -3.981049158884906E-3   -6.909151381002866E-4
                        -2.479384031324701E-3   -2.057558517149920E-3   -1.068359726982761E-3    1.112608166593314E-4   -9.376897672486713E-2    4.239012434477361E-1   -4.386807711418754E-3    8.448797183123297E-4
                         3.000590057179631E-3    3.846541801337457E-3   -4.023508458617586E-3   -6.704692451886292E-4   -4.405925928132046E-3    8.521941769323276E-4   -1.200386878532863E-1    4.406383148602817E-1

 1.212500000000000E9    -9.147563314060510E-2    4.348131189187801E-1   -3.585730054473405E-3    2.413158712494529E-3   -2.758049158223567E-3   -1.371763008940625E-4    4.596470440790756E-3    1.550021248879831E-3
                        -3.547869222300067E-3    2.450673747143597E-3   -1.078294628200390E-1    4.534029220682766E-1   -1.901262142368691E-3    1.053940490861155E-3   -3.113573438819775E-3    1.617181556729260E-3
                        -2.761680886004124E-3   -1.444201695155988E-4   -1.926413926961999E-3    1.077893071310967E-3   -8.837593528071758E-2    4.339215921438052E-1   -3.450234622601386E-3    2.779317892599601E-3
                         4.598002860803846E-3    1.551561548110857E-3   -3.121916298931686E-3    1.603180607189541E-3   -3.463242484738807E-3    2.772729018670542E-3   -1.128152145510988E-1    4.510207627875634E-1

 1.225000000000000E9    -8.561523350575287E-2    4.452383442972472E-1   -1.890507573404587E-3    3.188379491457042E-3   -1.924235834744245E-3    1.080634430015320E-3    4.542824734589869E-3   -1.331288061656933E-3
                        -1.865830429545394E-3    3.212640059753308E-3   -1.002306126841982E-1    4.639131175119556E-1   -1.227746158262865E-3    2.682771544625244E-3   -1.440277356341339E-3    2.571502740091060E-3
                        -1.898871935320684E-3    1.085697959749560E-3   -1.181395163123186E-3    2.701320868439566E-3   -8.276445673797672E-2    4.435277509815185E-1   -1.662788573741286E-3    3.615107739462906E-3
                         4.533834147532766E-3   -1.317687703944284E-3   -1.400836896665175E-3    2.555631526219653E-3   -1.669855615063237E-3    3.598982849980867E-3   -1.053015655787691E-1    4.614454388992988E-1

 1.237500000000000E9    -7.897552192592770E-2    4.563556756630176E-1   -7.048961193705868E-4    2.966078834106137E-3   -9.659646885535878E-4    1.373708495493012E-3    2.824312475166044E-3   -3.460795639332116E-3
                        -6.797669809262986E-4    2.990682682975140E-3   -9.229561227791161E-2    4.751551704444969E-1    8.902493137918787E-4    3.127376518469013E-3    2.717563803972444E-5    2.354332744118596E-3
                        -9.624702875409972E-4    1.381109297227769E-3    8.908208807311813E-4    3.101309542433687E-3   -7.650643566349367E-2    4.540690006271323E-1   -2.753581031820548E-4    3.300416606864786E-3
                         2.841689810106587E-3   -3.469772940552057E-3    2.378233835329319E-5    2.358818404784678E-3   -2.507101230832060E-4    3.278749046779334E-3   -9.689104705612937E-2    4.725934273913282E-1

 1.250000000000000E9    -7.008550813879626E-2    4.684511943507245E-1   -1.164183910378505E-4    2.795534700879321E-3   -5.031344920887474E-4    1.287056910943847E-3    4.737769367005377E-4   -4.200766808240099E-3
                        -1.493977186836726E-4    2.789063668526866E-3   -8.249046609658856E-2    4.872464274681454E-1    2.480279633283451E-3    1.746124608742739E-3    7.373780811361829E-4    1.741708909617855E-3
                        -5.090574158944228E-4    1.295452237233901E-3    2.477521394672347E-3    1.773670707400171E-3   -6.811698636368645E-2    4.653828759112106E-1    3.344221118990246E-4    2.918918211869972E-3
                         4.945928003059350E-4   -4.231842836861541E-3    7.442696719023578E-4    1.734658107479157E-3    3.244985263649031E-4    2.912439927726479E-3   -8.661799711592895E-2    4.837597588640754E-1

 1.262500000000000E9    -5.784937829199122E-2    4.799841008979013E-1    4.850960007533351E-4    3.035571850553308E-3   -2.748271099556286E-4    1.574993630124826E-3   -1.844342154457949E-3   -3.782669080496719E-3
                         4.868707936459214E-4    3.031962503950893E-3   -6.996225628843472E-2    4.980850110284480E-1    2.484357649189172E-3    4.587039657559920E-5    1.104004820284179E-3    1.329827438265932E-3
                        -2.590474775009656E-4    1.543520689661874E-3    2.504358425102161E-3    3.713119235969961E-5   -5.683241447064183E-2    4.760087097687067E-1    9.583729526903732E-4    2.998305236566118E-3
                        -1.839021507950926E-3   -3.734117403593952E-3    1.100780530441895E-3    1.350731537212577E-3    9.669430160494463E-4    2.984592366836441E-3   -7.413384758739221E-2    4.936399997582622E-1

 1.275000000000000E9    -4.337794031447272E-2    4.893899227561017E-1    1.762960856912575E-3    3.053817922970039E-3    4.760321460920070E-4    1.920283006997675E-3   -3.632519178353199E-3   -2.071485317256346E-3
                         1.759273894382209E-3    3.025496372995885E-3   -5.603148941811536E-2    5.065812949747703E-1    1.617620507551208E-3   -7.703101847260126E-4    1.667218580386839E-3    1.027121345858863E-3
                         4.875116538022470E-4    1.945300580385886E-3    1.650747916131614E-3   -7.982389711592491E-4   -4.393756951303567E-2    4.844375666571502E-1    2.193140062833457E-3    2.801407868625727E-3
                        -3.630767631367899E-3   -2.090015012795293E-3    1.640835236457653E-3    1.011369102187883E-3    2.171346171775060E-3    2.820223316181991E-3   -6.060043255737607E-2    5.011000879491627E-1

 1.287500000000000E9    -2.829426728443724E-2    4.967252633817749E-1    3.137985095679600E-3    2.110954932575857E-3    1.798391309666622E-3    1.611412139067334E-3   -4.151590088765831E-3    4.062585502641924E-4
                         3.130112320392374E-3    2.085097871430624E-3   -4.195908745151783E-2    5.130093213182578E-1    1.071051978023486E-3   -7.939254478735071E-4    2.299900963470200E-3    1.533157850915977E-4
                         1.789712624723282E-3    1.645019639223667E-3    1.096041902391421E-3   -7.891699403126108E-4   -3.102438454836999E-2    4.912518373834676E-1    3.423660138813377E-3    1.738265877263476E-3
                        -4.141714766592502E-3    4.065516124083902E-4    2.274657141003120E-3    1.504899269100084E-4    3.430409542864709E-3    1.730403969665301E-3   -4.706132008673333E-2    5.070297642486861E-1

 1.300000000000000E9    -1.330637339730709E-2    5.028001204792271E-1    3.697528963322279E-3    3.936154083842081E-4    2.710408240423671E-3    2.557539731983401E-4   -3.040065937954718E-3    2.749832930553244E-3
                         3.690923350046415E-3    3.742887846441300E-4   -2.791689027275172E-2    5.185192483322856E-1    1.051374802772542E-3   -9.133668942185943E-4    2.209079541410914E-3   -1.308910315078173E-3
                         2.688006139089598E-3    2.606555911667429E-4    1.070716866345397E-3   -9.252728082957395E-4   -1.814168793595913E-2    4.975039603956412E-1    3.804053068270196E-3   -2.141261917098678E-5
                        -3.035092304513827E-3    2.793118733533806E-3    2.218647587646332E-3   -1.298823585622776E-3    3.805388225368020E-3   -4.101469288368738E-5   -3.347520736234232E-2    5.122928345569633E-1

 1.312500000000000E9     1.756154641005894E-3    5.078125876732118E-1    3.159749957919404E-3   -1.257012094663052E-3    2.328698086711600E-3   -1.477377560647852E-3   -7.500967424565841E-4    3.896958310175707E-3
                         3.158240013913788E-3   -1.262698236903648E-3   -1.280726843968959E-2    5.234959737582682E-1    8.847233819823397E-4   -1.482135057726187E-3    1.037074042357543E-3   -2.449285106321895E-3
                         2.336616256143854E-3   -1.526328478873963E-3    8.719816619371192E-4   -1.481537651796782E-3   -4.515587690004381E-3    5.035176471093694E-1    3.101096490729874E-3   -1.662006414777729E-3
                        -7.207549711786455E-4    3.885895629885723E-3    1.029404630742085E-3   -2.471833981585578E-3    3.096431775427134E-3   -1.645603510949627E-3   -1.918808899226209E-2    5.173495539469594E-1

 1.325000000000000E9     1.711383775216122E-2    5.115415269120467E-1    1.974719112137006E-3   -2.122768251876649E-3    8.896863095306443E-4   -2.477473050451667E-3    1.655832643551763E-3    3.367739992690029E-3
                         1.974200837611768E-3   -2.107478535880132E-3    3.319169775446149E-3    5.272416906411617E-1    1.505112288000907E-4   -1.979047932905799E-3   -6.364585379083722E-4   -2.528791777243961E-3
                         9.100112697125180E-4   -2.505175542163447E-3    1.346206006862468E-4   -1.993054296900949E-3    1.021466178872368E-2    5.085848295696517E-1    1.836948453550108E-3   -2.452796690021393E-3
                         1.656227065961789E-3    3.361095874837466E-3   -6.505085140847365E-4   -2.514680126427069E-3    1.842097242972425E-3   -2.419350868260214E-3   -3.825807266414624E-3    5.212684065919985E-1

 1.337500000000000E9     3.267378410782491E-2    5.133183914786251E-1    9.420927982125056E-4   -2.108977974791679E-3   -6.642969636846512E-4   -2.379901657705900E-3    3.121361718491465E-3    1.628670081116353E-3
                         9.202096670219573E-4   -2.165813832583621E-3    1.963090967345194E-2    5.292734116840676E-1   -9.682078513464237E-4   -1.936965469484360E-3   -1.858598565091536E-3   -1.529436614753595E-3
                        -6.672049554785664E-4   -2.398501458968864E-3   -9.479236523596811E-4   -1.904212062922084E-3    2.569663887566801E-2    5.118172916295167E-1    7.443922250024237E-4   -2.425005459589054E-3
                         3.116838364806915E-3    1.610682850842351E-3   -1.869140313035569E-3   -1.509917873617204E-3    7.385986571438560E-4   -2.414357498117656E-3    1.209275435268288E-2    5.232696104166819E-1

 1.350000000000000E9     4.786456872845161E-2    5.128391902166365E-1    4.035621989575404E-4   -1.959294172408341E-3   -1.696855654813798E-3   -1.472715590318472E-3    3.212601692823731E-3   -4.557892037379524E-4
                         4.101851634583257E-4   -1.930721101962256E-3    3.543215474258540E-2    5.294858242182043E-1   -1.806821995063487E-3   -1.102796893710264E-3   -2.142966166480507E-3   -2.007474487603615E-4
                        -1.682744908977260E-3   -1.468885351567178E-3   -1.823477337802044E-3   -1.105734737035745E-3    4.095493139562826E-2    5.129518854842138E-1    1.101611851621784E-4   -2.214352178012216E-3
                         3.218144982186279E-3   -4.468530012468661E-4   -2.152766461415002E-3   -2.048209311458477E-4    1.032634956601603E-4   -2.203377881584044E-3    2.728601175135984E-2    5.233196074429469E-1

 1.362500000000000E9     6.202503030257436E-2    5.108050885622171E-1    5.299189046072631E-5   -2.063569023472534E-3   -1.989284619076995E-3   -3.161380315834707E-4    2.213755848938901E-3   -2.067238265385604E-3
                         5.280606754035652E-5   -2.037181494950259E-3    5.007037346181330E-2    5.284409006687081E-1   -1.932940139251544E-3    3.953880498591598E-5   -1.693596582988600E-3    8.557908703161270E-4
                        -1.994602889880853E-3   -3.306108504312842E-4   -1.955421418242869E-3    2.748204233640902E-5    5.558822289911988E-2    5.126981050550501E-1   -3.791287567595079E-4   -2.145973181352937E-3
                         2.222487442925799E-3   -2.059835831619276E-3   -1.697458702077047E-3    8.415850943990947E-4   -3.599222449000445E-4   -2.131061715405301E-3    4.124131196568192E-2    5.221081608336704E-1

 1.375000000000000E9     7.494830838585169E-2    5.082658225889723E-1   -6.798734993112716E-4   -2.162859596027366E-3   -1.743558943967797E-3    6.323647763226270E-4    6.109720778737001E-4   -2.762284719265939E-3
                        -6.530248816499284E-4   -2.175058746866444E-3    6.368017060336602E-2    5.266526261568962E-1   -1.414350489368932E-3    8.777344381473962E-4   -9.122721706897765E-4    1.391635093002461E-3
                        -1.734377747713107E-3    6.456765712327955E-4   -1.403357131769939E-3    8.587876529403030E-4    6.939634128191534E-2    5.115331625200387E-1   -1.073269659329491E-3   -2.043988882810125E-3
                         6.032330856220865E-4   -2.776141478741475E-3   -9.181876585073614E-4    1.403761716760212E-3   -1.077328460527632E-3   -2.044153619533853E-3    5.420467531481823E-2    5.203194204807785E-1

 1.387500000000000E9     8.728102612325216E-2    5.054371225599534E-1   -1.646977775920666E-3   -1.792921429617206E-3   -1.149804503083574E-3    1.311056289726827E-3   -9.630685283849989E-4   -2.485619930762502E-3
                        -1.612220356693745E-3   -1.841877139969365E-3    7.647194166440795E-2    5.242948030374641E-1   -6.869181210388586E-4    1.095618189423007E-3   -1.434698982379528E-4    1.516006886332478E-3
                        -1.133586254205393E-3    1.274436592299921E-3   -6.904367694905620E-4    1.074347555370636E-3    8.283218724080894E-2    5.099089230247673E-1   -1.910734218039532E-3   -1.510965992468748E-3
                        -9.809874875975806E-4   -2.472743847185369E-3   -1.325348116865075E-4    1.499917220795761E-3   -1.883142894409723E-3   -1.490035950631746E-3    6.707791790283481E-2    5.180778017752197E-1

 1.400000000000000E9     9.939711834212686E-2    5.024113555545927E-1   -2.280422223850380E-3   -8.204358294517517E-4   -3.967513836107646E-4    1.580380609522940E-3   -2.076010000115870E-3   -1.394648700495515E-3
                        -2.274751348335458E-3   -8.121598734107825E-4    8.865027403377143E-2    5.214195718031638E-1   -3.295541899890677E-4    9.340659163406739E-4    5.607274939508046E-4    1.307419975590119E-3
                        -3.678479429587175E-4    1.595978705577055E-3   -2.984809398188976E-4    9.440155411705120E-4    9.608884174620463E-2    5.074718896824226E-1   -2.332592100013887E-3   -4.432741417259189E-4
                        -2.059263396518481E-3   -1.409034255295441E-3    5.322381011548789E-4    1.297400084923889E-3   -2.323112498671179E-3   -4.360165928596852E-4    7.977856064328398E-2    5.151984582442555E-1

 1.412500000000000E9     1.108807204694510E-1    4.989610314781175E-1   -2.128170422832798E-3    3.431034144263671E-4    4.021820860784660E-4    1.543919650176487E-3   -2.403533248965234E-3   -1.029116744863666E-5
                        -2.137208306168305E-3    3.348644321355510E-4    1.005629880149996E-1    5.181004042920154E-1   -1.657585164731698E-4    9.510597734060784E-4    1.015636516747246E-3    8.567192286157088E-4
                         4.181940414496207E-4    1.555530903797729E-3   -1.823802924750684E-4    9.271085225999299E-4    1.090859528894285E-1    5.041070391488599E-1   -2.048402935844545E-3    5.893643298462350E-4
                        -2.400187367968690E-3    5.793547018838585E-6    1.022873622635264E-3    8.364756524495801E-4   -2.039523470254127E-3    5.870579865041323E-4    9.182095071792880E-2    5.115403865830022E-1

 1.425000000000000E9     1.211810658068149E-1    4.953134442389501E-1   -1.453079255414938E-3    1.035865311707109E-3    1.127507083289051E-3    1.154416473937278E-3   -1.899535602277457E-3    1.324303448573297E-3
                        -1.469947657114675E-3    1.016555887389055E-3    1.118511694283381E-1    5.146028063847715E-1    8.373967069968453E-5    1.086931437294229E-3    1.254583004944595E-3    2.794525897510679E-4
                         1.109871366753701E-3    1.142308433068802E-3    7.617371868195155E-5    1.107643232196258E-3    1.209705079624734E-1    5.002862364709205E-1   -1.303733142324749E-3    1.171333569448970E-3
                        -1.905713763318432E-3    1.314224386697985E-3    1.244283263505598E-3    2.738512042060236E-4   -1.318403572255301E-3    1.176741299788662E-3    1.026483007752931E-1    5.079842535874683E-1

 1.437500000000000E9     1.304316064738923E-1    4.921210739713547E-1   -7.850654242796232E-4    1.160557077640477E-3    1.573654864772081E-3    4.182720817104215E-4   -7.869236976087480E-4    2.095137236763990E-3
                        -7.875892900153792E-4    1.160624099874081E-3    1.223876660860766E-1    5.114004584555741E-1    6.363817460404952E-4    1.102332175922041E-3    1.201535497285284E-3   -3.925702568682209E-4
                         1.555062741999461E-3    4.100237465369287E-4    6.320053621545499E-4    1.117948134937834E-3    1.317590251318941E-1    4.966542185803966E-1   -6.243536027601714E-4    1.221537474995410E-3
                        -7.727336366844352E-4    2.123531925400996E-3    1.190737989395739E-3   -3.843223913545227E-4   -6.378850074803891E-4    1.236924037947530E-3    1.126037412803299E-1    5.050169954810624E-1

 1.450000000000000E9     1.392433044985768E-1    4.898735886868382E-1   -4.354587959791461E-4    1.053396099213529E-3    1.521511843463534E-3   -5.288554825338353E-4    6.061528029093642E-4    2.097352018657067E-3
                        -4.454020946929445E-4    1.060688097643955E-3    1.325681787157387E-1    5.087768534010373E-1    1.193320156241091E-3    6.867927633241425E-4    8.071296465157125E-4   -9.593294762681178E-4
                         1.500491146833523E-3   -5.221527266389359E-4    1.173483461091580E-3    6.568018070434517E-4    1.418439160909825E-1    4.937523447136074E-1   -2.721238749354084E-4    1.075368102618623E-3
                         6.264458866948611E-4    2.085844640821055E-3    8.209253331725034E-4   -9.559388161691550E-4   -2.785339527131629E-4    1.069711181787068E-3    1.223534588117026E-1    5.027624854374720E-1

 1.462500000000000E9     1.482448284449693E-1    4.881262477224356E-1   -2.019004080505187E-4    1.080754497147570E-3    9.609396441890492E-4   -1.224876609542069E-3    1.682918028117050E-3    1.254531796838999E-3
                        -2.142552603578454E-4    1.074366261061614E-3    1.427086443309257E-1    5.066062428661838E-1    1.327412972651450E-3   -6.486063979070117E-5    1.861245603129021E-4   -1.203822072581538E-3
                         9.480298661649492E-4   -1.233624167859289E-3    1.339427349753881E-3   -7.393506562978414E-5    1.518174002133364E-1    4.912579805506689E-1   -9.938899812673579E-5    1.023012676362264E-3
                         1.702074939072629E-3    1.231981042529894E-3    1.541507723692646E-4   -1.200545812807867E-3   -8.007374044971699E-5    1.021314522949200E-3    1.321874703201623E-1    5.005883758445154E-1

 1.475000000000000E9     1.575633579121991E-1    4.864743939019921E-1    1.158515583655785E-4    1.135716426623616E-3    6.673501808281212E-5   -1.424447057160506E-3    1.956649733046187E-3   -4.813422207778969E-5
                         1.130790901475605E-4    1.131429880076695E-3    1.529492844836935E-1    5.045221912895994E-1    9.558224752668077E-4   -6.901721571964494E-4   -5.105576660572858E-4   -1.026651215375025E-3
                         5.111296851270136E-5   -1.424965586336352E-3    9.761015728842624E-4   -6.842898326916563E-4    1.618022494294521E-1    4.888540419452699E-1    1.734968088771948E-4    1.059500904383974E-3
                         1.955151764108549E-3   -2.153902823542414E-5   -4.995088136533889E-4   -1.018124712765089E-3    1.560856643205005E-4    1.062079691164307E-3    1.419912857925363E-1    4.982721751486217E-1

 1.487500000000000E9     1.669370562563934E-1    4.847642350062157E-1    5.344979271622405E-4    1.016508145270489E-3   -6.458538682757513E-4   -1.079159958703549E-3    1.394186171373694E-3   -1.114120554239107E-3
                         5.560553154187858E-4    1.024991263915974E-3    1.630604135428391E-1    5.023495707600973E-1    4.245853597864943E-4   -9.064802538804459E-4   -8.901799593149056E-4   -4.979080773977126E-4
                        -6.798988010836298E-4   -1.074822158317127E-3    4.321716214779390E-4   -9.006856407205297E-4    1.715858542324314E-1    4.864249608191538E-1    5.687952397410531E-4    9.346973718281361E-4
                         1.389953258447277E-3   -1.115809499509547E-3   -8.964832670399759E-4   -4.950418851779501E-4    5.398543721800023E-4    9.704533762425072E-4    1.516272159984732E-1    4.957974040737312E-1

 1.500000000000000E9     1.765954139099451E-1    4.831061369328553E-1    8.774648255085692E-4    6.347680007759560E-4   -9.952962429492023E-4   -5.044939708713753E-4    3.808637410848273E-4   -1.559313046226598E-3
                         8.758520952794112E-4    6.323901509115027E-4    1.730894663089029E-1    5.002372980057023E-1    2.006462069025780E-5   -7.893259798814004E-4   -9.298461181893196E-4    2.392286662352792E-5
                        -1.016267626278718E-3   -4.772215816182052E-4    2.413537587727140E-6   -7.877108394637245E-4    1.812713518158766E-1    4.841985902873117E-1    8.582510926141249E-4    6.015751667097348E-4
                         3.977089843171409E-4   -1.540367256525059E-3   -8.793285040649334E-4    2.546080069968564E-5    8.616052298308402E-4    6.108520694593974E-4    1.612594217633226E-1    4.935486961574820E-1

 1.512500000000000E9     1.868609591959567E-1    4.817540868170679E-1    9.666012299742624E-4    1.576905487919913E-4   -9.753849761563490E-4    5.378376603363555E-5   -5.508151000346416E-4   -1.321792601034019E-3
                         9.271272414795498E-4    1.561176506388843E-4    1.835988658763449E-1    4.982327716684616E-1   -1.779362274558952E-4   -5.938373582779485E-4   -6.428328748846619E-4    3.869724419626448E-4
                        -9.669647616043355E-4    7.536811621943512E-5   -1.801580479491594E-4   -6.061441971026113E-4    1.911890995246910E-1    4.821959858203466E-1    8.920493787971607E-4    1.678107455100515E-4
                        -5.467451119431332E-4   -1.336176834607041E-3   -6.261071825249311E-4    3.846719840947811E-4    8.671455748522236E-4    1.591545349707372E-4    1.714612340969945E-1    4.917693383135804E-1

 1.525000000000000E9     1.979654780603422E-1    4.805520188984589E-1    7.212504172441401E-4   -1.809201226459421E-4   -6.871969085893773E-4    4.519422244578646E-4   -1.101075116323156E-3   -6.755205522413003E-4
                         7.065852963801268E-4   -1.811614083494516E-4    1.947128965680207E-1    4.963131928300039E-1   -2.493623418339685E-4   -5.061959114614418E-4   -3.073171761373417E-4    5.429124471737733E-4
                        -7.098669220547971E-4    4.521453135517157E-4   -2.737553854457690E-4   -5.042061473257017E-4    2.017606292131803E-1    4.803376578034999E-1    7.366709211311210E-4   -1.425972692447649E-4
                        -1.059697694733602E-3   -6.767072020399237E-4   -3.390458590480377E-4    5.648001583759136E-4    7.144147558550201E-4   -1.409362652183565E-4    1.823848449844090E-1    4.902377607461945E-1

 1.537500000000000E9     2.099474458989742E-1    4.790757400914722E-1    4.729084308417430E-4   -2.550803126813409E-4   -4.148909725474920E-4    6.166759375325760E-4   -1.117797127067886E-3    2.906295133633318E-5
                         4.909966090690451E-4   -2.785624210423627E-4    2.066364555555836E-1    4.941066846602192E-1   -4.171533260253226E-4   -4.545228352100575E-4   -4.886150766359960E-5    5.773991658194325E-4
                        -3.969706097553919E-4    6.336185830009965E-4   -4.263262383154479E-4   -4.279128598989262E-4    2.129970886493006E-1    4.782792289466751E-1    5.403426527932963E-4   -2.241774895504303E-4
                        -1.124661587058216E-3    5.460367024307426E-5   -4.974241390227376E-5    5.755750592798695E-4    5.426141399023328E-4   -2.234904226785041E-4    1.939538945379027E-1    4.885004549938302E-1

 1.550000000000000E9     2.224581641246971E-1    4.769462573149657E-1    4.012185836864023E-4   -2.467367292430579E-4   -8.013762434891351E-5    6.812920958409974E-4   -8.092473674706823E-4    5.743297177098954E-4
                         3.831477525638493E-4   -2.552802703776628E-4    2.191741109337523E-1    4.913835983621086E-1   -6.071534898305697E-4   -2.477547275252129E-4    1.964184343128941E-4    5.116357964067205E-4
                        -8.240588739980957E-5    6.950928331035822E-4   -6.320895039795683E-4   -2.724311819217306E-4    2.250953172892325E-1    4.757007134376476E-1    5.176687079235722E-4   -2.311922396491067E-4
                        -8.127110794175185E-4    5.507548149692010E-4    1.752704232861261E-4    4.953030946708555E-4    5.130585470349907E-4   -2.390346956870611E-4    2.060256011189874E-1    4.863844881241611E-1

 1.562500000000000E9     2.352870952327617E-1    4.742227324234083E-1    3.893689497111905E-4   -3.190558146623169E-4    2.484985101871254E-4    6.414094792916237E-4   -3.652053941059344E-4    7.749051399273058E-4
                         4.127250468308997E-4   -3.184349091842072E-4    2.321056604571095E-1    4.881833491267167E-1   -6.763062296995822E-4    8.811139784591556E-5    3.628984403710030E-4    3.474810053254404E-4
                         2.086285218524327E-4    6.413791284614688E-4   -6.834080788465143E-4    8.032858269171086E-5    2.376983275180916E-1    4.726927265971780E-1    4.695720987447567E-4   -3.955253714973505E-4
                        -3.627704477178992E-4    7.665711396617302E-4    3.715840031569149E-4    3.399646577569641E-4    4.709182261355661E-4   -4.137092755532934E-4    2.183553322619083E-1    4.836502440324976E-1

 1.575000000000000E9     2.485128556356187E-1    4.711242879016625E-1    3.111227156122906E-4   -4.979717349711826E-4    5.267366675796937E-4    4.620899597367389E-4    6.784837905888545E-5    7.329032005386196E-4
                         3.137970978587254E-4   -4.857396658956923E-4    2.455219938783114E-1    4.843994637378133E-1   -5.100099098110739E-4    4.118277283148732E-4    4.796575695737703E-4    1.250921815866174E-4
                         5.130269759858339E-4    4.520951580969350E-4   -5.166165223821730E-4    4.051774903020497E-4    2.508290729010543E-1    4.693769320798373E-1    3.179837634915038E-4   -6.126065476355911E-4
                         7.580627886713396E-5    7.408368466888098E-4    4.654053250208113E-4    1.260420174854164E-4    3.186919129693636E-4   -5.986748191959093E-4    2.310496710086535E-1    4.804396812350742E-1

 1.587500000000000E9     2.619812955674112E-1    4.673311304637718E-1    7.426629196754549E-5   -6.120769058618817E-4    6.612963424514937E-4    1.226023757005446E-4    4.115969876514410E-4    5.819436011900258E-4
                         7.205871008327399E-5   -6.135185941868000E-4    2.591903711866426E-1    4.799921295407821E-1   -2.051141260117093E-4    5.247222978004379E-4    4.508024911961267E-4   -1.163159464188162E-4
                         6.451705238232621E-4    1.395589998739505E-4   -1.987782034030683E-4    5.478044648726995E-4    2.645412924004485E-1    4.655915900162717E-1    1.691302286671184E-5   -6.928775382643292E-4
                         4.499993921394832E-4    5.727551459383157E-4    4.534034752384148E-4   -1.198078490379603E-4    2.716169196467614E-5   -6.820997681858048E-4    2.442973864004512E-1    4.764495897654947E-1

 1.600000000000000E9     2.759612082621728E-1    4.625342534974390E-1   -2.072864585431197E-4   -5.669929944198024E-4    5.974545076965428E-4   -2.280634895366018E-4    6.189596674895547E-4    3.013382398336818E-4
                        -2.016086372082414E-4   -5.643623296021211E-4    2.732734184744354E-1    4.745005922888434E-1    2.587562052653486E-5    4.621054722804480E-4    3.138207080385683E-4   -3.077295527105539E-4
                         5.814563529625877E-4   -2.146634728367781E-4    3.991690018083698E-5    4.444436517679228E-4    2.786190641821319E-1    4.611552677249338E-1   -2.582959058947860E-4   -5.818563248476877E-4
                         6.109759163852238E-4    2.639266639240292E-4    3.056627344589663E-4   -2.978981469064727E-4   -2.595857084323371E-4   -5.707795746481153E-4    2.580858473135085E-1    4.713539103450742E-1

 1.612500000000000E9     2.902770851207146E-1    4.567021792456755E-1   -3.979157934594601E-4   -3.696804123060939E-4    3.525933505497133E-4   -4.572088801147858E-4    6.652305341289412E-4   -6.202826252516432E-5
                        -3.685990231137928E-4   -3.640506451237408E-4    2.876125384061629E-1    4.679202030390736E-1    1.369297151732070E-4    2.832995719898175E-4    1.016364744082115E-4   -3.973681337898506E-4
                         3.759468980109642E-4   -4.688219687689131E-4    1.240288413919863E-4    3.004746090874554E-4    2.930873610621182E-1    4.556565379264132E-1   -4.068857493440291E-4   -3.456466724708799E-4
                         6.632209933637315E-4   -7.008150835798409E-5    9.360665231003250E-5   -3.782346451925689E-4   -4.010931744827982E-4   -3.632274396890802E-4    2.722450276224940E-1    4.651485167422874E-1

 1.625000000000000E9     3.049671722245924E-1    4.494027986866391E-1   -4.122917491579320E-4   -1.173478774289147E-4    6.226970254400040E-5   -5.440506580209771E-4    4.939646006129407E-4   -4.251250111099933E-4
                        -3.858157634020289E-4   -1.410929352717662E-4    3.022974235974218E-1    4.601823433716969E-1    1.466442102051019E-4    2.364198224545566E-4   -1.056527406156816E-4   -3.144834125203787E-4
                         6.289287569453194E-5   -5.229355543868744E-4    1.585542201940931E-4    2.176062830917492E-4    3.076627977262231E-1    4.490222458276799E-1   -4.291804113444784E-4   -1.355070588437500E-4
                         4.906301874062673E-4   -3.959717392899402E-4   -9.868579642632960E-5   -3.179448350340128E-4   -4.226450673177656E-4   -1.365019829249598E-4    2.865661051620775E-1    4.577289599272031E-1

 1.637500000000000E9     3.195187175085662E-1    4.407144984819113E-1   -3.108978498952420E-4   -1.604250228328092E-5   -1.893626493034529E-4   -4.373243727914830E-4    1.869059290994102E-4   -6.124067925576601E-4
                        -3.522158293093294E-4   -1.519526802545016E-5    3.168005501923135E-1    4.511535648222373E-1    1.986438049018466E-4    2.208744026385341E-4   -2.359729571007844E-4   -2.078093145182831E-4
                        -2.080570947824497E-4   -4.154156153174591E-4    1.961484271369000E-4    2.013844259314510E-4    3.220987611108699E-1    4.412102714997097E-1   -3.595482878620988E-4   -1.660069287386930E-5
                         1.852632447851629E-4   -6.074044387320521E-4   -1.992440184674235E-4   -1.923184672253578E-4   -3.414580613778146E-4   -1.491659348255082E-5    3.009440698322249E-1    4.493913957494182E-1

 1.650000000000000E9     3.340021772763521E-1    4.308634615930731E-1   -2.809945441886480E-4    7.132796779788677E-5   -3.286279372718623E-4   -2.575997021179694E-4   -1.873808198372733E-4   -5.978473882606246E-4
                        -3.186541510200959E-4    4.851822538655038E-5    3.312570677288725E-1    4.409478379079727E-1    2.783134991126600E-4    1.067190515512453E-4   -2.183591965466405E-4   -8.578577591890995E-5
                        -3.132988898363329E-4   -2.264106312532970E-4    2.988769278814683E-4    1.125287704765033E-4    3.365299866865721E-1    4.321456095549933E-1   -3.366129020562761E-4    4.298236932504626E-5
                        -2.039284262838759E-4   -5.866221334506592E-4   -2.291629004300896E-4   -6.657790635990377E-5   -3.269503685760390E-4    6.188860836464749E-5    3.151639063009642E-1    4.401656526919351E-1

 1.662500000000000E9     3.482955772572627E-1    4.199926449628693E-1   -2.933077589073050E-4    1.297547963417737E-4   -3.487172066344772E-4   -5.853805224420210E-5   -4.645936226319475E-4   -3.507911175356359E-4
                        -2.791316049139371E-4    1.166426118373369E-4    3.454697366692339E-1    4.294564424847108E-1    3.305872800225847E-4   -3.718343434207536E-5   -2.036901477501500E-4    1.040118691002508E-5
                        -3.697009559908307E-4   -6.046137894035197E-5    3.223700449337815E-4   -2.006362791028922E-5    3.509364266621000E-1    4.216626613222189E-1   -3.226459861697760E-4    1.315842285119106E-4
                        -4.712453867267498E-4   -3.444966916640482E-4   -2.090870889669432E-4    1.181893988251139E-5   -3.131509455184341E-4    1.322030088604322E-4    3.290273249456999E-1    4.296644292264379E-1

 1.675000000000000E9     3.620881996242958E-1    4.077774396648727E-1   -2.318942528196677E-4    2.033134256461862E-4   -2.932603818712404E-4    7.715452358855104E-5   -5.379152786218883E-4   -1.572755993700625E-5
                        -2.060998014404121E-4    2.209613700504266E-4    3.590364752870216E-1    4.166852753734807E-1    2.884230722589241E-4   -1.710750449446187E-4   -1.612159208569003E-4    9.149661360568603E-5
                        -3.036887000686683E-4    8.594451514104023E-5    2.650642108482926E-4   -2.014410889911257E-4    3.651174525721051E-1    4.096150624088085E-1   -2.422213676237348E-4    2.529790365332814E-4
                        -5.369765362010157E-4   -2.376360604902361E-5   -1.685950399074965E-4    6.038095485826127E-5   -2.484742819190522E-4    2.444826942926255E-4    3.421538942244468E-1    4.178068008253425E-1

 1.687500000000000E9     3.752156061660726E-1    3.944599034201582E-1   -1.201788018790710E-4    2.358046674068057E-4   -2.130214208571784E-4    2.008350293596710E-4   -4.263023563030885E-4    2.750077277415215E-4
                        -1.038121128209193E-4    2.994035595417190E-4    3.718297109013855E-1    4.025842811030627E-1    1.257928801339844E-4   -2.431211826957058E-4   -1.213932420987832E-4    1.137677910485543E-4
                        -2.043167603927090E-4    1.823294324301906E-4    1.065077779392903E-4   -2.376931181223235E-4    3.789182802706636E-1    3.961671435892446E-1   -1.081003628445224E-4    3.217576348083465E-4
                        -4.307750217901492E-4    2.790920617999127E-4   -1.217400924183938E-4    9.512976745188343E-5   -8.916652319341579E-5    3.205412392641251E-4    3.545030734842844E-1    4.045331195838610E-1

 1.700000000000000E9     3.875454166348244E-1    3.800617060043811E-1    2.934609864259767E-5    2.979486635675206E-4   -1.142305164518522E-4    2.464029111396546E-4   -1.909329970616340E-4    4.497885679871045E-4
                         3.379323383427905E-5    2.808915454893503E-4    3.837086948473700E-1    3.872634800853313E-1   -1.861718153140325E-5   -1.887975212978437E-4   -7.581632364668754E-5    1.390955461424594E-4
                        -9.965393696191770E-5    2.357395665458727E-4   -1.099356562418026E-5   -2.220808215959387E-4    3.920521090148893E-1    3.814458624223872E-1    4.838531071372741E-5    3.145700045870551E-4
                        -2.001331240519066E-4    4.290355936692474E-4   -7.067372148811535E-5    1.441322665714540E-4    6.409582163100844E-5    3.038240330157098E-4    3.660229599636363E-1    3.899835557228525E-1

 1.712500000000000E9     3.988890253643152E-1    3.648129020666864E-1    1.538429534759504E-4    2.170319110529462E-4    1.756750888857825E-5    2.404617587425390E-4    4.859764777461094E-5    4.216376149390428E-4
                         1.156614559919073E-4    1.879293614030122E-4    3.944956627200308E-1    3.708736822268118E-1   -5.661178697349815E-5   -1.361362452355999E-4   -1.784043394910488E-5    1.819201418598993E-4
                         1.430914154842307E-5    2.432290492377518E-4   -5.109902823069108E-5   -1.297758173359891E-4    4.042459341580817E-1    3.657909133917591E-1    1.688656003525119E-4    2.367164767368307E-4
                         5.464087265974619E-5    4.096478095404623E-4   -2.486189850024434E-5    1.760164176704118E-4    1.573787245622942E-4    2.170479539187025E-4    3.766347603658343E-1    3.744095758755374E-1

 1.725000000000000E9     4.090959420740822E-1    3.484951946558372E-1    1.782720067085610E-4    1.293960004188939E-4    1.027420442569532E-4    1.995831034913084E-4    2.635419135546302E-4    3.005995360962877E-4
                         1.724547473424156E-4    1.064599379413228E-4    4.041376281436793E-1    3.535274526078693E-1   -6.188418668867856E-5   -8.222033430877087E-5    7.979726764605836E-5    1.854137405293637E-4
                         1.084670450539789E-4    2.034136329950247E-4   -4.181364239468898E-5   -9.183395300722050E-5    4.154611362599505E-1    3.491260654983277E-1    1.980861967207251E-4    9.977565605967905E-5
                         2.667990478597310E-4    2.929176616846656E-4    6.351006436873749E-5    1.625302895664048E-4    1.908076887639512E-4    9.362571654266286E-5    3.864318079027140E-1    3.578163591456944E-1

 1.737500000000000E9     4.182530482970657E-1    3.311261787591069E-1    1.836089672252597E-4    3.955091317517294E-5    1.863201286443003E-4    1.318802052250985E-4    3.393187168483935E-4    9.607538517985168E-5
                         1.744284094917480E-4    2.615726552437288E-5    4.126707655884632E-1    3.351600562385992E-1   -2.016505807457166E-5   -7.282473074218967E-5    1.409582688047755E-4    1.531005539619524E-4
                         2.016002398235997E-4    1.310517283474237E-4   -3.848123312831614E-5   -1.057587436547930E-4    4.254894770401110E-1    3.316048864893563E-1    1.715845987635270E-4    9.159142063070549E-6
                         3.481996589761075E-4    9.280146705779125E-5    1.218281217485183E-4    1.430244636303161E-4    1.716773960447442E-4    1.563814923712830E-5    3.951027746006605E-1    3.404510154154772E-1

 1.750000000000000E9     4.263058613539152E-1    3.126493783638311E-1    1.534510651380383E-4   -1.414041515338330E-5    1.871025950024973E-4    1.779365168099114E-5    3.299196932890836E-4   -1.030999784050663E-4
                         1.622817982263322E-4   -2.126172553613721E-5    4.199055555320623E-1    3.159492366526075E-1   -8.500244612895561E-5   -1.415536855414857E-4    2.110756789475018E-4    4.166957012990346E-5
                         2.052339969454129E-4    9.034430052888019E-6   -7.748494791550579E-5   -1.156134156167904E-4    4.341869507396759E-1    3.131457781366471E-1    1.396136296603420E-4   -3.195767558203065E-5
                         3.127480594379551E-4   -1.019570412329414E-4    1.852375845479580E-4    6.416530349580063E-5    1.339617283555352E-4   -2.636296800215932E-5    4.025315560635019E-1    3.223164231999564E-1

 1.762500000000000E9     4.330537780722327E-1    2.931751474340616E-1    1.344052471525617E-4   -7.837845303835861E-5    1.730075875672653E-4   -7.391589223899551E-5    2.224943534982488E-4   -2.390770086285607E-4
                         1.448916517212880E-4   -6.162958231287449E-5    4.255841650414388E-1    2.960529661298225E-1   -1.370459032895987E-4   -9.336697801844726E-5    2.141272989295436E-4   -2.004958336448477E-5
                         1.692792258751196E-4   -5.722736715422304E-5   -1.187921957253151E-4   -8.551368890006927E-5    4.413586287372271E-1    2.938978371703475E-1    1.211813194964677E-4   -7.589353803045253E-5
                         1.918736529603404E-4   -2.343059690116634E-4    2.024882225613113E-4   -2.579015857107047E-5    9.733802352208739E-5   -7.653863377707386E-5    4.084516305989751E-1    3.037224612132413E-1

 1.775000000000000E9     4.383876957679295E-1    2.732201105123775E-1    9.139083052460547E-5   -1.386289671561662E-4    1.234833616299222E-4   -1.162035966773830E-4    3.989811147851716E-5   -2.870247190562816E-4
                         7.628593574560662E-5   -1.367183698353744E-4    4.296315776594664E-1    2.756301722505375E-1   -1.805573314052328E-4   -3.648245397182313E-5    1.466662536049330E-4   -1.342635477188118E-4
                         9.921110466662514E-5   -1.267749271149346E-4   -1.692900108174311E-4   -1.856431446431066E-5    4.469391673437660E-1    2.738723425033774E-1    5.234723811365374E-5   -1.157137099890415E-4
                         3.626787510058063E-5   -2.813778440367389E-4    1.523937166771226E-4   -1.144140466621496E-4    2.919979139826486E-5   -1.140001843761623E-4    4.127774285008009E-1    2.848596165977912E-1

 1.787500000000000E9     4.422597385740326E-1    2.528209550770765E-1    1.068013536586800E-5   -1.505072223330167E-4    5.899737378575061E-5   -1.403565251031665E-4   -8.364030799111498E-5   -2.470641550688169E-4
                        -2.811477016818568E-6   -1.758370368747689E-4    4.318680713254980E-1    2.546738980231355E-1   -1.317820711128332E-4    3.445909965288754E-5    1.005939772369085E-4   -1.918480189908309E-4
                         6.036735099328505E-5   -1.250533958435386E-4   -1.674623990671960E-4    3.757332568953019E-5    4.508092286166077E-1    2.532939518217591E-1   -5.445061762813006E-5   -9.747220792984612E-5
                        -9.043875400411880E-5   -2.691736422394593E-4    1.039783645823110E-4   -1.783858913818855E-4   -5.242429236231190E-5   -1.088926266194216E-4    4.154195274130265E-1    2.655617603532089E-1

 1.800000000000000E9     4.447928536371131E-1    2.321644583679634E-1   -6.714800521551643E-5   -1.180468469275286E-4   -2.032876153801987E-6   -1.654213080298877E-4   -2.319139249050360E-4   -1.961492030596150E-4
                        -1.051471975417241E-4   -1.164950233788281E-4    4.322169978298993E-1    2.333907243501634E-1   -1.236619024253553E-4    7.643323501062123E-5   -2.810041857889303E-5   -2.222738482572456E-4
                         1.998852820512218E-5   -1.417268548466676E-4   -1.001537945218282E-4    7.641979216347445E-5    4.533357857872530E-1    2.321583714647564E-1   -1.063289546811778E-4   -5.631708157528961E-5
                        -2.237144574295835E-4   -1.722874041548698E-4   -4.212489322656125E-6   -2.220711468598488E-4   -1.074378564990775E-4   -4.950747474056283E-5    4.164452357442703E-1    2.460043497999809E-1

 1.812500000000000E9     4.457696732426520E-1    2.114213520742067E-1   -1.539303419310939E-4   -5.376483247414406E-5   -4.450029928574649E-5   -1.634769398099461E-4   -2.778513218492624E-4   -3.269950834593030E-5
                        -1.672977936906370E-4   -3.345588834996927E-5    4.308546166867809E-1    2.119889653100399E-1   -8.719243271596534E-5    1.195054488152736E-4   -1.366850447540162E-4   -1.821139641479371E-4
                        -3.980445392423508E-5   -1.376066992551985E-4   -8.272819532286324E-5    1.197058850093206E-4    4.543312639554372E-1    2.106073565266822E-1   -8.611698925619911E-5    1.703701814124289E-5
                        -2.661911229490941E-4   -1.709555698569225E-5   -1.156571730639867E-4   -1.902385733348247E-4   -1.032296063997508E-4    1.294248410942618E-5    4.159154848037899E-1    2.260578970661996E-1

 1.825000000000000E9     4.449860024784442E-1    1.907157278260118E-1   -1.270229304455862E-4    6.315173376674305E-5   -1.177549651938119E-4   -1.408899817243762E-4   -2.241634275836663E-4    1.297627365818917E-4
                        -1.231473715902176E-4    4.068052733426105E-5    4.275064222896403E-1    1.907482339272399E-1   -5.671034449331308E-5    1.500772952452206E-4   -2.170785892113690E-4   -1.106067062900064E-4
                        -1.074734915933204E-4   -1.285410110025049E-4   -8.115001555524682E-5    1.466518339615389E-4    4.537749470110366E-1    1.889912569929059E-1   -6.011859384815288E-5    8.416790394978423E-5
                        -2.265489121634131E-4    1.201465101410640E-4   -2.204526314698190E-4   -1.350514020974870E-4   -6.733395278076214E-5    8.494795905852403E-5    4.139059852864649E-1    2.059447025907317E-1

 1.837500000000000E9     4.423549408103112E-1    1.698661291822972E-1   -5.938724930555446E-5    1.296934517554935E-4   -1.820684761214003E-4   -8.983059715077990E-5   -1.305907277053859E-4    2.161848484736633E-4
                        -3.966372258842281E-5    1.091538601181550E-4    4.222718952126352E-1    1.698680116294178E-1    1.343521943640462E-5    1.771327373216495E-4   -2.427187926839507E-4   -3.427494190841205E-6
                        -1.805958822151529E-4   -7.749528645253501E-5   -4.667192206834477E-6    1.851232614414799E-4    4.516323796349509E-1    1.674952768775837E-1    1.139516663607513E-5    1.171958348940006E-4
                        -1.526466060033776E-4    2.173947175502391E-4   -2.501650497454840E-4   -4.526259932463984E-6    7.199548109360737E-6    1.191023078169541E-4    4.104521790789271E-1    1.860526521102467E-1

 1.850000000000000E9     4.378473137834023E-1    1.493507087813875E-1    1.078026374640345E-6    1.401961738612729E-4   -2.251783343110114E-4    2.532946121537062E-5   -1.130847340720910E-6    2.697736316367822E-4
                        -2.062141843042503E-5    1.106673100992494E-4    4.151921340574074E-1    1.498313637576879E-1    1.060901114367858E-4    1.740175910456817E-4   -2.446218209144547E-4    1.318941066571143E-4
                        -2.240427285913642E-4    9.272682096094922E-6    1.005698732575423E-4    1.965995904504418E-4    4.478725438890877E-1    1.465491491075211E-1    7.001141113624723E-5    1.146081576219933E-4
                        -4.792865563201531E-6    2.461212213702228E-4   -2.260049404071407E-4    1.307396806089629E-4    9.471718149174733E-5    1.298052083471403E-4    4.054369190074616E-1    1.665951585546534E-1

 1.862500000000000E9     4.315532657637150E-1    1.289598651523152E-1    6.157561808980593E-5    1.253362425207107E-4   -1.856547723142662E-4    1.285717508270376E-4    1.370065860249649E-4    1.849539983461820E-4
                         6.841180926429237E-5    1.185798488148690E-4    4.064000799874782E-1    1.305809964101126E-1    1.801159784270166E-4    1.195546403852966E-4   -1.320805951177226E-4    2.549530208249083E-4
                        -1.704690996006937E-4    1.226684144295081E-4    1.785641238132444E-4    1.287278355322893E-4    4.423951329104670E-1    1.261009542081594E-1    1.050648015089146E-4    4.072022641036951E-5
                         1.329068628619166E-4    1.982427452225658E-4   -1.374983114069537E-4    2.506709620475481E-4    1.201693191464320E-4    6.042424771460096E-5    3.987840261819031E-1    1.478331897287302E-1

 1.875000000000000E9     4.233485128324355E-1    1.090270332369063E-1    1.404345625691613E-4    7.184032407313245E-5   -8.367895387466691E-5    2.066055373799151E-4    2.317255385125622E-4    6.815012878076648E-5
                         1.299478730227458E-4    4.506323800939838E-5    3.958197907069333E-1    1.124233484229160E-1    2.388358392543836E-4    3.732964754545540E-5    1.491120570675280E-5    2.466034183501128E-4
                        -8.443558123848268E-5    2.520457755409775E-4    1.958392239169988E-4    3.602749978403210E-5    4.351840751958076E-1    1.062118815015879E-1    1.406459498096584E-4    1.934336173564742E-6
                         2.315126578193175E-4    8.122966024216552E-5    2.092606760546228E-5    2.917011289669934E-4    1.265961860672110E-4    1.255802017498126E-5    3.903950464814432E-1    1.300038196577516E-1

 1.887500000000000E9     4.133776563252577E-1    8.969117742380241E-2    1.502934919767161E-4    1.228565121369781E-5    3.972531006334458E-5    2.671745545431570E-4    1.893021494989903E-4   -5.236692262521034E-5
                         1.445268026311099E-4    1.734705079600087E-5    3.833998887941777E-1    9.529730651164904E-2    2.008779042138516E-4   -5.616233122913382E-5    1.648355344437050E-4    2.062577057434857E-4
                         6.711910601047799E-5    2.634418049645705E-4    1.765816803070513E-4   -5.531693944693704E-5    4.260519215174562E-1    8.709638047703396E-2    1.629651884707577E-4   -6.832903911378087E-5
                         2.605466153788128E-4   -3.412520927063858E-5    1.746020957391410E-4    2.000587351745716E-4    1.580166596410695E-4   -5.634553002744175E-5    3.800515592973341E-1    1.129978903961352E-1

 1.900000000000000E9     4.017880952878144E-1    7.123529357503904E-2    1.462208217796773E-4   -8.011398485816973E-5    1.582603472127208E-4    1.770349654078371E-4    1.637438561587199E-4   -1.803312468381846E-4
                         1.170986983196118E-4   -1.167664514679590E-4    3.692202912208471E-1    7.943445961673969E-2    1.563326227047867E-4   -1.497800166546595E-4    2.569219382905313E-4    1.000296617057606E-4
                         1.855011638353494E-4    2.246429225347308E-4    1.520046215026637E-4   -1.275312968078670E-4    4.150349134374663E-1    6.872110279475065E-2    9.696050354348614E-5   -1.451720557479221E-4
                         1.388590876174587E-4   -1.754733760449256E-4    2.698500198654770E-4    9.272150635478667E-5    1.131763762698170E-4   -1.378208224843027E-4    3.680218800090436E-1    9.694664078992964E-2

 1.912500000000000E9     3.886696997623341E-1    5.398797511200953E-2    7.493081948932250E-5   -1.357824332678092E-4    2.678474009160353E-4    9.863875469383629E-5    2.953538322268698E-5   -2.141556308688712E-4
                         8.242909667583328E-5   -1.344799157674459E-4    3.535111233031797E-1    6.506904713583384E-2    8.966575393893952E-5   -1.811107719443540E-4    2.349000212358140E-4   -5.894144170224380E-5
                         2.503133398331174E-4    6.713421350621164E-5    1.118362096850837E-4   -1.500469423648639E-4    4.024120767687017E-1    5.115063690818278E-2    4.526846563863995E-5   -1.707960488229633E-4
                         1.462740072682625E-5   -2.207072293429225E-4    2.424778671884830E-4   -8.174882645055582E-5    5.171979915413222E-5   -1.469361805360075E-4    3.542829601338154E-1    8.197589151009567E-2

 1.925000000000000E9     3.741085449601173E-1    3.831868976592238E-2    2.449120775802837E-6   -1.549433502025579E-4    2.474542313073609E-4   -6.996614175751695E-5   -1.054209541715211E-4   -1.629937262454751E-4
                         2.825847848448946E-5   -1.544159379704004E-4    3.367062300036262E-1    5.239269901200194E-2    1.075945077956658E-5   -1.803260573518124E-4    1.753088560914226E-4   -1.933974509678480E-4
                         2.868609168021344E-4   -6.395326639687629E-5    4.926271978243098E-5   -1.749904280447995E-4    3.882996217559333E-1    3.467857097370602E-2   -3.368530397158561E-5   -1.821141591574644E-4
                        -9.823595754915170E-5   -1.915158376777963E-4    1.834690046024108E-4   -1.863581008279593E-4   -6.523589678346497E-5   -1.789920714620217E-4    3.392120665481718E-1    6.823690373349936E-2

 1.937500000000000E9     3.580810375384511E-1    2.423816469601579E-2   -8.641335313400194E-5   -1.413515594064770E-4    1.775609763239419E-4   -2.044341951940814E-4   -1.925550523647153E-4   -8.650898724191462E-5
                        -4.970494469509850E-5   -1.654857760271205E-4    3.186957252022324E-1    4.156090200364858E-2   -7.067640296590438E-5   -1.749650494186442E-4    3.838752271985257E-5   -2.514850117539529E-4
                         1.702171440040778E-4   -2.273135402112574E-4   -5.967635432634103E-5   -1.645842162389102E-4    3.728929725354895E-1    1.956966708888212E-2   -1.111089475478493E-4   -1.449165715404095E-4
                        -1.894539307163823E-4   -6.846729879783436E-5    4.134785204960999E-5   -2.403310512533472E-4   -1.148691627892469E-4   -1.500003971076414E-4    3.229395126049113E-1    5.606510326726034E-2

 1.950000000000000E9     3.407982959714283E-1    1.208285476853833E-2   -1.118677421142727E-4   -9.800206009029964E-5   -2.047292082716344E-6   -2.822256949801841E-4   -1.942391910700957E-4    2.440518607005257E-5
                        -1.300145575991891E-4   -1.245518429169163E-4    2.998340812526756E-1    3.280330387555216E-2   -9.734314923592680E-5   -1.424158619026062E-4   -7.736203522715330E-5   -2.131479758065058E-4
                         1.288596012943132E-5   -2.712440250102482E-4   -1.245517176714472E-4   -1.652429699723809E-4    3.562719174287314E-1    5.903182537283355E-3   -1.611719328351751E-4   -1.087974290047259E-4
                        -1.887396817012232E-4    2.510899433388749E-5   -9.811750918022240E-5   -2.171442421484102E-4   -1.832539534989507E-4   -1.064408893736088E-4    3.056890782621133E-1    4.572968693966769E-2

 1.962500000000000E9     3.224180024589046E-1    1.908243364130774E-3   -1.446622385416258E-4   -7.562289669605443E-5   -1.312636262153460E-4   -2.303729324511697E-4   -1.261778133553251E-4    1.185784978382989E-4
                        -1.203926201316203E-4   -3.366250913120060E-5    2.802860723777215E-1    2.632174218755599E-2   -1.639681135055589E-4   -9.863426905899227E-5   -1.860071756586550E-4   -1.134540238821350E-4
                        -1.384629409647711E-4   -2.588887706243048E-4   -1.684850104470491E-4   -9.463066608688211E-5    3.386220152321207E-1   -5.937183148270967E-3   -1.889888119755362E-4   -2.971388904819812E-5
                        -1.238659463795622E-4    1.348657128948387E-4   -2.163122875028237E-4   -1.383933556375415E-4   -1.920467906541456E-4   -2.436782454046887E-5    2.874601235232639E-1    3.749667533944243E-2

 1.975000000000000E9     3.028997485221164E-1   -6.217344012564886E-3   -1.705414812468228E-4    4.851640139243440E-6   -2.407789051990893E-4   -1.046473825495609E-4   -1.934309551117370E-5    1.702252635472641E-4
                        -1.431121129690139E-4   -1.780111699274618E-5    2.603558915614957E-1    2.240059146813803E-2   -1.968996706516613E-4    3.262633939310264E-6   -2.309669558225209E-4    1.143161596516390E-5
                        -2.415252187853870E-4   -1.218424799596677E-4   -2.232317497259890E-4   -1.639062644776349E-5    3.200782209182826E-1   -1.569720753300885E-2   -1.837862521552933E-4    5.858025609071423E-5
                        -1.601237265191786E-5    1.661042124461152E-4   -2.098601449729200E-4   -9.926186497689209E-6   -1.944643993996450E-4    3.638389334861928E-5    2.685369981474995E-1    3.155274196564162E-2

 1.987500000000000E9     2.825714931103834E-1   -1.217176155294307E-2   -1.511027384423654E-4    6.299247866703598E-5   -2.487658765554516E-4    5.224599731110676E-5    7.457316630603796E-5    1.536003824016819E-4
                        -1.369073451479837E-4    6.862552787112228E-5    2.400557559820858E-1    2.101095072827396E-2   -1.984037461095392E-4    1.187782443638131E-4   -1.989127011866140E-4    1.145322627973950E-4
                        -2.699492843195092E-4    1.353641591301243E-5   -1.861253444236471E-4    7.702014186117789E-5    3.006686931835322E-1   -2.314182955208575E-2   -1.652828784376236E-4    1.459983280832451E-4
                         6.848792848298093E-5    1.570674787354859E-4   -1.745724531588609E-4    1.323572630607743E-4   -1.643612676510736E-4    1.515421336236773E-4    2.490765676157913E-1    2.814542686579582E-2

 2.000000000000000E9     2.618298600540609E-1   -1.606047404580105E-2   -1.151095901087386E-4    1.133436958349016E-4   -1.998295970783437E-4    1.302396569041093E-4    1.221028066545407E-4    6.542415361482507E-5
                        -8.887575591331272E-5    1.149926266704094E-4    2.197029266776015E-1    2.209554507181834E-2   -1.200489395200096E-4    1.771761498217080E-4   -8.089987959825659E-5    1.897514474103702E-4
                        -2.014621848961604E-4    1.629979125767735E-4   -1.335982295658185E-4    1.666869930226214E-4    2.806620326529342E-1   -2.831071301944785E-2   -1.014495335232394E-4    1.966984442540968E-4
                         1.226451501369101E-4    6.378928662676043E-5   -7.770048358523498E-5    1.796364835901016E-4   -1.137400430921536E-4    2.031467196635702E-4    2.291571462387041E-1    2.713938322317044E-2

 2.012500000000000E9     2.407726416416249E-1   -1.817925590315227E-2   -6.473901097852552E-5    1.353260539714181E-4   -8.307844549603909E-5    2.225771280479436E-4    1.260542500643956E-4   -3.289483755948256E-5
                        -3.998364716250697E-5    1.702255275921404E-4    1.998816147822162E-1    2.511630290341351E-2   -3.488161785045732E-5    2.367941293515529E-4    2.906275807550230E-5    2.171659224197183E-4
                        -6.080921447676557E-5    2.123387637033323E-4   -3.046761273984939E-5    2.100145813496915E-4    2.603317550149444E-1   -3.163062204117417E-2   -7.662316379115847E-6    2.250285882009885E-4
                         1.544071439021480E-4   -2.358242036302569E-5    3.574377581110770E-5    2.099993141849654E-4   -9.911925151019660E-6    2.031289726742296E-4    2.093629101325123E-1    2.810819145540677E-2

 2.025000000000000E9     2.200751083838979E-1   -1.772924691875344E-2    1.535192624988541E-5    1.861304795079276E-4    4.557469358215564E-5    2.136294165731682E-4    7.576845407772428E-5   -8.354857121407084E-5
                         2.848307620957746E-5    1.764335362808526E-4    1.807269559615224E-1    3.058504535367598E-2    9.135313265991264E-5    1.995413725735811E-4    1.417142977390556E-4    1.346999901058962E-4
                         6.677587142602575E-5    2.150374097260112E-4    4.995334595743575E-5    1.917801636274034E-4    2.397428071812141E-1   -3.260551670746471E-2    9.339708017501183E-5    2.185573029938587E-4
                         9.444275503284308E-5   -8.197553889282075E-5    1.455971643639547E-4    1.466623327737405E-4    9.138378984339166E-5    2.101825995998081E-4    1.899195779077243E-1    3.152851755574357E-2

 2.037500000000000E9     2.000653323519559E-1   -1.484621261932416E-2    8.809144970085428E-5    1.334916699625891E-4    1.744914835356051E-4    1.365850036302981E-4    3.398685528776000E-5   -1.069601732496878E-4
                         1.033398407239213E-4    1.396611551114094E-4    1.627918856165511E-1    3.841528669370019E-2    1.754193614832345E-4    1.631707236729421E-4    1.588279771449426E-4    4.868914188463351E-5
                         1.432583327861604E-4    1.385862648829248E-4    1.511877358680224E-4    1.298890539459986E-4    2.193144069080145E-1   -3.120393963885515E-2    1.764739860565654E-4    1.472698088308633E-4
                         4.842880364468994E-5   -1.216965671734068E-4    1.783246589060991E-4    6.661434717885109E-5    1.612655292094210E-4    1.532539005945656E-4    1.712792578061944E-1    3.742029972651605E-2

 2.050000000000000E9     1.811056780140723E-1   -9.520830348460149E-3    1.314027035520348E-4    1.069626174997332E-4    1.958405798310631E-4    2.180659712896912E-5   -2.288284924391285E-5   -1.180113685009927E-4
                         1.513973477442208E-4    1.189214614290986E-4    1.462966406378316E-1    4.826253272696306E-2    2.249962446340639E-4    5.874716527281660E-5    1.829110003842975E-4   -7.652870276022876E-5
                         2.084065533491962E-4    8.793988579502263E-6    2.207284030459861E-4    4.499908964207230E-5    1.995678159612333E-1   -2.769718814142806E-2    2.093478013656841E-4    8.268724835782956E-5
                        -3.808357577537406E-5   -1.136752524757246E-4    1.565184041965459E-4   -8.148184651656876E-5    2.015546473822815E-4    7.245635262803848E-5    1.538991775913146E-1    4.546684845396757E-2

 2.062500000000000E9     1.633523398407917E-1   -1.923532775800454E-3    1.956554525081085E-4   -4.444536952886604E-6    1.822625795587619E-4   -8.973923256040826E-5   -9.150882859121102E-5   -6.350711465236256E-5
                         1.648835278214122E-4    1.709643583961458E-5    1.316527938495898E-1    6.002700078563362E-2    2.068394570211638E-4   -5.635680896350855E-5    8.369457550749260E-5   -1.436139451309777E-4
                         1.796495767387717E-4   -9.779870101343576E-5    2.102205525971167E-4   -4.364083035893346E-5    1.807794933878439E-1   -2.212031405347430E-2    2.258476284427946E-4   -3.770015833213348E-5
                        -1.021969515454578E-4   -7.299966085953475E-5    1.105049888437432E-4   -1.451300269538621E-4    1.823288271162669E-4   -2.282961460335907E-5    1.380291057730719E-1    5.568020946544514E-2

 2.075000000000000E9     1.469625340659274E-1    7.891383152960070E-3    1.521438467879088E-4   -3.776494423303504E-5    8.299301313063411E-5   -1.718003749565696E-4   -1.245268426504204E-4   -3.910007492872859E-6
                         1.705846436441659E-4   -4.952423284834439E-5    1.189934323955139E-1    7.349775790226164E-2    1.472398632176235E-4   -1.650796717108179E-4    2.890133240679964E-5   -1.383743316264732E-4
                         7.706680303245009E-5   -1.706263626166502E-4    1.506076350527697E-4   -1.393846070301814E-4    1.633008398959089E-1   -1.452928586209796E-2    1.821249520806496E-4   -1.209253764698195E-4
                        -1.154586621567987E-4   -2.139053351394997E-5   -7.436846906732211E-6   -1.717254293210933E-4    1.779554196670698E-4   -1.098219582335191E-4    1.239715475379857E-1    6.784757245846056E-2

 2.087500000000000E9     1.320242559277041E-1    1.948338878443668E-2    1.055463336080972E-4   -9.974066508106795E-5    6.652126940318862E-6   -1.645218982625717E-4   -7.211886770045895E-5    5.808681074131389E-5
                         9.488933251158641E-5   -1.082463354902965E-4    1.083215103794230E-1    8.851585639306585E-2    7.473655586137774E-5   -1.780637389580687E-4   -6.227706699986350E-5   -1.152434583951622E-4
                        -2.263219125622246E-5   -1.625271000458331E-4    6.590760902525195E-5   -1.966223850556150E-4    1.473155513426178E-1   -5.013502156104834E-3    1.093509394738674E-4   -1.794105884881953E-4
                        -7.099113501719188E-5    7.203212236585946E-5   -8.549322398663694E-5   -1.056175917863507E-4    9.694991376697103E-5   -1.515250364216582E-4    1.117403314072472E-1    8.172953251476092E-2

 2.100000000000000E9     1.186447498342656E-1    3.269953143506864E-2    6.643828741284372E-5   -1.296429140570314E-4   -8.716864253172329E-5   -1.218879088410626E-4   -2.265853783866144E-5    9.573862845028041E-5
                         7.105691663214235E-5   -1.498980244847215E-4    9.970309918388305E-2    1.045699931985933E-1   -3.541094784485371E-5   -1.681355269622133E-4   -1.148133640479334E-4   -2.290482042427226E-5
                        -9.482468366015847E-5   -1.321608495237264E-4   -1.488967180379742E-5   -1.854902446952932E-4    1.329875443441040E-1    6.272049059845517E-3   -9.795131679584048E-7   -1.916338700650954E-4
                        -3.028395178456822E-5    1.146281796595850E-4   -1.058905891491195E-4   -8.259737320651885E-5    9.787236466104238E-6   -1.824454456650666E-4    1.013934678549510E-1    9.698161257069872E-2

 2.112500000000000E9     1.069525015632462E-1    4.684658773473527E-2   -6.870554059616688E-6   -1.692903078236827E-4   -1.501410325598955E-4   -4.971671433524917E-5    3.231308183651466E-5    8.806594106615319E-5
                        -3.202166477571205E-5   -1.344359033192312E-4    9.319136807632496E-2    1.211146603689701E-1   -9.196832678811767E-5   -1.209036634419519E-4   -1.101481528360382E-4    6.579528186509228E-6
                        -1.216395812104282E-4   -6.134407115122197E-5   -1.132473414264312E-4   -1.254845479030171E-4    1.204640613780595E-1    1.896012413746970E-2   -7.429975337735918E-5   -1.357895926614273E-4
                         1.589727244679577E-5    9.003213339538619E-5   -1.101491359965826E-4    1.995118418581144E-5   -4.540367974047704E-5   -1.629232944287777E-4    9.315342910677460E-2    1.130255138857260E-1

 2.125000000000000E9     9.705488210768277E-2    6.169746854361093E-2   -7.980247109388486E-5   -9.808393757046712E-5   -1.316462962815844E-4    1.741785594072133E-5    4.287691354778604E-5    5.153473151219727E-5
                        -7.614565738792321E-5   -1.171773893787500E-4    8.862487763269541E-2    1.379654911215147E-1   -1.670181693881560E-4   -6.053941899733289E-5   -5.443032959146242E-5    8.188844242105593E-5
                        -1.230989372437288E-4    2.983504121276467E-5   -1.663543089487192E-4   -7.676261517782458E-5    1.096271385980810E-1    3.286445844013944E-2   -1.097680772808844E-4   -1.161581499772445E-4
                         4.448373023571634E-5    7.444869475756851E-5   -6.863962409909377E-5    6.263726406666073E-5   -1.194990362243083E-4   -1.134820760943976E-4    8.694583617909296E-2    1.295521020603054E-1

 2.137500000000000E9     8.915290573093450E-2    7.701832945211869E-2   -1.064606623059583E-4   -8.442773929330894E-5   -7.942333655974169E-5    8.554320416038547E-5    6.357498469270483E-5    1.050308042853241E-5
                        -9.098035603108049E-5   -4.117766687565531E-5    8.612127218245820E-2    1.545978970346176E-1   -1.529425303649400E-4    1.343194551255110E-6   -2.026135522845921E-5    8.750655264639205E-5
                        -9.137688833065747E-5    7.076964308188582E-5   -1.463194240948288E-4    1.366846742080443E-5    1.005047881443766E-1    4.760549567237668E-2   -1.480009066602138E-4   -5.197159528587303E-5
                         8.747105375659330E-5    2.628300016299287E-6   -2.084604381253807E-5    1.019499172467493E-4   -1.255952607391552E-4   -6.878019628333717E-5    8.289544381817321E-2    1.462611273961432E-1

 2.150000000000000E9     8.335668648484518E-2    9.251789679940108E-2   -1.418838553066759E-4   -1.621847290338278E-5   -5.060527498609881E-5    1.293901573717177E-4    4.751905060565331E-5   -1.623071224852916E-5
                        -1.119788634293394E-4   -2.799311172974075E-6    8.569469683813657E-2    1.709122320442086E-1   -1.186288293892834E-4    7.965148525517785E-5    1.624530081185662E-5    8.430414076219961E-5
                        -1.190074124605815E-5    9.604641925843958E-5   -1.209568097526483E-4    9.154612665700701E-5    9.320436711900083E-2    6.283135369628468E-2   -1.456198859677901E-4    1.304045093093273E-5
                         5.072859288799948E-5   -3.203814932859051E-5    2.731768585831868E-5    1.051225592045097E-4   -1.509801603683359E-4   -1.473197915646853E-6    8.106879968230953E-2    1.629345091596949E-1

 2.162500000000000E9     7.962432880656420E-2    1.080509446204558E-1   -1.132487982736205E-4    5.734803401698077E-5    6.296500626176016E-5    1.036664928797244E-4    4.069502552070773E-5   -5.974157661634028E-5
                        -8.936757653287422E-5    2.495571322733228E-5    8.730877116030900E-2    1.866875972066318E-1   -6.579341117284901E-5    1.300149984256376E-4    4.959497833204175E-5    3.587761449193350E-5
                         1.709276385354305E-5    9.034750527151240E-5   -5.280322611153918E-5    1.267928858722381E-4    8.772745404964204E-2    7.820246113306581E-2   -1.241722914681119E-4    7.578886141806702E-5
                         4.213144129816614E-5   -5.073272831860938E-5    4.758096966384094E-5    3.061864420038217E-5   -1.273601077182956E-4    5.497565914262094E-5    8.133981715304377E-2    1.793753135813661E-1

 2.175000000000000E9     7.782126728957872E-2    1.235732550850292E-1   -9.711204877907399E-5    5.889758614252911E-5    7.109118176712685E-5    6.281326422029171E-5   -1.262275245650297E-5   -4.236389137618618E-5
                        -9.597490921544584E-5    6.859144656221766E-5    9.061804866186675E-2    2.019403421577142E-1    1.984108059515583E-5    1.404692091876379E-4    5.892749882348522E-5    3.886280104745839E-6
                         8.957625012001380E-5    5.521188639462749E-5    6.697877315367452E-6    1.372229888102170E-4    8.392299962916941E-2    9.340996287916382E-2   -7.193270449868578E-5    8.145463573242221E-5
                        -3.212948893796902E-5   -4.169560193463870E-5    4.911783734238790E-5    4.996675922395223E-6   -5.300512412120938E-5    9.960444787099759E-5    8.344676538838799E-2    1.955047258512911E-1

 2.187500000000000E9     7.791579539813631E-2    1.389482659236378E-1   -4.265230707333597E-5    1.071477445868501E-4    9.054990129994219E-5    4.966678886385429E-5   -3.886719989901756E-5   -4.781689832301473E-5
                        -4.328651149375880E-5    9.215625404050173E-5    9.554107958951573E-2    2.165954016967189E-1    9.463732536969752E-5    9.371406725148324E-5    5.766165943548938E-5   -3.863925466593968E-5
                         9.292371376305737E-5    6.216381701083310E-6    7.511309521528651E-5    1.068349870556764E-4    8.192847259769395E-2    1.083834485511389E-1   -3.031768287695496E-5    1.153175710083201E-4
                        -3.607831209546610E-5   -3.998250087084302E-5    3.732968005465686E-5   -3.563351079764079E-5   -1.846438078735872E-5    9.791883551223165E-5    8.726668524214784E-2    2.111723189003822E-1

 2.200000000000000E9     7.952031918596056E-2    1.542886791052771E-1    3.041007214594886E-5    1.033824530760232E-4    6.565869011323101E-5   -2.319753974838295E-6   -3.114812327886635E-5    1.123268629395472E-5
                         2.021453313795554E-5    8.883036315473651E-5    1.016908006202847E-1    2.306534834114550E-1    1.088774129839637E-4    4.650214211141044E-5    1.949221864221528E-5   -4.365465810618392E-5
                         5.566343077171161E-5   -3.079175197853793E-5    9.960466879951570E-5    5.528455944804851E-5    8.171912367510709E-2    1.230865607485778E-1    1.484091855768215E-5    8.903322389961898E-5
                        -2.668453280884973E-5    9.381209694034252E-6    2.311296901456038E-5   -5.093153770125179E-5    2.948846524765618E-5    7.515733413057627E-5    9.252269099994494E-2    2.262325161189973E-1

 2.212500000000000E9     8.245682132082581E-2    1.693527850995078E-1    5.128802901411604E-5    8.094357250566997E-5    4.989977813503168E-5   -3.753029337389944E-5   -4.558372056080154E-5    1.085409379772641E-5
                         3.465265934747340E-5    8.882919069904970E-5    1.088150900502093E-1    2.440991468955617E-1    8.674293397128696E-5   -2.845159519857725E-6    1.850451016240742E-5   -4.758758632528677E-5
                         4.350187803092266E-5   -1.035854822602769E-4    1.082330264988643E-4   -1.919855523102226E-5    8.314868894744096E-2    1.373834447118973E-1    3.796435353706729E-5    5.592465792886731E-5
                        -2.518680997470348E-5    2.831233205265512E-5    1.267971835593882E-5   -4.360640019821447E-5    4.932963727640666E-5    7.818914593101523E-5    9.903426840211851E-2    2.405286651408153E-1

 2.225000000000000E9     8.638681300598905E-2    1.839242910080695E-1    7.606035567780080E-5    3.873732905182932E-5    1.037083148593581E-5   -7.136682010642820E-5   -8.563757252239359E-6    3.768479058190233E-5
                         3.423497278375423E-5    4.947401323503937E-5    1.168158539780229E-1    2.565194443294833E-1    7.613548136349442E-5   -5.267799302266522E-5   -2.131210431558258E-5   -3.713912926227099E-5
                        -1.533727140564538E-5   -1.027154782402311E-4    9.608136738758072E-5   -4.445301483315686E-5    8.604607194082926E-2    1.513463188122747E-1    8.800293720749437E-5    3.853121174250123E-5
                        -3.109334210581333E-5    2.455663246677068E-5   -5.037805377514848E-6   -4.079394007205730E-5    8.131994873348983E-5    4.740935967424272E-5    1.065362249311133E-1    2.538995800627975E-1

 2.237500000000000E9     9.135910229773136E-2    1.978020869240664E-1    7.987405224036605E-5    8.310367135172293E-6   -2.017583690425855E-5   -5.828830872188591E-5   -5.361430339376297E-8    4.184661572776687E-5
                         7.132156021048056E-5    8.683693108418380E-6    1.254998958992588E-1    2.678270929063316E-1    6.740663072740155E-5   -6.413273440790138E-5   -3.167040729450075E-5   -4.037854207617892E-5
                        -3.696918721956410E-5   -5.985207607777636E-5    5.509067495246052E-5   -7.900117787921147E-5    9.022388414907784E-2    1.649786253746316E-1    9.239494197461518E-5    5.864339978998933E-6
                         3.194093468591005E-5    3.767618425151461E-5   -3.932509172566468E-5   -4.630936402218384E-6    7.314785951423935E-5    3.129547076014632E-5    1.151727051438190E-1    2.661978356507987E-1

 2.250000000000000E9     9.729075806873964E-2    2.108401232683073E-1    5.633046872124744E-5    2.095461233396575E-5   -4.256588612037365E-5   -3.911357904798033E-5    5.706914504113223E-6    3.023616667710965E-5
                         7.686086032603653E-5   -2.486897398078643E-5    1.350828740514411E-1    2.780857290817976E-1    1.389484070328121E-5   -8.011791991210593E-5   -4.849512307158670E-5    1.891193712584020E-5
                        -6.506081428069560E-5   -5.088794966225293E-6   -2.743866956171551E-6   -6.766508738477480E-5    9.544452280138181E-2    1.780388623842057E-1    6.711535566527937E-5   -1.409692738062974E-5
                         3.099493849659407E-5    5.527126172064683E-5   -3.770364704396824E-5   -1.618312398758120E-5    6.965714311721585E-5   -2.133399767966916E-5    1.249320802008562E-1    2.773659459700530E-1

 2.262500000000000E9     1.040927954766780E-1    2.229137246442190E-1    2.283550042759495E-5   -4.795522251055416E-5   -4.767599111872663E-5   -1.063966897054160E-5    3.825701937278490E-5    6.327021317698280E-6
                         1.908852503047726E-5   -2.366286027129198E-5    1.455824650735444E-1    2.871749715855613E-1   -4.645171189138602E-5   -5.335611858440632E-5   -9.292000471202457E-6    4.078456683311282E-5
                        -2.312615845152804E-5    1.877122213374659E-5   -3.864546392216860E-5   -5.045914343506793E-5    1.015419658325798E-1    1.904977171826008E-1    4.326391848759743E-5   -4.193386193082591E-5
                         3.562286786474158E-5    1.840311474841293E-5   -3.393621755036482E-5    1.318352936966438E-6    3.997012950549174E-5   -6.714292976500057E-5    1.357527549071062E-1    2.876364087298710E-1

 2.275000000000000E9     1.119314663019776E-1    2.337872468172862E-1   -1.076821781290157E-5   -6.807726448982560E-5   -8.490667879945478E-6    2.556443926718545E-5    1.197363363872841E-5   -1.185658529756047E-5
                         1.516363787594622E-5   -5.558990320346012E-5    1.567820210697243E-1    2.953712103970205E-1   -5.721664667055976E-5   -4.357292440144329E-5   -1.143574417051024E-5    5.287291373247911E-5
                        -1.518692407019940E-5    4.662648051161212E-5   -6.327902221961616E-5   -4.071710880707137E-5    1.083619910089225E-1    2.021902231101023E-1    2.897293057703583E-5   -4.315850868579633E-5
                         2.607978202172162E-5   -2.730566328594573E-6   -5.181428771606387E-7    3.776566001278180E-5    1.024687468822180E-5   -3.947074314765301E-5    1.471696920042996E-1    2.969353627349224E-1

 2.287500000000000E9     1.208722905617940E-1    2.437592453476634E-1   -3.159280803646235E-6   -4.523107710168039E-5   -8.429886507424701E-6    6.189996248159362E-5    4.886636765240111E-5   -5.607792682843962E-5
                        -2.873021850443394E-5   -7.126397248603682E-5    1.687535801332750E-1    3.027085313124748E-1   -7.812441743549306E-5    6.640959806024675E-6   -1.607830378215787E-5    3.334827821366051E-5
                        -2.864210639918031E-5    3.155994074176068E-5   -5.944263419665908E-5   -3.258828773408804E-6    1.160407328494416E-1    2.130242514703984E-1    3.205366716733057E-6   -3.244616034222075E-5
                         1.521454239381048E-5   -3.647331339340734E-5   -2.838504986767372E-7    1.024979738930377E-5   -2.188704173258525E-5   -3.921225014027659E-5    1.592896960651390E-1    3.054072930459037E-1

 2.300000000000000E9     1.308782601804490E-1    2.529102719153987E-1   -2.187547245349515E-5   -4.509544807329859E-5    2.200741331073732E-5    4.753001520544046E-5   -2.518812996642681E-6   -1.320937833729793E-7
                        -2.382221340668314E-5   -1.394863923151974E-5    1.812283295245357E-1    3.093179892251337E-1   -5.286412654955806E-5    1.818821799392553E-5    3.000311699986472E-6   -9.862538497681640E-7
                         5.512942941935342E-6    3.847854552543299E-5   -7.146452645023964E-5   -5.645370168269970E-7    1.244983214526848E-1    2.228417589723470E-1   -2.651312092770243E-5   -6.825013331595789E-5
                        -2.766498517895712E-5   -4.665819829830209E-6    1.955401667518401E-5    1.996459651681835E-5   -3.027332510164391E-5   -1.863454401403858E-5    1.719294079571121E-1    3.128723789199317E-1

 2.312500000000000E9     1.418061903611212E-1    2.611332545082268E-1   -1.746176770877890E-5    2.279223493936280E-6    3.630015339391452E-5    3.244400815053235E-5    7.721747644484677E-6   -2.906442391220447E-5
                        -3.063087259526972E-5    7.003999006788788E-6    1.939666611909003E-1    3.150910013445808E-1   -4.485832138962316E-5    6.112552230789823E-5    1.498260852694696E-5    2.189182010714688E-5
                         1.360449990211838E-5    2.809462917496388E-5   -1.645106683228598E-5    7.347802404457668E-5    1.337442535865768E-1    2.316092057258780E-1   -2.893768839399713E-5   -2.242485726588263E-6
                        -3.181868584842745E-5   -2.021603608647852E-5    1.185508615696680E-5    4.116551276979578E-6   -2.880934029492221E-5   -2.969135829299718E-5    1.849947730860997E-1    3.192055064540049E-1

 2.325000000000000E9     1.534051296084613E-1    2.687560915114713E-1   -7.345295807930371E-5    8.050452733169749E-6    3.056418464478229E-5   -1.656522976048592E-5    1.660210397619856E-5    7.532378684018178E-6
                        -2.310817464761108E-5   -4.245792684935989E-6    2.069564050461280E-1    3.200022867419940E-1   -1.414130752605503E-6    4.618557062082629E-5    1.747443038901014E-5   -1.520304135963906E-5
                         4.114694848291751E-5   -7.610194978933637E-6   -2.997294704823564E-5    2.500862525892358E-5    1.438316258280037E-1    2.394051756591729E-1   -1.921116713426682E-5    2.677580188179609E-6
                        -2.976737151672445E-5    1.736182496125586E-5    1.019192773590068E-5   -1.020049810366499E-5   -3.205247364593493E-6    3.806090358541120E-6    1.982828996306703E-1    3.245222319141371E-1

 2.337500000000000E9     1.653758227269097E-1    2.758728275418477E-1   -9.790559872413683E-6    3.868238358756769E-5    3.109889730843787E-5    1.299286725721185E-5   -1.031322655279885E-5    2.110730832401722E-5
                        -9.357099047259903E-6    2.443993112698292E-5    2.200263047424318E-1    3.239556056340589E-1    7.384558371336205E-6    5.609498670665549E-5    7.035819954441927E-6   -3.876837691163744E-5
                         3.877011345366912E-5    3.875592496467415E-7    2.327781139478628E-5    4.600029244899375E-5    1.546917407683614E-1    2.463788277722026E-1   -3.379658875052131E-5    1.945371231732314E-5
                        -3.259109447990530E-5    1.153288912415196E-5   -1.845601254806578E-6   -1.300379804846349E-5   -4.063589852363753E-5   -1.611835846270322E-5    2.118627721293254E-1    3.288119339859198E-1

 2.350000000000000E9     1.774553859681779E-1    2.821852332760306E-1   -2.844925074148018E-5    1.088671334556389E-5    4.170388594921310E-5   -4.027250429004334E-5   -2.831600660573411E-5    2.817425838679549E-6
                        -1.525392632951903E-5    1.004068424128785E-5    2.330564431305012E-1    3.269113071758869E-1    3.805416481311479E-5    1.173540615689405E-5   -4.874068465171306E-6   -2.466283981300147E-5
                         1.413469301823473E-5   -1.958026524091770E-5    3.942551512577680E-5    4.072589512216527E-5    1.661912384400776E-1    2.525109684010587E-1   -3.089675101958816E-5    1.732405300845855E-5
                        -2.252149522237698E-5    2.793686929089701E-5   -1.399867645297639E-7   -3.117994498521515E-5   -3.198620681686213E-5    4.144117862326848E-5    2.256631737084255E-1    3.318929634984064E-1

 2.362500000000000E9     1.894536794205239E-1    2.875678343859321E-1   -4.238500324894967E-6    4.389574367018729E-5   -8.570834450979737E-6   -2.558719725206300E-5    1.754029238653672E-5    4.230486991029103E-5
                        -3.126106830118945E-5    2.179908712951023E-5    2.462740456970987E-1    3.287206345929577E-1    8.154071422302229E-5    2.221504923303467E-5    4.963957951730796E-6   -7.152279860389320E-6
                        -8.348871549857258E-6   -1.482761540509782E-5    4.513282934769069E-5    5.274333321320965E-5    1.780472037955660E-1    2.578606462017082E-1    1.298791856409471E-5    2.643488737897317E-5
                        -6.675406588203552E-6    6.005315913500792E-6   -1.620898425595372E-5   -2.147370370878039E-5    1.358413568459104E-5    3.426984259678830E-5    2.397356326580379E-1    3.337486625050529E-1

 2.375000000000000E9     2.014695248691568E-1    2.918084096099168E-1    3.904829881388066E-5    2.616257111270280E-5   -7.486189839250991E-6   -3.454709605354726E-5    3.491531337710351E-6    1.102604522614461E-5
                         3.020839334545165E-5    4.730228983149979E-5    2.595769018184603E-1    3.295158291480462E-1    3.773009164545833E-5    2.356708582501472E-5   -3.158227233861772E-5   -2.938054551136216E-5
                        -1.293077258949329E-5   -1.871562327105843E-5    1.542361817515791E-5   -6.278157967598180E-6    1.901137724654323E-1    2.624071861734013E-1    1.928718243851884E-5    5.476848017094621E-5
                         8.829999550670453E-6    1.526262921030165E-5   -2.131699728717234E-5   -2.031562953856098E-5    8.367909537335268E-6    3.127206724512109E-5    2.538825941631364E-1    3.346016027461401E-1

 2.387500000000000E9     2.135550123630051E-1    2.947854631175653E-1    3.710641441834501E-5    5.115710830986145E-6   -9.504102147386172E-6   -1.793464683568769E-5    3.741576630898865E-5   -2.283390934154555E-5
                         1.602286917504883E-5    3.392270723493276E-7    2.731264828329631E-1    3.292685287166282E-1    1.047344058385614E-5   -2.641683142045963E-5   -2.184463274252029E-5   -9.692498791206759E-6
                        -2.448627416260937E-5   -1.720972078901406E-5    2.584841027693992E-5   -3.893931349754671E-5    2.021279508642840E-1    2.660602649935834E-1    2.939331841679193E-5    9.211840264597976E-6
                         4.515294081102778E-6    7.818018948934514E-6   -1.396440012919906E-5    1.038978081648116E-5    3.015650533557047E-5    9.517259749056303E-6    2.681964110154544E-1    3.347704552297481E-1

 2.400000000000000E9     2.258586957765172E-1    2.963386779447292E-1   -2.066895739948269E-7   -1.616657101073961E-5   -2.174833184141784E-5    4.539362321340200E-8    2.927528407393995E-5    2.949046888897031E-5
                         3.266486125153509E-5    3.248157466845996E-5    2.867460823226458E-1    3.284247369783765E-1   -6.938118077476218E-6   -1.238108896595790E-5   -4.425318772053681E-5    2.595788705524465E-5
                        -3.150392965125507E-6    7.590356135977913E-6    1.303755280003759E-5   -1.652855102926762E-5    2.141482524941697E-1    2.687574454558970E-1    3.279210275370063E-5    9.412030860388119E-6
                         1.873649624515557E-5   -9.635295472652404E-7   -1.525525660788138E-5   -1.310471369998019E-5    3.265116103826766E-5   -6.322906524749287E-6    2.822279792616634E-1    3.341568327681554E-1

 2.412500000000000E9     2.384962634628579E-1    2.967094067291711E-1    3.323712151253538E-5   -3.252559770594278E-5   -2.004892345718535E-5    3.173934724948467E-5    4.140091082121549E-5    1.281641835075231E-5
                         4.689943308712665E-5   -2.445816110232189E-5    3.001783402066011E-1    3.268279727104097E-1   -2.353974137453573E-5   -5.224440399259071E-5   -6.355756907654345E-6    1.248075115826370E-6
                        -4.136916168634486E-5    4.823879307576811E-5   -9.688875090932294E-7   -2.301735357958726E-5    2.261058152513371E-1    2.704574786843574E-1    1.306373981554092E-5    1.362720725740008E-6
                         4.155365042658395E-6   -5.784704939141817E-6   -4.336492249005403E-6    9.699728924518257E-6    2.345433525459348E-5   -1.350304907097308E-5    2.960305763871974E-1    3.327864715626208E-1

 2.425000000000000E9     2.513570052618581E-1    2.963225261901269E-1    1.473425992471711E-5   -2.392955760628258E-5    5.313979064467865E-5    2.655672038401632E-6    3.632936269388278E-5    2.046233774754305E-5
                        -1.981730363228678E-5   -2.070834891018196E-5    3.133313490734729E-1    3.247016365216959E-1   -1.594531686573331E-5   -2.696632095590350E-5    3.229296629550759E-5    8.310334163856430E-6
                        -5.936368051027479E-6    7.247488318470760E-6    3.030764527921666E-6    2.530328558933706E-6    2.379825906342842E-1    2.711064209447339E-1    3.497933548214329E-5   -1.309748657700202E-5
                         5.786357810244181E-6   -5.817733555439997E-6    1.082517403679981E-5    1.769613111400041E-5    1.121860193524303E-5   -2.014245548318694E-5    3.093889681622175E-1    3.305589278389630E-1

 2.437500000000000E9     2.642586656809076E-1    2.952649727935212E-1    2.695219321670267E-5   -3.550135720011922E-5    2.214421097813592E-5    1.342397090279484E-5   -1.046777660363769E-5   -6.068438383135997E-6
                         2.570741772376635E-5    4.378688025572210E-6    3.259226954023466E-1    3.218583956908092E-1   -2.395792779165584E-5   -4.428212917149845E-6    3.774894792176617E-5   -1.168816265939716E-5
                         8.241544307389365E-6    1.889849992484594E-5   -2.105830840145295E-5   -2.950667021928301E-5    2.497875365475710E-1    2.707918662153011E-1    3.087324549518884E-5   -4.634349326745566E-5
                         2.551795711177390E-5   -7.964252158355936E-6    1.796683096996086E-5    3.154136962715363E-5   -4.427429507868648E-5   -1.666151393000981E-5    3.221406008641770E-1    3.274066946153745E-1

 2.450000000000000E9     2.770164792653398E-1    2.938798821072505E-1   -1.169912090861318E-5   -3.168933930075529E-5    1.166386495664162E-5   -1.518520132070753E-5    7.029127993759664E-6   -1.574460558100471E-6
                         1.745476659658251E-5    1.639905191407256E-5    3.379245409555288E-1    3.183785046962091E-1   -2.900908020569036E-5    8.339824647406711E-6   -1.138937694679584E-5   -2.683833611892444E-6
                         2.947711512519613E-5    2.341906668049528E-5   -2.497805569449147E-6    4.215553305910667E-6    2.613844802415125E-1    2.696779849368454E-1   -1.021068818836482E-5   -3.202854268779111E-5
                         8.604246794457271E-6   -7.315698243784416E-6   -1.679240025939764E-5   -1.534874120714703E-5   -5.833984525945857E-6   -2.540259031841033E-5    3.345274149913801E-1    3.235252015924162E-1

 2.462500000000000E9     2.892742929385749E-1    2.922827640049486E-1   -4.204560398013162E-5   -2.358096393723719E-5    2.143793415315562E-5    3.081913394769285E-6   -1.054900583940267E-5   -4.345899500637250E-6
                        -1.239853153686691E-5   -2.315176288068389E-6    3.495146899405057E-1    3.139704684491054E-1    8.718359620396716E-6   -1.483536531035732E-5   -1.007631674985402E-6   -1.314259463065885E-5
                         1.423431606541372E-5   -1.188303719727709E-5    2.711777886141538E-7   -1.515266614252350E-6    2.729481511385329E-1    2.677803092680454E-1    1.924012660423513E-6   -3.037885911498036E-5
                         4.156111941915373E-6    4.655643062211015E-6    1.924192608188356E-5   -2.373188916251121E-5   -4.225644107202408E-5   -4.721200034223836E-5    3.466242591055925E-1    3.187765905595589E-1

 2.475000000000000E9     3.007705191913146E-1    2.902819652383019E-1   -7.747014615428444E-6   -5.446777982077504E-6    7.035366813948199E-6   -4.593722286859030E-5   -1.115231521916766E-5   -2.986501108456849E-5
                        -5.274360438418305E-5   -2.485138231700464E-6    3.607579315989447E-1    3.088774311646747E-1    1.763006499427482E-5    1.018296274770520E-5    9.170766708771685E-6   -4.448047702575633E-5
                         2.363625586575326E-5   -1.412833860238280E-5   -1.723337098114778E-5    1.088502079995431E-5    2.842693656710701E-1    2.651808735251058E-1   -9.133256158443524E-6   -3.819844997633752E-5
                        -6.376533870221691E-6    3.983567655921471E-5    2.766522398390864E-5    5.752691051308031E-6   -3.420379487001682E-5   -9.987330656756313E-6    3.585766310770723E-1    3.134334209334675E-1

 2.487500000000000E9     3.117344373546138E-1    2.877050389517149E-1    1.313781111226617E-5   -3.186181186100299E-6    1.334838935665696E-5   -2.707785959145358E-5   -7.465585755355271E-6    1.328684075089504E-5
                        -7.788898593461107E-6   -3.448731951746634E-5    3.716702127235506E-1    3.032441011811793E-1   -3.318530902399417E-5    2.817437066717136E-5   -2.631630799659668E-6    1.679129600877549E-5
                        -4.233263114002419E-6   -1.305689199079508E-5    4.087415727391606E-6    1.201392637655633E-5    2.952807630730621E-1    2.621297948831156E-1   -1.592682829121175E-5    8.978037554786537E-6
                        -6.682035223469445E-6    3.779812267138469E-5    9.161661160543376E-6    1.243040668264146E-5   -2.387503006609368E-5    4.213702872755308E-6    3.701280750560182E-1    3.075473214737569E-1

 2.500000000000000E9     3.220082436286483E-1    2.843264307253782E-1   -8.732052774322148E-6    1.712642079803416E-5    1.343809712022241E-6   -2.715084126856324E-5   -4.134570138469852E-6    2.992394664126156E-5
                        -1.693442824885025E-5    9.697127045240893E-6    3.822296884565913E-1    2.970351500326183E-1   -7.063603875886008E-6    1.656640393499309E-5    1.652335531757484E-6    1.223052757334700E-5
                         9.184487571568818E-7   -1.538668922121417E-5    1.022678164723767E-5    2.348909405202017E-5    3.058770427936162E-1    2.586265005561679E-1   -1.643785531463877E-5    1.441942467992548E-5
                        -2.337423229933003E-5    2.421448395223975E-6   -8.833697503451334E-6   -2.299364311758253E-5   -1.417124632144646E-5    1.495146391686382E-5    3.812213646575403E-1    3.015454185921200E-1

 2.512500000000000E9     3.315668699321810E-1    2.800815790379442E-1   -1.122349354146527E-5   -1.817492824806283E-5   -4.922405642410052E-6    2.654476737105321E-5   -7.788183202255689E-8    2.944512678261045E-5
                        -2.007333313434925E-5   -1.676353025193717E-5    3.926113521839799E-1    2.906755433509923E-1   -1.371066583982776E-5    2.480955418680354E-5   -8.791955880788078E-6    3.456008421911168E-6
                        -1.684033818559218E-5   -9.734309367065005E-6    2.827425900894444E-5    3.178711253425341E-5    3.160906102125040E-1    2.546835443239246E-1   -2.595954688306922E-5    1.622404742406939E-5
                         7.769209733873741E-6   -1.778587827070494E-5   -1.505422712548158E-6    1.763477179504448E-5   -2.799844976896115E-5    1.482564845050566E-5    3.919674275487731E-1    2.953404787673121E-1

 2.525000000000000E9     3.409211140768043E-1    2.751117338340230E-1   -5.979516054715424E-6   -2.224517929255676E-5    2.103088086604134E-6   -1.671389735796608E-5   -2.211290506357236E-5   -5.621211174115710E-5
                        -3.967142200531654E-5   -2.620598084496705E-5    4.025808228294451E-1    2.841841616683788E-1    2.646455987348523E-6    2.600865091201743E-5    1.251872928538166E-5    3.611770518493021E-5
                        -1.336743076575222E-5    7.171728825644298E-6    4.193098179544382E-6   -1.767608457818477E-5    3.257709331607340E-1    2.504697570287238E-1    1.731360469371773E-5    2.823852633187702E-5
                        -1.979693239733179E-5   -1.794090895619993E-5    5.857326028256643E-6    6.719156906575008E-6   -1.774130880925977E-5    2.196748635987359E-5    4.020345294698326E-1    2.889160621621853E-1

 2.537500000000000E9     3.504416400130107E-1    2.693301262648575E-1   -1.583932265550420E-5    6.917320455502823E-7    1.266559859924337E-5    6.808014544900328E-6   -3.614216706834891E-6    1.769314416499072E-5
                        -1.241103311955662E-5   -1.367744174823011E-5    4.118733229406111E-1    2.777475100842083E-1    1.715849478075974E-5    2.436093716531229E-5    7.027440579717400E-6   -2.234250524693437E-5
                        -3.693788652787191E-9    1.342478784617201E-6    1.513786320407440E-5    3.063371160493865E-5    3.347731775404794E-1    2.459289487870081E-1   -2.162600635597654E-5    5.458030055222841E-5
                         2.836957868501280E-5   -1.886309463968184E-5   -5.426776834294523E-6   -7.413220413521389E-6   -1.439487384621282E-6    3.292534829915871E-5    4.112726320369508E-1    2.823106070416072E-1

 2.550000000000000E9     3.598111084817808E-1    2.634131971786293E-1   -3.782013128168194E-5   -7.104189883415602E-6    3.368229229932912E-5   -1.649549613368844E-5   -1.932485930694522E-5    2.052748554045096E-6
                        -3.853114146032112E-5    8.160888710969622E-6    4.205959136261683E-1    2.710166783812049E-1    2.072049980663472E-5   -1.661908875742050E-5    2.496554092781041E-5   -9.079127912023290E-6
                        -2.049768121478311E-5    1.873845984627169E-5    6.508893578735942E-6   -3.196259682260318E-6    3.435036356763078E-1    2.411204768825669E-1    3.168167810973199E-5    4.277495486232190E-5
                        -1.321952323649015E-6   -1.227750062983699E-5    2.323608210744080E-8   -2.102152485113165E-5    5.671360285467601E-6    3.392685152538691E-5    4.200833199300711E-1    2.751277123560287E-1

 2.562500000000000E9     3.691276224728000E-1    2.574730712090191E-1   -9.448016500479875E-6    2.889557775475908E-5    2.057837327175081E-6   -2.023825900060690E-5    1.982888777792390E-5   -2.189703802201589E-5
                         9.670559722045624E-6    7.167240956567636E-6    4.288902720937635E-1    2.640924526192006E-1    3.203613709517840E-5   -9.058523857581824E-6   -1.834458761831789E-5    3.826290366758203E-6
                        -1.852005117389431E-5    1.425546099080257E-5   -2.043466145803815E-5   -2.142744283132335E-5    3.518205683040457E-1    2.358875804478167E-1    2.624925969052619E-5    4.567301644581089E-6
                         6.379295528914470E-6    6.807613789161269E-6    1.184086263806807E-5   -2.818607901777878E-6    2.298623919721060E-6   -1.433019470222673E-6    4.285130849428729E-1    2.675025439993283E-1

 2.575000000000000E9     3.782918992502480E-1    2.517442962632223E-1   -1.711052914956826E-6    1.672293051393964E-5   -4.832887414107791E-6   -6.776096510841879E-6   -1.656475369692783E-5   -1.173634947391954E-6
                         3.580869033586230E-6    1.511015490521144E-5    4.368480571995990E-1    2.568247485584988E-1   -9.665057986159209E-6   -3.734240522632147E-5    1.847440610914546E-5    1.503236609270929E-5
                         1.209632208395921E-5    9.923652016823624E-6   -6.372442779379662E-6   -1.819421893013972E-5    3.598090712203451E-1    2.305620914204476E-1    1.829073636731820E-5    3.358885917080541E-5
                         3.059589989368702E-6    1.969782743752897E-5    2.504071366798541E-6    1.649910071864496E-5    8.578792504947144E-6    9.263646268296949E-6    4.367820547895349E-1    2.596779113676199E-1

 2.587500000000000E9     3.868905548651740E-1    2.465227339636727E-1    2.402121552116931E-5    2.387718740134547E-5    1.415584705225022E-7   -1.928546144488993E-5   -2.237772347703254E-5   -2.299339262990729E-5
                         2.531587274836311E-6    6.678803546269412E-7    4.444125431758747E-1    2.492658814561272E-1   -2.446545156042026E-6   -2.060117278018421E-5   -2.520772388116186E-7   -6.931994153037295E-6
                        -1.978026599461349E-5   -7.513720307639430E-6    1.498264682328465E-5   -1.856170644170783E-5    3.674080375952185E-1    2.249848741444003E-1    3.380225777744608E-5    1.427115824114359E-5
                         3.645571825352206E-5   -8.174508258837126E-6    5.293743717271876E-6    1.731246112327313E-6    4.558624365584655E-5    2.688697664842283E-6    4.449361364791963E-1    2.517238764753940E-1

 2.600000000000000E9     3.949398625038324E-1    2.413861768247275E-1    2.072362331224571E-5    2.338608040595625E-5    4.164646383570193E-6   -2.203730047080085E-5   -2.494415431409257E-5    3.758077394393206E-6
                         2.442515327638936E-5    1.961672021463928E-5    4.516768852612606E-1    2.415568365620789E-1   -1.307463673674698E-5   -2.211220481980124E-5    3.031113592869867E-5    9.214167302031141E-6
                        -1.162832784619909E-6    3.287982305813762E-6    3.221632624062909E-5   -2.636871619785672E-5    3.748840109883597E-1    2.191409496551810E-1    4.483375324722318E-5   -1.683409751601785E-5
                         1.261276287741263E-5   -7.683862843420733E-8    9.514017105453107E-6   -2.342535238631263E-5    4.111511119948606E-5   -4.133689723266539E-6    4.528276789461280E-1    2.437699838783367E-1

 2.612500000000000E9     4.022446405903135E-1    2.362411788181816E-1    1.818835388250377E-5    1.343026703798056E-5    1.223061251580011E-6    5.734785139312074E-5    6.514904102686687E-6   -9.186049909754565E-7
                         2.826306864671206E-5    2.693508681206480E-5    4.589123878500281E-1    2.339693242677279E-1    1.397528033721592E-5   -2.789076947033723E-5    4.050250167640627E-5   -2.328149293171417E-5
                         8.115740667506522E-6   -3.319840380556624E-5   -1.057922620895197E-5   -1.504487798963647E-5    3.820408210516264E-1    2.131318442223187E-1    3.624983543850369E-5    4.697049087373434E-6
                        -1.435043122104825E-5    2.133043449508758E-5    2.276526079876392E-6   -5.939278682560056E-6    2.805369313179371E-5   -1.936800595854202E-5    4.607721154657479E-1    2.359761023806040E-1

 2.625000000000000E9     4.089280128394651E-1    2.306255457754529E-1    2.626961136929342E-5   -1.628460801548888E-5   -3.216453719461125E-5   -7.093345022922717E-6   -7.900573407551288E-6    1.229770092398243E-5
                         1.907531697197151E-5    1.540725260944303E-5    4.659218216751759E-1    2.262393262714371E-1   -1.370183743238797E-5   -1.809801675838379E-6   -2.145673148521744E-5    7.623342904555085E-6
                        -3.133367105828847E-6    1.413517374418693E-5   -5.121732795593172E-5   -1.064118006742317E-6    3.889436570422000E-1    2.069950186659329E-1    3.298503837220616E-5   -2.996784079631015E-5
                        -1.569778193801465E-5    2.974989407882250E-5    6.009759316475738E-6    1.744066117248179E-5    4.308417567085968E-6   -1.292001728003509E-5    4.681607232825188E-1    2.282261807800559E-1

 2.637500000000000E9     4.150662076992305E-1    2.244523637675011E-1    2.592339256272762E-5   -3.089576420442489E-5   -1.611665445445648E-5   -2.515054872635503E-6   -4.158808032310679E-5    1.547239657307181E-6
                         1.655152846418359E-6   -3.760673764467700E-6    4.725690548281654E-1    2.184146930705491E-1   -3.899359614018045E-5   -4.854083747036397E-5    1.294014865587552E-5   -2.491278007247648E-6
                        -1.429411408647350E-5   -5.676979099842931E-6   -2.035784624913078E-5    1.305785416975161E-5    3.955234064199072E-1    2.006541722463713E-1    1.999144136047800E-5   -3.329065218599920E-5
                         4.282283414350793E-6    9.116484482989030E-6    3.845026643031513E-6   -2.423996341868114E-5    3.157296150017278E-5   -2.929056815584771E-5    4.749715504620601E-1    2.202919054435351E-1

 2.650000000000000E9     4.213949448668965E-1    2.174557894655530E-1   -2.567282132331289E-6   -4.266405142063537E-5   -5.443167991186673E-5   -5.217221694415941E-6    2.326932417664097E-5    4.654448812646663E-6
                        -2.296307657527132E-6   -5.210384954553642E-5    4.789648675594076E-1    2.107517728059543E-1   -2.869928072090261E-5   -1.493511158561046E-5   -1.725949953776505E-6    1.473063254342274E-5
                         7.589454503562485E-6    3.980312292599638E-6   -5.367436596384147E-5   -1.284043692991770E-5    4.018743919314513E-1    1.944872764657013E-1    5.775133741898025E-6   -8.647141212984830E-6
                         3.083997863220482E-5    3.061819228075980E-5   -1.866415805882761E-5    3.728726775001922E-5    3.792543485391054E-5   -5.328976621321652E-5    4.812620620844198E-1    2.123940759051421E-1

 2.662500000000000E9     4.276597167875634E-1    2.100821872733962E-1    4.577189045310030E-5   -2.799313294913267E-5   -1.617184688239867E-5    6.492242601605177E-6   -1.136760584345008E-5   -1.480147116253563E-6
                        -9.651745574127096E-7   -1.237394301518571E-6    4.849141938234316E-1    2.031843475361723E-1    1.589833524499659E-5    1.238237890852042E-5    1.731123306790200E-5   -1.063365037016853E-5
                        -4.619799778406358E-6   -1.276612905229983E-5    6.559326130248468E-6    3.459827338841495E-5    4.081099920944647E-1    1.884187850882080E-1   -2.490382456958325E-5   -1.548773717195940E-5
                        -1.258270380315786E-5    2.902137143873301E-5    1.350512815833820E-5    1.709306249719963E-5   -2.095985396510237E-5   -2.977614173433382E-5    4.872540925037434E-1    2.041605224834576E-1

 2.675000000000000E9     4.340427980328296E-1    2.025857578475976E-1   -1.132377440519057E-5   -3.072076390906902E-5   -3.867361167450709E-6    5.900543671861882E-6   -2.962761312898314E-5   -3.604791959152810E-5
                        -2.514691850995067E-5   -1.769335539998796E-5    4.906251375809617E-1    1.955309779456997E-1    1.420070175259651E-5    1.477463676729168E-5   -7.832834697847028E-6    1.643626630033945E-5
                         1.563888231658836E-5   -1.704626972672796E-5    8.621370766788908E-6    6.198494525248941E-6    4.141030643019593E-1    1.821393370451177E-1   -4.050657569978238E-5   -2.646577074092822E-6
                        -1.114233312832237E-5   -1.729835058948641E-5   -1.770409115790568E-5    1.821705466344736E-5   -1.980091388842255E-5   -4.786299369459519E-5    4.930696276494159E-1    1.955767908533978E-1

 2.687500000000000E9     4.406976288007882E-1    1.954290333128592E-1   -1.636583503940760E-5   -1.832467499550372E-5    3.097697022215866E-5    4.115876380881769E-5   -8.762908100519914E-6    9.008261883657141E-6
                         2.816501159447289E-6   -2.274779381031755E-5    4.960140824828602E-1    1.874722965073889E-1    3.944001382381648E-6    2.165874541357314E-5   -8.645067454636457E-6    1.148126360145920E-5
                        -9.399843625717941E-6    1.869149101747104E-5   -9.034808028552319E-6    1.163881412228408E-5    4.197939845591435E-1    1.760039017792985E-1   -5.889768080397111E-5   -2.110779472333549E-5
                        -1.417633515252075E-5    7.628018811682494E-6    7.068832765040393E-6    2.217846307883611E-6   -4.216375006116871E-5   -4.469871683560728E-5    4.988003753641005E-1    1.868993854173678E-1

 2.700000000000000E9     4.472660939076892E-1    1.890149350727486E-1   -4.514468184640206E-5   -4.406524712642084E-5   -3.893851534036648E-5    2.233778812951213E-5    1.161105623656922E-5    2.841882028183849E-5
                        -3.346860277392330E-5   -1.386455283713312E-6    5.012312236160334E-1    1.795937797302298E-1    1.891409504785728E-5   -1.572468895850804E-5    1.884733820070791E-5   -1.815822510915466E-5
                        -3.276651414637687E-5    1.426878139349362E-5    3.411163660626673E-6   -1.348052188109566E-5    4.253211772709083E-1    1.698713457818034E-1   -2.344071510039473E-5   -2.594035098338392E-5
                        -3.099302243602084E-6    3.399717962055752E-5   -1.229281964661577E-5    1.747134513830810E-5   -3.431988927085126E-5   -1.348395613588837E-5    5.045443428314808E-1    1.782241000113800E-1

 2.712500000000000E9     4.538772218452612E-1    1.831882279417164E-1   -4.385226506273641E-5   -1.974537992381494E-5    1.870068589026093E-5    5.583940069306178E-6    2.747045219423357E-6    1.009732154233994E-5
                        -1.537916452858415E-5   -1.370863097946919E-5    5.067441409716410E-1    1.716947124345813E-1    2.640733563564760E-5   -2.196264793233365E-5    4.257858611553437E-6    1.841487924497407E-5
                         1.373060063763162E-5   -7.831541183977459E-6    1.944302034023400E-5    1.981460574583346E-5    4.307560807201988E-1    1.638552457796475E-1   -2.018816597238988E-5   -2.177799986742068E-6
                        -8.155099788827013E-6    2.589493358647166E-6   -5.117148884448049E-7    3.331768669604279E-5   -4.231079471275911E-5    1.729349444467545E-5    5.105312946179866E-1    1.697701019503713E-1

 2.725000000000000E9     4.600248039734509E-1    1.776058434950828E-1   -3.965010775405538E-5    3.157330116778243E-5    1.042874942824354E-5    6.282497300774632E-8   -1.349154053177777E-5    1.909576556351106E-5
                         1.032580758430044E-6   -5.361450146987855E-6    5.122000923318788E-1    1.639186375810020E-1    2.817664482720892E-5    8.507899031521061E-7   -2.868690667443379E-5   -9.640551515170129E-6
                        -9.502127000545534E-6   -9.947740399508196E-6    5.160107917481087E-6    2.473256886868759E-5    4.360841238305476E-1    1.577591452938094E-1   -2.472925765910012E-5    6.304357084108022E-6
                        -3.696182080746127E-5    1.044863475102849E-5   -2.591617155359970E-5   -3.019132212934256E-5   -3.273454328299252E-5    1.827813957175008E-5    5.162685380165708E-1    1.617402712208761E-1

 2.737500000000000E9     4.655340369893470E-1    1.720708347996324E-1   -2.954452068103614E-5    1.043932311205285E-5    2.004146998651988E-5    1.387488185010876E-5    1.909845407104842E-5    1.324917669477373E-5
                        -2.547434599890385E-6    3.821658732264769E-5    5.175824681809479E-1    1.560841478623456E-1    3.658051848276300E-6    6.119909213358909E-6   -1.423472131208970E-5   -2.688496565274132E-5
                         5.749565200771944E-6    7.863816499776857E-6   -8.448936662999307E-6    7.422319525198806E-6    4.410775009456788E-1    1.514352349004366E-1   -1.299037333406939E-5    3.142368471255562E-5
                        -1.410288564496179E-5   -1.070478303591186E-5    1.766195669568409E-5    3.948617082412170E-7   -1.572043316521166E-5    1.930704529764951E-5    5.216186480382031E-1    1.536948783807408E-1

 2.750000000000000E9     4.705726616677763E-1    1.663083678348473E-1   -4.114106140620388E-5    7.221125075882336E-6   -7.706883278658431E-6    2.085472609114236E-5   -2.103989617520485E-6   -5.758997347259506E-6
                        -2.556929482941355E-5   -1.496844686900435E-5    5.227826569101482E-1    1.483029812262956E-1    2.319868610733632E-5   -3.967360307878225E-6    5.699991476588664E-6    5.121343150191490E-6
                        -2.654098025840415E-5    1.928994538289923E-5   -1.831234845873124E-5   -2.696170571288737E-5    4.460244255819608E-1    1.449239052298130E-1    4.914320511047472E-7    3.680949934992926E-5
                         9.910308721098356E-6    2.340694759283442E-5    1.435256795362417E-6   -5.217955730955497E-6   -5.433893088725185E-6    6.008395123200745E-6    5.266382931419545E-1    1.455407653066391E-1

 2.762500000000000E9     4.752694490506808E-1    1.597031036093409E-1   -1.154653236407505E-5    1.653977974019409E-6   -1.441464108483983E-5   -7.427939934243875E-6   -1.667131754728368E-5    3.981207765321416E-6
                        -1.058909544778038E-5    2.803373340458543E-5    5.276860789400938E-1    1.403972965279242E-1   -4.443868609951873E-6    5.718509636375496E-6    1.442673059915080E-5    5.716864345003988E-6
                        -5.363723257252945E-6   -1.826884691334064E-5   -1.616974840886565E-5   -4.099499310408851E-6    4.510359813119600E-1    1.382470699928788E-1   -1.070242482865450E-5    3.351224806464393E-5
                        -1.406825583571793E-6    1.812086768309550E-6    1.000139315633761E-5    1.115950934592368E-5   -2.322180677886839E-6    3.409915230518736E-5    5.312590534478426E-1    1.372104847184077E-1

 2.775000000000000E9     4.799446417539270E-1    1.521835117303337E-1   -1.088409751375272E-6    3.039060651921411E-5   -4.747241181166999E-6    1.557248652612238E-5   -1.036449100683972E-5   -4.069289051503892E-5
                        -3.122778664545594E-7    4.254447765595426E-5    5.323773199605316E-1    1.325374825206560E-1   -3.306707653201207E-5    9.856339120797917E-6   -1.350933939104640E-5   -1.607691413907459E-5
                         1.941415120286447E-5   -3.247848547394712E-5    9.860194399366532E-6   -8.902274838725062E-6    4.558521046259484E-1    1.316665075670531E-1   -3.059004032193788E-6    4.270357338799148E-5
                        -2.968145354317356E-5    2.336561053144018E-5    2.570087093672963E-5   -2.153113242633032E-5    7.460811120036774E-6    3.228959611359271E-5    5.355769604407261E-1    1.286590133559598E-1

 2.787500000000000E9     4.850202769788236E-1    1.441820163624268E-1    3.234352199414473E-5    3.350957585403964E-5   -1.777671523788806E-5    2.769034171126036E-5   -2.022572866939598E-5   -4.905920991044149E-6
                         8.329410494639026E-6    2.706705009471854E-5    5.370152300806348E-1    1.244506832843780E-1   -2.670588356185566E-5    1.428085259394589E-5   -9.730896192071900E-6    2.521524687684994E-5
                         8.031145240851033E-6    3.227488223359114E-7   -2.354659561866371E-5    3.151858629108461E-6    4.607516922163533E-1    1.250873602802440E-1    1.452978428084616E-5    4.495607098341495E-6
                        -6.344359743743060E-6   -1.503258689828876E-5    1.307740142304184E-5   -4.817103578241641E-6   -5.259304377189769E-6    2.370403280803366E-5    5.400684320923799E-1    1.198907974046140E-1

 2.800000000000000E9     4.904446388853940E-1    1.363450197469804E-1    2.201215390450099E-5    1.865951173111751E-5   -3.007226131765673E-5    2.263614578433231E-5    8.582946552540147E-6    1.901726122876411E-5
                         1.459421606497505E-6    5.107595419549784E-5    5.416946270457171E-1    1.162568110327475E-1   -4.096490386140908E-6   -3.687191610349155E-5   -1.942672407346589E-5   -6.645741821444027E-6
                         7.630367764964813E-6   -2.448742634862728E-5   -5.663919933149178E-6   -2.379161801173365E-5    4.657822781595515E-1    1.183679038913115E-1    3.258254929833262E-5    2.168291256781808E-5
                        -4.311511354031076E-6    2.996807990301826E-6   -8.826668735478002E-6    3.695038828601476E-6    2.678832859267671E-5    2.714942869106987E-5    5.445994303203193E-1    1.108657094680550E-1

 2.812500000000000E9     4.965101131331193E-1    1.287029018215569E-1    2.231786294704296E-5    3.012555151740295E-5   -1.532721606285643E-5    3.306368273302043E-6    2.992038665892744E-5    1.435103844759221E-5
                        -1.287922694703529E-5   -7.293251294981484E-6    5.464354065647986E-1    1.079894676005572E-1   -1.130820852494653E-5   -9.432551150544925E-6   -5.096317036278325E-7   -1.984809949808295E-5
                        -1.453587078330708E-5    1.328860621418188E-5   -2.472860066157225E-5    2.383540493303686E-5    4.708759884957559E-1    1.118367008281878E-1    2.620148711519953E-5    2.947335268217214E-6
                         2.130563912312589E-5    4.290328277487712E-6    4.200526702186114E-6   -3.813230971301930E-6    3.676069088637905E-5    1.678688309261216E-5    5.492388548063454E-1    1.017769440372703E-1

 2.825000000000000E9     5.027065390163130E-1    1.215029751828651E-1    2.592489231965927E-5    1.934099537715019E-6    1.233425898788931E-5   -5.736077767911268E-6    1.641159942074993E-6   -2.753499819219615E-5
                        -1.587739958260659E-5    2.199995938396726E-6    5.512189887831699E-1    9.951360048840861E-2   -8.003879430263188E-6   -1.192041384984253E-5    1.642292287611251E-6   -2.437982841737243E-5
                        -5.123909259732549E-6   -1.163289085200919E-5   -3.458054903824059E-6   -1.616763900016539E-6    4.759413715439658E-1    1.052923556634255E-1    7.369894362630607E-6   -1.270260084114240E-5
                        -1.306797525316212E-6   -2.366665815633665E-7   -1.146323995558600E-5    5.117892335632000E-6    2.936050677012794E-5    1.653471070026550E-5    5.539570157598863E-1    9.268292979612752E-2

 2.837500000000000E9     5.089101789627236E-1    1.147768074427127E-1    1.696973985891577E-5   -2.461973866756122E-5   -2.657058194930562E-5   -1.230470774525084E-5   -3.263229148913222E-6    3.642092513941898E-5
                        -3.003779827665301E-6   -1.185827143564021E-5    5.560009107895603E-1    9.113794350414403E-2   -2.846150129553842E-5    8.771078920840902E-6   -9.980864909965753E-6    1.172887904916768E-5
                        -1.335907403666995E-5    6.697608011387112E-6   -2.110632855956304E-5   -3.550225155306057E-5    4.808608123869700E-1    9.868487601096726E-2    7.310501103740857E-6   -1.235199089465661E-5
                        -4.239618124331238E-7   -7.661502029020772E-6   -2.285588973436176E-6    1.460217383232875E-5    7.545252219809097E-6   -2.471823602784397E-5    5.586874048202474E-1    8.386133518439831E-2

 2.850000000000000E9     5.146590776800111E-1    1.083418658611071E-1    2.181972559740821E-5    1.874918857762281E-5   -1.306420492721247E-5    5.056509976360963E-6   -5.643693265805226E-6   -8.988208180356179E-6
                        -2.393091934369309E-5   -1.185586545653917E-5    5.608499755132743E-1    8.245941785556202E-2    1.935467600929668E-5   -1.517394398421084E-5    3.735222205907178E-6   -2.511078059566839E-5
                         4.616266982352625E-6    4.415523705664641E-6   -1.573982293175066E-5   -4.175762130840103E-6    4.857857592287567E-1    9.199139304674937E-2    8.797702695222628E-6   -2.138642929142029E-5
                        -1.551292997162076E-5    1.186420036226272E-5    3.137250622870858E-5    5.807576405961472E-6    2.099086367416855E-5   -3.288755481497521E-6    5.632238165033906E-1    7.519270990584415E-2

 2.862500000000000E9     5.197020340094949E-1    1.018094451270082E-1    2.568307729886737E-5    1.646794579886462E-5    1.741413179309297E-5   -3.866563462073586E-6    1.444221627021087E-5    2.468216321507583E-5
                         1.355379090752548E-6   -1.118187699764913E-5    5.654120176301853E-1    7.395088970924216E-2   -2.041076074259280E-5   -9.081418714452067E-6   -2.550676381713866E-5   -2.041626825985146E-5
                        -8.311049773082080E-6    1.808883086959575E-6    1.689809757404555E-5   -1.567453753508190E-5    4.904616728392442E-1    8.513216728749395E-2    2.230645122804259E-5   -8.529668663889975E-6
                        -2.650716337105930E-5   -5.326772770954571E-6   -1.900321663139359E-5    1.614322517698628E-5    1.116347594368812E-5   -1.846284540276910E-5    5.672250991665035E-1    6.641854767856427E-2

 2.875000000000000E9     5.244245616999060E-1    9.463874419241082E-2   -3.355536486054590E-6   -3.053635075255652E-5   -1.906537076050515E-6   -2.154513510363952E-5   -3.191088980969940E-6   -2.211061448988352E-5
                         2.793435935168667E-6    6.833235095423336E-6    5.696349038331527E-1    6.486133188881790E-2   -5.413906887900465E-6    1.140290679130313E-5   -3.899596334572005E-5   -8.845825707836951E-6
                        -2.062197838193120E-6   -1.509165102099116E-6    4.426174451728081E-6    8.254021288448984E-6    4.949660869595668E-1    7.783819152814109E-2    1.547721986237042E-5    1.943761607048610E-6
                        -2.795583742847368E-5   -4.379345574850270E-6    2.319975404513169E-5    2.319787989496377E-5    1.526592726004967E-7   -1.100158177243398E-5    5.709919168428683E-1    5.724197886121205E-2

 2.887500000000000E9     5.287396029089694E-1    8.665856272746013E-2   -9.771411763601762E-6   -3.964636064164929E-7    2.702792771764958E-5    3.612566045889282E-5   -1.128353709753097E-5    1.131517361299333E-5
                        -1.935747560429130E-5   -3.224359807557238E-5    5.738298370500816E-1    5.571431819591675E-2    1.886508015422583E-5   -1.348207854246244E-5   -3.623986631430784E-5    1.664419620796396E-6
                         1.245004138133496E-5   -3.774491467838431E-6    1.644043932276788E-5   -1.963681397671245E-5    4.995449731763160E-1    7.031871758085539E-2    1.878657306635457E-5   -2.682984817568369E-5
                         2.059144572825530E-5   -5.264328699187858E-7    3.695244529928951E-5    9.996942823277391E-6   -2.132713039231565E-5   -3.183641192552509E-5    5.746664392136688E-1    4.777233847724126E-2

 2.900000000000000E9     5.328613824219403E-1    7.796828289176753E-2    1.079901408421435E-5   -8.259097115154253E-7   -2.217276562604803E-6    1.746106484500128E-5   -2.814512648936422E-6   -3.258710252397425E-6
                        -2.504793100146699E-5   -1.202953517745468E-5    5.778567205354039E-1    4.609621131120470E-2    2.984461390609958E-5    2.630635769823060E-7    1.445541399379728E-5    2.916588439725548E-5
                         1.906441293241887E-5    7.974877294071100E-6    1.688105473013892E-6    3.553902296617238E-6    5.042045859651331E-1    6.221340191436482E-2   -2.870712963905759E-5   -2.415316931411784E-5
                         8.915795731494279E-6    1.940299708865169E-5   -2.897045119910655E-5   -4.584013282445311E-9   -2.553227292512083E-5   -1.583326229690600E-5    5.782987252061627E-1    3.772168149203895E-2

 2.912500000000000E9     5.375430188528744E-1    6.810010061328643E-2   -2.977370807564296E-6    1.594576663419471E-5    1.995514443203000E-5   -2.966530181232081E-5   -1.723260958994677E-5    3.384728714315730E-5
                        -2.163494057093592E-5   -1.102586161815603E-5    5.819674259734237E-1    3.620735602150185E-2    7.487588263276075E-6    2.747141319199791E-5    9.554304084181640E-6   -1.467264533584437E-6
                         8.820456031768959E-6    1.409165729140677E-5   -4.417838666521661E-7    3.744378814383259E-6    5.090204101655434E-1    5.389052124771750E-2   -2.509289716623228E-6   -1.718606214423739E-5
                        -9.453234061177608E-6    7.286792485843109E-6    7.216016068869605E-6    3.690723253552015E-6   -2.008669389317704E-5   -7.236647925133764E-6    5.821016307222391E-1    2.756494639294670E-2

 2.925000000000000E9     5.425048839803051E-1    5.813787238477386E-2    1.046560016732067E-5   -2.294921581524585E-7    6.173838594407312E-6   -2.132039187354146E-5   -1.809149715712055E-5   -1.726084023113587E-5
                        -1.654272332721024E-5   -1.445428064631625E-5    5.859641061935630E-1    2.616307065291476E-2    1.651056192253242E-5   -1.278881454518909E-5   -1.422214536562349E-5    2.998978768662626E-6
                         8.557998594009218E-6   -3.557323536996438E-6   -8.326802700364532E-6    1.275371739972392E-5    5.137071744438109E-1    4.585792818402287E-2   -3.426671919263263E-5   -5.903570083786421E-6
                        -2.270505914125720E-5   -6.228823330288682E-7    5.979154917373402E-6    1.272811783254529E-5    3.701356526083552E-7    6.934147804833522E-6    5.859613427036108E-1    1.740411619486998E-2

 2.937500000000000E9     5.475619351614628E-1    4.844424892466740E-2   -2.714702954709928E-6   -1.960129814756995E-5   -2.773673611075958E-5    9.024096944916945E-6    7.787843459932139E-6    6.689426457307157E-6
                        -5.628378160093327E-6   -1.043513230758966E-5    5.897465329694364E-1    1.635115304157032E-2    5.927458798032537E-6   -1.351061733980247E-5    4.965145543764090E-6    5.218267311740099E-6
                        -2.012097338097911E-5    1.083247276393234E-5    7.385237703654663E-6   -2.261348299564891E-5    5.182910798081523E-1    3.744781759870659E-2   -3.971722268560565E-5    2.645230932156077E-6
                        -2.542963288482570E-6   -1.764988027630975E-5    9.471354598127369E-6    3.443722620710950E-5   -1.949544370382560E-5   -8.490606278232079E-6    5.895844673652525E-1    7.209995054479895E-3

 2.950000000000000E9     5.530272422263655E-1    3.944794710998082E-2   -2.994203610792360E-5   -1.393186923260770E-5    4.226862970732759E-6    4.106994542078331E-7    1.632975556925319E-5   -3.647648633900977E-6
                        -2.014491902394723E-5    2.585118639323207E-6    5.933851869093066E-1    6.202761867231875E-3   -6.426862719271529E-6    1.293762471644713E-5   -1.116076717135739E-5   -2.056116137085151E-5
                         1.042953666576432E-5    1.100839851126723E-5    6.821048516590368E-6   -2.554731978702245E-5    5.227554138362352E-1    2.901511297260247E-2   -1.979299955072212E-5    1.083021330558745E-5
                        -2.802965435971276E-5    1.245416748215498E-5    4.178919285140697E-6    3.248469586868639E-5   -4.403807127647565E-5   -8.866319914958664E-6    5.929383750747185E-1   -2.996274179243049E-3

 2.962500000000000E9     5.582793954781796E-1    3.060533606612306E-2   -1.184490041813991E-5    1.117049468606195E-5    1.351987255683942E-5   -1.689131233412666E-5    4.458321828804448E-5   -1.522337418715344E-5
                        -1.783753023673655E-5    2.804309590774647E-5    5.968582094144961E-1   -3.958996192888284E-3   -1.352915224179638E-5   -4.079899174292383E-6    6.161163262058431E-6   -4.304920812190710E-5
                        -7.787037894762909E-7   -1.095979084788202E-5    2.489379021856934E-5   -1.623542118635111E-5    5.270041590307972E-1    2.043328097435871E-2    1.827304649227985E-6   -1.785542678514129E-6
                         1.762417234945399E-5    2.059882587480881E-5   -1.769039090024850E-6    5.884211915613929E-6   -4.144070786356345E-5   -8.574694957550233E-6    5.961120968605975E-1   -1.317339701639131E-2

 2.975000000000000E9     5.628843074926739E-1    2.182213617171469E-2    7.379371747305387E-6   -5.638471577336962E-6   -1.271074513201586E-5   -4.940008835956238E-5    2.020047098398720E-5    2.511862014877232E-5
                        -1.194613160406810E-5   -6.579981813626477E-6    6.001035148729309E-1   -1.438384516407691E-2   -9.018802004062129E-6   -2.929587963825293E-5    2.108192035857728E-5    9.605099045603893E-6
                         5.339767317933190E-6    3.737804048529839E-6   -7.420688202642686E-6    3.097400695024877E-5    5.312458654312507E-1    1.170134625969093E-2   -3.910963203487368E-5    2.578867082302407E-5
                         5.571691193854375E-6    2.296154984470380E-5   -2.242462869051713E-5   -1.323902257796533E-5   -1.161124564047343E-5    1.796713179075217E-5    5.990312282627105E-1   -2.362308530932680E-2

 2.987500000000000E9     5.668947646591198E-1    1.327906510134291E-2   -2.615811747896639E-5    2.382878855300521E-5   -8.647404464356146E-6   -2.601920409106708E-6   -7.808325937138951E-6    2.915630849039677E-5
                        -1.204760153969246E-5    5.717789027523646E-6    6.028921780084407E-1   -2.511200751775126E-2   -1.661337302876762E-5   -6.300314737141922E-6    9.757802987533216E-6   -5.073082152938660E-6
                         5.466028417171149E-6    1.200973687483582E-6   -3.090971759448620E-6   -2.178006613252937E-5    5.350176903510442E-1    2.669677999813302E-3    2.112967685512740E-5   -9.181704277494189E-6
                        -3.826787799685731E-6    9.018450388929427E-6    1.071020138000652E-5    1.757445112247919E-5   -1.297670759199213E-5    2.424943007850992E-5    6.013521691724966E-1   -3.430616607884110E-2

 3.000000000000000E9     5.699279707571494E-1    3.996951390388350E-3   -2.607588667394775E-5    2.563905707907380E-6    7.138207843788455E-6    6.016618907843902E-7   -1.522603734315131E-5   -1.401742979635848E-5
                        -7.022554104664951E-6    1.489849710859273E-5    6.051252093244494E-1   -3.613824126274187E-2    1.966697391666772E-5   -7.123514393092459E-6   -1.182350602215374E-5   -1.949182361169653E-5
                        -1.121426039379028E-6    8.944306736104130E-6   -1.218812498677605E-5    2.759380272822513E-5    5.384267311260282E-1   -6.578709563018339E-3   -2.133195551142265E-6    2.376140189407825E-5
                        -9.502228449662223E-6   -2.254644788057566E-6    1.095829415292170E-5    5.800040131589091E-6    2.575153647237601E-5    3.887375862761605E-6    6.034370964848504E-1   -4.531380001321418E-2
