# Supplementary material for: Microwave Imaging for Parkinson’s Disease Detection: A Phantom-Based Feasibility Study Using Temperature-Controlled Dielectric Variations
Source: Sensors (Basel). 2025 Dec 12;25(24):7562. doi: 10.3390/s25247562 (PMC12736638; doi:10.3390/s25247562)
Supplement: Supplementary file 1 [file sensors-25-07562-s001.zip › 40.2.s4p]

#  HZ   S   RI   R     50.00 
! Rohde & Schwarz Vector Network Analyzer 
! Rohde-Schwarz,ZNA26-4Port,1332450024101213,1.95
! Created: UTC 8/28/2025, 1:45:05 PM
! freq[Hz]                re:S11                  im:S11                  re:S12                  im:S12                  re:S13                  im:S13                  re:S14                  im:S14
!                         re:S21                  im:S21                  re:S22                  im:S22                  re:S23                  im:S23                  re:S24                  im:S24
!                         re:S31                  im:S31                  re:S32                  im:S32                  re:S33                  im:S33                  re:S34                  im:S34
!                         re:S41                  im:S41                  re:S42                  im:S42                  re:S43                  im:S43                  re:S44                  im:S44
! 
 5.000000000000000E8    -2.261824051730915E-1    3.471092992879765E-1   -1.524287001934947E-2    1.781919102124142E-2   -4.032706151845917E-2   -1.123249472285183E-2    5.216017190339095E-2    1.577564638686613E-2
                        -1.531452796977184E-2    1.782060910607552E-2   -2.409059219507185E-1    3.256695176297315E-1    1.147406347928834E-2    2.513455515465575E-2   -4.061641008460495E-2   -6.714793935795989E-3
                        -4.034570270232272E-2   -1.126034489609748E-2    1.144507224854530E-2    2.515953577083850E-2   -2.563693444376172E-1    3.438925596301873E-1   -8.361015080731584E-3    1.895578364882572E-2
                         5.217462230887566E-2    1.579721797431551E-2   -4.059664326527071E-2   -6.756146449354936E-3   -8.390622285567901E-3    1.899851693382061E-2   -2.674736136471411E-1    3.376328930430127E-1

 5.125000000000000E8    -2.483993092163864E-1    3.361046750130280E-1    1.216718018499101E-3    9.868997483892144E-3   -3.108275776799284E-2    2.487840193629420E-2    4.498626662875867E-2   -2.932967971678190E-2
                         1.194090155050783E-3    9.860142129041048E-3   -2.757409826613472E-1    3.242469350718835E-1    2.731663806984008E-2    3.854265694916552E-3   -2.859243987030689E-2    2.824878214917280E-2
                        -3.109586177157987E-2    2.487254791079095E-2    2.729175220202387E-2    3.783366326982807E-3   -2.805763230988709E-1    3.447499803234387E-1    6.213324227557453E-3    5.328207516842317E-3
                         4.499007010955499E-2   -2.934955152570575E-2   -2.856748284463965E-2    2.827038079558245E-2    6.246319593158300E-3    5.348105794725731E-3   -2.928455979843625E-1    3.361959017640249E-1

 5.250000000000000E8    -2.986470514720990E-1    3.710662135330642E-1   -6.615071146870315E-3   -1.323343436785506E-3   -1.330633836352270E-3    3.367532832600205E-2    6.041000848255138E-3   -5.049625158425247E-2
                        -6.578666239925590E-3   -1.327056010917438E-3   -3.170744059567306E-1    3.764985058312980E-1    1.518912710099397E-2   -1.492206181102713E-2    2.899398009417519E-3    3.450467601888742E-2
                        -1.376419273295891E-3    3.362288924513994E-2    1.511597099278537E-2   -1.492211330046735E-2   -3.179840127118704E-1    3.949662514169563E-1   -5.655151948281827E-3   -5.188869942210350E-3
                         6.011885954368886E-3   -5.048293276026115E-2    2.864671240187465E-3    3.450058295696500E-2   -5.660083882553527E-3   -5.203951692091402E-3   -3.328969882859703E-1    3.876193779050324E-1

 5.375000000000000E8    -3.001948722254885E-1    4.421439149908215E-1   -1.681006947053495E-2    8.846294621157142E-3    1.863559918882195E-2    1.995695751419864E-2   -2.992134779730118E-2   -3.407259667621097E-2
                        -1.683719285592638E-2    8.915196304709432E-3   -3.014723119143869E-1    4.418537041680679E-1    1.215279865269090E-3   -1.466810301562319E-2    2.162490090060721E-2    1.840981955160307E-2
                         1.866811436767888E-2    1.996972971556066E-2    1.157682549888526E-3   -1.465092504615532E-2   -2.998400751516344E-1    4.617261547934483E-1   -1.530345432384668E-2    5.821054060031322E-3
                        -2.989469349163500E-2   -3.403880953538214E-2    2.156272803406260E-2    1.837267420662017E-2   -1.530606777419137E-2    5.809126758984448E-3   -3.155639127907002E-1    4.611669322270455E-1

 5.500000000000000E8    -2.542243872628175E-1    4.851866512787346E-1   -9.882863784860167E-3    2.652925729281048E-2    1.999581283022127E-2    1.938195136847694E-3   -3.944863231658582E-2   -2.496828910915340E-3
                        -9.930393400447577E-3    2.653494704473513E-2   -2.611187380864297E-1    4.702231156798876E-1   -5.771334676763214E-3   -7.754757737764986E-3    2.234094592966443E-2   -9.719141531910145E-4
                         2.003924447216505E-2    1.960608753907615E-3   -5.785892432048662E-3   -7.698184034412103E-3   -2.532648122286390E-1    4.906111372389494E-1   -8.485428152215084E-3    2.133589239313355E-2
                        -3.942178554642681E-2   -2.497256215770286E-3    2.230657575948662E-2   -9.858030196601133E-4   -8.463259122714669E-3    2.131548531913449E-2   -2.562020391477912E-1    4.945108197118934E-1

 5.625000000000000E8    -2.154153812265921E-1    4.793141801442113E-1    1.590997984716344E-2    3.083908317221947E-2    1.161208279980753E-2   -4.983168595130525E-3   -2.581420106344018E-2    2.116887536135979E-2
                         1.590993459254635E-2    3.088200689404529E-2   -2.336134201740632E-1    4.736942150494755E-1   -2.584746397559340E-3   -6.815494544550861E-4    1.083576456485386E-2   -9.601599664611212E-3
                         1.161610199553354E-2   -5.061241902121800E-3   -2.515508137626642E-3   -7.489409775202030E-4   -2.195442270071044E-1    4.866462975678404E-1    1.353622464429383E-2    2.218085824112900E-2
                        -2.577969058960468E-2    2.118578270588228E-2    1.087755767400332E-2   -9.573069511142845E-3    1.355135974343368E-2    2.215374457228726E-2   -2.154801004758666E-1    4.777824961903513E-1

 5.750000000000000E8    -2.162038165305754E-1    4.740711083198598E-1    3.186894478033642E-2    5.774913044163608E-3    9.833349668996245E-3   -4.314631687162718E-3   -5.671065208424891E-3    2.659262757051780E-2
                         3.186407103155253E-2    5.731545767439929E-3   -2.227353731105616E-1    4.800328467176844E-1    2.017916594382427E-3   -3.920027279527936E-3    5.976308722243316E-3   -5.883635106301894E-3
                         9.806507493320800E-3   -4.320219114782644E-3    2.000273824473148E-3   -3.952612744950622E-3   -2.138774844909790E-1    4.841018687172812E-1    2.080096907141607E-2    4.236957859334767E-4
                        -5.698509490389279E-3    2.664583818043640E-2    5.994129257914461E-3   -5.922956706710995E-3    2.079005932681169E-2    4.632188784865027E-4   -2.186741013909191E-1    4.706973245265654E-1

 5.875000000000000E8    -2.146262007890992E-1    5.011049105084555E-1    1.721867013470504E-2   -1.491281799245260E-2    1.146618868531283E-2   -9.774405328917888E-3    6.912724656270753E-3    2.058069216219617E-2
                         1.726007402477125E-2   -1.488768853098425E-2   -2.063341037227829E-1    5.006114329687262E-1   -8.887873403935719E-4   -9.181721965855309E-3    9.058262493877683E-3   -8.702271458397493E-3
                         1.149513018918601E-2   -9.818973712931129E-3   -8.752891979085489E-4   -9.142268129143356E-3   -2.052061286680348E-1    5.041783804460283E-1    5.471131150461704E-3   -9.622027116382072E-3
                         6.855866478208762E-3    2.056080571099678E-2    9.098611990866886E-3   -8.659932984116729E-3    5.469129612194653E-3   -9.604908108274803E-3   -2.116599169853379E-1    4.993672975409244E-1

 6.000000000000000E8    -1.837916473224050E-1    5.305097458663053E-1   -1.591089144469433E-3   -9.737977472880223E-3    5.815770627006193E-3   -1.958793526574180E-2    1.344228696445631E-2    1.673860438169699E-2
                        -1.599674716153286E-3   -9.700066438390996E-3   -1.730014418439219E-1    5.160359288815859E-1   -1.028680365753660E-2   -1.141084209957152E-2    5.196017059967919E-3   -1.889378504465729E-2
                         5.830834983726806E-3   -1.963594701210482E-2   -1.032760173446207E-2   -1.138294959828912E-2   -1.742542755215608E-1    5.238246070258944E-1   -5.179460638010695E-3    1.341428697652507E-3
                         1.342818680402557E-2    1.669924614907271E-2    5.145642988060665E-3   -1.891362308651739E-2   -5.172502436445160E-3    1.339294038483214E-3   -1.707900097569449E-1    5.227512921545612E-1

 6.125000000000000E8    -1.370639132813621E-1    5.380994061399993E-1    1.792084158920525E-3    6.019675244037422E-3   -1.024160141489596E-2   -2.343456574565327E-2    2.514693340737549E-2    9.654896782307916E-3
                         1.796131186424748E-3    6.004791846344725E-3   -1.355111733406322E-1    5.176955900017949E-1   -2.135250029292536E-2    1.055138799902746E-3   -1.216882696774591E-2   -2.371121978251034E-2
                        -1.029137176916210E-2   -2.349113288543795E-2   -2.135285842715874E-2    1.050038361531483E-3   -1.332631919931174E-1    5.248258993763154E-1    6.328441752426223E-3    1.414443919604829E-2
                         2.518283908970895E-2    9.606777904949062E-3   -1.217857101660630E-2   -2.366453882044992E-2    6.329158865104795E-3    1.414221114707212E-2   -1.207708944629483E-1    5.135269329534057E-1

 6.250000000000000E8    -9.646143673512868E-2    5.211285100420580E-1    1.869876624084853E-2    1.039512098549725E-3   -2.675839163097736E-2   -1.078327906209104E-2    2.963658670100586E-2   -1.181787644076051E-2
                         1.870902674321931E-2    1.017305147871554E-3   -9.749733968134235E-2    5.048100274779159E-1   -1.241814537312818E-2    1.951899568219897E-2   -2.986331250814469E-2   -8.092324547308931E-3
                        -2.677207576101129E-2   -1.077787152041867E-2   -1.237450425621211E-2    1.953069742011231E-2   -9.838314140957687E-2    5.062067167349708E-1    2.473150467776699E-2    2.358518189303004E-3
                         2.964790526977620E-2   -1.184357077447175E-2   -2.986020406361053E-2   -8.088195929632900E-3    2.470449140428070E-2    2.379378562162140E-3   -9.394551964147325E-2    4.810441239183302E-1

 6.375000000000000E8    -7.886634518990043E-2    4.964116143697285E-1    1.669033220412505E-2   -2.059123528815744E-2   -2.696187030090910E-2    1.076965574891955E-2    1.312743872663273E-2   -2.922543850458887E-2
                         1.672672597689499E-2   -2.056709948331831E-2   -7.782798250478387E-2    4.774411394107632E-1    8.474879363463415E-3    1.908930355049350E-2   -2.678569189671610E-2    1.656660000008963E-2
                        -2.700317430133266E-2    1.078093456485779E-2    8.527903390553763E-3    1.903889690543005E-2   -8.692602919811207E-2    4.823477710565244E-1    1.826772487338709E-2   -2.173474692143035E-2
                         1.315181650871911E-2   -2.925724397607815E-2   -2.671847167625131E-2    1.654547483399698E-2    1.826866539420812E-2   -2.167793340091753E-2   -9.647581453610232E-2    4.583091719462650E-1

 6.500000000000000E8    -7.321190803679545E-2    4.903227801707681E-1   -6.676086335157358E-3   -2.633432322288802E-2   -1.308567107429284E-2    2.500518531078872E-2   -6.424902328336385E-3   -3.008045507864081E-2
                        -6.709846130076725E-3   -2.629284018701246E-2   -7.508743993376682E-2    4.658544900285165E-1    1.524423512515889E-2    1.190363254910172E-3   -7.478008199409249E-3    2.886989543803728E-2
                        -1.310426014122291E-2    2.502844849932576E-2    1.521271285351997E-2    1.148909442201804E-3   -8.279968104264505E-2    4.781437086687723E-1   -5.915188437570081E-3   -2.414155046887845E-2
                        -6.394349790818004E-3   -3.011091857302682E-2   -7.420322890468330E-3    2.887866716660463E-2   -5.875644933505156E-3   -2.407567991023512E-2   -9.649906317656423E-2    4.638035287093012E-1

 6.625000000000000E8    -5.080643135346968E-2    4.933700300393351E-1   -1.902919562205671E-2   -8.590826481647556E-3    6.076857840257308E-3    2.639206647142376E-2   -2.426306234345341E-2   -2.330461452291115E-2
                        -1.899016447182057E-2   -8.553223496320253E-3   -5.976966913225495E-2    4.665308025062564E-1    2.067887904098653E-3   -7.538094715823254E-3    1.300555233549859E-2    2.468489777732888E-2
                         6.106194031286181E-3    2.640705093364940E-2    2.074948709399616E-3   -7.561999669907006E-3   -6.594451075368293E-2    4.799281494060947E-1   -1.432637873602623E-2   -6.608450734991458E-3
                        -2.428989279396596E-2   -2.332854292614156E-2    1.299867235862880E-2    2.467631839977013E-2   -1.432637796647621E-2   -6.624563517382678E-3   -7.188395413351216E-2    4.702719620674814E-1

 6.750000000000000E8    -1.857439847498840E-2    4.826538956220938E-1   -1.053173720281527E-2    4.385700973573291E-3    1.945514864613443E-2    1.441504939990576E-2   -3.850399507784259E-2   -2.151640816431422E-3
                        -1.050538223720410E-2    4.424979671167612E-3   -3.060436383736935E-2    4.581678400035583E-1   -5.260710308137866E-3    2.254537364018685E-3    2.299753712317897E-2    8.070019721537232E-3
                         1.950964341738733E-2    1.442428666750042E-2   -5.291511081782676E-3    2.191258291048459E-3   -4.037120870707125E-2    4.746021342367759E-1   -4.417248730137673E-3    2.091351750810448E-3
                        -3.847644494151944E-2   -2.154227069692476E-3    2.295745038331959E-2    8.072704047517931E-3   -4.434574193364266E-3    2.085301167645119E-3   -4.023166342032126E-2    4.588938377735043E-1

 6.875000000000000E8     9.158343285302371E-3    4.562212608664791E-1   -7.000341894253572E-4    2.217224832409429E-3    2.026708519822417E-2    8.672535859751920E-4   -3.117158155605689E-2    2.743628200074359E-2
                        -7.130658156276663E-4    2.193795095251036E-3   -4.282846950068757E-3    4.297512823617443E-1    2.846795119136922E-3    9.738154437415790E-3    1.829841370117129E-2   -5.929672482652779E-3
                         2.031536944378092E-2    8.742062589725219E-4    2.812652248175711E-3    9.712270247743449E-3   -1.511080554143162E-2    4.552523320351409E-1    2.304889894997908E-3   -4.819710184022712E-3
                        -3.116571430404492E-2    2.745792821567188E-2    1.825149791016252E-2   -5.942733431041960E-3    2.304689980198225E-3   -4.823572216827862E-3   -1.699542731653894E-2    4.327874271198998E-1

 7.000000000000000E8     2.049491540666437E-2    4.199650467537212E-1   -1.013622440986796E-3   -5.666213562221068E-3    1.724565209190161E-2   -8.157596166489586E-3   -2.286493780670830E-3    4.151738252520765E-2
                        -9.827688703132234E-4   -5.650181210474242E-3    1.332083336482060E-3    3.939696742644833E-1    1.330485237696995E-2    3.930610823779091E-3    1.102932644371498E-2   -1.156402500424522E-2
                         1.724404315418205E-2   -8.156958266757480E-3    1.328494333533022E-2    3.922107034726170E-3   -2.931526236235639E-3    4.279042358015839E-1   -5.477725016808850E-3   -1.285735827191813E-2
                        -2.313862559521694E-3    4.153221879548655E-2    1.100517030934804E-2   -1.156811830325352E-2   -5.491154127937341E-3   -1.283622959195528E-2   -9.402873844993399E-3    4.041171685935709E-1

 7.125000000000000E8     1.268001980160004E-2    3.930381522713395E-1   -1.039501725087080E-2   -6.897657961676050E-3    1.041480655920583E-2   -1.661205452625846E-2    2.509718035721013E-2    2.945331481347625E-2
                        -1.038871312857214E-2   -6.886525011276456E-3   -7.997599621401990E-3    3.727454674161108E-1    1.312826268823209E-2   -9.227122482826202E-3    3.826631979866217E-3   -1.446038764456161E-2
                         1.040532735914140E-2   -1.659644278439485E-2    1.314151042563915E-2   -9.247159023851171E-3   -3.322491526172488E-3    4.080153624288079E-1   -1.753516813305192E-2   -6.127719218891299E-3
                         2.512357775535048E-2    2.945086744611561E-2    3.856740039396358E-3   -1.443443716808995E-2   -1.750876283970608E-2   -6.160247922577768E-3   -1.105759966287747E-2    3.861450483033854E-1

 7.250000000000000E8     8.472181622329336E-3    3.848863148915801E-1   -1.539624008339894E-2    3.452683887750642E-3   -1.062991544126746E-3   -1.890219108117497E-2    3.463773474792954E-2    6.648773991711326E-3
                        -1.542281365569637E-2    3.488551669374700E-3   -8.618058861641882E-3    3.671569247540579E-1    6.137687507290345E-4   -1.637489018136713E-2   -3.543366464750489E-3   -1.327171541434925E-2
                        -1.120301049920787E-3   -1.893865857868283E-2    6.034553580299142E-4   -1.640284263036715E-2    1.583061626928028E-3    4.004409204696065E-1   -1.678662600802921E-2    7.748902662729045E-3
                         3.464695677376048E-2    6.639574824554019E-3   -3.574549826546076E-3   -1.329533365281897E-2   -1.679745001461412E-2    7.750975831037050E-3   -5.216037271924699E-3    3.767659737547455E-1

 7.375000000000000E8     1.919066962913654E-2    3.760079885924576E-1   -8.381766072982879E-3    1.239146857692371E-2   -1.054496626657680E-2   -1.489035930111787E-2    3.098643135164325E-2   -1.424374449697320E-2
                        -8.419654503669247E-3    1.234353913551286E-2    5.443069543758408E-3    3.541622078235500E-1   -1.178674986405336E-2   -8.639870865737228E-3   -8.817953775166577E-3   -9.998687814242620E-3
                        -1.054029848281273E-2   -1.488782421057334E-2   -1.179747520061790E-2   -8.637289128123461E-3    1.993804150009297E-2    3.864328348301495E-1   -6.587664774232824E-3    1.385360664023344E-2
                         3.095777002042427E-2   -1.421873563481829E-2   -8.801940891070958E-3   -9.997085795560997E-3   -6.569309276228803E-3    1.383204153594749E-2    9.994714566391652E-3    3.601863617864974E-1

 7.500000000000000E8     3.479394125947071E-2    3.522585719829374E-1    5.217461796139248E-4    1.134199194747580E-2   -1.718911395384189E-2   -7.108651429003183E-3    1.623796472358320E-2   -3.053508799849044E-2
                         5.161199191069581E-4    1.139087593818036E-2    1.451327067307582E-2    3.235007225303717E-1   -9.790688359764613E-3    5.043822725489045E-3   -1.352212884917426E-2   -5.008956001867597E-3
                        -1.720353826989575E-2   -7.094864924507805E-3   -9.818958255954361E-3    5.068969939574603E-3    3.513430919838528E-2    3.541877817694890E-1    1.488162863205936E-3    1.009237393365418E-2
                         1.623119671565589E-2   -3.054201805081695E-2   -1.351425863823611E-2   -4.980828307709678E-3    1.467076141822395E-3    1.008311891909672E-2    2.224171189060636E-2    3.278441910127681E-1

 7.625000000000000E8     3.497426380706024E-2    3.142770568748597E-1    3.457652266358035E-3    6.076207571638175E-3   -1.900904286109682E-2    4.382829300073165E-3   -6.271733045943490E-3   -3.421382214965386E-2
                         3.521220511183930E-3    6.075864791938197E-3    2.173740638432581E-3    2.898716497296302E-1    2.445731879585120E-3    6.644009398828471E-3   -1.557970070454643E-2    4.139790194275729E-3
                        -1.902564195598039E-2    4.350771233088390E-3    2.450519990387737E-3    6.647813455774986E-3    2.889692679036293E-2    3.156042991347517E-1    1.576879674643983E-3    4.913318206862831E-3
                        -6.270130375518553E-3   -3.422147139998919E-2   -1.557731484028924E-2    4.160475763406294E-3    1.584562229751540E-3    4.901898236928427E-3    1.388915243902096E-2    2.869234815867722E-1

 7.750000000000000E8     1.130938068430864E-2    2.880184267701230E-1    8.916102147642178E-4    3.355813349111395E-3   -1.243190002068629E-2    1.584706451074525E-2   -2.665086733453193E-2   -2.314634689643241E-2
                         9.200666473031139E-4    3.373865141604464E-3   -2.128215574052126E-2    2.753696622657006E-1    5.422808070993186E-3   -3.581148045274842E-3   -9.691706213722305E-3    1.404067012574220E-2
                        -1.243390519776904E-2    1.587281612221518E-2    5.434968880824156E-3   -3.568986333371286E-3    7.539389163797144E-3    2.944288305860682E-1   -1.037837857970330E-3    5.515031845818908E-3
                        -2.661971907859542E-2   -2.316304125796411E-2   -9.689148121005464E-3    1.405305109808103E-2   -1.058611125454493E-3    5.505811125587945E-3   -1.423543424606959E-2    2.634273037262797E-1

 7.875000000000000E8    -7.114443516069423E-3    2.865915841072114E-1   -6.051397778163482E-4    6.434684641596283E-3    8.905896504075904E-4    1.975055643390908E-2   -3.572885266519397E-2   -5.921747884111012E-4
                        -5.965880700077612E-4    6.444273444788664E-3   -3.294031641097765E-2    2.728300555116687E-1   -3.266121661553504E-3   -8.273325642039758E-3    2.224426214999311E-3    1.674016003324577E-2
                         9.185294850119765E-4    1.979236401956053E-2   -3.268939081986240E-3   -8.272151300048689E-3   -4.507275208151916E-3    2.875168673871935E-1    1.092580560635219E-3    8.883345995258359E-3
                        -3.574073807106324E-2   -5.869077378087072E-4    2.252641724081129E-3    1.675202638057290E-2    1.103684711548606E-3    8.868091430554809E-3   -3.427699563276055E-2    2.611067082682090E-1

 8.000000000000000E8    -6.406154807322839E-3    2.836704788526094E-1    3.247406370185196E-3    9.628279254094990E-3    1.319035053659917E-2    1.341410625580979E-2   -2.693129475653772E-2    2.256870839533621E-2
                         3.315245298871893E-3    9.642871241576922E-3   -3.678689304128539E-2    2.631638931857652E-1   -1.080660089193280E-2   -1.502656663359981E-3    1.270681512783147E-2    9.867413241193728E-3
                         1.320044568616601E-2    1.343462009314254E-2   -1.082664776674218E-2   -1.452789750287813E-3   -9.477487683370164E-3    2.744478454317429E-1    5.734581615322426E-3    8.791377099861469E-3
                        -2.693379069969978E-2    2.257430029018886E-2    1.274301457601118E-2    9.852022814845814E-3    5.741851177197782E-3    8.785027292652278E-3   -3.931095425273938E-2    2.566409708512903E-1

 8.125000000000000E8    -6.424246687572974E-3    2.635415438080299E-1    1.063533867242565E-2    8.980626883397751E-3    1.697107003435344E-2    4.441776335229982E-4   -5.977193368502611E-3    3.315150789834509E-2
                         1.066484203759854E-2    8.990981665642871E-3   -4.832006335442064E-2    2.467394152876946E-1   -7.965287606414313E-3    8.131212862938218E-3    1.372486194877979E-2   -2.677076344468884E-3
                         1.696506623711358E-2    4.310960388676177E-4   -7.960050597845752E-3    8.132383570194860E-3   -2.249574357842643E-2    2.557431814835941E-1    1.056680055550773E-2    6.513700083264571E-3
                        -5.984547071699828E-3    3.316220423377672E-2    1.373380039248441E-2   -2.698907194295325E-3    1.056621006176569E-2    6.512782759375000E-3   -4.661107476285726E-2    2.388578620173547E-1

 8.250000000000000E8    -2.519556486305840E-2    2.389942436631529E-1    1.657962741485828E-2   -1.911366071533019E-4    1.006033937347786E-2   -9.504292825412408E-3    1.551599510289554E-2    2.845502845379548E-2
                         1.660095704922492E-2   -2.255053472191811E-4   -6.973764095229039E-2    2.363759705905485E-1    1.216042911312489E-3    1.077010136989445E-2    4.789780628265974E-3   -9.103434450788480E-3
                         1.008410262037882E-2   -9.490987847681438E-3    1.233603544571160E-3    1.075391071484225E-2   -4.601689938882066E-2    2.431343905905770E-1    1.397259577353907E-2   -1.082594140460042E-3
                         1.550109369916102E-2    2.846588017448739E-2    4.813169835150797E-3   -9.093335686681039E-3    1.394712476645845E-2   -1.113619830693183E-3   -7.181816192401841E-2    2.211477787156566E-1

 8.375000000000000E8    -5.737270268413290E-2    2.302272571823024E-1    1.065681370588426E-2   -1.122429713310174E-2    7.227067684743833E-4   -9.936883033108445E-3    2.854094100491800E-2    1.204714943421749E-2
                         1.069780232474414E-2   -1.120515691119701E-2   -9.123946415156250E-2    2.368453581840982E-1    7.967587270230808E-3    4.326158246001422E-3   -2.580465358590576E-3   -5.268711672847944E-3
                         7.217215121289552E-4   -9.935310683626158E-3    7.980548063332432E-3    4.343106584687246E-3   -7.180565275713864E-2    2.433284954646877E-1    8.233071277082360E-3   -8.890899340590964E-3
                         2.855137744051413E-2    1.207060010942197E-2   -2.550020588906480E-3   -5.267732403729302E-3    8.211841097512079E-3   -8.903585675572288E-3   -1.052678883829373E-1    2.231236117857580E-1

 8.500000000000000E8    -8.277181054435152E-2    2.399232920740934E-1    1.495718049048826E-4   -1.076297291863393E-2   -3.168297745491248E-3   -5.518356424610590E-3    2.892323749671947E-2   -7.309456632038273E-3
                         1.361802169117727E-4   -1.076465961211052E-2   -1.071566622768069E-1    2.431593706626100E-1    4.959685933063002E-3   -3.559914114454286E-3   -1.580286519135069E-3    5.157126228562644E-5
                        -3.166391472852103E-3   -5.528521420118475E-3    4.941606109688771E-3   -3.552123742956785E-3   -8.964564588625802E-2    2.531690493890065E-1    9.573514490880065E-4   -6.818163163016380E-3
                         2.891883784738847E-2   -7.297655824289683E-3   -1.565122136245023E-3    9.425698531779986E-5    9.642374547883729E-4   -6.822715196785401E-3   -1.247839452735265E-1    2.416781231763303E-1

 8.625000000000000E8    -9.226763670552969E-2    2.515576733444405E-1   -2.360814730789307E-3   -4.482121597535284E-3   -3.367841354965462E-3   -2.650969102403999E-3    1.855022879993330E-2   -2.327788495812345E-2
                        -2.388188947308838E-3   -4.491611905544817E-3   -1.173219991303174E-1    2.498639997077314E-1   -2.098980411261705E-3   -2.593323139183168E-3    1.873195219471105E-3   -5.579640071345322E-4
                        -3.359633190383573E-3   -2.663405925688150E-3   -2.091451097170390E-3   -2.561501879333285E-3   -9.776319208619785E-2    2.630436263824515E-1    1.625404538438564E-3   -2.971403541207567E-3
                         1.857290109217858E-2   -2.325626759119095E-2    1.909241739039245E-3   -5.509802391906678E-4    1.600714985697337E-3   -2.948222290109616E-3   -1.265615268614560E-1    2.549304722390906E-1

 8.750000000000000E8    -9.775669300377787E-2    2.533270291643742E-1    7.120611196125931E-4   -2.473343312447860E-3   -3.057983776749990E-3   -1.028476470908112E-3   -5.184954639836571E-4   -2.975393434078677E-2
                         7.018020038350039E-4   -2.482427468930815E-3   -1.256967246746321E-1    2.542295406265577E-1   -1.774709577411643E-3    3.494778939795730E-3    1.332431631045362E-3   -3.615187209275596E-3
                        -3.040886960403858E-3   -1.053182072789419E-3   -1.751206639651392E-3    3.518225065059520E-3   -1.016887287042728E-1    2.674592553735334E-1    4.022432140699823E-3   -4.596087261793563E-3
                        -5.221989890987532E-4   -2.974966187149663E-2    1.332617951436461E-3   -3.622283470933009E-3    4.060941695871723E-3   -4.616724657040484E-3   -1.291593487658007E-1    2.545302883790124E-1

 8.875000000000000E8    -1.111678510672703E-1    2.534922683981234E-1    2.001820872495894E-3   -5.813642040483596E-3   -2.320328303024079E-3   -1.929906776641432E-4   -1.893896436506225E-2   -2.170584064171818E-2
                         2.018064568879290E-3   -5.817366017158305E-3   -1.363205843866340E-1    2.577955549915518E-1    3.846221393775527E-3    4.043822869910542E-3   -1.598004942050649E-3   -4.276175952118976E-3
                        -2.356436366095118E-3   -2.014151712967075E-4    3.849294813227860E-3    4.071437365970668E-3   -1.092517331081803E-1    2.679627086552623E-1    2.436330972322850E-3   -9.130160942075013E-3
                        -1.891351698716015E-2   -2.173977846548579E-2   -1.567162852990740E-3   -4.269102051791285E-3    2.424434747921490E-3   -9.104797121849872E-3   -1.433791367801502E-1    2.551188219118894E-1

 9.000000000000000E8    -1.278617140870097E-1    2.633392950916464E-1   -2.511447633267350E-3   -8.823842322424556E-3   -2.198947437598014E-3   -1.949072564496778E-4   -2.733106444542219E-2   -4.734183373837877E-3
                        -2.502310352912701E-3   -8.842182350141147E-3   -1.502750779831864E-1    2.658438137244821E-1    6.214144157229796E-3   -7.640232469762239E-4   -3.923402742082858E-3   -2.909509107575143E-3
                        -2.187151743065842E-3   -2.123179726942764E-4    6.207762502023415E-3   -7.796673815528010E-4   -1.224409018125390E-1    2.731625990481992E-1   -4.090682984266472E-3   -1.065663195385894E-2
                        -2.733925504954155E-2   -4.764303884835911E-3   -3.934532979790928E-3   -2.927888842470880E-3   -4.086348694368194E-3   -1.062677926379654E-2   -1.586794238712020E-1    2.682919196047883E-1

 9.125000000000000E8    -1.371608073254668E-1    2.817727105336094E-1   -8.287352476657867E-3   -5.873690080658058E-3   -3.075784296829171E-3    3.421256954347556E-4   -2.339792675034574E-2    1.340708299294771E-2
                        -8.296117871412791E-3   -5.888228126282819E-3   -1.607074615725205E-1    2.820786561853758E-1    3.306826840039870E-3   -4.705774557567917E-3   -5.442244913398012E-3   -6.196032707290562E-4
                        -3.051665163697741E-3    3.900502139067774E-4    3.311928863786366E-3   -4.706393325686556E-3   -1.323475834584139E-1    2.879660717423793E-1   -9.531610385182408E-3   -6.000578923080102E-3
                        -2.341213372240367E-2    1.341526949759724E-2   -5.421996077544884E-3   -5.954988040528755E-4   -9.514655407503517E-3   -5.989779411531516E-3   -1.628176347145564E-1    2.878144279751056E-1

 9.250000000000000E8    -1.363618691932856E-1    2.995096454111672E-1   -9.660716661372902E-3    4.199205869665699E-4   -3.275684052486573E-3    2.673426683354965E-3   -8.587699511621482E-3    2.449741858453891E-2
                        -9.687022230304782E-3    3.825020015976336E-4   -1.613672808326345E-1    2.997278131500421E-1   -3.654323232383232E-4   -4.301615363821030E-3   -5.432247684179306E-3    3.024503602661972E-3
                        -3.305579655379077E-3    2.683891298394555E-3   -3.632609839043209E-4   -4.307199576339456E-3   -1.316773696572540E-1    3.042900700582831E-1   -1.009042332329874E-2    2.147008433457281E-4
                        -8.600825557453892E-3    2.451988373911284E-2   -5.429035822183385E-3    3.056932304229134E-3   -1.006957282908730E-2    2.081881934460513E-4   -1.577066451683073E-1    3.015209161604765E-1

 9.375000000000000E8    -1.308554514825566E-1    3.104852600179061E-1   -6.255263181405546E-3    5.486021788238043E-3   -8.655638289070607E-4    4.973352871588243E-3    9.318705430513894E-3    2.240720412523284E-2
                        -6.254741973431122E-3    5.466965603266742E-3   -1.563504198481625E-1    3.111704760342045E-1   -1.425286523763974E-3   -2.578411081391572E-3   -2.392518174142389E-3    6.061425080453879E-3
                        -8.728735369856659E-4    4.957333162326004E-3   -1.426012272976739E-3   -2.570740124291811E-3   -1.254794001085597E-1    3.129153127245677E-1   -6.859564043113458E-3    4.997154589985649E-3
                         9.340308045443635E-3    2.241533850563740E-2   -2.389995330382117E-3    6.103314148248916E-3   -6.872511420317777E-3    5.012136245705514E-3   -1.527150702051629E-1    3.069995347304412E-1

 9.500000000000000E8    -1.274037721557173E-1    3.152256125087999E-1   -4.650538365509414E-4    5.945215345057657E-3    3.105940795559863E-3    4.302841688007901E-3    1.954311312448298E-2    9.225818980272010E-3
                        -4.572381517224499E-4    5.923009861767644E-3   -1.527737292371713E-1    3.166719700699967E-1   -1.604285696725598E-3   -1.706011595029660E-3    2.064242859506335E-3    5.992136379616804E-3
                         3.125068390770976E-3    4.273559846008905E-3   -1.607172221293319E-3   -1.702580249347178E-3   -1.231025767491914E-1    3.150357448402804E-1   -1.479396526344313E-3    5.599740542820468E-3
                         1.955061899487624E-2    9.247603796548336E-3    2.076097711665771E-3    6.004096868825360E-3   -1.483012440672537E-3    5.613768807367575E-3   -1.530379545307253E-1    3.098187935552663E-1

 9.625000000000000E8    -1.290139725672718E-1    3.197664244548112E-1    2.280621722503398E-3    1.683964430803982E-3    4.787343750836111E-3    2.598400053715905E-4    1.759987716570009E-2   -4.593108223176486E-3
                         2.260849550568545E-3    1.671222156088774E-3   -1.531758623978077E-1    3.220732435674762E-1   -1.655123223023875E-3   -1.004519467662648E-3    4.798664345628855E-3    2.752991990602580E-3
                         4.788043462915693E-3    2.747936154459546E-4   -1.660977221365711E-3   -1.011653466765032E-3   -1.267473803315595E-1    3.190541660882825E-1    8.466331609841650E-4    1.951808403036059E-3
                         1.758699100139753E-2   -4.614489504130993E-3    4.780206081426191E-3    2.741318492860937E-3    8.640596587104474E-4    1.947607560936919E-3   -1.566669143119434E-1    3.163860157348690E-1

 9.750000000000000E8    -1.311133776757614E-1    3.288713330768244E-1   -6.393124880110574E-4   -1.655834363503882E-3    2.154355072015329E-3   -2.861611050139220E-3    9.579230961262805E-3   -1.136152338207637E-2
                        -6.276368996453727E-4   -1.642686438184300E-3   -1.533304321555733E-1    3.312885167843630E-1   -1.240863263934599E-3   -6.708243678885570E-4    3.951140410442768E-3   -6.486010463688675E-4
                         2.133664811157154E-3   -2.866691986410168E-3   -1.270430118394230E-3   -6.956502322512316E-4   -1.290703376880109E-1    3.292356311547469E-1   -1.641174787096011E-3   -3.449069080611743E-4
                         9.608323161982939E-3   -1.138919417642761E-2    3.962360815122099E-3   -6.443947758147934E-4   -1.665689425434298E-3   -3.278581858225628E-4   -1.569449330106852E-1    3.273675600527056E-1

 9.875000000000000E8    -1.278873405308520E-1    3.405343506468910E-1   -4.295421461643684E-3    7.162753615943902E-4   -1.170125095648594E-3   -1.570520811115512E-3    2.177905660473589E-3   -1.272780280754283E-2
                        -4.297614325667407E-3    6.983679849006933E-4   -1.485378450272342E-1    3.415477103542777E-1   -1.288799838636948E-3   -1.492542710164033E-3    1.867972962373969E-3   -1.082128645972842E-3
                        -1.161682823749155E-3   -1.568208665031704E-3   -1.287189334183522E-3   -1.481504166163142E-3   -1.241516857435838E-1    3.404947163448170E-1   -4.108481838874868E-3    2.121622897154883E-3
                         2.178679720415224E-3   -1.269913189303765E-2    1.866068447167950E-3   -1.100174668213464E-3   -4.118200716251351E-3    2.107710410015731E-3   -1.512337153092179E-1    3.377751126435424E-1

 1.000000000000000E9    -1.189004095877865E-1    3.484781816340202E-1   -2.867329456174399E-3    5.148873819965605E-3   -4.183168045373010E-4    1.408935805854512E-3   -4.392372442883955E-3   -1.132286053619761E-2
                        -2.838579142330424E-3    5.169377693117183E-3   -1.404015254264074E-1    3.475244627843623E-1   -3.568894391270686E-3   -1.806101675839102E-3    2.253955521418099E-3   -1.923378773559691E-4
                        -3.810665132525766E-4    1.427234262547000E-3   -3.579042936759542E-3   -1.803994833731387E-3   -1.148451263988022E-1    3.456626863617862E-1   -2.291521830947580E-3    5.766017660098099E-3
                        -4.359982605037180E-3   -1.133339529168267E-2    2.218307522343655E-3   -2.132443233766177E-4   -2.300921157104434E-3    5.756160595276798E-3   -1.426468072306224E-1    3.427125066102947E-1

 1.012500000000000E9    -1.097196141047690E-1    3.501463479158775E-1    1.778385142650331E-3    5.521048059285111E-3    2.653979595415755E-3    9.496236810428901E-4   -9.447365461273465E-3   -6.792988120061523E-3
                         1.771460250115604E-3    5.513397268864684E-3   -1.343227639887008E-1    3.484428937272153E-1   -5.733763596609722E-3    1.626040609355698E-3    3.721941166811015E-3   -2.021296382775939E-3
                         2.653206659547224E-3    9.477702070794879E-4   -5.743445483436240E-3    1.635893488019918E-3   -1.083503451065678E-1    3.448919287246967E-1    1.983775741201488E-3    5.828508564025121E-3
                        -9.447887808891968E-3   -6.815109214281967E-3    3.717675642848260E-3   -2.001738297428067E-3    1.951558024021535E-3    5.833320647391622E-3   -1.369853945887682E-1    3.423970855158264E-1

 1.025000000000000E9    -1.052015878916658E-1    3.487618678781937E-1    3.814315113988649E-3    2.142816460052112E-3    3.092797994518036E-3   -2.461863324312529E-3   -1.102207548934127E-2   -5.080829911212340E-4
                         3.800530366869572E-3    2.130786552781571E-3   -1.334436748044361E-1    3.485627341329122E-1   -3.110174140026388E-3    6.039379773127520E-3    1.987912680945594E-3   -5.399002730689255E-3
                         3.115327828434183E-3   -2.465695214373691E-3   -3.112134378228153E-3    6.025702870788741E-3   -1.075473481974775E-1    3.436260446614053E-1    3.840810329522661E-3    2.730115185946799E-3
                        -1.102073218575708E-2   -5.313864373739170E-4    1.994086264047385E-3   -5.406668370579703E-3    3.861231981055370E-3    2.731498300618826E-3   -1.373151048179090E-1    3.420670843392486E-1

 1.037500000000000E9    -1.048304946676713E-1    3.501770877181435E-1    2.120392120644574E-3   -2.416362956962522E-4    7.963492744619324E-5   -4.587041708307937E-3   -9.357977807019399E-3    5.304394405942877E-3
                         2.140253640921131E-3   -2.672608830695908E-4   -1.352141730026163E-1    3.525319253566108E-1    2.025780104761178E-3    5.998883249830606E-3   -2.536113350782360E-3   -6.029543245425682E-3
                         1.098259135024219E-4   -4.580571578514630E-3    2.028681899327318E-3    6.010469984493916E-3   -1.091513612680081E-1    3.469845246678991E-1    2.596066856718497E-3    6.889811379835739E-4
                        -9.355044887059249E-3    5.283412347741066E-3   -2.550310428503904E-3   -6.011868765771470E-3    2.600434594051352E-3    7.054906329174479E-4   -1.397460998772839E-1    3.466444992363848E-1

 1.050000000000000E9    -1.030602364793217E-1    3.551285153825376E-1    3.505854512303722E-4    3.846179799123251E-4   -3.373961343887445E-3   -3.294324364654455E-3   -4.957727851660018E-3    9.715417211941843E-3
                         3.489408176875761E-4    4.018478946407594E-4   -1.345125006599307E-1    3.593372946711036E-1    4.285006307730055E-3    2.432076114896707E-3   -6.073280779961465E-3   -2.794543969168412E-3
                        -3.383151602745936E-3   -3.283699274149514E-3    4.252601647805324E-3    2.434544205537528E-3   -1.075774105906048E-1    3.530639949781537E-1    1.563174697699273E-3    1.215294185128109E-3
                        -4.976927149071711E-3    9.704412354442979E-3   -6.050257651676784E-3   -2.802095440351960E-3    1.567982704202833E-3    1.202837505149482E-3   -1.386464711355501E-1    3.537079713969760E-1

 1.062500000000000E9    -9.855448295364751E-2    3.587211332893734E-1    7.484843359374370E-4    1.934848852153566E-3   -4.420534400656871E-3   -1.934268177861091E-5    1.804401133995126E-3    1.104407659089782E-2
                         7.355156366642998E-4    1.932113081600129E-3   -1.308188107166324E-1    3.643423311448931E-1    3.177723966385794E-3   -1.840847432896037E-4   -6.059086055190639E-3    1.787907837492127E-3
                        -4.444088836405028E-3   -1.128888326816568E-6    3.150118033038516E-3   -2.141129845953310E-4   -1.035547348722182E-1    3.568403576129010E-1    2.457544103795711E-3    1.915144807574543E-3
                         1.803468037854362E-3    1.104697276047248E-2   -6.079401194564473E-3    1.792945807017299E-3    2.455779107413484E-3    1.877749910941827E-3   -1.350772842628427E-1    3.581774876881599E-1

 1.075000000000000E9    -9.508341757136703E-2    3.588419264141697E-1    2.444971376418590E-3    2.345154559773050E-3   -2.911080370224649E-3    2.618160691739030E-3    8.322217260875059E-3    7.487747727878844E-3
                         2.441703459494739E-3    2.313642337401940E-3   -1.281916643205268E-1    3.663736012057396E-1    1.586110029331842E-3   -4.013202480062708E-4   -3.150619635811256E-3    4.658210724889467E-3
                        -2.888106965562415E-3    2.641119223766383E-3    1.617870349896468E-3   -3.934298133694285E-4   -1.012520454015609E-1    3.579256962199601E-1    3.987913817565989E-3    1.208230039915932E-3
                         8.313554130672071E-3    7.498615300438510E-3   -3.153461258995809E-3    4.642517554201944E-3    3.958956550357799E-3    1.226885028090246E-3   -1.332401440945896E-1    3.600255197689702E-1

 1.087500000000000E9    -9.525887745475202E-2    3.577197765456581E-1    4.370505216828063E-3    1.073280038895695E-3   -3.504388622341929E-4    3.202880738537679E-3    1.068749158235329E-2    4.459442003943583E-4
                         4.352662896983512E-3    1.067724652847372E-3   -1.284849974713612E-1    3.689054050591143E-1    1.766358401795871E-3    3.461047525726765E-4    2.847359781165561E-4    4.792166339075686E-3
                        -3.560442797543862E-4    3.200069097649772E-3    1.783027443019013E-3    3.412184080127528E-4   -1.020772454030774E-1    3.594233740435903E-1    4.994519404107173E-3   -7.539212240615957E-4
                         1.072456379244888E-2    4.538667170192952E-4    2.615022359813460E-4    4.799632954046127E-3    4.981622189108725E-3   -7.532121341565630E-4   -1.341885967488666E-1    3.625817330410520E-1

 1.100000000000000E9    -9.888237881824995E-2    3.586856548074467E-1    4.940926524393400E-3   -1.765082481203892E-3    1.379729067823557E-3    1.891448442816040E-3    7.977504133432935E-3   -5.888953425428290E-3
                         4.938021905900941E-3   -1.742880056578800E-3   -1.295675965650004E-1    3.743721947155758E-1    3.035735592758357E-3   -3.460646563207741E-4    2.485783862988918E-3    3.004198863087983E-3
                         1.385940266697918E-3    1.874557104443152E-3    3.040724067345107E-3   -3.637544262490791E-4   -1.040321555072894E-1    3.636265019603449E-1    4.364503715807076E-3   -3.399778342103650E-3
                         7.956260298712485E-3   -5.898681034075230E-3    2.441789832732784E-3    2.961217935848665E-3    4.363601751186340E-3   -3.414782987331678E-3   -1.362693665474362E-1    3.681293725631338E-1

 1.112500000000000E9    -1.024798966246746E-1    3.637238540557566E-1    3.096891749948291E-3   -4.237620179487650E-3    1.121874368676107E-3    1.832438358104275E-4    2.440845655044922E-3   -8.641207528456596E-3
                         3.105470468914264E-3   -4.246539019286796E-3   -1.289510829408924E-1    3.818906293588233E-1    3.024568561316989E-3   -2.636048983502285E-3    2.572207785125088E-3    8.119758391351380E-4
                         1.126382488966523E-3    1.986807398480599E-4    3.044510903821172E-3   -2.634551490158468E-3   -1.043477296676915E-1    3.700109241909382E-1    2.048055062017779E-3   -5.023710384310777E-3
                         2.442967454296088E-3   -8.641690929069771E-3    2.539445634100460E-3    7.924836490653141E-4    2.030736806397673E-3   -5.008055141133408E-3   -1.363223285093970E-1    3.762979063430112E-1

 1.125000000000000E9    -1.032792489127639E-1    3.708293763285278E-1    3.123061597486154E-4   -4.457741517920732E-3   -1.180091021372761E-4    3.353715103131078E-4   -2.817653431879293E-3   -7.532016301994441E-3
                         3.145089098289953E-4   -4.530811793034659E-3   -1.269013667768473E-1    3.891232522055142E-1    9.908198121149885E-4   -4.320614032295418E-3    1.579740775301731E-3    2.101049655308429E-4
                        -1.645107481484054E-4    3.547834362803370E-4    9.902237495206015E-4   -4.338057968902690E-3   -1.027472387812071E-1    3.762750556426208E-1   -4.960206919660578E-4   -4.772682703553355E-3
                        -2.814190931668252E-3   -7.536798425856488E-3    1.597863374049638E-3    1.937541839890039E-4   -4.975316993134373E-4   -4.773482953829289E-3   -1.341976564506505E-1    3.842007664043783E-1

 1.137500000000000E9    -1.021845654476264E-1    3.772432108316124E-1   -1.122823683155353E-3   -3.059613184267453E-3    2.808281389993619E-4    1.788067647386242E-3   -5.937771066622691E-3   -4.120733326008583E-3
                        -1.123605934894435E-3   -3.098571523190277E-3   -1.251068244426663E-1    3.956872759507331E-1   -1.789042383934102E-3   -4.089841622590506E-3    1.883416485832025E-3    6.479582107935307E-4
                         2.771167031898815E-4    1.758895295179630E-3   -1.810338271901665E-3   -4.103030402354524E-3   -1.009894274495892E-1    3.815329054959729E-1   -1.932201379088537E-3   -3.359536068143482E-3
                        -5.934897321118637E-3   -4.105147727669516E-3    1.863689468068604E-3    6.750585323739508E-4   -1.930670401375162E-3   -3.343645278474225E-3   -1.322731024222877E-1    3.908502170082085E-1

 1.150000000000000E9    -1.014241801947880E-1    3.831116629604742E-1   -9.517395267936912E-4   -2.187489071829351E-3    2.480093072256215E-3    1.654473641512538E-3   -6.549635448245951E-3   -6.562123955478709E-5
                        -9.521541277921939E-4   -2.173446680222833E-3   -1.241297419900649E-1    4.025871806541089E-1   -3.612018998440070E-3   -1.981080276333405E-3    3.243206883192072E-3   -3.733447005729396E-4
                         2.463136739792006E-3    1.633558059742853E-3   -3.593761178095276E-3   -1.957578526077790E-3   -1.001036769383038E-1    3.870502464384106E-1   -2.033569097278604E-3   -2.096084708866735E-3
                        -6.573815497949914E-3   -6.653494154145384E-5    3.211437921416396E-3   -3.844571067690873E-4   -2.013179784222017E-3   -2.112711297954839E-3   -1.315342663712271E-1    3.977291859937054E-1

 1.162500000000000E9    -1.019134393564593E-1    3.900740051237014E-1   -9.511574146624165E-4   -2.653916062941797E-3    3.520429687412137E-3   -8.285538292245759E-4   -4.987718115432886E-3    3.258597838945760E-3
                        -9.553327400102156E-4   -2.614903475714707E-3   -1.234554294188061E-1    4.105038077361345E-1   -3.292081508586833E-3    5.544052254633397E-4    2.854111168373278E-3   -3.086893082461921E-3
                         3.526670184147302E-3   -8.464640881001731E-4   -3.281548094810427E-3    5.441612260491125E-4   -9.994834784255273E-2    3.938167980091186E-1   -1.861652040301175E-3   -1.918214723699193E-3
                        -4.977370616665814E-3    3.274789111704090E-3    2.906517133697225E-3   -3.056088056323705E-3   -1.847734262285248E-3   -1.912791770921540E-3   -1.315018842284087E-1    4.063832019335061E-1

 1.175000000000000E9    -1.025276708473399E-1    3.998223529434003E-1   -2.334022899417360E-3   -3.015632696266893E-3    1.960023241567332E-3   -3.268170692303762E-3   -2.213608150550615E-3    4.966195775403385E-3
                        -2.304725542684449E-3   -3.044481349070773E-3   -1.224407287846104E-1    4.198307211458098E-1   -1.564858874094393E-3    1.516758607504200E-3   -1.708138308552654E-5   -4.628858607739659E-3
                         1.967136874676857E-3   -3.255373169490219E-3   -1.548931317615330E-3    1.518046470434518E-3   -9.955653419065914E-2    4.025571655089660E-1   -2.597588615285606E-3   -2.060992573631868E-3
                        -2.205160847102576E-3    4.943731935110573E-3    4.768402036540214E-5   -4.593337118067098E-3   -2.596969478633206E-3   -2.070390281492631E-3   -1.301058711541114E-1    4.173142819198689E-1

 1.187500000000000E9    -1.011964846920146E-1    4.117973884295149E-1   -4.135533907491339E-3   -1.884230188709986E-3   -7.136186630322273E-4   -3.531844555178878E-3    6.354056300956438E-4    4.957968825930364E-3
                        -4.118532495306641E-3   -1.868080443041156E-3   -1.199260731528730E-1    4.308017354171611E-1   -4.472204590148853E-4    7.616413677118364E-4   -2.974957406242792E-3   -3.370065845549963E-3
                        -7.005359366256897E-4   -3.545560185185700E-3   -4.586678520181762E-4    7.762128681463758E-4   -9.771098593460549E-2    4.130775341471927E-1   -3.936345555498901E-3   -1.165011242131333E-3
                         6.392640021759754E-4    4.962476272099181E-3   -2.957566167826553E-3   -3.386560878411917E-3   -3.928912750768860E-3   -1.183867786408478E-3   -1.262457117819871E-1    4.292658620391310E-1

 1.200000000000000E9    -9.705941382851488E-2    4.238929816110124E-1   -4.639041681352357E-3    4.735454399979066E-4   -2.473865156455033E-3   -2.090158529507013E-3    3.028183944747501E-3    3.834447136145877E-3
                        -4.617775110561595E-3    4.559180103062898E-4   -1.148883127620159E-1    4.424211009870349E-1   -1.057805924829495E-3    8.886551017324189E-5   -4.006927299105598E-3   -6.249805305070071E-4
                        -2.499933120282336E-3   -2.042510843477118E-3   -1.061836782921665E-3    9.302051986587104E-5   -9.379978378344750E-2    4.239362399592009E-1   -4.403198067262508E-3    8.825173017373440E-4
                         2.999911938168669E-3    3.853234630005219E-3   -4.012145765728952E-3   -6.552652080952424E-4   -4.411183962753240E-3    8.478070603736027E-4   -1.200309822313636E-1    4.406700763627692E-1

 1.212500000000000E9    -9.152129365472898E-2    4.349116743281446E-1   -3.572288000561427E-3    2.440837294652579E-3   -2.751805029184900E-3   -1.440284119912108E-4    4.590637464283993E-3    1.557174626597445E-3
                        -3.573549859894635E-3    2.486997242102674E-3   -1.078327361551684E-1    4.534017489685731E-1   -1.913322263778292E-3    1.043054711276938E-3   -3.133933210958050E-3    1.606965889901880E-3
                        -2.744231920412558E-3   -1.360560549272650E-4   -1.930523110155050E-3    1.036664017693028E-3   -8.832586459827270E-2    4.339093211254574E-1   -3.459684203663014E-3    2.782502890166082E-3
                         4.605667546205879E-3    1.560914762674219E-3   -3.101798657960452E-3    1.587853835854275E-3   -3.439349029119193E-3    2.791844394803449E-3   -1.128276050739319E-1    4.510100910900348E-1

 1.225000000000000E9    -8.562776717187449E-2    4.452199929724173E-1   -1.896745201303907E-3    3.200368710485232E-3   -1.874228230837257E-3    1.083725800224456E-3    4.534051904488830E-3   -1.342392568576501E-3
                        -1.870086011074170E-3    3.191975426672131E-3   -1.002380374611348E-1    4.639153697702173E-1   -1.175025557520826E-3    2.721595707056403E-3   -1.410818061892450E-3    2.565577750489804E-3
                        -1.892814395293052E-3    1.098879660991016E-3   -1.186851555175924E-3    2.714788106284404E-3   -8.273602268000356E-2    4.435565790307250E-1   -1.666130870779052E-3    3.602098248094178E-3
                         4.523401379460750E-3   -1.326354342978203E-3   -1.411736114425121E-3    2.603428591213474E-3   -1.650750234826225E-3    3.616940958120970E-3   -1.052910465712865E-1    4.614243701762254E-1

 1.237500000000000E9    -7.898894416685530E-2    4.563728604510814E-1   -6.918252076508324E-4    3.000293780777530E-3   -9.371270732711392E-4    1.378655012257418E-3    2.831974669214257E-3   -3.507713284175223E-3
                        -6.724768882540513E-4    3.007332743402310E-3   -9.228268971458360E-2    4.752520574083333E-1    8.825163599817653E-4    3.104954716784900E-3    3.315745416500097E-5    2.359681003830070E-3
                        -9.333935889284797E-4    1.371076978351374E-3    8.811001236890800E-4    3.117307561582043E-3   -7.651949606169120E-2    4.540839936499512E-1   -2.457115928484834E-4    3.279587114601634E-3
                         2.813568001175921E-3   -3.484515116997815E-3    3.175198235239889E-5    2.344137862058478E-3   -2.689716546124555E-4    3.280659051118301E-3   -9.694007155250638E-2    4.725640380522991E-1

 1.250000000000000E9    -7.009129940508731E-2    4.684530704582209E-1   -1.499338484568166E-4    2.809348583459164E-3   -4.952513194506574E-4    1.293077007744450E-3    4.436204934177578E-4   -4.208090182463734E-3
                        -1.574499887686253E-4    2.800434456491021E-3   -8.251537282142037E-2    4.872986907947033E-1    2.451819533918073E-3    1.744664103770980E-3    7.672957824384419E-4    1.739032193926972E-3
                        -5.302970713076549E-4    1.332646034217034E-3    2.461512742480438E-3    1.775834277181999E-3   -6.812102958995006E-2    4.653837550720629E-1    3.443357420838479E-4    2.911311228489855E-3
                         4.625454641121310E-4   -4.248866465966827E-3    7.412980500728335E-4    1.736182436170716E-3    3.345691335335794E-4    2.927709649928968E-3   -8.665547285856949E-2    4.838328444776563E-1

 1.262500000000000E9    -5.794036413895759E-2    4.799439801506658E-1    4.949356987846505E-4    3.041985289686890E-3   -2.905551125220848E-4    1.514748638277812E-3   -1.841236118229974E-3   -3.732306912413898E-3
                         4.860475564310848E-4    3.050248999249265E-3   -6.996259874357590E-2    4.981016414545785E-1    2.508081769924759E-3    3.067171467837584E-5    1.118462051973998E-3    1.357996061341902E-3
                        -2.646539671021251E-4    1.538659713433537E-3    2.495130512237247E-3    3.049256164576046E-5   -5.681368523283276E-2    4.760520601381911E-1    9.626321338278561E-4    3.007868549076800E-3
                        -1.850411529712760E-3   -3.732480677027163E-3    1.124901021018135E-3    1.363714399366982E-3    9.829850529097320E-4    2.985436165113067E-3   -7.416123782493658E-2    4.936532628397095E-1

 1.275000000000000E9    -4.341895256882231E-2    4.893962003886131E-1    1.801645325339075E-3    3.040706833026980E-3    4.938457013443887E-4    1.937873906921327E-3   -3.624355167355728E-3   -2.073692503829023E-3
                         1.764292530078685E-3    3.029847196237894E-3   -5.605208894071379E-2    5.066240455786409E-1    1.635497161417774E-3   -7.832299858639698E-4    1.688426065713916E-3    9.800264645292592E-4
                         4.923387270074540E-4    1.905014447840114E-3    1.635302590690847E-3   -7.782635277668916E-4   -4.395604043745848E-2    4.844757993350875E-1    2.214545747462910E-3    2.805795498190877E-3
                        -3.623735657024954E-3   -2.066029371826129E-3    1.641687115365394E-3    1.029502234041547E-3    2.212029532694910E-3    2.820176165258718E-3   -6.060538119232686E-2    5.011385341900899E-1

 1.287500000000000E9    -2.828132919879935E-2    4.966890102687170E-1    3.114568411785212E-3    2.107103350383778E-3    1.770158235768289E-3    1.621393864262372E-3   -4.145676966540301E-3    4.199691600097640E-4
                         3.097533142495687E-3    2.087566174249751E-3   -4.200991023161870E-2    5.129862567125270E-1    1.070255024710166E-3   -8.283502864523818E-4    2.312881403923380E-3    1.306105685336463E-4
                         1.773926513529482E-3    1.654164445688110E-3    1.091217137199316E-3   -8.109755740146847E-4   -3.100890609911627E-2    4.912294312659417E-1    3.433689481238456E-3    1.710478600506500E-3
                        -4.157543637067176E-3    4.120454311908968E-4    2.272793312728258E-3    1.346660931892485E-4    3.424701974482720E-3    1.720330830049136E-3   -4.709915890418766E-2    5.070390415645782E-1

 1.300000000000000E9    -1.327656703519176E-2    5.027775467843316E-1    3.677327158817204E-3    3.696527653321811E-4    2.662192957175563E-3    2.577368398626772E-4   -3.055590338565714E-3    2.774478220944831E-3
                         3.676169399699169E-3    3.718785252440268E-4   -2.789800413867501E-2    5.184789955968250E-1    1.055208337351591E-3   -9.138406271715645E-4    2.212568305760302E-3   -1.306555156423442E-3
                         2.694858457006916E-3    2.557835121758997E-4    1.059392032563546E-3   -9.176979743365627E-4   -1.814830351706526E-2    4.975133924820178E-1    3.825252210269817E-3   -6.504048273562547E-5
                        -3.031355536010976E-3    2.776244136307272E-3    2.205384689592328E-3   -1.286148846110559E-3    3.806371165716414E-3   -2.366532224248031E-5   -3.353145160491313E-2    5.123276447283123E-1

 1.312500000000000E9     1.764266749888093E-3    5.078080551531853E-1    3.118364228890278E-3   -1.270966046012644E-3    2.321862629693532E-3   -1.485307413303875E-3   -7.578066246452441E-4    3.920843981243116E-3
                         3.156680933112297E-3   -1.251654806512109E-3   -1.281000777982243E-2    5.234845418148432E-1    8.940034530390537E-4   -1.470388092177062E-3    1.015865959702208E-3   -2.467539962360700E-3
                         2.336432469444644E-3   -1.482761054677700E-3    9.039507321262879E-4   -1.465624644353896E-3   -4.543889369022197E-3    5.035420204672963E-1    3.103904294706108E-3   -1.650956687634686E-3
                        -7.208326074146120E-4    3.889501726255660E-3    1.027223385528227E-3   -2.450737046178089E-3    3.117098434350035E-3   -1.660805838713387E-3   -1.925147341177240E-2    5.173430159740703E-1

 1.325000000000000E9     1.711945327498248E-2    5.115710845674960E-1    1.957596990211959E-3   -2.093742336853241E-3    9.331635983718421E-4   -2.512355731376796E-3    1.628621935223096E-3    3.390662099730571E-3
                         1.939956931996504E-3   -2.111122053814239E-3    3.306692259589587E-3    5.272625740541300E-1    1.317428539293918E-4   -1.983304669083007E-3   -6.579948892056706E-4   -2.502970801439696E-3
                         9.171666888067485E-4   -2.513140222630461E-3    1.343714460037416E-4   -1.990414927172639E-3    1.020863987372642E-2    5.085836460590036E-1    1.845036183461104E-3   -2.412554465746968E-3
                         1.656629479125353E-3    3.365319346690296E-3   -6.553379963557476E-4   -2.515709358565732E-3    1.853723767702817E-3   -2.417826692044775E-3   -3.825986241730827E-3    5.212685099440465E-1

 1.337500000000000E9     3.269499619386518E-2    5.133569691088081E-1    9.368851355797252E-4   -2.125056838580866E-3   -6.651502261827893E-4   -2.377041939951942E-3    3.092323941031641E-3    1.629146713056379E-3
                         9.077727317563246E-4   -2.136008989746984E-3    1.965438993409774E-2    5.292546868311105E-1   -9.575296814789517E-4   -1.900827448540060E-3   -1.859522445914673E-3   -1.539739952991450E-3
                        -6.538560162508048E-4   -2.375640842949648E-3   -9.384194545624257E-4   -1.919351495707633E-3    2.566502691929244E-2    5.118094538992451E-1    7.478520783350458E-4   -2.432873801381641E-3
                         3.101006077311991E-3    1.636907109624430E-3   -1.875142477723348E-3   -1.510133095102672E-3    7.407055065373644E-4   -2.414669803938235E-3    1.209397416633395E-2    5.232561486817086E-1

 1.350000000000000E9     4.785957489179826E-2    5.128253446536395E-1    3.871409139656918E-4   -1.996932152526291E-3   -1.665954122275499E-3   -1.497818144215807E-3    3.229663558259965E-3   -4.490395212390766E-4
                         4.057783817586257E-4   -1.969363234434267E-3    3.536569578838552E-2    5.295041137036995E-1   -1.794938790013354E-3   -1.098130535779996E-3   -2.153917511598653E-3   -2.060378182377138E-4
                        -1.696256082831106E-3   -1.475281523989899E-3   -1.798618511512073E-3   -1.100194621700835E-3    4.095598881786990E-2    5.130121749243455E-1    9.216815478503601E-5   -2.196715401612158E-3
                         3.215705187286451E-3   -4.793312216620035E-4   -2.140814404460487E-3   -1.782771192282376E-4    1.307519357404378E-4   -2.201975345740363E-3    2.724335038360608E-2    5.233308125663751E-1

 1.362500000000000E9     6.203296964993781E-2    5.108444925847312E-1    4.239717005516593E-5   -2.018061664340823E-3   -1.989160230864505E-3   -3.418028370931522E-4    2.244693718215653E-3   -2.069406283780811E-3
                         3.479475797674316E-5   -2.028709213605632E-3    5.007220518000335E-2    5.284575232161007E-1   -1.944214188236321E-3    2.838591623613140E-5   -1.676683000297695E-3    8.403154750871147E-4
                        -1.988238068343493E-3   -3.302525332229141E-4   -1.940585874400524E-3    3.616597601048680E-5    5.557879997870640E-2    5.126876816364910E-1   -3.581756701008713E-4   -2.137474871500166E-3
                         2.199242104843899E-3   -2.049748166479538E-3   -1.694213065419935E-3    8.521051373832167E-4   -3.772115307775767E-4   -2.146514054380253E-3    4.122492047560352E-2    5.220859195516439E-1

 1.375000000000000E9     7.494644273820023E-2    5.082423106225153E-1   -6.667798651010150E-4   -2.170974440177855E-3   -1.753476467256792E-3    6.397388307146341E-4    6.290522674520787E-4   -2.800083525316485E-3
                        -6.591963600083166E-4   -2.167683458623520E-3    6.365330702494229E-2    5.266134151302188E-1   -1.384251985769327E-3    8.521645410176266E-4   -9.277761446920230E-4    1.403845027899058E-3
                        -1.731434909949329E-3    6.207324664315102E-4   -1.401796170161513E-3    8.399339209220735E-4    6.940630608243123E-2    5.115800497001016E-1   -1.087588707527739E-3   -2.034567957291687E-3
                         6.102023754498864E-4   -2.770693518254473E-3   -9.399344981626585E-4    1.396146187851163E-3   -1.088507397713409E-3   -2.049091786906080E-3    5.418867105576722E-2    5.203286677051410E-1

 1.387500000000000E9     8.733589898390047E-2    5.054860082570217E-1   -1.633196672043642E-3   -1.811208292377655E-3   -1.156103688130421E-3    1.270873551127215E-3   -9.572799181269549E-4   -2.467331375213252E-3
                        -1.644982754167685E-3   -1.817473182596334E-3    7.643070318484814E-2    5.243011180124517E-1   -7.227762327821349E-4    1.049084900420725E-3   -1.331184073774361E-4    1.521829803623783E-3
                        -1.147572288282321E-3    1.288928194252113E-3   -7.225221339390118E-4    1.075873473977316E-3    8.281923132216246E-2    5.099218790009186E-1   -1.911331063087140E-3   -1.496037928588873E-3
                        -9.867914288314225E-4   -2.470536063317749E-3   -1.420371568036644E-4    1.510498240180508E-3   -1.919424770461849E-3   -1.506013162876232E-3    6.706227762010901E-2    5.180763267609028E-1

 1.400000000000000E9     9.934535164288547E-2    5.024235232109743E-1   -2.245524586071108E-3   -8.025074245804499E-4   -4.006229832666205E-4    1.591313781272175E-3   -2.064159458088115E-3   -1.419058814127635E-3
                        -2.307072370108082E-3   -8.243809502083553E-4    8.860969934658157E-2    5.214552948434221E-1   -3.182873771419882E-4    9.211448697006361E-4    5.127765255001102E-4    1.302644921812623E-3
                        -3.927378848792683E-4    1.577472103048552E-3   -3.089040624486533E-4    9.279185531039520E-4    9.610351193110912E-2    5.075286107242628E-1   -2.306002014202307E-3   -4.534172102061992E-4
                        -2.089112047879451E-3   -1.409966149597844E-3    5.547655206259136E-4    1.293281106394779E-3   -2.316989574358165E-3   -4.414378467973752E-4    7.979607233237543E-2    5.152291180859474E-1

 1.412500000000000E9     1.108726960370341E-1    4.989963843502722E-1   -2.148434842181120E-3    3.434964435746010E-4    4.203677820069846E-4    1.524710299422366E-3   -2.402363713588637E-3   -1.082925826907374E-5
                        -2.143877705009256E-3    3.156903039823039E-4    1.005759901547121E-1    5.180614883912208E-1   -1.536359250054828E-4    9.071684296060372E-4    9.998076924243341E-4    8.491592916248006E-4
                         4.167796803170339E-4    1.558867816089892E-3   -1.894476948228571E-4    9.211659303380729E-4    1.090971647340664E-1    5.041735609785214E-1   -2.029665838086249E-3    6.017786976450698E-4
                        -2.400716421971642E-3    2.690343547130186E-6    1.019920861927110E-3    8.243975776896862E-4   -2.050259513388627E-3    6.036492533500102E-4    9.179671999420046E-2    5.115424923584426E-1

 1.425000000000000E9     1.211869576012457E-1    4.953269314118156E-1   -1.443914121290423E-3    1.031799511214860E-3    1.111518907706678E-3    1.136780173444930E-3   -1.913633295882660E-3    1.325581009092605E-3
                        -1.470097611081037E-3    1.034362304229379E-3    1.118131593469813E-1    5.146322633511696E-1    8.307499323650259E-5    1.091421165157343E-3    1.244188217142028E-3    2.550583944839005E-4
                         1.145326979177141E-3    1.137400979118359E-3    1.119288306626386E-4    1.112667856473888E-3    1.209901367506493E-1    5.003296641524211E-1   -1.290514591140273E-3    1.205289796446244E-3
                        -1.921610046798870E-3    1.305020143424033E-3    1.269759397882286E-3    2.690807625296403E-4   -1.307095116222244E-3    1.182241756842064E-3    1.026632831005097E-1    5.079734940850448E-1

 1.437500000000000E9     1.303730750816381E-1    4.921396994318750E-1   -8.022357841508784E-4    1.158867775033591E-3    1.561415529519362E-3    4.104013863945857E-4   -7.758596114514750E-4    2.114547217233420E-3
                        -8.029895057964055E-4    1.175765988184934E-3    1.223637810840088E-1    5.114098935566338E-1    6.437437978576888E-4    1.099909243971947E-3    1.199090176113173E-3   -3.867193919405675E-4
                         1.564090385160755E-3    4.063853064688222E-4    6.323968645466646E-4    1.129498196642862E-3    1.317830892103509E-1    4.966842868488956E-1   -6.311554168930345E-4    1.237732967650168E-3
                        -7.722888266466081E-4    2.131615562497505E-3    1.207768735265350E-3   -3.852682078725777E-4   -6.314220959522549E-4    1.218929711687841E-3    1.126074744146938E-1    5.050483953258371E-1

 1.450000000000000E9     1.392444763725244E-1    4.898531612427824E-1   -4.243618047506555E-4    1.047355625767836E-3    1.514362846923113E-3   -5.203153411783473E-4    5.840853700725706E-4    2.092491222753999E-3
                        -4.644065898738411E-4    1.076056336034656E-3    1.325261937957885E-1    5.088033255873817E-1    1.189942217015660E-3    6.722033715266106E-4    8.280824457932526E-4   -9.578786794657849E-4
                         1.510422407974147E-3   -5.024768893987229E-4    1.168735026077888E-3    6.674265506017266E-4    1.418317006933296E-1    4.937221380271655E-1   -2.845002502490160E-4    1.047685726236833E-3
                         6.029795715261297E-4    2.119107436094724E-3    8.060920749863596E-4   -9.453407639305620E-4   -2.715367435902933E-4    1.075689702137609E-3    1.223472478937842E-1    5.027511709781581E-1

 1.462500000000000E9     1.482481508173883E-1    4.881383586840840E-1   -2.023262165367634E-4    1.090661266158691E-3    9.273160682321036E-4   -1.196110046773446E-3    1.679484752433245E-3    1.247582514286644E-3
                        -2.027310098977892E-4    1.087049390661915E-3    1.427123397067700E-1    5.065584660596618E-1    1.318328653840885E-3   -5.986346447771733E-5    1.591604787011573E-4   -1.227097642945976E-3
                         9.296939016700742E-4   -1.250099546046852E-3    1.336657311044315E-3   -6.189567515613986E-5    1.518176885925823E-1    4.912666439364280E-1   -8.592439992137472E-5    1.016632215688755E-3
                         1.695669923870862E-3    1.235306828147585E-3    1.452975544482102E-4   -1.230066484108833E-3   -9.080018328493221E-5    1.017038564729835E-3    1.321838756618177E-1    5.006107224395437E-1

 1.475000000000000E9     1.575404361125599E-1    4.864985610357034E-1    1.151634023177495E-4    1.105665296830858E-3    7.189286779099355E-5   -1.407049086527672E-3    1.944285785893446E-3   -5.038898259508519E-5
                         9.382941547473471E-5    1.112046324226074E-3    1.529322330400762E-1    5.045434669006026E-1    9.784692928143364E-4   -6.976259302617589E-4   -5.013534718722897E-4   -1.019774988681186E-3
                         6.008399508228460E-5   -1.440472171020869E-3    9.638297296235030E-4   -6.968983979559469E-4    1.617943250148338E-1    4.889066529992779E-1    1.714726925797364E-4    1.052736664379601E-3
                         1.954058891329830E-3   -3.974188931982972E-5   -5.044147491844707E-4   -1.021472169567254E-3    1.701775036690125E-4    1.053368707610249E-3    1.419957696220787E-1    4.982513765158521E-1

 1.487500000000000E9     1.669025011165477E-1    4.847281024358595E-1    5.442885972583411E-4    1.026404320037618E-3   -6.841163803288057E-4   -1.078149214845539E-3    1.374769028964450E-3   -1.127748071460073E-3
                         5.674872581840801E-4    1.012228410276137E-3    1.630681175375782E-1    5.023505019574791E-1    4.244362473576178E-4   -9.083746483380876E-4   -8.778606894688756E-4   -5.269123082731989E-4
                        -6.895194528123085E-4   -1.082269847666149E-3    4.189677757563879E-4   -9.308012374429724E-4    1.716415188555224E-1    4.864848323338103E-1    5.636636921827595E-4    9.532530214337047E-4
                         1.383478656035536E-3   -1.138419950852534E-3   -8.837917996640797E-4   -5.054073879115826E-4    5.637653745123918E-4    9.554789953981208E-4    1.516295270435345E-1    4.957950231648138E-1

 1.500000000000000E9     1.765546782940658E-1    4.831445844083512E-1    8.769280357574620E-4    6.407179123637300E-4   -1.006303186900711E-3   -4.882816608091627E-4    3.885822880403604E-4   -1.559712192179945E-3
                         9.039558589893763E-4    6.336781231552115E-4    1.730338045697617E-1    5.002648448135307E-1    3.168296760967178E-6   -7.747839741645493E-4   -8.796196611234234E-4    3.932351661976137E-5
                        -1.017176583809601E-3   -5.013706695810162E-4    7.692510809642704E-6   -7.975796517151649E-4    1.812743265142970E-1    4.842150467495194E-1    8.661554813667822E-4    5.987036866605144E-4
                         3.999008994218962E-4   -1.562865440633102E-3   -8.790336775449476E-4    2.618663040229406E-5    8.614053035056016E-4    5.952931162993576E-4    1.612496333137789E-1    4.935482660106062E-1

 1.512500000000000E9     1.868382971043831E-1    4.817381034998380E-1    9.682788532825158E-4    1.227848793511556E-4   -9.707629623633106E-4    8.519548001095634E-5   -5.620524202524782E-4   -1.335691703802622E-3
                         9.090098050183622E-4    1.291373219847394E-4    1.836037687529633E-1    4.982292568484635E-1   -1.763320321635362E-4   -5.980727490687375E-4   -6.130671712220365E-4    4.058859659033783E-4
                        -9.687073244937639E-4    6.203568274606507E-5   -1.742153307856893E-4   -6.109557918327576E-4    1.911814423588349E-1    4.822341351828094E-1    9.118674380484250E-4    1.630662923509203E-4
                        -5.386137296044862E-4   -1.318668271389520E-3   -6.544138610770818E-4    3.642704860828985E-4    9.076387716460502E-4    1.712269162946492E-4    1.714557629599983E-1    4.917613088069154E-1

 1.525000000000000E9     1.979320609827910E-1    4.805364834599190E-1    7.218539077270061E-4   -2.148877756907845E-4   -7.133834078857664E-4    4.407825348194566E-4   -1.064775315912964E-3   -6.868750838098650E-4
                         7.059899384854252E-4   -1.983972648287933E-4    1.946875870706031E-1    4.963195247897811E-1   -2.722481739493564E-4   -4.908964519681969E-4   -3.381467927365219E-4    5.594299089711001E-4
                        -7.196352055308888E-4    4.485031688122345E-4   -2.434145245643526E-4   -5.090385512597352E-4    2.017880017923809E-1    4.803949985110887E-1    7.287254498837423E-4   -1.212197850668788E-4
                        -1.065732596987843E-3   -6.953100568850033E-4   -3.223575728275548E-4    5.533930292342287E-4    7.174141015898677E-4   -1.174075677564428E-4    1.823824799610054E-1    4.901976835197830E-1

 1.537500000000000E9     2.098652032077608E-1    4.791044588851608E-1    4.870020739381334E-4   -2.687376187711794E-4   -3.870926344031571E-4    6.523715926459281E-4   -1.124618872781876E-3    2.196084607161775E-6
                         4.780707617695620E-4   -2.712887053037675E-4    2.065781685791766E-1    4.941476548059034E-1   -4.231788687551909E-4   -4.448530718599167E-4   -5.919709235395969E-5    5.619436000206051E-4
                        -4.051888371143434E-4    6.490709193866716E-4   -4.214975752886914E-4   -4.336345234024943E-4    2.130108861900668E-1    4.783169184880300E-1    5.487247324806823E-4   -2.143500288135137E-4
                        -1.110634132872686E-3    3.481862312631829E-5   -3.703293324122201E-5    5.740631762207049E-4    5.667361879925553E-4   -2.101674778454568E-4    1.939405375630310E-1    4.885068756080321E-1

 1.550000000000000E9     2.224201291813932E-1    4.769430495166790E-1    3.786103259360626E-4   -2.749158012881884E-4   -9.642976731043036E-5    7.085098927371442E-4   -8.000106021580752E-4    5.496418177819963E-4
                         3.991297661905938E-4   -2.638590434861827E-4    2.191526689385314E-1    4.914536451135346E-1   -6.111122373166174E-4   -2.748210938185405E-4    1.769063011998487E-4    4.943570335639734E-4
                        -8.244069783400903E-5    7.034880734610613E-4   -6.020620048992045E-4   -2.754988237139627E-4    2.250639452106632E-1    4.757210329358116E-1    5.033075131675814E-4   -2.650391266520591E-4
                        -7.820321774924313E-4    5.558494563158567E-4    1.753347983606088E-4    4.868925591621900E-4    5.056546104503579E-4   -2.542614578775833E-4    2.059892401790938E-1    4.863702576342233E-1

 1.562500000000000E9     2.353223186601557E-1    4.742368974779178E-1    3.808788029603965E-4   -3.443888505581644E-4    2.399396810127693E-4    6.661726960606443E-4   -3.386150002205451E-4    7.682889018202889E-4
                         4.084586859560421E-4   -3.280249656323297E-4    2.321251821382945E-1    4.881666538346009E-1   -6.947400887848087E-4    7.095152172101755E-5    3.841272348761689E-4    3.669822321886651E-4
                         2.372877340185303E-4    6.431858164066976E-4   -6.979799469934494E-4    7.883488790140081E-5    2.376912076923569E-1    4.727276108552505E-1    4.935561865110804E-4   -4.136537083788585E-4
                        -3.495059576880914E-4    7.913376025521874E-4    3.954557969588011E-4    3.582768644087474E-4    4.763948304058925E-4   -3.995339460127478E-4    2.183059664791676E-1    4.836551140973482E-1

 1.575000000000000E9     2.485024948578304E-1    4.711275413090876E-1    3.192407905682973E-4   -4.974686229251250E-4    4.934455390970359E-4    4.450525658299358E-4    8.143672168902050E-5    7.518306736785180E-4
                         3.382643388044790E-4   -5.009742636183686E-4    2.455049332285263E-1    4.844433357713497E-1   -5.303971571262080E-4    4.118794948003282E-4    4.657111936371618E-4    1.208914912690927E-4
                         5.056119087065761E-4    4.467315401316439E-4   -5.215483346767505E-4    3.892249056520330E-4    2.508743332115400E-1    4.694061330249156E-1    3.138156527380982E-4   -6.040933306874366E-4
                         8.444817941075886E-5    7.491750219119893E-4    4.726225236523726E-4    1.109667366680374E-4    3.237689503167437E-4   -6.061117449516231E-4    2.311197728776635E-1    4.804895934081773E-1

 1.587500000000000E9     2.619789529414148E-1    4.673378410730185E-1    7.891431398395958E-5   -6.062458398252294E-4    6.402465695759444E-4    1.330548793570343E-4    3.996548446393845E-4    5.979595356857909E-4
                         6.236848294119407E-5   -6.243546108397691E-4    2.591375271643859E-1    4.800153933251357E-1   -2.142536310069597E-4    5.109366107498968E-4    4.515770352868999E-4   -1.182284201891352E-4
                         6.400450376476589E-4    1.330104580308699E-4   -2.271505294280799E-4    5.392473812557186E-4    2.645143465657793E-1    4.656458532525703E-1    2.630633635413851E-5   -6.938736644270772E-4
                         4.128396146302166E-4    5.727090498501999E-4    4.401282948462139E-4   -1.015441049919747E-4    3.179881945073777E-5   -6.753993370014545E-4    2.443233813160720E-1    4.764593466647032E-1

 1.600000000000000E9     2.759280842100895E-1    4.625374517505597E-1   -1.948176515148292E-4   -5.522514940885519E-4    5.836608860543963E-4   -2.164642238333773E-4    6.319653870149612E-4    2.955213894553890E-4
                        -2.151449358943050E-4   -5.558263450526990E-4    2.732401965107982E-1    4.744497932580988E-1    2.149648526215616E-5    4.405982946969833E-4    2.918707041447796E-4   -2.999281000958647E-4
                         5.930403392818739E-4   -2.069759505356587E-4    4.332987269871539E-5    4.385563191751117E-4    2.786979264550044E-1    4.611310559151862E-1   -2.898842584785949E-4   -5.701425055320155E-4
                         6.021577783394790E-4    2.914039787239240E-4    3.209467684239219E-4   -3.235923603655628E-4   -2.878582099717326E-4   -5.617249632993717E-4    2.580609111567652E-1    4.713513018187834E-1

 1.612500000000000E9     2.902841244735739E-1    4.567088000484738E-1   -3.705959177112087E-4   -3.667926443384322E-4    3.535988104159168E-4   -4.647284917891993E-4    6.918839500398464E-4   -8.652011192000915E-5
                        -3.815005732358251E-4   -3.614812366460569E-4    2.876597033358578E-1    4.679042732821332E-1    1.630096271176152E-4    3.117474613832119E-4    8.448087092178966E-5   -3.812122770189177E-4
                         3.691888446248190E-4   -4.687627608471899E-4    1.373210085902757E-4    3.132831936363671E-4    2.930591913817418E-1    4.556415480417027E-1   -4.273945188578621E-4   -3.337187098390461E-4
                         6.535630778172648E-4   -7.413916154089308E-5    1.104018499228545E-4   -3.868966330720612E-4   -4.258383778727533E-4   -3.384740946825392E-4    2.722254577758871E-1    4.651439883689797E-1

 1.625000000000000E9     3.049586677118348E-1    4.494331317234553E-1   -4.115677090261488E-4   -1.263259609314651E-4    6.684980556542625E-5   -5.299400101491917E-4    5.035316519323242E-4   -4.144387263831374E-4
                        -3.981353398184008E-4   -1.188414177977267E-4    3.022810995844770E-1    4.601704430639660E-1    1.623969577214936E-4    2.146960842225537E-4   -1.153882320354735E-4   -3.196725950794366E-4
                         3.030752874999285E-5   -5.358466637402253E-4    1.597464996351014E-4    2.023029872295639E-4    3.076348302248623E-1    4.490269981538285E-1   -4.144592046905322E-4   -1.401949013638087E-4
                         5.072042177189296E-4   -4.064650592307031E-4   -1.080133646971414E-4   -3.169301830432943E-4   -4.143412925041261E-4   -1.435407156404149E-4    2.865546969858270E-1    4.577466527087073E-1

 1.637500000000000E9     3.195724601434477E-1    4.406881376638176E-1   -3.416084734132318E-4    1.548131407400743E-6   -1.842781903888466E-4   -4.469268648274436E-4    1.672820077455740E-4   -6.029705892636362E-4
                        -3.488052418577718E-4   -1.796192765472109E-5    3.167815816739494E-1    4.511170298627463E-1    2.185686895973244E-4    2.073541423600294E-4   -2.006571291088403E-4   -2.061487788249737E-4
                        -1.940405107497784E-4   -4.406505387419427E-4    2.115053238808874E-4    2.010901430087716E-4    3.220656811367418E-1    4.411685816137269E-1   -3.796281880357890E-4   -2.210905050226013E-5
                         1.891878574618362E-4   -6.111926677203449E-4   -2.256150000997435E-4   -2.079442087859453E-4   -3.568303886293125E-4   -2.236236925394705E-5    3.009313604675123E-1    4.494068075378705E-1

 1.650000000000000E9     3.340196135494349E-1    4.308400594802346E-1   -2.663124723498429E-4    4.877613781130778E-5   -3.304717990631686E-4   -2.376371533947710E-4   -1.738122173796787E-4   -5.737148223290649E-4
                        -3.103036550959005E-4    4.693998836979065E-5    3.312749527506948E-1    4.409636665737356E-1    3.095418671837387E-4    1.119126739159493E-4   -2.150227188453765E-4   -1.012261835803045E-4
                        -3.429046352166470E-4   -2.618041423913302E-4    2.799857486641163E-4    1.175796746625673E-4    3.365300423269714E-1    4.321168002008938E-1   -3.237016755610892E-4    2.709963764376281E-5
                        -1.942778516709417E-4   -5.924335020911297E-4   -2.342421156280973E-4   -6.955204051488363E-5   -3.381919417325819E-4    5.885942185075727E-5    3.151636184105540E-1    4.401543303157901E-1

 1.662500000000000E9     3.482550904833848E-1    4.198989891751932E-1   -2.665902536728650E-4    1.175726288891076E-4   -3.592246105808184E-4   -5.507337136775348E-5   -4.700292087989646E-4   -3.563348192456779E-4
                        -3.004562100411685E-4    1.144627031175316E-4    3.454526337946460E-1    4.294665205768147E-1    3.226930256689413E-4   -2.723735167245597E-5   -1.971395505533572E-4    2.972121125370192E-5
                        -3.415568638938382E-4   -5.865973566109675E-5    3.187001985458076E-4   -2.212526791301108E-5    3.509524594477799E-1    4.216237226371573E-1   -2.920445904438785E-4    1.363413538047128E-4
                        -4.631634456588998E-4   -3.542260853903434E-4   -1.918527279195810E-4    2.643686205616943E-5   -3.147529076330202E-4    1.430553292941585E-4    3.290195793548183E-1    4.296893776527895E-1

 1.675000000000000E9     3.620603764565103E-1    4.078274169590583E-1   -2.379064737950938E-4    2.076688501242487E-4   -2.937569610504710E-4    7.747204092639513E-5   -5.541609933092406E-4   -2.580133442091434E-5
                        -2.363070085879111E-4    2.205635027094804E-4    3.590114942938522E-1    4.166970492547311E-1    2.657760874188323E-4   -1.971953594753462E-4   -1.497803645963202E-4    7.445286525246268E-5
                        -2.814697476768791E-4    8.998994995844537E-5    2.602308375615822E-4   -1.730708411935193E-4    3.650991457340341E-1    4.095942042890627E-1   -2.373447173858036E-4    2.705305566744292E-4
                        -5.753835855947418E-4   -3.778900026664536E-5   -1.593439162580040E-4    6.011960411413807E-5   -2.371048169479413E-4    2.637388943950141E-4    3.421417277035736E-1    4.177871466855960E-1

 1.687500000000000E9     3.752512206368532E-1    3.944801174191359E-1   -1.123072081504519E-4    2.811531449582929E-4   -2.061080134776093E-4    1.909096710700249E-4   -4.466275605694177E-4    2.896968408244379E-4
                        -1.057093496666176E-4    2.720586395525911E-4    3.717700253200176E-1    4.025795860474938E-1    9.009773628900145E-5   -2.512694984199210E-4   -1.161411765669534E-4    1.083898264838459E-4
                        -2.118010021376851E-4    1.860107872042730E-4    1.123567262663146E-4   -2.459559855928217E-4    3.789270655661091E-1    3.961786361809418E-1   -1.123503301991269E-4    3.381113353384772E-4
                        -4.278610804225567E-4    2.848772436210497E-4   -9.859740425226181E-5    1.123292722336332E-4   -9.678346154225506E-5    3.413884528426122E-4    3.544824839147150E-1    4.045089026199699E-1

 1.700000000000000E9     3.875534365465717E-1    3.800828475035724E-1    2.049267529097533E-5    2.728212957815861E-4   -7.665221427890294E-5    2.547269054217298E-4   -1.889361338412294E-4    4.392023763540758E-4
                         2.413198198895918E-5    2.736150507375398E-4    3.836822217045122E-1    3.873368488737809E-1   -1.845424384713344E-5   -2.229497049343516E-4   -8.778680144013460E-5    1.327116383773654E-4
                        -1.199568742235051E-4    2.355026829640256E-4   -9.511534386884352E-6   -2.167712229642192E-4    3.920610690280358E-1    3.814546635855078E-1    5.613592387916807E-5    3.022962684619983E-4
                        -1.897836838555279E-4    4.453203308324739E-4   -6.779927109909332E-5    1.441666078418591E-4    7.229127354717961E-5    3.139711460899011E-4    3.660397690613450E-1    3.899767682564556E-1

 1.712500000000000E9     3.988615283743241E-1    3.647926102488597E-1    1.422782723265364E-4    2.027985840332475E-4    1.179189953399460E-5    2.549247497796054E-4    9.698015324372333E-5    4.235403676470842E-4
                         1.444293520272250E-4    2.209361624551370E-4    3.944219344849733E-1    3.709372913753102E-1   -4.300670296520142E-5   -1.058127359850940E-4   -2.858405891946010E-5    1.817757758543770E-4
                         1.652119838929458E-5    2.471515683808371E-4   -5.899784482220328E-5   -1.317789214405731E-4    4.043169524225592E-1    3.657982667295037E-1    1.708413104294539E-4    2.128200406330748E-4
                         6.402148988561012E-5    4.187768971756531E-4   -3.545612368868982E-5    1.900953780135541E-4    1.815460334918598E-4    2.197543803633147E-4    3.766288435901566E-1    3.743978430245555E-1

 1.725000000000000E9     4.090586168805821E-1    3.485078515004748E-1    1.771656967892593E-4    1.226656567513099E-4    1.009033827682236E-4    2.134212220799592E-4    2.717170005339495E-4    3.002853844409116E-4
                         1.687581927289995E-4    1.283337386094170E-4    4.041109468953878E-1    3.535864035639717E-1   -4.776330453634078E-5   -8.676566831123116E-5    5.624830625703021E-5    1.696843872714828E-4
                         1.153775279565629E-4    2.124030557653102E-4   -1.867664749895322E-5   -1.123190589895071E-4    4.154564641980028E-1    3.491731081245243E-1    1.949322338657886E-4    8.726623667969764E-5
                         2.753002931295135E-4    2.881244996258918E-4    5.912684174584401E-5    1.819756452271220E-4    1.937103162403396E-4    8.908968473429285E-5    3.863787603900459E-1    3.578654101196980E-1

 1.737500000000000E9     4.182420588145743E-1    3.311368049415414E-1    1.776431537526553E-4    5.433932757159516E-5    2.125436168470969E-4    1.234267790687629E-4    3.522381312332199E-4    8.002686224502266E-5
                         1.912977993510973E-4    4.358255475232686E-5    4.126547776036494E-1    3.352062133149585E-1   -4.516088171224141E-5   -1.041923544281364E-4    1.289521191112279E-4    1.643651841238096E-4
                         1.953944563727466E-4    1.432461187842697E-4   -4.980658986670549E-5   -1.035281599127085E-4    4.254846075315292E-1    3.316209837944993E-1    1.392347947749171E-4   -4.008508537060054E-6
                         3.484379182323516E-4    8.694813479665087E-5    1.267131369338604E-4    1.548339523060999E-4    1.688392773099216E-4    1.928439455955952E-5    3.950918583523709E-1    3.404040933207874E-1

 1.750000000000000E9     4.262837239232681E-1    3.126571363907924E-1    1.692826078150693E-4   -2.075194810840515E-5    2.207727536018162E-4    1.590840557928219E-5    3.075921653055500E-4   -9.818746300481075E-5
                         1.651449003396877E-4   -2.470796511230893E-5    4.198688316354567E-1    3.159639682458280E-1   -1.030024944702732E-4   -1.078753194680558E-4    1.736280216681647E-4    5.398840527401311E-5
                         2.028026235641523E-4    3.866766692488432E-6   -6.173464585087848E-5   -1.211706078911647E-4    4.341769993759368E-1    3.131682807819910E-1    1.190445251044924E-4   -2.196969495339163E-5
                         3.242477947743623E-4   -9.278783725128561E-5    1.641580854125738E-4    5.557979884975254E-5    1.289928533336372E-4   -4.851578775899862E-5    4.024979791600470E-1    3.222793069769073E-1

 1.762500000000000E9     4.330160562142621E-1    2.932074617359591E-1    1.511902831003993E-4   -6.914694235808182E-5    1.617057766152681E-4   -5.492308647328324E-5    2.108079584490398E-4   -2.322987433888725E-4
                         1.545671238181387E-4   -7.775828837395525E-5    4.255579202528566E-1    2.960776225935834E-1   -1.081140612586031E-4   -6.888493005405764E-5    1.973894940697331E-4   -8.824967650102909E-6
                         1.741024517406007E-4   -6.504779237684368E-5   -1.317761363495502E-4   -8.902648529564681E-5    4.413718872687912E-1    2.939316600015858E-1    9.437597214758340E-5   -7.323733106832995E-5
                         2.202347799141856E-4   -2.218619460391339E-4    1.880922615276287E-4   -1.350900365121348E-5    1.143252383331286E-4   -9.844581845315572E-5    4.084484778713681E-1    3.037675408666878E-1

 1.775000000000000E9     4.383809662917519E-1    2.732491440317985E-1    8.990714993216651E-5   -1.422144891376597E-4    1.502456380361106E-4   -1.432516504131619E-4    5.910562875114637E-5   -2.836866484902040E-4
                         8.868604143954831E-5   -1.350762313803051E-4    4.296229980295753E-1    2.756315451900093E-1   -1.742797835914664E-4   -1.811953926955448E-5    1.442622617490706E-4   -1.071688009298853E-4
                         1.175675653358876E-4   -1.173130638355502E-4   -1.658170145117017E-4   -3.484180240120583E-5    4.469904674202596E-1    2.739203899974503E-1    3.939349814268121E-5   -1.157907612417619E-4
                         6.682441375236197E-5   -2.893757935928821E-4    1.714611909783916E-4   -1.204178924886275E-4    3.228352073969219E-5   -1.235560770713805E-4    4.127538467690375E-1    2.848478873061385E-1

 1.787500000000000E9     4.422859180310412E-1    2.528800522760185E-1   -9.956685998390555E-6   -1.626968250504044E-4    9.020928991404744E-5   -1.119142036615937E-4   -6.413690366137130E-5   -2.447163334883052E-4
                         1.508745699329056E-5   -1.744778897911937E-4    4.318547483250555E-1    2.546489738466258E-1   -1.499113803074198E-4    2.741120119126454E-5    1.108592813366507E-4   -1.697369960532933E-4
                         6.840860907252547E-5   -1.376727116962163E-4   -1.599685450966669E-4    5.829467476064573E-5    4.508035057175124E-1    2.532801486704271E-1   -3.648317567077485E-5   -1.159123034264066E-4
                        -1.042869439859721E-4   -2.631905564548692E-4    9.032236326215086E-5   -1.884577542261784E-4   -3.525898029332873E-5   -1.055893849895748E-4    4.154439338806001E-1    2.655867571790627E-1

 1.800000000000000E9     4.448337887533033E-1    2.321775509652102E-1   -1.191500302823859E-4   -1.427040649995372E-4    2.953918526870990E-5   -1.495407764087625E-4   -2.252946478675867E-4   -1.918839336203426E-4
                        -7.532563613028889E-5   -1.230663261812397E-4    4.322453883122713E-1    2.334292580517088E-1   -1.250455812569599E-4    7.529805274245424E-5   -5.582526644024342E-6   -1.853642165333222E-4
                         1.032247979378368E-5   -1.250346616236063E-4   -1.322429160906180E-4    8.116521827271503E-5    4.533200992273731E-1    2.321730164409442E-1   -1.143922926520604E-4   -4.415793592419652E-5
                        -2.218234384240794E-4   -1.691629363267239E-4    1.021922954932003E-5   -2.187567961795349E-4   -1.042295829815657E-4   -4.537866154208356E-5    4.164278960985060E-1    2.460377574730652E-1

 1.812500000000000E9     4.457347033670862E-1    2.114405303719912E-1   -1.573207506551358E-4   -3.566598437172218E-5   -3.168985241538431E-5   -1.419707056711804E-4   -2.604193098904855E-4   -4.364755395760635E-5
                        -1.611684785625694E-4   -3.191762390520088E-5    4.308252152926435E-1    2.120111070059086E-1   -9.055407614013170E-5    1.260393614958564E-4   -1.162551890318288E-4   -1.904709700606482E-4
                        -5.363296823900838E-5   -1.452384880883695E-4   -9.457194949512417E-5    1.187942667684385E-4    4.543423743050327E-1    2.105973248730852E-1   -8.938012505052189E-5    3.936130378894869E-5
                        -2.512525524777269E-4   -3.170946928295851E-5   -1.048128106335072E-4   -2.022487591955115E-4   -1.037767352886322E-4    2.284305091363097E-5    4.159144014920635E-1    2.260330912616737E-1

 1.825000000000000E9     4.450126340268322E-1    1.907163526558829E-1   -1.242525082460399E-4    7.866138019141525E-5   -9.874685098395291E-5   -1.474071350868692E-4   -2.207133128339079E-4    1.138381730943860E-4
                        -1.472477734101723E-4    8.731779004015116E-5    4.275439564018897E-1    1.907627866726262E-1   -7.144866245465516E-5    1.686624451476614E-4   -2.040411790909555E-4   -1.355569713713723E-4
                        -1.197747523220110E-4   -1.451035685074764E-4   -4.906972426122987E-5    1.489359457446208E-4    4.538120214393505E-1    1.890047365842327E-1   -6.064522801773253E-5    9.585457725191946E-5
                        -2.135277528779525E-4    1.135424684215936E-4   -2.143602724731897E-4   -1.069251718997812E-4   -3.714163286857118E-5    1.044548227126705E-4    4.138710660543492E-1    2.059505069315394E-1

 1.837500000000000E9     4.423431094398090E-1    1.699035609394458E-1   -6.561834986062643E-5    1.157402028511187E-4   -1.758428599183966E-4   -8.590890310067372E-5   -1.463656792397670E-4    2.307435974214269E-4
                        -8.658472507473552E-5    1.140827784611889E-4    4.223136844613425E-1    1.699054979756174E-1   -2.815711260443067E-6    1.654997134492746E-4   -2.670753676392034E-4   -4.136059122280643E-5
                        -1.907323658799978E-4   -6.184285091101933E-5   -9.639520876740624E-7    1.773979967439930E-4    4.516482978854653E-1    1.675767635701325E-1    5.028964069581857E-6    1.169789945390476E-4
                        -1.536628150831405E-4    2.009438522650579E-4   -2.462563489811211E-4    1.113948705110630E-5    3.066741888145754E-5    1.193238897247231E-4    4.103995301328095E-1    1.860604065111439E-1

 1.850000000000000E9     4.378534272813757E-1    1.493999082615610E-1   -1.449398702652521E-5    1.337164176430516E-4   -1.994488438193815E-4    2.864249921426234E-5    2.599647609716505E-5    2.351007883276351E-4
                         4.540441478744426E-6    1.360956633806130E-4    4.152488414767165E-1    1.498791941631875E-1    9.014001940746396E-5    1.746116026593045E-4   -2.443376396815737E-4    1.439690509030968E-4
                        -2.141252196927335E-4    1.592865406211439E-5    9.245302490920326E-5    1.568473934562690E-4    4.478962844735525E-1    1.465829342415625E-1    6.970630142971542E-5    9.207652938007819E-5
                        -1.200005928484573E-5    2.524401586824995E-4   -2.547427060214442E-4    1.477679282539730E-4    7.835083782716482E-5    9.501893751846038E-5    4.054151772815277E-1    1.666198178911819E-1

 1.862500000000000E9     4.315284356326080E-1    1.290194278522762E-1    8.000550633690111E-5    1.434878340150198E-4   -1.968546467813030E-4    1.550937052618445E-4    1.355159533029738E-4    2.074985296276260E-4
                         8.812496147363690E-5    1.305201099993344E-4    4.064008814315891E-1    1.306164207558292E-1    1.595144310423172E-4    1.444807850897262E-4   -1.108125111119238E-4    2.314879911223750E-4
                        -1.920694411392077E-4    1.442406521756088E-4    1.532065387725937E-4    8.511664098206273E-5    4.424690014406446E-1    1.261266753933541E-1    9.918296635259362E-5    5.310727489059391E-5
                         1.452669147056167E-4    2.089010577466882E-4   -1.241892733260382E-4    2.460728496484733E-4    9.404262665975862E-5    7.318508957982565E-5    3.987965019150994E-1    1.478917587560588E-1

 1.875000000000000E9     4.233374508023433E-1    1.090381594095084E-1    1.291674061269203E-4    5.722196162281887E-5   -1.049994593461312E-4    2.114895657986848E-4    2.485935388506647E-4    9.123183042241171E-5
                         1.098327013945692E-4    5.879999873343597E-5    3.957780538332512E-1    1.124192579848845E-1    2.091577766639804E-4    2.781447726729416E-5    3.726347232524111E-5    2.706607537072332E-4
                        -1.095833322141456E-4    2.294949704826315E-4    1.983289271187047E-4    2.959961243747397E-5    4.352035997314432E-1    1.062247072387581E-1    1.332153622507979E-4   -1.894783583082337E-7
                         2.622347069417567E-4    7.874432786808124E-5    3.748323622033687E-5    2.848667079442739E-4    1.247217666512609E-4    1.327788288725896E-5    3.903752565448908E-1    1.300041740132230E-1

 1.887500000000000E9     4.133684750677140E-1    8.968419472603725E-2    1.226122382693309E-4   -3.162145975438846E-6    3.942933811007947E-5    2.600295013726109E-4    2.346525538905708E-4   -5.371203109430508E-5
                         1.521999237846587E-4    7.042484100259374E-6    3.834343193984168E-1    9.529067981645281E-2    1.492646457468117E-4   -3.494034975227228E-5    1.824942803990719E-4    2.069277897017842E-4
                         4.758260049505629E-5    2.610359437144475E-4    1.907020432629787E-4   -4.157208222640495E-5    4.260150424909075E-1    8.706687894745196E-2    1.601099530089505E-4   -6.734818670559691E-5
                         2.373915548498075E-4   -3.955481252904972E-5    1.892335303001976E-4    2.284923446537953E-4    1.387417892342211E-4   -6.473134526051300E-5    3.800420287890383E-1    1.130174876375863E-1

 1.900000000000000E9     4.017661678809527E-1    7.124430022872892E-2    1.330894571584127E-4   -9.252599616121007E-5    2.028238612002423E-4    1.595700131053895E-4    1.316245487448150E-4   -1.731235288019256E-4
                         1.427760734482667E-4   -5.629295459223206E-5    3.692483874907185E-1    7.943578573578647E-2    1.401008449831237E-4   -1.228454705362928E-4    2.298345835767194E-4    1.083661185217770E-4
                         1.735199579739233E-4    2.046214395888722E-4    1.326415607674437E-4   -1.136645494239105E-4    4.150209050219558E-1    6.870694972087386E-2    1.110463791464195E-4   -1.424166646235931E-4
                         1.635983347636002E-4   -1.640782072124909E-4    2.491279400004053E-4    1.123920080255634E-4    8.877730797682604E-5   -1.250321588109440E-4    3.679846411471536E-1    9.697286317371821E-2

 1.912500000000000E9     3.886761630431592E-1    5.402802078189899E-2    8.269535233828350E-5   -1.334570151169750E-4    2.930982787005795E-4    6.851511424360540E-5    3.260791365917116E-5   -2.160816444289659E-4
                         8.295155508540667E-5   -1.475224319908522E-4    3.535397689441028E-1    6.509628265258328E-2    6.216874038942625E-5   -1.664517618721740E-4    2.544952843135512E-4   -7.048206078768591E-5
                         2.495147493032714E-4    7.104637570356323E-5    8.184168622303661E-5   -1.494135764663800E-4    4.023863353035845E-1    5.121870022355044E-2    2.997651122733204E-5   -1.686339238505191E-4
                         4.379858431928849E-5   -2.187599166395807E-4    2.554566214638685E-4   -6.801008891333621E-5    3.377640190053581E-5   -1.626077553627797E-4    3.542692818616661E-1    8.195395988683432E-2

 1.925000000000000E9     3.740998260148453E-1    3.829907589103613E-2   -1.174543315048411E-6   -1.858014024718958E-4    2.608722217675979E-4   -7.950874306203531E-5   -1.086181978226445E-4   -2.103690755180582E-4
                         2.709070640740605E-5   -1.665895349130231E-4    3.366919659165065E-1    5.240117894211647E-2    3.226876567648599E-5   -1.783561692538828E-4    1.716743526467354E-4   -1.968132827277592E-4
                         2.544483601096588E-4   -1.071843319139727E-4    4.044940987493323E-5   -1.803900847621119E-4    3.883081790415425E-1    3.472447956061635E-2   -2.817633169982979E-5   -1.739494955391562E-4
                        -1.029233984500699E-4   -1.968888218592989E-4    1.586872983445446E-4   -2.026493262226100E-4   -6.209604615611899E-5   -1.593894880948738E-4    3.392038638230285E-1    6.825055264979890E-2

 1.937500000000000E9     3.580798356076392E-1    2.426034291837127E-2   -5.095438434940884E-5   -1.162174671667918E-4    1.564918475270585E-4   -2.181265514954999E-4   -1.760510541053620E-4   -8.492236874318022E-5
                        -4.192827557909608E-5   -1.452270353728625E-4    3.186719245190801E-1    4.156800148635476E-2   -6.359899459161107E-5   -1.620805950999147E-4    4.726377608083410E-5   -2.305081470512763E-4
                         1.697784116690725E-4   -2.205877380535314E-4   -4.569491685807580E-5   -1.773486875949968E-4    3.728854223597000E-1    1.956820867872303E-2   -1.004187945606105E-4   -1.646144813409689E-4
                        -1.887545041988824E-4   -9.685968008679554E-5    3.310320448290808E-5   -2.437716973012355E-4   -1.055513549119177E-4   -1.423530483129360E-4    3.229451861910227E-1    5.607040030622474E-2

 1.950000000000000E9     3.408302044273731E-1    1.209688100762392E-2   -1.171060667343385E-4   -1.085759445933852E-4    3.606948983651861E-5   -2.648149155050029E-4   -1.885145629455517E-4    3.363671839402111E-5
                        -1.256419950486352E-4   -9.625131881586924E-5    2.998752635711687E-1    3.282771018832768E-2   -1.119933123273510E-4   -1.408584312521731E-4   -9.488254438475668E-5   -2.062344914582488E-4
                         3.308101523178050E-5   -2.640436841738653E-4   -1.137871185639289E-4   -1.399467113190489E-4    3.562792561215211E-1    5.937157929049466E-3   -1.566939659973303E-4   -9.710648908168702E-5
                        -1.825916723780337E-4    2.682407832790858E-5   -8.670998778133188E-5   -2.057648018462264E-4   -1.629136923799954E-4   -9.344064833059381E-5    3.056582721904538E-1    4.573220276897862E-2

 1.962500000000000E9     3.224224228895864E-1    1.932785461663222E-3   -1.437157088198405E-4   -4.737861989808353E-5   -1.165831557388199E-4   -2.304629616451768E-4   -1.196762111410250E-4    1.058504077036696E-4
                        -1.412158483358148E-4   -6.178422590355124E-5    2.803117289029053E-1    2.633195225436614E-2   -1.721952248545885E-4   -1.053952205440649E-4   -2.193218341541221E-4   -1.567399134654674E-4
                        -1.000502577368407E-4   -2.547567255975496E-4   -1.735920188792297E-4   -7.939372504866179E-5    3.386282824557819E-1   -5.905901674387223E-3   -2.066782467540357E-4   -2.581164992771851E-5
                        -1.274174493057578E-4    1.102962641496161E-4   -2.037317565029930E-4   -1.416406599912856E-4   -2.108385108125301E-4   -2.507851363043215E-5    2.874819816852863E-1    3.748089825906694E-2

 1.975000000000000E9     3.028882675687249E-1   -6.206874306514332E-3   -1.558731086058068E-4    2.281710938159319E-5   -2.391023017466697E-4   -1.017118002649588E-4   -3.979806225078392E-5    1.779604323287432E-4
                        -1.543149296291930E-4    1.546776925843058E-5    2.602964765535195E-1    2.238239073301273E-2   -1.911088666663023E-4   -1.913584282613166E-5   -2.407531144571594E-4   -4.422010764099039E-5
                        -2.423500594314531E-4   -1.522657584589709E-4   -1.925157601833161E-4   -9.950468504109153E-6    3.200731259462442E-1   -1.568533451071998E-2   -1.964061109548656E-4    7.193242413902603E-5
                        -2.065906320214767E-5    1.621225006057613E-4   -2.016055027951692E-4   -4.089224989143698E-5   -1.916251723538868E-4    7.296750880554790E-5    2.685793378610502E-1    3.159414137158417E-2

 1.987500000000000E9     2.825828938137409E-1   -1.217654136646623E-2   -1.434069388316961E-4    1.014238200506689E-4   -2.723895278412244E-4    2.336763059800268E-5    8.746923728138872E-5    1.459208356863434E-4
                        -1.746392131584378E-4    6.693054119097314E-5    2.400406617865261E-1    2.102155349212328E-2   -1.855643479454571E-4    8.451000137183036E-5   -1.979864537053752E-4    1.188848365626237E-4
                        -2.751515446634627E-4    8.303102844748300E-6   -1.816594026343091E-4    1.109513269118598E-4    3.006637216970204E-1   -2.314846596835582E-2   -1.616909250933413E-4    1.364655215603813E-4
                         1.002814877199700E-4    1.425420215748878E-4   -2.056764478931696E-4    1.370563676015325E-4   -1.604057721889994E-4    1.417179879763771E-4    2.490340586901860E-1    2.813129136824880E-2

 2.000000000000000E9     2.618340768381842E-1   -1.606687723557456E-2   -9.525181169708776E-5    1.062347459968614E-4   -1.884863111705821E-4    1.828972799977704E-4    1.510200923426421E-4    6.487192923180818E-5
                        -1.218092454725657E-4    1.120678455032969E-4    2.197193848149429E-1    2.207444286920249E-2   -1.365992829282501E-4    1.555137561090482E-4   -8.171658069068563E-5    2.247531854617744E-4
                        -2.108536121815892E-4    1.675195278107967E-4   -1.201756524149419E-4    1.667737211643604E-4    2.806853586066164E-1   -2.831818266813684E-2   -8.928743832594915E-5    1.771960917187080E-4
                         1.305258019897700E-4    6.273334411714392E-5   -1.091968233128950E-4    1.935727557483451E-4   -1.261118294818724E-4    1.992867669258339E-4    2.291491423088002E-1    2.713703260588091E-2

 2.012500000000000E9     2.407593473553641E-1   -1.813437467889352E-2   -2.434580879076394E-5    1.400461924429104E-4   -4.186770531222411E-5    2.335176102611801E-4    1.295525529001169E-4    1.231590558653063E-5
                        -4.835819671325055E-5    1.520255987528629E-4    1.998931116123204E-1    2.510078917841487E-2   -4.257435952861616E-5    1.931880985900014E-4    2.299833567064953E-5    2.013524044015764E-4
                        -6.960241721352153E-5    2.344493206344785E-4   -3.691699715510844E-5    1.866917079853185E-4    2.603268718963428E-1   -3.162971255637792E-2   -1.239968679217491E-5    2.266016090329190E-4
                         1.449404032286854E-4   -2.194723552441257E-5    7.912086525394771E-6    2.053775439643854E-4   -2.024475818359511E-5    2.144767719006077E-4    2.093877122372371E-1    2.812953012458381E-2

 2.025000000000000E9     2.200856586675430E-1   -1.770561095828788E-2    2.498287888677204E-5    1.899970309877591E-4    8.091451305452309E-5    2.319324033112348E-4    9.474782465902578E-5   -1.167521965488673E-4
                         2.658774052219383E-5    1.673870699055185E-4    1.807669206061762E-1    3.060332660952012E-2    8.969664780837398E-5    2.152046068774301E-4    1.124586167554651E-4    1.414987591084354E-4
                         7.025429844135877E-5    2.199367523338306E-4    5.131104309361702E-5    2.222940548908887E-4    2.397332522937998E-1   -3.259073489290253E-2    9.630173768308684E-5    2.066700986050155E-4
                         1.118782024135261E-4   -8.474573818001778E-5    1.414403668396210E-4    1.537382871137013E-4    7.650301507870746E-5    2.050201334373719E-4    1.899097422660613E-1    3.154889909367421E-2

 2.037500000000000E9     2.000653505769003E-1   -1.487264002019413E-2    8.642812272847415E-5    1.496995425928093E-4    1.270694850151767E-4    1.377780588934006E-4    3.432180422784171E-5   -1.009102883724536E-4
                         8.324725017326584E-5    1.347697528342396E-4    1.627977169864902E-1    3.844859595047846E-2    1.534579097832159E-4    1.475845220051102E-4    1.894495742904558E-4    4.880549103477201E-5
                         1.651679725926243E-4    1.293001525255402E-4    1.701865034039505E-4    1.629844094403218E-4    2.193216238648716E-1   -3.122221747799656E-2    1.735825368389286E-4    1.516923428313876E-4
                         3.987877925042569E-5   -1.085284344346714E-4    2.030938400635048E-4    4.667354751413932E-5    1.746710364778473E-4    1.463556776685724E-4    1.712710823418414E-1    3.739603255562436E-2

 2.050000000000000E9     1.811096758222706E-1   -9.527631852961892E-3    1.341609287958889E-4    9.476158261783180E-5    1.719123404265944E-4    4.037343405683990E-5   -5.323117126161086E-5   -1.202245251178370E-4
                         1.337602925352998E-4    9.601622790078932E-5    1.462877280314947E-1    4.828352255289917E-2    2.100278870703413E-4    7.470013041695252E-5    1.569575996847307E-4   -5.308801800624620E-5
                         1.998997438825955E-4    4.040345083798012E-5    2.043564126255185E-4    7.280949776786882E-5    1.995635214120318E-1   -2.771133344984426E-2    2.044790500611332E-4    6.872536586606297E-5
                        -1.674156665271493E-5   -9.854104928654787E-5    1.576535220667246E-4   -6.730818143273636E-5    2.139710168557685E-4    7.158789023638670E-5    1.539182285857581E-1    4.548273223784205E-2

 2.062500000000000E9     1.633826097808179E-1   -1.893116242888759E-3    1.616592846482944E-4    2.167251710092519E-5    1.798095964165231E-4   -8.887254023768309E-5   -8.996217119717561E-5   -6.976489721109236E-5
                         1.553026433843541E-4    2.663939224351911E-5    1.316501254543648E-1    6.000435800421958E-2    2.006200152746465E-4   -4.403056310365845E-5    1.238226703037186E-4   -1.599873539203095E-4
                         1.799342932157159E-4   -8.063626139442117E-5    1.976434807002117E-4   -5.446183144909976E-5    1.807995168744070E-1   -2.214397413597537E-2    2.160587403090155E-4   -5.393281796026329E-5
                        -7.318680539430274E-5   -5.997788678918340E-5    9.849444374679462E-5   -1.440002885791011E-4    2.165668583541433E-4   -3.609415817940424E-5    1.380530861357047E-1    5.569545514470297E-2

 2.075000000000000E9     1.469731589224841E-1    7.880038291297780E-3    1.641099818692792E-4   -4.808440321708527E-5    1.149432144664298E-4   -1.583013353075433E-4   -1.234607932661305E-4   -1.532522939743945E-5
                         1.390801307966046E-4   -5.377425984980681E-5    1.189730243723158E-1    7.354340232769818E-2    1.427966431619809E-4   -1.543669573194679E-4    3.674376664424817E-6   -1.784969840378923E-4
                         7.504502661472900E-5   -1.581610603434177E-4    1.289360671027587E-4   -1.308940220039124E-4    1.633113928593773E-1   -1.452870635092183E-2    1.763198385368129E-4   -1.025420018353526E-4
                        -1.044763389896078E-4   -4.047441019920667E-6    3.536610190981508E-6   -1.418936569082349E-4    1.642677275407771E-4   -1.097503810685494E-4    1.239834853782856E-1    6.784133667988300E-2

 2.087500000000000E9     1.320412739172165E-1    1.952288434096910E-2    1.148531124168761E-4   -1.183114665100475E-4   -2.705839686435812E-5   -1.637514492754972E-4   -8.316237169428154E-5    5.487904475424963E-5
                         1.177559346081967E-4   -8.753051807994454E-5    1.082832507854379E-1    8.853081196500984E-2    4.365234137801722E-5   -1.884607717422103E-4   -8.157273503423772E-5   -1.108929153347785E-4
                        -2.722669978847406E-6   -1.694211635420460E-4    5.137426858975650E-5   -1.909246555796549E-4    1.473317170654130E-1   -5.001615319701096E-3    8.560125386780801E-5   -1.629733010612564E-4
                        -5.884013236815210E-5    5.767544781458535E-5   -7.226655314266142E-5   -1.107397297749698E-4    9.302707820888742E-5   -1.647381033997403E-4    1.117628376963550E-1    8.174329703477942E-2

 2.100000000000000E9     1.186239656203705E-1    3.268580326410824E-2    5.886378909631377E-5   -1.555014780140454E-4   -9.650341476107312E-5   -1.403138211215455E-4   -5.418000797106771E-5    8.831227103003154E-5
                         5.873944072604035E-5   -1.491461021909079E-4    9.970704858704513E-2    1.045964864655732E-1   -3.315100258635707E-5   -1.992814273035530E-4   -1.356794076564638E-4   -4.535478102517005E-5
                        -8.505515810929342E-5   -1.141431185127679E-4   -4.615484760367837E-5   -1.710251927425738E-4    1.330048452080940E-1    6.291853723554587E-3    9.280582244694562E-6   -1.906291203063457E-4
                        -2.285789160387070E-5    8.404669629432507E-5   -1.165127487323988E-4   -5.030534760492771E-5    7.562245139667163E-6   -1.782890477891721E-4    1.014189903182119E-1    9.696180348977573E-2

 2.112500000000000E9     1.069684491887767E-1    4.683851442982197E-2   -2.097874613004733E-5   -1.479630734155087E-4   -1.331358595486539E-4   -3.063374230037694E-5    1.673733946517025E-5    7.206839553545922E-5
                        -1.264963722922383E-5   -1.373138427712719E-4    9.316942472865064E-2    1.211427392850909E-1   -1.495730076490261E-4   -1.470495749402422E-4   -1.350096579281891E-4    1.695854808039827E-5
                        -1.555759189065727E-4   -7.565744676958507E-5   -1.228699559499914E-4   -1.416046618365694E-4    1.204465611703864E-1    1.896426432751174E-2   -5.531014511100548E-5   -1.718553365673826E-4
                         1.132392206011924E-5    7.905783886169813E-5   -1.031111234254351E-4    2.031151306209362E-5   -5.717751627538830E-5   -1.622069041996921E-4    9.315686142226946E-2    1.130261172264792E-1

 2.125000000000000E9     9.707508407720396E-2    6.171098837259963E-2   -7.913588369609732E-5   -1.066150867563736E-4   -1.118437431800541E-4    4.624878341204341E-5    6.062501605588685E-5    5.924220356207518E-5
                        -7.998199008385661E-5   -1.368752811188670E-4    8.861621260989362E-2    1.379653490755559E-1   -1.739254439081258E-4   -9.698127036675924E-5   -5.995306823554771E-5    1.145807232708057E-4
                        -1.209613522482490E-4    2.114495846189384E-5   -1.550219860444807E-4   -5.098277899714182E-5    1.096281355840984E-1    3.286976188377651E-2   -1.225398450496271E-4   -1.226556866834256E-4
                         6.446016005558977E-5    3.592347402711611E-5   -8.656611942826704E-5    6.392229207054343E-5   -1.263605123508141E-4   -1.201306081249637E-4    8.696485629431253E-2    1.295347572678095E-1

 2.137500000000000E9     8.915643967709046E-2    7.703905822985668E-2   -1.074860339037693E-4   -7.454984412412498E-5   -8.386083990541472E-5    8.127534511153299E-5    8.724340923092378E-5   -9.888818069212151E-7
                        -1.008257281528186E-4   -1.023594312759517E-4    8.611114996627543E-2    1.545822740170478E-1   -1.510920532963806E-4    3.162500524526566E-5   -3.958581172833195E-5    9.093277793981599E-5
                        -8.105985664569074E-5    9.945104193905797E-5   -1.472148699859559E-4    3.279218108748311E-5    1.005018808026413E-1    4.760026933410571E-2   -1.333877424507976E-4   -6.458668404627302E-5
                         5.443868098013724E-5    2.274670162622308E-5   -1.742773833448454E-5    1.001074418422685E-4   -1.311720099424441E-4   -5.523522917078533E-5    8.287177967743069E-2    1.462790284779025E-1

 2.150000000000000E9     8.333038716302374E-2    9.248384334418008E-2   -1.077239734454162E-4   -1.844982552055560E-5   -1.249902383299995E-5    1.101322808008320E-4    6.060006553605081E-5   -3.119734360888607E-5
                        -1.308961814006121E-4   -5.034527815089246E-5    8.571636061997845E-2    1.708882277628692E-1   -1.285871577772198E-4    1.039833608008575E-4    4.755647452136238E-5    9.385836165741788E-5
                        -2.464702560325944E-5    1.147904131202223E-4   -1.328800215071733E-4    8.699215371543579E-5    9.320183199235199E-2    6.283876303247346E-2   -1.437064774645495E-4    2.135280365919104E-5
                         4.958875817715403E-5   -2.292291783577556E-5    2.493495839866643E-5    7.717136709994729E-5   -1.302338823110803E-4    2.038143300063877E-5    8.106657595019520E-2    1.629072775479182E-1

 2.162500000000000E9     7.961055245076593E-2    1.080853651761089E-1   -9.574973341628775E-5    3.291847026912473E-5    4.127842456973456E-5    1.213478232811322E-4    4.003196891844915E-5   -7.411944507537532E-5
                        -1.055922838306784E-4    5.084778480227611E-5    8.726956905513024E-2    1.867011874522042E-1   -7.256314479687622E-5    1.525033163398636E-4    6.914146046344182E-5    2.022747058000973E-5
                         6.116335099053491E-5    1.063849676584914E-4   -6.744356742391906E-5    1.233010461979145E-4    8.767378941928179E-2    7.818845351843352E-2   -1.178646884601892E-4    8.089930250603990E-5
                         1.395328416519800E-5   -6.170943268934925E-5    4.147741534403741E-5    4.134433181237029E-5   -1.285560001934045E-4    5.722990694312770E-5    8.135453335465090E-2    1.793807997764599E-1

 2.175000000000000E9     7.785103450901429E-2    1.235481180632164E-1   -7.576788916917031E-5    7.331899399402226E-5    7.962575541724176E-5    5.913870429207543E-5    9.345179213604658E-6   -6.384474329204825E-5
                        -1.190505191792413E-4    5.997336741151157E-5    9.060261309547718E-2    2.019373224830837E-1    4.327317101546268E-6    1.474115345112762E-4    6.332834833105743E-5   -4.290550054835154E-6
                         7.591509221319844E-5    5.351316851038237E-5    9.232451187913293E-6    1.510226083161378E-4    8.393030433328159E-2    9.342203989012215E-2   -6.448301189787093E-5    9.627437697940951E-5
                        -2.136369719994720E-5   -6.541910681559678E-5    8.460257142671954E-5    1.101824580402288E-5   -7.147123795115124E-5    8.231896908839947E-5    8.348140391782599E-2    1.955389526823594E-1

 2.187500000000000E9     7.789576197315530E-2    1.389590180789584E-1   -3.706670320308138E-5    1.032927776432425E-4    7.420566946296663E-5   -8.516480846009856E-6   -5.430171865253313E-5   -4.765784556151946E-5
                        -1.412031768483317E-5    9.282406227732065E-5    9.553795970417660E-2    2.166315058593344E-1    8.049009335267568E-5    1.245522286615458E-4    7.384454177430877E-5   -3.089444926716247E-5
                         9.503729004530646E-5   -7.975782547784249E-6    7.216538332165156E-5    1.128168667054021E-4    8.194386140380241E-2    1.083722414295461E-1   -3.601462022426161E-5    9.115799647790961E-5
                        -5.322720148492956E-5   -3.610672001835820E-5    5.565797179898700E-5   -4.308756019894684E-5   -1.537801502752850E-5    1.125711105310002E-4    8.723674270466054E-2    2.111481280774354E-1

 2.200000000000000E9     7.950407773138563E-2    1.542528033606316E-1    4.281749459419942E-5    9.304595257461733E-5    9.265265594986828E-5   -5.143245212666101E-5   -4.857868853238688E-5   -2.981213364857752E-5
                         2.474303516207824E-5    9.701287430458309E-5    1.016956830791643E-1    2.306739606042488E-1    1.284897479588919E-4    5.381261046207095E-5    2.523389828426966E-5   -6.638763869750061E-5
                         7.463024356024190E-5   -2.819166296023811E-5    9.770973414664786E-5    6.016013667169759E-5    8.169810790301751E-2    1.230742009937161E-1    1.870826841909644E-5    1.109509048566665E-4
                        -5.502624328100690E-5    3.256241048236922E-6    3.348605905516157E-5   -4.134999313107107E-5    1.238869549681646E-5    1.146224929241020E-4    9.253141488997092E-2    2.262346155279319E-1

 2.212500000000000E9     8.246054154207053E-2    1.693357607096268E-1    3.548703271553834E-5    7.523412241552812E-5    1.689270335652648E-5   -5.778678792339286E-5   -4.554054058297374E-5    2.732168112385991E-5
                         1.565955364262221E-5    7.170324452989769E-5    1.087919146353331E-1    2.441058339327156E-1    1.221654078422853E-4   -6.732060371908323E-6   -2.515565462174775E-6   -4.341178581366590E-5
                         3.115394113603806E-5   -7.020872533068862E-5    1.118624866651265E-4   -1.169719967812172E-5    8.316366959934979E-2    1.373693705372272E-1    5.341018025786380E-5    6.077489993329225E-5
                        -3.668127487033489E-5    2.067364159917646E-5   -1.978597608884355E-5   -6.191970530415274E-5    3.310239846812210E-5    7.820521158282460E-5    9.900640074441200E-2    2.405387455210637E-1

 2.225000000000000E9     8.640487763226683E-2    1.839343441711148E-1    5.433052644623960E-5    6.368884915200513E-5    2.364211364581230E-6   -6.504611311387498E-5   -3.221394446270500E-5    2.181484461449215E-5
                         5.140307025392358E-5    3.476321755866052E-5    1.168086516291790E-1    2.565056467395921E-1    8.503443108622784E-5   -4.296360715129188E-5   -5.397194434908319E-5   -2.350384299070356E-5
                         1.667501593343275E-5   -8.241707434287893E-5    1.007974622720820E-4   -5.845666753371795E-5    8.607610871328682E-2    1.513410925076517E-1    4.879857813257057E-5    3.661843119456941E-5
                        -1.591119163907983E-5    3.675056596890646E-5   -9.167456240123496E-6   -3.649002282828651E-5    5.967589467297547E-5    3.230607410497910E-5    1.065639546525889E-1    2.538577367187513E-1

 2.237500000000000E9     9.136671288647402E-2    1.978260067898404E-1    5.615502284401050E-5    1.087429672681615E-5   -3.254081187879885E-5   -4.414172903824671E-5    4.642634442735434E-6    5.583275089900406E-5
                         5.315673736796750E-5    1.684952103340652E-5    1.254848968934293E-1    2.678569210938948E-1    3.667348530470262E-5   -7.081789132685677E-5   -4.905120441772177E-5   -2.627219160440117E-5
                        -4.173203389817626E-5   -5.322273418602130E-5    3.724498467183995E-5   -9.299113754742192E-5    9.024325755209142E-2    1.649697296259231E-1    7.450662417081858E-5    7.770918358269395E-6
                         3.722647075330636E-5    1.781457762916471E-5   -5.101009614741926E-5   -2.976359372820418E-5    6.836436570192257E-5    1.030630527746536E-6    1.151518331622129E-1    2.661890581641863E-1

 2.250000000000000E9     9.729384627438373E-2    2.108944809512862E-1    5.295808283494153E-5    9.665749622753163E-6   -4.733877199680195E-5   -3.052399613635330E-5    4.836332015081528E-6    1.812332666464997E-5
                         4.867568334591503E-5   -2.124609550888328E-5    1.350973037570411E-1    2.780614719329866E-1   -7.914620212787172E-6   -1.124402547372838E-4   -4.530936869397473E-5    2.513460082473800E-5
                        -4.836962532639963E-5   -8.390946672015471E-6    8.519652299387498E-6   -1.078039694053227E-4    9.540284933370535E-2    1.780357472757126E-1    4.507965460982923E-5   -1.265592220855966E-5
                         1.895261505455298E-5    8.047206797021989E-6   -3.559025946988483E-5   -5.920254677828376E-6    4.225337616480225E-5   -2.036291424563247E-5    1.249649729501942E-1    2.773677647856095E-1

 2.262500000000000E9     1.040920687105642E-1    2.229260349664650E-1    3.869885256205008E-5   -4.002578568503137E-5   -3.757814532844543E-5    1.307868650741365E-5    2.697725321769555E-5    2.382454931450964E-5
                         4.633510298930861E-5   -3.336665945064529E-5    1.455969035844177E-1    2.871639028794958E-1   -6.793358810485038E-5   -7.926813538252686E-5   -3.063375633276866E-5    1.941424615905834E-5
                        -5.234547525791825E-5    2.453583294878182E-5   -3.227052729851479E-5   -6.709524962508295E-5    1.015435088373143E-1    1.904762411736327E-1    4.983195368438784E-5   -3.517335479109505E-5
                         1.460385102510518E-5    1.044713045138814E-5   -2.789236931781106E-5    1.450340315929076E-6    4.557206256385146E-5   -2.833456453822699E-5    1.357336395503256E-1    2.876301799990576E-1

 2.275000000000000E9     1.119111442119406E-1    2.338402668345924E-1    9.756601887598019E-6   -5.155517803984351E-5   -2.617594234123183E-6    4.106797330893850E-5    5.280970846732162E-5    9.346366873627748E-6
                        -1.386699513571651E-5   -6.604704020238244E-5    1.567942815990769E-1    2.953872824403139E-1   -5.795457578293557E-5   -4.563251925906088E-5   -1.034919912206298E-5    3.831781436546573E-5
                        -6.162068525390865E-5    2.954261939277306E-5   -4.984285192572396E-5   -2.755683976181985E-5    1.083892642462811E-1    2.022590451118110E-1    1.533207149157564E-5   -4.052987790106759E-5
                         2.641783291052386E-5   -8.903291266475114E-6   -6.523489813675348E-6    1.462355399364925E-5    4.593133167683220E-6   -6.470611305584508E-5    1.471709380332099E-1    2.969185073596815E-1

 2.287500000000000E9     1.208667306978600E-1    2.437516079601345E-1   -2.230436398967372E-5   -1.952381648307460E-5   -5.179004337846059E-5    2.939831991732395E-5    3.437991665781478E-5   -9.838381726248114E-6
                        -8.242072448306076E-6   -6.425492108688222E-5    1.687314033058981E-1    3.026978279967675E-1   -7.322083311615130E-5   -8.072946303580262E-6   -6.155175688500316E-6    2.039173994999998E-6
                        -2.036009401579630E-6    3.276422057545500E-5   -8.389747964927188E-5    2.534037053953584E-6    1.160659266851465E-1    2.130421903169364E-1   -2.151772917971892E-6   -5.956642493752179E-5
                         3.224957570588633E-5   -2.916849099764969E-5   -1.556089753908906E-6    2.721810354956075E-5   -1.170209757914979E-6   -5.558133717561417E-5    1.592710857885693E-1    3.053415485709882E-1

 2.300000000000000E9     1.308813596488522E-1    2.529010097164863E-1   -3.792798027641098E-5   -3.295947783098316E-5    3.208549673606910E-5   -4.060824297699040E-6    1.365405671538507E-5   -5.589249653883458E-5
                        -4.311381718308429E-5   -4.156511181386409E-5    1.812576992121065E-1    3.093020957640392E-1   -1.702206496260540E-5    8.651632963987485E-6    2.598101350910431E-5    1.366976935744282E-5
                         7.405751651327815E-6    4.493261894285157E-5   -6.903019142374393E-5    2.633618067967854E-5    1.244811541696003E-1    2.228839091344434E-1    1.607375919159813E-6   -2.242568761510186E-5
                         1.826009819682864E-6   -2.072695001994102E-5    1.886515841537259E-5    1.703224430762338E-5   -1.915537319363556E-5   -4.551014258005045E-5    1.719410901110451E-1    3.128484479042981E-1

 2.312500000000000E9     1.418038262652846E-1    2.611379016714105E-1   -4.527463747510919E-5   -1.083513359628711E-5    3.680846789775733E-5    2.507097842611758E-5   -5.191981677609593E-6    8.382378094168394E-6
                        -5.872094926281739E-5   -2.620148356159140E-5    1.940260718829177E-1    3.150834613413686E-1   -5.619134712072997E-5    5.202288558796675E-5    9.813377626195851E-6   -8.161985384524809E-6
                         5.044155767635764E-6    1.836761963642215E-5   -4.433843633989481E-5    2.272743204623278E-5    1.337142146926593E-1    2.316357794166848E-1   -4.245045876248060E-5   -2.959879572165699E-5
                        -9.893293624327243E-6   -1.310848516981035E-5    3.146917963598418E-5   -1.490845773157657E-5   -1.286662311146945E-5   -1.121028736119521E-6    1.849505433442763E-1    3.192171823918687E-1

 2.325000000000000E9     1.534234591585208E-1    2.687545606628549E-1   -3.945751294288061E-5    1.485311877163230E-7    5.760706470178959E-5   -2.905924369748007E-5   -3.450999926204011E-5   -1.469484634058706E-5
                        -5.917881778763215E-5   -4.882836225850265E-6    2.069776461483519E-1    3.199565889363781E-1   -2.026784570621918E-5    3.629977873124957E-5    6.672055182357291E-6   -2.709478231865766E-5
                         4.499713655151833E-5    1.320755995821337E-5   -3.068825921809132E-5    4.788403354069841E-5    1.438408831542045E-1    2.394315957123848E-1   -2.063982829349328E-5   -7.758153600596847E-6
                        -4.280398058002596E-6    3.078438411515553E-6    2.516704376530538E-5    1.136194072407082E-5   -3.493581699557351E-5   -3.322768074288105E-5    1.982930416934695E-1    3.245189130686702E-1

 2.337500000000000E9     1.653758391944004E-1    2.758827279951129E-1   -2.015441317298941E-5    1.911264995800885E-5    7.072634234509562E-5   -3.529789438191438E-5   -1.906919154886192E-5    2.403280253205304E-5
                        -2.625154497031193E-6    3.628160485649892E-5    2.199514066467842E-1    3.240135849495063E-1    3.373333605575519E-5    8.531401184652375E-6   -1.766941673944023E-5    1.590481357262040E-5
                         1.086297105936567E-5   -2.405231148506904E-5    2.395641240408758E-5    4.611464367295153E-5    1.547190769862970E-1    2.464071277857398E-1   -3.672190720416186E-5    3.952385228926332E-5
                        -2.123515709092391E-5   -1.104993071452090E-5   -5.100329471980865E-6   -1.313100239711788E-5   -6.306799577242438E-5    5.682374858354577E-7    2.118455622360949E-1    3.287898951141890E-1

 2.350000000000000E9     1.774814371850895E-1    2.822198240030377E-1   -4.892802688214528E-5    2.005849191014066E-5    3.277601128599606E-6    8.457564492091912E-6   -2.910905208571154E-5    1.993829646108604E-5
                         1.715170956377266E-5    4.510357198941858E-5    2.330878013118847E-1    3.269663600356333E-1    3.279338466669672E-5    1.710393236250895E-5   -6.355323084774801E-6   -2.495473074040015E-6
                         1.575106751965396E-5   -2.180840848401730E-5    2.505971760258123E-5    1.705577532422041E-5    1.661855772669088E-1    2.525528526070564E-1   -1.244073181393306E-5    2.059751919957132E-5
                        -7.833166084332732E-6    7.368268468835245E-6    8.373769464568430E-6    2.060810346520477E-6   -2.946669689410463E-5    3.967209040590084E-5    2.256721124059916E-1    3.318225040754226E-1

 2.362500000000000E9     1.894432025498498E-1    2.875612852974119E-1   -6.351563613663220E-6    3.804185992908247E-5    3.924727530667669E-5   -2.443239576389675E-5    9.782584870939037E-7    1.642275609115920E-5
                         1.070592983220894E-5    4.443197628031907E-5    2.462776071917640E-1    3.287497248612605E-1    2.750668897279140E-5    2.849520767030925E-5    2.256270338570423E-5   -8.731053688195838E-6
                        -2.089633636170473E-6   -2.993471317505098E-5    4.777216607096314E-5    1.427943214628594E-5    1.780543220961500E-1    2.579054564619152E-1    1.915822345669801E-5    4.361973805699549E-5
                         5.370867873890540E-6   -5.908359952987539E-6    3.206428985830342E-6   -2.189901892161386E-5    2.241937750965870E-6    2.110659598366477E-5    2.397509246053653E-1    3.336910825429511E-1

 2.375000000000000E9     2.015135744110800E-1    2.917917782277563E-1    2.411086717784597E-5    2.359047795545477E-5   -3.491574521026122E-7   -3.072056110087572E-5   -7.096419317112797E-6    8.147075019944929E-6
                         5.041029990170881E-5    3.914158710578485E-5    2.595689171891235E-1    3.294833879498998E-1    8.344547057935700E-6   -2.212756264101511E-5   -5.037010696177475E-5   -1.935167049540956E-5
                        -9.727005907421694E-6    9.615662432552009E-6    4.353524479227623E-5   -1.756663415027104E-5    1.900986555039998E-1    2.623934576746318E-1    2.724675647681958E-5    1.962900186686652E-5
                         4.269351459077777E-7   -6.678978860519673E-6   -2.044062074453551E-5   -6.961436958182679E-6    3.756553817635386E-5    3.444242115139586E-5    2.538739584877438E-1    3.346200962812795E-1

 2.387500000000000E9     2.135332461672905E-1    2.947466478984852E-1    2.437567632026965E-5    3.998513325471704E-6    4.066109572463066E-6    4.337077229637853E-6    4.450193437253379E-6   -1.233255377966089E-5
                         7.454421344558413E-6    2.079394880800458E-5    2.730850633399529E-1    3.292778318536012E-1    3.723468647078947E-5   -2.154111728068543E-5   -1.135990101559673E-5   -8.151305966793656E-7
                        -3.195687628061424E-5   -5.190028558300700E-6    3.637810694494315E-5   -8.363669328105045E-6    2.021580220793609E-1    2.660760417042858E-1   -3.280213573555491E-6   -7.327263441087916E-6
                         3.383467277193104E-5   -1.079333901275146E-5   -9.204251172716518E-6   -1.851314000132842E-6    1.696928252307318E-5    1.830323843054164E-5    2.681461880770033E-1    3.347424164503789E-1

 2.400000000000000E9     2.258326005156042E-1    2.963514902178288E-1    5.971965600231464E-5   -1.078567827025187E-5   -3.190358279649129E-5    3.553177020908338E-5    1.058664355848864E-5   -9.578673193958979E-6
                         9.458482421429669E-6    4.480681441981131E-6    2.867088577278560E-1    3.284203441336743E-1    3.606260998282612E-5   -3.666196028594501E-5    1.723595074122597E-6    3.420718707417322E-5
                        -1.128550149768760E-5    7.592448823177653E-6   -2.170427089722247E-6   -2.002539638923548E-5    2.141783335988777E-1    2.687922479916978E-1    1.619206937951021E-5    9.419877776295157E-6
                         3.599533048723015E-5    1.360190614495396E-5   -1.010950997186308E-6    3.106482846623000E-6    4.777744717647920E-5   -8.585524744512813E-6    2.822289755371654E-1    3.341542558116045E-1

 2.412500000000000E9     2.385306672758531E-1    2.967238723669816E-1    1.225440574625683E-5    3.669058925708300E-5   -2.581406384610129E-5    1.186556564729452E-5    2.281246875953866E-5   -3.995638089900297E-5
                         2.698542899907959E-6   -9.857963032524474E-6    3.001587812408967E-1    3.268698228728694E-1    1.511148608972670E-5   -3.851988545168750E-5    8.275804508360812E-6    2.139487023721094E-5
                        -8.085246351080971E-7    5.473255136678803E-6   -1.588753141783843E-7   -1.282162801304391E-5    2.261409219545085E-1    2.704167622869755E-1    1.094350131050619E-5   -2.750934967088278E-5
                         7.711505791146800E-6   -1.853290658919348E-5   -5.695095418299729E-6    3.035550832245211E-5    4.234090350802578E-5   -2.557836879796548E-5    2.960107325607467E-1    3.327739209552285E-1

 2.425000000000000E9     2.513652374302009E-1    2.962752363752092E-1    3.543011498921908E-5   -1.622085773264620E-5   -2.762005353266966E-5    1.045408356510095E-5    5.398254784286750E-6    1.373735863487343E-7
                         3.160627482543222E-5   -2.171987602511734E-5    3.133321243150944E-1    3.247226679647137E-1   -1.433018633077814E-5   -2.924550477480638E-5    2.046621654422785E-5    1.097538463436862E-5
                         4.468599155450740E-5    2.055433594874711E-5   -7.226551681924286E-6   -1.961982870303076E-5    2.379916134122903E-1    2.711810749984974E-1    3.015028653252181E-5   -3.186341255647213E-5
                        -1.302197272441097E-5    2.091318947139694E-6   -1.357067780523910E-6   -1.079830693725033E-5    3.441963150198279E-5   -5.361932940063636E-6    3.093846663320526E-1    3.305443085089047E-1

 2.437500000000000E9     2.642743380687468E-1    2.952598042920947E-1    9.047457503152690E-6   -2.219359655563947E-5    3.785656762211092E-5    3.387471345297349E-5    1.882703344308804E-6    3.389760255821057E-5
                         8.821135597288900E-6   -2.205940794683810E-5    3.259178364602176E-1    3.218571567781062E-1   -2.887485318868855E-5   -2.521161719414033E-5   -7.977777190069273E-6    1.498637727263312E-5
                         2.692127647381992E-5   -7.024821334591972E-6   -1.789518472458451E-5   -3.421932751596368E-5    2.498040425468269E-1    2.708358304405993E-1   -1.080484442464749E-5   -2.896547067822433E-5
                         1.554846295763572E-5   -1.373720340271408E-5    1.974930619501006E-6   -1.797905105733162E-5    8.266773636683616E-6   -1.432495829621412E-5    3.221558488939025E-1    3.274223467744491E-1

 2.450000000000000E9     2.769695461645813E-1    2.938721976823805E-1   -1.137373676239333E-5   -4.163166035666998E-5   -2.917993524373761E-7   -9.647053166561378E-7   -1.624960540306866E-6   -2.913482704031485E-5
                         3.680180045508921E-6   -3.092139340304292E-5    3.379034663856573E-1    3.184098072968753E-1   -1.393213711525488E-5   -1.284450941449603E-5    8.852532233086045E-6    1.814673955942146E-5
                         1.579663692301972E-5   -3.421244688496581E-6   -1.368744388370539E-5   -2.008266963618427E-5    2.614151062565079E-1    2.697163137440498E-1    7.090625275378840E-6   -5.561093183875049E-5
                         2.291616805924040E-5   -1.991998882136861E-6   -4.501571176755566E-6    1.062306502818288E-5    9.209215632840366E-6   -4.318472372316858E-5    3.345535526333783E-1    3.234384674655877E-1

 2.462500000000000E9     2.892140240075766E-1    2.923294916912896E-1   -1.434444686094583E-6   -3.261001855123570E-5    2.102580201544942E-5    7.929590789960274E-6    6.251631774083794E-6   -2.052947718725260E-5
                         3.572774637576805E-5   -1.962934493652187E-5    3.494864100149393E-1    3.139662458026072E-1    4.176318981188829E-6   -9.529258429258389E-6    4.484112772959121E-6   -3.746067522250144E-5
                         4.041593302849284E-6   -3.839904023252659E-6   -2.213408549560777E-5   -3.707890462425611E-6    2.729500195516134E-1    2.677906762383888E-1   -3.733967621353222E-5   -4.913690780154224E-5
                         3.180350075692756E-5   -2.969282305643942E-6   -1.950775791770320E-5    4.566504652803101E-6   -2.038401848082530E-5   -4.075996802590310E-6    3.466684368468690E-1    3.187585451396796E-1

 2.475000000000000E9     3.007990648439936E-1    2.902920718664089E-1   -2.015731000380323E-5   -1.119508103029611E-5   -1.170665480950505E-5    2.690535382229954E-6    3.080384291977069E-5    2.880737996955202E-6
                        -1.964000141412391E-5   -3.005941755386674E-5    3.607310261216913E-1    3.088036631803745E-1   -5.625164888874007E-7    9.178933996598118E-6   -4.603023031129380E-5   -3.427596061410940E-5
                        -4.501731129976768E-6   -3.475785561773986E-5   -7.936121478329881E-6    3.613843890862623E-5    2.842572094396284E-1    2.651801836871038E-1   -5.184010595155285E-5   -4.806516273981926E-5
                         1.033543250768010E-5    4.090284990544825E-6   -1.227155139235454E-5    1.037457054864686E-5   -2.149234219658627E-5   -2.107335200434978E-5    3.585830554382470E-1    3.133996641673538E-1

 2.487500000000000E9     3.116194177864464E-1    2.876905342424471E-1   -6.501459315758096E-6    2.337718005177855E-6    7.717219855082367E-6    1.060082903603869E-5   -2.466909404136985E-5   -1.953776141462897E-6
                        -2.547763804665113E-5   -3.050112961318157E-5    3.715916781852335E-1    3.032595778825766E-1    6.699029378016715E-6    7.618199198431507E-6    2.561319575846737E-5   -1.179294736477255E-5
                         3.963228506214407E-6   -1.227033607971514E-5   -1.220839085309496E-5   -1.527654927520815E-6    2.952889319834855E-1    2.621706761035273E-1   -2.953887576033584E-5    2.064036246296178E-5
                        -2.457353646466481E-5    1.532969110055124E-5    7.034424452529674E-6   -1.507268864170042E-5   -2.422479703192362E-5   -8.774733551559970E-6    3.701085138051673E-1    3.075861022035724E-1

 2.500000000000000E9     3.219872623097143E-1    2.843255874218296E-1   -2.342152108714239E-5    1.270936894780005E-5   -2.089305131620865E-5   -2.895899878269073E-6   -1.585553881206569E-5    4.432556256078048E-6
                        -1.715918829943415E-5   -3.264051016586090E-5    3.822278292991829E-1    2.971024965861122E-1    2.022641807417621E-5    1.517959101879270E-5   -1.646585523072734E-5   -1.213838558884196E-5
                        -1.709188698065408E-5   -2.330844091084081E-5   -2.503012968849403E-6    2.175163438087041E-5    3.058982899350717E-1    2.586076986983525E-1   -3.766415730188853E-5    1.912258661103816E-5
                         1.442538882157976E-6   -1.479968898449896E-5    2.672311131593264E-5    9.933801212979176E-6   -2.503540354148424E-5    5.655666212012038E-6    3.812342393731296E-1    3.015208012299825E-1

 2.512500000000000E9     3.315950803898883E-1    2.801676048404191E-1   -5.183547767821141E-6    1.487733834255370E-5    7.889399855635173E-6   -1.264700303890439E-5   -7.879560845569659E-6   -1.628326134497448E-5
                        -2.991958157891339E-5    1.065766506537323E-5    3.926021590392739E-1    2.907100492798025E-1   -2.755843294429652E-5    6.420919134175708E-6   -5.925859886310083E-6   -3.140232597529000E-6
                        -1.532704550830502E-5   -1.700144781819621E-5    7.850207521495858E-6    2.512566888506114E-5    3.161103267762211E-1    2.547155659882498E-1   -7.929265568064355E-6    2.049692596702965E-5
                        -1.928103537649215E-6   -1.303086864963327E-5   -2.374020225008765E-5   -6.811126415423230E-6   -1.772046666407747E-5    3.014094253065547E-5    3.919325713751490E-1    2.953413551947874E-1

 2.525000000000000E9     3.409326825910921E-1    2.751216057185933E-1   -4.617814752973213E-5   -1.571040501757561E-5    1.284817022700865E-5   -3.466891630528201E-6    1.296692761539083E-5   -2.055480406477236E-5
                        -3.124127561637530E-5   -5.697391105783704E-6    4.025294632905741E-1    2.842287545192597E-1   -2.403217561776963E-5    1.384751951362393E-5    2.181140403865207E-5   -1.662665129213981E-5
                        -8.970725835563415E-6   -8.463472574095811E-6    3.892496695561876E-5    1.215652042047602E-5    3.258289372605711E-1    2.504987183187726E-1   -3.030208597298379E-5    4.436536017179351E-5
                         1.911216357137170E-5    1.056351741894210E-6   -1.224270247715856E-5    8.131727545587173E-6   -4.244553049463949E-5    2.507437675361252E-5    4.020043744833531E-1    2.889131578476319E-1

 2.537500000000000E9     3.504082699275753E-1    2.694077782007968E-1    1.210636074721906E-5   -1.425715307727585E-5    6.047286980251372E-6   -4.354353524621235E-6    2.221842569879345E-5    1.085848929477595E-5
                        -2.492385424452182E-5    2.732431683530043E-5    4.118366138331394E-1    2.777910155930475E-1    5.383255796172828E-5   -1.527052230517887E-5   -5.184214317642090E-5    1.237690648249006E-5
                         9.791446111906849E-6    6.557982191600928E-6    1.377878638985141E-5   -9.767521630968017E-6    3.348285979051247E-1    2.459751397519511E-1   -1.663275289235810E-5    1.912024433121413E-5
                         4.715160462828500E-6    2.703127576328315E-5    2.606257664621894E-5    8.189027354566833E-6   -1.258571576174862E-5    2.876919164051849E-5    4.112437769077745E-1    2.823450496452875E-1

 2.550000000000000E9     3.598381974051055E-1    2.634208090708703E-1   -2.023880006618714E-5   -3.827970313374446E-6    1.304902565777563E-5    2.335652277003670E-5    1.767900428456629E-5    5.077452181730395E-6
                        -1.727042939112679E-5    4.483519206951658E-5    4.206017868271552E-1    2.710604705184185E-1    1.284894709350786E-5    1.047827941313597E-5    1.867950258445181E-6   -2.579821988361019E-5
                         5.379549777989818E-6   -1.596100423850832E-5    4.685881938368830E-5    2.932174399523584E-5    3.435134123922662E-1    2.411505286278294E-1   -3.578113418528375E-7    3.736640857745572E-5
                         1.395183891489493E-5    2.937593148917342E-6   -6.653592604268441E-6    2.465696793673126E-5   -2.892038524838583E-5    6.013602555651625E-6    4.200770602959580E-1    2.750701279798382E-1

 2.562500000000000E9     3.691137767320743E-1    2.575031330167482E-1    7.357420646724260E-6    2.734056836254414E-5    1.348576298643744E-5   -3.402777280294545E-6    3.402337875444726E-6   -3.657782084421113E-6
                        -4.199702463991615E-6    3.304206814762402E-5    4.288719476778372E-1    2.640699765936386E-1    1.680248043436145E-5    1.108326117908809E-5    6.963790393505748E-6    2.966481603196316E-5
                        -2.098473794665014E-6    9.801292759102482E-7    2.603220420209864E-5   -2.016921400181881E-5    3.518142321629566E-1    2.359394044177763E-1    1.733458074547469E-5    1.487132381816398E-5
                        -2.051413223121020E-6    1.156476735879203E-5   -2.896043277519003E-5   -2.188995150470066E-5    1.652071995618037E-5    5.724567500129427E-5    4.285565980948501E-1    2.675380294609733E-1

 2.575000000000000E9     3.782886066491173E-1    2.518335853439131E-1    3.349322676657070E-5    5.643871608942490E-5    2.184727348737714E-5    2.189975246772384E-5    3.261936157532604E-5   -2.812704481224111E-5
                         4.267446564048061E-6    7.369127610289992E-6    4.368500777773326E-1    2.568219769496174E-1    2.178594972395657E-7    4.918859308928104E-6   -1.215796489842410E-5    3.213335440579189E-5
                         2.219626361104420E-5    5.191462436593665E-6    5.195422580582984E-6   -6.887637223012933E-6    3.597982595522948E-1    2.306307508107505E-1    2.828645395595385E-5    8.350959297019518E-6
                        -4.059146928808027E-6    1.197313792675691E-5    7.341368259173768E-6   -2.052740833519234E-6    1.371776097268441E-5    3.565028321160041E-5    4.367988753712991E-1    2.597229994291413E-1

 2.587500000000000E9     3.868598383506925E-1    2.464941738901105E-1    2.399769497614939E-6    4.108253413975192E-5    8.463902378121458E-6    1.131934551946208E-5   -2.091344506586166E-5   -1.898863989245458E-5
                         1.627068644826269E-5    3.129970171283272E-5    4.443526807853888E-1    2.492844769233965E-1   -2.225897961879251E-5   -1.862032844072885E-5    1.667366268950379E-6    2.169037621931555E-6
                        -1.227920913818789E-6    1.150611270654667E-5    2.907397600285864E-5    3.678412564171256E-6    3.675012010478151E-1    2.250034086371032E-1    1.816055710739956E-5    8.356166360743906E-6
                         1.526851070082104E-5    1.267970841614815E-6   -1.662186359881149E-5   -7.166180846756046E-6    3.283837624681293E-5    9.433777202347330E-7    4.449248473962426E-1    2.517489059301901E-1

 2.600000000000000E9     3.949085278641485E-1    2.413858534140818E-1    1.601589779951310E-5    2.371502333304563E-6   -3.120273675157245E-5   -5.014645920473372E-7    2.033061217725569E-5    1.397506233121375E-5
                         3.265709822740735E-5    1.072351327415605E-5    4.517394530627100E-1    2.415158332348134E-1    1.444628932350894E-5    4.603707501114872E-7   -1.475051321400205E-5    2.096001724707723E-6
                         1.597330214309933E-5   -6.096975519007734E-6    1.397860245633812E-5   -1.744681925058894E-5    3.749350489391630E-1    2.191821447897591E-1    5.215914925084694E-5    9.751281743061133E-6
                        -5.316049158450391E-6   -1.555247904004322E-5    1.639291796730096E-5    1.005594098580510E-5    1.990986911228593E-5   -3.893139929717144E-6    4.528450953692735E-1    2.437032020345836E-1

 2.612500000000000E9     4.022068627763785E-1    2.362397085146849E-1   -1.577981607017937E-5    2.145515753407441E-5    1.605478192376010E-5   -3.824150589537944E-5   -6.222729349923259E-6   -6.954003434442075E-6
                         2.486260103197189E-5   -1.595929679802052E-5    4.588661820141975E-1    2.339878188917739E-1   -2.168106494651370E-5    1.976918664384195E-5   -7.659742764038274E-6    2.606323699344021E-5
                        -4.337593189607536E-5   -1.168832783459248E-5   -2.728774129227313E-5    1.959675075996873E-5    3.820708829665513E-1    2.131876896376743E-1    4.241040427922764E-7   -5.068120637130369E-5
                        -4.984227965015210E-6   -6.022395733876514E-6   -1.125234143015991E-5    1.376974621515205E-5    3.506361474559602E-5   -2.808969437476459E-5    4.607124708922317E-1    2.360051930362823E-1

 2.625000000000000E9     4.089140465289548E-1    2.306584013320768E-1    3.097742179535940E-5   -3.308362356075868E-5    3.209915766593381E-5    1.876309855098418E-5   -3.172765111478272E-5   -7.449585677550817E-6
                         2.658214305143097E-5    1.127099643474991E-5    4.659963128012239E-1    2.262641519348935E-1    4.880120533326757E-7    7.025020743929348E-6   -6.876006410709704E-6   -2.182136142058062E-5
                         3.011714949845810E-6    2.479111846845710E-5   -8.878299703193622E-6   -2.380847556058595E-5    3.889280843073859E-1    2.069960821022770E-1    5.970987830371427E-5   -1.319964801005604E-5
                         7.160242348967496E-7    2.377831647762012E-5    1.728801068286423E-5   -1.075250516026597E-5   -3.905421759103267E-6    2.846398181307610E-8    4.681364247044470E-1    2.281672100813024E-1

 2.637500000000000E9     4.150815323804381E-1    2.244204751692869E-1    2.766756127325147E-5   -6.048637477225365E-5    3.790312601108771E-5   -3.700650914228821E-5   -1.172667871494290E-5    1.552817196427585E-5
                         9.394682954917996E-6   -1.845227337044890E-6    4.725063755300781E-1    2.184549217172445E-1    1.485349946441028E-5    3.016240386496471E-5   -1.582447752215335E-5    1.831346141309201E-5
                        -3.228118041366866E-5    8.610963398532679E-6   -1.956145976243373E-5    1.312250693626866E-5    3.955396514406789E-1    2.006603570905618E-1    6.108060354008915E-6   -4.161530961531270E-5
                         2.790408666630016E-5    4.151612491613682E-5   -5.422205028494152E-5    8.093094582118630E-6    2.866285692254617E-5   -1.519565756628271E-5    4.749479249175488E-1    2.202708175536176E-1

 2.650000000000000E9     4.213360989001685E-1    2.174479872887297E-1   -2.589435787632535E-6   -3.345570781415130E-5    4.153418828392133E-5    1.871334826947394E-5    2.018725473304718E-5    4.614886858893332E-6
                         2.846694373247889E-5   -6.269157031030700E-5    4.788822769955474E-1    2.107977351919159E-1   -4.884374030582283E-5   -3.998573797474536E-6   -5.413374170647448E-5    2.480614347373492E-5
                         2.822946651208954E-5   -3.476880645434442E-5    1.196671702305710E-5   -1.800309107741965E-5    4.018918562981021E-1    1.945159385537608E-1    1.055258155134493E-5    2.901614503848764E-6
                        -2.822384516274605E-5    3.878562513733492E-6   -4.676507940004290E-6   -9.265235209788785E-6   -1.176884005778198E-5   -1.636142404832599E-5    4.812528328382654E-1    2.124038649552777E-1

 2.662500000000000E9     4.276633925302163E-1    2.101031111770689E-1    1.467579510491195E-5    1.473639911173475E-6    7.593749534244458E-6   -1.214603210788757E-5   -3.809782147332563E-5    1.409603849313285E-5
                         4.427397098169190E-5   -4.704435384312090E-5    4.850154249764552E-1    2.031246538048976E-1   -7.796736526322331E-7    9.568040947770245E-6    7.391324480271159E-6   -4.581823811330007E-6
                        -4.628599243144256E-5    1.308977811266352E-5    2.005830150443078E-6    4.071877707956717E-5    4.081341655185581E-1    1.883818190851503E-1   -5.333601459788223E-5   -3.974488978668315E-5
                        -6.681229250400750E-6    1.201458273956802E-5    2.009861297943508E-5    2.842173887487518E-5    1.022427943991629E-5    2.666523884812272E-6    4.872364996703150E-1    2.041766036762511E-1

 2.675000000000000E9     4.340993874115291E-1    2.025853208746193E-1    1.391041413519400E-5    1.889520125927250E-5   -1.286985329928714E-5    2.696990905256897E-5    2.714122074213262E-5    8.485513640232758E-6
                         1.757719971185549E-6   -3.231547855300364E-5    4.906206220083233E-1    1.955628795565549E-1    2.630329920098787E-5    1.976934801442780E-5   -3.928690133555467E-5    1.569492043960848E-6
                         2.513201346544443E-6    1.676349896455268E-5    2.619604328186714E-5    6.720427830466061E-6    4.141376690446599E-1    1.820894792729918E-1    1.847431154553136E-5   -6.186211791847438E-6
                        -1.656804349428881E-5    1.005670015805444E-5    1.212365317920415E-5    6.002212334771870E-8    1.451922883353680E-5   -2.435260743919723E-5    4.930708764200091E-1    1.956105839026751E-1

 2.687500000000000E9     4.407605960781675E-1    1.954453482656659E-1   -5.339595651026167E-6   -8.608576998418484E-6   -7.911543253406057E-6    6.677410274824864E-7   -1.772290231153916E-5    3.651337533020723E-5
                         1.369251378356684E-5   -3.669941273679451E-5    4.960196272448881E-1    1.875603573822432E-1   -1.321670252024586E-5    2.433844929549174E-5    1.283521714239640E-6    8.994467418979609E-6
                         1.065742326584115E-5    1.342310090498808E-5   -5.017881053362235E-6    8.120471419486501E-6    4.197987019742790E-1    1.760100462284031E-1   -3.125542212325736E-6   -2.569120091935267E-5
                        -4.735469007085452E-6    2.235921245029420E-5    6.119531687448491E-6    1.550566790026075E-5   -2.821429175603831E-5    6.177521050967726E-6    4.988010214945807E-1    1.869076398963862E-1

 2.700000000000000E9     4.472848013347147E-1    1.890422336891265E-1    4.878115208545141E-6    2.153025620512188E-5    2.107558849524771E-5   -2.577899851946385E-5   -2.045282983504231E-5   -6.780680922505505E-6
                        -1.781265271533456E-5   -1.716950016566064E-5    5.012479760275146E-1    1.795952009356006E-1    5.656814655560255E-6    4.250435488977474E-5    3.562698392636197E-6    2.519825477556495E-5
                        -9.056102660962299E-6   -1.103041163089947E-5   -2.037724597207741E-5    4.866154318216332E-6    4.253022582650105E-1    1.699105626246030E-1   -2.781226709422528E-5    1.489204990708101E-5
                        -4.359810193595054E-6   -3.459625913414706E-6   -1.481962333409576E-5    2.215418040927116E-5   -3.900525979083387E-5   -1.827761857204814E-5    5.045086219480501E-1    1.781977327147616E-1

 2.712500000000000E9     4.538756510493784E-1    1.831924071845944E-1    3.438105865893234E-7    3.952751858431860E-5   -1.296233226229073E-5   -3.362871805937555E-6   -5.002179364940017E-6    5.538739829962370E-6
                        -1.239906881234575E-5   -2.139073500540613E-5    5.068479142094157E-1    1.716828518096021E-1    3.145310474800675E-5   -1.758030881695941E-5    7.513225310077623E-7   -1.569382090763258E-5
                        -4.309920808018800E-6   -1.169045032301815E-6    3.102851607102250E-5   -6.799035272578911E-7    4.307308812684724E-1    1.638656376876146E-1   -1.487100970848210E-5    1.676352463111828E-5
                         2.630985285296374E-5   -1.770616153728235E-5    2.339166618314125E-5   -3.413604793578248E-6   -3.723177710212578E-5   -9.792910239326860E-6    5.105009364180869E-1    1.698177465924529E-1

 2.725000000000000E9     4.600473608486121E-1    1.776076604099777E-1   -4.502747932027696E-5    3.929577490314117E-5   -4.363199660852283E-5    3.249089622456485E-6   -6.919472264138209E-6   -1.720148371405534E-5
                        -3.179402943419183E-5    7.171960111531551E-8    5.122392770059422E-1    1.639213973429354E-1   -1.275796265457036E-5   -1.669245479526576E-5   -2.040438853357269E-5   -2.089127440756641E-5
                        -4.489084743725990E-6   -1.576914513198192E-5    3.184006631835252E-5   -9.527975151244503E-6    4.361227831819006E-1    1.577450607160943E-1   -5.522253368368802E-5    2.257682752075755E-5
                        -1.888059650869708E-5    2.119744650408637E-5    7.128429851816488E-6    1.101203789790147E-5   -3.390698260104579E-5   -1.168025740944484E-6    5.162412427312068E-1    1.617102099161705E-1

 2.737500000000000E9     4.656205695324068E-1    1.720615037064432E-1    1.025482456267328E-5   -4.095163679491145E-5   -4.837754353690843E-9   -2.699999171392167E-5    3.821087255374885E-5    3.851960561024583E-5
                        -1.343469897003546E-5    2.843184830828908E-5    5.175507545996821E-1    1.560949771491927E-1    1.052213523119708E-5   -1.543109305368503E-5   -4.076638530406012E-6   -1.834746154580351E-5
                        -2.626477451004336E-5    2.576765925769477E-6    2.823900590338213E-5   -3.238309734903692E-5    4.411107523004696E-1    1.514703862676079E-1   -3.834209749968764E-5    9.854036302187433E-6
                         8.022309458691771E-6   -2.383333138499649E-5    1.095725043595407E-5    1.044654108389196E-5   -5.843576725880058E-6    1.517258740108148E-5    5.215720373426729E-1    1.537179031576442E-1

 2.750000000000000E9     4.706105330255425E-1    1.663735067295967E-1   -1.568708666300376E-5   -2.490580510874095E-5   -3.799296616751873E-6   -2.520184070256314E-5    8.611402148130832E-6    8.440399699837605E-6
                        -5.442380494759936E-6   -7.237460421998930E-6    5.227995862562287E-1    1.483191049497755E-1   -1.259262939015497E-5    3.620598652356644E-6    1.449560446800558E-5   -8.099631657591320E-7
                        -1.604512048998583E-5    3.025084393175538E-5    2.313832812323395E-5    4.229442265715253E-5    4.460753973252123E-1    1.449464237556152E-1   -7.690305205074481E-6    3.434040317474015E-5
                         9.679047421806382E-6    1.013092083432412E-5    1.023392997783302E-5    3.302193155148191E-6   -3.440831588097781E-5    2.067994400469848E-5    5.265947474578925E-1    1.455261506786702E-1

 2.762500000000000E9     4.752950515767495E-1    1.596969382906457E-1   -1.938888041651831E-5    4.430453540665768E-5   -3.260604013777744E-5   -2.591552291422874E-5    4.205102615034160E-5    1.556238152824728E-5
                        -2.023949286145481E-5    1.032178871843988E-5    5.276524330575829E-1    1.403818894173244E-1    2.941790739187042E-5   -1.345891520604283E-5    1.141379739533777E-5    2.072709551844739E-5
                         4.009470341009926E-6    7.923162860285027E-6    1.074212964878755E-6    1.357345225509013E-7    4.509961464637928E-1    1.382694263815845E-1    1.367322009110298E-6    2.294635126306967E-5
                        -2.489298711242697E-5   -2.650055917420971E-6    9.885983572650734E-6   -7.265261145095642E-8   -2.071839555236733E-9    3.275320815192033E-5    5.312762388474662E-1    1.372010097257317E-1

 2.775000000000000E9     4.799321928433999E-1    1.521467542062038E-1   -2.218760570743472E-5    3.178830314045438E-5   -2.434006481944725E-5   -3.245566049339895E-6   -9.377087600672977E-7   -1.182366637832522E-5
                         2.355996956601025E-5    1.440430245224850E-5    5.323760266240593E-1    1.325010368357131E-1    1.842211324765083E-5   -1.634908969439493E-5   -4.017721652075807E-6    1.814780690506052E-5
                         3.270678385347391E-6    8.759125594360333E-6   -3.041429522090250E-5    9.519590495872163E-6    4.558527432930963E-1    1.316767244247636E-1    1.008669645998710E-5    2.518497719442750E-5
                         2.379642708984208E-5   -5.922052065101943E-6   -2.828068127578280E-5   -4.443588205359646E-6    3.672031457083659E-6    4.633856590248307E-6    5.355707581495822E-1    1.286744738224286E-1

 2.787500000000000E9     4.849897760594237E-1    1.442445783105897E-1    1.158696914007143E-5    1.011764036043665E-5   -1.105561973049641E-5    1.209484946139384E-5    8.890269294702094E-6    6.489796995732336E-6
                        -6.733075615415369E-6   -1.685322910887897E-5    5.370378985780314E-1    1.244119362122559E-1    2.536165998800513E-7   -6.693119329297622E-6    3.866410977499444E-6   -8.956509670315751E-7
                         4.855132063506951E-6   -1.047170167867446E-5   -3.282259852081016E-5    7.939315325402104E-7    4.607190030904474E-1    1.251012014746029E-1    2.812755498645449E-5    3.740321643063439E-5
                         1.901164417157853E-5   -6.102717212328204E-6    5.138402507453078E-6   -1.627979967438441E-5   -2.369788100428790E-5   -3.964656556248327E-6    5.399730814088225E-1    1.199112887964006E-1

 2.800000000000000E9     4.904100275713405E-1    1.363800973561672E-1   -5.406842426670958E-6    2.953961087086079E-5    1.638602466288248E-5   -6.354686848038133E-6    7.384808604066973E-6    6.515250202633601E-6
                         2.102048023758992E-6    2.359858583393981E-5    5.416908217059846E-1    1.162171732341490E-1   -2.079826841185038E-6    4.755916961889324E-6   -1.254793030154026E-5   -4.442744141027430E-6
                         7.646482032958624E-6    1.060291866110031E-5    1.017675534229917E-5    1.301242439984178E-5    4.658579309652730E-1    1.183815853866976E-1    1.352998281067265E-5    1.115497740952791E-5
                         2.208835697920112E-5   -1.151757136326488E-5    9.804153444880147E-6   -7.206767975304219E-6    2.531872518958195E-5    1.405620586632825E-5    5.445651480875442E-1    1.108419089794531E-1

 2.812500000000000E9     4.964959162251335E-1    1.286874808142925E-1   -1.106239377949115E-5    4.351015696928466E-5    1.138413326308506E-5   -3.333259647078553E-5   -9.667620792192519E-6    1.123281330082490E-6
                         1.496742658910571E-6    2.604636132212898E-6    5.464091227847048E-1    1.079800163083883E-1   -1.277881299834199E-5   -2.297853906503799E-6   -1.054552186566275E-5    3.791588017504762E-6
                         2.741402211836937E-6    1.174445906065425E-5   -6.616688552950652E-6    1.873994768521275E-5    4.708573177207220E-1    1.118706672423359E-1    2.690622666758082E-5    6.622392012573322E-6
                         8.563426153319941E-6    1.407424360729012E-5   -1.284484207310517E-6   -1.287270734243441E-5    2.472715611593158E-5    2.046398200509758E-5    5.492364987279157E-1    1.017671387173742E-1

 2.825000000000000E9     5.027632464910821E-1    1.214885884030841E-1   -7.888250750683810E-6    6.460509724908776E-7    4.440328654603979E-5   -3.034748677205727E-5   -7.482277790572785E-6   -2.683699916338290E-5
                         3.899351529734349E-5    1.735126720569481E-5    5.511937089347395E-1    9.946224708287139E-2    1.238669772048819E-7   -2.436395026734850E-5    1.552540696719099E-6    3.130478027223618E-6
                        -1.033248730145440E-5   -5.562667238368177E-6    9.630471831382907E-6   -1.038276176091847E-5    4.759502532006268E-1    1.052924913666109E-1   -6.792561435274794E-6   -1.889970005749244E-5
                        -3.033312066112399E-6   -2.043941804694163E-5    1.860419054192344E-5    1.042341881345298E-5    3.582094629077070E-5    4.470676657259062E-6    5.539427715517539E-1    9.269190441180189E-2

 2.837500000000000E9     5.089030576684798E-1    1.147980597745851E-1    1.237241642835986E-5    6.294586751140242E-6    1.841220936684173E-5   -1.513039758878592E-5   -1.003043692758331E-5    8.068977490264969E-7
                         6.506578841198641E-6   -3.817165927811512E-5    5.559998162686215E-1    9.116708487591989E-2   -2.673306992530541E-5    9.508950200071960E-6    1.387301764048700E-7   -9.061818960151413E-6
                         2.028124500142599E-5    8.791317785865328E-6   -2.203705999983537E-6    6.912260490895372E-6    4.808954431681125E-1    9.865063495269072E-2    1.738563711567131E-5   -1.194227794398184E-5
                         2.281737592506587E-5   -1.175270314126984E-5    1.117985989472834E-5    1.323739088006933E-5    3.284509037276938E-5   -1.548790501298915E-5    5.586546118253281E-1    8.387979444484188E-2

 2.850000000000000E9     5.146695487911604E-1    1.083177445581977E-1    1.991354974503335E-5   -1.303839989174050E-5   -1.179821877259377E-5    7.759705032124111E-6    2.423328245454255E-5    1.721302391627980E-6
                        -2.152904393903184E-5    5.221561955034591E-6    5.608362144058106E-1    8.256439302015507E-2   -2.564448102478213E-5    1.061033150694621E-5    1.913256954124885E-5    1.944673933913060E-5
                         1.352671291868298E-5   -3.318570240978789E-5   -3.384283579402167E-6    2.550192578776143E-5    4.857750072199191E-1    9.188428638048768E-2    1.741901633247824E-5    1.457583034144004E-5
                         4.278519657207293E-6    8.581761795654888E-6    6.116579906430879E-6   -2.263440093923848E-5    4.182046717534206E-5   -2.010554956589250E-5    5.631845686949947E-1    7.520924139987388E-2

 2.862500000000000E9     5.197371000187400E-1    1.017776443685746E-1    3.003180983005989E-5   -3.800804337803626E-5    2.397039180580562E-5    3.141811922272864E-6    1.438294367781913E-6   -7.565323171137628E-6
                         3.808744577689440E-5   -2.499939465095586E-5    5.654319851153733E-1    7.393178727470973E-2   -2.410010514686683E-6   -2.367784106699364E-6    2.030533332904280E-5    4.550040278669567E-6
                         6.427423868078750E-6   -1.050276402166859E-5   -1.940796757372998E-5   -2.035072453170172E-6    4.905074293132657E-1    8.511467705006509E-2   -6.514525224549740E-6   -2.816866516071193E-5
                        -5.912213803240583E-6   -1.523690863464909E-6    3.953708804097777E-6   -7.821941052368225E-6   -9.386908723189366E-6   -3.823595302266746E-5    5.672708521670765E-1    6.647501222359167E-2

 2.875000000000000E9     5.244056015396252E-1    9.462498565853031E-2    5.359716009885357E-5    1.218412975283474E-5   -1.868435471460859E-5   -1.479807931016480E-6    6.867816467259928E-6    2.488483223694832E-5
                         1.606310083584121E-5   -3.017574839994535E-5    5.696656791707880E-1    6.490036924546734E-2    6.601057122388724E-6    1.631044108619114E-5    9.951443018212881E-6   -8.330108335412118E-7
                         2.798007384089548E-8   -7.334367750316616E-6    9.500252375446881E-6    1.294506525313689E-5    4.949576630936584E-1    7.781630381294576E-2    2.743542992889736E-5   -3.824940566713155E-5
                         9.670399793292527E-6    7.733936382149161E-7    1.272472177185900E-5    5.337923626852166E-5    1.272141263721175E-5   -4.127043027176400E-6    5.709737464293374E-1    5.719619339570818E-2

 2.887500000000000E9     5.287672456745948E-1    8.664994791196694E-2    1.213201200791623E-5   -2.206984557721059E-7   -1.526323308855284E-6    1.030021135595497E-6   -2.999947565915567E-5    9.041624614179159E-6
                         2.544215277519236E-5   -1.234133198181615E-5    5.737810095259021E-1    5.572715560811033E-2    2.433442165246048E-5   -7.860830581308498E-6    1.892933077159980E-5   -3.783197398611986E-5
                        -1.688459228280753E-6   -3.960783101274106E-5    1.301708106281458E-5    1.204144886352816E-5    4.995670930626886E-1    7.033087719006899E-2    1.577553543481054E-6   -3.398542748179364E-5
                         9.023795380429434E-6   -2.216652564089954E-5    3.620285640559349E-6    2.745281395840851E-5    5.660366073037924E-6   -8.893436026150825E-6    5.746743072651416E-1    4.778102258057512E-2

 2.900000000000000E9     5.328562321461284E-1    7.792281024764675E-2    2.187591724019549E-6    1.791702788341325E-5    4.365517689718298E-5    1.380406610679286E-5    4.844473001401436E-6    2.979921624071071E-5
                         6.348581698491669E-7   -5.641371791502426E-5    5.778205243357442E-1    4.615864811350917E-2    2.891982365727712E-6   -8.936618773751891E-6    1.000950019191041E-5   -1.170326074333589E-6
                         8.867195920807800E-7    1.760638113759989E-6    1.875137773178156E-5   -5.067314358631427E-6    5.042505339883484E-1    6.222497995502353E-2   -1.386260226900726E-5   -3.308530494933816E-5
                         3.716511054958479E-6    5.210990597503568E-6   -3.531891815117076E-6   -1.465174956773817E-5   -8.169441973764723E-6   -1.068967548775626E-5    5.783102593766314E-1    3.769299068931332E-2

 2.912500000000000E9     5.375446920834887E-1    6.808345919424882E-2   -1.039991733813581E-5    3.240089386248308E-6    1.440581395940822E-6    2.483941995503720E-5   -8.448842872785369E-7   -1.445510079514616E-5
                        -2.412121587953099E-5   -7.219792661358017E-6    5.820145350717967E-1    3.612913193934991E-2    3.604786336862003E-5    1.740607691267322E-5   -3.376301139135845E-5    1.039370066164555E-6
                         1.833301450202290E-6    3.381684895418830E-6    1.198319936801716E-5   -2.847103594930384E-7    5.090631329726941E-1    5.392885281191657E-2   -6.176637929291774E-6   -4.593752680230309E-6
                        -3.514416291961648E-7    4.923529505764845E-6   -4.156892984421664E-6   -9.530896157990208E-6    6.769821406710532E-6   -3.819962611736899E-6    5.821594300520285E-1    2.755304859932677E-2

 2.925000000000000E9     5.424808543206064E-1    5.819430166595480E-2   -2.138036326432406E-5    1.170746179933579E-6    3.232646637300666E-6    1.847896140175027E-5    1.519956186659211E-5    7.823396595701098E-6
                        -1.387867283000398E-6   -8.871812098749505E-6    5.859877766966942E-1    2.606597271982201E-2   -1.982308477857729E-6   -2.377094816614797E-5    1.093290120111007E-5   -5.899197168669111E-6
                        -1.576220407026957E-5   -2.210609295130351E-5    5.633610908339007E-6   -1.323004726016427E-5    5.137474549179480E-1    4.585249970047131E-2   -1.453588491334196E-5    1.976928433520868E-5
                        -9.091925021684820E-6    1.077694999553046E-5   -1.491223971325086E-5   -3.197904480601269E-6   -2.077189776042218E-5   -2.046254980286695E-5    5.859338481536401E-1    1.745111755187971E-2

 2.937500000000000E9     5.476293063197731E-1    4.843318337307550E-2   -4.672235961685494E-6    1.353001665997046E-5   -3.749616889966139E-6    2.454241833853431E-5    3.788237140088569E-5   -1.296280855080135E-5
                        -4.643415975048927E-6   -1.530697336967239E-5    5.897329327268372E-1    1.636593517080015E-2    2.441799448841679E-5   -2.893000313556173E-6    1.417616044959271E-5   -6.180194132888252E-6
                        -1.972815507333813E-5    1.384444532427302E-5    2.904003875600298E-6    8.357332564816519E-6    5.183472430034085E-1    3.751708999752285E-2   -5.795376663326095E-6    4.150494636874594E-6
                        -9.401282474955940E-7    9.543184336859502E-6    6.283302991825058E-6    1.720101995193189E-5   -2.356235474966822E-5   -7.387740019548602E-6    5.895850671058639E-1    7.216774034835797E-3

 2.950000000000000E9     5.530095226781505E-1    3.949027638445616E-2    1.697127644740320E-5    7.598625691435770E-6    1.642114475410202E-5   -1.319521103374006E-5    2.173670578218683E-7   -4.291325898840273E-5
                        -4.305521193984310E-6    1.369280560287964E-5    5.933139241458963E-1    6.212854566271422E-3    2.116953396060808E-5    6.698002290927336E-6    9.340629698641026E-7   -5.331061331245854E-6
                        -1.124397222647176E-5   -1.337839979039830E-5    6.778247699701697E-6    1.247262417619169E-5    5.227669535634852E-1    2.902371665821994E-2   -9.668923817132906E-6    3.835298899816000E-6
                         2.246879672871000E-5   -1.574279070758358E-5   -1.745196597298011E-5    1.212822862104905E-5   -2.674621727545346E-5   -1.019868554319111E-5    5.929130353002455E-1   -2.978240799520137E-3

 2.962500000000000E9     5.582830199894696E-1    3.064945817692043E-2    1.315510252212973E-5   -3.030503703164510E-5   -2.175519630931057E-5    1.594107614942207E-5    2.095744304783030E-5    6.611759233077314E-6
                         1.444782924074381E-5   -2.469556528406813E-5    5.967496748149048E-1   -3.933398246017243E-3    4.185162105856908E-5   -2.149948372295817E-5   -2.761302532214462E-6   -3.890054186472007E-5
                        -7.817233042082098E-7   -1.399531079366137E-5    2.026782598693261E-6    2.121773610095935E-5    5.270382451368800E-1    2.047738511387081E-2   -2.129601192858226E-6    9.341492704588596E-6
                         6.204622136746469E-6   -1.960507261211600E-5   -5.238078649548456E-6    1.503650508645029E-6   -9.426433384513458E-6   -1.048478699373565E-5    5.960625181173725E-1   -1.312974910073925E-2

 2.975000000000000E9     5.629192201008599E-1    2.184604561324167E-2   -1.290013010827063E-5    6.455645581547193E-6    2.229719199099533E-5    3.465817744294934E-5    2.830717828009900E-5    1.684956319928268E-5
                        -1.405109144788630E-5    6.638739423731520E-6    6.000566819629120E-1   -1.429663500886797E-2   -1.706778506889764E-5   -6.494405141184600E-6   -5.333574193617473E-6   -1.934804208397218E-5
                         9.232428057107517E-7   -1.351795653350647E-5   -1.091968540545548E-5   -2.364960304431213E-5    5.312433401100251E-1    1.171705707333399E-2   -2.425887296242418E-5    4.674469016416214E-6
                         7.399938116996909E-7   -4.181717249022701E-8    1.379279547304400E-5   -6.863773555742829E-6   -1.625725228544611E-5   -7.746603111816817E-6    5.990367791386099E-1   -2.360252403564279E-2

 2.987500000000000E9     5.669023949391221E-1    1.325202379721436E-2   -8.051196604953027E-6   -8.602102103917872E-6   -2.427046917948044E-5    4.339196109843770E-6   -5.868387327120100E-7   -2.023597001891556E-5
                         1.616462805296207E-5   -5.469339377258014E-6    6.028244100971674E-1   -2.510282632178296E-2   -2.464752207920515E-5    3.692982618358679E-6    8.834406311113170E-6    1.268351598655970E-5
                        -1.689104035395953E-5   -1.119567995562018E-5   -2.627863224335508E-5    5.120770725133551E-6    5.350493735197254E-1    2.702568862146503E-3   -1.879426608770931E-6    5.738093998926492E-5
                         4.665146788539800E-6    1.312857657567437E-5    1.312095291341562E-5    3.443983979262747E-5    4.143886206182961E-7   -6.137974745906051E-6    6.013656172019868E-1   -3.430147294666420E-2

 3.000000000000000E9     5.699522675834413E-1    4.020797992334838E-3    1.260394239778219E-5   -2.640792945534364E-5   -1.665276968084976E-5   -1.582742312131439E-5    1.603602626168612E-5   -1.821312135337821E-5
                        -4.031895218643021E-5   -1.007781061616028E-5    6.051029965615987E-1   -3.614297835930885E-2   -9.928929685465565E-6   -5.595763378050851E-6    3.694161409625012E-5   -2.252268254288139E-5
                         6.292695614673667E-6    3.261583280021537E-7    2.216511796418580E-5   -1.069027060273028E-5    5.384490831309044E-1   -6.599860745938015E-3    1.286794108280613E-5    4.070471117108541E-6
                         9.305094694129616E-6    1.945700071044769E-5   -1.889763553239818E-5   -1.942602904690989E-5   -2.555614542377996E-5    1.405928428373773E-5    6.033831795433060E-1   -4.533362009770033E-2
