# Supplementary material for: Microwave Imaging for Parkinson’s Disease Detection: A Phantom-Based Feasibility Study Using Temperature-Controlled Dielectric Variations
Source: Sensors (Basel). 2025 Dec 12;25(24):7562. doi: 10.3390/s25247562 (PMC12736638; doi:10.3390/s25247562)
Supplement: Supplementary file 1 [file sensors-25-07562-s001.zip › 40.3.s4p]

#  HZ   S   RI   R     50.00 
! Rohde & Schwarz Vector Network Analyzer 
! Rohde-Schwarz,ZNA26-4Port,1332450024101213,1.95
! Created: UTC 8/28/2025, 1:45:01 PM
! freq[Hz]                re:S11                  im:S11                  re:S12                  im:S12                  re:S13                  im:S13                  re:S14                  im:S14
!                         re:S21                  im:S21                  re:S22                  im:S22                  re:S23                  im:S23                  re:S24                  im:S24
!                         re:S31                  im:S31                  re:S32                  im:S32                  re:S33                  im:S33                  re:S34                  im:S34
!                         re:S41                  im:S41                  re:S42                  im:S42                  re:S43                  im:S43                  re:S44                  im:S44
! 
 5.000000000000000E8    -2.261760806055055E-1    3.470951956885506E-1   -1.529180539898034E-2    1.781091415506676E-2   -4.031846872803007E-2   -1.126790242956921E-2    5.214504544674781E-2    1.575267280124408E-2
                        -1.527914734180169E-2    1.783348452195667E-2   -2.409377299495380E-1    3.257273308773861E-1    1.148129320575045E-2    2.510920688851617E-2   -4.058902520943997E-2   -6.767720570357117E-3
                        -4.035306587476039E-2   -1.129579090516820E-2    1.142296699800582E-2    2.509919972664613E-2   -2.563616383975214E-1    3.438887846908917E-1   -8.456637442143240E-3    1.895739015527557E-2
                         5.216041168194296E-2    1.579683241195362E-2   -4.062024296188056E-2   -6.831565413360709E-3   -8.406198571978354E-3    1.901671342199376E-2   -2.674201730743717E-1    3.376072042734740E-1

 5.125000000000000E8    -2.484273676732336E-1    3.361713157885589E-1    1.205324311918205E-3    9.900170600943409E-3   -3.104425308320525E-2    2.488124118219267E-2    4.497790128675373E-2   -2.934292156915628E-2
                         1.206700599312832E-3    9.892156954996839E-3   -2.757654284208103E-1    3.242251480046409E-1    2.728734854030486E-2    3.763915448291200E-3   -2.856936736182724E-2    2.824160426323751E-2
                        -3.110545309504192E-2    2.491168027506762E-2    2.727903823393948E-2    3.812693615669836E-3   -2.805249344579215E-1    3.446444003594369E-1    6.237046219199378E-3    5.319860969682533E-3
                         4.497517072176221E-2   -2.930187871245385E-2   -2.852611017509898E-2    2.826492317154992E-2    6.268875254152491E-3    5.313965965207538E-3   -2.928371163790048E-1    3.362320207038740E-1

 5.250000000000000E8    -2.986036082068037E-1    3.710855474727646E-1   -6.582567426199185E-3   -1.299962143724526E-3   -1.390297328914738E-3    3.363954920747864E-2    6.030487927341368E-3   -5.045422502588403E-2
                        -6.587212490365599E-3   -1.306834995824475E-3   -3.170945959629475E-1    3.764987525017973E-1    1.511832273033234E-2   -1.493336399260283E-2    2.820708809508030E-3    3.443399294571543E-2
                        -1.328131148798662E-3    3.371943239444258E-2    1.512209212124914E-2   -1.492389111467662E-2   -3.179927133768032E-1    3.949174212945095E-1   -5.704070414680430E-3   -5.185115308836030E-3
                         6.091540599236665E-3   -5.045197285480918E-2    2.860624180007679E-3    3.448509040094926E-2   -5.671331432121913E-3   -5.172872340741069E-3   -3.328371470254810E-1    3.876171100988929E-1

 5.375000000000000E8    -3.001666349622161E-1    4.420644125441363E-1   -1.680225172918271E-2    8.839245941205408E-3    1.860608894145744E-2    1.999757886086283E-2   -2.990663032439177E-2   -3.399910958276231E-2
                        -1.682491262788407E-2    8.849166929987112E-3   -3.014476924504356E-1    4.418877308472008E-1    1.163752180994917E-3   -1.465132717338328E-2    2.153607191938167E-2    1.841094175131424E-2
                         1.865914388277324E-2    1.995490714163800E-2    1.164348466190073E-3   -1.468653044063885E-2   -2.998850825851973E-1    4.617548509169051E-1   -1.536107800966763E-2    5.858014957693178E-3
                        -2.994189480415801E-2   -3.410804354088379E-2    2.159719170962355E-2    1.836072807718703E-2   -1.530668465367593E-2    5.790301493272431E-3   -3.155306322551470E-1    4.611740102049469E-1

 5.500000000000000E8    -2.542408541904248E-1    4.851133199614407E-1   -9.934920081963746E-3    2.647839714157671E-2    2.000248805927620E-2    1.948735227325689E-3   -3.941723855245900E-2   -2.453708116974867E-3
                        -9.960052193073297E-3    2.652972721129515E-2   -2.611594898255418E-1    4.702499108952964E-1   -5.760248202246116E-3   -7.726079758908449E-3    2.238228291060416E-2   -9.374576351103409E-4
                         1.998752474249578E-2    1.917728423507183E-3   -5.807517624855970E-3   -7.718582841265855E-3   -2.532196205821919E-1    4.906711768490327E-1   -8.459741080978750E-3    2.135182630959689E-2
                        -3.946334312723317E-2   -2.517511524636568E-3    2.233658780204653E-2   -9.312067150902710E-4   -8.431506903747677E-3    2.130318722960831E-2   -2.562015256134496E-1    4.945477061822664E-1

 5.625000000000000E8    -2.154216270461635E-1    4.793746069248744E-1    1.588584306573444E-2    3.087210938754708E-2    1.164358586784846E-2   -4.987783253583904E-3   -2.576818320659233E-2    2.117634028701981E-2
                         1.589441652978499E-2    3.089408482273385E-2   -2.336123434382875E-1    4.737878573576665E-1   -2.503074204856558E-3   -6.945878557257979E-4    1.087247790497462E-2   -9.584142652280548E-3
                         1.158399542029085E-2   -5.038297638932295E-3   -2.538937295937465E-3   -6.828560218219621E-4   -2.195565747119226E-1    4.865833974807999E-1    1.355254548247252E-2    2.213355963964221E-2
                        -2.579936494521595E-2    2.116864025091273E-2    1.084988299419100E-2   -9.608810107028264E-3    1.351004867645438E-2    2.212125635056583E-2   -2.154681674329067E-1    4.777967466383645E-1

 5.750000000000000E8    -2.162134651827068E-1    4.740348991325546E-1    3.187669768102050E-2    5.761001023676641E-3    9.803662311871819E-3   -4.366497250542067E-3   -5.690894384492329E-3    2.662782221388256E-2
                         3.187720004474213E-2    5.783982690170607E-3   -2.226936275489732E-1    4.801023571100266E-1    2.032575851438187E-3   -3.944065431277601E-3    5.981900355186310E-3   -5.924914027910948E-3
                         9.822598760453471E-3   -4.310446563873141E-3    2.016005461262381E-3   -3.936392111059077E-3   -2.138626317424356E-1    4.840671714193532E-1    2.076530549488570E-2    4.169773243049679E-4
                        -5.679180963091516E-3    2.664192578795219E-2    5.990610743279343E-3   -5.946072155500746E-3    2.075667553263677E-2    3.968665809979755E-4   -2.186964032357137E-1    4.707142931718372E-1

 5.875000000000000E8    -2.145369804037198E-1    5.011545692363947E-1    1.721368608624063E-2   -1.491251896900698E-2    1.146764576883208E-2   -9.776156744647990E-3    6.912489571108195E-3    2.059249162788944E-2
                         1.722770031953156E-2   -1.486621046038867E-2   -2.063115414248088E-1    5.006340500207492E-1   -9.052033645682169E-4   -9.141212620108485E-3    9.085776953315128E-3   -8.672850327360586E-3
                         1.152860661791442E-2   -9.775156289354311E-3   -8.993074626411619E-4   -9.165035071816851E-3   -2.051977745003584E-1    5.042215897467729E-1    5.498580447544991E-3   -9.616647218892984E-3
                         6.859353740222899E-3    2.059730435928427E-2    9.098211645005407E-3   -8.701251290705512E-3    5.461094414129532E-3   -9.610365399343202E-3   -2.117158487283224E-1    4.993509947297975E-1

 6.000000000000000E8    -1.837845323276252E-1    5.304919865300580E-1   -1.593345881285986E-3   -9.742053252839503E-3    5.822200322325306E-3   -1.959534218899826E-2    1.340576641720784E-2    1.669140095980586E-2
                        -1.638060958419037E-3   -9.721778855214240E-3   -1.730222758256384E-1    5.160556186921885E-1   -1.032219971055013E-2   -1.141056459679990E-2    5.157170797312215E-3   -1.893585661877864E-2
                         5.776819815665552E-3   -1.961351207658215E-2   -1.030830063881390E-2   -1.139668759118289E-2   -1.742713056411223E-1    5.238086132211058E-1   -5.159025813830687E-3    1.344202832253995E-3
                         1.344285690227174E-2    1.669918203871397E-2    5.174926991500531E-3   -1.892847901213293E-2   -5.176426073459264E-3    1.354880787189013E-3   -1.707683329429425E-1    5.227467389755555E-1

 6.125000000000000E8    -1.370779928735840E-1    5.380823486081086E-1    1.813713026772575E-3    5.998876399166525E-3   -1.023219043457069E-2   -2.343760023809708E-2    2.516077108448586E-2    9.641764701105416E-3
                         1.831566495625114E-3    5.976026422079526E-3   -1.354780628134549E-1    5.177268422753230E-1   -2.136158816824964E-2    1.055302594810611E-3   -1.215266233153858E-2   -2.369841253643901E-2
                        -1.025207708713119E-2   -2.348101418282446E-2   -2.136418695390619E-2    1.092657888779046E-3   -1.332448324813403E-1    5.248489208040775E-1    6.364996565765402E-3    1.416996050788773E-2
                         2.517976421513439E-2    9.616952522543239E-3   -1.220311160122578E-2   -2.364605968560416E-2    6.372895587235377E-3    1.413429102338057E-2   -1.208248808952927E-1    5.135654435633262E-1

 6.250000000000000E8    -9.645247282574192E-2    5.210185761289382E-1    1.870173886315433E-2    1.045116894700027E-3   -2.674927414885057E-2   -1.075973758437584E-2    2.962040186006365E-2   -1.180966454046549E-2
                         1.871984393691377E-2    9.986003905106215E-4   -9.749699209825911E-2    5.047508671040580E-1   -1.242383528734653E-2    1.950249543481698E-2   -2.985604432247602E-2   -8.132844990594950E-3
                        -2.681572081037510E-2   -1.078496711036379E-2   -1.234698378916720E-2    1.952887022195370E-2   -9.841167561624239E-2    5.061618238026069E-1    2.472522868693134E-2    2.372608588089008E-3
                         2.960281015167473E-2   -1.184071144774171E-2   -2.989451783928433E-2   -8.088792341099158E-3    2.468709884816518E-2    2.386205111233379E-3   -9.395966723760400E-2    4.810330047460166E-1

 6.375000000000000E8    -7.886191939954010E-2    4.964341798250546E-1    1.671103459747779E-2   -2.056339850287939E-2   -2.698965616689064E-2    1.074155925074020E-2    1.316227724094999E-2   -2.925052708318656E-2
                         1.669609794809669E-2   -2.056133514910404E-2   -7.787493524664084E-2    4.774377578200516E-1    8.526535129531668E-3    1.904866603860779E-2   -2.678672324246516E-2    1.659214904006676E-2
                        -2.697646651895832E-2    1.077208753522813E-2    8.535625702687080E-3    1.904667781693535E-2   -8.685404950144673E-2    4.823590006143649E-1    1.824784289610454E-2   -2.173179268872107E-2
                         1.317586916773778E-2   -2.925418579927843E-2   -2.674227702694112E-2    1.656511492288373E-2    1.824027268479049E-2   -2.171650443551285E-2   -9.650068804032037E-2    4.582980593097735E-1

 6.500000000000000E8    -7.319491335833032E-2    4.903168696162937E-1   -6.725008758801528E-3   -2.632609801363791E-2   -1.308509566331138E-2    2.499233359959718E-2   -6.401779499431526E-3   -3.008706263749527E-2
                        -6.674849943893525E-3   -2.629666625096549E-2   -7.512410146707595E-2    4.659021469912464E-1    1.521687360537047E-2    1.208431446680943E-3   -7.413968372705963E-3    2.887140072714414E-2
                        -1.310178174821004E-2    2.500248223278879E-2    1.524345526062722E-2    1.157190709803093E-3   -8.279636208250529E-2    4.781901000162350E-1   -5.905951900647591E-3   -2.411248072042292E-2
                        -6.361234323802139E-3   -3.009171123104780E-2   -7.453350726494883E-3    2.885896386844164E-2   -5.862947920339347E-3   -2.411446733607866E-2   -9.648710699251091E-2    4.637704149992338E-1

 6.625000000000000E8    -5.084938916742932E-2    4.934071431920921E-1   -1.900446167234201E-2   -8.558282668551668E-3    6.068989224158157E-3    2.640800606572984E-2   -2.428554623240417E-2   -2.333342705291279E-2
                        -1.899997636880671E-2   -8.598345207429347E-3   -5.979824436383286E-2    4.665630413916441E-1    2.102947233666346E-3   -7.583686199072973E-3    1.298595545416509E-2    2.469442975443733E-2
                         6.126230062865691E-3    2.642469537427882E-2    2.063444300788482E-3   -7.570133341852766E-3   -6.590951757647032E-2    4.798780952979562E-1   -1.432816620508643E-2   -6.633668378373123E-3
                        -2.431587653842337E-2   -2.330326324319755E-2    1.298004145729484E-2    2.469407783911878E-2   -1.432528740805410E-2   -6.625977839936847E-3   -7.189159781344120E-2    4.702428829858999E-1

 6.750000000000000E8    -1.860961916190180E-2    4.826262804764730E-1   -1.051107364741117E-2    4.391885651503357E-3    1.949642782963547E-2    1.444278566308058E-2   -3.845485292376776E-2   -2.165775401574900E-3
                        -1.054580222478119E-2    4.394382127254647E-3   -3.064280497897997E-2    4.582445775891349E-1   -5.273197046075833E-3    2.203088838049044E-3    2.298315684142425E-2    8.066635604660314E-3
                         1.948865318167170E-2    1.444911389183586E-2   -5.258353027946676E-3    2.195227939490596E-3   -4.036313223667937E-2    4.745932554703743E-1   -4.416768587090144E-3    2.077087105734750E-3
                        -3.847512809943916E-2   -2.148635984025804E-3    2.297375739262299E-2    8.073281029700540E-3   -4.430658808393562E-3    2.088420041092671E-3   -4.024656333026699E-2    4.588125688677131E-1

 6.875000000000000E8     9.168323044432844E-3    4.562430317328884E-1   -7.749391759016311E-4    2.221968421063635E-3    2.027027328938782E-2    8.997519781048845E-4   -3.116076336454621E-2    2.744420530014125E-2
                        -7.317041297042947E-4    2.244945964464137E-3   -4.300514049943761E-3    4.297450216314631E-1    2.821613893761677E-3    9.729921494034174E-3    1.828934677705056E-2   -5.916617065990660E-3
                         2.033152899397320E-2    8.550229231211658E-4    2.853175068270196E-3    9.741316511514367E-3   -1.508342217119380E-2    4.552541576942383E-1    2.279600813753216E-3   -4.805302917470726E-3
                        -3.117261522513873E-2    2.745692265472190E-2    1.827979893479867E-2   -5.941273801537783E-3    2.298474446021034E-3   -4.774237784003568E-3   -1.700857040976948E-2    4.327951971547907E-1

 7.000000000000000E8     2.050647681392959E-2    4.200047592435336E-1   -1.004830333058241E-3   -5.652678107747988E-3    1.725478400585173E-2   -8.131552655140314E-3   -2.330917791842075E-3    4.154388093802650E-2
                        -1.008085824030049E-3   -5.680040901749070E-3    1.319481354011214E-3    3.939965716708603E-1    1.329300258376020E-2    3.906626015892257E-3    1.100727587282563E-2   -1.153766022346668E-2
                         1.724628510340827E-2   -8.165037985911349E-3    1.330818206169070E-2    3.884920811327782E-3   -2.944952621100737E-3    4.278768414466055E-1   -5.460943878349694E-3   -1.281394578905951E-2
                        -2.283477045761271E-3    4.153434484761035E-2    1.101216864935800E-2   -1.156963149799597E-2   -5.445847444625886E-3   -1.283412070897906E-2   -9.439334940916429E-3    4.041006568162979E-1

 7.125000000000000E8     1.269257205664895E-2    3.929785921166365E-1   -1.042442368008224E-2   -6.930544369499135E-3    1.043655903668989E-2   -1.659290681385651E-2    2.508707232757089E-2    2.947596455729200E-2
                        -1.043357749272243E-2   -6.883722931003770E-3   -8.013125961096363E-3    3.727852767848100E-1    1.314706768930522E-2   -9.190889493781294E-3    3.872072202061773E-3   -1.442878433448358E-2
                         1.041105793004360E-2   -1.659565626908611E-2    1.310869278493015E-2   -9.247216223339376E-3   -3.288801184307143E-3    4.080192938772598E-1   -1.748140100134055E-2   -6.100775281934953E-3
                         2.509010624752741E-2    2.944072304160890E-2    3.858625279087925E-3   -1.445440778415329E-2   -1.750542585528101E-2   -6.145321031687556E-3   -1.107916094665011E-2    3.860992612962905E-1

 7.250000000000000E8     8.504269055620456E-3    3.848552947425615E-1   -1.540894488893587E-2    3.496608908278507E-3   -1.117899356856273E-3   -1.891697632270273E-2    3.463406979125148E-2    6.668675112147839E-3
                        -1.542185531051129E-2    3.472496368399868E-3   -8.745733763637090E-3    3.671550833374131E-1    6.019010264830946E-4   -1.633447105559270E-2   -3.553638131072083E-3   -1.328854102214323E-2
                        -1.127172033979991E-3   -1.891413323573168E-2    5.999308393867691E-4   -1.635579778720899E-2    1.644433001228587E-3    4.004516612866669E-1   -1.678483199236990E-2    7.733526597252550E-3
                         3.463595824352442E-2    6.641343599383509E-3   -3.579936524280479E-3   -1.328294665750490E-2   -1.677557222772926E-2    7.725748784096877E-3   -5.183078729631083E-3    3.767024444263795E-1

 7.375000000000000E8     1.918337794538680E-2    3.760469619289310E-1   -8.416233472978504E-3    1.235896176409229E-2   -1.051650622625266E-2   -1.490999439367901E-2    3.099734226354966E-2   -1.425083790392337E-2
                        -8.407553456412344E-3    1.235319507419310E-2    5.427335767949889E-3    3.541468551011336E-1   -1.179018487403221E-2   -8.635340935793353E-3   -8.809676888734182E-3   -1.001137661841422E-2
                        -1.055182148409259E-2   -1.486904089080216E-2   -1.179278287503012E-2   -8.647237185687089E-3    1.992943505681448E-2    3.864219341764005E-1   -6.586172629721418E-3    1.383644996315367E-2
                         3.100594850627688E-2   -1.421833501343121E-2   -8.808999883803429E-3   -9.984847680167349E-3   -6.596436979987842E-3    1.383908461105748E-2    9.972530612862261E-3    3.601620255985788E-1

 7.500000000000000E8     3.478212242302361E-2    3.522745455462834E-1    4.850632286266126E-4    1.137857095979405E-2   -1.717271363340031E-2   -7.139538972822312E-3    1.622802947617732E-2   -3.054771806031004E-2
                         5.227776272850054E-4    1.137002290018613E-2    1.447115336139027E-2    3.235202993061631E-1   -9.782818042773721E-3    5.057741445122023E-3   -1.350053446993698E-2   -4.979658094471580E-3
                        -1.722310976154863E-2   -7.120026602070928E-3   -9.814712458758085E-3    5.047640015258047E-3    3.517700076286485E-2    3.541674850575711E-1    1.482252432865976E-3    1.009863183633189E-2
                         1.623705201790416E-2   -3.054697008463225E-2   -1.351017920730241E-2   -4.988522775546794E-3    1.455401853580970E-3    1.007099628630435E-2    2.222399364346007E-2    3.278576930023360E-1

 7.625000000000000E8     3.490069375481616E-2    3.142054460662854E-1    3.419015744912016E-3    6.088175976693576E-3   -1.904606724880123E-2    4.354411206874718E-3   -6.254943528358481E-3   -3.424682599186286E-2
                         3.448573414789483E-3    6.070598135745900E-3    2.132290260479003E-3    2.898592250017720E-1    2.438085493242688E-3    6.616920413132711E-3   -1.554170727153012E-2    4.126678230719350E-3
                        -1.905836283455285E-2    4.374159228920726E-3    2.455307427441588E-3    6.666350386896949E-3    2.890578731907504E-2    3.155594578062076E-1    1.584518894317286E-3    4.904797682590398E-3
                        -6.262358245133195E-3   -3.422073514030133E-2   -1.555503095825412E-2    4.144311801093895E-3    1.581887878999289E-3    4.897338081641926E-3    1.388011030044897E-2    2.869456091165634E-1

 7.750000000000000E8     1.127467421462637E-2    2.880154304221715E-1    9.073391460897217E-4    3.352342842689334E-3   -1.243972724333361E-2    1.586536722416110E-2   -2.663065037097198E-2   -2.315957391627028E-2
                         9.127995267868785E-4    3.379181328812906E-3   -2.129624035454445E-2    2.753461654976614E-1    5.414276632978583E-3   -3.522701850788812E-3   -9.660972968914936E-3    1.404477709162072E-2
                        -1.242879970579443E-2    1.586612812801781E-2    5.417172223541727E-3   -3.578498771223847E-3    7.574362744553852E-3    2.944188646532609E-1   -1.043291691986586E-3    5.521713309899464E-3
                        -2.666417253252026E-2   -2.316628204727756E-2   -9.649516428805575E-3    1.402150987307657E-2   -1.032994970299232E-3    5.488173631027427E-3   -1.428485922399293E-2    2.634283470967721E-1

 7.875000000000000E8    -7.174363323887651E-3    2.865535135051330E-1   -5.900905832372557E-4    6.440226477384476E-3    9.419017254271491E-4    1.980910216476293E-2   -3.573812301640319E-2   -5.610873088121439E-4
                        -5.843799549277564E-4    6.450451498042976E-3   -3.293733769506117E-2    2.728386962504581E-1   -3.276536735736670E-3   -8.281138971852954E-3    2.221581379958015E-3    1.674987252374076E-2
                         9.252315360590770E-4    1.979456832865833E-2   -3.285968070390207E-3   -8.284541462615454E-3   -4.514345441717514E-3    2.874613796073244E-1    1.090769029861626E-3    8.875992407573526E-3
                        -3.574407982519891E-2   -6.066411548825059E-4    2.255040175493704E-3    1.673083262113048E-2    1.102500574946082E-3    8.848912860120383E-3   -3.427392687643047E-2    2.611220121317981E-1

 8.000000000000000E8    -6.441715844668885E-3    2.836419842273864E-1    3.282677471208916E-3    9.680263331804042E-3    1.320511305175104E-2    1.345598309475082E-2   -2.689851880064029E-2    2.256715673835740E-2
                         3.275871184054000E-3    9.674933218144924E-3   -3.683948489020523E-2    2.631601776313761E-1   -1.082842326396003E-2   -1.468292440408370E-3    1.274563335004467E-2    9.846200200058476E-3
                         1.321063068198854E-2    1.342125716136532E-2   -1.081380921029377E-2   -1.471341735523645E-3   -9.484759682577573E-3    2.744477026104632E-1    5.724212601397297E-3    8.767747021066462E-3
                        -2.695198120915693E-2    2.256095821222713E-2    1.274513533705980E-2    9.838042790245796E-3    5.727102980779377E-3    8.783416370936083E-3   -3.935332300610710E-2    2.566511377523193E-1

 8.125000000000000E8    -6.456767849816854E-3    2.635081948559263E-1    1.066088337742900E-2    8.973564752443833E-3    1.695812233192768E-2    4.625529603974210E-4   -5.966194615302229E-3    3.317828525142737E-2
                         1.064451988480094E-2    9.000193644726753E-3   -4.828557800918086E-2    2.467391300377108E-1   -7.968998717824480E-3    8.128558439178335E-3    1.374985702683474E-2   -2.702841295163404E-3
                         1.699194372563127E-2    3.983218156471644E-4   -7.974520766773935E-3    8.137166251596691E-3   -2.247392178599023E-2    2.557665966862441E-1    1.056656501996103E-2    6.517591861221577E-3
                        -6.011300240397931E-3    3.316644782702625E-2    1.371766481179096E-2   -2.704870920385408E-3    1.054965850552770E-2    6.530169757789094E-3   -4.661052303430161E-2    2.389258973086664E-1

 8.250000000000000E8    -2.521585605378414E-2    2.389582772695014E-1    1.662536070009673E-2   -1.925786518631583E-4    1.006650705586673E-2   -9.521761352760214E-3    1.553348248826961E-2    2.848214711362504E-2
                         1.663929042239764E-2   -1.923567623453464E-4   -6.973672200213650E-2    2.364116880719455E-1    1.241322419318208E-3    1.076976807370083E-2    4.776248146794453E-3   -9.121709425937810E-3
                         1.007031461357956E-2   -9.518026179741887E-3    1.244180693961306E-3    1.077161769094094E-2   -4.603484965798803E-2    2.430931374918127E-1    1.398927924732967E-2   -1.084034628380515E-3
                         1.550071958000388E-2    2.842643922134391E-2    4.750712403088580E-3   -9.107218928089036E-3    1.399445799430685E-2   -1.084606223975820E-3   -7.181438649857484E-2    2.211448488437562E-1

 8.375000000000000E8    -5.735358998247931E-2    2.302088900864985E-1    1.067232162366800E-2   -1.118867748497416E-2    7.329224534201040E-4   -9.945799507696395E-3    2.859178140840323E-2    1.208635798484626E-2
                         1.069540460073327E-2   -1.118939538063130E-2   -9.126911164467230E-2    2.368830172109568E-1    7.975510607040716E-3    4.333479720813866E-3   -2.568691943013918E-3   -5.279148655113803E-3
                         7.075892668148849E-4   -9.956725769000658E-3    7.988660520331349E-3    4.359673269144553E-3   -7.180402251212323E-2    2.433492216753511E-1    8.224329398699029E-3   -8.925073147828495E-3
                         2.858284258216374E-2    1.205307183425137E-2   -2.565115665359963E-3   -5.293574829507106E-3    8.194359085313413E-3   -8.881566339397471E-3   -1.052616431813055E-1    2.231580963618537E-1

 8.500000000000000E8    -8.278666968824751E-2    2.399065055622258E-1    1.640620295534437E-4   -1.078045606404875E-2   -3.173418819758465E-3   -5.560229813522916E-3    2.887029854312704E-2   -7.291580141979755E-3
                         1.378329678155804E-4   -1.076509676307957E-2   -1.071456821664036E-1    2.431521281178971E-1    4.947126086066269E-3   -3.539565496546123E-3   -1.564355847948041E-3    9.796822090417957E-5
                        -3.178982513479839E-3   -5.542185410406459E-3    4.952699967725040E-3   -3.559872462251141E-3   -8.964497656455248E-2    2.531746045518866E-1    9.688807250840651E-4   -6.838586090627543E-3
                         2.889736412877079E-2   -7.298263652342155E-3   -1.529064693791171E-3    8.675151801990189E-5    1.000803404194680E-3   -6.802651632103912E-3   -1.248012964132043E-1    2.416440747854142E-1

 8.625000000000000E8    -9.227537964443124E-2    2.515335179968837E-1   -2.368176408325828E-3   -4.518492251444618E-3   -3.380080601740870E-3   -2.671075519298481E-3    1.855393374026352E-2   -2.324345598275014E-2
                        -2.359811452679342E-3   -4.498561594940119E-3   -1.173209250790491E-1    2.498722286022688E-1   -2.091457714732069E-3   -2.564853073743475E-3    1.916865587761112E-3   -5.577211646848386E-4
                        -3.394425585020685E-3   -2.674685815172348E-3   -2.098868012063512E-3   -2.587806538618693E-3   -9.773694242952019E-2    2.630773593567636E-1    1.612038685945061E-3   -3.005737335357875E-3
                         1.857634572548869E-2   -2.327731824722970E-2    1.939248977310478E-3   -5.348896749549211E-4    1.600244738168676E-3   -2.984197749544851E-3   -1.265670114534240E-1    2.549610008444840E-1

 8.750000000000000E8    -9.778398994000310E-2    2.533492055749700E-1    7.117920160283146E-4   -2.479760301340394E-3   -3.045423959222683E-3   -1.021053395339001E-3   -5.356073834385520E-4   -2.974901348912460E-2
                         7.088888988119656E-4   -2.502167465888730E-3   -1.256503172419456E-1    2.542265485886315E-1   -1.749756493648216E-3    3.497182919293691E-3    1.308672641329979E-3   -3.599142578047339E-3
                        -3.066453442066779E-3   -1.007819003024775E-3   -1.761248222346458E-3    3.509259134092208E-3   -1.016849962013349E-1    2.674416902159738E-1    4.067545139333544E-3   -4.598925364868326E-3
                        -4.944428028308741E-4   -2.974667142049840E-2    1.302838730232941E-3   -3.610202159464425E-3    4.059657692829389E-3   -4.613310773220155E-3   -1.291556685099065E-1    2.545230255090216E-1

 8.875000000000000E8    -1.111755849818643E-1    2.535033355224254E-1    2.037477746382253E-3   -5.821274613121312E-3   -2.373073341201059E-3   -1.818471028540657E-4   -1.887885800728697E-2   -2.174535944175999E-2
                         2.017299478458397E-3   -5.844874923550519E-3   -1.363375003186190E-1    2.577431369781764E-1    3.846614247448663E-3    4.041706503648376E-3   -1.564318583403480E-3   -4.275992996885978E-3
                        -2.358904812102637E-3   -1.876574999864725E-4    3.836681355378235E-3    4.048814669176770E-3   -1.092128071020093E-1    2.679721701974004E-1    2.414428450318490E-3   -9.138245884173684E-3
                        -1.890550955487622E-2   -2.173996354705463E-2   -1.594116671051589E-3   -4.275098679237823E-3    2.437664075969419E-3   -9.136227932786288E-3   -1.433789788473104E-1    2.551315449574121E-1

 9.000000000000000E8    -1.278354766207904E-1    2.633575221581929E-1   -2.502559069053712E-3   -8.855120856298962E-3   -2.189455227720549E-3   -2.384449617366097E-4   -2.733953268381042E-2   -4.726533416671922E-3
                        -2.512253902724919E-3   -8.853085507329862E-3   -1.502585026465952E-1    2.658063515856254E-1    6.209979379370379E-3   -7.451495726111680E-4   -3.939388168798187E-3   -2.961325553289993E-3
                        -2.189462654597874E-3   -2.043397340435909E-4    6.196155332087537E-3   -7.778735924475272E-4   -1.224269891574183E-1    2.731096225546683E-1   -4.122029823423778E-3   -1.064274128924513E-2
                        -2.732897124606030E-2   -4.743030412104365E-3   -3.925851632700037E-3   -2.948479616471749E-3   -4.088964885470120E-3   -1.066121681575729E-2   -1.586968112910355E-1    2.682921521278286E-1

 9.125000000000000E8    -1.371990736084456E-1    2.817597541199900E-1   -8.269953503278450E-3   -5.890372405805228E-3   -3.065514531112570E-3    3.791887720090191E-4   -2.338703026372853E-2    1.340385908296015E-2
                        -8.293047497640734E-3   -5.839448036773571E-3   -1.606798275114766E-1    2.820767794750310E-1    3.307759182744116E-3   -4.685093066087851E-3   -5.432691701346685E-3   -6.147680570344393E-4
                        -3.070428710717052E-3    3.746933625116864E-4    3.312822963924625E-3   -4.726574456513249E-3   -1.323706773987273E-1    2.879365779136264E-1   -9.526332798667282E-3   -6.002619148548081E-3
                        -2.341991544423525E-2    1.342137142186957E-2   -5.443248316490898E-3   -5.963574775784473E-4   -9.512619094354227E-3   -5.998944099292643E-3   -1.628104917643228E-1    2.877936996400085E-1

 9.250000000000000E8    -1.363952361311480E-1    2.995047831090829E-1   -9.667792278212826E-3    4.031677087832939E-4   -3.276270723331494E-3    2.641750992811156E-3   -8.598588568754549E-3    2.452492938071104E-2
                        -9.676226679524839E-3    4.267816027245156E-4   -1.613431142120297E-1    2.996974781875914E-1   -3.703110620219703E-4   -4.294552845177534E-3   -5.427224587761737E-3    3.046945774828576E-3
                        -3.297249299053567E-3    2.654398566482401E-3   -3.550515871483250E-4   -4.281958251158850E-3   -1.316371911996819E-1    3.042960032650362E-1   -1.007291749721268E-2    2.402316473671373E-4
                        -8.578777143364861E-3    2.450862828257925E-2   -5.436654316060682E-3    3.031816947996242E-3   -1.008785063265060E-2    2.072727202334327E-4   -1.577137548992023E-1    3.015467328650770E-1

 9.375000000000000E8    -1.308756880587837E-1    3.104782503564339E-1   -6.236275219705874E-3    5.492813918696765E-3   -8.578371766534958E-4    4.970711032972333E-3    9.378636849659703E-3    2.242790484130444E-2
                        -6.238149899679172E-3    5.481236924672456E-3   -1.563182626674600E-1    3.111954161897924E-1   -1.416573538909057E-3   -2.543066567144195E-3   -2.404606838939000E-3    6.108238239622720E-3
                        -8.570612397924307E-4    4.982980690631886E-3   -1.430141764032003E-3   -2.570591147656466E-3   -1.254754760344103E-1    3.129143252399082E-1   -6.882553848113266E-3    5.001645831938769E-3
                         9.380078767432062E-3    2.241124722019332E-2   -2.385575445123659E-3    6.086857292132395E-3   -6.826697137296879E-3    4.990384213283614E-3   -1.527441417356310E-1    3.070013624263379E-1

 9.500000000000000E8    -1.273875898928867E-1    3.152302348885291E-1   -4.839223550325012E-4    5.941148201098135E-3    3.119476677776445E-3    4.283781488351374E-3    1.952410927372362E-2    9.232304057466311E-3
                        -4.427128690898526E-4    5.925375581163957E-3   -1.527760862402628E-1    3.166709746033126E-1   -1.587582310047368E-3   -1.687146552595877E-3    2.087091954682640E-3    5.998359764027261E-3
                         3.131089267727521E-3    4.275127709031438E-3   -1.598891565124760E-3   -1.700431186326326E-3   -1.231501696577271E-1    3.150043109888320E-1   -1.488395222325718E-3    5.612936513096739E-3
                         1.955396795284512E-2    9.238457283805224E-3    2.090762262099500E-3    6.005156911749903E-3   -1.485562497450668E-3    5.598402862032752E-3   -1.530598245993151E-1    3.098134514872615E-1

 9.625000000000000E8    -1.289987681356826E-1    3.197605202347518E-1    2.278096912430569E-3    1.698852298129200E-3    4.771978522704779E-3    2.431551752607683E-4    1.757300477598103E-2   -4.583389311350845E-3
                         2.310700917250902E-3    1.685103964655892E-3   -1.532015120942024E-1    3.220866712846078E-1   -1.649734539162413E-3   -9.984404364156961E-4    4.803989954216284E-3    2.725378817200535E-3
                         4.803825103215821E-3    2.689568192663081E-4   -1.646989796311215E-3   -1.007688322414542E-3   -1.267100254920420E-1    3.190093659056276E-1    8.219511865692177E-4    1.969533901103082E-3
                         1.757712786321759E-2   -4.614854675718708E-3    4.815737398002928E-3    2.731100214938608E-3    8.604511679886542E-4    1.940670610019784E-3   -1.566742002349131E-1    3.163936512565775E-1

 9.750000000000000E8    -1.311697802991694E-1    3.288496644990684E-1   -5.923501338255721E-4   -1.646736181085705E-3    2.123352057022185E-3   -2.866692199152717E-3    9.594688926680455E-3   -1.137368135871913E-2
                        -6.248094555714714E-4   -1.625992289094679E-3   -1.532935689215024E-1    3.313389765426358E-1   -1.244386451947640E-3   -6.852875703946799E-4    3.964550405200907E-3   -6.419448670618407E-4
                         2.158017280282200E-3   -2.884160946863440E-3   -1.270395633918901E-3   -6.990857708853291E-4   -1.290493307130723E-1    3.292542139942137E-1   -1.649716681613826E-3   -3.251605988685287E-4
                         9.568771036048375E-3   -1.139929503199357E-2    3.959088945334741E-3   -6.455965683170933E-4   -1.618180733997411E-3   -3.261172214019893E-4   -1.569656413629867E-1    3.273764768817519E-1

 9.875000000000000E8    -1.278991559020899E-1    3.404897986747361E-1   -4.315371416695454E-3    7.173911711731518E-4   -1.170407325367715E-3   -1.562515360499357E-3    2.145547999039292E-3   -1.268989218763223E-2
                        -4.306165750172074E-3    7.201494861998829E-4   -1.485553041301251E-1    3.415415141693079E-1   -1.297829691800997E-3   -1.486212624954425E-3    1.865068810362624E-3   -1.104264372393383E-3
                        -1.169496812481638E-3   -1.576695596335451E-3   -1.300811494306185E-3   -1.466031421739594E-3   -1.241621736516004E-1    3.405658287076674E-1   -4.127400524880624E-3    2.110962223789035E-3
                         2.168185106847684E-3   -1.270698220905333E-2    1.897858024229043E-3   -1.101140019445907E-3   -4.119042706608684E-3    2.118700614861981E-3   -1.512069176024787E-1    3.377627374906153E-1

 1.000000000000000E9    -1.189319436447057E-1    3.484692188678268E-1   -2.830866763839815E-3    5.151772075210241E-3   -4.345084689196918E-4    1.439450454449509E-3   -4.383526718899329E-3   -1.134058040945824E-2
                        -2.847598803635890E-3    5.189007625765569E-3   -1.403918838146430E-1    3.475612272959774E-1   -3.559697270538535E-3   -1.800534060071684E-3    2.230535079300603E-3   -1.754346796438844E-4
                        -4.274558203230894E-4    1.412656963139639E-3   -3.580610101779307E-3   -1.791841479411000E-3   -1.148433610300069E-1    3.456490742205331E-1   -2.291466602218050E-3    5.767043647562226E-3
                        -4.377423356995161E-3   -1.134578438144147E-2    2.262965731493645E-3   -1.939693597766007E-4   -2.290112300332462E-3    5.750263993083530E-3   -1.426332187618586E-1    3.427051284157861E-1

 1.012500000000000E9    -1.097040113761933E-1    3.501361199517906E-1    1.760670601150008E-3    5.523005879572275E-3    2.637096038736836E-3    9.426219052551840E-4   -9.427912786858027E-3   -6.798338106938983E-3
                         1.788923833507470E-3    5.518039010783112E-3   -1.343169439508221E-1    3.484229156405020E-1   -5.751182860797611E-3    1.658490396152636E-3    3.724381915872444E-3   -2.026988290290002E-3
                         2.674663494126876E-3    9.624610226830275E-4   -5.739533699182301E-3    1.625859209338177E-3   -1.083319284020997E-1    3.449141469234107E-1    1.960819699873799E-3    5.848236473942438E-3
                        -9.449618760484195E-3   -6.805995289578110E-3    3.713416470111747E-3   -2.014330698424923E-3    1.951048072074913E-3    5.831972581830480E-3   -1.370123688037569E-1    3.424123587780322E-1

 1.025000000000000E9    -1.051854924063022E-1    3.487772052050576E-1    3.799865837764237E-3    2.125801737713254E-3    3.127802839893051E-3   -2.481485232733848E-3   -1.101182183340677E-2   -5.040988551200248E-4
                         3.812372344437269E-3    2.123365486728790E-3   -1.334259291805135E-1    3.486040616284016E-1   -3.086012491927380E-3    6.045403215610289E-3    1.997635929174424E-3   -5.396525872900213E-3
                         3.094194449226734E-3   -2.465370700200822E-3   -3.097857798879012E-3    6.062471150758211E-3   -1.075322846053335E-1    3.436117447319110E-1    3.878213603285189E-3    2.711221047297272E-3
                        -1.100515228242475E-2   -5.270365017862211E-4    2.014876992016443E-3   -5.427008991720954E-3    3.876671526275889E-3    2.722536073931831E-3   -1.373547067140631E-1    3.420539233604645E-1

 1.037500000000000E9    -1.048515850770879E-1    3.501762778237988E-1    2.135247751049959E-3   -2.672188523882494E-4    9.233614984453379E-5   -4.592900038180804E-3   -9.367318039278793E-3    5.302118188058675E-3
                         2.154866879998517E-3   -2.653566792586376E-4   -1.352165630257915E-1    3.524667738097518E-1    2.009106296789297E-3    6.013941831063589E-3   -2.545729305608945E-3   -6.048540095715560E-3
                         8.797825918868473E-5   -4.584013189830755E-3    2.026683565839460E-3    5.984848198456253E-3   -1.091226968892578E-1    3.469698696491941E-1    2.602210315455202E-3    6.938141571412157E-4
                        -9.361331242552168E-3    5.295844271956097E-3   -2.532039215673212E-3   -6.032275473173645E-3    2.586731061382838E-3    6.722077091114287E-4   -1.397385373710190E-1    3.466102066203642E-1

 1.050000000000000E9    -1.030310505873119E-1    3.551106502672161E-1    3.490606371527429E-4    3.824297380065697E-4   -3.348269877583270E-3   -3.290989751631421E-3   -4.947586580495517E-3    9.725993014204466E-3
                         3.393903972858992E-4    3.956628379372138E-4   -1.345401063394087E-1    3.592817316824047E-1    4.256481662602037E-3    2.440777010231420E-3   -6.050797910817516E-3   -2.816894359993429E-3
                        -3.361058422686077E-3   -3.291684770923490E-3    4.264406344233557E-3    2.453859138928554E-3   -1.075608847624677E-1    3.530475193732134E-1    1.577458776926392E-3    1.220570819805438E-3
                        -4.953420687559245E-3    9.708606829855110E-3   -6.037866184330419E-3   -2.805029609599028E-3    1.569214145118511E-3    1.230503011661496E-3   -1.386788801968846E-1    3.537263711808462E-1

 1.062500000000000E9    -9.856859666247231E-2    3.586988083880285E-1    7.437910040672312E-4    1.909906796996018E-3   -4.437444598479112E-3   -2.671246653274267E-5    1.787130656658994E-3    1.101544683878781E-2
                         7.261137022339211E-4    1.941250695194919E-3   -1.308071030959652E-1    3.643032807646218E-1    3.155444944849200E-3   -2.000157670438249E-4   -6.084201676392751E-3    1.787955418091442E-3
                        -4.415790911954534E-3    1.658608607229977E-6    3.163694333801784E-3   -1.853543153958949E-4   -1.035514307752278E-1    3.568388060328777E-1    2.442884232305753E-3    1.893488865478104E-3
                         1.801581420422574E-3    1.101433898665161E-2   -6.065547090748685E-3    1.778130558969174E-3    2.459200865060939E-3    1.887162783584982E-3   -1.350933529490060E-1    3.582124241724770E-1

 1.075000000000000E9    -9.504528928760211E-2    3.588885668904354E-1    2.453207012972735E-3    2.328440849321872E-3   -2.891345081645177E-3    2.629552449876242E-3    8.305286751299986E-3    7.485019738945911E-3
                         2.478191757537323E-3    2.316908114525113E-3   -1.281920936142359E-1    3.663970029563452E-1    1.630282462536250E-3   -3.853190119351022E-4   -3.159050302835673E-3    4.655049419731087E-3
                        -2.883721384145845E-3    2.614321680277419E-3    1.633089535052364E-3   -3.796703562508720E-4   -1.012473038035174E-1    3.579546448202529E-1    3.975945060754878E-3    1.237781404843830E-3
                         8.327767429659174E-3    7.464953722604236E-3   -3.159257219331889E-3    4.647878463725922E-3    3.972430033150435E-3    1.241117068006636E-3   -1.332226965606527E-1    3.599863981776926E-1

 1.087500000000000E9    -9.524811487126858E-2    3.577215952119636E-1    4.376153399896492E-3    1.072992506382986E-3   -3.533446246904456E-4    3.195912952617742E-3    1.070991488128660E-2    4.446031292809049E-4
                         4.356309556706710E-3    1.074206683844640E-3   -1.284579414942424E-1    3.689187669389373E-1    1.777874481815537E-3    3.649192313753337E-4    2.539294712884452E-4    4.795063160751892E-3
                        -3.619306848147985E-4    3.201260326990111E-3    1.780290846332108E-3    3.617541795803311E-4   -1.020022503759837E-1    3.594404363119936E-1    4.994112139797341E-3   -7.492085562797943E-4
                         1.070865601372648E-2    4.401793905129733E-4    2.664324578676808E-4    4.790312918574051E-3    5.007604567047688E-3   -7.478122683876823E-4   -1.342008542174626E-1    3.626056707963736E-1

 1.100000000000000E9    -9.886162573279715E-2    3.586953314837009E-1    4.935724015795341E-3   -1.742863183033436E-3    1.386577146060403E-3    1.890680739148764E-3    7.969245739931290E-3   -5.874732208069030E-3
                         4.938574760220156E-3   -1.755641535359139E-3   -1.295678041248054E-1    3.743375039980736E-1    3.067478443850805E-3   -3.221960019348350E-4    2.458844854857509E-3    2.956394767490990E-3
                         1.369774110152303E-3    1.872500918062557E-3    3.066566140029970E-3   -3.475456348591893E-4   -1.039842617304584E-1    3.636241258616859E-1    4.345494845066635E-3   -3.396724321335176E-3
                         7.967719607327407E-3   -5.887805389284411E-3    2.465745996891635E-3    2.979075625289149E-3    4.372876286808938E-3   -3.421897986380389E-3   -1.362698913321664E-1    3.681187599703489E-1

 1.112500000000000E9    -1.025066566434226E-1    3.637647021079022E-1    3.092477055097296E-3   -4.252261206634299E-3    1.127172434834118E-3    1.953160871727876E-4    2.456895860883768E-3   -8.644279765253799E-3
                         3.093184164909219E-3   -4.241850759946572E-3   -1.289263511541641E-1    3.818965496321349E-1    3.035703840280166E-3   -2.626074372288956E-3    2.574296992296490E-3    8.136896871778707E-4
                         1.103828739343186E-3    2.120217674427514E-4    3.045425293611635E-3   -2.631400339424108E-3   -1.043251786846732E-1    3.700167464767304E-1    2.042204644014744E-3   -5.008590369900771E-3
                         2.430934249039980E-3   -8.629358836093797E-3    2.551602464287360E-3    8.062092069095361E-4    2.020392466871675E-3   -5.000627617601172E-3   -1.363349257916944E-1    3.763187107587759E-1

 1.125000000000000E9    -1.032849380357574E-1    3.708135179952508E-1    3.213569410071659E-4   -4.500364112026521E-3   -1.607023018414709E-4    3.473297112238575E-4   -2.811013430779879E-3   -7.519334551848579E-3
                         3.094469752478545E-4   -4.485649085760092E-3   -1.268926109126287E-1    3.891163157047012E-1    9.850270081738597E-4   -4.331573719980284E-3    1.596829716075540E-3    2.031193494071130E-4
                        -1.597153084499645E-4    3.334770898729118E-4    9.761283299791318E-4   -4.350676959449643E-3   -1.027405132801565E-1    3.762414603175475E-1   -4.888568444332972E-4   -4.794655505516810E-3
                        -2.812305527241452E-3   -7.516246240431133E-3    1.575160101034665E-3    2.050426809653710E-4   -4.864688782090750E-4   -4.774231596645562E-3   -1.342318264873749E-1    3.842241351178377E-1

 1.137500000000000E9    -1.022256066848674E-1    3.772676136415326E-1   -1.123871589049427E-3   -3.060147422823831E-3    2.565820360774739E-4    1.765626357582382E-3   -5.896763052103076E-3   -4.120558376125094E-3
                        -1.149160544990408E-3   -3.103025428365587E-3   -1.250880998295852E-1    3.956843733832044E-1   -1.824378910511768E-3   -4.080215403111842E-3    1.885248242299434E-3    6.653697878391227E-4
                         2.826502893858600E-4    1.795528022984591E-3   -1.792616091897259E-3   -4.100776204566964E-3   -1.010116319408740E-1    3.815187060761097E-1   -1.925013377846125E-3   -3.365985582923990E-3
                        -5.920719785054795E-3   -4.118301814729483E-3    1.856554808186322E-3    6.595779162112940E-4   -1.931167778489646E-3   -3.363425382036428E-3   -1.322209156627071E-1    3.908556386700871E-1

 1.150000000000000E9    -1.014398780701790E-1    3.830906123436597E-1   -9.503967499497183E-4   -2.178285097652475E-3    2.447472429311906E-3    1.647107229468194E-3   -6.542215709010905E-3   -4.983509946279214E-5
                        -9.642897643210655E-4   -2.183874295141418E-3   -1.241185965297980E-1    4.025150979384776E-1   -3.609099895776845E-3   -1.961294911794816E-3    3.221242386041940E-3   -3.696679513249823E-4
                         2.468733392929595E-3    1.642989817231789E-3   -3.592750557899686E-3   -1.985794636327361E-3   -1.000968582252168E-1    3.870635896204649E-1   -2.041730984048586E-3   -2.131392675959991E-3
                        -6.559819815222757E-3   -6.010441394824171E-5    3.196803291702837E-3   -3.829193436342496E-4   -2.015428631602206E-3   -2.128458578564068E-3   -1.315684234240562E-1    3.977568648155058E-1

 1.162500000000000E9    -1.019252095325769E-1    3.900678646505655E-1   -9.140268091606828E-4   -2.622891810906084E-3    3.512229029444403E-3   -8.637411053743332E-4   -5.009695103874635E-3    3.274208346772991E-3
                        -9.347163482451661E-4   -2.631747242534101E-3   -1.234435744984664E-1    4.104957508740946E-1   -3.291838234893664E-3    5.341770251809780E-4    2.857364776320445E-3   -3.075967943113733E-3
                         3.517503795056425E-3   -8.524127878479453E-4   -3.285365688484401E-3    5.415010812632560E-4   -9.992103264705468E-2    3.938389839654716E-1   -1.853335096024628E-3   -1.904461000383227E-3
                        -4.976472100529270E-3    3.270378564966478E-3    2.858678884651010E-3   -3.077140656611737E-3   -1.882609626260360E-3   -1.907043174912222E-3   -1.315081618645128E-1    4.063829342772509E-1

 1.175000000000000E9    -1.025686839486394E-1    3.997869121392512E-1   -2.281708995005741E-3   -3.032692988593096E-3    1.992641302616964E-3   -3.264199710090475E-3   -2.212343431874942E-3    4.926974070353340E-3
                        -2.312126661959423E-3   -3.031417435494666E-3   -1.223884796940586E-1    4.198570360578656E-1   -1.556298707074949E-3    1.557072325937760E-3   -9.274306436280193E-6   -4.634437906735869E-3
                         1.958457852384123E-3   -3.227745055848162E-3   -1.522739201355055E-3    1.548789199331905E-3   -9.952584167082081E-2    4.025424796737803E-1   -2.580790238369623E-3   -2.081502014424028E-3
                        -2.209344956296805E-3    4.951622312175341E-3    2.457499556967576E-5   -4.567332656732095E-3   -2.587069722374082E-3   -2.061180514363463E-3   -1.301391788049965E-1    4.172905182231577E-1

 1.187500000000000E9    -1.011738882358302E-1    4.117477007387569E-1   -4.109788379267912E-3   -1.899434004177208E-3   -6.805729860807694E-4   -3.552116293167527E-3    5.893119205529157E-4    4.944751479116266E-3
                        -4.127080695135506E-3   -1.896351705934031E-3   -1.199194031078493E-1    4.307786894157837E-1   -4.650798524587467E-4    7.539936032613727E-4   -2.963764739949159E-3   -3.372552810433535E-3
                        -6.914346003875722E-4   -3.554216860681570E-3   -4.723670746063222E-4    7.591545190992880E-4   -9.770393801826137E-2    4.130333504089438E-1   -3.946544151801699E-3   -1.143736403647703E-3
                         6.403705146494577E-4    4.973251757882895E-3   -2.948195555189752E-3   -3.353042297632579E-3   -3.955261721837616E-3   -1.158404583059982E-3   -1.262161509446822E-1    4.292982303010222E-1

 1.200000000000000E9    -9.703201999767985E-2    4.238908938892331E-1   -4.653844995125707E-3    4.757169028109612E-4   -2.489325896459513E-3   -2.070562879979896E-3    3.018754634496989E-3    3.815586369961209E-3
                        -4.663317406648024E-3    4.526589289668020E-4   -1.148668541911554E-1    4.424357814043059E-1   -1.045350800010656E-3    1.214808452267693E-4   -3.997052210721160E-3   -6.524313713874236E-4
                        -2.484199094516464E-3   -2.053544136261780E-3   -1.077844089576942E-3    7.884862174319170E-5   -9.379723149912426E-2    4.239068619722399E-1   -4.398096777087925E-3    8.378864162135564E-4
                         3.005560219464739E-3    3.833692509397942E-3   -3.983832696934236E-3   -6.687163175091938E-4   -4.383972118433549E-3    8.397532372140368E-4   -1.200157805673127E-1    4.406241325175400E-1

 1.212500000000000E9    -9.150030728454896E-2    4.348788755915936E-1   -3.564394622221783E-3    2.459437524113677E-3   -2.724943161836036E-3   -1.366157977966612E-4    4.580961997983465E-3    1.554910218506922E-3
                        -3.553168272326089E-3    2.457485409497166E-3   -1.078504547714036E-1    4.533923785210299E-1   -1.889677381373143E-3    1.041281375340864E-3   -3.135344238828835E-3    1.638275091068756E-3
                        -2.738477477712647E-3   -1.096724646907497E-4   -1.888672543064131E-3    1.059985037664750E-3   -8.835494067603240E-2    4.338708008226159E-1   -3.421245130114386E-3    2.803855356513469E-3
                         4.583693933976659E-3    1.563324052744558E-3   -3.108113875495372E-3    1.612322453798587E-3   -3.429565203208499E-3    2.784142515052118E-3   -1.128101608282229E-1    4.510108513433661E-1

 1.225000000000000E9    -8.564154359620180E-2    4.451940900538342E-1   -1.891806433846178E-3    3.208120042925765E-3   -1.887769661586362E-3    1.084611391981098E-3    4.538549884515666E-3   -1.323287177456314E-3
                        -1.882920529353572E-3    3.195838139286777E-3   -1.002290060793664E-1    4.639425315835575E-1   -1.157437477154638E-3    2.695020896871497E-3   -1.404968172631168E-3    2.565860916243932E-3
                        -1.900213661790757E-3    1.114479840020241E-3   -1.200967171307842E-3    2.716461097911316E-3   -8.273696769298322E-2    4.435345872388078E-1   -1.655650654346906E-3    3.598577002896716E-3
                         4.518247748623791E-3   -1.319937756939042E-3   -1.416214196432050E-3    2.564490672820931E-3   -1.670085224195402E-3    3.595026172905035E-3   -1.052935932295567E-1    4.613850527457867E-1

 1.237500000000000E9    -7.896015536491978E-2    4.563620131572194E-1   -6.646589897763893E-4    2.992461436118522E-3   -9.437704262369805E-4    1.368716410548379E-3    2.804630328712050E-3   -3.468038431639403E-3
                        -6.697602813099230E-4    2.986405101566491E-3   -9.223931292780763E-2    4.751739494011547E-1    9.198089539339258E-4    3.142090142868822E-3    4.902251647825699E-5    2.359719757801903E-3
                        -9.602533516394506E-4    1.357856604647152E-3    9.014093459747240E-4    3.132712315822329E-3   -7.653588963792958E-2    4.540451949701940E-1   -2.640541205375782E-4    3.286784330783935E-3
                         2.816251985803268E-3   -3.455467659466551E-3    3.236525648793833E-5    2.345865258497126E-3   -2.591621212061098E-4    3.282995237262929E-3   -9.692165237211799E-2    4.725172647372273E-1

 1.250000000000000E9    -7.004558998480952E-2    4.684601050770267E-1   -1.277316278190643E-4    2.805100475034417E-3   -5.574136432409955E-4    1.308258020512299E-3    4.704182689351557E-4   -4.202821473832590E-3
                        -1.341904486900718E-4    2.808308301894918E-3   -8.251277595929433E-2    4.872501220713371E-1    2.498052926167141E-3    1.787501489460212E-3    7.630134645859774E-4    1.758563072018916E-3
                        -5.190791233767930E-4    1.310255757941010E-3    2.455177630129284E-3    1.761482680119142E-3   -6.811209574695797E-2    4.653726927262330E-1    3.210102009679078E-4    2.908967925585691E-3
                         4.736024712439983E-4   -4.216244153424522E-3    7.419891604857175E-4    1.748566625047291E-3    3.320270366076751E-4    2.922548219574951E-3   -8.664428442761914E-2    4.837983387583635E-1

 1.262500000000000E9    -5.788496254616332E-2    4.799750726106601E-1    5.066591951644908E-4    3.039265493673030E-3   -2.920337818449614E-4    1.531433637079853E-3   -1.826653082643905E-3   -3.726515995209203E-3
                         4.932371489025214E-4    3.055020506341054E-3   -6.998212162664015E-2    4.980894617591154E-1    2.467561116875450E-3    4.904847108702920E-5    1.133649888949021E-3    1.350513952737589E-3
                        -2.766970227660576E-4    1.529168521903156E-3    2.502225031710462E-3    3.641197736376268E-5   -5.683580468950309E-2    4.760354802798342E-1    9.843483284022337E-4    3.015854580598173E-3
                        -1.830778267304382E-3   -3.745501880635174E-3    1.120866680282754E-3    1.354156876907563E-3    9.657778037243850E-4    2.993050128864513E-3   -7.417067601559202E-2    4.936762531822625E-1

 1.275000000000000E9    -4.339668470330046E-2    4.893975047963645E-1    1.768551850799539E-3    3.055117400351081E-3    4.765618270364687E-4    1.909240615213443E-3   -3.636101924072207E-3   -2.072808078092888E-3
                         1.758708088639156E-3    3.041126460641034E-3   -5.602662729682528E-2    5.065710171489343E-1    1.641463574800079E-3   -7.923085639982666E-4    1.672075870984815E-3    1.033559364074862E-3
                         5.104472447316880E-4    1.935503424287799E-3    1.624762757547882E-3   -7.882616996516140E-4   -4.391570775466776E-2    4.844793306296772E-1    2.209689754545138E-3    2.808817734365857E-3
                        -3.614559219642906E-3   -2.080098953085028E-3    1.659781606600621E-3    1.015623828263024E-3    2.195237453459843E-3    2.827450830502489E-3   -6.061261710311886E-2    5.011240858727714E-1

 1.287500000000000E9    -2.827963732269128E-2    4.966741500207520E-1    3.128207469914017E-3    2.097748888361676E-3    1.785886711133060E-3    1.663824947552210E-3   -4.170740950233824E-3    4.207233445937164E-4
                         3.140787399428789E-3    2.072964634190940E-3   -4.200990796021147E-2    5.130257517836947E-1    1.102728403143903E-3   -8.034027111135821E-4    2.256106003680649E-3    1.350073061873730E-4
                         1.785128590837217E-3    1.631017804938435E-3    1.075007281055561E-3   -8.118662008020281E-4   -3.103657684622631E-2    4.912499811865686E-1    3.428265115159826E-3    1.719423201183788E-3
                        -4.153464954149460E-3    4.104217828510150E-4    2.303706238293000E-3    1.382312944051501E-4    3.416223737997272E-3    1.712747901483350E-3   -4.706406520942279E-2    5.070153080184024E-1

 1.300000000000000E9    -1.333249391633652E-2    5.027797254013101E-1    3.720715299026167E-3    3.597381847119400E-4    2.681089170601680E-3    2.652252892503509E-4   -3.051373812754440E-3    2.769309135797514E-3
                         3.689674743750445E-3    3.710767101555667E-4   -2.788469884752458E-2    5.185235971278620E-1    1.063531308686226E-3   -8.913978194813032E-4    2.198408218611297E-3   -1.302775298635734E-3
                         2.683004787144581E-3    2.578023435606054E-4    1.079361599061540E-3   -9.326873095059498E-4   -1.816275724942595E-2    4.974942876034031E-1    3.824834401878503E-3   -6.246398448786299E-5
                        -3.018944611949625E-3    2.766303072335950E-3    2.204602924226331E-3   -1.299084472706926E-3    3.819043616318814E-3   -5.673332350557796E-5   -3.353347806408331E-2    5.123258314814141E-1

 1.312500000000000E9     1.737616974666550E-3    5.078147837572277E-1    3.143298134625341E-3   -1.258484397654814E-3    2.328558859568324E-3   -1.477868887787326E-3   -7.065194293504552E-4    3.882602121537133E-3
                         3.154648158895401E-3   -1.280088597144183E-3   -1.281017323527687E-2    5.234640946925992E-1    8.906211979713305E-4   -1.478337147528678E-3    1.060637869149038E-3   -2.481687367582243E-3
                         2.334198759233371E-3   -1.494551004882512E-3    8.940219807139708E-4   -1.476581014929315E-3   -4.523990739114684E-3    5.035306623779964E-1    3.109151108196765E-3   -1.637774776768283E-3
                        -7.303691061506634E-4    3.872611100784271E-3    1.007363607756543E-3   -2.470436150983193E-3    3.093625658116616E-3   -1.657330528463817E-3   -1.925435152858307E-2    5.173903347626165E-1

 1.325000000000000E9     1.712872278748906E-2    5.115370610672596E-1    1.963040986759265E-3   -2.109373663985083E-3    9.002358032132076E-4   -2.493498816971153E-3    1.681430495803181E-3    3.370997048770782E-3
                         1.969635070946975E-3   -2.131099281227717E-3    3.307554392085164E-3    5.272435023289100E-1    1.284719657508390E-4   -1.988581497558334E-3   -6.512022465031558E-4   -2.506490250767036E-3
                         9.097730215046700E-4   -2.523019885537850E-3    1.550422528253232E-4   -1.990003333406627E-3    1.020837120809926E-2    5.085871244658760E-1    1.831250725197805E-3   -2.418178480787277E-3
                         1.675933651224418E-3    3.356411395534976E-3   -6.418777988938661E-4   -2.509996432185834E-3    1.848486284165058E-3   -2.428435564140323E-3   -3.825701048319864E-3    5.212791835701900E-1

 1.337500000000000E9     3.270159262724190E-2    5.133404539174153E-1    9.588686126532664E-4   -2.142099919585921E-3   -6.234203990378791E-4   -2.383624311843024E-3    3.132854952254651E-3    1.609181403453234E-3
                         9.407303860670430E-4   -2.152952817840569E-3    1.966986552053741E-2    5.292198197959909E-1   -9.301760214381346E-4   -1.905052892683165E-3   -1.826302665783692E-3   -1.525441901484475E-3
                        -6.540520515535592E-4   -2.381718133631550E-3   -9.744551667748312E-4   -1.908686530076266E-3    2.563157065752132E-2    5.117864478825189E-1    7.467879713206381E-4   -2.398727692376493E-3
                         3.112311040120978E-3    1.622271270039873E-3   -1.867340931188831E-3   -1.544726575106056E-3    7.247723100861819E-4   -2.437813260396497E-3    1.210513179450238E-2    5.232534348828377E-1

 1.350000000000000E9     4.782325326026376E-2    5.128204154371139E-1    4.009474010154695E-4   -1.959350819518397E-3   -1.681178032809680E-3   -1.478697008575793E-3    3.211325406717180E-3   -4.394139735594059E-4
                         4.300825993152117E-4   -1.978563470721954E-3    3.536838123455511E-2    5.295157589505013E-1   -1.814076292080088E-3   -1.113483449701915E-3   -2.133433656869326E-3   -1.610197486216975E-4
                        -1.690818187410443E-3   -1.467389709197733E-3   -1.812939655338141E-3   -1.116080616686113E-3    4.098720685127581E-2    5.129378802405650E-1    1.058726114381419E-4   -2.178966138415483E-3
                         3.214233143182187E-3   -4.688024458344139E-4   -2.144563647524084E-3   -1.941125966847432E-4    1.176465156093548E-4   -2.193855448530749E-3    2.727693371066965E-2    5.233335458618424E-1

 1.362500000000000E9     6.198664352448607E-2    5.108276242147516E-1    4.579339658000885E-5   -2.021863168652666E-3   -2.008800671715959E-3   -3.483767144298411E-4    2.238286736020881E-3   -2.064171593983800E-3
                         3.784184582573721E-5   -2.019228220478356E-3    5.008368462057872E-2    5.284221383047293E-1   -1.952012548508309E-3    3.079544515758730E-5   -1.699366827767114E-3    8.416548754455890E-4
                        -1.987196780054946E-3   -3.526191222846564E-4   -1.928046917229187E-3    4.494626362226965E-5    5.557840155371113E-2    5.126502990676742E-1   -3.863900699819619E-4   -2.145704979882685E-3
                         2.218604680231799E-3   -2.046289260513080E-3   -1.713417015520107E-3    8.570057110071406E-4   -3.512722451811371E-4   -2.143700315517454E-3    4.114513773310724E-2    5.221139145240926E-1

 1.375000000000000E9     7.499663065148744E-2    5.082013721507874E-1   -6.628603943870165E-4   -2.144409663278865E-3   -1.734038593871768E-3    6.287070663399816E-4    6.267997129519245E-4   -2.777804914091730E-3
                        -6.835045645306654E-4   -2.173956082952016E-3    6.368035063902486E-2    5.265903653587205E-1   -1.408204357823147E-3    8.419134719853840E-4   -9.456667072836220E-4    1.374821509168408E-3
                        -1.734257190505696E-3    6.495363964855396E-4   -1.398015177012673E-3    8.616864514278549E-4    6.937546012995285E-2    5.115560173928229E-1   -1.072914870153279E-3   -2.035377243950828E-3
                         6.255822797353065E-4   -2.760541464958626E-3   -9.309775801054375E-4    1.394856526083363E-3   -1.084494453211046E-3   -2.065033043978730E-3    5.420007968490840E-2    5.203020806781348E-1

 1.387500000000000E9     8.729729422333166E-2    5.054197644669391E-1   -1.608256144362810E-3   -1.817894014564203E-3   -1.174661719840456E-3    1.308976284664754E-3   -1.010420651022880E-3   -2.487280675651615E-3
                        -1.648314346280065E-3   -1.814967384663531E-3    7.642635026062518E-2    5.243118850474051E-1   -7.078533248806894E-4    1.071683063562074E-3   -1.314884730364547E-4    1.514659843736055E-3
                        -1.156491370417281E-3    1.280223630874925E-3   -7.075069805214470E-4    1.074487508663139E-3    8.281871361375365E-2    5.098766550111170E-1   -1.899205086636400E-3   -1.498077932074669E-3
                        -9.698908402436441E-4   -2.466805495345748E-3   -1.340767175856397E-4    1.510997172866391E-3   -1.910798739598485E-3   -1.490820923262917E-3    6.707967394050542E-2    5.180914388437936E-1

 1.400000000000000E9     9.935419698156428E-2    5.023867343017477E-1   -2.274293606960618E-3   -8.184806663376619E-4   -3.972818350349772E-4    1.584592969527124E-3   -2.102521041352643E-3   -1.420627123612410E-3
                        -2.265302345158860E-3   -8.455647626503059E-4    8.869584080375023E-2    5.214117061158176E-1   -3.167380400575802E-4    9.387069165386168E-4    5.418616142188448E-4    1.287936062412320E-3
                        -3.809525579317692E-4    1.582667459774368E-3   -2.956990905790222E-4    9.262593360690868E-4    9.609164066040723E-2    5.074843841996091E-1   -2.319310781715027E-3   -4.464707360757516E-4
                        -2.090257754757185E-3   -1.383214645670304E-3    5.434880698257882E-4    1.284706885042254E-3   -2.307553779432569E-3   -4.488972574502307E-4    7.978171858284699E-2    5.152439279800113E-1

 1.412500000000000E9     1.108420028792387E-1    4.989684224856624E-1   -2.117315760539008E-3    3.481190860034481E-4    4.298902412461439E-4    1.556144113754699E-3   -2.390975343335197E-3    2.202119639837871E-5
                        -2.140891331824293E-3    3.581780565699802E-4    1.006095471789120E-1    5.180897994507405E-1   -1.841081616272815E-4    9.173780525623507E-4    1.026079567407606E-3    8.248028702697575E-4
                         4.098821544352405E-4    1.556585916201719E-3   -1.897828412849221E-4    9.219129505001627E-4    1.090667462038917E-1    5.041653594974687E-1   -2.032314577634912E-3    5.999515408932147E-4
                        -2.388937840559058E-3    1.076224846579121E-5    1.003061234333494E-3    8.390385639252538E-4   -2.058209063345084E-3    6.025739359676536E-4    9.182687956556759E-2    5.115805851110623E-1

 1.425000000000000E9     1.212194392375218E-1    4.953080636830749E-1   -1.466825336170267E-3    1.010273946503183E-3    1.126772449710252E-3    1.133481525792761E-3   -1.911800005058439E-3    1.317264870008616E-3
                        -1.460700928493892E-3    1.011506418082428E-3    1.118057858478596E-1    5.145975154959231E-1    7.508889552494663E-5    1.118916558010748E-3    1.246706858311167E-3    2.760319347949797E-4
                         1.130975711297791E-3    1.135343230328239E-3    8.746212819546539E-5    1.127118637939667E-3    1.209823196662691E-1    5.002981289629490E-1   -1.322495704298246E-3    1.187573993483726E-3
                        -1.910852492040627E-3    1.318550559347383E-3    1.250738352961858E-3    2.771019208791994E-4   -1.324180058085400E-3    1.174488425524376E-3    1.026241691118347E-1    5.079822490761232E-1

 1.437500000000000E9     1.303916313367071E-1    4.921375315663424E-1   -7.779461100891374E-4    1.145377397809010E-3    1.570492163560651E-3    3.928681392143126E-4   -7.810598181584212E-4    2.136532615692889E-3
                        -8.021961164506980E-4    1.151624991890912E-3    1.223647478940515E-1    5.113831535196564E-1    6.209775010318424E-4    1.128835825552600E-3    1.211513164751683E-3   -3.790024193921560E-4
                         1.565669933109865E-3    3.905028126978571E-4    6.198534521731802E-4    1.096736281279266E-3    1.317401028266807E-1    4.966746180522915E-1   -6.421416053397559E-4    1.223041724825985E-3
                        -7.827743913673778E-4    2.136014697094952E-3    1.219638724296647E-3   -3.643802460508508E-4   -6.310819029827146E-4    1.217278695488544E-3    1.125980916124017E-1    5.050325315866472E-1

 1.450000000000000E9     1.392054200338894E-1    4.898496404188559E-1   -4.154524742882264E-4    1.058408865442731E-3    1.529648560357301E-3   -5.018575610761422E-4    6.027090151393477E-4    2.077123031395995E-3
                        -4.333914946243630E-4    1.062224379536846E-3    1.325841886000830E-1    5.087675711613178E-1    1.185425534602527E-3    6.888215690714426E-4    8.264821505360002E-4   -9.333638379858342E-4
                         1.485839796281848E-3   -5.159086280747687E-4    1.194208727838282E-3    6.600560964480906E-4    1.418124253703880E-1    4.937177366668611E-1   -2.764261571176453E-4    1.067875744269564E-3
                         6.293594170107227E-4    2.104782135843744E-3    8.345149752394934E-4   -9.543476544784764E-4   -2.793645554174931E-4    1.076207509317647E-3    1.223410331381595E-1    5.027523915763854E-1

 1.462500000000000E9     1.482388493290264E-1    4.881491059234806E-1   -2.027270298642570E-4    1.089197648301223E-3    9.125814793854101E-4   -1.232854663390078E-3    1.671003932894494E-3    1.242500042652906E-3
                        -2.097672873912092E-4    1.089737559134727E-3    1.427256957254247E-1    5.065335676433502E-1    1.327948168757163E-3   -7.036902206783496E-5    1.689210383651608E-4   -1.201348637475163E-3
                         9.077032176226934E-4   -1.240728884431081E-3    1.321242250952645E-3   -6.105203905896659E-5    1.517498676720135E-1    4.912391301406570E-1   -1.117397261288087E-4    1.022633152143858E-3
                         1.688442431267552E-3    1.237956128286796E-3    1.781840662339722E-4   -1.207958490085492E-3   -9.994415142775840E-5    1.009521507727186E-3    1.321867237586996E-1    5.005852941634941E-1

 1.475000000000000E9     1.575024077296777E-1    4.864708961976779E-1    1.109276695529363E-4    1.144938029098168E-3    3.629476894110937E-5   -1.417376988275164E-3    1.963745835259757E-3   -3.679847352569231E-5
                         1.132583489072830E-4    1.118979953609705E-3    1.529421455093807E-1    5.045275597468293E-1    9.777693821425278E-4   -7.021387119615313E-4   -5.094988791993461E-4   -1.019363807519812E-3
                         5.880191836779871E-5   -1.414208069877933E-3    9.783705997722851E-4   -6.649536720582155E-4    1.617906308145353E-1    4.889239732712406E-1    1.612593903091383E-4    1.058575622678257E-3
                         1.959078420529887E-3   -3.780545673653875E-5   -5.095706245697600E-4   -1.016633209694360E-3    1.480322021681598E-4    1.056550217997133E-3    1.420398420867574E-1    4.982660222455026E-1

 1.487500000000000E9     1.669017021921290E-1    4.847265122231359E-1    5.514609859231454E-4    1.025214290942671E-3   -6.812613930444212E-4   -1.105373095232157E-3    1.394738412278769E-3   -1.130296202069245E-3
                         5.586794396283481E-4    1.025347551008874E-3    1.630304278407535E-1    5.022846957881495E-1    4.083452398032263E-4   -9.064410937162709E-4   -8.948026292653738E-4   -5.301808741824106E-4
                        -6.899317359063025E-4   -1.082595345866949E-3    4.454191211841860E-4   -9.014715523803632E-4    1.716139474853791E-1    4.864900947667239E-1    5.591886093688142E-4    9.689057779225100E-4
                         1.386249152076074E-3   -1.102665626919337E-3   -8.753655322504823E-4   -5.314570153979683E-4    5.488160625371000E-4    9.656733701780129E-4    1.516059706804351E-1    4.957396811950613E-1

 1.500000000000000E9     1.765449971400087E-1    4.831989096497703E-1    8.945017482134059E-4    6.463147762316296E-4   -1.004174248166856E-3   -4.995792133546230E-4    3.979304363192403E-4   -1.582232411353320E-3
                         9.025572925416527E-4    6.347303686332224E-4    1.730470673637530E-1    5.002097228586848E-1   -1.734862029102658E-6   -7.726380844422451E-4   -8.963082563113837E-4    2.512509683827322E-5
                        -1.011852446957639E-3   -5.067939878482776E-4    4.250458770432332E-6   -8.052440729597774E-4    1.812673253667509E-1    4.842077975638477E-1    8.738325453788566E-4    6.215619271946176E-4
                         3.975041060903475E-4   -1.583838523419515E-3   -8.903355111698445E-4    4.414726567144067E-5    8.687921946092646E-4    6.030019638336702E-4    1.612445066810860E-1    4.935404354586808E-1

 1.512500000000000E9     1.868488487448933E-1    4.817836752178888E-1    9.562588242052898E-4    1.371337963161635E-4   -9.658110862461080E-4    3.606702388841361E-5   -5.298405100666690E-4   -1.328776879979606E-3
                         9.376667405222336E-4    1.542671620029254E-4    1.835711273026227E-1    4.982505729985314E-1   -1.956824592066015E-4   -5.920932261020593E-4   -6.342512794491418E-4    3.992861575605788E-4
                        -9.822929489785588E-4    6.753485604526660E-5   -1.893651898888143E-4   -6.130242582048049E-4    1.911787495449541E-1    4.822259256061727E-1    8.789532312537615E-4    1.691340908717437E-4
                        -5.170614156281365E-4   -1.357579975592184E-3   -6.360605776511982E-4    4.133852242239008E-4    8.808281959231412E-4    1.600987273256739E-4    1.714088590891129E-1    4.917784271976265E-1

 1.525000000000000E9     1.979837141373193E-1    4.805593656702174E-1    7.211960575613310E-4   -1.867148553091726E-4   -7.192403013333819E-4    4.557634274035862E-4   -1.047152239049673E-3   -7.010185137033599E-4
                         7.457083496898685E-4   -1.905239512475609E-4    1.947288554486760E-1    4.963033994393520E-1   -2.558319970022200E-4   -5.080500700077611E-4   -3.255810674838169E-4    5.562739940061114E-4
                        -7.394334254281850E-4    4.371507925342698E-4   -2.711898404525968E-4   -5.096532924571522E-4    2.017154524735504E-1    4.803315989216136E-1    7.158850219801652E-4   -1.089815567680057E-4
                        -1.064988322908948E-3   -6.855206331166506E-4   -3.175994379443764E-4    5.725048884012514E-4    7.159409319308212E-4   -1.064366388860219E-4    1.823747677568362E-1    4.901850856676669E-1

 1.537500000000000E9     2.099010459315407E-1    4.790806221346396E-1    4.783329061376665E-4   -2.729378062316960E-4   -4.044050315847585E-4    6.236327710127140E-4   -1.120626013566082E-3    8.413599841134185E-6
                         4.742873359901853E-4   -2.705806261368118E-4    2.066304580997857E-1    4.941294248006917E-1   -4.249209210160468E-4   -4.327565423554230E-4   -5.420829712641857E-5    5.818165101199441E-4
                        -3.929863406144597E-4    6.437921449194439E-4   -4.340372366420135E-4   -4.419107832342035E-4    2.129904053363047E-1    4.782769622929494E-1    5.532612878695214E-4   -2.102652123122433E-4
                        -1.111180495563014E-3    2.443990020895595E-5   -5.652221606836634E-5    5.787885455424253E-4    5.401780024783881E-4   -2.008562945959673E-4    1.939643402612354E-1    4.885501843475663E-1

 1.550000000000000E9     2.224464035760181E-1    4.769390092712847E-1    3.750931733650183E-4   -2.455837758951830E-4   -1.006911684737251E-4    6.797882024960972E-4   -8.171041152758305E-4    5.689130887220953E-4
                         3.672238558987754E-4   -2.491869678219393E-4    2.191523193919959E-1    4.913801812411994E-1   -6.188319972755295E-4   -2.643220724523935E-4    1.809196997400736E-4    5.200719869149640E-4
                        -9.304463869936946E-5    7.167723314381025E-4   -6.143006792213551E-4   -2.596653025724709E-4    2.250493050807561E-1    4.757111726940915E-1    5.065560429913256E-4   -2.476889966344944E-4
                        -7.800824932153486E-4    5.470864491174122E-4    1.832721438524648E-4    4.928231282919528E-4    5.018388871570396E-4   -2.351961028005756E-4    2.060063286843905E-1    4.864048273560062E-1

 1.562500000000000E9     2.353249108991383E-1    4.742378841578311E-1    3.922909906722257E-4   -3.174989851086863E-4    2.435219762683111E-4    6.466436090923575E-4   -3.498385681357525E-4    7.938935575913745E-4
                         3.918299358766424E-4   -3.291481851349497E-4    2.320778230642011E-1    4.881554062636690E-1   -7.017688943639871E-4    8.625351817320813E-5    3.560279770013436E-4    3.385389121075298E-4
                         2.225089244530399E-4    6.582200627283484E-4   -6.825594574741407E-4    6.936896894539570E-5    2.376953614621794E-1    4.726919411694309E-1    4.817166081039613E-4   -4.168264593810140E-4
                        -3.426025268378781E-4    7.611221032417744E-4    3.615117184655002E-4    3.525834070407809E-4    4.665421534941914E-4   -3.840604779027200E-4    2.183251933375807E-1    4.836909036308604E-1

 1.575000000000000E9     2.485497596584805E-1    4.711196427787446E-1    2.947482277133661E-4   -4.964323646826707E-4    4.822723777872463E-4    4.399059249660527E-4    8.275768665906002E-5    7.271561864169387E-4
                         3.059925984319177E-4   -4.830815758353226E-4    2.455127081988794E-1    4.844180014153073E-1   -5.109732516636489E-4    3.958493212270768E-4    4.862813883979076E-4    1.285471300697565E-4
                         5.045206435028167E-4    4.715383484906246E-4   -5.243814612572956E-4    4.149511640529448E-4    2.508534796999387E-1    4.693930125590102E-1    3.076447671948850E-4   -6.115067493729106E-4
                         7.368372478730925E-5    7.702981269107323E-4    4.612359789030033E-4    1.193685799359302E-4    3.060189280983729E-4   -6.235996653522471E-4    2.311006313598932E-1    4.804744711894539E-1

 1.587500000000000E9     2.619914864419172E-1    4.673549094295170E-1    4.808204086977101E-5   -6.044353846940496E-4    6.299427138154391E-4    1.289666138030718E-4    4.078452487298699E-4    5.788152055970379E-4
                         6.631858303898765E-5   -5.895877460689037E-4    2.591671032037074E-1    4.799859407610293E-1   -2.175395113910007E-4    5.332487191933683E-4    4.546544996025178E-4   -1.059691851148354E-4
                         6.482160711670015E-4    1.421683124736888E-4   -2.172386596849829E-4    5.290126096539789E-4    2.645315278311571E-1    4.656132138953380E-1    1.859234904489118E-5   -7.109638352509970E-4
                         4.186349241115161E-4    6.014840126085297E-4    4.288452059692376E-4   -1.177932289582935E-4    1.178341882838870E-5   -7.002142492206827E-4    2.442704079565721E-1    4.764289835210798E-1

 1.600000000000000E9     2.759305537247112E-1    4.625554088271054E-1   -2.230542385750654E-4   -5.419470076667884E-4    5.742013255760930E-4   -2.071892031168144E-4    6.295623097799395E-4    2.736432173260771E-4
                        -2.106930723646127E-4   -5.384749291200233E-4    2.732727237490261E-1    4.744781926327557E-1    3.188012060093689E-5    4.550130952809283E-4    3.089015930609400E-4   -2.990313347487173E-4
                         6.071926704701552E-4   -2.204354952616713E-4    4.859153680126300E-5    4.403319349730934E-4    2.786772495814903E-1    4.611245175036922E-1   -2.575763555344282E-4   -5.854342805437286E-4
                         6.220124928529899E-4    2.818606386368316E-4    2.930830115044025E-4   -3.075615916859613E-4   -2.708346251623019E-4   -5.758554942309551E-4    2.580420542950938E-1    4.713647324428126E-1

 1.612500000000000E9     2.903022976498745E-1    4.566800806368506E-1   -3.843595510121213E-4   -3.604280060692115E-4    3.731720301940219E-4   -4.578539870524012E-4    6.709932520150525E-4   -1.016916939076385E-4
                        -3.765803624822097E-4   -3.403800267035021E-4    2.876402739793803E-1    4.678935199718335E-1    1.488030312555363E-4    3.036501768932062E-4    9.395421644518559E-5   -3.738434759892921E-4
                         3.482385755923104E-4   -4.578953206893521E-4    1.417643752848291E-4    3.183905451224994E-4    2.930906364446164E-1    4.556689068070729E-1   -4.228061904744963E-4   -3.571003662730755E-4
                         6.618531591437258E-4   -8.874917892559664E-5    9.292874258698848E-5   -3.599600580859798E-4   -4.294682280542933E-4   -3.547907900258639E-4    2.722375742638130E-1    4.651376945770031E-1

 1.625000000000000E9     3.049443334474869E-1    4.494341434715852E-1   -3.771438121520015E-4   -1.098999596954269E-4    5.182652105529713E-5   -5.441505773271235E-4    4.918299837968134E-4   -4.237284514129497E-4
                        -4.202568179025904E-4   -1.139726561527778E-4    3.022590276500754E-1    4.601276354439583E-1    1.853626452035261E-4    2.285694019562911E-4   -1.140284627113586E-4   -3.287534675908918E-4
                         6.667320880834205E-5   -5.308373173409757E-4    1.750384020198063E-4    2.218327405439211E-4    3.076533642342399E-1    4.490061634228766E-1   -4.120981079293192E-4   -1.233380371533152E-4
                         4.966649298458756E-4   -3.984893997802811E-4   -1.187171185415976E-4   -3.488944333889660E-4   -4.181945433590677E-4   -1.456130545088849E-4    2.865567897812655E-1    4.577513708063179E-1

 1.637500000000000E9     3.195455966769106E-1    4.406889669342328E-1   -3.625157236418590E-4    5.240195601250069E-6   -1.775913356014788E-4   -4.080932636817779E-4    1.899431297035921E-4   -6.093649700927257E-4
                        -3.495981230415061E-4    6.199176604385656E-6    3.168334100112641E-1    4.511082050309120E-1    2.182061217807443E-4    1.879534900490756E-4   -2.178975730006930E-4   -2.108298009065559E-4
                        -2.021976844281247E-4   -4.100072130026661E-4    2.235276933834701E-4    1.982893258447583E-4    3.220679096208284E-1    4.411258273763170E-1   -3.751335385100234E-4   -9.153066509848131E-6
                         1.793955847167761E-4   -6.100415123672456E-4   -2.145208776606032E-4   -2.012335660704806E-4   -3.592916639794212E-4   -1.224021192514682E-5    3.009582873906381E-1    4.494325501083069E-1

 1.650000000000000E9     3.340286149453306E-1    4.308653626314998E-1   -2.902847970283073E-4    4.569994821212677E-5   -3.472008453215773E-4   -2.350631891591340E-4   -2.056340822389154E-4   -5.883764658144300E-4
                        -2.902371357400778E-4    2.330097176146942E-5    3.312492338846411E-1    4.409488927772191E-1    3.150382429930258E-4    1.222836861044778E-4   -2.531249097795345E-4   -5.887202985585550E-5
                        -3.307506022045759E-4   -2.414837066971352E-4    3.014823428396565E-4    1.330540237802168E-4    3.365140298396175E-1    4.321061058648870E-1   -3.238119369121389E-4    4.074866691595819E-5
                        -1.920181830338923E-4   -5.837421086947428E-4   -2.316760791424208E-4   -8.087686560335777E-5   -3.306537014575827E-4    5.784984490179545E-5    3.151604145255926E-1    4.401648480261792E-1

 1.662500000000000E9     3.482873934764557E-1    4.199233101614148E-1   -2.465421473882344E-4    1.032225113056902E-4   -3.564385355490678E-4   -3.807206867514078E-5   -4.680190644555405E-4   -3.441832415400372E-4
                        -2.659652517769751E-4    1.219144142569993E-4    3.454420253525650E-1    4.294825146529069E-1    3.414888886250344E-4   -3.325816876487233E-5   -2.035011780288124E-4    1.502574446369529E-5
                        -3.860695376471529E-4   -4.731491863220279E-5    3.407496338752291E-4   -2.281194917171652E-5    3.509291145821153E-1    4.216173961303682E-1   -3.240379477829635E-4    1.348074198240592E-4
                        -4.514277524437361E-4   -3.632882107823065E-4   -2.054160345880150E-4    3.361698339120500E-5   -3.150855556452476E-4    1.624794946604754E-4    3.290251417623867E-1    4.296992922377584E-1

 1.675000000000000E9     3.620525173342768E-1    4.077833484177230E-1   -2.441624289201253E-4    2.379264752950460E-4   -3.089026723096741E-4    1.167341873908210E-4   -5.474096338694543E-4   -5.364965412795411E-5
                        -2.020276074603643E-4    1.985289772424979E-4    3.590153446603099E-1    4.166648803253932E-1    2.534448027120446E-4   -1.634530126473661E-4   -1.536811018970332E-4    6.301051240167385E-5
                        -3.033229586110551E-4    1.040633950091260E-4    2.484565329235216E-4   -1.900393937171911E-4    3.651041738354571E-1    4.096123228232336E-1   -2.404255512314114E-4    2.402539179233118E-4
                        -5.538550516228533E-4   -2.608504802890615E-5   -1.555580375923135E-4    7.128652473852377E-5   -2.356234450566135E-4    2.576621064997517E-4    3.420907739439856E-1    4.177820792133569E-1

 1.687500000000000E9     3.752342985330494E-1    3.944524747162995E-1   -1.039109812269768E-4    3.061037141128488E-4   -2.054760895397601E-4    1.911913231448517E-4   -4.324521831998692E-4    2.560632574566315E-4
                        -1.033186279380275E-4    2.655327111091504E-4    3.717918549117458E-1    4.025650655792432E-1    1.086818099771303E-4   -2.402336030702770E-4   -1.284893552002615E-4    1.095618631760805E-4
                        -2.126530413950789E-4    1.967782554816736E-4    9.480766528477419E-5   -2.450258271147545E-4    3.789010686897328E-1    3.961606255850286E-1   -1.139637245221342E-4    3.299009833813169E-4
                        -4.403126676115879E-4    2.750477047692247E-4   -1.139630117880355E-4    1.100647815736033E-4   -9.980246723751378E-5    3.424283380612385E-4    3.544895358442655E-1    4.045440087647858E-1

 1.700000000000000E9     3.875463702345080E-1    3.800412763889949E-1    2.360572290985689E-5    2.676172317639358E-4   -9.648128324603855E-5    2.602552061417933E-4   -1.925032453068971E-4    4.309017089096111E-4
                         2.751486347767748E-5    2.830182131686601E-4    3.836411799368670E-1    3.872550505991145E-1   -1.855312337762545E-6   -2.287841122800296E-4   -8.859139338075158E-5    1.652888508506638E-4
                        -1.019657910654375E-4    2.559782450102398E-4   -1.436371401052244E-5   -2.065695803018596E-4    3.920303982414235E-1    3.814353776993173E-1    6.648885137740167E-5    3.128992903947628E-4
                        -1.960828727447208E-4    4.254860447008032E-4   -8.863162586776287E-5    1.273827706556521E-4    6.261011728585605E-5    3.076319243852188E-4    3.660236524931048E-1    3.900255709312803E-1

 1.712500000000000E9     3.988983610575952E-1    3.648078240507122E-1    1.277468317793620E-4    2.422055169615236E-4   -5.764493304374260E-6    2.468049731140055E-4    5.116517452772807E-5    4.279653225492042E-4
                         1.224218895568429E-4    2.222640334830408E-4    3.944995925168618E-1    3.708950126362154E-1   -2.432029682720291E-5   -1.330488138679595E-4   -3.653926504297734E-5    1.709560356331159E-4
                        -2.161990240794560E-6    2.410201654707361E-4   -6.322145036423748E-5   -1.336099384211981E-4    4.042550686006890E-1    3.657617499735284E-1    1.480030958972597E-4    2.029765985693046E-4
                         7.121871741292949E-5    4.280275842814087E-4   -1.582791288236237E-5    1.823975713540758E-4    1.716523067059970E-4    2.143190636324807E-4    3.766297681158934E-1    3.744131416221144E-1

 1.725000000000000E9     4.090614977903419E-1    3.485050554229337E-1    1.776650497431467E-4    1.311571210252735E-4    1.165042962820406E-4    2.186226680977283E-4    2.814981904631577E-4    2.937421569658261E-4
                         1.803447507669907E-4    1.139848416809096E-4    4.041112986251634E-1    3.535324918494822E-1   -4.120015275051381E-5   -8.567928458472494E-5    2.605584513228691E-5    1.912894978403777E-4
                         1.112270169753959E-4    2.198190486486621E-4   -2.680285937753293E-5   -9.683963085009184E-5    4.154453327621084E-1    3.491541486866122E-1    2.009995206091252E-4    1.179786829570155E-4
                         2.925909799675580E-4    2.851787149801182E-4    6.449920347278408E-5    1.892426595903898E-4    1.870791123510816E-4    8.847333715083629E-5    3.863834397363881E-1    3.578459275349238E-1

 1.737500000000000E9     4.181821560680635E-1    3.311354782680561E-1    1.925659924989837E-4    5.273274720763434E-5    2.046985355356568E-4    1.180902951758924E-4    3.363887421611534E-4    8.383961613785700E-5
                         1.840100821780321E-4    3.092171345246988E-5    4.126751277906426E-1    3.351879970056327E-1   -2.143750018821018E-5   -1.054849097951748E-4    1.114814182750657E-4    1.604377829497506E-4
                         1.948501801895181E-4    1.306184837197068E-4   -6.017264162847482E-5   -1.105793995904680E-4    4.254501214674878E-1    3.316127830789763E-1    1.866999393531710E-4    3.749045352679128E-6
                         3.455126866158199E-4    8.813368401710285E-5    1.373148739283656E-4    1.252493443345270E-4    1.619255798212708E-4    1.116666367407545E-5    3.950991812343184E-1    3.404524008699973E-1

 1.750000000000000E9     4.262999015478109E-1    3.126590538889213E-1    1.688667047062848E-4    3.251922646383974E-6    1.803534299269921E-4    2.124243991049334E-5    3.130764977505510E-4   -1.205461184866385E-4
                         1.827652649656286E-4   -1.155645226180772E-5    4.199328411438056E-1    3.159281378370415E-1   -6.960292406760098E-5   -1.329267047939010E-4    1.727761216519142E-4    6.397669930403934E-5
                         2.108759903720574E-4    2.243572313137712E-5   -8.568409120499398E-5   -1.008385497175307E-4    4.341573560714385E-1    3.131777367756843E-1    1.385605425487921E-4   -4.491677505406416E-5
                         3.276131310329835E-4   -1.007464098411196E-4    1.868255540186392E-4    5.225506977153127E-5    1.497299476610526E-4   -3.087238870247532E-5    4.024898082276942E-1    3.222862332113117E-1

 1.762500000000000E9     4.330069498037070E-1    2.931520510699475E-1    1.147510754776420E-4   -8.561076105892672E-5    1.523270956321402E-4   -7.586105616128138E-5    2.256702301744629E-4   -2.116350537777706E-4
                         1.530631309369824E-4   -7.443229087879921E-5    4.255817234347743E-1    2.960717882828920E-1   -1.328488748647042E-4   -6.506385918573460E-5    1.925019303606634E-4   -2.223178959157043E-5
                         1.784391700075312E-4   -6.706139941359459E-5   -1.237596298143577E-4   -8.720093674509960E-5    4.413601448571584E-1    2.938842853825037E-1    1.080796016880567E-4   -7.320840782754411E-5
                         2.238904812839810E-4   -2.267085361924960E-4    2.139571062696295E-4   -2.233003583823326E-5    9.531107681445779E-5   -9.041675244832450E-5    4.084396316895619E-1    3.037559895092226E-1

 1.775000000000000E9     4.382923407859209E-1    2.732167816537299E-1    7.923594214089883E-5   -1.576548802762142E-4    1.153568292397516E-4   -1.100698372243827E-4    6.434155416574111E-5   -2.837865483931907E-4
                         6.243844730256608E-5   -1.258814724748421E-4    4.296174100193459E-1    2.756519841075583E-1   -1.502508009369045E-4   -2.057244408454235E-5    1.567883875572531E-4   -1.146620128916713E-4
                         1.372211618595663E-4   -1.166393036187960E-4   -1.619631238527584E-4   -5.857894063862735E-6    4.468721272054044E-1    2.738838893792953E-1    5.721910369060872E-5   -1.261842356733874E-4
                         5.865992837020223E-5   -3.110003637304201E-4    1.649377867587854E-4   -1.038167135182931E-4    4.661531511189519E-5   -1.091364854352776E-4    4.127787642985116E-1    2.848577558721701E-1

 1.787500000000000E9     4.422676402799168E-1    2.528291382639598E-1    4.977672911266758E-6   -1.849741669801539E-4    7.832421900281747E-5   -1.278758081452577E-4   -7.646968837090066E-5   -2.493038816492732E-4
                        -9.960729908662294E-7   -1.451809494512132E-4    4.318744773684094E-1    2.546616169801911E-1   -1.440961443225637E-4    3.661946678500388E-5    1.196829619983597E-4   -2.003255258353286E-4
                         4.472990890041829E-5   -1.273055211975112E-4   -1.661247577435186E-4    2.483388151748199E-5    4.507853006814876E-1    2.532478469424462E-1   -1.944801865184644E-5   -1.034721846041018E-4
                        -7.297674594116852E-5   -2.717695811141941E-4    9.638208089078037E-5   -2.130685023762266E-4   -5.029415003832186E-5   -1.043629654096493E-4    4.154267254273333E-1    2.655869685697435E-1

 1.800000000000000E9     4.447697013106627E-1    2.321905709278887E-1   -6.298456239539718E-5   -1.190062935176668E-4   -1.099580022015785E-7   -1.554247896863450E-4   -2.330458754943039E-4   -1.779243148599289E-4
                        -1.021209446102571E-4   -1.204477411080541E-4    4.322628264603665E-1    2.333918437142265E-1   -1.280905684226523E-4    9.117009281398483E-5    7.478982295080575E-8   -2.477825754242165E-4
                        -3.389482541034947E-6   -1.339266487473358E-4   -1.358528046466796E-4    8.667788972780403E-5    4.533285121943692E-1    2.321566106489089E-1   -8.434559718565431E-5   -5.999305035432065E-5
                        -2.306756078055075E-4   -1.523227702432540E-4   -1.061880772745461E-5   -1.998834455774586E-4   -8.940252161578172E-5   -2.931638926832114E-5    4.163999993193015E-1    2.460263179441687E-1

 1.812500000000000E9     4.457420423787296E-1    2.114249937061971E-1   -1.457194044908980E-4   -4.305742806437011E-5   -6.733296794373616E-5   -1.523093201417025E-4   -2.598292557394270E-4   -3.445709134714483E-5
                        -1.387701012251427E-4   -4.797598869469353E-5    4.307954397705038E-1    2.119977723702740E-1   -1.033491356611223E-4    1.133707664809011E-4   -1.379696546797447E-4   -1.841553254278293E-4
                        -7.810101395877866E-5   -1.492775988811403E-4   -1.230498753227308E-4    1.305852605041201E-4    4.543386234262856E-1    2.106284084651499E-1   -1.014407262589934E-4    3.746874445324799E-5
                        -2.669830635942573E-4   -3.872402637880362E-5   -1.207260475620790E-4   -2.061004817274592E-4   -1.271114407966098E-4    3.348616828738487E-5    4.159200887221552E-1    2.260574551767177E-1

 1.825000000000000E9     4.449740279884214E-1    1.906735702494522E-1   -1.348674960648385E-4    5.225399778261442E-5   -1.150511259532816E-4   -1.373524774491870E-4   -2.269242708389716E-4    1.118219412836291E-4
                        -1.161462188077695E-4    4.863288773185584E-5    4.275575837489831E-1    1.907654642986992E-1   -4.776393347262877E-5    1.451310418488436E-4   -2.503869771795509E-4   -1.026050524003971E-4
                        -8.636919499192152E-5   -1.395352247096818E-4   -5.742508809116656E-5    1.525747157178922E-4    4.537994475374297E-1    1.890231022432911E-1   -6.362956844825647E-5    1.050966336103141E-4
                        -2.365200564236665E-4    1.061462997811641E-4   -2.119026925492772E-4   -1.402097080531253E-4   -5.559260163423717E-5    6.910419294020588E-5    4.139150996384964E-1    2.059729797091223E-1

 1.837500000000000E9     4.423243716830749E-1    1.698795128159801E-1   -8.761852203338179E-5    1.070888268795263E-4   -1.843376531738230E-4   -8.124743126648256E-5   -1.402449236099896E-4    2.077359318132689E-4
                        -6.859931833247617E-5    1.238590857167056E-4    4.222936137423645E-1    1.699324592559745E-1    4.132713436366557E-5    1.682466979985421E-4   -2.531919101927695E-4   -5.797601973482761E-7
                        -1.646466317767823E-4   -1.096891809931582E-4   -3.624690401067096E-6    1.747538437333657E-4    4.517143401390282E-1    1.675712954825023E-1    2.909998365450102E-5    1.002804852790735E-4
                        -1.307075230204725E-4    2.151229486188685E-4   -2.504269547706910E-4   -4.238821305277579E-6    2.490697645791956E-5    1.006601621264825E-4    4.104216874895878E-1    1.860866614736593E-1

 1.850000000000000E9     4.378372079773291E-1    1.493880045909868E-1    1.722970744140105E-5    1.258999991659399E-4   -2.063527624565220E-4    1.645054034063353E-5    1.394542233858142E-5    2.587774685053094E-4
                         8.461328572169373E-6    1.553910181781044E-4    4.152161098468753E-1    1.498775926990316E-1    8.693578435551601E-5    1.779637982780672E-4   -2.514464326608252E-4    1.310902181002205E-4
                        -2.147271880199735E-4    9.540087961754134E-6    9.925397872039643E-5    1.536117172837370E-4    4.478875374028712E-1    1.465602654047543E-1    7.366530989674408E-5    1.026821977453952E-4
                         2.003985209899077E-5    2.786634787595090E-4   -2.350641704477007E-4    1.565856085076648E-4    6.195832440485006E-5    6.905408255361914E-5    4.054091874683737E-1    1.666577249364451E-1

 1.862500000000000E9     4.314997351582248E-1    1.290014045026464E-1    7.161140951517957E-5    1.174587713790855E-4   -1.848106083515628E-4    1.695635612926298E-4    1.331072605752232E-4    2.028738554089511E-4
                         7.565989546114018E-5    1.303754784330215E-4    4.063905361811199E-1    1.306312577261835E-1    1.828037850742725E-4    1.048616044516186E-4   -1.187248413573607E-4    2.324014490666853E-4
                        -1.985675771014345E-4    1.333610281246473E-4    1.617981524543104E-4    1.152129916085156E-4    4.423745998325978E-1    1.261042417829386E-1    9.851199258656288E-5    3.806599136431080E-5
                         1.391670404085859E-4    1.954482081338897E-4   -1.231899034957187E-4    2.208276601918297E-4    1.219107320545911E-4    5.168017670891902E-5    3.987973520756055E-1    1.479010098603888E-1

 1.875000000000000E9     4.233437159386991E-1    1.090321704208177E-1    1.108023743106939E-4    5.643391940283117E-5   -1.052781119678361E-4    2.536207023475121E-4    2.105239972548623E-4    1.216154990532351E-4
                         1.453064799330286E-4    6.814292590828678E-5    3.958053471894699E-1    1.124309705064735E-1    1.771487703506548E-4    5.719283352669275E-5    4.414387829645900E-5    2.560763320858652E-4
                        -1.050709116671028E-4    2.313418011544312E-4    2.014936658582273E-4    5.727362562733135E-5    4.351632038779630E-1    1.062450768746179E-1    1.163580815480818E-4    4.911822693402905E-6
                         2.041105257890802E-4    8.325833540749157E-5    2.767461363332440E-5    2.541516609613062E-4    1.240032752726861E-4   -1.364384926089229E-5    3.903601930714659E-1    1.300038525496106E-1

 1.887500000000000E9     4.133431533295008E-1    8.972175366080476E-2    1.398624514537240E-4    3.842406865604318E-7    6.098777194277047E-5    2.403841537843412E-4    2.360793469598740E-4   -7.555118898925348E-5
                         1.391467109219922E-4   -1.796100068719760E-5    3.834208961251100E-1    9.526963404157533E-2    1.813928084596050E-4   -4.294634300542775E-5    1.544300159772073E-4    2.151560728926733E-4
                         4.389741028940065E-5    2.619195427094610E-4    1.845647615571821E-4   -4.136401468079522E-5    4.259863525916819E-1    8.708558621734037E-2    1.458487542031916E-4   -7.230101846093026E-5
                         2.347999458528581E-4   -6.536722516682300E-5    1.795876185048556E-4    2.159032822319778E-4    1.281250121921154E-4   -8.112904550797153E-5    3.799949000064267E-1    1.130106520800793E-1

 1.900000000000000E9     4.018221529686530E-1    7.125620813188967E-2    1.551601017740924E-4   -1.109477297123133E-4    2.022319264697903E-4    2.264171097229572E-4    1.258920046609493E-4   -1.674180619726107E-4
                         1.383193883597417E-4   -7.944599464688116E-5    3.692265293781921E-1    7.946796374583973E-2    1.364888997387865E-4   -9.921977789969632E-5    2.477124516464532E-4    9.481713709037761E-5
                         1.926158871336522E-4    1.788986871904579E-4    1.511432371294872E-4   -1.097795153866446E-4    4.150041901845525E-1    6.874243555028985E-2    1.048101103870882E-4   -1.411649523338603E-4
                         1.426394415938823E-4   -1.603272412655581E-4    2.173174406955714E-4    8.660445158829586E-5    9.102912053396416E-5   -1.459493401961820E-4    3.680091594016751E-1    9.696744388205703E-2

 1.912500000000000E9     3.886449371618675E-1    5.399731227681039E-2    7.161863082783660E-5   -1.505259908610352E-4    2.598025361604172E-4    4.994904878680407E-5    1.028367958950377E-5   -2.114044087586033E-4
                         6.777027716874359E-5   -1.823876280170080E-4    3.535257215396788E-1    6.507934146873859E-2    8.309953427074354E-5   -1.537367719882226E-4    2.499273842162469E-4   -3.569211749842116E-5
                         2.651515141838216E-4    6.932161318682053E-5    8.228201767540471E-5   -1.598179237583866E-4    4.024121697635527E-1    5.114812583787327E-2    7.933333699446611E-5   -1.583826371829837E-4
                         3.748063191499132E-5   -2.100472616213123E-4    2.689486148099755E-4   -7.198040695605476E-5    2.062395130718879E-5   -1.514208387358456E-4    3.542768081913241E-1    8.199646766253242E-2

 1.925000000000000E9     3.740515722550448E-1    3.832344746885211E-2    6.235264776210494E-6   -1.780613691142379E-4    2.762795336762308E-4   -8.018167484737621E-5   -1.093679364386518E-4   -1.893300989705187E-4
                         7.563335799338674E-7   -1.660446536442022E-4    3.366866300768243E-1    5.236733975992132E-2    3.720878315018579E-5   -1.969902275259379E-4    1.743872430352364E-4   -1.896699897561212E-4
                         2.598831110215923E-4   -8.035583759642500E-5    2.841544447000105E-5   -1.886548156932977E-4    3.883001869501228E-1    3.468504562294613E-2   -7.169070452093427E-5   -1.867365136721068E-4
                        -9.331995072913051E-5   -1.980851061647755E-4    1.816890646764632E-4   -2.002297253140989E-4   -4.616617190102832E-5   -1.867939095540195E-4    3.392223400198043E-1    6.828089459987856E-2

 1.937500000000000E9     3.580881746488357E-1    2.421181101605963E-2   -5.724242340817096E-5   -1.531302951366281E-4    1.890963856983892E-4   -2.285534174224101E-4   -1.588466439981681E-4   -8.001270741659436E-5
                        -4.190208237948392E-5   -1.367536030263464E-4    3.187135790979871E-1    4.158772416419074E-2   -4.557281450523755E-5   -2.060486029599945E-4    5.900095451539627E-5   -2.078188565524837E-4
                         1.531953601458233E-4   -2.118478614151538E-4   -4.443848137371743E-5   -1.630022689412837E-4    3.729261898121274E-1    1.958595015343194E-2   -1.048579975591989E-4   -1.446176884468750E-4
                        -1.962243289971267E-4   -8.535558349808905E-5    3.906314229399403E-5   -2.434897156219525E-4   -1.377626155936149E-4   -1.441558072524460E-4    3.229613675532541E-1    5.608744853226588E-2

 1.950000000000000E9     3.407832371754641E-1    1.208343495042129E-2   -1.154632385688020E-4   -1.000221385969313E-4    7.837058259924931E-6   -2.720070695504800E-4   -1.832270535972108E-4    3.858079542258806E-6
                        -1.049120036502445E-4   -1.231913134934052E-4    2.998459901943780E-1    3.284152579193412E-2   -1.040152468541338E-4   -1.509573481208521E-4   -9.999737622830107E-5   -2.171260397523674E-4
                         2.123490745827190E-5   -2.784130046092222E-4   -1.107592985240923E-4   -1.689365191787524E-4    3.562831968748154E-1    5.920247308002105E-3   -1.743614419752272E-4   -9.737324452898665E-5
                        -1.777795118594682E-4    5.059129695888217E-5   -7.802261078756323E-5   -2.351097699671988E-4   -1.628391129509323E-4   -9.268316424269580E-5    3.056791492276531E-1    4.577236257517406E-2

 1.962500000000000E9     3.224299389985191E-1    1.936016934922629E-3   -1.328804125291635E-4   -6.021670030547810E-5   -1.009843342989520E-4   -2.279995463197159E-4   -1.270238949476235E-4    1.476298038335724E-4
                        -1.558010077713532E-4   -5.489076429937344E-5    2.803382400009565E-1    2.635891958292414E-2   -1.604109105933202E-4   -9.724243203988145E-5   -1.896697138500593E-4   -1.265012485042927E-4
                        -1.513630679571062E-4   -2.436569110924262E-4   -1.743123314225338E-4   -7.328032676596814E-5    3.386460907338900E-1   -5.914196897633976E-3   -1.911599981840997E-4   -2.628915342800158E-5
                        -1.440321924535719E-4    1.208328014522562E-4   -2.037708583914495E-4   -1.626463067122076E-4   -1.915255662448704E-4   -1.887838448258216E-5    2.875043778536783E-1    3.749352932632078E-2

 1.975000000000000E9     3.028824926375863E-1   -6.241557784969711E-3   -1.528109737898946E-4    2.314380622055400E-5   -2.257768381855438E-4   -1.060299043029689E-4   -5.100292676655735E-5    1.685447276630071E-4
                        -1.600135855186175E-4   -9.420822593655552E-6    2.603173945003511E-1    2.242347967349915E-2   -1.993081821732989E-4   -2.016154227434111E-6   -2.083833145732386E-4   -1.409480718192935E-6
                        -2.355408504518395E-4   -1.249972131750050E-4   -2.067869779937340E-4    5.620838692155779E-6    3.200567537951197E-1   -1.565734987499083E-2   -1.706102421996606E-4    5.500979456441313E-5
                        -1.395953914528666E-5    1.869327758468678E-4   -2.498227069693909E-4   -2.758137309636515E-5   -1.892948437100156E-4    6.542058528764435E-5    2.685554985930856E-1    3.161266507221777E-2

 1.987500000000000E9     2.826016136054303E-1   -1.221930438021210E-2   -1.447896922753290E-4    8.996241021994356E-5   -2.536861793325601E-4    1.463755630642871E-5    7.920394717512347E-5    1.379694738688004E-4
                        -1.399691120096912E-4    8.271430298652966E-5    2.400318878849408E-1    2.102009037322930E-2   -1.770267973936092E-4    8.217203710423913E-5   -1.810975712973617E-4    1.232982122213459E-4
                        -2.810061862661783E-4    3.726539259862964E-5   -1.923595657863416E-4    9.112766126808156E-5    3.006928931178858E-1   -2.315417078358310E-2   -1.657615492338746E-4    1.616154391728511E-4
                         7.519526562468750E-5    1.372123446769357E-4   -1.944500686937406E-4    1.257367573611417E-4   -1.737023325290120E-4    1.493331091320197E-4    2.490579104278038E-1    2.814622184914640E-2

 2.000000000000000E9     2.618210540869595E-1   -1.601035411961085E-2   -9.494299676182357E-5    1.217917715787029E-4   -1.844137995077871E-4    1.456084201415667E-4    1.304126231977284E-4    7.001589804136657E-5
                        -8.404484332063050E-5    1.277515670053203E-4    2.196983542312039E-1    2.210301376410691E-2   -1.286850966388544E-4    1.862998603114773E-4   -1.038465084297722E-4    1.820740645317458E-4
                        -1.981740876224014E-4    1.768038741223112E-4   -1.441689260516708E-4    1.788320114418813E-4    2.806444017126681E-1   -2.832340088074991E-2   -8.459304296788237E-5    1.814235206333761E-4
                         1.441502032737090E-4    6.398160694732042E-5   -9.937168065220518E-5    1.853752042175204E-4   -1.035264746527356E-4    1.974362726591136E-4    2.291603789783266E-1    2.714526517742991E-2

 2.012500000000000E9     2.407425518921169E-1   -1.814898310871192E-2   -2.430345791286037E-5    1.779310157387924E-4   -6.480785975474577E-5    2.579150851582781E-4    1.446701852260308E-4   -2.393759398223230E-5
                        -6.348673501532579E-5    1.465572852509869E-4    1.998868114596479E-1    2.511834911235636E-2   -4.465655773897765E-5    1.923374395330285E-4    2.978864334658169E-5    2.253573738486138E-4
                        -8.568970506644381E-5    2.177620697069367E-4   -1.694087996895816E-5    2.105593827190498E-4    2.603230414876662E-1   -3.160568861955894E-2    2.206183987274519E-5    2.183242023835993E-4
                         1.618836223446917E-4   -1.091729809913857E-5    1.960850990540070E-5    2.015444144917565E-4    6.808343914684465E-7    2.243611541164538E-4    2.093829446743096E-1    2.814349431062269E-2

 2.025000000000000E9     2.200455452331949E-1   -1.771064467687591E-2    2.324571105126625E-5    1.732377122458879E-4    6.635875214648414E-5    2.216849841860176E-4    9.656691757884660E-5   -1.115349597760743E-4
                         4.019314992061120E-5    1.726106390631553E-4    1.807547285281574E-1    3.057604320502589E-2    8.689003022219270E-5    2.009675255907992E-4    1.379603530722425E-4    1.648955161812183E-4
                         6.911235244416572E-5    2.134590228761839E-4    6.898577893406579E-5    1.953772833738783E-4    2.397440559482620E-1   -3.261617288789390E-2    7.310899219897631E-5    2.014045192793589E-4
                         9.982463884392284E-5   -9.932557544113843E-5    1.248104879017257E-4    1.537975363055334E-4    1.001098449613539E-4    1.901381142780094E-4    1.899338946896793E-1    3.156766850780778E-2

 2.037500000000000E9     2.000716737003785E-1   -1.486837635319262E-2    7.870258643586666E-5    1.536474176277441E-4    1.727290753430561E-4    1.342470509774330E-4    4.529504595505855E-5   -1.110451724505584E-4
                         9.110816547010551E-5    1.293411899659554E-4    1.628178140490157E-1    3.843100132513472E-2    1.439364173672215E-4    1.259781547123617E-4    1.670859094839553E-4    4.172344033551593E-5
                         1.603371902246479E-4    1.428320276602694E-4    1.412203811192245E-4    1.376232771715219E-4    2.193287559176166E-1   -3.121079314582453E-2    1.630520625640821E-4    1.536592529547280E-4
                         3.790377759915291E-5   -1.318064808430384E-4    1.749439882512006E-4    2.597837478063576E-5    1.597100562683049E-4    1.443039432485196E-4    1.712957930619606E-1    3.740866227478264E-2

 2.050000000000000E9     1.811143791784044E-1   -9.489814904304332E-3    1.247134646600555E-4    8.013204008278606E-5    2.120926852854572E-4    4.711937678773682E-5   -1.744152859344920E-5   -1.130836419257542E-4
                         1.248175478249671E-4    8.662492467041613E-5    1.463048169814009E-1    4.826686768209821E-2    2.158026920854745E-4    5.028969635223451E-5    1.664982592732711E-4   -4.934267352879465E-5
                         2.127317160634036E-4    2.120891291094643E-5    1.914555957841828E-4    5.191417944277378E-5    1.995812752491067E-1   -2.766875223856612E-2    2.121271250213264E-4    5.847766141780410E-5
                        -4.546182124197326E-5   -1.334614828413049E-4    1.805842298312087E-4   -6.726103899664007E-5    2.039656013456823E-4    5.447522370636279E-5    1.539022907241161E-1    4.547895511989426E-2

 2.062500000000000E9     1.633593836281270E-1   -1.887795993463522E-3    1.541757738082065E-4    1.968004898424811E-5    1.889741184384204E-4   -6.671066315906548E-5   -9.924281759559214E-5   -3.697915175534809E-5
                         1.814318526845174E-4    1.272238803275560E-5    1.316466498196995E-1    6.001467343830481E-2    2.112486859610287E-4   -5.018885434510084E-5    1.002517904205985E-4   -1.495372966463351E-4
                         1.756420847557170E-4   -8.589938357428503E-5    2.058401206682654E-4   -5.073312857718821E-5    1.808124153485756E-1   -2.213841683920122E-2    2.042080951803315E-4   -2.999646582438223E-5
                        -8.684087580413095E-5   -8.536249994276657E-5    8.435199820654862E-5   -1.252702676533011E-4    2.043709733173708E-4   -3.074245410091472E-5    1.380537008025586E-1    5.570755153173434E-2

 2.075000000000000E9     1.469662894313606E-1    7.898116944317798E-3    1.537087042388037E-4   -6.623642853822745E-5    1.023356546165409E-4   -1.292989778590172E-4   -9.825189422650742E-5   -5.602985197436315E-6
                         1.469722002914459E-4   -4.419192401860111E-5    1.190019418179411E-1    7.352364756510706E-2    1.651388707560123E-4   -1.467796161919954E-4   -6.128066967734200E-7   -1.587733103672994E-4
                         7.805046445909635E-5   -1.626345434790696E-4    1.566235882038442E-4   -1.288291782229228E-4    1.633048296980784E-1   -1.452108151661166E-2    1.707721489729305E-4   -1.135246526775766E-4
                        -1.110327096442309E-4    4.738119116449488E-7    2.275999516252513E-6   -1.663889036848700E-4    1.785806830667446E-4   -1.096862301178076E-4    1.240096846147579E-1    6.784181683896598E-2

 2.087500000000000E9     1.320212701010031E-1    1.952196007961944E-2    9.468263628946366E-5   -1.080768349896861E-4   -2.959582271508365E-5   -1.738100439827209E-4   -7.333574976965435E-5    4.836032966309921E-5
                         1.227120539505203E-4   -1.111636055082017E-4    1.082798408203929E-1    8.850678986181697E-2    5.158623588270220E-5   -1.966879711893960E-4   -1.009356077459206E-4   -1.052662457617280E-4
                        -1.707781062294371E-6   -1.636035700122677E-4    5.901149013819363E-5   -1.908857247785409E-4    1.473219631557265E-1   -5.016120571866319E-3    1.039111543051704E-4   -1.817361959585548E-4
                        -6.980491566669932E-5    7.164827967196312E-5   -9.593223166752330E-5   -1.125995742229286E-4    1.110502234693793E-4   -1.612268883567459E-4    1.117407139201496E-1    8.175208861797383E-2

 2.100000000000000E9     1.186568643267807E-1    3.269439276832662E-2    5.204007148803589E-5   -1.529069498329271E-4   -1.019064643781009E-4   -1.397119290720875E-4   -5.621817496311134E-5    9.605974858451581E-5
                         2.717491480120582E-5   -1.300327815785944E-4    9.970749561893244E-2    1.045605329587024E-1   -3.247515554477080E-5   -1.954602020034507E-4   -1.100541331703560E-4   -4.752878255109627E-5
                        -9.690982576857547E-5   -1.248134603462334E-4   -3.593715008193759E-5   -1.870587007637744E-4    1.330082104170036E-1    6.289988999817068E-3    2.531784771243125E-5   -2.016196064795382E-4
                        -2.720460414543415E-5    7.997023877273442E-5   -1.089004531261392E-4   -4.046925440139395E-5    7.687376516639514E-6   -1.904220079898565E-4    1.014260671975069E-1    9.696296849378441E-2

 2.112500000000000E9     1.069312799426982E-1    4.682146611239889E-2   -2.392000758698880E-5   -1.431231445614184E-4   -1.115178044503827E-4   -4.471529989135037E-5    5.245428198300208E-5    7.217253602238291E-5
                         7.830241956942540E-6   -1.478763309829884E-4    9.314907846444997E-2    1.211226541689075E-1   -1.213963741534973E-4   -1.240160536440582E-4   -8.533574228820116E-5    3.270543721380358E-5
                        -1.235182565841620E-4   -6.478302490362157E-5   -1.192709189199910E-4   -1.568159117441798E-4    1.204892476289222E-1    1.897666446336171E-2   -4.796285980565122E-5   -1.811846488925263E-4
                         5.063099304152410E-5    1.115701407734298E-4   -9.923460633950845E-5    1.752280597213107E-5   -6.120253296911002E-5   -1.520947169979358E-4    9.316164098294873E-2    1.130203837667329E-1

 2.125000000000000E9     9.704826433527222E-2    6.170838269201979E-2   -8.297475521132305E-5   -1.234522813239797E-4   -1.397705875626463E-4    3.419773274193036E-5    4.883656851510287E-5    3.686050343608471E-5
                        -6.737215094012730E-5   -1.360290217457998E-4    8.863003174250593E-2    1.379555387908696E-1   -1.755206110096203E-4   -6.960564683355144E-5   -8.797811239192897E-5    1.003205554278064E-4
                        -1.295283137463436E-4    2.066566697510969E-5   -1.536716813828147E-4   -6.378954812954857E-5    1.096311553247494E-1    3.287583020418601E-2   -1.106906736884954E-4   -1.211557052163717E-4
                         5.302739704054103E-5    5.145190727057801E-5   -1.048983250918402E-4    7.105974127909269E-5   -1.083014781731382E-4   -1.261673925936738E-4    8.697141786787954E-2    1.295303047111307E-1

 2.137500000000000E9     8.916168415356150E-2    7.705369996542140E-2   -1.019501126472588E-4   -1.017360982366184E-4   -1.012309808694229E-4    8.817289456332054E-5    7.050622992121940E-5    4.114921431424059E-5
                        -1.077796024191991E-4   -7.330955206843982E-5    8.613214302580281E-2    1.545801321419209E-1   -1.699973506385566E-4    2.953467328071376E-5   -8.884962895724465E-6    1.085268542213644E-4
                        -8.722686055186514E-5    9.102052605668387E-5   -1.583661968094716E-4    3.286086293068391E-5    1.004968458899332E-1    4.759092851270750E-2   -1.345423965267290E-4   -4.894158462583510E-5
                         6.870415401723003E-5   -1.578009730921845E-5   -1.169986377241270E-5    9.978084965055113E-5   -1.414294537353070E-4   -6.646633013499190E-5    8.289000764326064E-2    1.462444430396196E-1

 2.150000000000000E9     8.333111241230752E-2    9.248526113898176E-2   -1.014915954685328E-4   -1.877034864104909E-5   -3.452310279567373E-5    1.305828290526289E-4    5.758316968714222E-5   -1.972368925611927E-5
                        -1.244919562168502E-4   -2.567819186641286E-5    8.569183612099815E-2    1.708898434185639E-1   -1.278916129925827E-4    1.114254089116292E-4    9.366366662294315E-6    7.196286220221685E-5
                        -2.717282395444141E-5    1.046178502503686E-4   -1.192336761760839E-4    7.866712948202193E-5    9.320275157861856E-2    6.281917842941789E-2   -1.213141246091473E-4    1.238760619119119E-5
                         6.806909157111750E-5   -3.216952787156713E-5    3.685910995542415E-5    8.626023387354320E-5   -1.312090491798915E-4    2.738000061479801E-5    8.110330722597543E-2    1.629195849022279E-1

 2.162500000000000E9     7.961514237053668E-2    1.080623473000620E-1   -1.174118979422387E-4    3.273836687261771E-5    1.554430268793848E-5    1.061250373003439E-4    5.166170878357651E-6   -6.167900237651462E-5
                        -1.324865038497886E-4    1.944531141582142E-5    8.728279325655587E-2    1.866866566473370E-1   -4.564290242982355E-5    1.030197193303573E-4    5.936526815016741E-5    4.697529043182316E-5
                         2.573156502087902E-5    1.125922094013809E-4   -5.188502493518081E-5    1.205176616097204E-4    8.770726781591760E-2    7.818670284511949E-2   -1.091313773738331E-4    5.753130978847692E-5
                         4.352721879568641E-5   -6.453009309864694E-5    3.370341052202625E-5    4.254304946265304E-5   -8.962700810883670E-5    5.201456059206038E-5    8.136279107389864E-2    1.793573359729037E-1

 2.175000000000000E9     7.787283689070189E-2    1.235682587803457E-1   -7.325041421100480E-5    7.323092471444613E-5    5.997622784972953E-5    5.063355257613669E-5    9.633361026805918E-6   -5.998406267409265E-5
                        -9.900914224103124E-5    7.798569472262888E-5    9.061703039090981E-2    2.019254606347913E-1    2.929247242447062E-5    1.181115904995928E-4    6.229230464081070E-5    9.497950479879843E-6
                         9.225594922413976E-5    6.746936629325108E-5    9.113601935947053E-6    1.408502592860393E-4    8.391695369601870E-2    9.341515998094775E-2   -5.638831062090413E-5    9.145465973015638E-5
                        -7.638892518474892E-6   -5.811741612312777E-5    4.300687410788524E-5    1.681641128624185E-5   -8.477295617992905E-5    9.805723831316655E-5    8.344831368645707E-2    1.955227381339313E-1

 2.187500000000000E9     7.790818312076776E-2    1.389730138867815E-1   -3.858598715084988E-5    9.004697184382183E-5    1.061578849618243E-4   -3.508056047990254E-7   -2.656266046979715E-5   -6.429660142957687E-5
                        -5.815348630837110E-5    9.363739189821302E-5    9.552017325918848E-2    2.166153978594093E-1    6.617000479929902E-5    8.043997454452599E-5    6.031169083427063E-5   -2.725601271112440E-5
                         9.448984570440171E-5    1.088463080087812E-5    5.047998199202159E-5    1.049670001845793E-4    8.194114158277832E-2    1.083710095232276E-1   -3.916205622455844E-5    1.198886255857083E-4
                        -7.048502136660026E-5   -4.465455275997041E-5    5.615489244777676E-5   -1.660152016582796E-5   -3.252652550103126E-5    1.201296163859751E-4    8.726924803969759E-2    2.111559447809813E-1

 2.200000000000000E9     7.951310290487651E-2    1.542985219194385E-1   -6.947038916090232E-6    8.655454577132533E-5    6.548133952508888E-5   -2.488978984712696E-5   -4.447737478105660E-5   -2.392038000818240E-5
                        -1.434712824172087E-6    5.911882901116717E-5    1.017058027530481E-1    2.306605512670896E-1    1.154532310088107E-4    6.490397986736787E-5    4.251505556229510E-5   -6.963125654568409E-5
                         7.482803235191007E-5   -4.118437689643649E-5    9.221369331841169E-5    7.400551820141001E-5    8.171216737506626E-2    1.230676199385163E-1    2.784666107204407E-6    9.944560271810559E-5
                        -3.862457071147716E-5    2.087402196605272E-6    4.017603470968986E-5   -5.000724431056746E-5    1.900698428375983E-5    1.091559369479858E-4    9.252660031750347E-2    2.262357949128941E-1

 2.212500000000000E9     8.243947930094209E-2    1.693292568615655E-1    4.038118752895529E-5    5.492876073304402E-5    1.377111148895330E-5   -5.354631219407042E-5   -4.335794276220381E-5    4.625261551588260E-5
                         1.973415827075035E-5    4.636744607161559E-5    1.087739070914328E-1    2.440897795659031E-1    1.151546810742744E-4    4.941952903199104E-6    1.367190253412323E-5   -5.517099365531413E-5
                         3.245213243517266E-5   -6.894289652850824E-5    1.206947520072352E-4    9.016007885054558E-6    8.313710546386045E-2    1.373401562321283E-1    5.837026985555064E-5    8.061316158752534E-5
                        -2.465046004045637E-5    2.513988111140159E-5    2.353348890905405E-6   -7.829288616076405E-5    5.871561636766036E-5    9.715748905811924E-5    9.900074247243307E-2    2.405116229663079E-1

 2.225000000000000E9     8.636155275646135E-2    1.838950033223024E-1    6.917531190845326E-5    9.954620470138194E-5   -1.694490659091126E-6   -5.981728828611591E-5   -3.876409890141373E-5    5.369155898604839E-5
                         7.245711517964207E-5    4.004967147048063E-5    1.167954669754931E-1    2.565246178221756E-1    6.862527590474889E-5   -6.260433765721295E-5    1.530821384029950E-5   -3.297823658989027E-5
                         5.185140667708540E-6   -7.877094482318408E-5    8.556716500013396E-5   -3.776244243966341E-5    8.605355256228198E-2    1.513303656159803E-1    6.634265046027287E-5    6.665165812398185E-5
                        -3.294470761435816E-5    2.477110815823759E-5   -2.709640551218405E-5   -3.867813947239178E-5    6.289815288258308E-5    4.172701422132903E-5    1.065943418028348E-1    2.538778606253182E-1

 2.237500000000000E9     9.136596979322680E-2    1.978139709210885E-1    6.422194425869659E-5    2.542503560202175E-5   -3.167849363787997E-5   -4.186467787950283E-5    1.140506789890805E-5    6.676360876350954E-5
                         8.158738779336050E-5    6.364998374742669E-6    1.255093817298714E-1    2.678005261542161E-1    2.138286742675628E-5   -8.229644386830499E-5    6.591502967799197E-6   -1.704308866298740E-5
                        -3.542388427836268E-5   -4.768707036520178E-5    2.130893506550406E-5   -6.208058912556703E-5    9.022245039570151E-2    1.649576841632600E-1    5.615920370263553E-5   -2.299925881149125E-5
                         9.962005680239823E-6    3.890852415764822E-5   -2.052419956638341E-5   -1.457488504711846E-5    7.774714849105098E-5   -4.467786025306295E-7    1.151765768729542E-1    2.661719528970150E-1

 2.250000000000000E9     9.728591534604455E-2    2.108758499699363E-1    4.992430514074858E-5   -2.840506706746361E-5   -7.887789630216185E-5   -2.511814338884539E-5    2.345064152270877E-5    1.489916560425197E-5
                         4.255732727593653E-5   -2.165157135080922E-5    1.350943976931241E-1    2.780684787949977E-1   -6.561677428271450E-6   -7.930626155988953E-5   -3.907114963326623E-5    1.477933504435788E-5
                        -4.676045960743157E-5   -2.320756116488899E-5   -9.923256527426313E-6   -8.013611658569385E-5    9.542721398127953E-2    1.780075021484389E-1    8.024399743205866E-5    9.060454165268442E-6
                         3.865467934239873E-5    4.068502812100968E-5   -4.244949802128944E-5    1.952594201336700E-5    7.388632341650671E-5   -4.096802074471868E-5    1.249510533434749E-1    2.773570586854191E-1

 2.262500000000000E9     1.040898574008690E-1    2.228725805865757E-1    3.238000092518196E-5   -5.604583483166702E-5   -4.852546737764136E-5   -1.288667107630301E-5    3.524149395595579E-5    2.312856480117577E-5
                         4.953201133399559E-5   -1.824811148346393E-5    1.455743495309484E-1    2.871432014121841E-1   -3.919301754115398E-5   -7.727419791965105E-5   -4.346227411575830E-5   -1.499319081843462E-6
                        -5.763860602519850E-5    1.910699436603299E-5   -1.838585994088309E-5   -6.357620647215776E-5    1.015297758831173E-1    1.904562933072151E-1    4.097273648386623E-5   -4.630629690719829E-5
                         3.980492787462110E-5    1.387698194980068E-6   -3.552627666685051E-5    1.089162360042099E-5    3.446224764917695E-5   -4.736012930435088E-5    1.357202285616707E-1    2.876038478908287E-1

 2.275000000000000E9     1.118887569858801E-1    2.337952399555614E-1    3.746255783261739E-6   -5.307627651997403E-5   -5.431033896583311E-5    5.578140778920943E-5    1.692488298913153E-5   -2.743352867616733E-5
                         4.159872983159160E-5   -2.577201002957853E-5    1.567939101962166E-1    2.953663041523584E-1   -7.431690728205310E-5   -5.367798271516513E-5   -1.146931648470971E-5    1.793710990468858E-5
                        -4.261075427634914E-5    1.790907762866619E-5   -5.770055061481331E-5   -4.503069380423134E-5    1.084059962168723E-1    2.021658646027713E-1    1.743860716697537E-5   -6.086601243994440E-5
                         1.853048930184159E-5   -3.558423438356178E-5   -7.624873344666939E-6    3.063365977336372E-5    2.219178645198742E-5   -4.625345062235157E-5    1.471901447125311E-1    2.969356638540070E-1

 2.287500000000000E9     1.208551386152403E-1    2.437408805851427E-1   -1.954073178797472E-5   -3.027685784058891E-5   -2.985512642281136E-5    6.943742945594859E-5    8.840307480735072E-6   -6.656086579239661E-6
                        -8.788408765666929E-6   -5.878061141307189E-5    1.687504970487842E-1    3.026948150171902E-1   -5.425030236344619E-5    8.154637007270657E-6    1.855466931942812E-5    2.474024810124946E-5
                        -2.525972225567387E-5    6.496576730717514E-5   -5.651902723631244E-5   -1.439184872391087E-5    1.160335969776690E-1    2.130268497454961E-1    1.486988014209283E-5   -5.148585221809928E-5
                         1.536691536483168E-5   -2.712824188392842E-5   -2.136289945766987E-5    3.150374599321717E-5    1.095309565431392E-5   -6.218331178034567E-5    1.593022861651011E-1    3.053770016068820E-1

 2.300000000000000E9     1.308691457099788E-1    2.528883682146115E-1   -3.818417438697685E-5   -1.844028728557763E-5    4.505345956098716E-5    3.069147175852559E-5   -7.554533601382749E-6   -3.279064751516078E-5
                        -2.802083101918117E-5   -4.092938212549233E-6    1.812774291138726E-1    3.093387260893468E-1   -7.112682071528743E-5    1.134164928002042E-5   -1.796704126944994E-5    3.880742194397601E-5
                         3.204042536429573E-5    4.302586004064054E-5   -6.215209878270357E-5    2.957593219092742E-5    1.244963861984799E-1    2.228842241275833E-1   -3.136683203218839E-5   -5.791233334460248E-5
                         7.810131714720109E-6   -1.143164153367637E-5    1.900165579714923E-5    2.321199710434862E-5   -3.019930506055066E-5   -2.285675769045988E-5    1.719549571546074E-1    3.128444856593944E-1

 2.312500000000000E9     1.418008067494237E-1    2.611429420947027E-1   -4.272597553612134E-5   -1.018418157225827E-5    2.095318635258267E-5    4.670173252454633E-5   -2.207213749765223E-5   -2.630148961719097E-5
                        -4.531231752746826E-5   -2.048365533891188E-5    1.940019106996949E-1    3.150474653030602E-1   -1.406677310115128E-5    5.644197723380180E-5    2.019564566443239E-5    5.436841725720231E-5
                         2.070781818251350E-5    1.807486561992005E-5   -2.574170276784917E-5    2.315184553547090E-5    1.337351107903919E-1    2.316247964065837E-1   -3.290973362641783E-5   -2.851632615756522E-5
                        -2.723333888080333E-6   -2.733237939063858E-5    1.152595495579771E-5    5.617110808501953E-6   -5.063567085957482E-5   -2.935764402565023E-5    1.849565455329289E-1    3.192022638367580E-1

 2.325000000000000E9     1.533944487107193E-1    2.687765091982172E-1   -3.197138128049256E-5    2.302518640453644E-5    2.314804238202406E-5    7.717263999975927E-6   -2.889262544810723E-5    4.664402345132700E-6
                        -2.761674372170417E-5    2.395431705286745E-5    2.069532551676158E-1    3.199318029308449E-1   -2.974529383619856E-5    6.438511414209073E-5    2.564073416867940E-5   -9.548237291056708E-6
                         3.117386959477138E-5    2.929278336065932E-5   -1.660184075879000E-6    7.408941455431586E-5    1.438461869698613E-1    2.394154448047828E-1   -3.308304254933175E-5    2.688107230522028E-5
                        -2.084264179503223E-5   -3.553717696331112E-5   -8.263971874917336E-6    3.000948663352968E-6   -3.422855887927950E-5    2.620234764107753E-6    1.982770032472554E-1    3.245039449047928E-1

 2.337500000000000E9     1.653932994588932E-1    2.759155391252884E-1   -3.747093909780126E-5    2.161252925073286E-5    3.789331335023335E-5   -5.065222503585635E-5   -3.962794073438075E-5    1.821287572590770E-5
                        -2.051824146564403E-5    9.076144286749472E-6    2.200009705498478E-1    3.239809801402355E-1    3.413304089803795E-5    1.425330339110847E-5    3.238889953288908E-6   -4.418501203062177E-6
                         3.581250012648208E-5   -2.102842308272088E-5    3.407592837478695E-5    6.518259762268494E-5    1.547338264345071E-1    2.463888352751819E-1   -3.844886149864424E-5    3.139553331778694E-5
                         2.468259753209407E-5   -7.339757371189153E-7    1.810898136864046E-5   -1.384107087780870E-5   -3.519784552669586E-5    1.296186117978000E-5    2.118482167734796E-1    3.287587445499749E-1

 2.350000000000000E9     1.774534420603487E-1    2.822108659268858E-1    3.684278014611881E-7    4.109825038508510E-5   -2.378136159943397E-5   -1.802499416839792E-5   -1.935637988329388E-5    1.952859441934377E-5
                         5.869883118737874E-6    2.949108922706314E-5    2.330568073564959E-1    3.268606919895460E-1    1.966698571747551E-5    5.209482561047931E-5    9.566933102657402E-6   -2.899545339882775E-5
                         2.153047848963634E-5   -2.099105635738895E-5    4.043319894403975E-5    5.983743127751584E-5    1.661362785705022E-1    2.525450085107262E-1   -2.572654477975893E-5    2.399183951712175E-5
                        -2.247643154263639E-6    8.947083578517009E-6    1.425939725690944E-6   -2.752479401880086E-5   -2.561747846520091E-5    4.733547606066840E-5    2.256877029934843E-1    3.318474581300794E-1

 2.362500000000000E9     1.894175211254432E-1    2.875990256653256E-1    2.870334127418862E-5    2.684772616568366E-5    6.354228180680709E-6   -3.951425413222916E-5    6.021267377499299E-6    6.691786645573704E-6
                         2.130842468985862E-5    1.810102411718014E-5    2.462853943192995E-1    3.287550086469976E-1    3.093473082067442E-5    1.873623836683155E-5   -1.718366004327367E-5   -9.023715968181001E-6
                         5.377103210879734E-6    3.329461211498654E-6    4.313419726569931E-5    7.079579029004094E-6    1.780371679011621E-1    2.578835470199434E-1    1.132617004599378E-5    6.078063355076651E-5
                         2.376010959012956E-6    1.276483134308170E-5   -7.640382850713125E-6   -2.269267306270748E-5    5.433067487362867E-6    4.754010609873862E-5    2.397293995177749E-1    3.337032904761454E-1

 2.375000000000000E9     2.014666698611613E-1    2.918008330669691E-1    1.275257479755976E-5    4.999041877896561E-5   -2.312594734965243E-5    9.578334059022842E-6    1.736189183618700E-5    4.243968973062033E-5
                         2.205448353574547E-5    3.528436601204847E-5    2.596062305636160E-1    3.294898934731902E-1    1.461327559296783E-5   -2.975545510295282E-6   -2.739225918256521E-5   -4.632012375091715E-6
                        -4.228863193014757E-6   -2.096283152812813E-5    5.746639607963592E-5    2.969361130700729E-7    1.901081897913761E-1    2.623852688627433E-1    3.104014073501457E-5    4.606416010709929E-5
                         1.448039635387977E-5   -2.128123565659613E-5   -7.217506703377835E-6    1.525344417541747E-5    5.886940792871534E-6    3.161262963758194E-5    2.538626350994522E-1    3.346185859416652E-1

 2.387500000000000E9     2.135929008806382E-1    2.947133434876897E-1    1.263517728188828E-5    1.143648519876296E-5   -1.098462069483890E-5   -5.043553814672059E-6    3.423970680182201E-5    1.092047419417994E-5
                         2.711564782324128E-5    1.771780418295375E-5    2.730932775344598E-1    3.292487257752057E-1    5.785890858457383E-6   -2.101536682732945E-5   -2.506235250254417E-5   -1.259508481163121E-5
                        -2.088136516688383E-5    1.059207962366978E-5    3.576475547719645E-5   -2.825577165196818E-5    2.021464330263441E-1    2.660526870786141E-1    5.243310751082912E-6   -4.513955319068788E-6
                         9.909418294065927E-6    6.721240363319569E-6   -1.982607523587711E-5   -2.179047536622319E-6    1.708504331143715E-5    2.616117006032371E-5    2.681067384370655E-1    3.347244250901971E-1

 2.400000000000000E9     2.258490192034023E-1    2.963352373850398E-1   -1.862202504893948E-5    2.422092431619327E-6   -5.455768203975857E-5    8.719999335127155E-7    1.815728607179889E-5    3.192590748663569E-5
                         2.608028147103466E-5    1.132944493345220E-5    2.867194324241067E-1    3.284056108027482E-1    2.088997441807307E-5   -5.326131236964272E-6   -2.744991718316280E-5    1.253501679052751E-5
                         3.519188943744012E-7    2.152536608139383E-5    1.420409862833332E-5   -2.114903767042761E-5    2.141577221422938E-1    2.687445484194276E-1    4.749821285881794E-5    1.904853158356280E-6
                        -5.315209615608934E-6   -2.749733383331239E-5   -1.573794891038410E-5    2.053592493524566E-5    2.106938592033210E-5    3.241816542300837E-6    2.822305144350353E-1    3.341570682816767E-1

 2.412500000000000E9     2.385090128563182E-1    2.967525760449293E-1    2.690641088451192E-5   -1.536418869836091E-5   -5.630533389179098E-5    2.152855947517018E-5    1.541235771524331E-5    3.056021779553878E-6
                         2.683723278658782E-5   -2.515236148264327E-6    3.002290918884588E-1    3.268336744171941E-1    2.345598355645103E-5   -6.105332153854465E-6    6.540509841682528E-6    3.198725783426859E-6
                        -1.213041965322265E-5    1.154804792400470E-5    1.209053114881746E-6   -2.531373524630048E-5    2.261569378997427E-1    2.704651401227382E-1    3.082954726602990E-5    9.864068975806907E-6
                         8.510634520235231E-6   -3.443748721531588E-5    1.072196532944980E-5    1.773904670727161E-5    8.226190930798021E-6    2.966757864103633E-6    2.960069333003180E-1    3.327954406109679E-1

 2.425000000000000E9     2.513817213404946E-1    2.962602993082823E-1    5.289997248987619E-5   -4.029254201436429E-5    1.358174968894925E-5    5.029983121961157E-5    8.347699516205370E-6   -1.546564332521991E-5
                         7.616254159822950E-6    5.655170068638422E-6    3.133456086037305E-1    3.246533355237378E-1    7.035800446320806E-6   -1.743121433623538E-5    1.200153355865093E-5   -2.359260775479406E-5
                        -2.403238824864162E-5    1.903153765498990E-5   -6.460340117657987E-6   -4.206641390857036E-5    2.379973388489233E-1    2.711447592180182E-1   -1.068166219177069E-5   -9.464158825145602E-6
                        -3.910240562018399E-5   -3.223520911851562E-5    2.206312498672880E-5   -1.885334151214845E-5    1.725006453077109E-5   -7.244583296111719E-6    3.093800518012053E-1    3.304895594552579E-1

 2.437500000000000E9     2.642784278063661E-1    2.952771415902043E-1    5.849155271765416E-6   -3.278260027332033E-5    2.514301801856363E-5    6.293009119941632E-6   -1.921225857094972E-5    1.880325051365335E-5
                         3.039670620304570E-5   -1.741847753889633E-5    3.259208908510161E-1    3.217774474174344E-1   -6.913078819270425E-6   -1.181043356261577E-5    1.464526375045011E-5    8.594335952984431E-7
                         1.989604111923470E-5    1.021221090251841E-5   -1.939769248263160E-5   -1.192475306191013E-5    2.497375058516343E-1    2.708133961358050E-1    2.043711498590260E-5   -1.513865294790999E-5
                        -2.815767554661757E-5   -3.136479003723750E-5    8.170220156718270E-6   -2.688953739112594E-5    1.175779633437823E-5   -3.885388217775938E-5    3.221190438889395E-1    3.274200945330798E-1

 2.450000000000000E9     2.770031957014915E-1    2.938858141340733E-1    2.024006973207052E-5   -2.247435859429424E-5    1.778775112318275E-5    1.499394196508069E-5    8.449413628199486E-6    3.304786368481596E-6
                         3.057837814405763E-7   -3.098410670935063E-5    3.379316155351954E-1    3.183868377071404E-1   -2.959025832451507E-5   -1.476175383825517E-5    3.774314890555890E-5    1.548983439787272E-5
                         3.717575823744392E-5   -1.965652645393422E-6   -3.442581737707938E-6   -2.608808674501544E-6    2.614232261659419E-1    2.696996120573667E-1    2.101759256575906E-6   -1.288160552124291E-5
                        -1.933827607152818E-5   -2.282581536521143E-5    3.725204478943417E-5   -1.751353909833927E-5   -1.202963563107858E-5   -3.230884884875507E-5    3.345418393137504E-1    3.234380125228742E-1

 2.462500000000000E9     2.892204106315394E-1    2.922791067120514E-1   -1.542678368398387E-5   -2.045339855713601E-6    9.785642002957641E-6    2.989988625128690E-5    8.213056089929909E-6    1.371601076475298E-5
                         9.642233386026332E-6   -3.233145319940081E-5    3.495112970601569E-1    3.139563128264663E-1   -4.796974887088821E-5    9.078498645199207E-6   -1.632225176447768E-5   -1.351548136347275E-5
                         2.726882958453972E-5    1.463475334309459E-5   -5.010438863671940E-5   -1.083887166303717E-5    2.729561199344369E-1    2.677920055640209E-1   -3.660273287128608E-5   -2.548820821989729E-5
                         1.247897483688872E-5   -2.697857490716279E-5   -1.238681912067665E-5   -2.623333303220882E-5    2.103940039664729E-6   -2.726967448647974E-5    3.466411236597113E-1    3.187630792234551E-1

 2.475000000000000E9     3.007644001477559E-1    2.902922460582604E-1   -2.475236096766972E-5   -1.682291474174850E-5   -1.347582241850052E-5    1.591294575429522E-5   -1.488379650652094E-5    1.957124727119719E-5
                        -2.388192387280880E-5   -1.603242035487197E-5    3.607423836180537E-1    3.088579542509878E-1   -1.705389418241854E-5    1.424101127360730E-5    3.491168017618949E-5    2.075879078839900E-6
                        -1.993980330454373E-5    5.664111620999498E-6   -2.235403480887810E-5    1.200928422576518E-5    2.842721782426421E-1    2.652074308800117E-1   -5.684682555560030E-5   -1.373582401612432E-5
                         8.794421016198456E-6   -2.073019024348914E-5   -1.111661612841810E-5    4.120901149474408E-7   -2.453926344764574E-6   -2.426924986947618E-5    3.585743964967665E-1    3.134183683556852E-1

 2.487500000000000E9     3.116524400546774E-1    2.876692052475503E-1   -1.282862543174806E-5   -4.597620084501002E-6    9.698680633454231E-6   -3.024939189249215E-5    1.061785028064977E-5    6.569141984230131E-6
                        -5.637431557097541E-6    1.553412179804326E-5    3.715835915187145E-1    3.032230971185221E-1   -1.713717994479931E-5    6.549273711025399E-6   -4.778807502746684E-6    1.538101787139031E-5
                         6.615129530687764E-6   -1.947887651108711E-5    1.046417594813284E-5   -3.442040690286002E-6    2.952688472404763E-1    2.621404912065920E-1   -4.394669969591391E-5    4.050603649354194E-6
                         2.214028490892416E-5    8.455641397318100E-8   -2.986051222110176E-6   -7.450076178220049E-6   -3.735294731207446E-5    9.068346546426640E-6    3.701188378909558E-1    3.075861572323210E-1

 2.500000000000000E9     3.219858647813721E-1    2.843187237903644E-1   -1.969878310483384E-5   -2.432436945570101E-5    1.060716585168986E-5   -1.837791880623370E-5    2.335671510045923E-5    6.990601930350910E-6
                         3.866558209729645E-5   -1.066207983391653E-5    3.821792485374974E-1    2.970994721083524E-1    1.489304780262378E-6   -8.879907529906966E-6   -3.671071687176238E-5    1.254694132499155E-5
                        -7.222138705096087E-6    2.512269893268410E-5   -1.405106858482596E-5    3.414341482736679E-5    3.058715072795181E-1    2.585919691628635E-1   -2.145458097886814E-5    1.706059116003115E-6
                        -8.956333976719615E-6   -7.338196211039088E-7    1.013076688164355E-5    4.985426044819583E-6   -2.672311554458260E-5    2.545154940959946E-5    3.811981539817830E-1    3.015372111965072E-1

 2.512500000000000E9     3.315733002209108E-1    2.802171641774411E-1   -1.964022793645621E-5   -2.391665370008419E-5   -1.312082416009634E-5   -3.499348056211259E-5    9.354969310241264E-7   -1.328505953763903E-5
                        -2.611866187411437E-5    1.081816103162271E-6    3.925888786786537E-1    2.906315776595195E-1    2.336614522786331E-5    3.061519662996056E-5    4.704660334761544E-6    9.334580860880798E-6
                        -4.515864852935460E-6   -2.596375048289505E-6   -8.875271682675421E-6    2.763605113504384E-5    3.160869265226097E-1    2.547380283437649E-1   -3.168106866744658E-5   -2.377196601845743E-6
                        -3.313447349401513E-6   -5.587130434559547E-6    2.182610847069896E-6    5.710444820881102E-6   -2.343018577145667E-5    1.036133037076486E-5    3.918935543659902E-1    2.952788408100899E-1

 2.525000000000000E9     3.409545305302704E-1    2.751825027013700E-1   -8.766886656629538E-6    1.249271964712365E-5    7.726969321440300E-6    1.444402371525029E-6   -2.862813623918871E-5   -3.533635731508624E-6
                        -2.166322941045057E-5    9.494662594420384E-6    4.025576007254990E-1    2.842103930861869E-1   -5.246806715074587E-6    8.430308247091040E-6    2.318887675838489E-6   -9.734836008465444E-6
                        -1.731152544736521E-5   -6.319043862639205E-6    1.620676073266265E-5    5.758220466017831E-6    3.258261728789808E-1    2.504933350807793E-1   -8.018001357624117E-6    4.168577344657726E-5
                         4.453133646157661E-6   -2.729402525334024E-6   -5.650364526010224E-6    1.461773880959476E-5   -4.370451297862185E-6   -6.308626845649611E-6    4.020242696123751E-1    2.889399053057083E-1

 2.537500000000000E9     3.504011561047872E-1    2.694099619864281E-1   -3.794088144905147E-5    9.397501465643300E-6    3.120735244850621E-5   -3.757586710865001E-6   -1.300431855166724E-5    1.483884308871941E-6
                        -9.298098720899480E-6    2.411652890962367E-5    4.118474838464719E-1    2.777671347929383E-1    7.665393170146739E-6   -1.711426870266173E-5    2.238219910746002E-5   -1.739292211013061E-5
                        -2.937479461100194E-5    2.087061380856938E-5    1.765795048228642E-5   -7.204671402485125E-6    3.348104562476944E-1    2.459554190078184E-1    4.780433864954355E-6    4.136481934697481E-5
                        -2.936191934778909E-6    1.099701804955669E-5    2.164157591765130E-5   -3.797952859095655E-6   -1.559866736231052E-5    4.123469061938319E-5    4.112677463122544E-1    2.823293991240465E-1

 2.550000000000000E9     3.597858819729050E-1    2.633891568184903E-1   -2.077931483577006E-5    1.232195278173517E-5   -4.861671874125616E-6    2.270130783252079E-5    2.179248818675280E-5   -3.894182424403386E-6
                         1.581516592159321E-5    3.087998993665865E-5    4.205868466661122E-1    2.710051849393013E-1    8.554015021787428E-6    1.292771882396088E-5   -5.664860522414893E-6    6.361627716645386E-6
                        -1.082744678923568E-5    3.431358814696010E-5    3.205014547486662E-5    1.613688672198572E-5    3.434925513522574E-1    2.410971585800716E-1    6.013367088584783E-6    3.106894976491753E-5
                        -6.539146247733488E-7    8.443293515869677E-6    1.544518282156649E-6   -2.451983749786309E-5    2.142068911190776E-5    3.989405126740097E-5    4.200883044533582E-1    2.751275097381459E-1

 2.562500000000000E9     3.691299060991599E-1    2.575123314985243E-1    2.583857201178958E-5    3.391861869288282E-5    2.026121064525830E-6   -2.257816543628645E-6   -9.990004723995996E-6   -1.606662811583820E-5
                        -1.877627025660398E-5    1.352380156057129E-6    4.288468249427650E-1    2.640865497013581E-1    1.839376984475664E-5   -4.804633338364351E-6   -1.320679695353568E-7   -6.047863500202042E-6
                         1.295395847284900E-5    2.704438148061380E-5    1.279641848455686E-5   -1.699517310952566E-5    3.518204338218384E-1    2.359295878171090E-1   -4.140181936365321E-6    8.050140529075773E-6
                         3.712686029964523E-6   -2.578870338017844E-5   -2.106747975109211E-5   -2.327905904546542E-6   -6.680243705420873E-6    3.698191535153721E-5    4.284683830788737E-1    2.674614870972749E-1

 2.575000000000000E9     3.782065629594339E-1    2.517713427486171E-1   -1.846923705134145E-5    4.104932844603184E-6    2.943779742159470E-6   -7.671347807988460E-6   -1.514066970688683E-5   -2.179983591549242E-5
                         1.841091056047560E-5    9.902238641001616E-6    4.368573592384418E-1    2.568299141168549E-1    2.852174219742567E-5   -5.584258444294042E-6   -6.165377050236452E-6   -7.235194454283717E-6
                         1.844280644134387E-5    8.077865201437928E-7    8.531662806169133E-6   -3.046537952477294E-5    3.597751413522163E-1    2.305892352561568E-1    1.459886610685415E-5   -6.612898775019226E-6
                         1.571442623959238E-5   -1.424517872649749E-5    4.672947283969542E-5   -3.542310023665574E-5    3.945657164254448E-5    2.075987853497303E-5    4.368284383855360E-1    2.596527712323055E-1

 2.587500000000000E9     3.869118561592467E-1    2.465078707747447E-1    2.997795344956424E-5    2.691417737731525E-5   -7.494067385866802E-6   -4.570963281403873E-7    6.238544121902965E-5    1.453189131555225E-5
                         1.371998269632978E-5    6.806895628952205E-6    4.443461486414289E-1    2.492200059400164E-1    2.263333604655771E-5   -7.198597904948533E-6    4.230057394414424E-5   -7.276312441352654E-6
                        -8.791823808101067E-6   -1.309911749018767E-5    1.834324473304124E-5   -2.130421458508198E-5    3.674304719001906E-1    2.249513271981486E-1    3.078137117424135E-5   -7.073547860473339E-6
                        -1.270164135945307E-5   -1.311589790751942E-5    4.062207457247616E-6   -1.226150582826179E-5    4.072950473139771E-5    1.800671866847162E-5    4.449218584373846E-1    2.517647093097649E-1

 2.600000000000000E9     3.949066714890856E-1    2.413875896977267E-1    9.103008152091514E-6    2.369793975464594E-6    1.691415653627164E-5    6.627519715508796E-6    2.418035476512661E-5    1.434442678274361E-5
                         4.174539045119303E-5    4.595783841383192E-5    4.517475329922891E-1    2.414884723451654E-1   -7.199334854497044E-7    3.876384510405283E-7   -5.940915331449113E-6    1.943276845355701E-5
                         3.452095841260561E-5    2.247454757109170E-5    1.229420090651259E-5   -1.094276587085139E-5    3.748877469923747E-1    2.191147418435483E-1    4.003883132342442E-5    8.602658544804050E-6
                        -1.746458968391496E-5   -1.539225951666257E-5   -1.183444659734328E-5    7.568630187977631E-6    4.238717416092616E-5   -1.334202638978136E-6    4.528323351301616E-1    2.437570722249859E-1

 2.612500000000000E9     4.022424681406541E-1    2.362039974957514E-1   -1.176587268457335E-7    1.020357485987263E-5   -1.952098138249017E-5    1.310251418227334E-6   -4.389312008818235E-6    3.022394870727327E-5
                         1.650446806695642E-5    1.251631625134981E-5    4.588918221410833E-1    2.339489393540479E-1    6.785280034804970E-6   -3.427926232431481E-5    3.850829149557742E-5    1.222101756221211E-5
                        -3.737623267152689E-5    1.161710888097005E-5    6.874919777763165E-6    9.841334251118268E-7    3.820625992626774E-1    2.131407058803824E-1    5.009115274831908E-5   -4.847599501753078E-6
                         2.621117369899389E-5   -3.687361018802769E-5   -3.009023690788647E-5    3.185945408975122E-5    2.533158651951949E-5   -1.884228209141999E-5    4.607216404091799E-1    2.359832732559415E-1

 2.625000000000000E9     4.089129628176331E-1    2.306507015494793E-1    3.300946498625045E-5    2.363474527987964E-5    4.067871263467498E-6   -1.858715754630591E-5   -4.547490179865237E-5   -3.245046081192618E-5
                         6.927316754894215E-5   -1.453277835896010E-5    4.659363888825662E-1    2.262773854835933E-1   -1.459351897562372E-5   -3.990204270630494E-5   -1.488582156156576E-5    1.269649291832204E-5
                        -3.344984969645690E-5    1.151928734049504E-5   -2.654868968626240E-5    3.709544837171261E-6    3.889542346146161E-1    2.069202662719924E-1   -4.707267920689113E-6   -3.058097076586531E-5
                        -9.735979185352749E-6    1.898527720977271E-5    1.336546933883624E-6   -1.878205354117163E-5    1.708950318478623E-5   -1.277569501246509E-5    4.681159360675708E-1    2.281676217557355E-1

 2.637500000000000E9     4.150336925917454E-1    2.243895142220387E-1   -9.089761400801214E-7   -9.918901967223308E-6    2.267687164777871E-5   -4.397671978410409E-6    1.500029284858378E-5   -3.427216350216074E-5
                         1.750435358852848E-5   -3.552921711028264E-5    4.724864507916810E-1    2.184159446718930E-1   -2.047060926070097E-5    8.414736241183990E-6   -2.364632068888457E-5   -4.421102413500872E-5
                        -2.423744083534364E-5    2.190902014522133E-5   -9.684071673156900E-6    1.620867026396838E-5    3.954691343561990E-1    2.006476535590950E-1    3.907937458098292E-5   -5.106629605482887E-5
                         3.265397764734400E-5   -1.976943390318216E-5    5.899793142363990E-6   -2.615869985633021E-8    1.118851646218512E-5   -3.049068492962847E-5    4.749593216176032E-1    2.203152518122115E-1

 2.650000000000000E9     4.213369910247060E-1    2.174323963080277E-1   -7.366740427629752E-6    3.754247797736561E-5    1.816072428035312E-5    9.826816346971544E-6    1.656695078244293E-5    3.846172915733137E-6
                        -4.957091605385161E-6    7.970380827802532E-6    4.789750683919705E-1    2.107623254876550E-1   -3.570031212527374E-5    1.259196926580834E-5    5.418968343845277E-7   -6.955027866871962E-7
                        -4.822157737915938E-5   -5.662525553474219E-6   -2.872962019513547E-5    1.465683307850677E-5    4.018214676395518E-1    1.945062480072615E-1    1.778370646681405E-5   -3.289615948728300E-5
                        -2.329726899673091E-5    2.211617702414018E-5   -2.718041260536587E-5    6.714505497731762E-6   -4.003504435029090E-6   -3.411527530806716E-5    4.812610971373474E-1    2.123745755967655E-1

 2.662500000000000E9     4.276315357683346E-1    2.101060053142997E-1    3.628975865543452E-5   -6.434384922422641E-5    1.532675437925730E-5   -9.354363885480415E-6   -9.062317416736366E-7   -2.474932352169413E-5
                         4.308133856831637E-5    2.298482334491024E-5    4.849036453057879E-1    2.030699039328521E-1   -1.553549738523838E-5   -2.364189340318977E-6    4.311474374672794E-6    1.878820760921214E-5
                         1.318060598580823E-5   -2.365269294641753E-5   -6.190923337999579E-6    5.799205066673922E-6    4.080477509828040E-1    1.883635535138898E-1    1.575036262722253E-5   -3.012589214573070E-5
                         1.720478596647928E-5   -9.034444887486290E-6   -5.099735618793007E-6    1.796659407116910E-5   -9.232261568360468E-7   -2.815091764237119E-5    4.872180855538406E-1    2.041965262659025E-1

 2.675000000000000E9     4.341146687808927E-1    2.025848915527605E-1    1.245174643324489E-5    4.623810167682211E-6    3.595207942439151E-5    3.159897335642219E-5    7.401698119010833E-6   -7.218357794668053E-6
                        -1.034349848776378E-5   -1.612779157733198E-6    4.905803425697686E-1    1.954586063221748E-1   -2.288968679762929E-5    2.721238371127165E-5   -1.777762700373609E-5    4.156816981211390E-6
                         1.634455647598381E-5    1.200127951704227E-5   -4.742093848638051E-6    2.952012016930577E-5    4.140652357678020E-1    1.821393732557403E-1   -3.336304170808436E-5   -2.386080053509414E-5
                         3.216247060944235E-6   -5.830910437222361E-6   -2.711651553770430E-6   -2.400772208628269E-5   -1.890806189699055E-5   -1.510676151125467E-5    4.930355818539285E-1    1.956134468646761E-1

 2.687500000000000E9     4.407129033175097E-1    1.954079275523620E-1   -1.562462814415703E-5   -9.062760109809080E-6   -1.668362877427187E-5    4.763348083589550E-5    1.152136521030218E-5   -2.146389869665578E-5
                        -1.190410695804350E-5   -1.988753407514510E-6    4.959746180853825E-1    1.875302002401720E-1    4.731841235329066E-5   -3.194269189552601E-5   -1.456248881330593E-5    4.761790952884074E-6
                        -8.174990669556244E-6   -1.337364548148149E-5   -1.137512063137873E-5    6.631049470628836E-6    4.197761173263033E-1    1.760002234672009E-1   -2.131160578550368E-5   -6.205065808925338E-7
                         2.368446440062609E-5   -7.455826034039817E-6    3.964604293714977E-5    7.216321229848543E-6   -7.062073330784768E-5   -2.433526396014916E-5    4.987890655578844E-1    1.868956900928890E-1

 2.700000000000000E9     4.472644930604624E-1    1.890455617341773E-1    7.136574489658218E-6   -2.297260381769794E-5   -6.578581769452405E-6    4.722423781774891E-6   -4.552304003586834E-5   -9.894202085670230E-6
                        -2.694049628603831E-5   -1.085640160165524E-5    5.012198637373796E-1    1.795925121302341E-1   -5.282041117716102E-6    1.638304966491642E-5   -5.048621737486440E-6    4.683780571799384E-6
                        -2.024800563580730E-5   -5.265948302552929E-5    1.501887027170567E-5    2.485161329875097E-6    4.253086527214029E-1    1.699153806147729E-1   -4.297451609773560E-5   -8.931919292646372E-6
                        -9.800513923913960E-6   -4.598478879873319E-6   -3.156013099172521E-5    1.918756199350088E-6   -1.581663431267350E-5    1.035611327065359E-5    5.045235507280845E-1    1.782162751828893E-1

 2.712500000000000E9     4.538620732534125E-1    1.831776483474354E-1   -1.694388194816693E-7   -4.516353063508125E-5    7.796405039480865E-6    3.900009240036715E-6    5.947124814086801E-6   -5.791520340737948E-6
                        -6.353272392719562E-6   -2.122529592982561E-5    5.068013825678449E-1    1.716852078998194E-1   -8.540035285712501E-6   -3.654458281185161E-6    4.962939036045146E-6   -2.669631777850091E-6
                         9.268966009428330E-6    3.775306452487989E-5   -4.794324860026374E-7    3.439671991806458E-5    4.306785276761938E-1    1.638453798128740E-1   -2.885460607160465E-5    1.804155924441098E-5
                        -1.581174104461129E-6    4.908810036706270E-5   -3.937529298879800E-6   -2.103771383747728E-5   -3.848517640684511E-5    7.713044176408993E-6    5.105012480015537E-1    1.697938041492571E-1

 2.725000000000000E9     4.599451945879860E-1    1.776174541847083E-1   -1.596304902170276E-5    2.324921627820687E-5    3.003859620406659E-5    4.369688758578951E-6    1.662831145598627E-5    3.313576691472772E-6
                        -4.758699896576293E-5   -4.190754077022271E-5    5.122359664705390E-1    1.638103137841735E-1    1.431992154267145E-5   -1.432139729915795E-5    1.702798456191965E-5   -1.985015551680080E-5
                         1.278202220154066E-5    2.936673489220297E-5    2.810954736831550E-5   -3.466328146964277E-6    4.360503862351199E-1    1.577198068237650E-1    1.226021607654252E-5   -2.411780353134566E-5
                        -4.385970919597473E-6    2.459891379070181E-5    1.635163584333542E-5   -2.252386146666507E-6   -2.303643366006499E-5    1.665475864799000E-5    5.162771795856623E-1    1.617497281777619E-1

 2.737500000000000E9     4.655794989627923E-1    1.720874622951370E-1   -4.251756429680253E-5   -1.843342500418062E-5    1.096924714138754E-5    1.472496365743307E-5   -1.470327881807279E-6    1.123696127291378E-5
                        -3.705573566827949E-5    2.652565342118385E-5    5.175395925697940E-1    1.560813092794543E-1   -1.270145097616109E-5   -7.824621734291992E-6   -6.142575558103107E-6   -1.679190976308675E-5
                        -6.309477832903982E-6    2.523644716520693E-5    2.234423731769499E-5   -9.325160792438883E-7    4.410725212565371E-1    1.514431710361367E-1   -3.098714815264063E-5    1.249533296958056E-5
                        -3.766887738839588E-5    9.548898650582233E-6    1.014298869991111E-5    1.488659184221939E-5   -4.314698204590296E-5    5.937942565913695E-6    5.215598452486006E-1    1.537195220244791E-1

 2.750000000000000E9     4.705975710308619E-1    1.664006085964120E-1   -2.742700632479382E-5    2.146056326788219E-6   -4.128585626794134E-6    5.775913308744064E-6    3.205827829374758E-5    1.620062571403866E-5
                        -2.949310114200865E-5    2.805979796756532E-5    5.227517167789486E-1    1.482783629761779E-1    2.296943230792085E-6   -1.796768358252431E-5   -8.547392430575708E-7    1.933830845154751E-6
                         2.644089558359976E-5    3.248142018221871E-6    1.871453969783455E-5   -2.968373120776828E-6    4.460672805736932E-1    1.449124913086356E-1   -2.624746305856234E-5    1.764038150645986E-5
                         5.398132604057406E-6   -2.265358152308504E-5    7.486815025000556E-6    1.849326384425046E-5    5.931383277909522E-6    2.577645473459869E-5    5.266029947284196E-1    1.455283745518477E-1

 2.762500000000000E9     4.753003920465477E-1    1.596511107245596E-1   -1.948078908546883E-5    1.625573174451779E-5   -1.473844087755367E-5   -2.731707807836778E-5   -2.098255628672633E-5   -7.367283433403399E-6
                        -1.420433441149681E-5    1.225739131580471E-5    5.277172411962704E-1    1.403931974699983E-1    3.894299662115964E-6   -2.435907709633066E-5    7.004949416271118E-6   -9.168673355398914E-6
                        -6.151367208895109E-6    2.301606597536577E-5    2.663521866620061E-5   -2.129559460972441E-5    4.510284717302297E-1    1.383234585859665E-1   -1.002624346132750E-6    1.932032224795064E-5
                         4.778315367813176E-6   -5.751136743571547E-6    2.730049347925217E-5    1.896064395305747E-5   -1.770155902546628E-5    1.902531487047820E-5    5.312377826163748E-1    1.372342340778171E-1

 2.775000000000000E9     4.799459241427312E-1    1.521700597331775E-1   -3.977459292049846E-6    2.848966678709691E-5    4.305734908065623E-6   -1.123169055160927E-5    2.434176223218291E-5    7.031189787322771E-6
                         5.608745193011137E-6    3.555081654228440E-8    5.323797700524945E-1    1.324862415260607E-1   -1.240523816107315E-5   -1.696144651091108E-5   -1.760792236670184E-5   -2.126146338467373E-6
                        -1.008234645719899E-5    3.600427374144614E-6   -2.598365311174413E-6   -1.041726791314248E-6    4.558674375557193E-1    1.316669807420416E-1    9.938912581247214E-6    1.770091802917462E-5
                         2.666645352152703E-5    7.074749602501282E-6   -2.109098547410636E-6   -1.069835812737140E-5    8.860453086960232E-6    2.238979685993044E-5    5.355481608060741E-1    1.287176312122620E-1

 2.787500000000000E9     4.850200911338250E-1    1.442510642244430E-1    2.861528957589612E-5    1.609181852335112E-5   -2.702532985802998E-6   -5.714533255812222E-6    1.931406801650711E-6   -2.492346257189285E-5
                         2.398330447432450E-5    1.610360775882755E-5    5.370145316052182E-1    1.244217365484611E-1   -1.938489849681871E-5    1.455060275148203E-5    2.729315276610248E-5   -1.071160678709968E-5
                         3.085325752782199E-6   -1.579374117839485E-5   -5.168284344609223E-6   -1.348753452832394E-6    4.607495299974546E-1    1.251194943153629E-1   -8.467524842107888E-6    1.964860894291851E-5
                         7.891226029568819E-7    9.649719779425568E-6   -7.272504449510236E-9    1.397628272795909E-5    2.463065616234488E-5    2.448695298059448E-5    5.400109103829775E-1    1.199318833832941E-1

 2.800000000000000E9     4.904358452957124E-1    1.363300992950068E-1   -5.240108917952704E-6    6.180145666331041E-5    2.740414834122048E-5   -2.206420353523976E-5   -1.090021594454178E-5    4.092058488352793E-6
                         1.335568488015366E-5    2.501425798267469E-5    5.416933333436701E-1    1.162283622361496E-1    1.655998915239738E-5    9.999884316493036E-6   -1.097397682559856E-5   -1.991054013216458E-5
                        -1.206353518072106E-5   -1.229781594677696E-5   -2.998397235925672E-5   -2.413366925611410E-5    4.658143229665506E-1    1.183701078985179E-1    2.583906524441507E-5    2.485550327303074E-5
                        -9.440995319995179E-6   -1.347461576247996E-5    1.702255278444474E-5   -1.059710823098191E-5    3.933535881388278E-5    6.247933004682588E-6    5.445763391738098E-1    1.108421540519625E-1

 2.812500000000000E9     4.964498411886884E-1    1.286909941032246E-1    3.058690589129222E-6   -2.356381712329232E-6   -2.890586402909121E-5    9.914203479171001E-6   -2.270178418644172E-6   -1.014630883173044E-5
                         1.713751563765635E-5    1.903172626091567E-5    5.464067941803075E-1    1.079581810543024E-1    1.275743746702113E-5   -5.689677963280356E-6    4.636826583193492E-6    7.081790934304070E-6
                        -1.092254267916808E-5   -1.817645476196120E-5   -1.145679509863731E-5   -8.522422267517225E-6    4.708893156668862E-1    1.118303124915098E-1    4.276964900735426E-5    2.489609344783713E-5
                        -2.750651321654288E-5   -9.379981097762471E-6    1.051660579822861E-5    1.527585572383287E-5   -1.563975282955132E-5    2.051894030431419E-5    5.491875654346385E-1    1.018266046930953E-1

 2.825000000000000E9     5.027806698253608E-1    1.214863009855615E-1   -1.232194743517654E-5    2.019769013940258E-5   -3.472596596704874E-5    1.305384306433795E-5    6.729274514423018E-7   -2.646618774836677E-5
                         1.447001518036681E-5    1.235807870042644E-5    5.512146636459014E-1    9.949530799579766E-2    1.321146319944989E-5    1.320268601763198E-5    5.847059001052048E-6   -8.633654217255880E-6
                         6.226682802257500E-6    4.973950852478674E-6   -1.544033263793133E-5    1.210102323555403E-5    4.759403943785392E-1    1.052800405867701E-1    3.012888694599653E-5    2.867211889216948E-5
                         1.597083424271439E-6   -1.143338899718312E-5    9.763082114252201E-6    9.384309604571383E-6    3.474641625012647E-6    5.590162825937313E-6    5.539517445768157E-1    9.271342668184106E-2

 2.837500000000000E9     5.088687958373070E-1    1.147528035196161E-1    1.818578560020913E-5    6.185539722445437E-6   -7.467153505345586E-6    2.622328443512270E-6   -1.780967250417827E-5   -1.494611746934131E-6
                         2.428410208797826E-5    2.241094689437159E-5    5.559738754274312E-1    9.112722632613308E-2    3.042978672589273E-6   -2.018661657094733E-5    7.998380593974188E-6    1.334914501714246E-5
                        -1.300015999195673E-5    2.557704956204749E-5    6.005077868433237E-6    1.092623457118585E-5    4.808914504541434E-1    9.870623789899727E-2    1.344129909533961E-5    1.044047860851122E-6
                         1.203606290175114E-5   -2.843574545125712E-6    2.306180543421010E-5    2.194205921619358E-6    3.827822600577039E-5    1.277329094581821E-5    5.586231763229569E-1    8.387712850573027E-2

 2.850000000000000E9     5.146338338930893E-1    1.083335287329529E-1   -6.838373299698420E-6    7.323772247838876E-6   -1.258949363514762E-5    2.980976746951144E-6    6.299953280585597E-6    2.057325594005663E-6
                         1.349148029368945E-5    2.335977494038968E-5    5.608393485592261E-1    8.253586108567183E-2   -1.383072245985529E-5   -8.592745609683861E-6    2.193334474943585E-5   -9.780030896073085E-7
                        -1.415497137948049E-6    1.342106835208575E-5   -2.639451438021676E-5    1.171103773971378E-7    4.858129773087680E-1    9.192830015354267E-2    3.972535151553886E-5    1.351837051516160E-5
                        -1.484949025028663E-5    1.320427801981556E-5    3.365824863249785E-6    4.175463383780541E-6    3.728180203594902E-5    1.943023109802770E-6    5.631594778922583E-1    7.529662635843595E-2

 2.862500000000000E9     5.197456175896564E-1    1.017802819657694E-1    6.959356362225680E-5   -6.466713141284747E-6    1.513394570456499E-5    6.846326334655725E-7    2.213535263216967E-5   -3.301346659612232E-6
                         1.081706134332143E-5   -3.500432070271124E-6    5.654112801454431E-1    7.391115367930326E-2    6.753160431386735E-6    3.581197609104288E-6   -3.189102509246017E-5   -9.823976852415779E-6
                         6.491057361923664E-6   -9.159270311095503E-6    6.530603349851910E-6    1.700054497680480E-5    4.905122284535152E-1    8.509885762280783E-2    9.227665015299930E-6   -1.941398754024597E-5
                        -2.098298640266846E-5   -4.291064611014533E-6    1.596578794050235E-5    5.411912768504350E-6    3.273621381411593E-6   -4.591177353955449E-6    5.672027919416516E-1    6.649737263617037E-2

 2.875000000000000E9     5.243734161077727E-1    9.462934882945169E-2    4.353286413724012E-5   -2.001601015016262E-5    1.430899314725805E-5   -6.959300826581562E-6   -1.162593573384404E-5   -1.330538736232532E-5
                         9.592582190551711E-7    1.321409337741308E-6    5.695673474347682E-1    6.488508580370025E-2   -1.835281787100613E-6    3.309110934590943E-5    2.966946243097765E-5   -2.837700006042202E-6
                        -4.176921176199864E-5    6.918446027937904E-6   -1.502788831924346E-5   -1.082581910414618E-5    4.949608255575909E-1    7.781221340920698E-2    2.076421003595988E-5   -1.764065642873011E-5
                        -2.941988273917075E-5   -2.641847398029295E-5   -3.160790861043662E-5    2.035374956816268E-6    3.562489945882320E-7   -2.053216194261095E-5    5.709380095737910E-1    5.724450856340348E-2

 2.887500000000000E9     5.287277894984997E-1    8.661314678018207E-2    1.004668071819419E-5    3.085503771324963E-5    2.454417004414521E-5    7.525684278093176E-7   -2.311800056934552E-5   -7.552858645803655E-6
                         2.722810824116528E-5    2.171530378443129E-5    5.738082882179759E-1    5.570593612569856E-2    6.542157566604787E-6   -4.357096077314083E-6    6.612651363649143E-6    4.554102685704167E-5
                        -3.111593205171217E-6   -5.009848872879624E-6    3.779892783114235E-6    2.291720872482296E-5    4.995454337750541E-1    7.030714665918648E-2   -6.166742762686577E-6   -2.827400632954445E-6
                         6.272472557418558E-6    7.016903149880054E-6    1.144309889578994E-5   -2.204983123432649E-5    5.884036032756033E-6   -1.548637462772241E-5    5.746692541458269E-1    4.781810224312928E-2

 2.900000000000000E9     5.328178194650138E-1    7.795121115401397E-2   -4.993256092739692E-6    2.110047594703526E-5    3.253269895413251E-6    2.751459755087082E-5   -3.973671967873641E-6    6.913991515989268E-6
                        -8.690675226191885E-6   -1.835669012035149E-6    5.777826682482984E-1    4.607095157153781E-2    2.007303032385582E-5   -3.952455012618469E-5   -3.201726926929080E-6    2.073458235401272E-5
                         2.465179801624714E-6    2.682932510208878E-6    1.461424464691262E-5   -4.800975199763626E-8    5.041970797940267E-1    6.226481314665280E-2    6.280482199317377E-6   -4.984345631729575E-6
                        -2.162670093240971E-7   -1.611406207227981E-5   -1.656046819391345E-5   -1.236500521645591E-5    1.421500932059638E-5   -4.677465834431085E-5    5.783211257505424E-1    3.767754938802183E-2

 2.912500000000000E9     5.375130847286343E-1    6.806840812532755E-2    2.801058048417049E-5   -2.630060343119319E-6   -1.063014364754844E-5    1.509561607028295E-6   -2.114939132231105E-5    1.116763342021338E-5
                        -1.848210326216750E-5   -3.469999003528163E-5    5.819561158189277E-1    3.615505005899550E-2    9.502985904712722E-6   -7.819841407613323E-6    1.467241304809888E-5    1.762945026098009E-6
                         1.199580969084388E-5   -8.168270735687494E-6   -8.449550615531012E-6    1.498105390379802E-6    5.090860553982515E-1    5.393220532693235E-2    1.345806907429822E-7   -3.304333113130414E-6
                         3.850570851764085E-6   -1.332714075511692E-5    1.652097375411467E-5    1.485495284472736E-5    6.044078878865346E-6   -3.024047765404114E-5    5.821141790189017E-1    2.755472216669186E-2

 2.925000000000000E9     5.424851459265247E-1    5.817444076383015E-2    5.247451439914519E-6   -2.930637217326116E-5    3.188192683683941E-6   -6.711623534604428E-6   -1.205556442781760E-5    6.118008240799754E-6
                         1.049149093392592E-5   -8.663923895317039E-6    5.859726469606372E-1    2.610645989322885E-2    1.864375292433647E-5    9.512783822142860E-6    8.960225910656642E-6   -6.980681083216065E-6
                        -5.177188349506589E-6   -3.057470590772471E-5   -1.608020215294526E-5   -1.821003745009064E-5    5.137159010738478E-1    4.585735977748776E-2   -2.240956408954813E-5   -2.537667340811366E-5
                         1.294718599828096E-5   -1.850044446310197E-5    2.149160500337744E-5    3.087213331313871E-5    1.123860098610157E-6   -2.457944815105986E-6    5.859237177389808E-1    1.743261173594605E-2

 2.937500000000000E9     5.475272375876366E-1    4.842780275646187E-2   -1.424288364880831E-5   -1.150911863703211E-5    8.204376121338473E-6    2.508014735920319E-5   -2.593426701091891E-6   -2.405589305134799E-5
                        -8.824079826530156E-8   -8.482225638372625E-6    5.897243580737443E-1    1.635198261317235E-2    3.070392059049429E-6    2.644153873168690E-5   -4.703083504031940E-5    2.303667502860942E-5
                        -1.215803898895457E-5   -9.156268494185589E-6    1.856084391871051E-5    1.604452690145022E-6    5.183397733163996E-1    3.752617212021579E-2   -2.712824426523275E-5   -7.425525310316177E-6
                         2.041240798761767E-5   -6.725413020127883E-6   -1.010163464147678E-5    1.084825691844978E-5   -5.778739254506174E-6   -7.989344484514178E-6    5.895391190443406E-1    7.191265875468881E-3

 2.950000000000000E9     5.530529993801296E-1    3.947360116979716E-2    7.596404116750840E-6   -4.000509740091065E-8   -6.845796311978238E-6   -9.187863249370588E-6    9.162127397158184E-6   -1.232705155443410E-5
                        -9.212566298723232E-6    7.912041293645845E-6    5.933934663604729E-1    6.180304070679910E-3   -2.807995839278347E-8   -1.179682885273041E-5    2.377828028285420E-5    1.476774670781213E-5
                        -1.990345736724869E-5    8.550785129908993E-6    1.534817338671077E-5    1.198125919019370E-5    5.227652540810872E-1    2.902131205930219E-2   -3.893575655773120E-5   -4.659448982896860E-6
                        -3.483212889489918E-6    1.678623020620103E-5   -1.145240339156876E-6   -1.729246376824741E-7   -4.278415959784994E-6   -1.469889591563932E-5    5.928901661097563E-1   -3.024462576005839E-3

 2.962500000000000E9     5.582828155814082E-1    3.063336717449752E-2    9.033641181356564E-6    2.124917942858510E-5    1.062401656857293E-5   -2.058632096252077E-5   -1.012006456057256E-5    8.142539632900172E-7
                         1.269590246899698E-6   -1.741729834372384E-6    5.967960044862882E-1   -3.936077994580187E-3    2.921802979553019E-5   -1.067829677148163E-5   -1.080750854157561E-5   -8.350017999884091E-6
                        -9.737265662782968E-6   -2.826160586108129E-6    1.342044587925275E-5    9.554802258835492E-6    5.270368534206811E-1    2.047221346998081E-2   -1.826594661440816E-5    1.257527774213627E-5
                        -9.303961638307438E-6   -3.218414398022557E-6    3.823416753677726E-7   -1.475255235529727E-5   -6.247861043015549E-7    3.420089923377952E-6    5.960530554094802E-1   -1.318643937253432E-2

 2.975000000000000E9     5.628419334704096E-1    2.186588813415195E-2    1.425341869233302E-5   -9.177762637674244E-6   -1.107382490988759E-6   -4.521287196054006E-6   -7.456886497057957E-6    2.444426248390878E-5
                        -1.365487995107898E-5    1.410351847412044E-5    6.000515881962560E-1   -1.429958063437430E-2   -2.460145270388998E-5    3.817010753803819E-5    5.907270537533549E-7   -3.121213539651024E-5
                        -8.670716118936389E-6   -5.186292608969892E-6   -3.271221255505068E-5    1.768400698490932E-5    5.311465062012777E-1    1.166422020831248E-2   -1.878420492956438E-5   -1.052375563704110E-5
                        -5.577054749579778E-6    2.403499936671730E-5   -6.141656692708049E-6    2.449620533050218E-5    1.200149368599674E-6    4.126038817668684E-5    5.989594982315420E-1   -2.353745615799171E-2

 2.987500000000000E9     5.668364327660271E-1    1.322680670695378E-2   -8.269576976451998E-6    1.344039243936791E-5    4.736872882782159E-6   -1.754685209760237E-5    1.096233264189128E-5    1.843466618328962E-5
                         1.332219225853219E-5    1.268326305984495E-5    6.028415805100825E-1   -2.508822378963970E-2   -6.165433650725526E-6    2.233679382162719E-5    8.245760050954941E-6    8.453335871917151E-7
                         3.140449873533231E-5    1.342778802042325E-6    1.608172923889045E-5   -4.676540422380425E-6    5.350394509290911E-1    2.705315702669296E-3   -1.875844267172525E-5    2.697099333826620E-5
                         1.030603330859620E-7    7.751177431209674E-6    6.779862343604144E-5    2.805213087566079E-6    1.579505363889261E-6    2.967028746755874E-5    6.013346399005820E-1   -3.429299489437517E-2

 3.000000000000000E9     5.699027455721691E-1    4.077204703050536E-3   -4.842550067403223E-5    4.854308980175691E-6    3.487149518309542E-6    1.736872217997266E-5    4.523665289732173E-6    4.240680846771176E-6
                         1.433881402321909E-5    2.001848449892012E-5    6.050874146062720E-1   -3.613062319668936E-2    1.041614920574522E-5   -6.329479797620708E-6    8.521396309602697E-6   -5.641883745368445E-6
                        -1.158386575705732E-5    1.378805365675448E-5   -2.367813500650282E-5   -9.814119517567380E-6    5.384193073602631E-1   -6.603608364913859E-3   -1.875448175750566E-5    2.220751154312415E-5
                        -3.604423417410971E-5   -2.816743529541546E-5    8.693304872817433E-6   -2.738173012108834E-5    9.724588328118965E-6    1.383266463031655E-5    6.034304738942093E-1   -4.530237663396657E-2
