# Supplementary material for: Microwave Imaging for Parkinson’s Disease Detection: A Phantom-Based Feasibility Study Using Temperature-Controlled Dielectric Variations
Source: Sensors (Basel). 2025 Dec 12;25(24):7562. doi: 10.3390/s25247562 (PMC12736638; doi:10.3390/s25247562)
Supplement: Supplementary file 1 [file sensors-25-07562-s001.zip › 40.4.s4p]

#  HZ   S   RI   R     50.00 
! Rohde & Schwarz Vector Network Analyzer 
! Rohde-Schwarz,ZNA26-4Port,1332450024101213,1.95
! Created: UTC 8/28/2025, 1:44:57 PM
! freq[Hz]                re:S11                  im:S11                  re:S12                  im:S12                  re:S13                  im:S13                  re:S14                  im:S14
!                         re:S21                  im:S21                  re:S22                  im:S22                  re:S23                  im:S23                  re:S24                  im:S24
!                         re:S31                  im:S31                  re:S32                  im:S32                  re:S33                  im:S33                  re:S34                  im:S34
!                         re:S41                  im:S41                  re:S42                  im:S42                  re:S43                  im:S43                  re:S44                  im:S44
! 
 5.000000000000000E8    -2.262147057000968E-1    3.470960629324842E-1   -1.533202603044692E-2    1.781156282628991E-2   -4.033867631916148E-2   -1.130469668911495E-2    5.214532646421575E-2    1.577128796664376E-2
                        -1.533625430822142E-2    1.784757916188210E-2   -2.409010272944424E-1    3.256393608086266E-1    1.144639041597268E-2    2.509650555875007E-2   -4.057817803989954E-2   -6.728424802737625E-3
                        -4.035399567843765E-2   -1.130455738486865E-2    1.145022480300209E-2    2.508403347031647E-2   -2.564158158420975E-1    3.438436088223129E-1   -8.357515600541965E-3    1.901404311960962E-2
                         5.217475105389298E-2    1.579458439956237E-2   -4.054780836724010E-2   -6.766438166969333E-3   -8.405230771038176E-3    1.896315968717507E-2   -2.674636691872324E-1    3.376410240432589E-1

 5.125000000000000E8    -2.484588855451412E-1    3.361929554075038E-1    1.156707452212633E-3    9.834002592029309E-3   -3.103006078140439E-2    2.486995912384619E-2    4.499649116941176E-2   -2.936061012253000E-2
                         1.211056947745547E-3    9.919252400305613E-3   -2.757859234457218E-1    3.242284519332659E-1    2.727480555658614E-2    3.821540326329733E-3   -2.858599876329857E-2    2.824914179150391E-2
                        -3.108217519107260E-2    2.488977979987942E-2    2.728294121568361E-2    3.826899234215786E-3   -2.805518085592901E-1    3.446480719204105E-1    6.274723289313763E-3    5.334813322869797E-3
                         4.496498750948442E-2   -2.935331474513211E-2   -2.857975269972885E-2    2.825086089979326E-2    6.277380794040399E-3    5.348998839941673E-3   -2.928143677217442E-1    3.362476114659968E-1

 5.250000000000000E8    -2.985551297949269E-1    3.711178571768892E-1   -6.593606813702865E-3   -1.326633680770789E-3   -1.326234983752875E-3    3.367787896686510E-2    6.041175034723471E-3   -5.052778397014399E-2
                        -6.571108477954813E-3   -1.327048083784655E-3   -3.170555886599851E-1    3.764517687006999E-1    1.510494198306003E-2   -1.491061500304487E-2    2.822350987268221E-3    3.445687451233363E-2
                        -1.324116541521868E-3    3.373760349728137E-2    1.514772035550691E-2   -1.490593417190399E-2   -3.180241138733083E-1    3.949601478496417E-1   -5.688489093134321E-3   -5.227958435144833E-3
                         6.041068065571514E-3   -5.047152867732613E-2    2.894791313938806E-3    3.447312324646665E-2   -5.629097766220595E-3   -5.192237374132109E-3   -3.328590078378365E-1    3.875715714244026E-1

 5.375000000000000E8    -3.002419101736259E-1    4.420967392259436E-1   -1.683393707687937E-2    8.857583516088270E-3    1.865435440365197E-2    1.996220106717857E-2   -2.992476207372611E-2   -3.403889395360533E-2
                        -1.686108187961334E-2    8.830239063462872E-3   -3.014785798062652E-1    4.418567702279087E-1    1.209440620085608E-3   -1.463796905148075E-2    2.154112178858753E-2    1.843828699599876E-2
                         1.867710041934016E-2    1.996246677150466E-2    1.188591373842736E-3   -1.470188366185690E-2   -2.998797515600110E-1    4.617400830630972E-1   -1.535677003956304E-2    5.858379524821941E-3
                        -2.992345299801889E-2   -3.405870909449077E-2    2.161271040731293E-2    1.835022291342281E-2   -1.528701797531398E-2    5.809670584744442E-3   -3.155122875807703E-1    4.611672648991318E-1

 5.500000000000000E8    -2.542722128471035E-1    4.851330700919680E-1   -9.940268687369126E-3    2.655593844797328E-2    2.000027187921943E-2    1.897413714261637E-3   -3.939519338659455E-2   -2.495274646420715E-3
                        -1.000183451394056E-2    2.649007430577689E-2   -2.611269740631789E-1    4.702423545487592E-1   -5.773034329294897E-3   -7.741174681397198E-3    2.237087324223590E-2   -9.648231577044069E-4
                         1.997624801115760E-2    1.891620023934604E-3   -5.847384034014206E-3   -7.734673357364984E-3   -2.532182341833619E-1    4.906664875033472E-1   -8.461931582801372E-3    2.136606497548001E-2
                        -3.947375409236906E-2   -2.528522795828587E-3    2.232932333230641E-2   -9.744611366754355E-4   -8.460477372375763E-3    2.132817900142596E-2   -2.562761114138610E-1    4.945815395010204E-1

 5.625000000000000E8    -2.154514009485899E-1    4.793111521062487E-1    1.591295169744956E-2    3.086706160623089E-2    1.160539892583988E-2   -5.045123950364635E-3   -2.577524532821810E-2    2.118943617735492E-2
                         1.588196388026785E-2    3.091121314594070E-2   -2.336055523739150E-1    4.737827530165677E-1   -2.574939797169033E-3   -7.351257829771088E-4    1.090315021129766E-2   -9.571953574658164E-3
                         1.157462942751918E-2   -5.031854273129519E-3   -2.577089281749823E-3   -7.053098657499307E-4   -2.195031461782229E-1    4.866033567641115E-1    1.356469825450338E-2    2.213651620251567E-2
                        -2.581927970021098E-2    2.119850478248770E-2    1.084350532907937E-2   -9.585301749782494E-3    1.350901401848757E-2    2.213895888307745E-2   -2.154903454410861E-1    4.777506027446117E-1

 5.750000000000000E8    -2.161591468292406E-1    4.741024963487549E-1    3.185657600039744E-2    5.788189136019358E-3    9.826295841578354E-3   -4.298675923051981E-3   -5.721723562605576E-3    2.661092914507800E-2
                         3.186089440764760E-2    5.762392252666297E-3   -2.226834927863381E-1    4.801226485061887E-1    1.978541075689566E-3   -3.947527696933710E-3    5.980723723720351E-3   -5.927069221633980E-3
                         9.849346224784896E-3   -4.324320415388167E-3    2.026287502321312E-3   -3.949377939745929E-3   -2.138856115859938E-1    4.839956130207496E-1    2.079597108971030E-2    4.392479001123473E-4
                        -5.670839198439847E-3    2.664601169238320E-2    5.952523755836118E-3   -5.955175175125794E-3    2.078366027381415E-2    4.576113972630403E-4   -2.186867497238180E-1    4.706762975162525E-1

 5.875000000000000E8    -2.145073591196977E-1    5.011724820225520E-1    1.723821806065924E-2   -1.489325842733015E-2    1.152796383884862E-2   -9.771382229157358E-3    6.903303417925451E-3    2.061767237585910E-2
                         1.727217797178867E-2   -1.488968803438144E-2   -2.063172003459720E-1    5.006171512487347E-1   -9.009313665597616E-4   -9.176907748441926E-3    9.067079632766218E-3   -8.674417372978456E-3
                         1.150035107924190E-2   -9.781718537879135E-3   -8.848250453421928E-4   -9.145074282483756E-3   -2.052791623054693E-1    5.041313899626086E-1    5.475299976860262E-3   -9.636903796580994E-3
                         6.909019160010222E-3    2.059927633615831E-2    9.107828330273671E-3   -8.664838820054154E-3    5.468960049878112E-3   -9.642988702973454E-3   -2.117728913681453E-1    4.993347952830701E-1

 6.000000000000000E8    -1.837889234414283E-1    5.304861256066093E-1   -1.589908881559052E-3   -9.682772295533604E-3    5.849617800202003E-3   -1.957025837454763E-2    1.343869695321887E-2    1.669549441732668E-2
                        -1.589148965269589E-3   -9.721212199120395E-3   -1.729932997619918E-1    5.159967523456226E-1   -1.030729477108319E-2   -1.139549943188284E-2    5.161917023065853E-3   -1.889870684568363E-2
                         5.803102576844521E-3   -1.961916292823172E-2   -1.033435950178653E-2   -1.141588664380017E-2   -1.742430406510958E-1    5.237803414863149E-1   -5.192181841141004E-3    1.359923701536618E-3
                         1.340797822512284E-2    1.666355771120842E-2    5.157357132370608E-3   -1.890273451214974E-2   -5.142147950912602E-3    1.335106837013210E-3   -1.707679373098016E-1    5.227668531103036E-1

 6.125000000000000E8    -1.371254810523827E-1    5.380550063174432E-1    1.782929473842057E-3    5.957979038981305E-3   -1.026060767987305E-2   -2.345173399033327E-2    2.517369733182893E-2    9.618460129848395E-3
                         1.784088592726926E-3    5.993214149262918E-3   -1.354878904396331E-1    5.177214658483298E-1   -2.131963658544863E-2    1.056248506237740E-3   -1.215733627002460E-2   -2.370291817705363E-2
                        -1.028486435541201E-2   -2.346719215382237E-2   -2.131840164834011E-2    1.068134427920059E-3   -1.332662061162501E-1    5.248381448317690E-1    6.336504999170023E-3    1.414810981755924E-2
                         2.518725858813144E-2    9.614020189466128E-3   -1.217833154825028E-2   -2.366213606750421E-2    6.354929054823526E-3    1.414063336202892E-2   -1.208464129512557E-1    5.135487831918275E-1

 6.250000000000000E8    -9.648526820197174E-2    5.211481098879410E-1    1.871128697445812E-2    1.043955956838407E-3   -2.678159059078445E-2   -1.073767581914704E-2    2.962625581071337E-2   -1.179189457330498E-2
                         1.870297856937556E-2    9.888697004680012E-4   -9.752172756158993E-2    5.047645969807677E-1   -1.239187158018659E-2    1.945605537878847E-2   -2.988332516828947E-2   -8.124864088883242E-3
                        -2.682708488626110E-2   -1.073228890214457E-2   -1.237538441233323E-2    1.952722064844998E-2   -9.839383626396628E-2    5.061942818404460E-1    2.471475750758620E-2    2.391137547729787E-3
                         2.965248009041852E-2   -1.182701910371091E-2   -2.986936943977586E-2   -8.083065970903466E-3    2.470629624456601E-2    2.390377231970834E-3   -9.396291096942473E-2    4.810565189123792E-1

 6.375000000000000E8    -7.884727645157914E-2    4.964355284136318E-1    1.668384018867473E-2   -2.055396484148712E-2   -2.694809086001277E-2    1.073790936214581E-2    1.316476705098988E-2   -2.920382183455998E-2
                         1.668361181050855E-2   -2.060013233430970E-2   -7.787271573402679E-2    4.774381591095740E-1    8.479532090829156E-3    1.906188479672749E-2   -2.675474464491964E-2    1.653932925452591E-2
                        -2.697669578842183E-2    1.079132782143459E-2    8.509192990406393E-3    1.901540248122405E-2   -8.687246604159871E-2    4.824056521785001E-1    1.827752219658571E-2   -2.175479995321529E-2
                         1.314809481852451E-2   -2.924584506026577E-2   -2.674454797807212E-2    1.655069086841119E-2    1.825482115251276E-2   -2.169670975278266E-2   -9.645602022939401E-2    4.582644497817634E-1

 6.500000000000000E8    -7.320302502511218E-2    4.903487407336032E-1   -6.680343291627045E-3   -2.631624443065231E-2   -1.307759472599266E-2    2.498563500289847E-2   -6.364962974534931E-3   -3.007406505617595E-2
                        -6.678160249451424E-3   -2.630403422208863E-2   -7.507283589799084E-2    4.659018725414727E-1    1.523027873927399E-2    1.193328548432682E-3   -7.458673114009036E-3    2.887777024765900E-2
                        -1.307081893737859E-2    2.500538634724806E-2    1.521227918999289E-2    1.161532237630295E-3   -8.278542513069032E-2    4.782098909904473E-1   -5.872452759539194E-3   -2.410043099587414E-2
                        -6.388530282369463E-3   -3.009267369827893E-2   -7.442330264997972E-3    2.885376304985045E-2   -5.863554100694130E-3   -2.408995681387834E-2   -9.644969663002510E-2    4.637786111854233E-1

 6.625000000000000E8    -5.082135486245614E-2    4.934054264876602E-1   -1.900225272913307E-2   -8.567061827285472E-3    6.054839191457341E-3    2.641701742724452E-2   -2.430593261610150E-2   -2.333825428424698E-2
                        -1.902135574258360E-2   -8.569492859056805E-3   -5.979163579427533E-2    4.665285239182049E-1    2.059523228094870E-3   -7.558234505310169E-3    1.296409668774427E-2    2.470893526565032E-2
                         6.119398361066960E-3    2.642878506093156E-2    2.066052437676913E-3   -7.566688922373405E-3   -6.589323976160077E-2    4.799014833301916E-1   -1.431647989054593E-2   -6.637560420575083E-3
                        -2.429501582271057E-2   -2.331909280885539E-2    1.302424488054590E-2    2.467608031803388E-2   -1.429598584799893E-2   -6.634297134627758E-3   -7.186617305042863E-2    4.702438743923009E-1

 6.750000000000000E8    -1.859538131058910E-2    4.826789912853211E-1   -1.053417037380315E-2    4.387378228266965E-3    1.945605445767244E-2    1.442085549430189E-2   -3.845529724144801E-2   -2.149646052012722E-3
                        -1.051695558680375E-2    4.408099070688342E-3   -3.067425939659551E-2    4.582441645604069E-1   -5.299607548311000E-3    2.185856829571480E-3    2.294114552720737E-2    8.075124705423964E-3
                         1.946489114079493E-2    1.442530757950325E-2   -5.279207367981779E-3    2.232945105664410E-3   -4.031814507391859E-2    4.746099576223666E-1   -4.451931049298194E-3    2.076962775045627E-3
                        -3.849548937634612E-2   -2.141451556738189E-3    2.294143659671165E-2    8.043106979169528E-3   -4.424512135811166E-3    2.117322230628886E-3   -4.019327642784948E-2    4.588246395997113E-1

 6.875000000000000E8     9.229733935577262E-3    4.562726759818719E-1   -7.234584985848252E-4    2.197187012105821E-3    2.029010660574749E-2    9.011201894084606E-4   -3.118132879192085E-2    2.744372692764635E-2
                        -7.190808642803003E-4    2.219351740527334E-3   -4.317700632783722E-3    4.297630147084458E-1    2.806793133719890E-3    9.739322131210201E-3    1.827244219653653E-2   -5.933657999708403E-3
                         2.027447529349757E-2    8.937492492238709E-4    2.831290082720544E-3    9.747974289052186E-3   -1.508722541714249E-2    4.552624692931884E-1    2.294623420323538E-3   -4.812316021086501E-3
                        -3.115051057078820E-2    2.745259980369470E-2    1.828929093541297E-2   -5.950985137612904E-3    2.296713648066782E-3   -4.807390661613125E-3   -1.699478952787036E-2    4.328078684148882E-1

 7.000000000000000E8     2.054608607838826E-2    4.199659386668703E-1   -9.521671411516726E-4   -5.631311132648697E-3    1.720761929973008E-2   -8.172829372599834E-3   -2.277237638721088E-3    4.153528687536123E-2
                        -1.007749606398739E-3   -5.637840904659905E-3    1.317919824578669E-3    3.939564945743134E-1    1.333521940241125E-2    3.896883745607829E-3    1.099695230875393E-2   -1.155630429285613E-2
                         1.724304054284931E-2   -8.177475892664512E-3    1.331861111713619E-2    3.910374068985978E-3   -2.955660673912908E-3    4.278479703975682E-1   -5.457681042357848E-3   -1.285803501296678E-2
                        -2.304045667934609E-3    4.150058902919920E-2    1.100264152189041E-2   -1.157859267467683E-2   -5.465077155192061E-3   -1.286017400314285E-2   -9.417894548554918E-3    4.040744694744033E-1

 7.125000000000000E8     1.274575757011813E-2    3.930180819798566E-1   -1.038830912735250E-2   -6.934519845582215E-3    1.040559420769031E-2   -1.658614316156069E-2    2.511677819112190E-2    2.945924804137961E-2
                        -1.044370527851259E-2   -6.909288371018928E-3   -7.969865454463055E-3    3.727757522872079E-1    1.313718105729261E-2   -9.198485222930521E-3    3.852268763287160E-3   -1.442974805850756E-2
                         1.040848784001007E-2   -1.662486558372608E-2    1.311998446104872E-2   -9.225685226721344E-3   -3.287955571230482E-3    4.079711472457863E-1   -1.754050418158931E-2   -6.126701961980077E-3
                         2.511459937900927E-2    2.944673383040193E-2    3.805071408542081E-3   -1.444500840184610E-2   -1.747913795146752E-2   -6.111706246257034E-3   -1.108014232338716E-2    3.860788689479469E-1

 7.250000000000000E8     8.476745554375355E-3    3.848382540874865E-1   -1.544231690788420E-2    3.450257886033091E-3   -1.078878204317451E-3   -1.890931847118367E-2    3.466075084771616E-2    6.641324010944730E-3
                        -1.540110552155655E-2    3.437357091392265E-3   -8.642983503506122E-3    3.671694945282389E-1    6.047111583281101E-4   -1.633659772705207E-2   -3.572050394028034E-3   -1.333280549883248E-2
                        -1.146860419058262E-3   -1.892207824046581E-2    5.705708839468961E-4   -1.636855180285427E-2    1.613559719926194E-3    4.004372875279590E-1   -1.679270032133012E-2    7.728311381437118E-3
                         3.463665891985496E-2    6.639511232987083E-3   -3.569980362126975E-3   -1.328740268418620E-2   -1.677835647591592E-2    7.744657622232968E-3   -5.196036093410462E-3    3.766913083353685E-1

 7.375000000000000E8     1.918111132791083E-2    3.760411098262118E-1   -8.402376383139664E-3    1.237442187940225E-2   -1.055297329054264E-2   -1.486314702796593E-2    3.100754708134308E-2   -1.423580926753647E-2
                        -8.422888714638699E-3    1.232100632875022E-2    5.380892939753012E-3    3.541750693244494E-1   -1.177107028655864E-2   -8.680420012331819E-3   -8.819383535300568E-3   -9.997038232533310E-3
                        -1.056844620256588E-2   -1.487296064465477E-2   -1.179016902854118E-2   -8.643845148521513E-3    1.991267208326671E-2    3.864178816220529E-1   -6.578308393959947E-3    1.381771858390616E-2
                         3.098270771491441E-2   -1.426741996497157E-2   -8.819496461867200E-3   -9.963194203242733E-3   -6.618301708834213E-3    1.383272489569369E-2    9.985190719235709E-3    3.601755106170617E-1

 7.500000000000000E8     3.477454326666189E-2    3.523024299037515E-1    5.125893281679534E-4    1.137802642241073E-2   -1.717518164924424E-2   -7.102853666501924E-3    1.621183593182800E-2   -3.053694815759957E-2
                         4.858909784222832E-4    1.137608697972650E-2    1.448548828436474E-2    3.234940249697952E-1   -9.803386155587989E-3    5.027325333267327E-3   -1.351089287760234E-2   -4.992145420351400E-3
                        -1.719513041114833E-2   -7.102834625941358E-3   -9.804143525343848E-3    5.075043658826247E-3    3.514612339068679E-2    3.541946589967460E-1    1.472108883128321E-3    1.008913479987610E-2
                         1.620425636862415E-2   -3.056161017403496E-2   -1.351578372815358E-2   -4.991949742108271E-3    1.495081414712622E-3    1.007977218758870E-2    2.221691870275009E-2    3.278832779845287E-1

 7.625000000000000E8     3.495482043586823E-2    3.142327054929404E-1    3.443335755820661E-3    6.069011457453540E-3   -1.903550630271118E-2    4.327589508830492E-3   -6.270619641465939E-3   -3.425019465633587E-2
                         3.451133049732085E-3    6.061895119926168E-3    2.131516356790830E-3    2.898855921499744E-1    2.450547799836883E-3    6.655676760324742E-3   -1.554788024795101E-2    4.171293505356455E-3
                        -1.902076539682672E-2    4.374048024412575E-3    2.430419396966392E-3    6.631359502408937E-3    2.890642671267274E-2    3.155417246018394E-1    1.611797315966561E-3    4.917488372436852E-3
                        -6.253355863402189E-3   -3.422982486143105E-2   -1.555518418449988E-2    4.156985986026424E-3    1.587932930083021E-3    4.883067751886429E-3    1.389052014332036E-2    2.869520617354135E-1

 7.750000000000000E8     1.125798742440557E-2    2.880218483975926E-1    8.949523420991790E-4    3.367702109850029E-3   -1.245130417315088E-2    1.585267539799723E-2   -2.665202513249029E-2   -2.316785338354137E-2
                         9.427732359711332E-4    3.352816194896040E-3   -2.129906608429620E-2    2.753550662460188E-1    5.422143480115008E-3   -3.554234934332617E-3   -9.676486988962760E-3    1.404053536234335E-2
                        -1.240306299685372E-2    1.583937733909033E-2    5.437786881353736E-3   -3.556028143909203E-3    7.517193935133671E-3    2.943583000089337E-1   -1.058421395128145E-3    5.507773927136582E-3
                        -2.663831607800690E-2   -2.316096192807262E-2   -9.658285975035246E-3    1.405775356212801E-2   -1.046061591638984E-3    5.502892715601231E-3   -1.425318112801475E-2    2.634066165033281E-1

 7.875000000000000E8    -7.168782853081303E-3    2.866016314949826E-1   -6.003692297486270E-4    6.451088785051921E-3    9.051803812922824E-4    1.976944616732030E-2   -3.573199091411752E-2   -5.729381556771550E-4
                        -5.968429606429079E-4    6.462404359170298E-3   -3.295527009290266E-2    2.728268490245168E-1   -3.284821571074476E-3   -8.302139222032158E-3    2.243900939632767E-3    1.675656489975126E-2
                         9.327170975880485E-4    1.978203771475703E-2   -3.288384675170786E-3   -8.278494602581963E-3   -4.503474976244981E-3    2.874536012837500E-1    1.100667758255074E-3    8.894010942200310E-3
                        -3.573952172119965E-2   -6.002948163604323E-4    2.255920513537104E-3    1.674309252967995E-2    1.093449289725488E-3    8.883568273574144E-3   -3.425581412386785E-2    2.611366347087563E-1

 8.000000000000000E8    -6.418813027373161E-3    2.836519823792069E-1    3.275555993757148E-3    9.623003768331698E-3    1.318865731792168E-2    1.344057576325551E-2   -2.695751376073673E-2    2.257656443678427E-2
                         3.285089866265566E-3    9.674031524851391E-3   -3.684612305837574E-2    2.631548085218221E-1   -1.080226931915329E-2   -1.476914129046835E-3    1.275643018017021E-2    9.844270534035547E-3
                         1.321799804288184E-2    1.341804274646038E-2   -1.080582059214185E-2   -1.463440751673118E-3   -9.487032965609522E-3    2.744189250308224E-1    5.728597257802059E-3    8.788722225951628E-3
                        -2.693298965210981E-2    2.255136206942521E-2    1.274588749607545E-2    9.846002053878177E-3    5.720797808488691E-3    8.794901174943364E-3   -3.932910130002854E-2    2.566523882901648E-1

 8.125000000000000E8    -6.411785995063399E-3    2.635301026944415E-1    1.064916242878295E-2    8.990002656155618E-3    1.696344057689494E-2    4.184647356524435E-4   -6.018084194579744E-3    3.316648027329082E-2
                         1.066599301521711E-2    8.964993744749527E-3   -4.832681507507591E-2    2.467276408775538E-1   -7.972608102949006E-3    8.123041099726188E-3    1.373435814655757E-2   -2.712267366092131E-3
                         1.696122547874495E-2    4.082676939898213E-4   -7.949071593753290E-3    8.130686743152699E-3   -2.248741725300746E-2    2.557443202266033E-1    1.054978174119354E-2    6.522512342985285E-3
                        -5.996734527822907E-3    3.317198148006933E-2    1.372284208638493E-2   -2.693888966092302E-3    1.056466840284397E-2    6.537364076303669E-3   -4.660839235011092E-2    2.389034326648170E-1

 8.250000000000000E8    -2.520562848085512E-2    2.389589266483433E-1    1.662923999216665E-2   -1.977771352637741E-4    1.008318073247876E-2   -9.496205564180613E-3    1.550211656790178E-2    2.844802496453660E-2
                         1.663867354828371E-2   -1.841897436492963E-4   -6.972060345151269E-2    2.364192716480007E-1    1.196771869684314E-3    1.074262671573795E-2    4.788039112179722E-3   -9.100976258233721E-3
                         1.007916278703388E-2   -9.521313377161273E-3    1.244677825262514E-3    1.074665426345851E-2   -4.604062258765761E-2    2.431104404605435E-1    1.398209332216288E-2   -1.086562757188683E-3
                         1.551028573600081E-2    2.846958631231099E-2    4.776611797614317E-3   -9.128741784774175E-3    1.397546449473384E-2   -1.101326019935565E-3   -7.181187960168214E-2    2.211407356359351E-1

 8.375000000000000E8    -5.739352869394639E-2    2.301975247848746E-1    1.069311482063405E-2   -1.122174559179877E-2    7.217119098888477E-4   -9.973941422755367E-3    2.857734258453003E-2    1.206137261531340E-2
                         1.070393931907353E-2   -1.125270016031123E-2   -9.124020205777184E-2    2.368687865589206E-1    7.989438608313833E-3    4.364401272006158E-3   -2.555801392021245E-3   -5.251161188640824E-3
                         7.064938480585160E-4   -9.964362647466829E-3    7.995282752764944E-3    4.340139866428987E-3   -7.178564704574254E-2    2.433386933495236E-1    8.220053000332581E-3   -8.867942209648337E-3
                         2.856301626925831E-2    1.206469212441186E-2   -2.567033803203949E-3   -5.263009925850118E-3    8.210064875318257E-3   -8.883411824968705E-3   -1.052521375486476E-1    2.231427607094373E-1

 8.500000000000000E8    -8.277414964055636E-2    2.398972241430225E-1    1.395429364664218E-4   -1.076458813281278E-2   -3.191389060537049E-3   -5.544671775954761E-3    2.890699093981027E-2   -7.301341341369261E-3
                         1.189750458511729E-4   -1.076455347855724E-2   -1.071335388915526E-1    2.431573064274103E-1    4.953060308410992E-3   -3.542589273718461E-3   -1.581271723934717E-3    7.206907196763330E-5
                        -3.156940974975752E-3   -5.544070467989641E-3    4.963436353442411E-3   -3.535846563481465E-3   -8.969543510126542E-2    2.531529521119917E-1    9.631905696678714E-4   -6.817443981063352E-3
                         2.890326702017758E-2   -7.297868797434793E-3   -1.557064821273058E-3    9.003479629118915E-5    9.820988706945560E-4   -6.812074453146999E-3   -1.247626846307557E-1    2.416518347632376E-1

 8.625000000000000E8    -9.228132995457428E-2    2.515506128474094E-1   -2.358204302743810E-3   -4.491882155795244E-3   -3.389732911504082E-3   -2.662550320863523E-3    1.854998129622129E-2   -2.327560349155914E-2
                        -2.381728107916604E-3   -4.503299065150273E-3   -1.172816247078519E-1    2.498785761831266E-1   -2.088394811844292E-3   -2.567454753985274E-3    1.926960829375218E-3   -5.509982910155246E-4
                        -3.348714256511244E-3   -2.682622597766069E-3   -2.076645045255696E-3   -2.571979183264115E-3   -9.774893442588836E-2    2.630659141261381E-1    1.617336056114855E-3   -2.968306466834812E-3
                         1.859418113445672E-2   -2.326694502137935E-2    1.917836741601240E-3   -5.545150986274999E-4    1.615710310316403E-3   -2.988192134493371E-3   -1.265560574009233E-1    2.549203573679731E-1

 8.750000000000000E8    -9.775052862377846E-2    2.533692735805299E-1    7.086789953183893E-4   -2.483394993002917E-3   -3.087352741596078E-3   -9.987548520214589E-4   -5.045992213211491E-4   -2.973669188536377E-2
                         7.137955655740224E-4   -2.481379785427497E-3   -1.256568211195319E-1    2.542284170967209E-1   -1.756490499596603E-3    3.512694294806861E-3    1.332230541335337E-3   -3.603966801555062E-3
                        -3.069975132738989E-3   -1.032337537379292E-3   -1.753227521285341E-3    3.504126500055808E-3   -1.016864252784088E-1    2.674775128458859E-1    4.048099844147473E-3   -4.611812796316232E-3
                        -4.973523070637259E-4   -2.974455390748990E-2    1.297101270927902E-3   -3.600995178672594E-3    4.064432874729115E-3   -4.591535782927191E-3   -1.291409974703824E-1    2.545432704722758E-1

 8.875000000000000E8    -1.111707421850795E-1    2.534824049335683E-1    2.034373565633060E-3   -5.812253133894522E-3   -2.353054297908222E-3   -1.574859787752246E-4   -1.891168464598843E-2   -2.174569682399003E-2
                         2.017066782248939E-3   -5.804153069972424E-3   -1.362731962628349E-1    2.577212390730919E-1    3.853824803946516E-3    4.046057544788141E-3   -1.584915893346518E-3   -4.260362729232997E-3
                        -2.326120201333868E-3   -1.849240425517964E-4    3.851773969147450E-3    4.046237587970298E-3   -1.092341573699201E-1    2.679761250842954E-1    2.413616204377481E-3   -9.131657703823296E-3
                        -1.893732873972057E-2   -2.174630304494675E-2   -1.587870545337012E-3   -4.265989490316850E-3    2.431770908890092E-3   -9.155705945324470E-3   -1.433739622054984E-1    2.551058197345790E-1

 9.000000000000000E8    -1.278566845272946E-1    2.633374889622966E-1   -2.536590860358745E-3   -8.849914538898810E-3   -2.156328184016224E-3   -1.841708388765034E-4   -2.734014167729765E-2   -4.740781379628470E-3
                        -2.516582008625874E-3   -8.888374545952054E-3   -1.502578254934364E-1    2.658198684402968E-1    6.201914140508200E-3   -7.575927595517260E-4   -3.899084894390074E-3   -2.939128506484178E-3
                        -2.185860295420160E-3   -1.998423174233022E-4    6.198608621230869E-3   -7.774605804461027E-4   -1.224280990995280E-1    2.731458378579885E-1   -4.098400514966697E-3   -1.064691940868227E-2
                        -2.737266744492931E-2   -4.750947727818730E-3   -3.932148515719828E-3   -2.938672108233970E-3   -4.097226607427971E-3   -1.064433990541275E-2   -1.586714504086963E-1    2.682867252141420E-1

 9.125000000000000E8    -1.371932432341250E-1    2.817582965991848E-1   -8.324163964681474E-3   -5.900473888353889E-3   -3.059464481917571E-3    3.679775380138063E-4   -2.338832315090400E-2    1.338939444422859E-2
                        -8.318799977468736E-3   -5.885210611514666E-3   -1.607078177497836E-1    2.820528283807786E-1    3.315391918176677E-3   -4.707723449287966E-3   -5.451217543952273E-3   -6.288837356138948E-4
                        -3.050721346307918E-3    3.719605330108973E-4    3.322658697362048E-3   -4.712990670928107E-3   -1.323620973886226E-1    2.879751641024910E-1   -9.526693162975306E-3   -6.012352997384199E-3
                        -2.341560438512472E-2    1.342936037497881E-2   -5.448225500108724E-3   -6.032284136080990E-4   -9.526989770815225E-3   -5.989840513208083E-3   -1.628272231344188E-1    2.878254462314930E-1

 9.250000000000000E8    -1.363688612205495E-1    2.994716302461331E-1   -9.643009145899675E-3    4.117087080599574E-4   -3.308693121790535E-3    2.648022804594502E-3   -8.574617250496524E-3    2.450410799372980E-2
                        -9.680356769002607E-3    4.168668051148206E-4   -1.613869213879664E-1    2.997269524427277E-1   -3.706777042605718E-4   -4.296097288580103E-3   -5.425919088947968E-3    3.064847701781261E-3
                        -3.301340493916312E-3    2.682030876347567E-3   -3.579484005562748E-4   -4.293526116277306E-3   -1.316341798463056E-1    3.042889964298728E-1   -1.009460686394699E-2    1.933685038887970E-4
                        -8.632630903206220E-3    2.451959808084407E-2   -5.448675895701651E-3    3.028426105396832E-3   -1.008819319336262E-2    2.472158475395351E-4   -1.576967703485158E-1    3.015108778386152E-1

 9.375000000000000E8    -1.308851898578960E-1    3.104397799776002E-1   -6.250674412893245E-3    5.458660509122987E-3   -8.475369958061699E-4    4.952573521610758E-3    9.376037524984636E-3    2.238631857674010E-2
                        -6.219124307300568E-3    5.486604881675076E-3   -1.563163201588443E-1    3.112212671049954E-1   -1.434732560357191E-3   -2.558059124432077E-3   -2.378253948166708E-3    6.111768505684290E-3
                        -8.383263549685574E-4    4.968717015727291E-3   -1.427469757745156E-3   -2.563402432737236E-3   -1.254548322393438E-1    3.129266104515208E-1   -6.853579846441242E-3    5.001868585935106E-3
                         9.348045945762860E-3    2.240825043871392E-2   -2.371207457038790E-3    6.102923730626272E-3   -6.858731947888576E-3    5.000216464905135E-3   -1.527209828365956E-1    3.069881937802247E-1

 9.500000000000000E8    -1.274017239005792E-1    3.152409415228475E-1   -4.635285751105982E-4    5.948436841967148E-3    3.121367122835060E-3    4.261848831571582E-3    1.955381423136856E-2    9.243697423700159E-3
                        -4.656561836342952E-4    5.959784551914978E-3   -1.527758527057012E-1    3.166794051266845E-1   -1.600773284524108E-3   -1.688938956829702E-3    2.070590859116627E-3    5.984204123089806E-3
                         3.121100971189988E-3    4.244842449187361E-3   -1.598584119118336E-3   -1.680682335292130E-3   -1.231098823296192E-1    3.150116338947521E-1   -1.486667450910273E-3    5.629455870683732E-3
                         1.954891361329958E-2    9.207611524815760E-3    2.080774813920472E-3    5.996490646561347E-3   -1.493449245062852E-3    5.586739813283879E-3   -1.530225492941382E-1    3.097908745066171E-1

 9.625000000000000E8    -1.289999296317951E-1    3.197575373194029E-1    2.300286129536165E-3    1.697045892873278E-3    4.782742404501941E-3    2.560095233795786E-4    1.756643242822985E-2   -4.584306685730124E-3
                         2.281913487934249E-3    1.689622068140540E-3   -1.531894680256640E-1    3.221228354161687E-1   -1.641349344795632E-3   -1.012718148337980E-3    4.783658318212193E-3    2.759682427311046E-3
                         4.770372530636603E-3    2.961749274587591E-4   -1.641926234667761E-3   -1.015891380683125E-3   -1.267512602747645E-1    3.190207907120641E-1    8.606958557246834E-4    1.951442971568590E-3
                         1.756950088624158E-2   -4.612505977185524E-3    4.810486636605200E-3    2.746387003176526E-3    8.545406597985622E-4    1.952908828999562E-3   -1.566724824041338E-1    3.163831454112871E-1

 9.750000000000000E8    -1.311659476977880E-1    3.288718530503111E-1   -5.915075588485175E-4   -1.623631472347167E-3    2.149109524630283E-3   -2.848866980449356E-3    9.588541651653577E-3   -1.135463782024504E-2
                        -6.082432207991457E-4   -1.633421651130884E-3   -1.532811251986243E-1    3.313295968951033E-1   -1.283940171346381E-3   -6.809188011508406E-4    3.949294317378326E-3   -6.399198221260781E-4
                         2.111639260383439E-3   -2.888918602832867E-3   -1.246212960693101E-3   -6.854074954174827E-4   -1.290684272331187E-1    3.292336713754671E-1   -1.635669236235916E-3   -3.308646568654230E-4
                         9.578601875426789E-3   -1.136497582306304E-2    3.962644029781334E-3   -6.535779591475662E-4   -1.632987009329977E-3   -3.392831485938369E-4   -1.569482345028748E-1    3.273864474006731E-1

 9.875000000000000E8    -1.278641344359100E-1    3.404991112767610E-1   -4.297952686520470E-3    6.947975279282905E-4   -1.145523982770677E-3   -1.572247933738663E-3    2.161724593694002E-3   -1.271580104072912E-2
                        -4.289353401673172E-3    7.041734936972643E-4   -1.485318759977123E-1    3.415211256047344E-1   -1.268164329980878E-3   -1.463838516731468E-3    1.855023132845502E-3   -1.098338823356646E-3
                        -1.185319598798063E-3   -1.589501688293318E-3   -1.294261368704163E-3   -1.478053306088534E-3   -1.241518110631280E-1    3.405194030264673E-1   -4.094824732309738E-3    2.103256008805525E-3
                         2.166629785740822E-3   -1.270597843942267E-2    1.880342950619160E-3   -1.074522070007536E-3   -4.127795570475652E-3    2.112497541215235E-3   -1.512510288204489E-1    3.377957379780618E-1

 1.000000000000000E9    -1.189327722327101E-1    3.484669240892951E-1   -2.839146918004021E-3    5.155221491440133E-3   -4.206546026679502E-4    1.416922001162782E-3   -4.362417711612721E-3   -1.135530243281246E-2
                        -2.850110233621231E-3    5.189878391107037E-3   -1.403685648734675E-1    3.475427420644633E-1   -3.575665601840442E-3   -1.804327855972258E-3    2.238585322241908E-3   -1.840099138902205E-4
                        -4.295595517771432E-4    1.430690403072355E-3   -3.554454264657142E-3   -1.801612717916776E-3   -1.148901712543739E-1    3.456882986892353E-1   -2.262530550701172E-3    5.775359281885083E-3
                        -4.353026528808647E-3   -1.133497027610068E-2    2.238385943290420E-3   -1.942557967843643E-4   -2.302790210196804E-3    5.738359672356153E-3   -1.426517134944483E-1    3.426903339528670E-1

 1.012500000000000E9    -1.097146446922137E-1    3.501461241878600E-1    1.763546744217487E-3    5.516505215888053E-3    2.668679920579788E-3    9.569374495661776E-4   -9.448720016091355E-3   -6.805610665421969E-3
                         1.784970003779726E-3    5.536706126479964E-3   -1.343204481318372E-1    3.484812254181945E-1   -5.706930417231076E-3    1.642248665873296E-3    3.713721560163561E-3   -2.010588833261084E-3
                         2.660905139154152E-3    9.648540206644194E-4   -5.719959704713629E-3    1.644904772295896E-3   -1.083135114453963E-1    3.449107483583483E-1    1.964281975591760E-3    5.861931602379225E-3
                        -9.461151027369526E-3   -6.790741977141682E-3    3.727100517913307E-3   -2.011985750110087E-3    1.939406481764211E-3    5.828912235066155E-3   -1.369669220164818E-1    3.423993209986900E-1

 1.025000000000000E9    -1.051898125395901E-1    3.488200843646128E-1    3.808451254525628E-3    2.119261310090917E-3    3.106303746672920E-3   -2.469701269706965E-3   -1.103470714655287E-2   -5.238625250377317E-4
                         3.803218447329330E-3    2.112876661503660E-3   -1.334155419269068E-1    3.485944794734803E-1   -3.115549646505493E-3    6.034873619887972E-3    1.998540607502378E-3   -5.418900236839670E-3
                         3.110037752404821E-3   -2.457298673248201E-3   -3.100484337204534E-3    6.063522538267182E-3   -1.075417790626555E-1    3.435827238499720E-1    3.867397690608391E-3    2.723055100343068E-3
                        -1.102586272073963E-2   -5.269149737081297E-4    1.983807309242828E-3   -5.423747460722961E-3    3.850880617632178E-3    2.738801998705958E-3   -1.373465867554515E-1    3.420393294003520E-1

 1.037500000000000E9    -1.048557522884529E-1    3.501559747831843E-1    2.154546916267513E-3   -2.775727413915041E-4    9.708801583761475E-5   -4.596511581926977E-3   -9.316812269660248E-3    5.319166611293239E-3
                         2.154268681011196E-3   -2.586592772173241E-4   -1.351994588580816E-1    3.524738084580149E-1    2.008804579442073E-3    5.997717925363339E-3   -2.524192214963687E-3   -6.040781069818472E-3
                         1.050089692614391E-4   -4.583588524545882E-3    2.005031569768955E-3    5.990804242902819E-3   -1.091061499278357E-1    3.469873785659629E-1    2.589419318292743E-3    6.702936743708006E-4
                        -9.366243014790658E-3    5.294617917071309E-3   -2.521812156435601E-3   -6.044369637735541E-3    2.594187153079369E-3    6.984714680232984E-4   -1.397204304048178E-1    3.466671820798713E-1

 1.050000000000000E9    -1.030266802176468E-1    3.551430023043444E-1    3.264803660906758E-4    4.083469428368011E-4   -3.338228534394145E-3   -3.310085106459562E-3   -4.952664867328156E-3    9.711068673816095E-3
                         3.614633679894180E-4    3.968293993055061E-4   -1.344977773791815E-1    3.592961273635772E-1    4.237701774079224E-3    2.439387914128376E-3   -6.041741660572244E-3   -2.812764372381411E-3
                        -3.368009428221356E-3   -3.294335510371299E-3    4.251919301978447E-3    2.449580102755324E-3   -1.076014416018366E-1    3.530432594342475E-1    1.561128710901091E-3    1.207342247847620E-3
                        -4.951101127906609E-3    9.711373660866033E-3   -6.073482678161875E-3   -2.824283959802546E-3    1.559488621892948E-3    1.216656540756803E-3   -1.386619821620062E-1    3.537288064163314E-1

 1.062500000000000E9    -9.853859954510218E-2    3.587361212481537E-1    7.306887507143825E-4    1.920889148878763E-3   -4.428067327745184E-3   -3.933375301271578E-6    1.800541143401093E-3    1.103570426809264E-2
                         7.219077807346678E-4    1.920343193193624E-3   -1.308195706140681E-1    3.643200142415395E-1    3.188439824253660E-3   -1.969363083809896E-4   -6.070700698862280E-3    1.760852302781888E-3
                        -4.450584846615239E-3    9.046030706986698E-6    3.162569208949068E-3   -2.035285242523463E-4   -1.035142337973507E-1    3.568063952315775E-1    2.459472209898800E-3    1.901844723044085E-3
                         1.819566220704305E-3    1.102422833558282E-2   -6.054295437425333E-3    1.791374348452754E-3    2.457956394224435E-3    1.877442425373988E-3   -1.350653380124593E-1    3.581626688540142E-1

 1.075000000000000E9    -9.505386762869857E-2    3.588871427148137E-1    2.463063358403532E-3    2.325623693550325E-3   -2.874877605620559E-3    2.604764425594779E-3    8.321141384643042E-3    7.488188590606541E-3
                         2.482783401861920E-3    2.282286080665622E-3   -1.282020048860683E-1    3.664118360418818E-1    1.642480668342463E-3   -3.735341030357665E-4   -3.158456863391305E-3    4.648840142740096E-3
                        -2.895318262294240E-3    2.631983858624595E-3    1.624048186854172E-3   -3.658836558111042E-4   -1.012521881408067E-1    3.579467802055724E-1    3.973623375386598E-3    1.213520058185927E-3
                         8.312845645198788E-3    7.460316789024332E-3   -3.156792246873910E-3    4.650492177769828E-3    3.999106334839622E-3    1.245617015127445E-3   -1.332001551512211E-1    3.600596231129647E-1

 1.087500000000000E9    -9.526124689211786E-2    3.577412594499385E-1    4.371511059556393E-3    1.077925645409207E-3   -3.749597310070526E-4    3.197812849530512E-3    1.068558783003916E-2    4.548759132367676E-4
                         4.375548672164494E-3    1.079826320953550E-3   -1.284789166704841E-1    3.689285022186090E-1    1.785279028204065E-3    3.721185486610122E-4    2.496725110411501E-4    4.784638496297015E-3
                        -3.555608671631092E-4    3.189846080382538E-3    1.788220252101916E-3    3.749614878835526E-4   -1.020285598717860E-1    3.594272692572946E-1    5.006095182182866E-3   -7.521689962682820E-4
                         1.070031874598384E-2    4.584794613221500E-4    2.576139934540633E-4    4.807051045716553E-3    5.010311698877885E-3   -7.427276530543032E-4   -1.342363875973495E-1    3.625891382636254E-1

 1.100000000000000E9    -9.886389609844698E-2    3.587370443301456E-1    4.928797202642845E-3   -1.728809774549150E-3    1.367068566095298E-3    1.901303483381004E-3    7.950126757986564E-3   -5.890891098070509E-3
                         4.983967450764377E-3   -1.738399291994791E-3   -1.296111686142413E-1    3.743902615759171E-1    3.053845815043969E-3   -3.345017870789002E-4    2.459226659988965E-3    3.014850956117553E-3
                         1.399683162940478E-3    1.859073929607494E-3    3.041021414385032E-3   -3.631387695047388E-4   -1.040041099146976E-1    3.635926457018688E-1    4.360658104371909E-3   -3.405270281625462E-3
                         7.963485461337622E-3   -5.869471549267169E-3    2.444289806629486E-3    2.970378447285982E-3    4.365815588442428E-3   -3.392841865531982E-3   -1.362676427531433E-1    3.681500030634838E-1

 1.112500000000000E9    -1.024537255218986E-1    3.637357516032718E-1    3.066330885858814E-3   -4.229753115398457E-3    1.084623072837500E-3    2.199153601554433E-4    2.426966113427486E-3   -8.614922823265368E-3
                         3.086416865309593E-3   -4.215080856167825E-3   -1.289279858774364E-1    3.818887910701486E-1    3.063664734222246E-3   -2.608435178227052E-3    2.526805652095028E-3    8.257247869464651E-4
                         1.122174783744707E-3    1.914641900402283E-4    3.061060464721504E-3   -2.623818015036106E-3   -1.042912207507655E-1    3.700582618672072E-1    2.042586024746574E-3   -5.007793627865471E-3
                         2.437481628587814E-3   -8.631406112768273E-3    2.533422391208234E-3    8.251468261158603E-4    2.027631255005991E-3   -5.031245657860507E-3   -1.363410722495529E-1    3.763066357822276E-1

 1.125000000000000E9    -1.033031900707713E-1    3.708286825504255E-1    3.105726873927487E-4   -4.480900469949502E-3   -1.682070261458618E-4    3.435042953671568E-4   -2.812847069129640E-3   -7.524155918725332E-3
                         3.119781551909008E-4   -4.470027285991474E-3   -1.268890251541485E-1    3.891486276956166E-1    9.935028213073969E-4   -4.323586404843071E-3    1.600112281311163E-3    2.099109163609332E-4
                        -1.696285316889684E-4    3.348739099241444E-4    9.944097994253537E-4   -4.331980768046297E-3   -1.027358548458341E-1    3.762537291609767E-1   -4.942973931228967E-4   -4.770760289788380E-3
                        -2.805703357696492E-3   -7.527251939528972E-3    1.591942185474939E-3    2.383507318132305E-4   -4.931345843785054E-4   -4.769912658467052E-3   -1.342384521543395E-1    3.842149321754438E-1

 1.137500000000000E9    -1.022339512191473E-1    3.772568885934531E-1   -1.140742218624548E-3   -3.104049693694333E-3    2.569068523571990E-4    1.780377880996669E-3   -5.934760625351608E-3   -4.133996463190855E-3
                        -1.135277742252241E-3   -3.094888887536027E-3   -1.251004517225458E-1    3.956995744541570E-1   -1.792636436355295E-3   -4.085256900100138E-3    1.876866788279960E-3    6.441177712022500E-4
                         2.775314691417820E-4    1.805613289033611E-3   -1.813464711100057E-3   -4.094821080671340E-3   -1.009513694494170E-1    3.815040624897579E-1   -1.926872593404470E-3   -3.387853421320343E-3
                        -5.934464385369332E-3   -4.110086839713146E-3    1.870971320372133E-3    6.501603046891165E-4   -1.929011145820594E-3   -3.369725202141897E-3   -1.322401258574268E-1    3.908617436435647E-1

 1.150000000000000E9    -1.014367112278422E-1    3.831411845799935E-1   -9.448452276219905E-4   -2.160577607053312E-3    2.473355217659512E-3    1.655693463062123E-3   -6.567489286775155E-3   -9.763935422244173E-5
                        -9.806890928473063E-4   -2.170684026977960E-3   -1.241129190342752E-1    4.025467142217591E-1   -3.626116388979909E-3   -1.987345423141981E-3    3.213203475049706E-3   -3.681279499882575E-4
                         2.465146070562001E-3    1.658501884510636E-3   -3.613232860481733E-3   -1.973070762233152E-3   -1.000683295836697E-1    3.870168702808475E-1   -2.048416808671759E-3   -2.128487288919065E-3
                        -6.583485924371836E-3   -5.575787851591990E-5    3.202581822466724E-3   -3.585266726910017E-4   -2.060440197428223E-3   -2.119607772702002E-3   -1.315123902559820E-1    3.977242946680887E-1

 1.162500000000000E9    -1.019098542886327E-1    3.901065377780064E-1   -9.463066001411815E-4   -2.633802893865985E-3    3.554207330269357E-3   -8.468820183210986E-4   -4.984510674483134E-3    3.264309108453113E-3
                        -9.153989559432756E-4   -2.632761570778470E-3   -1.234438652546679E-1    4.104808026960482E-1   -3.309840026809334E-3    5.184017362818651E-4    2.906473780802508E-3   -3.056593941252806E-3
                         3.529910687568878E-3   -8.476878431724226E-4   -3.296836211510048E-3    5.498421222038389E-4   -9.994135897218501E-2    3.937680314985674E-1   -1.870288410655331E-3   -1.889202748683023E-3
                        -4.987940084537774E-3    3.288972882288908E-3    2.855881570805629E-3   -3.038192035645257E-3   -1.863936146190255E-3   -1.927744291973889E-3   -1.314717470130128E-1    4.063825702341357E-1

 1.175000000000000E9    -1.025259259541731E-1    3.998143402204165E-1   -2.297979112897972E-3   -3.033738725672786E-3    1.996144928575730E-3   -3.242135664001886E-3   -2.210360177736830E-3    4.939701629283149E-3
                        -2.292378756017730E-3   -3.054423622316047E-3   -1.224234063375543E-1    4.198764494490533E-1   -1.554358732234509E-3    1.521869969944844E-3    2.584310556102596E-5   -4.600514507149435E-3
                         1.977775759249558E-3   -3.265080321120244E-3   -1.529889565814873E-3    1.534275257936684E-3   -9.951494981610055E-2    4.025347332129448E-1   -2.615753046614680E-3   -2.056869335628435E-3
                        -2.198564137600094E-3    4.944895893305613E-3    2.487636207918556E-5   -4.589349260225570E-3   -2.594053316368213E-3   -2.069634655701613E-3   -1.300867547018820E-1    4.172691780543804E-1

 1.187500000000000E9    -1.011626050649696E-1    4.117619672534257E-1   -4.126151194086112E-3   -1.873007529361743E-3   -6.883921447468197E-4   -3.573671654945803E-3    6.059238088078830E-4    4.980380691031920E-3
                        -4.112730901236369E-3   -1.841759934200249E-3   -1.199182267496012E-1    4.307837285484464E-1   -4.770901256643899E-4    7.690982776047767E-4   -2.961094675400633E-3   -3.356618489758596E-3
                        -6.895420159702864E-4   -3.582997885710640E-3   -4.799264366668713E-4    7.702667452316825E-4   -9.768061032848765E-2    4.130153531247340E-1   -3.926390857201113E-3   -1.193478525710903E-3
                         6.230609304257425E-4    4.973705276137033E-3   -2.968321469856481E-3   -3.389847208690273E-3   -3.944061311886742E-3   -1.156147687978514E-3   -1.262547474601549E-1    4.292592378276576E-1

 1.200000000000000E9    -9.703980233780249E-2    4.239267586783806E-1   -4.653952167380174E-3    4.935213012071202E-4   -2.497129088115648E-3   -2.069576367517484E-3    2.991026363311736E-3    3.860657210866909E-3
                        -4.660917758223501E-3    4.684663356615643E-4   -1.148957937901618E-1    4.424719907920974E-1   -1.040590791853249E-3    1.144930890879743E-4   -4.012952329902187E-3   -6.429884257185344E-4
                        -2.495685132223587E-3   -2.025524454004991E-3   -1.060280567775311E-3    1.154144235415662E-4   -9.376319938091329E-2    4.239078038211163E-1   -4.406413341293414E-3    8.525228569759663E-4
                         3.016352379369382E-3    3.831640904522142E-3   -4.003890978684910E-3   -6.783298498509735E-4   -4.419191352743716E-3    8.388982412730829E-4   -1.200179403770174E-1    4.406132135366028E-1

 1.212500000000000E9    -9.153953402284461E-2    4.348259100793723E-1   -3.574659334986578E-3    2.435076672575887E-3   -2.754557662731877E-3   -1.587969563177098E-4    4.569096478948113E-3    1.564962794478966E-3
                        -3.572029367215779E-3    2.474046386759544E-3   -1.078135395181929E-1    4.533969651006500E-1   -1.928610413133004E-3    1.077548780460694E-3   -3.144834657717185E-3    1.618530572679750E-3
                        -2.758097515613511E-3   -1.642622270293023E-4   -1.911556390179241E-3    1.048557632258060E-3   -8.834779145431683E-2    4.338730980333166E-1   -3.438035231548204E-3    2.785791051989523E-3
                         4.595596978146195E-3    1.564735390909522E-3   -3.117609622097500E-3    1.619495545293562E-3   -3.436568350870630E-3    2.773749562823487E-3   -1.128314116415602E-1    4.509828557206431E-1

 1.225000000000000E9    -8.565124583102297E-2    4.452483984629733E-1   -1.865279428515725E-3    3.218655694564016E-3   -1.895042744115910E-3    1.062394231714292E-3    4.518286558610470E-3   -1.326486718087173E-3
                        -1.876848894783805E-3    3.226293103474692E-3   -1.002568168818876E-1    4.638682494121830E-1   -1.188832037561571E-3    2.707103393216480E-3   -1.409471112505411E-3    2.577519104275326E-3
                        -1.918276780507347E-3    1.080168463815970E-3   -1.205421435348388E-3    2.704303087729310E-3   -8.278651048318598E-2    4.435157823360178E-1   -1.647784020874650E-3    3.605070415937277E-3
                         4.537117804733901E-3   -1.308699699945085E-3   -1.415228459257162E-3    2.558435829280883E-3   -1.671415503648873E-3    3.593323548294844E-3   -1.053038035554512E-1    4.613954199943500E-1

 1.237500000000000E9    -7.893474160103969E-2    4.563824473050628E-1   -6.496255241504066E-4    2.975895892276394E-3   -9.628371998635033E-4    1.337357277834692E-3    2.836305575890576E-3   -3.461280475001420E-3
                        -6.873803685493484E-4    2.979440375299400E-3   -9.228520962936608E-2    4.752466839200014E-1    8.967224485787439E-4    3.131323416748049E-3    2.439069354993843E-5    2.342259359052003E-3
                        -9.596437028479183E-4    1.357252380256406E-3    9.000984643561920E-4    3.114644943737796E-3   -7.650010754162628E-2    4.540535100663306E-1   -2.427343632015990E-4    3.283951926226603E-3
                         2.804565881660087E-3   -3.494250011016600E-3    2.135361706316242E-5    2.360522806252908E-3   -2.709829453770454E-4    3.271248765613774E-3   -9.690420407331994E-2    4.725502887333606E-1

 1.250000000000000E9    -7.006897702691992E-2    4.684851278154968E-1   -1.314157773669640E-4    2.781270114152562E-3   -5.330296760409959E-4    1.314236594398283E-3    4.552682150589692E-4   -4.220063955182120E-3
                        -1.266639575495279E-4    2.784329780326302E-3   -8.250171742803349E-2    4.872747905114968E-1    2.479356378851696E-3    1.766382833193722E-3    7.626976295344269E-4    1.739630310597124E-3
                        -5.178315294271403E-4    1.297095015645861E-3    2.456625388227309E-3    1.761663725663515E-3   -6.813772977430781E-2    4.653671248118906E-1    3.447185411164569E-4    2.919462442163135E-3
                         4.732544167053548E-4   -4.220180051111891E-3    7.533579627736624E-4    1.765089650016975E-3    3.104784082393121E-4    2.929640733991632E-3   -8.661448470651260E-2    4.837494775354114E-1

 1.262500000000000E9    -5.789116810026022E-2    4.799831795193941E-1    5.056444472344061E-4    3.021320133063385E-3   -2.761134166855517E-4    1.544509078549116E-3   -1.835659804181486E-3   -3.743794674939471E-3
                         5.043506542896922E-4    3.061700477588341E-3   -6.996747852696009E-2    4.980992943334041E-1    2.507160520586551E-3    3.156040410716137E-5    1.082615646843426E-3    1.338415274426315E-3
                        -2.721881041947410E-4    1.554614958525528E-3    2.496329973673166E-3    3.485499516998333E-5   -5.686900052727967E-2    4.759993259754916E-1    9.934380955316251E-4    2.997301708986735E-3
                        -1.818582876615875E-3   -3.734521668696675E-3    1.125140103751635E-3    1.380720783570114E-3    9.836926524132957E-4    2.981703072228680E-3   -7.412921854313557E-2    4.936460510626964E-1

 1.275000000000000E9    -4.343613155622740E-2    4.894549059230994E-1    1.764860035922655E-3    3.042788418427601E-3    4.819133889728451E-4    1.935686280625510E-3   -3.612649741451651E-3   -2.088399704771532E-3
                         1.744826592567939E-3    3.031282166632038E-3   -5.604864326137285E-2    5.065685195781221E-1    1.628826111900986E-3   -8.004941103488308E-4    1.677842430723198E-3    9.917687704236308E-4
                         4.812358563706180E-4    1.948329884587641E-3    1.633040118114912E-3   -7.903654111660520E-4   -4.394539469423636E-2    4.844414769346668E-1    2.180301633289217E-3    2.810154837606603E-3
                        -3.619345749138265E-3   -2.094544397333915E-3    1.693409453782752E-3    1.016269228836350E-3    2.191861857517482E-3    2.815916797662416E-3   -6.062412772335105E-2    5.011167539387740E-1

 1.287500000000000E9    -2.825621389902192E-2    4.967369063170668E-1    3.109910189399794E-3    2.096178128613914E-3    1.795868812757825E-3    1.648651209555167E-3   -4.140683722911642E-3    4.008332453972647E-4
                         3.131317677775881E-3    2.083115931869924E-3   -4.194948758659184E-2    5.130230942476602E-1    1.083543347904437E-3   -7.931226071257558E-4    2.279050623132763E-3    1.556925139883393E-4
                         1.783376815746973E-3    1.635195316223611E-3    1.090543448135628E-3   -8.016826159069690E-4   -3.101408959229550E-2    4.911826788213902E-1    3.430034107337000E-3    1.721568205079462E-3
                        -4.154104290910622E-3    4.187948404643424E-4    2.294614371611699E-3    1.219941129326064E-4    3.417695138263696E-3    1.733533399458793E-3   -4.707502749400993E-2    5.070119282513822E-1

 1.300000000000000E9    -1.329408894182548E-2    5.027988851876760E-1    3.681333455971039E-3    3.782797236226642E-4    2.680956880594368E-3    2.664440960840918E-4   -3.050141938985024E-3    2.745677171068346E-3
                         3.699422796976765E-3    3.790161499376904E-4   -2.785303453262480E-2    5.185637588048910E-1    1.074275280788810E-3   -9.011680556798736E-4    2.227541417892157E-3   -1.287049379103052E-3
                         2.700909648500285E-3    2.532229617898464E-4    1.072439286847795E-3   -9.110168522222570E-4   -1.813232365537169E-2    4.974652123656573E-1    3.829515284157595E-3   -5.817842715788099E-5
                        -3.014917969263634E-3    2.771273993644349E-3    2.199898003779559E-3   -1.299140404736742E-3    3.806001003879397E-3   -4.938916263661123E-5   -3.354762647847501E-2    5.123470600875143E-1

 1.312500000000000E9     1.727475916361397E-3    5.078546032096807E-1    3.132168167201378E-3   -1.276870543400662E-3    2.338057652546344E-3   -1.503802567311961E-3   -7.445648054963416E-4    3.896189334831290E-3
                         3.151116657881695E-3   -1.274720216194899E-3   -1.282558396616208E-2    5.234816102215728E-1    9.009807381972026E-4   -1.477257889658277E-3    1.073399199188734E-3   -2.454282342579574E-3
                         2.323038353171665E-3   -1.477662881609595E-3    8.915229363378224E-4   -1.470396683724603E-3   -4.548181374152954E-3    5.035343957859447E-1    3.115650209105582E-3   -1.651255034808266E-3
                        -7.171573558728485E-4    3.909899992774937E-3    1.043485622348866E-3   -2.475571320235833E-3    3.090842740465062E-3   -1.665917222142785E-3   -1.924610179458444E-2    5.173308451924199E-1

 1.325000000000000E9     1.705954677776517E-2    5.115993235421593E-1    1.975021151120430E-3   -2.118378193300540E-3    9.404034317005134E-4   -2.512690132884008E-3    1.663285887353932E-3    3.372883704615825E-3
                         1.976785093487703E-3   -2.095661556431509E-3    3.286018954160164E-3    5.272432973482830E-1    1.186752658620124E-4   -1.976604681392088E-3   -6.345926460534830E-4   -2.516613726812084E-3
                         9.074670618663015E-4   -2.502479035966697E-3    1.408627688828263E-4   -1.977466044242877E-3    1.020621836794906E-2    5.085473848362193E-1    1.834266224604874E-3   -2.436182820646991E-3
                         1.664958445462941E-3    3.353197087767220E-3   -6.358317994733233E-4   -2.520559519301098E-3    1.856943017660217E-3   -2.423631729545206E-3   -3.858416859102102E-3    5.212936414890361E-1

 1.337500000000000E9     3.272666942105687E-2    5.133808493584570E-1    9.226796552230605E-4   -2.139945265531919E-3   -6.661558627700408E-4   -2.382075701844089E-3    3.084903763610639E-3    1.644253208096035E-3
                         9.209193706900113E-4   -2.165190451720354E-3    1.965484578476758E-2    5.292212823227426E-1   -9.324563730823327E-4   -1.913362869988739E-3   -1.868339195482458E-3   -1.534879065431239E-3
                        -6.688657206291376E-4   -2.394156734874724E-3   -9.454192956544884E-4   -1.922314767627537E-3    2.562823758144167E-2    5.118027457600186E-1    7.674522632230476E-4   -2.448165477624775E-3
                         3.094710598035780E-3    1.637469528200509E-3   -1.858732396977938E-3   -1.537603366639134E-3    7.315150541212345E-4   -2.409132692341437E-3    1.209339082650414E-2    5.232396253578829E-1

 1.350000000000000E9     4.786432786807024E-2    5.128565013010312E-1    4.064756788171137E-4   -1.944845453113736E-3   -1.691695839620892E-3   -1.488227722129680E-3    3.238215137008467E-3   -4.723333145585141E-4
                         4.038734305524003E-4   -1.960368746986293E-3    3.539338831052991E-2    5.294889761750222E-1   -1.784159551114776E-3   -1.107721531667237E-3   -2.150835172204917E-3   -1.779813982903739E-4
                        -1.670982458248648E-3   -1.477650369501690E-3   -1.789615036626264E-3   -1.092394345068326E-3    4.098019225659034E-2    5.129267383626493E-1    1.080994336196819E-4   -2.192244452125615E-3
                         3.233253817669755E-3   -4.495848582797700E-4   -2.153655111344822E-3   -1.864551416237940E-4    1.260667812471487E-4   -2.196705728164347E-3    2.723811544984481E-2    5.233525400085166E-1

 1.362500000000000E9     6.201090800058628E-2    5.108555702924172E-1    4.623429305738070E-5   -2.006070665192374E-3   -1.983495376310285E-3   -3.588364647833449E-4    2.196529154039677E-3   -2.097766053231037E-3
                         2.830653168991973E-5   -2.035206381357966E-3    5.010302178659808E-2    5.284516738775280E-1   -1.958823152442563E-3    4.245915492625931E-5   -1.694850951528984E-3    8.240911699009416E-4
                        -2.002492071302429E-3   -3.463060679442462E-4   -1.933387579039596E-3    3.353287476008222E-5    5.556060310211777E-2    5.126660780507279E-1   -3.740315816904657E-4   -2.128576278715032E-3
                         2.215555348956270E-3   -2.079666894092624E-3   -1.702972106811980E-3    8.476792751609751E-4   -3.807663594552652E-4   -2.125100005838862E-3    4.122205309806190E-2    5.220798506553666E-1

 1.375000000000000E9     7.496008741928940E-2    5.082344913047337E-1   -6.728904336238483E-4   -2.173890882136465E-3   -1.745793478896756E-3    6.290281003433430E-4    6.235014175447430E-4   -2.789387232714640E-3
                        -6.469433307476692E-4   -2.171250714024321E-3    6.367474915099018E-2    5.265992073074954E-1   -1.394366746433387E-3    8.322573039481956E-4   -9.223720883993789E-4    1.409123239126434E-3
                        -1.737056929185630E-3    6.127771986894106E-4   -1.416020204569229E-3    8.607509211454534E-4    6.939839780932175E-2    5.115385555718711E-1   -1.073301203189224E-3   -2.049043166586237E-3
                         6.241268921615412E-4   -2.760065810263545E-3   -9.380383476582822E-4    1.385062124402710E-3   -1.059741163155153E-3   -2.039596790548048E-3    5.420014141451834E-2    5.203175684281478E-1

 1.387500000000000E9     8.732796182886339E-2    5.055076917920980E-1   -1.631225182121871E-3   -1.802279454170800E-3   -1.140478963208352E-3    1.301221530960970E-3   -9.906655557437587E-4   -2.475278934129582E-3
                        -1.649660379770489E-3   -1.829151608260606E-3    7.643337453516542E-2    5.243284493115306E-1   -6.903194773274316E-4    1.060220174857040E-3   -1.366591068870014E-4    1.533319847561231E-3
                        -1.128827718671136E-3    1.303682795020434E-3   -6.794725742584470E-4    1.076004815657279E-3    8.282367854881319E-2    5.099354989354068E-1   -1.899222709745689E-3   -1.502751486719487E-3
                        -9.870204371019093E-4   -2.486768312560769E-3   -1.292216320084635E-4    1.505457127613862E-3   -1.908844726485788E-3   -1.497758507025715E-3    6.706722007976926E-2    5.180787329961696E-1

 1.400000000000000E9     9.939669644564693E-2    5.024187485922633E-1   -2.266889108293436E-3   -7.816840550811627E-4   -3.765913750130595E-4    1.591492195807711E-3   -2.061542330153606E-3   -1.402218424193994E-3
                        -2.263518952490132E-3   -7.964618700099621E-4    8.867838533905914E-2    5.214244068855584E-1   -3.068307313645919E-4    9.549538922421828E-4    5.256362113722312E-4    1.305599135435003E-3
                        -3.720156340653554E-4    1.587127917990805E-3   -3.023696875069170E-4    9.223980467354627E-4    9.607366449439446E-2    5.074623157370501E-1   -2.317072159096051E-3   -4.787801337808684E-4
                        -2.091140332784571E-3   -1.428584810485048E-3    5.325508018506849E-4    1.288626646034841E-3   -2.338547175869739E-3   -4.729283029848362E-4    7.979654091837408E-2    5.151605806375521E-1

 1.412500000000000E9     1.108722352271643E-1    4.990102523978591E-1   -2.165216733472057E-3    3.536426378747537E-4    3.924270333126910E-4    1.535971344516822E-3   -2.395528850261522E-3    2.046887772469248E-5
                        -2.150050030890405E-3    3.211931809458494E-4    1.005763391977864E-1    5.180851625362369E-1   -2.007737217733946E-4    9.343773080763825E-4    1.029348253844868E-3    8.651907688889543E-4
                         3.928787652027903E-4    1.564751125813815E-3   -1.877363042903784E-4    9.416959270903142E-4    1.090766328367516E-1    5.041417384099955E-1   -2.036136942045908E-3    6.068591245542135E-4
                        -2.410104357882092E-3    1.177678649592343E-5    1.035723638904559E-3    8.567529765186784E-4   -2.038157472275190E-3    6.127459136490242E-4    9.181597284173472E-2    5.115948651574347E-1

 1.425000000000000E9     1.212142694673640E-1    4.953917980384622E-1   -1.455173745499971E-3    1.031545887886587E-3    1.112252924096674E-3    1.148395511726331E-3   -1.924450948398309E-3    1.322102153799449E-3
                        -1.469468508318581E-3    1.033564957416622E-3    1.118418686412434E-1    5.145935015357587E-1    9.712891341199453E-5    1.092585776439186E-3    1.251990613014115E-3    2.557871394114339E-4
                         1.120088468129543E-3    1.139702374053958E-3    8.300481010670151E-5    1.113268142181152E-3    1.209755570275828E-1    5.003013593581171E-1   -1.302028529569493E-3    1.198578034800007E-3
                        -1.917094225669432E-3    1.329505094819152E-3    1.256608755715789E-3    2.508006033479122E-4   -1.309487989078158E-3    1.201327823557631E-3    1.026241769357979E-1    5.079820962759272E-1

 1.437500000000000E9     1.303984514942828E-1    4.921568524853127E-1   -7.846231720122287E-4    1.141666854282182E-3    1.574094475546325E-3    4.052919423787572E-4   -7.751784333159963E-4    2.115382528237200E-3
                        -8.214597550051806E-4    1.140672659471591E-3    1.223525722242898E-1    5.114005049953206E-1    6.404706252957294E-4    1.116122377319122E-3    1.218220868390945E-3   -3.753966372583762E-4
                         1.571145017903357E-3    3.893778086326878E-4    6.403621680440173E-4    1.121458523948369E-3    1.317541322998579E-1    4.966891341586179E-1   -6.601513892459315E-4    1.216022740872515E-3
                        -7.888312044221197E-4    2.122930174180927E-3    1.211033243149259E-3   -3.624206859894123E-4   -6.239269641147076E-4    1.230170526450336E-3    1.125916337599118E-1    5.050349956680585E-1

 1.450000000000000E9     1.392067614618895E-1    4.899236234655005E-1   -4.380805634031970E-4    1.040020106564858E-3    1.518355862715254E-3   -5.011987387725585E-4    6.070572326321601E-4    2.104327580916900E-3
                        -4.160889736532348E-4    1.070755670753291E-3    1.325406119228628E-1    5.087742204010494E-1    1.181790267238290E-3    6.687421865769474E-4    8.172769392242991E-4   -9.669637210463913E-4
                         1.527307211659673E-3   -5.053673345966144E-4    1.187558474981829E-3    6.536800316678797E-4    1.418552707819331E-1    4.937074352352518E-1   -2.934456398248446E-4    1.071146218574498E-3
                         6.119502376890399E-4    2.097414797106056E-3    8.181568120638493E-4   -9.450684963007143E-4   -2.749973948696931E-4    1.074306334836307E-3    1.223216036008730E-1    5.027509767812776E-1

 1.462500000000000E9     1.482444024145061E-1    4.881970361129780E-1   -1.881579580430003E-4    1.073320327623541E-3    9.329652392607007E-4   -1.226200634972262E-3    1.712325182967020E-3    1.264263094138203E-3
                        -2.113873917409191E-4    1.059708777703110E-3    1.427419787897808E-1    5.065266725448728E-1    1.318000265233768E-3   -6.234819859079244E-5    1.419934547317630E-4   -1.198170055147801E-3
                         9.401197402510923E-4   -1.223000638588694E-3    1.320990354611827E-3   -6.417882165689246E-5    1.517937602354802E-1    4.912399165260788E-1   -9.775568025499222E-5    9.990719621295351E-4
                         1.679358611522524E-3    1.228156193180584E-3    1.627162780384463E-4   -1.204661298674921E-3   -1.001591577258904E-4    1.009814644494384E-3    1.321792229342079E-1    5.006244662578746E-1

 1.475000000000000E9     1.575484453464924E-1    4.865299954064750E-1    1.355094894078292E-4    1.130271649374389E-3    5.606102547293811E-5   -1.426061538488910E-3    1.946314117019027E-3   -5.688851202267578E-5
                         1.234963381212486E-4    1.153742143329640E-3    1.529642029076649E-1    5.045006007314452E-1    9.704263834432927E-4   -6.848733810684776E-4   -4.874668504391225E-4   -1.025325419924677E-3
                         5.588349272243896E-5   -1.428397997432736E-3    9.805847659318792E-4   -6.943649074303330E-4    1.617539009112676E-1    4.888987579470958E-1    1.769799485242698E-4    1.059295238034199E-3
                         1.962459911887139E-3   -5.289862965782085E-5   -5.123017392498427E-4   -1.017605209724420E-3    1.510921545711970E-4    1.046656096250648E-3    1.420193354435802E-1    4.982623140535064E-1

 1.487500000000000E9     1.669171986110103E-1    4.848031716813540E-1    5.750223600952136E-4    1.025719344077871E-3   -6.710757086592576E-4   -1.115994693773341E-3    1.416946839679009E-3   -1.086592683755747E-3
                         5.822757983785798E-4    1.018085068341705E-3    1.630851290459416E-1    5.023337440281233E-1    4.276375060558659E-4   -9.072226732902139E-4   -8.680202225147027E-4   -5.206522217892524E-4
                        -6.788950916307012E-4   -1.098593256681394E-3    4.458802130498140E-4   -9.112554458708343E-4    1.715968828136174E-1    4.864681168068175E-1    5.493409156790409E-4    9.679015197087082E-4
                         1.393997372248799E-3   -1.128991886098189E-3   -8.635845914698758E-4   -5.128738100757663E-4    5.449323014770978E-4    9.745166513842249E-4    1.516610561876311E-1    4.957624542797314E-1

 1.500000000000000E9     1.765427671040846E-1    4.831541197594746E-1    8.858067691127614E-4    6.417168623363344E-4   -1.009649544791906E-3   -4.929535480477812E-4    3.935708794572213E-4   -1.566092075506318E-3
                         8.956598584112792E-4    6.386386118210243E-4    1.730619318915148E-1    5.002048880298947E-1    3.997751983223403E-6   -7.930078525179297E-4   -8.811342078045974E-4    4.533297599339207E-5
                        -9.909994088033048E-4   -5.264273540303522E-4   -1.770861199101722E-6   -7.884887988529904E-4    1.812589565524129E-1    4.842154751552110E-1    8.669693514137996E-4    5.832474531935644E-4
                         3.954237550635075E-4   -1.563986470911421E-3   -8.723994157887983E-4    2.616856212640380E-5    8.505063054733347E-4    5.901593906111163E-4    1.612658318884742E-1    4.935652764241493E-1

 1.512500000000000E9     1.868824220636358E-1    4.818169830374976E-1    9.505054999012320E-4    1.243275524751524E-4   -9.774595612247632E-4    5.947749548584197E-5   -5.541229969962781E-4   -1.360533260095908E-3
                         9.429189791953490E-4    1.501848378543728E-4    1.835879291075290E-1    4.982624111022622E-1   -1.646468599472568E-4   -6.193371845914077E-4   -6.279214629117927E-4    4.128366310246194E-4
                        -9.969166363866205E-4    6.191177766236953E-5   -1.873674910981213E-4   -6.084253577517751E-4    1.911520410821171E-1    4.822470922173180E-1    8.997345874767082E-4    1.710916852853720E-4
                        -5.226653568548512E-4   -1.342365534556717E-3   -6.556589173888769E-4    4.004855689556151E-4    8.912614889005965E-4    1.670161543267885E-4    1.714601827140418E-1    4.917549782696252E-1

 1.525000000000000E9     1.979602455152799E-1    4.805711459362141E-1    7.381978896088978E-4   -1.659219906748338E-4   -7.465071939642601E-4    4.324206711075622E-4   -1.058053788704338E-3   -6.791044782643009E-4
                         7.328384959414968E-4   -1.625179066827338E-4    1.947104836028114E-1    4.963012225692506E-1   -2.526608129701710E-4   -4.942253057605268E-4   -3.609612399051762E-4    5.823607955321494E-4
                        -6.987435725342267E-4    4.484358321066071E-4   -2.633176261030896E-4   -5.126573273445906E-4    2.017379958807797E-1    4.803656463244884E-1    7.085738609479436E-4   -1.224065017560438E-4
                        -1.062416225410602E-3   -7.034453915083569E-4   -3.272109710361946E-4    5.572576159197587E-4    7.262474028061237E-4   -1.242832506246569E-4    1.823516861526333E-1    4.902344448781482E-1

 1.537500000000000E9     2.099189031259511E-1    4.790938912502227E-1    4.956440750872317E-4   -2.774971455543088E-4   -4.098079348178129E-4    6.321911023018221E-4   -1.135289828036829E-3    3.168581624909549E-5
                         4.753289789080054E-4   -2.864730839032063E-4    2.066182429320688E-1    4.941051769334919E-1   -4.266320011426509E-4   -4.392995827439257E-4   -7.540220587148323E-5    5.796769061713275E-4
                        -4.253039805646102E-4    6.494336396502694E-4   -4.335532478500298E-4   -4.511609830579290E-4    2.129902024781060E-1    4.782768161179839E-1    5.598177792687530E-4   -2.065727890216924E-4
                        -1.123212212239850E-3    2.655134055397245E-5   -5.154443254282173E-5    5.932681441774250E-4    5.509687867679686E-4   -1.965554378825703E-4    1.939860116407004E-1    4.884901338273477E-1

 1.550000000000000E9     2.224135834266337E-1    4.769337238497349E-1    3.791274498296205E-4   -2.687339790539344E-4   -8.381045387102708E-5    7.027096585588206E-4   -7.967959371551779E-4    5.556160424242583E-4
                         3.844881458728744E-4   -2.651741527533131E-4    2.191203170958958E-1    4.914198876802378E-1   -6.235844823820481E-4   -2.793132249380590E-4    1.904370983786128E-4    5.091040919905234E-4
                        -7.839064657639927E-5    6.888345117115862E-4   -6.163988643949555E-4   -2.671240364951061E-4    2.250576649724083E-1    4.756996049298506E-1    5.025795346047707E-4   -2.439074736549618E-4
                        -8.041076855862263E-4    5.551668521876853E-4    2.098753578351299E-4    5.039387420836526E-4    5.113291062726422E-4   -2.524335799993154E-4    2.059850136931153E-1    4.863912499884058E-1

 1.562500000000000E9     2.352898024421176E-1    4.742280224608347E-1    3.776095311979960E-4   -3.078379882645593E-4    2.054487889461417E-4    6.254622973334343E-4   -3.521148553122411E-4    7.699261766197817E-4
                         3.856666130433441E-4   -3.095476369913175E-4    2.320969877467695E-1    4.881310787521072E-1   -6.753744402142676E-4    7.194658016884549E-5    3.927048839628537E-4    3.323161597644708E-4
                         2.371368793617513E-4    6.482837509238296E-4   -7.005991074661455E-4    8.315987302971785E-5    2.377093587442677E-1    4.727130443972281E-1    4.790652024996084E-4   -4.123699552278855E-4
                        -3.513637680646656E-4    7.692238755315934E-4    3.726812103964781E-4    3.522045511177048E-4    4.729476629892055E-4   -4.074800657995635E-4    2.183337168881432E-1    4.836766516041341E-1

 1.575000000000000E9     2.484807313369214E-1    4.711363379404356E-1    3.064339066870517E-4   -4.912987767528396E-4    5.150739310617251E-4    4.435488923899039E-4    8.589197289567346E-5    7.805821101840704E-4
                         3.184733495496801E-4   -4.758007178094534E-4    2.455248161901407E-1    4.843842710691517E-1   -5.216268929064180E-4    3.846343914993001E-4    4.739105864590396E-4    1.269169834034838E-4
                         5.167841193082825E-4    4.387720055780300E-4   -5.312125533939745E-4    3.854508599560458E-4    2.508534429213460E-1    4.693581159505884E-1    3.165289376706954E-4   -5.862024927504846E-4
                         8.397798400452025E-5    7.722627759004469E-4    4.809263709105136E-4    1.264232271378986E-4    3.277600925159942E-4   -6.080594057674877E-4    2.310832168096904E-1    4.804260656094202E-1

 1.587500000000000E9     2.619615982521865E-1    4.673104379085368E-1    7.183054135870543E-5   -6.024153716492356E-4    6.477173206354372E-4    1.337324365505196E-4    4.159169631669450E-4    5.768163452369227E-4
                         8.643472363844454E-5   -5.957377761067842E-4    2.591680883593201E-1    4.799401105738295E-1   -1.942237990921966E-4    5.193333788325226E-4    4.469405337840578E-4   -1.145922069696954E-4
                         6.355525929160392E-4    1.218511428030287E-4   -2.054267030598997E-4    5.337725857378642E-4    2.644946743340971E-1    4.655927299305486E-1    5.759444063443901E-6   -6.736617367735531E-4
                         4.058448958166883E-4    5.687489897107068E-4    4.416556065337739E-4   -1.328146014105463E-4    3.312565268962205E-5   -6.893123188146823E-4    2.442932799718405E-1    4.764731365848797E-1

 1.600000000000000E9     2.759354233036215E-1    4.625364166916675E-1   -1.975406190384644E-4   -5.429681877533975E-4    5.952423990059068E-4   -2.170026397111371E-4    6.234301378092726E-4    2.803778136040509E-4
                        -2.249489835306537E-4   -5.470240333680554E-4    2.733035650674509E-1    4.744592212148183E-1    3.870082853296116E-5    4.463340682411020E-4    2.908073828168905E-4   -2.967233959659419E-4
                         5.731110167827477E-4   -2.126617676838531E-4    3.719384856860441E-5    4.501801642034634E-4    2.786479303886886E-1    4.610943174209861E-1   -2.668864481236458E-4   -5.772911401628150E-4
                         6.214899996781901E-4    2.940653724743683E-4    3.130340542627562E-4   -3.044015261914130E-4   -2.813396314945124E-4   -5.758857078309469E-4    2.580432814804494E-1    4.713646268190795E-1

 1.612500000000000E9     2.902964662068532E-1    4.567100562323145E-1   -3.703721021199922E-4   -3.553745610636554E-4    3.534842298729572E-4   -4.493547671631460E-4    6.644843689090978E-4   -7.169123247663204E-5
                        -3.810798547486829E-4   -3.520300075278986E-4    2.876465933016828E-1    4.679137784756914E-1    1.460676458331421E-4    3.199148412698818E-4    9.881097004146580E-5   -3.814410564929387E-4
                         3.742639354990309E-4   -4.579348120076822E-4    1.462235230753125E-4    3.023392876328891E-4    2.931145553561640E-1    4.556243706829226E-1   -4.357462046035432E-4   -3.326919694722065E-4
                         6.771250129929849E-4   -8.837676092169044E-5    8.482171496696459E-5   -3.661658519818489E-4   -4.261972831618574E-4   -3.590970406314322E-4    2.722066163667728E-1    4.651190371093723E-1

 1.625000000000000E9     3.049654637671216E-1    4.494326323129408E-1   -3.817310020751414E-4   -1.323952794045831E-4    8.099282352865543E-5   -5.330912666555536E-4    5.073016811831106E-4   -4.208766100902418E-4
                        -3.945697366572686E-4   -1.290279491354664E-4    3.022703204369868E-1    4.601316746511457E-1    1.657810626854914E-4    2.350763018353561E-4   -1.040084828632157E-4   -3.102578545672022E-4
                         7.164170077347006E-5   -5.408239472945814E-4    1.600003797600788E-4    2.492061321803602E-4    3.076445709277499E-1    4.489941365502959E-1   -4.066154990692909E-4   -1.302506485511175E-4
                         5.008800450404901E-4   -4.071370204511812E-4   -1.101038727452744E-4   -3.335036907016408E-4   -4.174674653496591E-4   -1.305089989255268E-4    2.865497754658096E-1    4.577304649691019E-1

 1.637500000000000E9     3.195199214000176E-1    4.407017016629840E-1   -3.306248271617977E-4    2.766880356394758E-6   -2.042642298335515E-4   -4.191489820447045E-4    1.928107257284815E-4   -6.125195661486008E-4
                        -3.449093205151514E-4    3.244654316984799E-7    3.167686968620508E-1    4.511171240516536E-1    2.316283337018609E-4    2.143616281510558E-4   -2.213338540740431E-4   -1.931668371604665E-4
                        -1.939793010687362E-4   -4.256849094908804E-4    2.120480050295587E-4    2.088746887001629E-4    3.220634592998182E-1    4.411576744040215E-1   -3.437468943500968E-4   -2.951704844056762E-5
                         1.941771222454785E-4   -5.974827644556995E-4   -2.249024634079937E-4   -2.074635266944195E-4   -3.546366230223638E-4   -2.803184215174039E-5    3.009136956642156E-1    4.494212878977833E-1

 1.650000000000000E9     3.340146160093572E-1    4.308339903344449E-1   -2.778066895111333E-4    3.517711636909771E-5   -3.484100339365321E-4   -2.572630587578327E-4   -1.990540461337806E-4   -5.704370695625465E-4
                        -3.013800049088086E-4    3.301083818909930E-5    3.312259129204596E-1    4.409393761442700E-1    2.888751692888794E-4    1.147588422476680E-4   -2.202600108664400E-4   -8.446187969588943E-5
                        -3.410376194179453E-4   -2.331982004082559E-4    3.095416564634653E-4    1.243864609999891E-4    3.365455195229429E-1    4.321233080274968E-1   -3.386006181965254E-4    4.243839079370859E-5
                        -1.907898426988064E-4   -5.919874753028117E-4   -2.269755290082143E-4   -5.099665503538354E-5   -3.214064026005181E-4    3.678826375722572E-5    3.151300731414701E-1    4.401911282156641E-1

 1.662500000000000E9     3.482559181785618E-1    4.199744824059737E-1   -2.903843708396914E-4    1.148026134703005E-4   -3.534529420998742E-4   -4.816437317496511E-5   -4.397132624066574E-4   -3.476962007322076E-4
                        -2.567246350285006E-4    1.008424283972043E-4    3.454647105599572E-1    4.295231481720470E-1    3.235002430694371E-4   -2.676867627837397E-5   -2.088621751813429E-4    1.823736633750657E-5
                        -3.471165297475443E-4   -4.443691392468062E-5    3.198589372248531E-4   -2.957422826548664E-5    3.509405704009764E-1    4.215874078312442E-1   -3.454417284961224E-4    1.315891821846857E-4
                        -4.675530123002573E-4   -3.671117880812008E-4   -1.851767801857098E-4    6.005417849160184E-6   -3.248949490300233E-4    1.260940721627938E-4    3.290157865175209E-1    4.296886223537570E-1

 1.675000000000000E9     3.620728537439532E-1    4.077809330084872E-1   -2.089645575732800E-4    2.199984818855306E-4   -2.930158839080204E-4    1.005835963814327E-4   -5.347224429554666E-4   -2.570076677304950E-5
                        -2.135217849664574E-4    2.152332561200613E-4    3.590053359872177E-1    4.166511531915015E-1    2.526982429860212E-4   -1.520349418752157E-4   -1.597790561707575E-4    6.770757721136644E-5
                        -2.978537548496144E-4    1.014049083834706E-4    2.723086264523764E-4   -1.802813403216581E-4    3.651527920494980E-1    4.096054772591734E-1   -2.563430010457729E-4    2.850615174329743E-4
                        -5.547446281109441E-4   -4.620359584091973E-5   -1.458512916787132E-4    8.173505697077306E-5   -2.734734030870054E-4    2.721180964533248E-4    3.421463258296331E-1    4.178034759559870E-1

 1.687500000000000E9     3.752516348800454E-1    3.945064761488750E-1   -1.190533029019291E-4    3.052874021793220E-4   -2.133090051601456E-4    1.974698892279261E-4   -4.407368551875495E-4    2.807922319293358E-4
                        -1.098958696824260E-4    2.888104972255164E-4    3.717661645988991E-1    4.025465428215201E-1    1.219910332905191E-4   -2.470626260051627E-4   -1.198293895649851E-4    1.150979638552815E-4
                        -2.160887045903043E-4    1.862937344971511E-4    1.250228252697971E-4   -2.381887420583337E-4    3.789084375596617E-1    3.961310467383107E-1   -1.086905754477597E-4    3.345462833581658E-4
                        -4.188818977267419E-4    2.602087202508238E-4   -1.234592227809245E-4    1.169323261090099E-4   -1.093748642854381E-4    3.442470853683441E-4    3.545067990577037E-1    4.045580088912070E-1

 1.700000000000000E9     3.875358280480353E-1    3.800836979178752E-1    1.636443995989723E-5    3.064109803447284E-4   -1.143856474934476E-4    2.520969739320241E-4   -1.824195087223490E-4    4.249047761781905E-4
                         3.639222823474428E-5    3.167403644845537E-4    3.836885384088090E-1    3.872562937147001E-1   -1.928369475058691E-6   -2.073502792478675E-4   -7.555980045461176E-5    1.494711189896167E-4
                        -9.208993443780131E-5    2.409987344418778E-4    2.149171811427037E-5   -2.173569583076728E-4    3.920396499590006E-1    3.814490667792030E-1    6.615437818136207E-5    3.095767270128859E-4
                        -2.034273937711640E-4    4.403154640059335E-4   -5.832501307907046E-5    1.469295049907621E-4    6.814282299348251E-5    3.169850971889383E-4    3.660295903163172E-1    3.900713225106415E-1

 1.712500000000000E9     3.989064911890866E-1    3.648330123259692E-1    1.313758332885259E-4    2.321260967152375E-4    1.145726004591695E-5    2.431695193934690E-4    7.296929650446891E-5    4.297756373468653E-4
                         1.107336477874503E-4    2.122636872027665E-4    3.944593753243472E-1    3.708532330140629E-1   -2.997494437723624E-5   -1.416839629266161E-4   -1.304160499099938E-5    1.781684572818259E-4
                         7.736517556154418E-6    2.488686240746171E-4   -5.865862668188777E-5   -1.271624562578740E-4    4.042616125850031E-1    3.657597643616017E-1    1.708775055381847E-4    2.084829115122406E-4
                         6.731398360241387E-5    4.140754399505750E-4   -2.523657849954847E-5    1.798955351785866E-4    1.494467651816910E-4    2.132858257690271E-4    3.766282925287268E-1    3.744256740106860E-1

 1.725000000000000E9     4.090371041636957E-1    3.485156495888116E-1    1.561366079512549E-4    1.443766286983998E-4    1.048574148887470E-4    1.913689850586049E-4    2.712455306250903E-4    2.722377364785338E-4
                         1.629820586365708E-4    1.163659756831733E-4    4.041337920951537E-1    3.535485648052464E-1   -3.392972154420618E-5   -1.002615451112369E-4    6.750884155301420E-5    1.731479939555577E-4
                         1.046153545934146E-4    2.078971716832544E-4   -4.025682806389121E-5   -9.721429861197818E-5    4.155020041248335E-1    3.491377196967272E-1    1.865924476077743E-4    9.320643185958344E-5
                         2.371178976120477E-4    2.869137021976551E-4    5.702587194628912E-5    1.707267626630636E-4    1.711915303655138E-4    9.579642837775174E-5    3.863884704494441E-1    3.578508354059022E-1

 1.737500000000000E9     4.182628389473120E-1    3.311266125710650E-1    1.739901463513579E-4    2.956335667199532E-5    1.749683202645487E-4    1.193504215090330E-4    3.510127412784371E-4    8.567494782324119E-5
                         1.519327475465015E-4    1.803881308321846E-5    4.126581385552147E-1    3.352222341589954E-1   -3.521724759673697E-5   -1.017198625379079E-4    1.245421657614924E-4    1.564238115266924E-4
                         1.765867523648007E-4    1.266190410781287E-4   -5.138972136892511E-5   -1.011130675043251E-4    4.255094619122390E-1    3.315852025981317E-1    1.741231420064754E-4    7.038562029587577E-6
                         3.616172416067399E-4    9.358022111885637E-5    1.401876864819548E-4    1.319361685787010E-4    1.649022380430484E-4    1.298755069283230E-5    3.951016008620603E-1    3.404164433643893E-1

 1.750000000000000E9     4.262770576160453E-1    3.126723214131024E-1    1.422303960110158E-4   -4.218806536841691E-5    1.937883431510608E-4    9.231139143218703E-6    3.017305466014154E-4   -8.625296746414990E-5
                         1.615750584136409E-4   -1.625486840765232E-5    4.198767226481270E-1    3.159613144660698E-1   -6.184700623347461E-5   -1.386694970593880E-4    1.873065397637928E-4    5.660785034367491E-5
                         2.074697660616042E-4    2.240668556120341E-5   -7.647361605148872E-5   -1.008084829015271E-4    4.341777471438915E-1    3.131581655607569E-1    1.532427634583730E-4   -4.689151970115796E-5
                         3.317654627393577E-4   -8.741559023436297E-5    2.055495368689416E-4    7.086533772323280E-5    1.424147686796742E-4   -3.280199806778521E-5    4.024716691008508E-1    3.223206226720371E-1

 1.762500000000000E9     4.330308499547565E-1    2.931836086311608E-1    1.251920631523976E-4   -6.730294328369188E-5    1.672396858574934E-4   -7.970872170535225E-5    2.269904282074693E-4   -2.419009729485167E-4
                         1.251951074197710E-4   -6.020474539486506E-5    4.255510047377554E-1    2.960398392093856E-1   -1.197201891671591E-4   -8.190821946371793E-5    1.918272122076357E-4   -2.119152716103144E-5
                         1.713984168382315E-4   -3.605440088494505E-5   -1.496544229638349E-4   -8.961495239127927E-5    4.413572806696401E-1    2.938899542542627E-1    9.288511406646344E-5   -6.957639328485458E-5
                         2.243545438889207E-4   -2.359952775545712E-4    2.117328017452812E-4   -4.952826248633580E-5    1.122709726311601E-4   -8.559292359152093E-5    4.084393751659794E-1    3.037472830194867E-1

 1.775000000000000E9     4.383562490342922E-1    2.732487491158650E-1    9.233624699842046E-5   -1.311755263469393E-4    1.360634566741414E-4   -1.103394848207045E-4    6.379000992020505E-5   -2.786232898752017E-4
                         8.593732241590188E-5   -1.507701968110204E-4    4.296072043108651E-1    2.756162508861578E-1   -1.521822250982381E-4   -3.534379603660709E-5    1.908946221952255E-4   -1.202717804817622E-4
                         1.125725241527137E-4   -1.297406427593745E-4   -1.465069704808663E-4   -2.813534809160280E-5    4.469117510338298E-1    2.738963954918846E-1    5.034513034811712E-5   -1.199388146005978E-4
                         3.893749975186487E-5   -2.968332086077614E-4    1.854440894447192E-4   -1.106000261676655E-4    3.351303744330118E-5   -1.126954151662455E-4    4.127550035886220E-1    2.848673890435626E-1

 1.787500000000000E9     4.422796208366985E-1    2.528685381597929E-1   -7.590509519064584E-6   -1.351385358991349E-4    6.769470012797693E-5   -1.445893493665746E-4   -8.668642654417436E-5   -2.931276853485460E-4
                        -4.668492650345534E-6   -1.614270886495991E-4    4.318518790205377E-1    2.546495304589136E-1   -1.496467619726428E-4    5.066113508553275E-5    4.854563996050153E-5   -1.724692059214215E-4
                         5.844888768581208E-5   -1.426146184176568E-4   -1.555672224774473E-4    2.987744450277486E-5    4.508287432857346E-1    2.532636154646068E-1   -2.719329690149821E-6   -8.994076827391140E-5
                        -9.418779667451592E-5   -2.753328723923395E-4    9.923398209549335E-5   -2.015907895869965E-4   -3.334809100204715E-5   -1.030592570592519E-4    4.154110761687581E-1    2.655972724809678E-1

 1.800000000000000E9     4.448066234580226E-1    2.322229997074105E-1   -7.313992893817687E-5   -1.042740723171214E-4    1.067031665206027E-5   -1.303790738677375E-4   -2.218711070042083E-4   -1.596037353995575E-4
                        -8.825800251161484E-5   -1.239815365078812E-4    4.322734663640684E-1    2.334134309760912E-1   -1.378712151571950E-4    7.673570246991518E-5   -1.019207589226311E-5   -2.102044907501400E-4
                         2.039410183324221E-5   -1.444854664577837E-4   -1.138440961017133E-4    9.414926300254244E-5    4.532961234710284E-1    2.321355828774679E-1   -9.481296424282427E-5   -5.401873684101494E-5
                        -2.172606213652153E-4   -1.706912707642625E-4   -2.607436576808975E-6   -2.254991944279419E-4   -9.977531100091679E-5   -3.462977799467974E-5    4.163807523577552E-1    2.459998848904387E-1

 1.812500000000000E9     4.457186982248660E-1    2.114416321059212E-1   -1.197546083721690E-4   -4.857973553862158E-5   -3.232713671229552E-5   -1.219846558745749E-4   -2.461836697861997E-4    1.197391717023238E-6
                        -1.644958493072099E-4   -1.923075073625946E-5    4.307924116553373E-1    2.119821581918687E-1   -9.041289998984227E-5    1.266271718011079E-4   -1.081211830723202E-4   -2.030219838242314E-4
                        -6.537140089499366E-5   -1.637973297319377E-4   -8.357580931041526E-5    1.074882947125568E-4    4.543757567133047E-1    2.106176512044185E-1   -9.890092875460308E-5    4.128512439272996E-5
                        -2.504809510416012E-4   -3.657183971107019E-5   -1.077830488965977E-4   -1.950101764078357E-4   -1.043875295061365E-4    2.898522997138225E-5    4.158851545951898E-1    2.260688431591794E-1

 1.825000000000000E9     4.449922239901573E-1    1.906922272710799E-1   -1.039413802889795E-4    6.412397882435441E-5   -1.122114895608701E-4   -1.570841247163481E-4   -2.281775991545957E-4    9.310707941484559E-5
                        -1.566357594345847E-4    5.781945114024846E-5    4.275479905549662E-1    1.907336737193465E-1   -6.218769363567320E-5    1.460902666391060E-4   -2.008348074901550E-4   -9.659701872859604E-5
                        -1.014144397809592E-4   -1.086392745464394E-4   -6.965959501413732E-5    1.608287008687824E-4    4.537748955736164E-1    1.890108766844855E-1   -5.639159150983488E-5    8.451136424165202E-5
                        -2.368745891125966E-4    1.196570155829785E-4   -2.154793927488138E-4   -1.331029786703810E-4   -5.944212962815663E-5    7.650929023062467E-5    4.138519828354565E-1    2.059645447290951E-1

 1.837500000000000E9     4.423225444385216E-1    1.699152520058270E-1   -7.345951186305340E-5    1.270578512295574E-4   -1.579316593207764E-4   -7.689396437144530E-5   -1.386109596752237E-4    1.992732355399313E-4
                        -7.440144026592445E-5    1.308547869577429E-4    4.223378140538349E-1    1.699474320495159E-1   -5.596674726199943E-6    1.845985380225470E-4   -2.682542496299018E-4   -4.346078561913686E-7
                        -1.795179754037169E-4   -7.067039472727224E-5   -1.536440535352939E-5    1.824505808500945E-4    4.516518040901869E-1    1.675569835606867E-1    2.616948571978950E-5    1.067462591282411E-4
                        -1.237869987218315E-4    2.529848260124950E-4   -2.654917420838413E-4    1.244448151898767E-5    4.780430500082828E-6    1.169112005247454E-4    4.104272117769352E-1    1.860575858057908E-1

 1.850000000000000E9     4.378211071523192E-1    1.493764703892795E-1    6.772288046969727E-6    1.245500766267049E-4   -2.040877535024368E-4    2.489577818357669E-5    1.438068340608666E-5    2.455787576669008E-4
                         8.713091543774956E-6    1.461424426897642E-4    4.151875846203755E-1    1.498312931239255E-1    1.210121246152426E-4    1.570202944870646E-4   -2.254421990711113E-4    1.249422721652665E-4
                        -2.072163955082284E-4    5.863700211503050E-6    9.845643053606454E-5    1.731720036160294E-4    4.478424076932133E-1    1.466120048613848E-1    6.408193759869484E-5    9.900251257839681E-5
                         2.949424802579087E-5    2.578619821079254E-4   -2.106655840116950E-4    1.662075063145964E-4    8.044303036731885E-5    1.027537929819018E-4    4.054413284535271E-1    1.666486729371937E-1

 1.862500000000000E9     4.315414196505400E-1    1.290127650847493E-1    9.050800189967934E-5    1.239285990043496E-4   -1.842429868515440E-4    1.267469463507401E-4    1.223763657307055E-4    2.179768807690992E-4
                         7.505283610157792E-5    1.168935147069076E-4    4.063892169285145E-1    1.306588899446565E-1    1.803833159143943E-4    1.297011541065412E-4   -1.360471486458862E-4    2.473463012026521E-4
                        -1.956644107543712E-4    1.340065833833730E-4    1.573205476081378E-4    1.199599533017533E-4    4.424250510437238E-1    1.261355344299701E-1    1.204878836312047E-4    5.760556244367166E-5
                         1.464154409135213E-4    2.113753015618238E-4   -1.271050153675704E-4    2.452155498164145E-4    1.102631528761478E-4    4.057873339194208E-5    3.988059237057860E-1    1.479328726788890E-1

 1.875000000000000E9     4.233653668173449E-1    1.090739351150614E-1    1.493376605423433E-4    4.372734469382272E-5   -8.663228208410000E-5    2.346249558507877E-4    2.114187092943894E-4    1.025871728943250E-4
                         1.353208519613478E-4    7.616988355594760E-5    3.957818151858609E-1    1.123942570495953E-1    2.033969645259978E-4    6.852616276982079E-5   -3.864981568604932E-6    2.697266211941670E-4
                        -7.879014427191161E-5    2.439414375144710E-4    1.690698378827259E-4    3.525575665260982E-5    4.351441184290058E-1    1.062321463065347E-1    1.286357726400736E-4   -7.504590983771190E-6
                         2.137459008410514E-4    7.929864320594160E-5    3.636724279371065E-5    2.744495207709624E-4    1.227408112509910E-4   -4.985486243496106E-6    3.903403650103093E-1    1.300218250643205E-1

 1.887500000000000E9     4.133704506851221E-1    8.972867851673115E-2    1.333868394433382E-4    2.340677030386055E-5    5.700412959043485E-5    2.730261546702426E-4    2.393632513408017E-4   -6.460019769124734E-5
                         1.278448214265246E-4    1.198650041703832E-5    3.833638841703558E-1    9.527830841621956E-2    1.870771925490816E-4   -5.130415936517123E-5    1.537036921790325E-4    2.092331827998529E-4
                         3.157540103578591E-5    2.692307157970044E-4    1.571393030661826E-4   -4.462603412640813E-5    4.260071681657964E-1    8.705355718564750E-2    1.474979637402399E-4   -6.565599872198709E-5
                         2.330591840862129E-4   -6.490390242514767E-5    1.678491325692501E-4    2.045816203664287E-4    1.382894838052991E-4   -6.233325716623255E-5    3.800247433149163E-1    1.130465408886545E-1

 1.900000000000000E9     4.018322437131116E-1    7.126426098279494E-2    1.314309637080927E-4   -1.032177348550432E-4    1.764473079043929E-4    1.834869173499300E-4    1.510103349360694E-4   -1.776522869657858E-4
                         1.250358098013438E-4   -8.459670038016604E-5    3.692406852978967E-1    7.945523820757439E-2    1.495769290519627E-4   -1.451556550945789E-4    2.713503472703163E-4    1.201269631500512E-4
                         1.828600059188895E-4    1.809487595831805E-4    1.492473237148121E-4   -9.877058870029902E-5    4.150041306962051E-1    6.871614665274645E-2    8.491128762271124E-5   -1.189936751229075E-4
                         1.455726688597896E-4   -1.801016502103358E-4    2.573633370127694E-4    9.628940267439472E-5    9.661884460568283E-5   -1.259306494470007E-4    3.679647547421186E-1    9.701319500970286E-2

 1.912500000000000E9     3.886808891218306E-1    5.401774841038844E-2    7.209896961591447E-5   -1.316354426108036E-4    2.425188795965164E-4    5.596832821833262E-5    6.770546548859431E-6   -2.212658619037874E-4
                         6.538090358637780E-5   -1.388356143798299E-4    3.535497834930431E-1    6.507224153208142E-2    9.134881724913017E-5   -1.469063134673362E-4    2.645658200579404E-4   -5.308453951433375E-5
                         2.978666310148540E-4    7.812434900283203E-5    7.781242064416545E-5   -1.608728745298800E-4    4.024336418279993E-1    5.116458226115128E-2    5.090087680903244E-5   -1.483779057540984E-4
                         1.472453275042468E-5   -2.258433616060313E-4    2.866394331050876E-4   -4.117027823289368E-5    4.755605870178666E-5   -1.765123294479416E-4    3.542841848847735E-1    8.198545595022673E-2

 1.925000000000000E9     3.740862654464426E-1    3.829829557508956E-2   -3.543867579230836E-6   -1.865603139755444E-4    2.542167014143636E-4   -7.298159750552703E-5   -1.281345626628841E-4   -2.138639155972473E-4
                         1.165469511600895E-6   -1.655965563281606E-4    3.366595024822213E-1    5.239359079613539E-2    2.578924536061682E-5   -1.893750964749805E-4    1.581002341202248E-4   -1.800010082400353E-4
                         2.703227164008059E-4   -7.254583247941886E-5    1.413265969011765E-5   -1.562986733012134E-4    3.882714776223302E-1    3.472135680548569E-2   -2.039604593065275E-5   -1.986884478583614E-4
                        -1.270065313563767E-4   -1.638465379665448E-4    1.818490132519893E-4   -2.075461677010906E-4   -3.819726886314702E-5   -1.860274627512044E-4    3.391917430287250E-1    6.829373314871331E-2

 1.937500000000000E9     3.580894314520004E-1    2.423942386644064E-2   -7.205563465192815E-5   -1.533389735531249E-4    1.517337334924835E-4   -2.061331186949003E-4   -1.846527595934262E-4   -7.342732628915546E-5
                        -5.481546433466572E-5   -1.453904036263699E-4    3.187166320628781E-1    4.155494368192323E-2   -5.255882144704304E-5   -1.787647302441485E-4    3.736768992736580E-5   -2.445393536369146E-4
                         1.897888788082502E-4   -2.105813205416703E-4   -7.410449900463573E-5   -1.810403597321325E-4    3.729141952446197E-1    1.956601609020172E-2   -1.225084626379319E-4   -1.552821528575074E-4
                        -1.818770072772888E-4   -8.424738507362557E-5    5.948697020020584E-5   -2.458931488192182E-4   -1.133175291946493E-4   -1.526126526813781E-4    3.229280239468965E-1    5.608813372763111E-2

 1.950000000000000E9     3.408253394904481E-1    1.210981310305220E-2   -1.101395727607637E-4   -1.202418250485220E-4    3.247105771493618E-5   -2.404058843506713E-4   -1.865227128610699E-4    1.711795794463073E-5
                        -1.167247728098592E-4   -1.217620447639665E-4    2.998904766121600E-1    3.282873501801240E-2   -1.268030480082445E-4   -1.552232194370162E-4   -8.399967754444365E-5   -2.274640973781031E-4
                         2.970241805649849E-5   -2.620495287829565E-4   -1.278417591140222E-4   -1.478081804773479E-4    3.562738562703750E-1    5.942379205944929E-3   -1.719314071502664E-4   -9.048519939261423E-5
                        -1.891077469089640E-4    3.906208105038944E-5   -8.547228581400347E-5   -2.411729173022173E-4   -1.593890999566138E-4   -8.459632324601765E-5    3.056455582737995E-1    4.576693869592155E-2

 1.962500000000000E9     3.224286288609232E-1    1.963918670057427E-3   -1.430614240056610E-4   -3.821254581530703E-5   -1.226260893814094E-4   -2.570824940362465E-4   -9.735463828376299E-5    1.579180313360416E-4
                        -1.397216970619946E-4   -4.342075360433454E-5    2.803035643875834E-1    2.637054584347457E-2   -1.579021807825444E-4   -1.071703828565469E-4   -1.847393333361373E-4   -1.270171792435881E-4
                        -1.160106641089977E-4   -2.512005083805951E-4   -1.628753924576418E-4   -9.569150802022273E-5    3.386229161608151E-1   -5.914164587980885E-3   -2.073208662708254E-4   -2.569761843163582E-5
                        -1.243665658634890E-4    1.368392878352591E-4   -1.941189640874376E-4   -1.510489232720432E-4   -2.159167292730819E-4   -2.855535518597815E-5    2.874658022939826E-1    3.753101554314371E-2

 1.975000000000000E9     3.029034936986524E-1   -6.176972354650805E-3   -1.371761775557981E-4    2.043545848683973E-5   -2.324194346978358E-4   -1.185312777491928E-4   -3.434956576155612E-5    1.662168237804806E-4
                        -1.637558906393249E-4    1.414312961993240E-6    2.603271195117467E-1    2.240575619885833E-2   -2.055929009939092E-4   -1.586326334121775E-5   -2.568589416546831E-4   -1.029068484207854E-5
                        -2.270900474944767E-4   -1.419598767726540E-4   -1.910320819284704E-4    1.887490293995948E-6    3.200634722070507E-1   -1.567661051903330E-2   -1.887890268952772E-4    6.372692710634989E-5
                        -1.850105888630995E-5    1.528956225031543E-4   -2.207233378042161E-4   -2.030235750784316E-5   -2.007746452574133E-4    4.499059603526216E-5    2.685337802873614E-1    3.158316111721017E-2

 1.987500000000000E9     2.825899531535608E-1   -1.216847383479945E-2   -1.447665624014170E-4    8.611647619598638E-5   -2.680924625031189E-4    3.292323174304191E-5    8.426945348437237E-5    1.284890546783751E-4
                        -1.283750130784267E-4    6.800440811762220E-5    2.400219807400047E-1    2.102827655073977E-2   -1.930026385837296E-4    8.527619380838959E-5   -1.862579363591011E-4    1.129513758578010E-4
                        -2.261009540997150E-4    1.032601354165750E-5   -2.064481093419335E-4    1.009170190183101E-4    3.006741580529647E-1   -2.314013883483534E-2   -1.762774127147110E-4    1.525188671822564E-4
                         7.817242867060132E-5    1.314632715264924E-4   -2.002696399439843E-4    1.097941902408244E-4   -1.582785646493146E-4    1.470999861286560E-4    2.490335621827381E-1    2.815229653194373E-2

 2.000000000000000E9     2.618486743373125E-1   -1.601616144702952E-2   -1.035822749581873E-4    1.127344092087895E-4   -1.814023999601309E-4    1.613278755254807E-4    1.539635033208325E-4    5.829752685970899E-5
                        -1.231130561089367E-4    1.231379059536819E-4    2.197050360705061E-1    2.205904535811811E-2   -1.126233426276154E-4    1.835585625813537E-4   -1.030713425949712E-4    2.103873486998014E-4
                        -1.884542210031303E-4    1.557904713878856E-4   -1.187516822763928E-4    1.681180543202271E-4    2.806662403296086E-1   -2.832534634173638E-2   -6.895974762983685E-5    1.835458505151955E-4
                         1.061973293830152E-4    5.916990359564531E-5   -1.152010294293203E-4    2.005087604370677E-4   -1.139305802888478E-4    1.934066809212635E-4    2.291810943999786E-1    2.717519557104145E-2

 2.012500000000000E9     2.407543736261256E-1   -1.808300870335028E-2   -3.932133218148881E-5    1.678249336507949E-4   -7.949607762961454E-5    2.363050252181054E-4    1.257277583712939E-4    3.310417705666063E-7
                        -5.737992058159057E-5    1.779705325739376E-4    1.998799463768089E-1    2.513286707968731E-2   -3.810461969971477E-5    2.257919405494077E-4    2.076262845248793E-5    2.390762358390270E-4
                        -8.189460382115505E-5    2.138609853955942E-4   -2.520976948642479E-5    2.103919790938114E-4    2.603037139311546E-1   -3.162866434659854E-2   -9.310597293564029E-6    2.246968253702671E-4
                         1.529222185547386E-4   -1.933119822199264E-5    4.306121327375369E-5    2.122244685162030E-4   -2.755235841643696E-6    2.300006278827171E-4    2.093898626682200E-1    2.812844944283764E-2

 2.025000000000000E9     2.200741268409942E-1   -1.772964774343999E-2    2.462482942645017E-5    1.613909503319132E-4    5.373507132482507E-5    2.270260458645231E-4    1.012190076517256E-4   -8.519569444941799E-5
                         1.367837679933274E-5    1.411090174596423E-4    1.807516803355796E-1    3.057994185936076E-2    6.763256789766789E-5    2.028123503135055E-4    1.521344534370573E-4    1.600659083236668E-4
                         6.740699465925548E-5    2.245428059106977E-4    8.293007330314980E-5    1.859589528909079E-4    2.397576084051747E-1   -3.259601092300309E-2    7.697878761415389E-5    2.214517327542819E-4
                         9.674499884156668E-5   -9.206022912751320E-5    1.420815642146295E-4    1.450997027855655E-4    9.230874947060931E-5    1.885254493481956E-4    1.899473118973196E-1    3.156792260217223E-2

 2.037500000000000E9     2.000617195816835E-1   -1.487369074087231E-2    9.237684619181577E-5    1.600301152659379E-4    1.623983536615549E-4    1.379280586494865E-4    2.758214883154489E-5   -1.143453384366453E-4
                         8.395469171784930E-5    1.368495968387327E-4    1.628135918058308E-1    3.841982895993756E-2    1.781793894487597E-4    1.328909291117749E-4    1.769155966531712E-4    4.407980733833655E-5
                         1.695291001148199E-4    1.195713288117282E-4    1.627879271697555E-4    1.609285318779974E-4    2.193330116098175E-1   -3.119800496672566E-2    1.645775273282703E-4    1.313964099920957E-4
                         2.590764329262078E-5   -1.106618213710248E-4    1.797021847011981E-4    4.254934346631550E-5    1.734533106484539E-4    1.636429939486404E-4    1.713043357761845E-1    3.741412716998799E-2

 2.050000000000000E9     1.811117639716691E-1   -9.489883909430480E-3    1.489017647270686E-4    8.339996626867242E-5    1.973871693662894E-4    6.938391233840140E-6   -4.562189908633098E-5   -1.154495369051881E-4
                         1.383239326000219E-4    7.318790677306466E-5    1.463194921779050E-1    4.827739619040469E-2    2.229147457871127E-4    6.267066486800360E-5    1.775158621187690E-4   -5.191057849581751E-5
                         1.831959499879591E-4    2.762679721446013E-5    2.001694566435381E-4    8.360535936143889E-5    1.995867776816086E-1   -2.769549186868457E-2    2.053960185635627E-4    8.470766715152582E-5
                        -5.015910908336959E-5   -1.325236425300444E-4    1.693205249236819E-4   -3.904264735444725E-5    2.088388117133234E-4    5.966998392943164E-5    1.539205720263903E-1    4.549404896895622E-2

 2.062500000000000E9     1.633557736486752E-1   -1.885336335878599E-3    1.795860261403763E-4    1.627249662502902E-5    1.789742911951971E-4   -9.522706623668163E-5   -8.041602348188618E-5   -5.457940340541285E-5
                         1.570809234094013E-4    3.713651565719936E-5    1.316839904275876E-1    6.001969870384910E-2    1.949868997531098E-4   -6.061794934695201E-5    8.544307486280281E-5   -1.473038351899672E-4
                         1.636880205335236E-4   -8.694340903169378E-5    2.029081580689693E-4   -3.846115046114266E-5    1.807905133780931E-1   -2.212075234779183E-2    1.754905577021253E-4   -4.513265865309856E-5
                        -9.773898153836161E-5   -7.555431627241707E-5    8.241568083010576E-5   -1.298241117105431E-4    2.242194436275605E-4   -3.780574507489358E-5    1.380599082570026E-1    5.569297679302331E-2

 2.075000000000000E9     1.469833323769398E-1    7.874596323868383E-3    1.584434818411668E-4   -5.873609071976751E-5    9.067831023629099E-5   -1.615171253881966E-4   -1.021872830961453E-4    9.671622691870480E-6
                         1.624121022314109E-4   -7.333481248062714E-5    1.190206082010717E-1    7.348519065845152E-2    1.377408738385097E-4   -1.516328042597284E-4    2.585541694169164E-6   -1.324423817420940E-4
                         1.013661923561234E-4   -1.620386689484914E-4    1.663639639864630E-4   -1.564472618634971E-4    1.633021002706097E-1   -1.451660305698401E-2    1.522816020373711E-4   -1.354340667279824E-4
                        -8.368809214248070E-5   -8.669948553470414E-6    9.483598176901387E-6   -1.401024086978258E-4    1.928846958437942E-4   -1.258290080339111E-4    1.240189751085272E-1    6.783929695084429E-2

 2.087500000000000E9     1.320376818883109E-1    1.953408824726979E-2    1.307743678061673E-4   -9.691672203484963E-5   -6.830846043010246E-6   -1.749477346567966E-4   -7.662195402971643E-5    6.870149408708595E-5
                         1.177490787351993E-4   -1.297088821774873E-4    1.083271311912770E-1    8.851359842506494E-2    6.664530166483563E-5   -1.758063357168335E-4   -7.312421937236996E-5   -1.360315460471520E-4
                        -4.830310105173020E-6   -1.651338457304002E-4    6.154165948693410E-5   -1.787895987034075E-4    1.473279277055232E-1   -5.001569342647000E-3    1.124173331733104E-4   -1.748106947598749E-4
                        -9.916448174973647E-5    6.240704294919742E-5   -7.919119550669114E-5   -1.132996862265464E-4    9.071333218137995E-5   -1.550664072102809E-4    1.117646462651877E-1    8.175344963787146E-2

 2.100000000000000E9     1.186313668574103E-1    3.274622982385075E-2    6.846397048674606E-5   -1.289288693705101E-4   -9.230723193872655E-5   -1.332379668751406E-4   -2.404930946195310E-5    9.604052497800929E-5
                         5.472990755463574E-5   -1.501214144730607E-4    9.969387514011717E-2    1.045825586701380E-1   -2.682404669109551E-5   -1.739976106183092E-4   -1.187868613365817E-4   -4.349109061385658E-5
                        -8.037452848782943E-5   -1.227180487885916E-4   -4.547360584355250E-5   -1.846248603810012E-4    1.330016162290979E-1    6.296051192418278E-3    2.982002081262513E-5   -1.885441625187715E-4
                        -2.257958443268686E-5    9.144805867200106E-5   -1.188736591870227E-4   -3.393720750622101E-5    4.000323169866738E-5   -1.930961970411478E-4    1.014157396209725E-1    9.698336251477604E-2

 2.112500000000000E9     1.069501835637186E-1    4.683219794033428E-2   -2.145641644751176E-5   -1.242795898299205E-4   -1.179413240451389E-4   -4.564828262859134E-5    5.148758050409345E-8    9.564033918188631E-5
                        -1.436771176287285E-6   -1.274551053410182E-4    9.316584718463597E-2    1.210856371910344E-1   -1.035905015759138E-4   -1.339020064263649E-4   -1.367467167022994E-4    1.310720383016365E-5
                        -1.386085426372896E-4   -5.478397691419020E-5   -1.122298674780154E-4   -1.182919588935012E-4    1.204569908809120E-1    1.896746290133870E-2   -5.263899866278260E-5   -1.893797856951617E-4
                         1.785182117424089E-5    9.378806874886666E-5   -1.056031019122000E-4    3.091820071656914E-5   -6.334468174043783E-5   -1.767763963777269E-4    9.317725565301646E-2    1.130262394383516E-1

 2.125000000000000E9     9.707078620409600E-2    6.172366367984323E-2   -7.492657953786436E-5   -1.293369326038953E-4   -1.341775354907599E-4    4.019029428592886E-5    4.630427315813242E-5    6.132377851658248E-5
                        -5.992951444583659E-5   -1.352866547183933E-4    8.862777729907996E-2    1.379594033118364E-1   -1.831383706557099E-4   -4.886140919341498E-5   -8.009902223673445E-5    7.553176817160009E-5
                        -1.158656004821312E-4    3.363868039781799E-5   -1.535862583547506E-4   -7.680464886145512E-5    1.096371016569882E-1    3.286454900902414E-2   -1.185105600396519E-4   -1.191085642828901E-4
                         5.025708775525075E-5    4.209427760882554E-5   -6.806700405999646E-5    4.333506351195887E-5   -1.024884327549668E-4   -1.243837877617158E-4    8.697179666388602E-2    1.295134283637351E-1

 2.137500000000000E9     8.916416621868793E-2    7.704025191513512E-2   -9.879064801092818E-5   -7.040293434392739E-5   -1.201746154003050E-4    7.857755580177636E-5    8.544787645347089E-5    2.294903278166808E-5
                        -1.023029954341914E-4   -6.485623471980067E-5    8.614206658522440E-2    1.545745346179822E-1   -1.612264304461099E-4    3.811017108762554E-5   -1.177736852947546E-5    8.808421408304166E-5
                        -9.649862095676087E-5    6.924128972035538E-5   -1.613092405027347E-4    1.398495569238893E-5    1.005099164685761E-1    4.758820157608304E-2   -1.511304912950043E-4   -4.246960677119066E-5
                         6.731244852728256E-5   -9.749349701608043E-6   -2.091967659372345E-5    5.852298007706479E-5   -1.449304575687383E-4   -6.527982626011732E-5    8.290473017647151E-2    1.462653289113348E-1

 2.150000000000000E9     8.330834592420913E-2    9.251783869064020E-2   -1.119493283985505E-4   -7.629418971011867E-6   -3.391618411670215E-6    1.323757309847083E-4    6.190284511124009E-5   -2.236618673178523E-5
                        -1.449036209162960E-4   -1.095324044290119E-5    8.574238380742255E-2    1.708786098662921E-1   -9.914848882725890E-5    9.437843603188633E-5    2.615886914902651E-5    1.002251689520664E-4
                        -1.385825998981878E-5    1.287977396493732E-4   -1.318307000373602E-4    8.510396428218088E-5    9.321900242613829E-2    6.283290133681654E-2   -1.240042879765078E-4   -2.479155645624143E-5
                         4.186826207912182E-5   -1.787309897370065E-5    2.943355262771733E-6    8.011737613858597E-5   -1.362449327943353E-4    4.780542889755623E-6    8.108190663587310E-2    1.629098932720971E-1

 2.162500000000000E9     7.960551186519985E-2    1.080555976212826E-1   -1.224608257250991E-4    3.273218327623628E-5    3.463727680998037E-5    1.039452000440923E-4    1.938851602974851E-5   -8.288861646718855E-5
                        -1.226978662241004E-4    1.676351486821401E-5    8.731716550654839E-2    1.867162907231181E-1   -7.488756686172136E-5    1.362886856354161E-4    7.580496660796950E-5    4.932646289454348E-5
                         4.006108723579910E-5    9.177061361136648E-5   -6.323461343175087E-5    1.430884808101079E-4    8.769988208975900E-2    7.817477718289402E-2   -1.246568707129006E-4    8.664772127478857E-5
                         3.572927288722036E-5   -5.700119165591778E-5    5.128659481931501E-5    4.629988701935040E-5   -1.043576500015134E-4    6.747143307571361E-5    8.136477554487942E-2    1.793672731199572E-1

 2.175000000000000E9     7.786215419106547E-2    1.235785878461487E-1   -8.407197894501056E-5    7.573957304783697E-5    7.453324235968832E-5    2.745254536471494E-5    4.790065540882382E-6   -2.878297791981430E-5
                        -8.489554921623704E-5    4.306719392315975E-5    9.066274494449783E-2    2.019235059745542E-1    7.011030420817017E-6    1.340877094178628E-4    8.530958787012504E-5    2.485924819325095E-5
                         7.808977919731574E-5    5.975936220623679E-5    5.551997890195947E-6    1.435560759056750E-4    8.395832058295945E-2    9.340327381388513E-2   -7.604387490287818E-5    9.640037366238375E-5
                         5.538910819233766E-6   -3.300807008786807E-5    5.236465638569872E-5    2.197246339670053E-5   -6.867841517057492E-5    8.160318483487360E-5    8.344657906338734E-2    1.955268081031007E-1

 2.187500000000000E9     7.793226106779638E-2    1.389694609608054E-1   -4.310177588509790E-5    7.447232656279234E-5    8.870961772319667E-5   -4.572006573120171E-6   -4.759121185698207E-5   -4.720605854928161E-5
                        -2.903631588474214E-5    7.626468024195455E-5    9.557168816919864E-2    2.166441816825803E-1    7.165188849108178E-5    9.725834740303576E-5    3.950665915375216E-5   -2.741666271930219E-5
                         8.148151006631808E-5    2.078311948634916E-5    7.904395053413856E-5    1.145895709024775E-4    8.192808354035769E-2    1.083759417908086E-1   -8.647385085634010E-6    1.271586949140417E-4
                        -3.600345580394731E-5   -4.259643472275199E-5    6.205553588102120E-5   -2.980632771368706E-5   -1.367174815184472E-5    1.056404527658568E-4    8.725816733199473E-2    2.111446632334149E-1

 2.200000000000000E9     7.952480099930719E-2    1.542702188676499E-1   -1.044749465629063E-5    1.027565154054979E-4    8.804016835178757E-5   -1.206880954762232E-5   -4.594487560584656E-5   -2.421159671615911E-5
                        -2.685353333630665E-5    7.279586299001186E-5    1.016688636633007E-1    2.306700703281247E-1    1.218286707200205E-4    6.903376323742517E-5    1.847173591279607E-5   -5.582061123538792E-5
                         8.829477958875678E-5   -3.815065811347626E-5    1.073381662635083E-4    6.187928388094350E-5    8.171713475683738E-2    1.230680033649785E-1    2.170921708519168E-5    9.493249513587230E-5
                        -4.470942461031649E-5   -1.286911155793869E-5    4.086765944459718E-5   -5.046543171148611E-5    8.394756068510316E-6    7.464226600271201E-5    9.251487655913439E-2    2.262192779844462E-1

 2.212500000000000E9     8.246071291311577E-2    1.693452795544234E-1    7.593272994039273E-6    6.568338355646461E-5    3.628987952442096E-5   -7.056507429721550E-5   -3.507114324155680E-5    1.085267947370427E-5
                         5.141526450000452E-5    7.930286912146502E-5    1.088066509917731E-1    2.440883602000609E-1    1.313963006518754E-4    3.985751051119347E-6   -9.969228003379837E-6   -4.324029431716518E-5
                         3.159877198531770E-5   -6.037482483147555E-5    1.095497555682196E-4    2.651955871114968E-6    8.314549529808729E-2    1.373568462888843E-1    4.893997098839020E-5    8.590411697238951E-5
                        -4.517338744201935E-5    2.435374035959522E-5   -9.094008013875880E-6   -4.644978630418497E-5    6.300245809056081E-5    7.508443209434620E-5    9.903080885920675E-2    2.404930893796306E-1

 2.225000000000000E9     8.639383563901602E-2    1.838930243537399E-1    5.124546248853200E-5    6.657932913347357E-5   -1.182676660307070E-5   -6.465099229375613E-5   -1.871145612480788E-5    4.895808765328888E-5
                         6.791288034056005E-5    4.608532319912658E-5    1.168003236703542E-1    2.564741517206016E-1    1.046587776661635E-4   -4.225847300921056E-5   -1.610460262386637E-5   -3.694446032226720E-5
                        -1.630549826440009E-5   -5.980351353156285E-5    1.138129607990550E-4   -7.014849175712400E-5    8.606100404802371E-2    1.513385855480931E-1    7.696912826125431E-5    4.445093052604819E-5
                        -3.927243177690567E-5    5.311628116616990E-5   -1.104848968736830E-5   -6.096869819339196E-5    8.083547379424010E-5    2.613135926398724E-5    1.065787403372521E-1    2.538725709611961E-1

 2.237500000000000E9     9.135987448224751E-2    1.978263214492836E-1    3.415442887382975E-5    1.999761694544790E-5   -7.527682708283302E-5   -4.551406049614404E-5   -2.171282048690853E-5    4.171129523295976E-5
                         7.452349159129087E-5   -1.799385815327605E-5    1.255189810956031E-1    2.678044560191508E-1    6.986834346383400E-5   -7.927355953194581E-5   -2.436387441555966E-5   -3.189568425092374E-5
                        -2.729795128314494E-5   -6.318114451850407E-5    3.948344985534447E-5   -6.798855943986875E-5    9.022159351809027E-2    1.649616115152700E-1    8.843494235014961E-5    1.338464417371811E-6
                         1.680914417037058E-6    3.710761235925357E-5   -2.506112115718780E-5   -3.878182515444578E-5    6.658685865628322E-5    2.126751804367160E-5    1.151813373307310E-1    2.661840775731516E-1

 2.250000000000000E9     9.726622097799084E-2    2.108753559791559E-1    4.370145775434550E-5   -4.392046988560724E-5   -4.329271168064337E-5   -1.477807409957493E-5    3.213930349586342E-5    4.787158878643662E-5
                         5.456088983986314E-5   -3.914333434180991E-6    1.351176513435679E-1    2.780573502746828E-1   -1.921406574647407E-6   -1.062270870887266E-4   -2.914173528657257E-5    6.021817986144326E-6
                        -4.985994689584710E-5   -3.078387866257950E-5   -1.796063972466353E-6   -9.187247876883663E-5    9.540931206474224E-2    1.780278841951352E-1    4.062456198324614E-5   -1.610948564304112E-5
                         2.146170046481112E-5    3.245012582873766E-5   -3.094642565121009E-5   -1.254695693425629E-5    7.040902943784381E-5    1.148761107160098E-7    1.249351608998361E-1    2.773524339799137E-1

 2.262500000000000E9     1.040676267851057E-1    2.229081072872788E-1    6.397013496890767E-5   -4.873347134268631E-5   -3.762763065950568E-5    1.945805419559826E-5    1.393513372663287E-5    4.167536232020419E-5
                         2.207041936217823E-6   -2.089162260305908E-5    1.456059525574560E-1    2.871595324894302E-1   -9.906647650351205E-6   -5.592931035155450E-5   -4.389788809319632E-5    1.261082226541720E-5
                        -4.520169034753915E-5    8.933329089181069E-6   -4.477066893837586E-5   -6.923187420428005E-5    1.015104513656715E-1    1.904560954095725E-1    2.867546070429793E-5   -3.933009367356711E-5
                         2.748885739251977E-5    2.420944967503646E-6   -1.894420132183996E-5    3.187174606865302E-5    4.994885926772412E-5   -4.983748400902689E-5    1.357179560597493E-1    2.875972741639989E-1

 2.275000000000000E9     1.119084511479723E-1    2.338092148771607E-1   -7.827756132173589E-6   -4.934570896370938E-5   -5.166515178260745E-5    3.491314703501422E-5   -3.519536219445547E-6   -9.215093543462300E-6
                         1.579489781263470E-6   -4.945306417627654E-5    1.567864850464652E-1    2.953442161888082E-1   -5.022895328036365E-5   -2.997730028935908E-5    1.582708090494611E-5    2.276988078512898E-5
                        -2.670278345594429E-5    3.285875887410248E-5   -6.790336577643279E-5   -5.732243664625458E-5    1.083620712237606E-1    2.022075920036737E-1    3.992110571707778E-5   -4.935433730414068E-5
                         3.203168599042044E-5    9.577815675568086E-6   -1.134537814822492E-5    3.502484121671147E-5    1.490110915465530E-5   -4.429643645047145E-5    1.471523977108416E-1    2.969102000355739E-1

 2.287500000000000E9     1.208320991582079E-1    2.437294222445993E-1   -3.663131110876386E-5   -2.840121664592953E-5   -1.212172049537154E-5    4.065792802223125E-5    4.993051183914319E-5   -3.416154444866986E-5
                        -3.112288019588190E-5   -7.175341692809359E-5    1.687828326457153E-1    3.026424380320316E-1   -8.069639919971506E-5   -6.336709556043125E-7   -1.605846834390872E-5    3.011523897407610E-5
                        -1.458799478507533E-5    4.446068582492512E-5   -5.377645466233527E-5   -2.990971604465470E-5    1.160504622599426E-1    2.130061531064263E-1    1.637086704420989E-5   -3.151100650152544E-5
                         4.335914038657599E-5   -6.605827788773212E-6   -9.320198520589559E-6    2.455985944922951E-5   -2.536173997928591E-5   -6.082375835303659E-5    1.592716395361433E-1    3.053666012398029E-1

 2.300000000000000E9     1.308680493181843E-1    2.528934891254546E-1   -1.267098937065246E-5   -4.994832954913524E-5    2.289084374295382E-5    4.697080283908617E-5   -3.532512962245047E-5   -3.593050935464742E-5
                        -1.458545125627319E-5   -1.622720316003285E-5    1.812676105150877E-1    3.093040521496309E-1   -7.473546123625521E-5    3.934928499676743E-5   -8.529484359168993E-6    1.222427165050892E-5
                         3.194589632695278E-5    4.457396846985690E-5   -4.358026132321405E-5    8.397533733093965E-7    1.245146681465488E-1    2.228672600670146E-1   -3.354937558419146E-5   -4.616336464883174E-5
                        -1.308158928852599E-5   -3.466049321248646E-5    1.098006654910598E-5   -1.071330605701085E-5   -2.830451977074408E-5   -2.672242944691612E-5    1.719371396807285E-1    3.128484812802371E-1

 2.312500000000000E9     1.418153489666880E-1    2.611416101183011E-1   -1.349694591960915E-5   -3.031160276537911E-5    6.014628524562319E-5    3.525024877311974E-5   -4.182483332385000E-5   -6.102663404169081E-6
                        -3.956327636137751E-5   -1.722153431176561E-5    1.939993068533800E-1    3.150694373673975E-1   -3.956951413660886E-5    4.741202978082069E-5    3.144030860027491E-5    1.332593991318920E-5
                         2.888547166633032E-5    2.202767749724831E-5   -3.787331261455580E-5    4.426697099260439E-5    1.337372856006659E-1    2.316070255639898E-1   -5.087556338984892E-5   -2.979112225621091E-5
                        -2.441198203703557E-5   -2.220610391375614E-5    3.238745614351700E-5    6.957842019953351E-6   -3.640531192516581E-5   -2.493583191661365E-5    1.849584702907790E-1    3.191956732151031E-1

 2.325000000000000E9     1.534196873238156E-1    2.687565652035894E-1   -7.237546456313387E-6    3.546122209391338E-5    4.714772329401978E-5    1.536162049438636E-5   -5.010609754094541E-5   -1.892138083299967E-6
                        -2.908584158970677E-5    2.680934520350502E-5    2.069713613293786E-1    3.199554126523670E-1    1.890223004815191E-6    4.559899405750063E-5    3.157416196324209E-5   -1.448087371142527E-5
                         4.782669437802275E-5   -9.262782136767104E-6   -1.969176077771148E-5    4.394276613238900E-5    1.438225865228917E-1    2.394140916927236E-1   -5.257280553178351E-5   -9.513181921719193E-6
                        -4.100225323872366E-5    2.395726446110486E-5    1.824170604207036E-5    1.605648877513710E-5   -6.006822525862823E-5    2.409032589039548E-5    1.982420666493031E-1    3.244521545234733E-1

 2.337500000000000E9     1.653876155448695E-1    2.759019788879693E-1   -2.770349415032427E-5    2.141653964539837E-5    2.055819593263769E-5    7.292844873055350E-6   -1.486066793058791E-6   -8.384382195816732E-6
                        -1.140418926985429E-5    3.239890903515020E-5    2.199975162795227E-1    3.239791117663505E-1   -3.969436132799333E-6    6.621627226125097E-5    1.360880287086838E-5    1.500743396471246E-5
                         3.372379364171302E-5   -1.403686829068230E-6    2.963083107621542E-5    4.982541132698979E-5    1.547132215212062E-1    2.463809171380403E-1   -2.365664631313066E-5    1.484849552369874E-5
                        -9.447482545933780E-6    3.926128837804986E-6    8.822767075537295E-6   -1.739551592102997E-5   -5.061619277672247E-5    2.390746225287080E-5    2.118342820367719E-1    3.287586345833202E-1

 2.350000000000000E9     1.774196393087514E-1    2.822116282727433E-1   -3.191593868337733E-6    6.781720193457894E-5    8.445886677724215E-6   -3.784893551932122E-5    6.090504497497345E-6   -2.241637228769439E-5
                        -2.416708350150236E-5    1.411858569462322E-5    2.331046801908566E-1    3.268623725111411E-1    1.648705782529719E-5    1.668670862164304E-5    2.499063548189941E-6   -1.534520236189613E-5
                         4.116698424482374E-5   -2.480473562799889E-5   -1.872278264357013E-5    3.621656336420736E-5    1.661772155135988E-1    2.524994704879878E-1   -2.911974203199957E-5    3.246999694081361E-6
                        -1.926323106185444E-5    1.415052860276934E-5   -5.477108249362118E-6   -1.602771782041618E-5   -7.284495045650657E-6    4.035691957751927E-5    2.256808146739717E-1    3.318516117881375E-1

 2.362500000000000E9     1.894443376764648E-1    2.875638302939904E-1    4.729724861298002E-6    2.322686724169561E-5   -2.039689997739562E-5   -9.264544388078705E-6    8.502470381100758E-6    7.053955561265024E-6
                        -1.018527175916745E-5    4.020550310596424E-5    2.462967406198083E-1    3.287043005025923E-1    4.243569062178348E-5    2.393600196956024E-5   -9.265862449301297E-6   -1.747325521827135E-5
                        -3.839356159030305E-5   -3.436431961984273E-5    1.475364871137234E-5   -7.844493885563255E-6    1.780255573292022E-1    2.579023763311637E-1    1.192246672960029E-5    2.845569270872398E-5
                         6.568861491592118E-6    5.674787349216796E-5   -1.145479070311185E-5   -2.447659932223610E-5    3.552032768347942E-7    1.301117062176389E-5    2.397366410759137E-1    3.337190315170649E-1

 2.375000000000000E9     2.014355075396260E-1    2.918071402656589E-1    3.999881917838712E-5    4.685862560050727E-5   -3.694695378908929E-5    9.068731339768222E-6    1.042728376200874E-5    2.785876470778725E-5
                         3.559359132253560E-5    4.498593212694261E-5    2.595846411111537E-1    3.295042451164608E-1    7.449934172696964E-5   -1.182742762374870E-5   -2.107163998422356E-5    1.814798359953424E-5
                        -2.995844095690887E-5   -1.716674204601955E-5    8.952773929333191E-7    1.987721390605473E-6    1.900937811524760E-1    2.623847261820289E-1    8.590200182656441E-7   -1.975325837176142E-7
                         1.348517463523387E-5    1.797254288691702E-5   -3.219044707349430E-6   -3.434241804375635E-5    1.082096142783549E-5    5.211002504682820E-7    2.538802765337004E-1    3.345839782388432E-1

 2.387500000000000E9     2.135539607181058E-1    2.947379146143523E-1    3.297128043932606E-5    3.041458831701136E-5   -3.071025899981958E-5    4.065172573401453E-6    4.937129738271717E-6   -1.852867811291635E-5
                         3.442556614504957E-5    1.212113409412243E-5    2.730915808097854E-1    3.292539201855402E-1    1.461805393412173E-5   -1.448685018979008E-5   -1.865062868926622E-5    9.859900673590224E-6
                         4.604856492318812E-6    3.037692330002646E-5    2.974788360575433E-5   -3.900043343519135E-5    2.021439700121367E-1    2.660902318355930E-1    1.682885477289087E-5    3.076808164224678E-5
                         2.521147065170821E-5    1.883248317002105E-5   -1.926037806604529E-5    2.878685268352112E-8    4.470730052551347E-5    4.729811015670026E-5    2.681448313212192E-1    3.347344507698191E-1

 2.400000000000000E9     2.258936936037734E-1    2.963403544432407E-1    1.323688754833390E-5   -7.483321124832042E-6   -2.782965215848640E-5    7.694315034470573E-6    3.155185811061389E-5   -2.933205631077905E-5
                         1.799606023194004E-5   -1.898240585871468E-5    2.867285160049544E-1    3.283985892704706E-1    6.778919447107174E-6   -3.024197286594601E-5   -1.419741100577684E-6    1.457485295271703E-5
                        -2.088581342070602E-5    8.418900452427165E-6   -2.903315601208761E-5   -3.075307509731025E-5    2.141471865239210E-1    2.687061348544963E-1    3.360941779985000E-5   -1.249613541951435E-5
                         4.174736661675735E-5   -1.478788442457286E-5   -4.061180088049508E-5   -1.251330929459132E-6    2.163912564104420E-5   -2.198818586750610E-6    2.822346972594725E-1    3.341229626198824E-1

 2.412500000000000E9     2.384950180604505E-1    2.967513810212659E-1    2.017262144884008E-5    2.329732625578974E-5   -2.709754152073968E-5    1.466482683344346E-5    5.640574851277785E-7   -2.150303631304840E-5
                         4.506779836094844E-5    4.842406075827165E-7    3.001541896600161E-1    3.268209811231718E-1    4.704493312109204E-5   -3.200811380901897E-5   -3.193706857619886E-5    4.202218398094465E-5
                        -1.800519182943438E-5    2.315332038970750E-5    2.360660146681130E-5   -2.546694296086389E-5    2.261300456416395E-1    2.704524192579281E-1    3.964625934210641E-5   -1.595608531899079E-5
                         2.413905493407209E-5   -1.982967524314785E-5    1.067679618385539E-5    8.136596915022359E-6    4.243235058946030E-5   -6.716978753359779E-6    2.960435507170658E-1    3.327886228204449E-1

 2.425000000000000E9     2.513682997570679E-1    2.962879856495177E-1    2.382131334221365E-5   -4.123334921143601E-5   -9.785810871037267E-6    5.066844898329839E-5   -2.281973373510839E-5    9.217001855052436E-6
                         1.443614589831646E-5   -2.316448772782492E-5    3.132865095240212E-1    3.246949452186828E-1    1.709474740263147E-5    4.577236012444754E-6    9.401699615753527E-6   -1.856959231566448E-5
                        -5.793063200908487E-6    8.045818037315453E-6   -2.497707072066461E-5   -4.067247740607745E-5    2.379693666304603E-1    2.711003284213417E-1   -6.326213066501298E-6   -3.418562927294988E-5
                         2.216331666154515E-6   -2.054975946121891E-5    6.104672454443357E-6   -2.458513250649942E-5    5.006559644297175E-5   -1.524113275002827E-5    3.093691735852400E-1    3.305350082679515E-1

 2.437500000000000E9     2.642662114377208E-1    2.952672250975760E-1    3.549752940687559E-5   -3.503404389203785E-5    2.757873036683841E-5    3.220517161255932E-5   -1.800875840669001E-5    7.448135111580163E-6
                         4.455986591363622E-5   -2.678410054171616E-5    3.259696109258662E-1    3.217548515341213E-1   -2.720367364057423E-5   -7.808818532724057E-6    1.219617757839072E-5    2.372188151035424E-6
                        -2.199629872461838E-5    1.924884848382297E-5   -2.907263253307495E-5   -1.742721702423023E-5    2.497828587807880E-1    2.708449109437870E-1    2.340846086645234E-5   -2.491346865236900E-5
                         1.567431392202545E-5   -1.422296850913535E-6   -8.855415448472730E-7   -6.883689776930398E-6    2.989293031763424E-5   -5.339021426811473E-5    3.221554159948934E-1    3.274300551506218E-1

 2.450000000000000E9     2.770124495451213E-1    2.938356107046434E-1   -2.785857126248747E-5    6.206752324626054E-6   -4.082794944158649E-6    7.918954601321319E-6   -2.318584039484939E-5    5.293036610867387E-7
                        -1.945690858995884E-5    2.115052636337057E-5    3.378944604424275E-1    3.183447572531438E-1   -3.670744741443336E-5    3.436381984021577E-7   -4.951340367075633E-5   -4.594881043839896E-6
                        -2.945390191375509E-6   -1.629305145815441E-5   -3.495926611049946E-5   -1.666288418740292E-5    2.614410290899630E-1    2.696835160441333E-1   -1.625911284891563E-5   -1.848492916899634E-5
                        -1.166370842385968E-7    4.194336312842893E-6    3.758764639837756E-5   -1.147202946453610E-5   -1.775660316423020E-5   -4.206872533540068E-5    3.344879406744822E-1    3.234694290788094E-1

 2.462500000000000E9     2.892591304748053E-1    2.922998067318419E-1    2.665853621123940E-6   -1.718372386182161E-5    2.781832981216451E-5    8.401621291808236E-6   -1.738811656292987E-6   -3.016219943956809E-6
                        -1.891244751231629E-5   -4.498344009695042E-5    3.495141998329699E-1    3.139222081050444E-1   -5.447637953366702E-5   -4.120178500502816E-6    6.810152435930780E-6   -3.553617260718622E-5
                         9.227441761649917E-6    2.311130362407181E-5   -2.768493590582279E-5    1.375217539579993E-5    2.729437350117714E-1    2.677491281164172E-1   -1.438379897635191E-5   -1.592775212743152E-5
                         1.150141491815161E-5    6.063679885389854E-6    1.847329514315862E-5   -2.932457900957407E-5   -3.135302342224537E-5   -1.720218412384808E-5    3.466332249179304E-1    3.187702642472697E-1

 2.475000000000000E9     3.007568493637096E-1    2.902797162990070E-1   -5.738634607629574E-6    2.798770072551859E-5    6.616437714026141E-7   -9.154740654381046E-6   -8.071484627031733E-6   -3.885379985430686E-6
                        -1.749890983887335E-5   -2.048116475763797E-5    3.607349832550851E-1    3.088536664851238E-1   -7.651380296022048E-6   -5.863112578809431E-7   -1.369001893734315E-5    2.857834725519909E-6
                         1.414739233646509E-5   -1.560787587375185E-6   -2.249690869509896E-5    3.108608380999468E-5    2.842392263396736E-1    2.651796072490739E-1   -4.231317224115180E-5    1.572819381852689E-6
                        -3.891677395520539E-6   -3.904571940674754E-5   -7.715565658671746E-6   -1.390443750068186E-6   -4.629690824732610E-5   -1.985319446557394E-5    3.585601143738120E-1    3.134507231830094E-1

 2.487500000000000E9     3.116757420496615E-1    2.877636073031093E-1    2.206013485418499E-5   -3.630207378327279E-5    6.152665963282962E-6   -2.048935648233177E-5   -3.900067350167837E-6    2.798899882228160E-5
                        -3.220420892666310E-5   -2.712568543271284E-5    3.716418667672590E-1    3.032446411566971E-1   -1.356496613456716E-5    1.892260620846759E-5   -2.648643594043501E-5    2.439929641562937E-6
                         3.422008484631210E-5    1.236545344315912E-7    2.385827584382035E-5    6.307283753798964E-6    2.952706011078301E-1    2.621354633211990E-1   -2.866742273474583E-5    1.590380447276164E-6
                         7.847148421982031E-6    3.160377376444422E-5   -4.752505051880291E-6    1.807797192710111E-5   -2.218555013849727E-5    3.035338608571547E-6    3.700882419986212E-1    3.075914486439591E-1

 2.500000000000000E9     3.219467954107919E-1    2.843488838843594E-1   -1.344750579252748E-5   -1.792909515705949E-5    2.890349882328526E-5   -8.570082389746117E-6    1.318641105191494E-5    3.225005155260425E-5
                        -3.752113551940661E-5   -3.082940729179941E-5    3.822788888249643E-1    2.970702530893613E-1    8.661287570853376E-6    3.181198025305384E-5    1.690323660910146E-5    5.864075667463288E-6
                        -1.256978959627737E-5    1.081682883421390E-5   -1.563178523218107E-5    5.591013310078676E-6    3.058619597280124E-1    2.585798819679714E-1   -4.924414373979165E-5    9.510544819218857E-6
                         8.275004737759069E-6   -1.201668283927664E-5    1.361524990497546E-5    1.353284629398911E-5   -2.616743429032280E-5    1.705876492341707E-5    3.812132736158595E-1    3.015414030478220E-1

 2.512500000000000E9     3.315535797937497E-1    2.801631555021667E-1   -9.232619638476643E-6   -7.503323055938252E-6   -2.204263794599966E-5    1.723106596793913E-5    3.215375146158980E-5   -3.972299789734512E-5
                        -2.732076146176746E-5   -2.568303228999511E-5    3.925884498191499E-1    2.906478580217506E-1   -6.136977316082250E-6    3.970042883754859E-5   -1.971540969021109E-5   -3.925742318834575E-6
                        -1.312979144650275E-5   -5.214562864412310E-6    9.998796804636374E-6   -2.696377892384686E-6    3.160887917200133E-1    2.547040766643450E-1   -3.819686984977173E-5    1.332396553460922E-5
                        -3.306344257036706E-6   -1.899661741552596E-5    1.066425369246118E-5   -1.198435431235511E-5   -3.679082706586693E-5    2.376025578445844E-5    3.919809453057865E-1    2.953266770147461E-1

 2.525000000000000E9     3.409407403747105E-1    2.751088082173865E-1   -2.423145862732892E-5    6.356002816437508E-6    6.905177573859451E-6    6.921747782483050E-6    2.338018806818321E-5    1.345584685404788E-5
                        -1.190306564504232E-5   -3.662307195586325E-6    4.025508917051339E-1    2.841573195410978E-1    1.742845062948447E-6    3.373244931977277E-6   -9.713361768628907E-6   -2.262179563018912E-5
                        -4.870671068670222E-6    8.898281856207272E-6    1.178783241387479E-5    2.433019509620280E-5    3.258163192298993E-1    2.504997389376779E-1   -2.357530899985813E-5    4.769184227683356E-5
                         3.942314847201533E-6    2.200342058885419E-7   -2.119860163145514E-5    1.779601318005287E-5   -3.542750713063641E-5    1.801321707549273E-5    4.019656597764713E-1    2.889012600817782E-1

 2.537500000000000E9     3.503899529912464E-1    2.693380443002938E-1   -1.465377212351896E-5    2.811138545638182E-5   -1.821455186746325E-5   -3.824035466975208E-5    3.733044864503551E-6   -2.051899085206971E-5
                         5.828350527625021E-6    1.622997989733534E-5    4.118702907795037E-1    2.777671299304550E-1    1.328462275809437E-5    5.032706962556851E-5   -8.847259135287063E-6    1.854753509206213E-5
                        -1.826708570448182E-5   -7.583319122676956E-6    4.239783971073609E-5    6.231415428823134E-6    3.348670609874822E-1    2.459277721379487E-1   -2.468233144271452E-6    2.828404565759913E-5
                         1.981278497752004E-5   -8.371979846100976E-7   -6.099929050038847E-6    1.285868843767480E-5   -1.533226891334622E-6    4.206282145593309E-5    4.112515801971656E-1    2.823069621971158E-1

 2.550000000000000E9     3.597914841099752E-1    2.633525786440261E-1   -6.709647740170711E-5    2.788241692368425E-5    3.711183839159702E-5   -1.034328569306267E-5    1.416881541415540E-5    3.208440436837619E-5
                        -1.012807906295380E-5   -1.985427336456074E-6    4.206702826009923E-1    2.710364334967756E-1   -1.075834955997863E-5    4.483942487773311E-6    1.166624793737546E-5    7.865842697171514E-8
                        -1.738137529598498E-5    6.258214505365777E-6   -1.412724995249373E-5    1.448672739828455E-5    3.434730303192374E-1    2.410732940715061E-1    1.541122583889577E-5    4.612158675164763E-5
                        -4.476119151810162E-6    8.919104364127314E-6    2.288907403884674E-5   -5.817701036031997E-6    6.456997436202901E-6    1.731199661500823E-5    4.200578031215355E-1    2.751224525013611E-1

 2.562500000000000E9     3.691035349515470E-1    2.574380839468178E-1   -2.399912000516573E-5    2.285845336081064E-6   -1.310450626393980E-5   -1.893832513999083E-5   -1.181966654391529E-5   -5.836754179872776E-6
                        -3.630344220857024E-6    5.355407183152423E-6    4.288059332490715E-1    2.641327443693137E-1    2.883294783543213E-5   -1.689900427787085E-5    2.230674339735236E-5    8.768397403665614E-6
                        -1.998215484248692E-5    1.387006751312079E-5    9.613647603039588E-6   -2.562462383659333E-5    3.518347963708744E-1    2.359373009914383E-1    3.809314689544027E-5    3.117384871677308E-5
                         3.562386518653884E-6    2.467076957176747E-5   -1.393722482313410E-5   -1.924711762268565E-5    1.117936186563210E-6    3.634027042239674E-5    4.284745996326688E-1    2.674500138915417E-1

 2.575000000000000E9     3.782346587281532E-1    2.517465055584765E-1   -6.875610363737912E-6    1.866561556375291E-5    7.453306529145303E-6   -1.110068036209977E-5   -1.479502791188990E-5    5.299467713526573E-8
                         1.039512795471255E-5    2.064275305228210E-5    4.368127825723132E-1    2.567982633216544E-1    1.075907826322680E-5   -1.806593536016121E-5    1.308706552216938E-5    7.830177030343475E-6
                         2.060861695536491E-5    1.601915889133883E-5    2.157288610817616E-5    4.745825272171985E-6    3.597483039597069E-1    2.306083863493168E-1    2.432675615845999E-7    3.658536388848035E-5
                        -1.561079813266487E-5   -3.313355542201193E-5    2.113077356195430E-5    2.681914443172831E-7    2.876907147177089E-5    1.238178743331625E-5    4.367759857418195E-1    2.596703790344868E-1

 2.587500000000000E9     3.868710586475156E-1    2.464888234041757E-1    2.447678613149374E-5    2.455190002338610E-5    5.005716550435393E-6    1.072607907787442E-5   -3.036193793165804E-5   -1.296719644768484E-5
                        -1.040287391633452E-6    2.114592562493819E-5    4.444087748597740E-1    2.492041001015173E-1   -8.405658521259240E-7   -3.611350772159117E-5    2.781897472322677E-5   -2.402917952471764E-5
                         1.939924447316012E-5   -4.006819054259698E-6   -7.059036302120300E-6   -5.021096212083802E-6    3.674333910425663E-1    2.249916880750701E-1    2.233796966064596E-5    4.830272667403282E-7
                         8.116613743146599E-6   -8.363035665819849E-6   -2.618352769117448E-6    1.291277516765726E-5    3.111200984238460E-5   -9.328975316505429E-6    4.449299525057974E-1    2.517159984091977E-1

 2.600000000000000E9     3.948751361106158E-1    2.413525882637737E-1    2.870328883488604E-5   -4.930569605668187E-6    1.240352763872805E-5    1.846691087491545E-5   -4.942534733654254E-6   -1.523607548654081E-5
                         2.298320301423658E-5    3.944342404403614E-6    4.517130006910505E-1    2.415208084388102E-1   -7.236591002828420E-6   -2.235574463929410E-5    1.877146845567048E-5    2.083826884242910E-5
                        -4.704111627756609E-6   -8.248429450201808E-6    8.577159699005650E-6   -8.568178064371131E-6    3.748831668086743E-1    2.191908563955998E-1    1.752873260488509E-5   -1.230506985021519E-5
                         1.388697564746492E-5   -4.110490749700581E-6   -4.044012012050265E-6   -4.865506369326754E-6    4.593736407581505E-5   -3.694723051252679E-5    4.527929582087836E-1    2.437311024433848E-1

 2.612500000000000E9     4.021839704044480E-1    2.361895913525534E-1    8.800571907682562E-6    3.888203772092912E-6   -1.026806294527166E-6   -3.338676265275977E-6   -2.452614457209139E-5    2.868026678176726E-5
                         1.617247844646449E-5    2.165975208946431E-5    4.588911359554576E-1    2.339194061317957E-1   -2.847670139874777E-5   -4.970908763342505E-5    2.937100892447023E-5   -9.638019722715631E-6
                         5.438630241868148E-6    6.967981041447474E-6   -2.561687202597650E-5   -1.085490283123699E-5    3.820559325620432E-1    2.131640276576264E-1   -4.257337973815143E-7   -5.306498903561789E-5
                         5.860839124868259E-6   -6.583845785920833E-6    3.296555214462822E-5    7.673685417289843E-6    3.569808243625725E-5   -1.962664514130548E-5    4.606654004866106E-1    2.359782960981495E-1

 2.625000000000000E9     4.088540024584646E-1    2.306918259386115E-1    2.754577055505663E-5   -1.906985332295800E-5   -1.753466125359069E-5    3.859004284340104E-5   -1.071247141679627E-5    1.407254533504433E-5
                         2.227463937181420E-5    8.134261141382424E-6    4.659490989666906E-1    2.262784550237573E-1    5.405591223485939E-6   -4.786752011307704E-5   -1.521570561510099E-5   -3.892680138496735E-5
                        -4.550326456117174E-5   -2.499924331243854E-5   -6.824851903273563E-5   -1.419097697338185E-5    3.889300120814917E-1    2.069815887417242E-1    2.793173437886897E-5   -1.246580879096823E-5
                        -3.940359019544569E-6   -4.948086457769559E-6   -1.585627112808859E-6   -1.178687202706025E-5    1.302409749916403E-5   -8.179266740783303E-6    4.681395216843984E-1    2.282368906858623E-1

 2.637500000000000E9     4.150426574473426E-1    2.244457051232609E-1    3.195410459346705E-5   -4.940452962912840E-5    9.284432531719743E-6    3.069782619300847E-6    5.785500439693205E-6    1.977121698642211E-5
                        -1.368125209095509E-5    6.408739132787099E-6    4.724603631951004E-1    2.183788864155013E-1   -4.643756597197301E-5   -4.411226859847238E-5   -8.726616870729049E-6   -2.023015052046521E-5
                        -3.709690028406935E-5   -2.345587018724683E-5    8.941507574611590E-6    3.071143808270863E-6    3.954934271420150E-1    2.006690749012717E-1    1.827691625568939E-5   -9.900697975021486E-6
                        -1.123103517177235E-5   -1.874424640240044E-6   -9.049296385732715E-6    1.754776085099566E-5    3.472857293522521E-5   -2.309969260144972E-5    4.749620230019311E-1    2.203336133159337E-1

 2.650000000000000E9     4.213460846406475E-1    2.174730797087207E-1   -1.633971078756419E-5   -1.058921380116026E-5   -3.606757239564083E-5    3.408972419755431E-6   -1.917864772135433E-6   -7.578487282458644E-7
                        -3.784829493761842E-6   -8.732999587414686E-5    4.788621850339612E-1    2.107690538854800E-1   -7.206072815281087E-6    2.860003588215177E-5   -1.886523951503895E-5   -2.960196317503999E-5
                         1.049730404034378E-5   -8.780723555903880E-6   -1.177790298441155E-5    2.098535330073432E-5    4.018174340688291E-1    1.945161521055402E-1   -2.406994783979107E-5   -1.783052485668471E-5
                         1.448668732246480E-5   -1.083362294678179E-5   -6.372724247434062E-7    4.127383303612861E-5    1.011150688755244E-5   -1.982017820491750E-5    4.812792367067897E-1    2.124052588622834E-1

 2.662500000000000E9     4.276697343472661E-1    2.101092214018100E-1    6.998902609278734E-6   -5.960416473956227E-5    1.439410956452618E-5    1.551484534552931E-5   -5.849982467145214E-6    5.460292090598233E-6
                         3.711841685811845E-5   -1.978700337829543E-5    4.848778933149184E-1    2.031358638758853E-1   -3.762986308319321E-5   -4.032461735066879E-7    6.483534140860410E-6    1.112504146626133E-5
                         2.594079130112374E-6    3.932317393960515E-5    1.060842519801858E-5    3.120674603628137E-5    4.080923717107930E-1    1.883578154551254E-1    7.168833496599145E-6   -1.515277106250126E-5
                         2.644934100504987E-6   -2.191894468592072E-5    4.442892178179292E-5   -1.942092357994863E-5   -1.931268240205723E-5   -1.216952452091566E-5    4.872248900453441E-1    2.041392317030454E-1

 2.675000000000000E9     4.341389326938224E-1    2.025799324357337E-1    3.966265862505135E-5   -3.563007317063436E-5   -2.265726288333366E-5   -1.790090162620532E-5   -1.245408568880301E-5   -1.691759758279039E-5
                        -2.746218041246652E-5   -4.762075763093079E-5    4.906466975421421E-1    1.954101285848491E-1    7.667275724184705E-6    1.291747004775545E-5    9.144494782561360E-7    1.327630228546239E-5
                        -8.427619872435463E-6    1.716380729784628E-5   -9.342058996814617E-6    1.442937289580493E-5    4.141010212482135E-1    1.821081832781863E-1    1.319971733384336E-5   -1.459012356983871E-5
                         3.705479329849546E-5    1.690304789832776E-5   -1.100692315607623E-5    2.483900666627651E-5   -8.381038069093493E-6   -2.630284676101666E-5    4.929876054459031E-1    1.955928742322000E-1

 2.687500000000000E9     4.407212710535386E-1    1.954376206751097E-1   -2.868885864351848E-6   -3.003241174546432E-6    1.247725301834220E-5    2.137513381450690E-5   -1.891547707550731E-5    3.819959092955798E-5
                        -1.157652481334190E-5   -2.332662494775875E-6    4.959245461732953E-1    1.874272026358665E-1    1.152284013202066E-5    2.409539103050428E-5   -1.744373727482745E-5   -1.666414104248367E-5
                         3.112884790851749E-5    2.900833558589777E-5    2.705208041716695E-5   -1.257174394508079E-6    4.198267181328736E-1    1.760355173898509E-1   -3.789794802129734E-5   -1.367846288332668E-5
                        -1.337471720989937E-5   -1.351523231913330E-5   -1.126431613562979E-6    1.866875648640791E-5    2.135837942626921E-5    3.523385357011766E-7    4.987578667761536E-1    1.868515069685683E-1

 2.700000000000000E9     4.472715107165761E-1    1.890386294295383E-1   -1.046178303104309E-5   -3.837089044188852E-5    2.214682023491620E-6   -1.195987315599381E-6   -2.330264788412703E-5    2.760383806608287E-6
                        -1.822553854895453E-5   -1.964987311947391E-5    5.012607325291010E-1    1.795809243530590E-1    2.100245322167611E-5   -1.753872118379631E-5    5.408069434875405E-6    3.498229224837243E-6
                        -8.468249116074768E-6    2.993471729020719E-5   -3.433021108251339E-7   -2.711140488136199E-5    4.252815805017482E-1    1.698867529075826E-1   -2.878737000686361E-5   -3.097718542871610E-5
                         2.948838930742377E-5   -2.792968033244060E-6    1.424004629567303E-5   -8.073594132804763E-6   -3.165353795033668E-5   -8.956526143760699E-6    5.045040560710378E-1    1.781807079254378E-1

 2.712500000000000E9     4.538726609308944E-1    1.831820351524226E-1   -6.766474013933274E-6   -9.435413581179017E-7    1.129510390336034E-5   -6.006353184639243E-6    7.063244269819237E-6   -1.084907022986957E-6
                        -3.782846784052757E-5    7.469163618355038E-6    5.067438626080597E-1    1.716578254982173E-1    3.914633745936124E-5   -2.937782538239885E-5   -2.631804705091612E-5   -3.728219411431077E-6
                         1.132476586361301E-5   -2.205566297143165E-5   -9.682326509797582E-6   -7.300205005230237E-6    4.307502168629653E-1    1.638512960076619E-1   -1.028103853914609E-5    4.848359226078001E-6
                         3.353101138092328E-6   -1.876471548072307E-5    7.177314200725420E-7   -9.870530783674912E-6   -2.189309688003422E-5   -1.241846587600096E-5    5.104893435050150E-1    1.698144612212924E-1

 2.725000000000000E9     4.599689580730680E-1    1.776078602473334E-1   -4.240384869212904E-5    1.421190294828021E-6   -8.121935929526633E-6    2.309229003278908E-5   -3.347396363814760E-5    2.271792973140287E-5
                        -2.636946203268653E-5   -3.532457453186675E-5    5.122116930282046E-1    1.638785514805927E-1   -2.108349571232952E-5    1.891566474202273E-5    3.461317240066901E-5    3.568161061700916E-6
                        -3.192999285746811E-5    8.687722519954529E-7    1.773360204036108E-5   -1.242854256138348E-5    4.360310645208660E-1    1.577584515531438E-1   -3.962420428331830E-5   -3.103772197194652E-6
                         8.684288688400872E-6   -1.892940125680771E-6   -2.391397434642479E-5    3.247537434701241E-6   -2.214861559936642E-5    1.414526358025245E-5    5.162312469243543E-1    1.616837811269647E-1

 2.737500000000000E9     4.654926902298005E-1    1.720688060826205E-1    4.224813156520733E-6    2.005774173440657E-5   -3.528760353353146E-5    2.019628591063245E-5   -2.522385630732762E-5   -1.927196992246920E-5
                        -2.630240385324041E-5    1.138257658369083E-5    5.175595027110094E-1    1.560788574817054E-1    3.740840372568987E-5    1.352000720645962E-5   -2.853515772903406E-5    1.643657209533259E-5
                        -9.968816273903686E-6   -2.950030398493276E-5   -1.609885222055471E-5   -3.818303146559767E-6    4.411157867183214E-1    1.513947095368811E-1   -3.475530288142041E-5    3.967975854995849E-5
                        -1.592559405478275E-5   -6.043161211635284E-6    6.093277215675020E-7   -3.669001081776855E-5   -2.275078572882564E-5    1.066190239854433E-5    5.215937050459810E-1    1.537385454962128E-1

 2.750000000000000E9     4.705353461164530E-1    1.663425107695875E-1   -1.283004546915690E-5    5.339605963361625E-6   -8.597951260154576E-6   -1.066222729672861E-5   -3.674344965499882E-5    8.556970160229805E-6
                         1.213640490509404E-5    3.852528671095348E-5    5.227967857062614E-1    1.482509006726476E-1    1.932608611471454E-5   -2.096591386946492E-5    2.258416525618245E-7    1.512573279864772E-6
                         1.254067574813144E-5   -2.833006606493147E-6   -6.478369511953999E-6   -3.463042158143407E-5    4.460456352693600E-1    1.449385438133230E-1    1.345491850820097E-5    1.680985086171461E-5
                         3.697573693586431E-6   -1.768307130472058E-5   -7.465745626233644E-6   -1.652446846855136E-5   -8.042123354488831E-6    1.524833531531267E-5    5.265654430289731E-1    1.455387584198851E-1

 2.762500000000000E9     4.752386566766966E-1    1.596793339967003E-1    3.540049020299362E-5    1.318419354265093E-5    1.418344231665522E-5    3.913623912492480E-5    1.852426413004871E-5    1.928242712535248E-5
                         1.738720238454897E-5    8.972399115216179E-6    5.277450546887463E-1    1.403311927925449E-1   -6.729064647587681E-6   -1.460251803260805E-6   -1.739719606793838E-5   -8.667866508005697E-6
                        -5.808537883885818E-6   -7.099943646824691E-6    1.235882676360200E-7   -2.006837102647007E-5    4.510264117858593E-1    1.382573143436465E-1    1.177449754637779E-5    2.533531616930541E-5
                        -2.089733241705434E-6   -3.521391878843705E-6   -2.302545056915531E-5   -2.560322539353456E-5   -5.070708510890416E-6   -3.468973574973407E-7    5.312212045474719E-1    1.372194950635374E-1

 2.775000000000000E9     4.799001269827742E-1    1.521596932299841E-1    1.306838580587192E-5    3.139371665490939E-5   -1.985668321415179E-5   -1.250904655641708E-5   -2.809999247749854E-5   -3.217151790045947E-5
                         5.278697996268248E-6    1.637601285262844E-5    5.323828905590058E-1    1.324847984221224E-1   -1.353529470701752E-5   -7.906878581962504E-6   -3.423773338785220E-5    9.365188734576361E-6
                        -2.680432616223279E-6   -7.898622467601995E-6    2.182791976770569E-5   -2.913505198710261E-5    4.557985344313547E-1    1.316734115281565E-1   -7.521406956936067E-7    8.841888310374800E-6
                        -8.692597000795708E-6    2.053897502651544E-5    1.174248577366178E-6   -3.333573771805176E-6    9.497558361895318E-6    2.383263897703959E-5    5.355784186295368E-1    1.286963822777759E-1

 2.787500000000000E9     4.850395391208409E-1    1.442363808876666E-1   -2.104021985599370E-6   -2.033516891231122E-5   -1.423284419380124E-5   -1.215546760408455E-5    6.563514329192886E-6   -3.059189599860012E-6
                         2.406137166021294E-5    4.498003201904644E-5    5.370169967509794E-1    1.244325708173831E-1    1.851496590970723E-5   -5.548593488828639E-5    1.771960966954435E-5    5.269792602262324E-6
                        -1.875238164446991E-5   -5.894389084919467E-6    1.842745719932054E-6   -5.485994420679667E-6    4.607483306728066E-1    1.250780601806674E-1   -1.679417748071815E-5    4.565640965983355E-5
                         1.644040200545927E-7    6.895976877527981E-6    1.007445588567591E-6    3.157571066564962E-5    2.042061822761088E-5    4.811223690144635E-5    5.399825534057997E-1    1.198963791086331E-1

 2.800000000000000E9     4.904389737121408E-1    1.363019335877474E-1    2.365224456595016E-5   -3.847308625001938E-6    4.980274453778272E-6   -2.899426760606144E-5    9.721474261936972E-6    1.865089487545338E-5
                        -4.739054877622041E-6    8.999228958286481E-6    5.416575495109915E-1    1.162272450219015E-1    2.459771426655017E-6    2.281774557029140E-5   -9.050263610342845E-6   -1.083990306085801E-5
                         4.605424616188739E-6    1.957991615532059E-5    9.365394678505936E-6    2.338426756818489E-5    4.658043519111844E-1    1.183589046731401E-1    2.894408048784493E-5    5.861021975931185E-6
                         2.312967048872025E-5   -7.706870745492740E-6    2.557074935191092E-6    2.012052742174530E-5    2.049771610726025E-5    1.251768516608936E-5    5.445387537804665E-1    1.108313957013941E-1

 2.812500000000000E9     4.964978057485153E-1    1.286508299844058E-1    1.972909429744028E-5    1.763471916527099E-5   -1.645524938489675E-5   -1.066426790187102E-5   -1.352872326644412E-6   -8.771150020483010E-6
                        -1.064139601754598E-5    2.719911926459046E-5    5.464018347494725E-1    1.079837890416687E-1    2.542291561481846E-5    1.765024747268514E-5   -8.456552741373863E-6   -1.581569338801288E-5
                        -1.186100666947956E-5   -2.398766649035038E-6    1.435681233119677E-5   -1.176200725330684E-5    4.709216664602523E-1    1.118444450029266E-1    1.852511121605323E-5   -9.468712486879159E-6
                        -1.410179284673866E-5   -1.844647093818435E-6   -2.321260247483437E-5   -7.348247236835335E-6    1.287647523138694E-5    2.115831108901294E-5    5.491641139699184E-1    1.017826192571462E-1

 2.825000000000000E9     5.027130857782112E-1    1.214814886756851E-1    2.997191530341727E-5    2.285282880830546E-6   -6.557006297510926E-6    4.203401842870534E-7   -3.428362896541119E-6    1.981815618022071E-5
                         2.936000734132302E-5   -7.493583774173192E-6    5.511841513813546E-1    9.950303779051738E-2   -1.297131741375971E-5    2.262710973934073E-6    1.166437167324902E-5    4.757856328051540E-5
                        -1.237121495481288E-6    2.600176346157656E-5   -1.885439591078838E-5   -1.014540285896676E-5    4.759287117171381E-1    1.053159270126808E-1    2.603256019821575E-5    2.439528967796591E-5
                         1.021540596397714E-5    1.310991274874938E-5   -5.737620019851559E-7    1.015661477863319E-5    1.410799931233855E-5   -1.293321487608951E-5    5.538965850856264E-1    9.275820158284798E-2

 2.837500000000000E9     5.088727755844592E-1    1.147610591086052E-1    2.100211213943144E-5    1.003795509462621E-5   -9.140154767160563E-6    2.417850375361161E-7    2.581353401097749E-5   -5.833028842040196E-6
                        -5.635816514200542E-6    1.401856576069125E-5    5.560084620384195E-1    9.114124401105876E-2    1.007139953406322E-6    1.599266057514087E-5   -1.968624041071846E-5    1.543282886941749E-5
                         5.882514898117800E-6   -1.282386770957765E-5   -1.118613672724197E-6    9.878507310042148E-6    4.808838772181187E-1    9.867088886046466E-2    1.543598931163921E-5    1.081008667379271E-5
                         5.329903911827455E-6    1.778928222163692E-6    1.028490491291058E-5   -3.734305259160743E-6   -1.485459313289573E-6    2.861241077422657E-6    5.586492161103142E-1    8.389254852551040E-2

 2.850000000000000E9     5.146369997704318E-1    1.083099412999129E-1   -5.382608624757096E-7   -2.560624768283746E-6    4.223966334963906E-6   -1.189971180048770E-5    2.682725725265476E-5    3.075223150829058E-5
                        -9.717013085176763E-6   -9.192175259026200E-6    5.608859323007812E-1    8.253643872503387E-2   -8.920039343129086E-6    3.361659213241157E-5   -2.961055770599019E-5   -3.577803740146721E-6
                         2.294345784332137E-5   -8.934974904517776E-6    1.462346646317181E-5   -4.219357100446384E-6    4.857309462846377E-1    9.193815650534354E-2    2.787274594625606E-5    1.088364132889829E-5
                        -5.851930862918677E-6   -1.509122747383225E-5   -2.448108973492247E-6   -4.577860861193040E-6    1.998813912747983E-5   -1.836698396224209E-5    5.631134812538167E-1    7.521821895523226E-2

 2.862500000000000E9     5.197170429011343E-1    1.018582128040465E-1    1.540546279238739E-5   -2.354746523892247E-5   -1.642411286794642E-5   -1.882820281402572E-5    3.284027896666838E-5   -1.766283462047416E-6
                        -6.521023474783423E-6   -1.010059606078280E-5    5.654612615553903E-1    7.383751286122502E-2    8.767020188070434E-6    6.203276851550331E-6   -7.565940658756521E-6    1.116075419761954E-5
                         2.897033759994633E-6    5.053817859356312E-6   -1.567056812012983E-5   -4.818952453140696E-6    4.904920734589207E-1    8.506854496012496E-2    6.083489954766861E-6   -7.903935496421072E-6
                        -6.995971379229880E-6    9.269317514931028E-6    1.122086444490939E-5   -9.648906744366071E-6    2.405733118658989E-7   -8.813438698906526E-6    5.672044473247360E-1    6.643730354973811E-2

 2.875000000000000E9     5.244097777045051E-1    9.457083427565507E-2    6.951491276548602E-6   -1.544313023019273E-5   -6.566605817691607E-6   -3.321115231634607E-5   -2.396452170557855E-5    3.553233016357768E-5
                        -2.882522771079792E-5    7.679449490730117E-6    5.696165765751213E-1    6.483902692894404E-2    1.004542146212414E-5   -1.108522986047765E-5   -4.537686889498105E-6   -5.239124995233090E-6
                        -2.641475472431602E-5   -1.027013727712544E-5    3.491798467656976E-6   -5.037344153779427E-6    4.949429076739771E-1    7.780403409333615E-2   -1.226309916451892E-5   -1.449343283812106E-5
                         3.532367911440610E-6    1.091729149757534E-5    1.903163300474456E-5    4.229003664091557E-6   -1.184806635992366E-5    1.111555086381231E-7    5.709845102825581E-1    5.724019082589021E-2

 2.887500000000000E9     5.287487897427428E-1    8.667940925263692E-2    1.924238522016630E-5   -2.486343412401465E-5   -1.483340907338971E-5    1.683566029107450E-5   -2.590066233263324E-6    9.265632733358155E-6
                         3.275751384498045E-5   -8.611916497787997E-6    5.738034243408900E-1    5.571177224065015E-2    3.438010903531914E-5    3.694767616687011E-5    1.940984875751065E-5   -3.472574998153461E-5
                        -4.574581284774280E-6    2.124122917703944E-7    2.425204209038381E-5   -1.387633452192118E-5    4.995056378377628E-1    7.033558611258620E-2    1.652058674269442E-5   -7.466266805529278E-6
                        -6.164097163517090E-6   -1.140331311320343E-5   -2.072444323615560E-5    1.548350438707263E-5    1.440842718636853E-5   -1.631759071979010E-5    5.746239649027205E-1    4.781263584585282E-2

 2.900000000000000E9     5.329029110666726E-1    7.792372457769334E-2   -1.647215831967657E-5    5.862675891815103E-6    2.459211777245907E-5   -8.470189636073700E-6   -8.884531590965615E-6   -9.765792763453454E-7
                        -1.169576605006708E-5   -3.288352547675884E-5    5.777887126071336E-1    4.605675888910843E-2    3.608627925692331E-5   -1.619089147876970E-5   -3.889195267675981E-6    1.218432113211980E-5
                         1.549397638593455E-5    1.631931047482732E-5    9.551687098443629E-6    2.393792864078100E-5    5.041869567775058E-1    6.220516712347043E-2    5.587983965245829E-7   -1.649139424659759E-5
                         5.362673538469084E-6   -1.628201635386726E-6   -3.075777312916553E-6   -4.648773704337078E-6   -6.042115780821385E-6    8.332256251518685E-7    5.783064732698111E-1    3.776841891908244E-2

 2.912500000000000E9     5.375385701753356E-1    6.809111207558402E-2   -1.729226226916414E-5    1.499580030931834E-6   -1.656888187698049E-5    6.616278519924489E-6   -6.042652701315654E-6   -2.284647257130597E-6
                         1.652579573111293E-5   -2.930593032122846E-5    5.819314700420264E-1    3.609839129581281E-2    3.082134056575957E-6   -2.239099373521748E-5   -2.991182519861232E-5   -6.546309544846528E-6
                         5.436079477911536E-6   -1.218940182945862E-5    2.557494111295543E-5   -4.752025682042263E-6    5.090187430663281E-1    5.395858185765440E-2   -6.206954488171104E-6   -3.720926530019771E-5
                         2.999637790777052E-6   -9.756300315716454E-6   -8.314971075517697E-6   -1.681574743204305E-5   -7.018003500447328E-6   -3.253489047289728E-5    5.821219660421804E-1    2.756224014782443E-2

 2.925000000000000E9     5.424729583311033E-1    5.808218438373184E-2   -3.855214932084972E-6   -3.134623249910014E-5    2.463147678859844E-5   -1.211659178260130E-5    7.375876067393050E-6    2.139486594677994E-5
                        -6.043200136502720E-6    2.507035974978285E-5    5.859542730070817E-1    2.611961944192039E-2    4.951045382724235E-6    8.292568074507994E-6   -1.102137097057966E-5    1.420757460831627E-5
                        -1.342019918246777E-5    2.189457687348653E-5    1.859279274825342E-5   -8.863053864776454E-6    5.137524487950992E-1    4.588260829207357E-2   -2.681624683542213E-5   -1.600253970598095E-5
                        -3.207752475395357E-5    1.703385365617055E-5    1.869087856569321E-7    3.962610101162146E-6   -1.281809878646899E-5   -6.674808007368322E-7    5.859314305484155E-1    1.749289061868656E-2

 2.937500000000000E9     5.475652292233062E-1    4.844906074848696E-2   -1.420659223428302E-5   -1.373813335619965E-5    8.847044715657258E-6   -3.662153875684910E-5   -7.450423459043163E-6   -4.255117691095421E-6
                         8.337785559461730E-6   -7.786260094915246E-7    5.897158940421974E-1    1.633732606838156E-2   -8.963565171050163E-6   -2.662888677462965E-5    1.166280639539114E-6   -3.505428062642685E-5
                         1.027179505959218E-5   -1.268381738753898E-5   -7.749348566411067E-6    1.724246287115892E-5    5.183203331033361E-1    3.750261092487085E-2   -3.710324968906636E-5    5.547800334817574E-6
                        -1.758715440919412E-5   -5.615577878063057E-6    3.041351409534741E-5    1.065792945025163E-5   -1.092782874355609E-5    8.138262606644227E-6    5.895426955905706E-1    7.238363388284719E-3

 2.950000000000000E9     5.530385639408956E-1    3.947479480651029E-2   -3.696660515848074E-6    2.962976611757798E-5   -1.274831855030780E-5   -3.259783427224968E-5    1.824527435622173E-5    6.966347575519418E-6
                        -1.299552503263687E-7   -1.635922894499104E-5    5.933822355580777E-1    6.192839206955826E-3   -2.059038003308640E-5    1.479374248842901E-5   -2.512388837902908E-5    1.779699764739269E-5
                         2.738405188801362E-6   -2.435741646136343E-5    1.651849701418072E-5    2.376975156950875E-5    5.227636211456982E-1    2.902173380483962E-2   -3.961793958514796E-5    2.072684468729867E-6
                        -2.992057272297018E-6    7.047945428750953E-6    1.363539947947474E-5    8.133484134581599E-6    6.087173386414926E-6   -1.689769263455082E-6    5.929468528752527E-1   -3.015158907602628E-3

 2.962500000000000E9     5.582489756310294E-1    3.065675267577227E-2    6.229241327895567E-6   -4.791040774709666E-6   -1.714258761086390E-5   -1.414770156657925E-6    2.795582277046187E-6    4.295573307264951E-5
                         1.574648072064894E-6   -2.142719894201040E-5    5.967494185497298E-1   -4.007409761936847E-3    1.385274374590001E-5   -4.380929971195896E-6    2.659519307432645E-5   -4.807556478295913E-6
                        -7.496598877118942E-6    1.028300078605954E-6   -1.040286799504166E-6   -1.888206050939568E-5    5.270351155149362E-1    2.042606279860985E-2   -5.901771012922767E-7   -1.256225828416645E-5
                         1.143818248535062E-5   -2.474800448119546E-6   -1.751074764344698E-5    5.365433368316941E-6    1.104821930911621E-5   -2.521434869508684E-5    5.960438481366538E-1   -1.314436456954242E-2

 2.975000000000000E9     5.629301116320334E-1    2.186338647951148E-2    2.297719706573499E-5   -1.570555902912348E-5   -5.375546628499133E-6   -2.702663249040474E-5    1.358819932009701E-5    2.271946320032491E-5
                        -2.595793606174356E-5    1.204448154978202E-5    6.000240023347827E-1   -1.437776148767664E-2    2.258874786115324E-5    4.470039635487586E-5   -4.347661126410081E-6   -2.695573560588552E-5
                         3.664878145086024E-6    2.918610389985660E-5   -1.722965930970374E-5    2.896818555573097E-5    5.312451156764895E-1    1.164379344004768E-2   -3.584009883609940E-6    1.519162842313188E-5
                        -5.452354366669422E-6   -2.256269852237186E-6    5.146090542656226E-6    6.580763313140586E-6   -1.572245182445270E-6    3.470736471285135E-6    5.989980037469256E-1   -2.354415325540404E-2

 2.987500000000000E9     5.668521303197416E-1    1.326332821636407E-2   -4.810172549973080E-6   -1.632578923564410E-5    6.396087252532382E-6   -3.117273411104813E-5    5.678088555332586E-6    2.290814127300506E-6
                        -4.351456219821691E-6   -7.689928229474109E-6    6.028783036979561E-1   -2.513084544892990E-2   -4.158084846411360E-5   -2.723286652235529E-5   -1.542759256662226E-5   -1.670439882778861E-5
                        -8.874929087148545E-6   -2.003587238203673E-5    1.047042749783439E-6   -2.459617806321269E-5    5.350597894123864E-1    2.697782781377726E-3    2.709653787107888E-6   -1.100015451010201E-5
                         2.912814010457300E-6    2.246856564185038E-7    2.667015219133838E-5   -7.165866445200967E-6   -2.037207078005973E-5    1.485733746463808E-6    6.013948382384975E-1   -3.425524104904991E-2

 3.000000000000000E9     5.699239951068100E-1    3.979446588128555E-3    1.210392842786810E-5   -3.939330332320342E-5    2.891825059307067E-5   -1.199402129235211E-5   -2.385451204510302E-6    3.590330228542117E-6
                         3.045329434993803E-5   -1.217136581122803E-5    6.050925977144730E-1   -3.611498872858203E-2   -9.792356719660675E-6   -5.457917769298131E-6   -2.226840462421515E-5   -2.290270391169151E-5
                        -9.586477951829077E-6    3.403983566364431E-6    6.894078640240825E-6    2.175230647086470E-6    5.384110785719728E-1   -6.578332808743348E-3    3.254922418582806E-5    3.098766658216113E-5
                         1.337062102382468E-6   -1.013115738201777E-5   -1.443842828776553E-5    1.617382519753968E-5    4.037932835308786E-6   -2.684580794758353E-6    6.033859819068683E-1   -4.530580733481465E-2
