# Supplementary material for: Microwave Imaging for Parkinson’s Disease Detection: A Phantom-Based Feasibility Study Using Temperature-Controlled Dielectric Variations
Source: Sensors (Basel). 2025 Dec 12;25(24):7562. doi: 10.3390/s25247562 (PMC12736638; doi:10.3390/s25247562)
Supplement: Supplementary file 1 [file sensors-25-07562-s001.zip › 40.5.s4p]

#  HZ   S   RI   R     50.00 
! Rohde & Schwarz Vector Network Analyzer 
! Rohde-Schwarz,ZNA26-4Port,1332450024101213,1.95
! Created: UTC 8/28/2025, 1:44:52 PM
! freq[Hz]                re:S11                  im:S11                  re:S12                  im:S12                  re:S13                  im:S13                  re:S14                  im:S14
!                         re:S21                  im:S21                  re:S22                  im:S22                  re:S23                  im:S23                  re:S24                  im:S24
!                         re:S31                  im:S31                  re:S32                  im:S32                  re:S33                  im:S33                  re:S34                  im:S34
!                         re:S41                  im:S41                  re:S42                  im:S42                  re:S43                  im:S43                  re:S44                  im:S44
! 
 5.000000000000000E8    -2.261443328392651E-1    3.471089773550782E-1   -1.529847394127429E-2    1.782268246799350E-2   -4.033856626688431E-2   -1.125401734399867E-2    5.215395509712448E-2    1.581273559092982E-2
                        -1.529845365709299E-2    1.784499512549845E-2   -2.408806327121396E-1    3.257241193747596E-1    1.147310800842924E-2    2.510169484742879E-2   -4.062002586674354E-2   -6.734456433668405E-3
                        -4.036165373436579E-2   -1.129968668627758E-2    1.141628314652810E-2    2.510711623544546E-2   -2.564086685441171E-1    3.439186757837108E-1   -8.417615636180651E-3    1.901893536195741E-2
                         5.217230940743765E-2    1.577828312258991E-2   -4.059650842928832E-2   -6.778728792352932E-3   -8.402022244713689E-3    1.901428825225515E-2   -2.675023198572671E-1    3.376145397464837E-1

 5.125000000000000E8    -2.484717191872581E-1    3.361372389312389E-1    1.208716173332368E-3    9.904707710039751E-3   -3.106580033847737E-2    2.485187051580197E-2    4.499841556564445E-2   -2.935110169682259E-2
                         1.185104325908803E-3    9.902337295103066E-3   -2.757702144605056E-1    3.242436437890819E-1    2.727490535487985E-2    3.840372616600249E-3   -2.852821799138129E-2    2.825982855034625E-2
                        -3.107106771492735E-2    2.493230407466106E-2    2.729659122034857E-2    3.821344975278054E-3   -2.805768160178829E-1    3.447072405548896E-1    6.205719543746956E-3    5.358959539912755E-3
                         4.494669813605555E-2   -2.933056647218414E-2   -2.855306988324620E-2    2.826433671945841E-2    6.201555808003975E-3    5.333877618163159E-3   -2.928750925105766E-1    3.362943439783276E-1

 5.250000000000000E8    -2.986232664593131E-1    3.711173869246231E-1   -6.561965796153446E-3   -1.339100601673274E-3   -1.365168662083999E-3    3.369017143554604E-2    6.054772004220813E-3   -5.045747999493385E-2
                        -6.543401942687530E-3   -1.339923806229026E-3   -3.170866290381331E-1    3.764767100916734E-1    1.514337435370313E-2   -1.489908841602984E-2    2.868408306201217E-3    3.442907660901772E-2
                        -1.324585203099390E-3    3.372439883742238E-2    1.513155434481017E-2   -1.492068625602732E-2   -3.180383404419604E-1    3.949564865704148E-1   -5.696032284374090E-3   -5.221783262374186E-3
                         6.012826639467426E-3   -5.045042733083165E-2    2.854469062988594E-3    3.446392585252861E-2   -5.641848146671229E-3   -5.206017781545168E-3   -3.329276173810111E-1    3.876080666442063E-1

 5.375000000000000E8    -3.002061246292467E-1    4.420595933924846E-1   -1.684182283534598E-2    8.831230927293959E-3    1.864959048670443E-2    1.999542285048452E-2   -2.994590756417178E-2   -3.410440503665002E-2
                        -1.684058715810062E-2    8.832385573813785E-3   -3.014777068860818E-1    4.418685687193959E-1    1.186966846160891E-3   -1.469163196032088E-2    2.157136912170600E-2    1.840301207614161E-2
                         1.868112389429472E-2    1.994980370574157E-2    1.180256121489737E-3   -1.469077788802731E-2   -2.999032792755171E-1    4.617651961662683E-1   -1.533366358942962E-2    5.797652868079295E-3
                        -2.991549315108208E-2   -3.406292733567649E-2    2.160458965122988E-2    1.835964254866032E-2   -1.531354376442695E-2    5.780800153849409E-3   -3.155897533160543E-1    4.610978743236294E-1

 5.500000000000000E8    -2.542870808159327E-1    4.851393807461026E-1   -9.953203405449414E-3    2.653920678914965E-2    1.998572979936362E-2    1.928017181124589E-3   -3.944448618063944E-2   -2.499625302336766E-3
                        -9.970179266258376E-3    2.654995732130926E-2   -2.611947056997106E-1    4.702380857910263E-1   -5.804611747936944E-3   -7.754973850955728E-3    2.235983125043078E-2   -9.611323314435456E-4
                         1.999793402978201E-2    1.940112525844973E-3   -5.824758610122572E-3   -7.708996541675063E-3   -2.532389836456018E-1    4.906237586110860E-1   -8.459282073317196E-3    2.129480365900718E-2
                        -3.943843781015655E-2   -2.546045619417156E-3    2.235178754191940E-2   -9.585487404396983E-4   -8.470486243054735E-3    2.128416772949821E-2   -2.562458333757650E-1    4.945510123293169E-1

 5.625000000000000E8    -2.154446565737237E-1    4.793764246943121E-1    1.588388467187904E-2    3.086527390614412E-2    1.158456245293158E-2   -4.987661135781685E-3   -2.576835871087898E-2    2.118794161402294E-2
                         1.593564962676903E-2    3.088514896737172E-2   -2.336370159218533E-1    4.737549503773759E-1   -2.522651321592942E-3   -7.202746755022504E-4    1.086525039272901E-2   -9.608320522849136E-3
                         1.159938652984828E-2   -4.992935456570932E-3   -2.534293980708186E-3   -6.711864222828088E-4   -2.195912375263461E-1    4.866668087260403E-1    1.351949243502285E-2    2.213708674926029E-2
                        -2.579155236708386E-2    2.115994615740110E-2    1.086396407992823E-2   -9.599919603957167E-3    1.349238053839356E-2    2.213157757522905E-2   -2.155356979177230E-1    4.777844115806175E-1

 5.750000000000000E8    -2.161653527754147E-1    4.740902735631556E-1    3.182303676975499E-2    5.774419147953337E-3    9.822912201538586E-3   -4.291420966007362E-3   -5.711055041215028E-3    2.661410657966544E-2
                         3.184976814638571E-2    5.789667387498192E-3   -2.226716177599093E-1    4.800998154910459E-1    2.016373901334295E-3   -3.961031298533387E-3    5.967508606422113E-3   -5.894053388641862E-3
                         9.854190778690453E-3   -4.333873078423380E-3    2.030120614281457E-3   -3.905199387801522E-3   -2.138756805737750E-1    4.840574869429386E-1    2.078719839721807E-2    4.268279503965585E-4
                        -5.644164440554082E-3    2.664831773913631E-2    5.986735251824745E-3   -5.937520291228525E-3    2.076896475732853E-2    4.676859517592071E-4   -2.187470603308637E-1    4.707241377068743E-1

 5.875000000000000E8    -2.145652762431119E-1    5.011622170243654E-1    1.721973292824895E-2   -1.487736163418410E-2    1.152780366139502E-2   -9.828894871006730E-3    6.934515601181843E-3    2.061308507881129E-2
                         1.730173130531534E-2   -1.491348432401371E-2   -2.063490260931268E-1    5.005819946235782E-1   -8.744994988838221E-4   -9.159259878234001E-3    9.086291656724766E-3   -8.668012683708650E-3
                         1.148397450766317E-2   -9.791744384611903E-3   -8.197904197978274E-4   -9.158933885057912E-3   -2.052487535169102E-1    5.042046959680182E-1    5.505307474445134E-3   -9.640044716769948E-3
                         6.899544353622162E-3    2.059727644678705E-2    9.057324119340564E-3   -8.668959910405621E-3    5.484197615997327E-3   -9.627461297209242E-3   -2.117398002388772E-1    4.993521406970153E-1

 6.000000000000000E8    -1.838292969556075E-1    5.304694526863996E-1   -1.604220662539068E-3   -9.676929499205291E-3    5.820958507205097E-3   -1.962879660151112E-2    1.344250405085510E-2    1.666533733703118E-2
                        -1.613913393648484E-3   -9.683385988033932E-3   -1.730188310466329E-1    5.160052281402063E-1   -1.032335434480645E-2   -1.145480829216221E-2    5.180357681167085E-3   -1.891189599944160E-2
                         5.791388502319261E-3   -1.963510876310314E-2   -1.029974340070518E-2   -1.143864509040382E-2   -1.742859901981103E-1    5.237983673888460E-1   -5.188292701846050E-3    1.357997220509495E-3
                         1.343587011571674E-2    1.666078393994692E-2    5.163239413638862E-3   -1.892893932671450E-2   -5.170177679159293E-3    1.363317620797899E-3   -1.707643514794054E-1    5.227517317555853E-1

 6.125000000000000E8    -1.370816450131810E-1    5.381393197847537E-1    1.756201301345703E-3    5.989688183681205E-3   -1.027693341205105E-2   -2.345897232722157E-2    2.518583010695939E-2    9.614705671545241E-3
                         1.802424662426544E-3    5.992875497454921E-3   -1.354516692752874E-1    5.176595704284943E-1   -2.133936207710024E-2    1.027105489682799E-3   -1.216060924546491E-2   -2.369285178326123E-2
                        -1.030707542009076E-2   -2.345633290093970E-2   -2.131512550516663E-2    1.091638970299541E-3   -1.332437973068692E-1    5.248345760897254E-1    6.354674871175219E-3    1.412850008116493E-2
                         2.519641187309322E-2    9.633011030664853E-3   -1.219616111079825E-2   -2.363860184218214E-2    6.351859832795369E-3    1.416298338392126E-2   -1.207903316392543E-1    5.135325650042112E-1

 6.250000000000000E8    -9.644627488687704E-2    5.211104212295782E-1    1.868530864476851E-2    9.957170177268971E-4   -2.677361948098838E-2   -1.076222535989672E-2    2.964136433958803E-2   -1.184788966096445E-2
                         1.872721965036590E-2    1.010420074099547E-3   -9.749175875830218E-2    5.047335108347988E-1   -1.240458997684519E-2    1.948544318531622E-2   -2.988000935745282E-2   -8.102087275027214E-3
                        -2.679919974385563E-2   -1.074729228293529E-2   -1.239125520590437E-2    1.950972984962208E-2   -9.840315899469808E-2    5.061605226761877E-1    2.468267988625585E-2    2.404071559775834E-3
                         2.963386001156079E-2   -1.182612093308084E-2   -2.985140542279946E-2   -8.034792824440419E-3    2.470233027332400E-2    2.387086541625858E-3   -9.394745486490201E-2    4.810263137763439E-1

 6.375000000000000E8    -7.888629004396942E-2    4.964141043662179E-1    1.665996453169268E-2   -2.058058077413821E-2   -2.697452117725926E-2    1.070922941842941E-2    1.316304617248628E-2   -2.922540509989622E-2
                         1.669193634238478E-2   -2.059317374395727E-2   -7.787746047591795E-2    4.773912467628090E-1    8.474220624476973E-3    1.906356262232847E-2   -2.674673931086754E-2    1.655179497410876E-2
                        -2.696452125571027E-2    1.074377190668434E-2    8.524172067967666E-3    1.907921669280468E-2   -8.694304503224433E-2    4.824275430139440E-1    1.828967627959545E-2   -2.173582425132868E-2
                         1.318469073600194E-2   -2.924969922228782E-2   -2.674122747588726E-2    1.658480355134983E-2    1.825000188716894E-2   -2.174105592444184E-2   -9.645187932878063E-2    4.582867027941595E-1

 6.500000000000000E8    -7.317987833762452E-2    4.903816506953425E-1   -6.670671781370354E-3   -2.630261982855168E-2   -1.308942233878831E-2    2.500141952485543E-2   -6.371356188884637E-3   -3.006809152504506E-2
                        -6.670087945989169E-3   -2.632614580127919E-2   -7.509450519516120E-2    4.658941407678944E-1    1.520535335583444E-2    1.192183179538148E-3   -7.456217978132813E-3    2.885229782983679E-2
                        -1.305736582950954E-2    2.500830983638240E-2    1.521578370701392E-2    1.190297305187891E-3   -8.277238461939662E-2    4.781538852237613E-1   -5.876522214038725E-3   -2.409790851756256E-2
                        -6.402064020328971E-3   -3.010141926135656E-2   -7.438185722998388E-3    2.887061337368689E-2   -5.855855627184510E-3   -2.409169333558825E-2   -9.644746670268296E-2    4.637976255577526E-1

 6.625000000000000E8    -5.084499143937281E-2    4.934053318957884E-1   -1.901091043185076E-2   -8.561012554998864E-3    6.083993233586004E-3    2.639154628026342E-2   -2.426308261277122E-2   -2.333367001905245E-2
                        -1.899351573340144E-2   -8.587975130686206E-3   -5.982679687585837E-2    4.665352034600737E-1    2.060117702929629E-3   -7.596221049917263E-3    1.298445409909721E-2    2.465798332953425E-2
                         6.102575457619770E-3    2.642767262771696E-2    2.075722625424745E-3   -7.570124994176862E-3   -6.589725563599537E-2    4.798952137181338E-1   -1.432302855980267E-2   -6.648400973702687E-3
                        -2.426386241054827E-2   -2.336064244519738E-2    1.300376899024352E-2    2.465951497030786E-2   -1.431054001894234E-2   -6.638045865496799E-3   -7.185459623907454E-2    4.702619407783141E-1

 6.750000000000000E8    -1.860829723417385E-2    4.826938453530914E-1   -1.053766976886955E-2    4.400052072963893E-3    1.949698182926755E-2    1.442982680516186E-2   -3.846195930871382E-2   -2.141718305907424E-3
                        -1.052035951334745E-2    4.415245471634657E-3   -3.066000739112490E-2    4.582391100775264E-1   -5.284371012436949E-3    2.218241766967302E-3    2.299507674545649E-2    8.092321628550088E-3
                         1.948432448293246E-2    1.443922431006734E-2   -5.313694970154196E-3    2.226305425229258E-3   -4.033051273225982E-2    4.746318477286732E-1   -4.431453515994821E-3    2.084127573263753E-3
                        -3.847073049163417E-2   -2.159828736750726E-3    2.295529744213980E-2    8.054973902400772E-3   -4.455340596914405E-3    2.090874480848159E-3   -4.025503782096086E-2    4.588553408913500E-1

 6.875000000000000E8     9.157706916435226E-3    4.562889362182159E-1   -7.718590335903438E-4    2.248814453730587E-3    2.031680434836388E-2    9.086256463179075E-4   -3.114920926556291E-2    2.741752941666118E-2
                        -7.099661782341026E-4    2.194707369514543E-3   -4.309271222288118E-3    4.297749896756191E-1    2.850991464120978E-3    9.731807085105371E-3    1.830841234465324E-2   -5.951601711236071E-3
                         2.030084015142831E-2    8.710901847932018E-4    2.844985994021926E-3    9.748237035285184E-3   -1.511968505572093E-2    4.552234704785515E-1    2.308711585640266E-3   -4.806639181237639E-3
                        -3.115535230951760E-2    2.744388180342865E-2    1.829252076721974E-2   -5.952849832034864E-3    2.322458381824531E-3   -4.791534725205759E-3   -1.702234104486191E-2    4.327745655016826E-1

 7.000000000000000E8     2.053700675652544E-2    4.200154893077493E-1   -1.005123294714229E-3   -5.639506598822709E-3    1.725524418059588E-2   -8.151910668646036E-3   -2.313328626802447E-3    4.152159817852204E-2
                        -9.828945620010518E-4   -5.629422082821239E-3    1.328430091636894E-3    3.939564315709274E-1    1.331158930002455E-2    3.887158803432560E-3    1.101809661338374E-2   -1.152531805691605E-2
                         1.725200746472027E-2   -8.220544164043508E-3    1.332435516977800E-2    3.898793891051153E-3   -2.913714523205606E-3    4.278274284896692E-1   -5.470891740908294E-3   -1.285445981009950E-2
                        -2.327725191258265E-3    4.152792636752050E-2    1.101200824076158E-2   -1.157874937565673E-2   -5.504732452858289E-3   -1.286922991949386E-2   -9.388862874861971E-3    4.040645888161403E-1

 7.125000000000000E8     1.273000355428301E-2    3.929991164788154E-1   -1.040281999447215E-2   -6.911735936645316E-3    1.039956283566195E-2   -1.655611030469001E-2    2.510315738589823E-2    2.947989543966776E-2
                        -1.042803144396376E-2   -6.929954754275961E-3   -8.038337322506460E-3    3.727311104963446E-1    1.309292342130817E-2   -9.247347057850715E-3    3.814247595481399E-3   -1.444400213729975E-2
                         1.040180489899246E-2   -1.664086751044021E-2    1.314208761590684E-2   -9.250075584899178E-3   -3.329018326272489E-3    4.079721431569168E-1   -1.752066033735378E-2   -6.115336615450621E-3
                         2.511974255757681E-2    2.945864838840801E-2    3.837320778575530E-3   -1.445363859165421E-2   -1.749970247019238E-2   -6.144323777936020E-3   -1.103451868604077E-2    3.860912569250316E-1

 7.250000000000000E8     8.473463248261755E-3    3.848112003007639E-1   -1.543648544279804E-2    3.452211751660157E-3   -1.095712482432134E-3   -1.892700848525010E-2    3.464513607386510E-2    6.653842428541727E-3
                        -1.544076595499463E-2    3.485114258831229E-3   -8.671068505816183E-3    3.671848718843089E-1    6.057707096255229E-4   -1.634710342211417E-2   -3.581643065763640E-3   -1.332851075539370E-2
                        -1.134909816523484E-3   -1.893855473289074E-2    6.445795219584445E-4   -1.638015505367459E-2    1.621614351654480E-3    4.003882671579557E-1   -1.678909111855466E-2    7.756590857063473E-3
                         3.466114986110626E-2    6.676673301307614E-3   -3.567882466948175E-3   -1.327366577143530E-2   -1.677227662619923E-2    7.744134118275953E-3   -5.201667101809332E-3    3.767476902376938E-1

 7.375000000000000E8     1.919991183628876E-2    3.760750968454659E-1   -8.385928694285609E-3    1.236405208481160E-2   -1.052590578935340E-2   -1.487624649644591E-2    3.098031799211673E-2   -1.424023296328805E-2
                        -8.406701719663840E-3    1.234298211680407E-2    5.466008416528609E-3    3.542025414426572E-1   -1.178699332770341E-2   -8.665317934452365E-3   -8.775721419093606E-3   -9.987501400711496E-3
                        -1.054857542488731E-2   -1.483963166709222E-2   -1.175471609180253E-2   -8.638831870076153E-3    1.991400331987387E-2    3.864248142244405E-1   -6.559973698043415E-3    1.383766865751693E-2
                         3.099322016696388E-2   -1.426623751773718E-2   -8.796558676146583E-3   -9.961514997252292E-3   -6.608830426618096E-3    1.384826911481314E-2    9.976161910500343E-3    3.602019721759872E-1

 7.500000000000000E8     3.474895962963059E-2    3.522580340175809E-1    4.922665925680178E-4    1.135464161010038E-2   -1.719263221053405E-2   -7.111873830247755E-3    1.622208299776151E-2   -3.055785906621422E-2
                         5.205714579473540E-4    1.137099011770294E-2    1.447358418164765E-2    3.234753830028877E-1   -9.803014396890256E-3    5.038604891574038E-3   -1.350529367765501E-2   -4.999534725403449E-3
                        -1.721741467053388E-2   -7.057684608422379E-3   -9.804496136491312E-3    5.059850323114310E-3    3.514163966533322E-2    3.541954225978581E-1    1.507520368406702E-3    1.009529305813197E-2
                         1.623430326742746E-2   -3.058410576129796E-2   -1.350073700726757E-2   -4.975273148750656E-3    1.484817850038514E-3    1.008457418615254E-2    2.221473032316447E-2    3.278592353066668E-1

 7.625000000000000E8     3.488227825255232E-2    3.141935478940338E-1    3.407427457073115E-3    6.087331521435336E-3   -1.903011866754695E-2    4.341654897955149E-3   -6.274648298090960E-3   -3.422315233906795E-2
                         3.439930542896433E-3    6.058513364600663E-3    2.175029759203394E-3    2.898919748188843E-1    2.431645701300042E-3    6.630159183636812E-3   -1.556646592416713E-2    4.149299215286107E-3
                        -1.904903128916460E-2    4.396165865584582E-3    2.425607202373251E-3    6.617471157815493E-3    2.889199531073984E-2    3.155741773928071E-1    1.592172659407304E-3    4.905145868382051E-3
                        -6.267732025528171E-3   -3.423669366898376E-2   -1.553540070486682E-2    4.160707334962363E-3    1.583296224514919E-3    4.903973154930542E-3    1.386175257023295E-2    2.869388676330472E-1

 7.750000000000000E8     1.127802681205128E-2    2.879950075444469E-1    9.297007613334609E-4    3.341421459292815E-3   -1.245680046683721E-2    1.583407479660601E-2   -2.663833274239691E-2   -2.319512648352409E-2
                         9.110496992616497E-4    3.338135774577398E-3   -2.128739870639711E-2    2.753325983541208E-1    5.411020718102793E-3   -3.567547545086810E-3   -9.677484516429864E-3    1.405286373285219E-2
                        -1.241231253555041E-2    1.585224219625236E-2    5.417510241790949E-3   -3.577117323962574E-3    7.518448597709114E-3    2.943911611822806E-1   -1.049040638590734E-3    5.494558712571290E-3
                        -2.666330738886295E-2   -2.318693365253448E-2   -9.638009397444270E-3    1.405045876554356E-2   -1.033900404411946E-3    5.469769298573179E-3   -1.428271559214762E-2    2.634210737437910E-1

 7.875000000000000E8    -7.190660766163056E-3    2.865654119083179E-1   -5.886321520345941E-4    6.470812456856500E-3    9.033116157238987E-4    1.975226857089647E-2   -3.575609664719760E-2   -5.951461930251635E-4
                        -6.002503178457525E-4    6.445548555786456E-3   -3.296612628748584E-2    2.728289724066977E-1   -3.296675624392650E-3   -8.281607692914680E-3    2.247800785411678E-3    1.668553813902852E-2
                         9.449374877941463E-4    1.978139033892803E-2   -3.311744324729698E-3   -8.258483724683578E-3   -4.527001478179575E-3    2.875199665455133E-1    1.106570853855589E-3    8.889662036055773E-3
                        -3.575831126833919E-2   -5.828350424389090E-4    2.253276188781268E-3    1.674364307599947E-2    1.079100999378063E-3    8.876960430483411E-3   -3.428653766568866E-2    2.611146285875406E-1

 8.000000000000000E8    -6.426180467057234E-3    2.836434536089588E-1    3.308811202435494E-3    9.650819949378102E-3    1.321618923466870E-2    1.340851632888085E-2   -2.694397934921872E-2    2.259390253437929E-2
                         3.262205061134775E-3    9.640853433280906E-3   -3.684653239391130E-2    2.631529331385964E-1   -1.083444441082878E-2   -1.448520668098188E-3    1.278633183696528E-2    9.834942085163619E-3
                         1.322766869088031E-2    1.343965053434928E-2   -1.081624765194850E-2   -1.439975874960387E-3   -9.486108292856324E-3    2.744218095549226E-1    5.726840877559900E-3    8.806804011629520E-3
                        -2.694036610431554E-2    2.257768389900135E-2    1.276650813736966E-2    9.813531231810295E-3    5.754235761966183E-3    8.778820061212240E-3   -3.935720944035879E-2    2.566374837030635E-1

 8.125000000000000E8    -6.437335112631473E-3    2.635399383006773E-1    1.065957232055968E-2    9.009148147777531E-3    1.696329936691083E-2    4.271175768112143E-4   -5.965165141616557E-3    3.320164473755215E-2
                         1.068220084819678E-2    8.979284637913913E-3   -4.829058314169813E-2    2.467715532840427E-1   -7.977383936655929E-3    8.106145519043305E-3    1.372825211385237E-2   -2.693400531718892E-3
                         1.697747429847728E-2    4.077917322358247E-4   -7.970537748558101E-3    8.148848830235991E-3   -2.247388774207575E-2    2.557646459640863E-1    1.056548004810160E-2    6.509253587675425E-3
                        -5.978898614815942E-3    3.319521804572637E-2    1.370963535465461E-2   -2.694124664929556E-3    1.053538953429918E-2    6.506361521141262E-3   -4.663426002979532E-2    2.389138006313694E-1

 8.250000000000000E8    -2.519713545812723E-2    2.390035600483995E-1    1.662339492917374E-2   -1.938006688652530E-4    1.006571579839548E-2   -9.487995688587115E-3    1.549760225974562E-2    2.848363805005905E-2
                         1.662671835878473E-2   -2.156485004575920E-4   -6.975857382587680E-2    2.364489694838140E-1    1.250943527969677E-3    1.080626405591071E-2    4.782398362296692E-3   -9.107173171978081E-3
                         1.007171445664837E-2   -9.532305829042855E-3    1.252262756942549E-3    1.077112512116599E-2   -4.603439965716544E-2    2.431242053491433E-1    1.398406099638117E-2   -1.085744691006114E-3
                         1.551014111354885E-2    2.845922758417490E-2    4.763778755017211E-3   -9.105320501851505E-3    1.399526263888586E-2   -1.100816139724802E-3   -7.182056348510529E-2    2.211809109182576E-1

 8.375000000000000E8    -5.734176426694457E-2    2.302263143802270E-1    1.069738191704613E-2   -1.122668519561974E-2    7.384841110857904E-4   -9.953654357358043E-3    2.857696989451529E-2    1.207826231784546E-2
                         1.069551514539868E-2   -1.124634534545111E-2   -9.120356752006407E-2    2.369151437989696E-1    7.990795217340009E-3    4.323823339148892E-3   -2.553358174769517E-3   -5.252409310074536E-3
                         7.117978519919677E-4   -9.943015651804492E-3    7.996900829797274E-3    4.336741758936845E-3   -7.182814535168794E-2    2.433519261753882E-1    8.174190499497573E-3   -8.908660351655493E-3
                         2.858033013232112E-2    1.208366330470281E-2   -2.570963535332497E-3   -5.265811450867975E-3    8.225965417601606E-3   -8.865051986191776E-3   -1.052590134092450E-1    2.231463937577134E-1

 8.500000000000000E8    -8.279914104406409E-2    2.398997443683617E-1    1.267622581914583E-4   -1.079428768154121E-2   -3.173134336724232E-3   -5.535763337368321E-3    2.886354829415623E-2   -7.272516617851027E-3
                         1.103702718500281E-4   -1.079257260978544E-2   -1.071835948311936E-1    2.431913135504880E-1    4.959046260746692E-3   -3.551492122698937E-3   -1.566845412089916E-3    7.452114808206057E-5
                        -3.198316862979586E-3   -5.526992115202307E-3    4.940702679964068E-3   -3.534441598567695E-3   -8.970536655942316E-2    2.531611424728137E-1    9.725226634712641E-4   -6.813176571842834E-3
                         2.887713313030540E-2   -7.317598821962304E-3   -1.594390969025232E-3    8.572354469791307E-5    9.953103092528769E-4   -6.799897367026397E-3   -1.247741768527004E-1    2.417031899502669E-1

 8.625000000000000E8    -9.229935930406347E-2    2.515437877564253E-1   -2.389275644975790E-3   -4.472797587009932E-3   -3.376015446793887E-3   -2.650582876990233E-3    1.857565610474747E-2   -2.324503221030226E-2
                        -2.382214866833711E-3   -4.483865606217444E-3   -1.173354159663433E-1    2.498880378162597E-1   -2.117126608978643E-3   -2.575538978156354E-3    1.921234067032287E-3   -5.403841681040645E-4
                        -3.378685156321170E-3   -2.653124556763382E-3   -2.116263763394109E-3   -2.569481878534354E-3   -9.776639085819087E-2    2.630612698076955E-1    1.603086417441517E-3   -2.973448714335099E-3
                         1.855733175864172E-2   -2.326684464647453E-2    1.947712669911001E-3   -5.581892071178227E-4    1.594629891867272E-3   -2.987707975471581E-3   -1.265376084011905E-1    2.549449574656474E-1

 8.750000000000000E8    -9.773811126938721E-2    2.533321397170143E-1    7.088320560155926E-4   -2.487208249148719E-3   -3.066283995310674E-3   -1.024511866147925E-3   -4.932251077709952E-4   -2.973613054478616E-2
                         6.772741306499870E-4   -2.492572211454314E-3   -1.256655262143316E-1    2.542534120831856E-1   -1.791864312991613E-3    3.482755851098486E-3    1.305812929380607E-3   -3.596687705548589E-3
                        -3.059404928247577E-3   -1.023061144474876E-3   -1.771677881761066E-3    3.517264275634010E-3   -1.017269570065783E-1    2.674734850807346E-1    4.068121678289620E-3   -4.620345635022687E-3
                        -5.156591069340983E-4   -2.977014472906447E-2    1.316556902374704E-3   -3.617418984081836E-3    4.034298006278822E-3   -4.612910530137505E-3   -1.291529586677775E-1    2.545476154480328E-1

 8.875000000000000E8    -1.111921892633828E-1    2.535001034182870E-1    2.018705981208653E-3   -5.805171433665652E-3   -2.313375326942357E-3   -1.730479944374297E-4   -1.891387745828586E-2   -2.174314643026871E-2
                         2.001687941732446E-3   -5.851208121852344E-3   -1.362925202154744E-1    2.577371672255190E-1    3.866589679027014E-3    4.062852810290383E-3   -1.565443226126880E-3   -4.273936960416528E-3
                        -2.316776465979999E-3   -1.736545640518240E-4    3.851681344356550E-3    4.066421892137324E-3   -1.092309064379152E-1    2.679800646745217E-1    2.429630125212768E-3   -9.125678238625461E-3
                        -1.891436837812685E-2   -2.173106145900787E-2   -1.556641122955963E-3   -4.280755584431783E-3    2.405518363037596E-3   -9.124333659506120E-3   -1.433668329041810E-1    2.551278514041503E-1

 9.000000000000000E8    -1.278761028841841E-1    2.633201277167684E-1   -2.530273959988972E-3   -8.863936963914831E-3   -2.187477925528760E-3   -1.949458077245556E-4   -2.735959959428425E-2   -4.732163320837902E-3
                        -2.509071219477326E-3   -8.859619444390782E-3   -1.502530010098908E-1    2.658070722524323E-1    6.190075269204541E-3   -7.808508997313862E-4   -3.893860625699846E-3   -2.928046238986529E-3
                        -2.187047145623662E-3   -2.077539054422878E-4    6.189633186323033E-3   -7.726481073614674E-4   -1.224523669887824E-1    2.731180141036563E-1   -4.106173677371767E-3   -1.066225285099498E-2
                        -2.735019026421581E-2   -4.697616183904930E-3   -3.915133399352681E-3   -2.933029647068360E-3   -4.128560322397453E-3   -1.065585944410388E-2   -1.586936985984257E-1    2.683245039135394E-1

 9.125000000000000E8    -1.372163481650990E-1    2.817618836844994E-1   -8.289085190870649E-3   -5.905666478699393E-3   -3.049646759622640E-3    3.635669611093457E-4   -2.339049798413007E-2    1.338718141429883E-2
                        -8.329933262648470E-3   -5.887270352192606E-3   -1.606838332470883E-1    2.820464951533500E-1    3.310466356079532E-3   -4.712676681761550E-3   -5.443058000021890E-3   -6.139760019201262E-4
                        -3.056782338697301E-3    3.707709268459369E-4    3.288626819972252E-3   -4.708864818843968E-3   -1.323800776926405E-1    2.879829841870318E-1   -9.527576931651374E-3   -5.991205327726631E-3
                        -2.340962150632805E-2    1.341194655597483E-2   -5.438708349449814E-3   -6.096311434608739E-4   -9.522690221298910E-3   -6.009970354784189E-3   -1.628212349682871E-1    2.878043016673438E-1

 9.250000000000000E8    -1.363936516993622E-1    2.994961936129727E-1   -9.676777997786634E-3    3.673811174658710E-4   -3.276999167509753E-3    2.640902817094908E-3   -8.593135261925212E-3    2.450151941534729E-2
                        -9.680412161608073E-3    3.815752682969422E-4   -1.614021577859981E-1    2.997391404127036E-1   -3.776644719318910E-4   -4.296879704985115E-3   -5.434958927219471E-3    3.042359199108872E-3
                        -3.284520039661756E-3    2.662762596430551E-3   -3.560597511850132E-4   -4.306706484969245E-3   -1.316895280082221E-1    3.042958740016754E-1   -1.006600396895813E-2    2.198456210031532E-4
                        -8.598303110482814E-3    2.452592134156075E-2   -5.438419521492414E-3    3.053116628640776E-3   -1.010290063268376E-2    2.057176183867553E-4   -1.576847560437183E-1    3.015447659021387E-1

 9.375000000000000E8    -1.308661281662430E-1    3.104213309727443E-1   -6.241533919514825E-3    5.483578937680963E-3   -8.301049793271231E-4    4.941083170516157E-3    9.340581124529103E-3    2.239831344319404E-2
                        -6.232986186474615E-3    5.490857810683563E-3   -1.563513279233410E-1    3.111607500349457E-1   -1.412022532891448E-3   -2.560779957015949E-3   -2.417451061409120E-3    6.087479606573588E-3
                        -8.493050983718390E-4    4.978203154005640E-3   -1.418454159965307E-3   -2.573544122536793E-3   -1.254850297208717E-1    3.129145125261136E-1   -6.859875403891423E-3    5.006367238645407E-3
                         9.350162610948738E-3    2.238959626150655E-2   -2.398756694933113E-3    6.081129236780190E-3   -6.869810585585003E-3    5.033021454939841E-3   -1.526875950319027E-1    3.070079039127313E-1

 9.500000000000000E8    -1.273714973855359E-1    3.152074492782727E-1   -4.712984399572398E-4    5.947698632862987E-3    3.129106462801385E-3    4.259668552963218E-3    1.955480271976753E-2    9.236471176806052E-3
                        -5.000593950477538E-4    5.952463794981151E-3   -1.527955831261375E-1    3.166654491739056E-1   -1.583254495538888E-3   -1.713978042309953E-3    2.075256095253165E-3    6.000586602027705E-3
                         3.108950871604371E-3    4.269411510108009E-3   -1.584789602402691E-3   -1.709325693663516E-3   -1.231307266826863E-1    3.150341120754333E-1   -1.492089023067838E-3    5.626573078662139E-3
                         1.956121435403826E-2    9.230766855039247E-3    2.077183010841473E-3    5.978974122163623E-3   -1.486912858866828E-3    5.608975217315582E-3   -1.530291792748469E-1    3.097980844058524E-1

 9.625000000000000E8    -1.289866526852196E-1    3.197727966015215E-1    2.286531677779546E-3    1.689232529105689E-3    4.781384971628873E-3    3.067244963350489E-4    1.756616622715661E-2   -4.614917427949796E-3
                         2.282228792400966E-3    1.686202129636231E-3   -1.532261767014508E-1    3.221476764557050E-1   -1.627259875296776E-3   -1.012562072699233E-3    4.782867731697119E-3    2.754483245451452E-3
                         4.760086750177560E-3    2.664591340347348E-4   -1.623723079445645E-3   -1.011425823202277E-3   -1.267231804626041E-1    3.190259817090826E-1    8.583278945376232E-4    1.947833996118748E-3
                         1.757126089772517E-2   -4.613366166906443E-3    4.799626565405772E-3    2.740675462958414E-3    8.645710304606738E-4    1.959807495575440E-3   -1.566891573547004E-1    3.163903960893139E-1

 9.750000000000000E8    -1.311737877857063E-1    3.288405094802307E-1   -6.249734061204783E-4   -1.612836773847433E-3    2.161387198850166E-3   -2.857998758451225E-3    9.603373961463175E-3   -1.137289580921102E-2
                        -6.008275459013222E-4   -1.650036504269817E-3   -1.533303651622400E-1    3.313191951719428E-1   -1.249993351228100E-3   -6.833173691075582E-4    3.966307612832339E-3   -6.671399455818283E-4
                         2.117870039670722E-3   -2.892433300046449E-3   -1.270389364671507E-3   -6.918996299692995E-4   -1.291054871716346E-1    3.292708599178107E-1   -1.637171294376010E-3   -3.202516690617357E-4
                         9.558347819773454E-3   -1.138113787846920E-2    3.952911367163791E-3   -6.406265219033318E-4   -1.660193459518190E-3   -3.247865381837203E-4   -1.569486317159482E-1    3.273862469378804E-1

 9.875000000000000E8    -1.278788669211611E-1    3.405556438909420E-1   -4.297711364103242E-3    7.143294836818138E-4   -1.179872817706366E-3   -1.583943275463895E-3    2.187903756079282E-3   -1.268566182356659E-2
                        -4.294099581015950E-3    7.188721446509810E-4   -1.485704508810011E-1    3.415822046783252E-1   -1.309591943308296E-3   -1.508939100521939E-3    1.869008736097538E-3   -1.077462942647103E-3
                        -1.185872531232338E-3   -1.575778751090939E-3   -1.289079356750300E-3   -1.479434759930744E-3   -1.241413250279906E-1    3.405396197681180E-1   -4.091680567215874E-3    2.107535497455419E-3
                         2.172562682227131E-3   -1.269973686041140E-2    1.860581478752327E-3   -1.080310067045954E-3   -4.076744837978161E-3    2.118281588438971E-3   -1.512335017947454E-1    3.377719715953294E-1

 1.000000000000000E9    -1.189200497137439E-1    3.484869264753750E-1   -2.841095752267526E-3    5.156005974173100E-3   -4.184387622927086E-4    1.430679789612305E-3   -4.340195699504798E-3   -1.133916967563454E-2
                        -2.830887058200323E-3    5.148234297831887E-3   -1.404009071347541E-1    3.475517647517060E-1   -3.574389699681152E-3   -1.813972167592839E-3    2.238090224394160E-3   -1.848962565824165E-4
                        -4.184455341757244E-4    1.439588740288821E-3   -3.590248118717842E-3   -1.798472001654540E-3   -1.148543883372291E-1    3.457027112822701E-1   -2.288887866580803E-3    5.751210201882664E-3
                        -4.380411530209836E-3   -1.134322621667991E-2    2.238259927066960E-3   -1.943688695921480E-4   -2.296158531242683E-3    5.738765432160458E-3   -1.426706694668200E-1    3.427129499822721E-1

 1.012500000000000E9    -1.097048312483246E-1    3.501856386859660E-1    1.761251970346473E-3    5.511245217313427E-3    2.630448840743718E-3    9.651211704412408E-4   -9.447541865375744E-3   -6.825433661869276E-3
                         1.759554672886060E-3    5.538225614910935E-3   -1.343128798334985E-1    3.484615789811237E-1   -5.712463500747323E-3    1.610287281442872E-3    3.722125241630259E-3   -2.019145453547223E-3
                         2.661088130772121E-3    9.663552064109298E-4   -5.746748925649706E-3    1.616549651774913E-3   -1.083196245161094E-1    3.449053266828277E-1    1.971112575155353E-3    5.816558263968524E-3
                        -9.432383131801675E-3   -6.809417993250723E-3    3.714839189723341E-3   -2.007290868055124E-3    1.979155111038099E-3    5.823886560311628E-3   -1.369714070409775E-1    3.424092079132136E-1

 1.025000000000000E9    -1.051984069849207E-1    3.488133735853168E-1    3.807677422457194E-3    2.109812705778831E-3    3.110168655823770E-3   -2.455750994715115E-3   -1.102542533009613E-2   -5.130796399951003E-4
                         3.804342091988917E-3    2.102751984231389E-3   -1.334207118181904E-1    3.486222579024252E-1   -3.108733836458926E-3    6.047257101999927E-3    2.011563580057990E-3   -5.421512338658939E-3
                         3.116239855180118E-3   -2.460186273419151E-3   -3.108468427520215E-3    6.048884384969921E-3   -1.075253472287195E-1    3.436067971356100E-1    3.840067902084477E-3    2.709872216787735E-3
                        -1.101722318907108E-2   -5.311906956487864E-4    2.026571958750249E-3   -5.392508288061968E-3    3.865401972464031E-3    2.725941351583835E-3   -1.373265280328606E-1    3.420947506596832E-1

 1.037500000000000E9    -1.048302665480465E-1    3.501755144439812E-1    2.160763656880743E-3   -2.668396618072410E-4    9.151561639706426E-5   -4.572819328266808E-3   -9.357713003720201E-3    5.306611978122788E-3
                         2.151564821759391E-3   -2.416272236028041E-4   -1.351996589836988E-1    3.525209661417548E-1    2.009380003909340E-3    6.023657082693442E-3   -2.537949951621201E-3   -6.042400501491175E-3
                         9.177353571844285E-5   -4.576883301615599E-3    2.026691366540325E-3    5.991881144750921E-3   -1.091370030083201E-1    3.469992920643585E-1    2.583050106219031E-3    6.827228016125637E-4
                        -9.369283707865106E-3    5.304908075430657E-3   -2.517090356298913E-3   -6.039925769853724E-3    2.596893225706246E-3    6.740201173843499E-4   -1.397261469882957E-1    3.466553208382128E-1

 1.050000000000000E9    -1.030843103675569E-1    3.551417641499470E-1    3.535604449098199E-4    4.249609913210287E-4   -3.366521548558983E-3   -3.295702872089838E-3   -4.942238924961151E-3    9.711412327004607E-3
                         3.356227075489116E-4    4.060139894802950E-4   -1.345014688348619E-1    3.592983495027714E-1    4.258419419665124E-3    2.435477237490665E-3   -6.055379656144987E-3   -2.802681765956704E-3
                        -3.381244949620726E-3   -3.290084012771210E-3    4.283247951935011E-3    2.453902888395036E-3   -1.075683177993099E-1    3.530670465528222E-1    1.556006692961185E-3    1.207902146007206E-3
                        -4.978187576280631E-3    9.715304053552455E-3   -6.067905624754369E-3   -2.807370580214956E-3    1.549603833786516E-3    1.216567069769660E-3   -1.386594066649194E-1    3.537280368945645E-1

 1.062500000000000E9    -9.854000480790207E-2    3.587258615572669E-1    7.262118250289777E-4    1.912098953204927E-3   -4.435410258566704E-3   -5.883247696813326E-6    1.802342567200386E-3    1.104117732641139E-2
                         7.364895280355998E-4    1.904311973401857E-3   -1.308055660450538E-1    3.643081043634328E-1    3.178718548768129E-3   -1.849447566668997E-4   -6.057024834842734E-3    1.765036610065405E-3
                        -4.417123626611228E-3    1.413414148417501E-5    3.162444952520476E-3   -2.020509127288911E-4   -1.035029826577730E-1    3.568357139142941E-1    2.469415019873178E-3    1.908008395399263E-3
                         1.811039508232691E-3    1.101198421306810E-2   -6.054267964748719E-3    1.782089122242867E-3    2.452430150891798E-3    1.879288620457041E-3   -1.350856824174282E-1    3.582330170189642E-1

 1.075000000000000E9    -9.504904440446800E-2    3.588628018745484E-1    2.462274135637137E-3    2.320029918535213E-3   -2.878657763808243E-3    2.637084858510137E-3    8.305008958554396E-3    7.464791177589537E-3
                         2.435466990947308E-3    2.315454992233566E-3   -1.281986350174567E-1    3.664008368911060E-1    1.661975625801998E-3   -3.789391909520050E-4   -3.157654017466330E-3    4.642503153953843E-3
                        -2.889144289818183E-3    2.609103134851798E-3    1.633962959758927E-3   -3.824534513729707E-4   -1.012278237237593E-1    3.579466711898746E-1    3.969670297046458E-3    1.243334388256841E-3
                         8.317238805201538E-3    7.488694695509012E-3   -3.162500102596354E-3    4.641504933879851E-3    3.981863378654226E-3    1.229268834073268E-3   -1.332003790490979E-1    3.600169885720365E-1

 1.087500000000000E9    -9.524598507847194E-2    3.576878528303951E-1    4.342915995794460E-3    1.081124960067794E-3   -3.441829528485657E-4    3.193135261300498E-3    1.069954790926332E-2    4.641429216787104E-4
                         4.369642747434595E-3    1.072950028047374E-3   -1.284734559428866E-1    3.689697406990168E-1    1.791098424840398E-3    3.326351968243478E-4    2.621247318273061E-4    4.785116242979612E-3
                        -3.400024009082707E-4    3.195477015674993E-3    1.782040423604846E-3    3.579535814544840E-4   -1.020387556951141E-1    3.594166079567760E-1    4.995267958283317E-3   -7.309861647751266E-4
                         1.072384882350779E-2    4.374786542478400E-4    2.674289534441897E-4    4.784066363916414E-3    4.994383462374716E-3   -7.463296415497959E-4   -1.341736362931733E-1    3.626338687546465E-1

 1.100000000000000E9    -9.884739169010746E-2    3.586751867419491E-1    4.926557575335600E-3   -1.741763716875597E-3    1.401893156134939E-3    1.870205863378089E-3    7.979453397448743E-3   -5.889151742195492E-3
                         4.951683824157426E-3   -1.748115658869671E-3   -1.295859073588580E-1    3.744020437630133E-1    3.053064145726593E-3   -3.551527548282600E-4    2.459408623820140E-3    2.986916677859399E-3
                         1.388312411086726E-3    1.862147884009140E-3    3.053333903045334E-3   -3.543753804262837E-4   -1.040075762242237E-1    3.636392381572301E-1    4.349964845235824E-3   -3.415048666403115E-3
                         7.958125155659889E-3   -5.858748322149423E-3    2.471993026269930E-3    2.974373687943459E-3    4.351398885124334E-3   -3.388807016070021E-3   -1.362492082977178E-1    3.681494743210019E-1

 1.112500000000000E9    -1.025047267920474E-1    3.637526691901288E-1    3.110136304983652E-3   -4.204674636850138E-3    1.112590293956896E-3    1.949277277765853E-4    2.443395391147567E-3   -8.632202425946336E-3
                         3.108401876856470E-3   -4.215316899696043E-3   -1.289158725194973E-1    3.818749169899850E-1    3.024069941476680E-3   -2.620406076564715E-3    2.557656114605328E-3    8.211296068889638E-4
                         1.092792826796269E-3    1.960769551419435E-4    3.048812534922538E-3   -2.634050596869948E-3   -1.042865084095825E-1    3.700457661985701E-1    2.033836610120042E-3   -5.011706045039597E-3
                         2.452672964484882E-3   -8.628352336842606E-3    2.558818391767467E-3    8.308263782355334E-4    2.022448243252586E-3   -5.013847300175515E-3   -1.363336870772221E-1    3.763310618179854E-1

 1.125000000000000E9    -1.032671424322638E-1    3.708019998080120E-1    3.087668752782071E-4   -4.485972143952255E-3   -1.728558279913788E-4    3.537906929679389E-4   -2.810882205358926E-3   -7.553792093554947E-3
                         3.062875112916734E-4   -4.483625402972486E-3   -1.268997456223602E-1    3.891422835868221E-1    9.866242938773003E-4   -4.351609316957348E-3    1.611006325325999E-3    2.016828582886416E-4
                        -1.685662309923793E-4    3.417501663023686E-4    9.844717053137224E-4   -4.355812182490810E-3   -1.027433659102115E-1    3.762612183759893E-1   -4.885743959435597E-4   -4.768118539733092E-3
                        -2.817551378522369E-3   -7.542678688478507E-3    1.598904494003792E-3    2.133592675072844E-4   -4.944575333220015E-4   -4.774921805739510E-3   -1.342294765812641E-1    3.842683619985827E-1

 1.137500000000000E9    -1.021986342546527E-1    3.772497889899027E-1   -1.114206199079225E-3   -3.076870511474606E-3    2.617368118883876E-4    1.810089698367699E-3   -5.933713412256646E-3   -4.111897556102027E-3
                        -1.125965616760771E-3   -3.090551165513010E-3   -1.250620675227559E-1    3.957004957282410E-1   -1.822712752333257E-3   -4.093563819894328E-3    1.887081959619087E-3    6.343898281564758E-4
                         2.603981315747121E-4    1.793936114637035E-3   -1.796017707500608E-3   -4.114041414935022E-3   -1.009833709703816E-1    3.814907865747167E-1   -1.941023308545119E-3   -3.368461967335867E-3
                        -5.910962002010613E-3   -4.136787439606657E-3    1.870176468891973E-3    6.269838491181461E-4   -1.936439352389270E-3   -3.375431336454356E-3   -1.322409072075097E-1    3.909264593968375E-1

 1.150000000000000E9    -1.014315988088285E-1    3.831301139213976E-1   -9.589337660326401E-4   -2.166688685283271E-3    2.448122723229501E-3    1.672193190092769E-3   -6.579192959693263E-3   -8.469487231142531E-5
                        -9.591261133246239E-4   -2.178854327036020E-3   -1.240687626164638E-1    4.025198785936623E-1   -3.613319567612535E-3   -1.942529367175679E-3    3.229327141731467E-3   -3.526328082016177E-4
                         2.475119947759004E-3    1.645897634764889E-3   -3.607256290047828E-3   -1.976668362301330E-3   -1.000891830929576E-1    3.870275564625225E-1   -2.021278020996428E-3   -2.133648540436853E-3
                        -6.552703789284870E-3   -5.013590562028472E-5    3.205868058483568E-3   -3.791353165567054E-4   -2.028116796582592E-3   -2.119661084817500E-3   -1.315286955677674E-1    3.977516450169704E-1

 1.162500000000000E9    -1.018783929879703E-1    3.900820041461220E-1   -9.297341372242494E-4   -2.631099344760262E-3    3.534348195266402E-3   -8.225535820547232E-4   -4.994973114770512E-3    3.276846590036591E-3
                        -9.465169625685210E-4   -2.663249068573704E-3   -1.234369220477631E-1    4.104814902881513E-1   -3.275358606470232E-3    5.540596401412767E-4    2.908260853021335E-3   -3.088083796214018E-3
                         3.531557124467262E-3   -8.485734763820499E-4   -3.296789350657982E-3    5.444935037592986E-4   -9.991603663553207E-2    3.937989024686123E-1   -1.850474006261368E-3   -1.902577420637591E-3
                        -4.969231263031597E-3    3.287977436152886E-3    2.877398721780123E-3   -3.057184376896546E-3   -1.880457689873528E-3   -1.908774611107246E-3   -1.314937706330714E-1    4.064260687061211E-1

 1.175000000000000E9    -1.025244980449215E-1    3.997954373750286E-1   -2.317151612995362E-3   -3.075397215623234E-3    2.001785329410549E-3   -3.258854969202046E-3   -2.223365519580042E-3    4.940507007920009E-3
                        -2.335257979043269E-3   -3.024354838868827E-3   -1.223963487194859E-1    4.198463093394334E-1   -1.519515170478758E-3    1.522229270910596E-3    2.785513716661864E-5   -4.555546270852132E-3
                         1.972400941391257E-3   -3.259774391621850E-3   -1.533506843598208E-3    1.523012019037908E-3   -9.955417135411386E-2    4.025282521442744E-1   -2.584898099511757E-3   -2.049441544149233E-3
                        -2.212667937478035E-3    4.946214900031667E-3    1.570890120401956E-5   -4.615401018357074E-3   -2.568058058733336E-3   -2.060374605203848E-3   -1.300972702340508E-1    4.173673768757097E-1

 1.187500000000000E9    -1.011889762335076E-1    4.117328008460702E-1   -4.146566677207562E-3   -1.870689717932086E-3   -6.852978708846632E-4   -3.546172095003700E-3    6.055020682478379E-4    4.965105912486324E-3
                        -4.125976248670132E-3   -1.909767919748191E-3   -1.199070051626979E-1    4.307694949364035E-1   -4.604544600385877E-4    7.538769839861836E-4   -2.973689330512991E-3   -3.370915606436175E-3
                        -6.705060415430526E-4   -3.551820295206626E-3   -4.480105382349496E-4    7.827367014870620E-4   -9.772769537890094E-2    4.130194585967346E-1   -3.950704488203850E-3   -1.165891530632423E-3
                         6.063101128942058E-4    4.973428239581985E-3   -2.925019326939172E-3   -3.358476338100909E-3   -3.926807964772709E-3   -1.161434110210159E-3   -1.262442629966143E-1    4.292747559429823E-1

 1.200000000000000E9    -9.705051116506651E-2    4.239100389545098E-1   -4.635357913741758E-3    4.883063391257676E-4   -2.478260508679580E-3   -2.074129729358116E-3    3.008965892460966E-3    3.834084962133611E-3
                        -4.629725038946452E-3    4.625592419411521E-4   -1.148687579668216E-1    4.424463015031254E-1   -1.046515039141885E-3    1.295483325062660E-4   -4.002839060022877E-3   -6.656372970418605E-4
                        -2.454203025994554E-3   -2.043543021765395E-3   -1.055156080704942E-3    1.305629352782503E-4   -9.378741050720898E-2    4.239104031880642E-1   -4.400896174284019E-3    8.430713690238985E-4
                         3.011455631951289E-3    3.821076394597864E-3   -4.016796869720001E-3   -6.612044138500455E-4   -4.403975261112113E-3    8.277102536211509E-4   -1.200373679738261E-1    4.406638423515529E-1

 1.212500000000000E9    -9.148810737392742E-2    4.348319372058396E-1   -3.564769763405185E-3    2.486309971760820E-3   -2.703836139203760E-3   -1.426405901934291E-4    4.586108940559087E-3    1.578981673289537E-3
                        -3.591244327228163E-3    2.460213092801508E-3   -1.077888756097837E-1    4.533727713196630E-1   -1.907729849582528E-3    1.029036184542443E-3   -3.122469390584141E-3    1.614376325462069E-3
                        -2.726584983806979E-3   -1.596867781126546E-4   -1.882102342502531E-3    1.033463736872374E-3   -8.838585152354884E-2    4.338978951411493E-1   -3.434189035673772E-3    2.779201972237717E-3
                         4.582914305324161E-3    1.547246145730312E-3   -3.123747330592340E-3    1.627376248304168E-3   -3.448826558736455E-3    2.781416453919854E-3   -1.128094331794877E-1    4.510271559229544E-1

 1.225000000000000E9    -8.561510772304032E-2    4.452226207673366E-1   -1.864001999215362E-3    3.220520066748949E-3   -1.907750976518893E-3    1.053120307265975E-3    4.537861893917354E-3   -1.307442309687725E-3
                        -1.875860750261550E-3    3.216407319304727E-3   -1.002493944504456E-1    4.639135342013260E-1   -1.194061919948564E-3    2.698513504267601E-3   -1.402074378811503E-3    2.552458413957714E-3
                        -1.899039688571643E-3    1.092517822472999E-3   -1.180912700829603E-3    2.719540564995451E-3   -8.281972963958456E-2    4.435664953614794E-1   -1.647295542816332E-3    3.589397610233694E-3
                         4.539576264614015E-3   -1.321653604661791E-3   -1.401843571157765E-3    2.605490934636972E-3   -1.655972649208502E-3    3.572022334861684E-3   -1.053037651719591E-1    4.614553726138771E-1

 1.237500000000000E9    -7.898182533139855E-2    4.563895744228784E-1   -6.883753607248369E-4    2.977910375524877E-3   -1.000102714817909E-3    1.374948063040089E-3    2.819086821927622E-3   -3.447221122228711E-3
                        -6.733435387532732E-4    3.014009601249968E-3   -9.228047321439764E-2    4.752021048272627E-1    9.032869844969329E-4    3.137085240935515E-3    3.345915935533427E-5    2.344630671478258E-3
                        -9.453619329795016E-4    1.364125824801703E-3    9.028256954320258E-4    3.129861885513853E-3   -7.654384279588698E-2    4.540380952614912E-1   -2.729125017621129E-4    3.283584222738046E-3
                         2.826355608225366E-3   -3.461465492659675E-3    2.875559880763324E-5    2.350721971199194E-3   -2.646811201502392E-4    3.273501848187710E-3   -9.692768192699128E-2    4.725339024182548E-1

 1.250000000000000E9    -7.006357506022742E-2    4.684200564574267E-1   -1.374423752084348E-4    2.784266876485956E-3   -5.305384683680420E-4    1.301348713408879E-3    4.806672498276928E-4   -4.224234330374896E-3
                        -1.334436984838963E-4    2.806737161529089E-3   -8.249526241720360E-2    4.872890931913840E-1    2.486352874940330E-3    1.750254833504781E-3    7.362640205625655E-4    1.759898942650461E-3
                        -5.238267726076401E-4    1.294152532485827E-3    2.479088333399206E-3    1.774824692415995E-3   -6.814034875898482E-2    4.654049130524177E-1    3.446833424991260E-4    2.904758930163624E-3
                         4.604544782149958E-4   -4.228988966153704E-3    7.435482054473407E-4    1.754579898801989E-3    3.218491839460761E-4    2.915269202566112E-3   -8.662656976795885E-2    4.838223707916461E-1

 1.262500000000000E9    -5.789422262665040E-2    4.800130256127034E-1    4.801506723364413E-4    3.029762340618631E-3   -2.740795514423451E-4    1.545990535854050E-3   -1.817894170404783E-3   -3.745697487949567E-3
                         4.864114750803180E-4    3.034457204537909E-3   -6.999069939515272E-2    4.981082426795350E-1    2.461446880006725E-3    4.441580444590521E-5    1.117107610171954E-3    1.345724191073147E-3
                        -2.806986034533817E-4    1.552332553333644E-3    2.474293740351437E-3    3.410428629400386E-5   -5.686109996864237E-2    4.760290964852713E-1    9.867297673733515E-4    2.979519356143003E-3
                        -1.815317402291496E-3   -3.740316831102140E-3    1.126132907906803E-3    1.351855078015185E-3    9.690785566153839E-4    2.987044393384359E-3   -7.412544851465915E-2    4.936448063865422E-1

 1.275000000000000E9    -4.335560474166496E-2    4.893857925181417E-1    1.786694928196335E-3    3.031215972681103E-3    5.066202331159964E-4    1.952906991223981E-3   -3.630039476374003E-3   -2.082063095841293E-3
                         1.780429520619717E-3    3.050540357600508E-3   -5.602880749357428E-2    5.065912488072620E-1    1.619616485648102E-3   -7.809588363466823E-4    1.654047570280450E-3    1.011491288476454E-3
                         4.942347950097427E-4    1.952154267358916E-3    1.630174645673950E-3   -7.910656451636126E-4   -4.397229895746949E-2    4.845273567697488E-1    2.195446011342190E-3    2.808105064365697E-3
                        -3.616113258534865E-3   -2.075686632739673E-3    1.664239030706752E-3    1.024701299491907E-3    2.182427024156086E-3    2.816838323061537E-3   -6.060964922396667E-2    5.011164338666525E-1

 1.287500000000000E9    -2.830538274755152E-2    4.967398284504127E-1    3.131182636642295E-3    2.107734038874275E-3    1.786629345073781E-3    1.656482878358595E-3   -4.162920472093550E-3    3.952823908530375E-4
                         3.120367801281561E-3    2.063864045003719E-3   -4.201424540585257E-2    5.129812951068241E-1    1.072897088551382E-3   -8.060641029133047E-4    2.271379102675987E-3    1.556671103390873E-4
                         1.797573243781923E-3    1.634950427262483E-3    1.093557543187747E-3   -8.169398618121773E-4   -3.101675761447865E-2    4.912704114242315E-1    3.438269441799025E-3    1.725428552364396E-3
                        -4.140176898106466E-3    4.226961606439741E-4    2.294012459292578E-3    1.467408654144381E-4    3.429205765266883E-3    1.723249260905562E-3   -4.706124298940748E-2    5.069909539867313E-1

 1.300000000000000E9    -1.330661912939088E-2    5.027956877226230E-1    3.706511416439187E-3    3.833806178399633E-4    2.704866406125490E-3    2.625466242231392E-4   -3.043125842196637E-3    2.767465946847735E-3
                         3.694903871966573E-3    3.691588147785870E-4   -2.789715502255832E-2    5.185344796269787E-1    1.050818189791296E-3   -8.909938454145988E-4    2.221468986566873E-3   -1.316899293010036E-3
                         2.670969902086581E-3    2.573400730719913E-4    1.058899623736632E-3   -9.097197481027017E-4   -1.814459987788908E-2    4.974845820434544E-1    3.807855227242868E-3   -4.879136866009636E-5
                        -3.025736394996842E-3    2.780453798483941E-3    2.220284114264153E-3   -1.313846738153010E-3    3.806789498199012E-3   -4.973542124098160E-5   -3.352269072751386E-2    5.122997146145313E-1

 1.312500000000000E9     1.745670556754407E-3    5.078229293068979E-1    3.123810230424338E-3   -1.275329332586292E-3    2.322581962538282E-3   -1.480478102916264E-3   -7.293209175914298E-4    3.912814081159983E-3
                         3.162125249575171E-3   -1.271288352783919E-3   -1.278069271605649E-2    5.235096030944263E-1    9.112074908408076E-4   -1.481028644315310E-3    1.020344571835873E-3   -2.464313628328068E-3
                         2.353810912689274E-3   -1.491113865196327E-3    9.022552140574526E-4   -1.472626879593507E-3   -4.551018163841476E-3    5.035166212333175E-1    3.109118072857697E-3   -1.660659341747557E-3
                        -7.017808853564501E-4    3.907489771867364E-3    1.034131709936181E-3   -2.440866108069448E-3    3.098465219402833E-3   -1.651800983177874E-3   -1.923432561929309E-2    5.173921997730115E-1

 1.325000000000000E9     1.708434560299896E-2    5.116031491454756E-1    1.969183849632560E-3   -2.111921920868813E-3    9.414451797715146E-4   -2.491947048533546E-3    1.641800523728714E-3    3.372658248564290E-3
                         1.934427506955065E-3   -2.114184604008593E-3    3.318442449832684E-3    5.272542639641589E-1    1.423610569291805E-4   -2.000911557390345E-3   -6.656290200444611E-4   -2.526354584678511E-3
                         9.297507724592745E-4   -2.516166083405498E-3    1.404860984372962E-4   -2.002160673511303E-3    1.022808267106626E-2    5.085807358544132E-1    1.834816150982542E-3   -2.419404045089764E-3
                         1.658780282631173E-3    3.358132758220492E-3   -6.442795837543254E-4   -2.517590052360796E-3    1.826409735176639E-3   -2.419770108414046E-3   -3.843649234724108E-3    5.212935559402677E-1

 1.337500000000000E9     3.272847431323833E-2    5.132977970146965E-1    9.106244523740049E-4   -2.116748894161302E-3   -6.475122373085464E-4   -2.409137726833055E-3    3.101802922287898E-3    1.631408128213170E-3
                         9.211483142167794E-4   -2.129871353885131E-3    1.968107252393178E-2    5.292382764213640E-1   -9.571906387604762E-4   -1.903088068563366E-3   -1.840643180321850E-3   -1.524316649864923E-3
                        -6.498912423548122E-4   -2.385463097813474E-3   -9.653021283200366E-4   -1.901585951401319E-3    2.566565319890416E-2    5.117916832465611E-1    7.550691575836837E-4   -2.414820448367319E-3
                         3.113514450859239E-3    1.646101957022999E-3   -1.874034398202751E-3   -1.536684454448362E-3    7.502860640161294E-4   -2.427924037079446E-3    1.211993461015634E-2    5.232359080580464E-1

 1.350000000000000E9     4.785495305378205E-2    5.128812705037213E-1    4.206745181852088E-4   -1.960409846587592E-3   -1.682402778956483E-3   -1.464069943818474E-3    3.231763162797908E-3   -4.385250246142005E-4
                         3.866475355871513E-4   -1.951580943736089E-3    3.539044857449063E-2    5.294864420527399E-1   -1.799635289983183E-3   -1.113371529512178E-3   -2.150863329415532E-3   -2.063833554822190E-4
                        -1.677765932088819E-3   -1.475852587997202E-3   -1.784915310147151E-3   -1.089462028020394E-3    4.095735324973127E-2    5.129951908323442E-1    1.019709379982482E-4   -2.199860549176600E-3
                         3.213912875917207E-3   -4.565770036673219E-4   -2.146034244034877E-3   -1.801408356004593E-4    1.100090753026516E-4   -2.182793474400953E-3    2.725583032427730E-2    5.233075512156639E-1

 1.362500000000000E9     6.198543185551579E-2    5.108550404138797E-1    5.049152814366240E-5   -2.033900214520987E-3   -2.009638632722152E-3   -3.505956789260137E-4    2.232733862044273E-3   -2.050321128758983E-3
                         3.520572487006339E-5   -2.028978880200070E-3    5.009433267810438E-2    5.284355236833360E-1   -1.954909287426317E-3    2.124127777940293E-5   -1.690340533132303E-3    8.757442328939399E-4
                        -1.984492432214257E-3   -3.641737636537976E-4   -1.965807632649956E-3    4.015817246746608E-5    5.557962388639239E-2    5.126887953630506E-1   -3.731851093911493E-4   -2.134425604152527E-3
                         2.241077373349353E-3   -2.064952063240252E-3   -1.677322217616221E-3    8.632656160984336E-4   -3.793516477187554E-4   -2.121541171764899E-3    4.120462313380878E-2    5.221227030222957E-1

 1.375000000000000E9     7.497795693622973E-2    5.082011273453840E-1   -6.864058050010103E-4   -2.164416974594625E-3   -1.727142355221134E-3    6.228603091729409E-4    6.207254741759734E-4   -2.776765785039318E-3
                        -6.672066132188995E-4   -2.167880184451641E-3    6.367538012907584E-2    5.266494918090232E-1   -1.389119471541929E-3    8.495190459058269E-4   -9.352387960141630E-4    1.400711036031232E-3
                        -1.730032218381336E-3    6.137267023287128E-4   -1.412092555892181E-3    8.521936486052893E-4    6.940356836776393E-2    5.115573165120196E-1   -1.072530487406982E-3   -2.048178724609846E-3
                         6.324985333786988E-4   -2.771535576796337E-3   -9.053861225603142E-4    1.407353972346922E-3   -1.080122906063672E-3   -2.037561883491137E-3    5.420903402816241E-2    5.203196363396526E-1

 1.387500000000000E9     8.731317782724037E-2    5.054564916341779E-1   -1.625503075391291E-3   -1.816463444261482E-3   -1.142372577365873E-3    1.268820735940052E-3   -9.901937059541481E-4   -2.479775540933632E-3
                        -1.622055075943672E-3   -1.808817005962095E-3    7.643926314598665E-2    5.242881834923845E-1   -6.828353867236075E-4    1.042461000425854E-3   -1.439646234789970E-4    1.510805051237500E-3
                        -1.148581941482361E-3    1.282269946803922E-3   -6.991588993082761E-4    1.075441859070619E-3    8.280642537385352E-2    5.098916576224253E-1   -1.894357686965721E-3   -1.514687747951489E-3
                        -9.706245810087496E-4   -2.483098759479387E-3   -1.463808776829358E-4    1.516305901097041E-3   -1.899706138919543E-3   -1.484028442925587E-3    6.707769936507915E-2    5.181039504364358E-1

 1.400000000000000E9     9.936929047316351E-2    5.023792381830879E-1   -2.247969076360037E-3   -8.541793751870806E-4   -3.797809910448902E-4    1.603175431772428E-3   -2.093338141019634E-3   -1.395686868965497E-3
                        -2.260363795914290E-3   -8.161914791286348E-4    8.862869374495941E-2    5.214240663754565E-1   -2.873692256213658E-4    9.250676433454756E-4    5.256489640685816E-4    1.280399925841738E-3
                        -3.784686112264420E-4    1.586170465228013E-3   -3.111856109593705E-4    9.254939867640822E-4    9.609487845634655E-2    5.075062045936753E-1   -2.324064075977183E-3   -4.771879297586080E-4
                        -2.100134265158983E-3   -1.405144240274275E-3    5.393250515232631E-4    1.294389328391606E-3   -2.320353717540790E-3   -4.476869944157778E-4    7.977636455671044E-2    5.152586930884041E-1

 1.412500000000000E9     1.108623614706911E-1    4.989467722449225E-1   -2.148474819124269E-3    3.314065986216291E-4    4.019668734382435E-4    1.539086877523428E-3   -2.407259391457296E-3   -1.157274542128522E-5
                        -2.138306599145634E-3    3.259407536080089E-4    1.005799413359266E-1    5.180777122142910E-1   -1.972646389078455E-4    9.281593004213304E-4    9.931561468581860E-4    8.449836880776473E-4
                         4.243148630347418E-4    1.573857330390243E-3   -1.921732364866385E-4    9.352947131112215E-4    1.090793391243696E-1    5.041914956401747E-1   -2.054292742908176E-3    5.951448048723254E-4
                        -2.387830709546482E-3    3.849084986817225E-6    1.016115219405227E-3    8.427878954139230E-4   -2.053148964052382E-3    5.847381556755858E-4    9.185545338617018E-2    5.115811781766572E-1

 1.425000000000000E9     1.211531009808444E-1    4.953116893292721E-1   -1.458607260034851E-3    1.060253486188875E-3    1.138057359339083E-3    1.144380511141522E-3   -1.923220291539512E-3    1.290769105461574E-3
                        -1.450684505133708E-3    9.924054358508914E-4    1.118194613388763E-1    5.145750066421300E-1    9.185619012192121E-5    1.107862072112688E-3    1.249241108105078E-3    2.653729562928214E-4
                         1.126286645784255E-3    1.156146088409904E-3    9.037056230959004E-5    1.112069661800803E-3    1.210024932770463E-1    5.003551092845301E-1   -1.295931947897485E-3    1.185781645526187E-3
                        -1.914479126512202E-3    1.311427886555205E-3    1.266783391860386E-3    2.723314357194103E-4   -1.307940492708618E-3    1.191150405829199E-3    1.026543306606764E-1    5.079841967899978E-1

 1.437500000000000E9     1.304046042045687E-1    4.921529922793448E-1   -8.018865523376068E-4    1.136075819997326E-3    1.552658467441693E-3    4.046548621666616E-4   -7.976726805715947E-4    2.132180881383257E-3
                        -8.048998540414030E-4    1.142849905169664E-3    1.223681562112286E-1    5.113709839670441E-1    6.322286113582507E-4    1.115269403155657E-3    1.230250098923215E-3   -3.766053400046463E-4
                         1.563316068152807E-3    4.020395939155174E-4    6.350951210218614E-4    1.125008824221240E-3    1.317674539030894E-1    4.967062220596785E-1   -6.419340794582469E-4    1.225475471892847E-3
                        -7.838438739871524E-4    2.119912242443661E-3    1.208861970033644E-3   -3.786925162541064E-4   -6.246312189564262E-4    1.211010356174626E-3    1.125896334861067E-1    5.050412476232319E-1

 1.450000000000000E9     1.392117261390030E-1    4.898548339880385E-1   -4.283415099714930E-4    1.061324356898132E-3    1.504456288653117E-3   -5.048006038931457E-4    5.994359796889776E-4    2.094672704996940E-3
                        -4.412391468258808E-4    1.067386612494940E-3    1.325734294737704E-1    5.087894677565464E-1    1.186572472655968E-3    6.866499828801461E-4    8.242545994836201E-4   -9.486279489121118E-4
                         1.515223300938657E-3   -5.145782762962592E-4    1.191994409088714E-3    6.908755331229647E-4    1.418222485458041E-1    4.937358516155826E-1   -2.639753187869158E-4    1.072273501744252E-3
                         6.163691475221606E-4    2.108011459379044E-3    8.205580656446752E-4   -9.635963300252713E-4   -2.778235913792412E-4    1.069722690512030E-3    1.223264545476051E-1    5.027872403409659E-1

 1.462500000000000E9     1.482193421572264E-1    4.881674202320959E-1   -2.125423557771360E-4    1.043574031908504E-3    9.217099808647325E-4   -1.198535709102814E-3    1.658578803197538E-3    1.251085002797027E-3
                        -1.977198714698150E-4    1.064450881317627E-3    1.427126586881098E-1    5.065814839450560E-1    1.354053566131440E-3   -5.792030853563865E-5    1.633928126140900E-4   -1.191186315829911E-3
                         9.392098972864796E-4   -1.223763913882315E-3    1.334019873973477E-3   -6.543006183269343E-5    1.517795778533861E-1    4.912449757753902E-1   -6.752994306839247E-5    1.020462588533321E-3
                         1.686250223966305E-3    1.230944856857709E-3    1.641968458777336E-4   -1.217968733563158E-3   -9.219095478878845E-5    1.020813588184653E-3    1.321803616469996E-1    5.006153468543361E-1

 1.475000000000000E9     1.575291579858986E-1    4.865042064364017E-1    1.176765187042143E-4    1.128882024208486E-3    7.905297247586275E-5   -1.414343800386334E-3    1.947300815129000E-3   -2.357106355074841E-5
                         1.241664370902911E-4    1.142949588843532E-3    1.529642720013735E-1    5.045073658320578E-1    9.861780037641898E-4   -7.034547826965760E-4   -5.058112080955129E-4   -1.041097631948815E-3
                         7.515010870962321E-5   -1.453791064331616E-3    9.740805060195039E-4   -6.919434476952306E-4    1.618238306801330E-1    4.888932360343804E-1    1.682950541243286E-4    1.050290270308668E-3
                         1.956436983606868E-3   -2.627511380581487E-5   -5.157226988340220E-4   -1.009569509870802E-3    2.011366656510951E-4    1.064462939404610E-3    1.420182612607177E-1    4.982571692364226E-1

 1.487500000000000E9     1.668946167553607E-1    4.847550421853310E-1    5.687654433636571E-4    1.019950826726436E-3   -6.484430666444006E-4   -1.091864443680574E-3    1.378601699200605E-3   -1.101793362610360E-3
                         5.450793981662330E-4    1.003080341561711E-3    1.630628480197017E-1    5.023046794246323E-1    4.395190696203478E-4   -8.872131049732383E-4   -9.016466329820309E-4   -5.038770969133907E-4
                        -6.651134115429360E-4   -1.092841030129783E-3    4.252308689518057E-4   -9.117282030382567E-4    1.716010589664629E-1    4.864804982965593E-1    5.489658046580309E-4    9.695777126421218E-4
                         1.379205711064584E-3   -1.126120505355779E-3   -8.916354079878218E-4   -5.100305426194755E-4    5.411831031291947E-4    9.543703306476288E-4    1.516513560984594E-1    4.958024414119739E-1

 1.500000000000000E9     1.765604861715430E-1    4.831773334507263E-1    8.916617517620171E-4    6.517148662828405E-4   -1.009529971048076E-3   -4.986214184754923E-4    3.868232014824709E-4   -1.560418433762425E-3
                         8.862884232054470E-4    6.255761186184311E-4    1.730357723355289E-1    5.002309764265784E-1    2.046656133850074E-5   -7.957921787486031E-4   -8.843859522862034E-4    4.398194116638956E-5
                        -1.008714621870068E-3   -4.941608061592752E-4   -2.619404047901640E-6   -7.994969200354862E-4    1.812427895310741E-1    4.841928444874118E-1    8.545298804985673E-4    5.884223322479645E-4
                         4.056326105008270E-4   -1.557380905312761E-3   -8.831703664599868E-4    5.140774341838534E-5    8.570372830755406E-4    5.894065894085643E-4    1.612703248511111E-1    4.935717883648156E-1

 1.512500000000000E9     1.868817401360107E-1    4.818162500438518E-1    9.301364191611421E-4    1.346009980165477E-4   -9.874315509477408E-4    8.314216306220967E-5   -5.144899454116023E-4   -1.337344706397769E-3
                         9.272181998469117E-4    1.609365860083931E-4    1.835771602199078E-1    4.982131160704307E-1   -1.754533457709797E-4   -6.018121455559293E-4   -6.386522324217755E-4    4.027537247119940E-4
                        -9.741499699761480E-4    5.038859631463680E-5   -1.567245194454026E-4   -6.065487542346706E-4    1.911577906931497E-1    4.822293054278262E-1    9.066364071194391E-4    1.684236274015657E-4
                        -5.487342038713839E-4   -1.341455652606186E-3   -6.284394986155275E-4    3.951532407547757E-4    9.009833010225747E-4    1.558791281901562E-4    1.714167294881326E-1    4.917889138411438E-1

 1.525000000000000E9     1.979778234410957E-1    4.805464522764515E-1    7.479977329708943E-4   -1.891254854464650E-4   -7.052221791835417E-4    4.610979477318962E-4   -1.084121776990728E-3   -7.023185004948700E-4
                         7.509715091026663E-4   -1.953706599211686E-4    1.947161419524113E-1    4.962744767767427E-1   -2.838017000984681E-4   -5.148217505328567E-4   -3.471104992147065E-4    5.656707695230732E-4
                        -7.430266811247050E-4    4.516452412520448E-4   -2.735534996779617E-4   -5.115116453040137E-4    2.017415743261879E-1    4.803230115864186E-1    7.228433638392532E-4   -1.002972974290982E-4
                        -1.063457391728760E-3   -7.028013576927391E-4   -3.181335213413820E-4    5.750726272054454E-4    7.023425832332266E-4   -1.295359216101334E-4    1.823770662348033E-1    4.902302491524679E-1

 1.537500000000000E9     2.099078876747687E-1    4.790534721347970E-1    4.920708785852924E-4   -2.742518872738087E-4   -4.139253637976374E-4    6.353279606210801E-4   -1.103497466415476E-3    3.156467079447081E-5
                         4.837188960848367E-4   -2.902556487779597E-4    2.066239535191642E-1    4.941132363045700E-1   -4.278510056742055E-4   -4.552962258833274E-4   -6.808594914433533E-5    5.621452879875195E-4
                        -3.876669047472947E-4    6.411797413459714E-4   -4.337371790355201E-4   -4.374990647804827E-4    2.130080433886465E-1    4.783198805850699E-1    5.617397940310929E-4   -2.062160708499004E-4
                        -1.115780066052462E-3    2.016965144779805E-5   -4.684863192629722E-5    5.773708035175124E-4    5.356927987250908E-4   -2.062997041779835E-4    1.939513153404309E-1    4.885340748192188E-1

 1.550000000000000E9     2.224375292896904E-1    4.769642115079521E-1    3.687204342145563E-4   -2.232187995518049E-4   -8.959300600717683E-5    7.128335838159399E-4   -8.223706106862186E-4    5.439071743868201E-4
                         3.732366136138987E-4   -2.472915199790745E-4    2.191320784943328E-1    4.914380574358792E-1   -6.297863904726914E-4   -2.648576130661187E-4    1.886608037242250E-4    5.117650041359782E-4
                        -8.111747657988560E-5    7.091950787021658E-4   -6.125749697981812E-4   -2.591987415306243E-4    2.251033364173212E-1    4.756898329724277E-1    5.014364218693596E-4   -2.562662565717242E-4
                        -7.968822330987336E-4    5.548139926352144E-4    1.688922437856590E-4    5.004695507420337E-4    4.784797683586908E-4   -2.707711795863191E-4    2.060079982598666E-1    4.863858931354594E-1

 1.562500000000000E9     2.353223710148479E-1    4.742401076035577E-1    3.938488146390735E-4   -3.393056658108761E-4    2.291010549221586E-4    6.311258821618214E-4   -3.506379877542925E-4    7.666189659377012E-4
                         3.842947173104078E-4   -3.277476623998843E-4    2.320859473355891E-1    4.881479593355455E-1   -6.736412278870400E-4    6.617747946906521E-5    3.672875980934969E-4    3.459534065571200E-4
                         2.399333800591106E-4    6.543354194077277E-4   -6.956150360819721E-4    7.048004959600924E-5    2.377139112328901E-1    4.727828179095202E-1    4.862741146470078E-4   -4.086692656687593E-4
                        -3.398777174228076E-4    7.901539888364186E-4    3.617920193238980E-4    3.345067936304269E-4    4.755259922793207E-4   -4.117186337290167E-4    2.183253947756765E-1    4.836559704227183E-1

 1.575000000000000E9     2.485106261633366E-1    4.711417275693967E-1    3.076844244408362E-4   -4.706449161160374E-4    4.980717659073001E-4    4.352094009581041E-4    7.289609867000365E-5    7.616338836804906E-4
                         2.998060603569044E-4   -4.779586974371273E-4    2.455103862940548E-1    4.844057338011865E-1   -5.458227921371923E-4    3.970165606046526E-4    4.739957854813405E-4    1.162347656307484E-4
                         5.075806925023112E-4    4.298944139464663E-4   -5.148113363409558E-4    3.774321690547607E-4    2.508552201714360E-1    4.694466313010842E-1    3.098857926962106E-4   -6.034384932000101E-4
                         8.046079233220774E-5    7.531840951921783E-4    4.529189253941255E-4    1.213992866071370E-4    3.320370026510341E-4   -5.996866699493415E-4    2.310604307758353E-1    4.804855612494465E-1

 1.587500000000000E9     2.619884038864981E-1    4.673112624247251E-1    1.005140846950255E-4   -6.162819801661768E-4    6.534879084745323E-4    1.346859052331583E-4    4.107632072954527E-4    5.837355934157210E-4
                         5.695388381993689E-5   -6.065541430519047E-4    2.591600873044069E-1    4.799455443687766E-1   -2.134262322334165E-4    5.488170962500897E-4    4.266079908920104E-4   -1.169312899559231E-4
                         6.512922715240267E-4    1.452063240689980E-4   -2.259175045638834E-4    5.299015009509008E-4    2.645515864300104E-1    4.656521147510609E-1    1.965610495268375E-5   -6.914344962073164E-4
                         4.175380958262850E-4    5.867897159623151E-4    4.502917240581431E-4   -1.100347233608579E-4    2.208794945435913E-5   -6.890898389420687E-4    2.442934814350714E-1    4.764766747431315E-1

 1.600000000000000E9     2.759115153864928E-1    4.625575668512701E-1   -2.024861281355131E-4   -5.499758332728762E-4    5.884532022075959E-4   -2.328253026681366E-4    6.174488404794605E-4    2.820462849326443E-4
                        -2.010378851557165E-4   -5.414637868859096E-4    2.732564396393426E-1    4.744723030354244E-1    6.682557867109757E-5    4.491871387560430E-4    2.791715661415201E-4   -2.915423223855421E-4
                         5.880388173576322E-4   -2.106719163069030E-4    3.241861208547248E-5    4.728787429441958E-4    2.786568838609394E-1    4.611351645263133E-1   -2.768439061548385E-4   -5.580622023348244E-4
                         6.187172620994789E-4    2.872109802350197E-4    3.191335731022073E-4   -2.858068820392673E-4   -2.711326634353650E-4   -5.794943246494631E-4    2.580324344116199E-1    4.713624400599717E-1

 1.612500000000000E9     2.902844662888694E-1    4.566676430887317E-1   -3.774963213121294E-4   -3.356023847575353E-4    3.639835546931331E-4   -4.571282293342759E-4    6.753906275432392E-4   -8.735449433317299E-5
                        -3.742862313927714E-4   -3.425681340361498E-4    2.876443964641621E-1    4.679410284952655E-1    1.610934278136753E-4    3.033515246755377E-4    9.081705239717859E-5   -3.854156614660419E-4
                         3.662552101592021E-4   -4.541491760629063E-4    1.485824937664089E-4    3.109992703139924E-4    2.930940155260126E-1    4.557062816360861E-1   -4.177714076899486E-4   -3.441645882988084E-4
                         6.827795515578641E-4   -8.443517561653141E-5    1.143906160278914E-4   -3.972738678352824E-4   -4.290099137660934E-4   -3.492630494565797E-4    2.722253608182718E-1    4.651324860851850E-1

 1.625000000000000E9     3.049908229340242E-1    4.494261660841780E-1   -4.165623864338412E-4   -1.118531446324349E-4    5.939699214179843E-5   -5.248819946300171E-4    5.259399392421024E-4   -4.418611676885211E-4
                        -3.831067671352719E-4   -1.439779860598371E-4    3.022397992739390E-1    4.601654714520534E-1    1.764207114787385E-4    2.546380698029682E-4   -8.568668458263260E-5   -3.169207215214290E-4
                         5.613714334599697E-5   -5.254683204326140E-4    1.760499891298159E-4    2.372768135286413E-4    3.076666647214628E-1    4.490348003118957E-1   -4.121859375064728E-4   -1.355894583638988E-4
                         4.935527083906486E-4   -4.159909124558844E-4   -1.114371268449173E-4   -3.224740406499078E-4   -4.313672345422244E-4   -1.351731138247219E-4    2.865745979960921E-1    4.577336923862071E-1

 1.637500000000000E9     3.195298249785621E-1    4.407140458374867E-1   -3.290357425397705E-4   -4.125991662784578E-6   -2.159548628221224E-4   -4.257327712592484E-4    1.869154804016030E-4   -6.114308883641223E-4
                        -3.373886351864959E-4   -1.569489174363314E-5    3.167697336244633E-1    4.510840532434874E-1    2.265512696803401E-4    1.937619427551806E-4   -2.243936645905427E-4   -2.022444851400980E-4
                        -1.971878807942303E-4   -4.406653811994355E-4    2.025136259246621E-4    1.946066459277674E-4    3.220989575858776E-1    4.412216922483962E-1   -3.610595673460386E-4   -1.542850869924523E-5
                         1.875324799521356E-4   -6.172100754666588E-4   -2.137864343728992E-4   -1.909463647935026E-4   -3.440963912693359E-4   -3.603166515754528E-5    3.008991667891778E-1    4.494670507256824E-1

 1.650000000000000E9     3.340120184652018E-1    4.308457878123556E-1   -3.122610313198523E-4    6.717102382420633E-5   -3.402920719082537E-4   -2.536197325308103E-4   -1.880424841526968E-4   -5.926631530943934E-4
                        -3.010500673883399E-4    5.487567315795125E-5    3.312439849662552E-1    4.409825207172207E-1    2.891603184688719E-4    9.518995453504299E-5   -2.358570674958384E-4   -5.886464828547844E-5
                        -3.397525889037557E-4   -2.503034849668796E-4    3.041109863343305E-4    1.148068395478465E-4    3.365187012351143E-1    4.321820585522742E-1   -3.379341017384963E-4    4.463684487824803E-5
                        -2.054301097167667E-4   -5.854402518885318E-4   -2.333791960278199E-4   -6.817257465766689E-5   -3.228473581783265E-4    5.933767657595046E-5    3.151337103903036E-1    4.401628533158235E-1

 1.662500000000000E9     3.482484999921120E-1    4.199625244680789E-1   -2.718616307121981E-4    1.041311254754046E-4   -3.563546267277908E-4   -4.367755380665170E-5   -4.706988835264851E-4   -3.723355936916657E-4
                        -2.822625801728432E-4    1.309306156820908E-4    3.454682076374718E-1    4.294928374160811E-1    3.558246226425279E-4   -2.529222147712076E-5   -2.145958941998196E-4    2.768204796992077E-5
                        -3.305220974692555E-4   -4.658603113166514E-5    3.102199998107919E-4   -3.133298499547828E-5    3.509787187186328E-1    4.216600079500766E-1   -3.143102002291164E-4    1.426403038174355E-4
                        -4.787554871689625E-4   -3.384122546293561E-4   -1.974153213240210E-4    1.488774280815816E-5   -3.130440243338029E-4    1.222948416084161E-4    3.290368155909444E-1    4.297210630918316E-1

 1.675000000000000E9     3.620504442191984E-1    4.078137226561001E-1   -2.323572618278180E-4    2.148267601310585E-4   -2.948060898299449E-4    1.062160149801377E-4   -5.582604268845545E-4   -4.458184632656508E-5
                        -2.389972266372744E-4    2.035189024410439E-4    3.589885999740229E-1    4.166736010571612E-1    2.558560579441102E-4   -1.688479387401788E-4   -1.586720043956480E-4    8.774996207021470E-5
                        -2.923799270045694E-4    8.624696783281141E-5    2.368779331504955E-4   -1.921479010423522E-4    3.651387293172778E-1    4.096264538155534E-1   -2.541084850098419E-4    2.632878819154787E-4
                        -5.434314129903054E-4   -5.086588350638294E-5   -1.304561812818359E-4    6.315610386889710E-5   -2.372316069394000E-4    2.513892496339872E-4    3.421221571386167E-1    4.178061459097674E-1

 1.687500000000000E9     3.752302534474006E-1    3.944919806363116E-1   -1.127009036140234E-4    2.958221298450908E-4   -2.148008023925201E-4    1.811504919368928E-4   -4.315511477530163E-4    2.793731704215565E-4
                        -1.297772809472540E-4    2.966407484860622E-4    3.718147242379302E-1    4.026318106339894E-1    9.452962847379574E-5   -2.334678644911919E-4   -1.266407593737250E-4    9.934432410465388E-5
                        -1.934759674712281E-4    1.950079273410192E-4    1.190281224225872E-4   -2.421662342825711E-4    3.789539046097325E-1    3.962059756495148E-1   -1.131184158827609E-4    3.222189098330164E-4
                        -4.457607237704666E-4    2.709964232857212E-4   -1.462856821664639E-4    1.090819622871625E-4   -1.055241323472187E-4    3.336942796693214E-4    3.544962870664704E-1    4.045428260642341E-1

 1.700000000000000E9     3.875685152444995E-1    3.800898987479934E-1    2.438733178919101E-5    2.607024082774655E-4   -8.593280760362463E-5    2.312022220598347E-4   -1.870858464464194E-4    4.284546734935204E-4
                         4.578597947509112E-5    2.725235778706669E-4    3.836616809575790E-1    3.872752424454309E-1   -8.976723318272724E-7   -1.940310268259653E-4   -8.975153532073131E-5    1.351306919757109E-4
                        -9.169668100491167E-5    2.347075894392847E-4   -1.057840047547001E-5   -2.260036870509117E-4    3.920801252278416E-1    3.814815177152537E-1    5.931697049965610E-5    3.041457089966827E-4
                        -1.838713650559006E-4    4.410445419902461E-4   -7.363240435196255E-5    1.479938002727018E-4    5.608065179738354E-5    3.174440473520357E-4    3.659765490284906E-1    3.900713437948736E-1

 1.712500000000000E9     3.988813845973004E-1    3.647967430014422E-1    1.270957660252500E-4    2.268710794328033E-4    2.741732446222347E-5    2.298537256313132E-4    8.975281764717073E-5    4.295358285677607E-4
                         1.058452914675980E-4    2.123320790619881E-4    3.944708860559917E-1    3.709160245969944E-1   -4.716608252844969E-5   -1.653914304061440E-4   -2.579210902203108E-5    1.612949745803140E-4
                         9.426434451430776E-6    2.322381954557816E-4   -5.554765818333175E-5   -1.190048464073600E-4    4.042885579615600E-1    3.657588297629543E-1    1.705698134960481E-4    2.173008654450923E-4
                         8.807611131837853E-5    4.157684847624379E-4   -1.728602007999781E-5    1.656221831262503E-4    1.661827533035824E-4    2.145382066610885E-4    3.766296565259941E-1    3.744211045679822E-1

 1.725000000000000E9     4.090567866627711E-1    3.485040522350809E-1    1.634292735765900E-4    1.286187475439186E-4    1.213015427336372E-4    2.073210281749869E-4    2.443486397333276E-4    2.887306383642909E-4
                         1.633514859290164E-4    1.165577586797238E-4    4.041113955596351E-1    3.535645301729804E-1   -4.509512483680438E-5   -8.250885679505394E-5    5.133517150133178E-5    1.676843757797784E-4
                         1.339047596116749E-4    2.005559819965527E-4   -3.798951503165748E-5   -8.804804130462385E-5    4.154427892753584E-1    3.491885552753040E-1    1.959710851311247E-4    1.126212876070131E-4
                         2.801208058392788E-4    2.812279426667543E-4    6.690872791729621E-5    1.885778533975816E-4    1.644420131435529E-4    7.903129930591281E-5    3.863968660777710E-1    3.578603500958337E-1

 1.737500000000000E9     4.182205465739461E-1    3.311863824584186E-1    1.662242911200367E-4    4.208616647520773E-5    1.908920566516268E-4    1.195144494332434E-4    3.434395570863391E-4    8.135885104269961E-5
                         1.639277971082124E-4    6.186576506608106E-5    4.126962432371374E-1    3.352150856020460E-1   -2.650419345711040E-5   -9.423929862704164E-5    1.246022693686703E-4    1.541461076303422E-4
                         1.859134564106871E-4    1.174388146534205E-4   -5.746800764843519E-5   -7.760390045468141E-5    4.255016467159715E-1    3.316466790644206E-1    1.657869543254228E-4    2.416495607279160E-5
                         3.678231276249782E-4    8.601429491495516E-5    1.359706995964655E-4    1.328048655297676E-4    1.662475628849149E-4    8.476672265986817E-6    3.951121808286131E-1    3.404762926891883E-1

 1.750000000000000E9     4.262779922553984E-1    3.126677402305086E-1    1.544695806764459E-4   -4.061579913152321E-6    1.891748818198900E-4    1.596293668334737E-5    3.065388213379597E-4   -6.698120062685905E-5
                         1.977298770426570E-4    2.174572626919525E-5    4.199453641913076E-1    3.159977144987945E-1   -8.150105762263682E-5   -9.486623203071151E-5    1.926448011283487E-4    6.065113200484380E-5
                         2.231340224704579E-4    3.924122144409613E-6   -7.867205992557624E-5   -9.740258666404962E-5    4.341955182989313E-1    3.132037376754653E-1    1.459074171257441E-4   -2.354883525248774E-5
                         3.264793862221423E-4   -8.383620127794500E-5    1.677931206888929E-4    5.252910936640178E-5    1.325410413591569E-4   -2.450152558522900E-5    4.024953481029482E-1    3.222939697849425E-1

 1.762500000000000E9     4.330100800994796E-1    2.931887247242552E-1    1.477787836832314E-4   -8.214170612317259E-5    1.874302462024903E-4   -7.178347122055746E-5    2.250945119717269E-4   -2.161797517514048E-4
                         1.365932299982204E-4   -7.226153946053622E-5    4.255866820862137E-1    2.960737053064219E-1   -1.271297884662016E-4   -9.830044352376744E-5    1.945927829326387E-4   -2.927670249460773E-5
                         1.821100713905325E-4   -4.675635606502262E-5   -1.231182249882336E-4   -8.235832967720654E-5    4.413428470396615E-1    2.939419803730892E-1    9.480008701105613E-5   -7.411734918561560E-5
                         2.144352635186373E-4   -2.275681468627147E-4    1.983675911294527E-4   -3.411388602981721E-5    1.138771779870978E-4   -9.358782701710487E-5    4.084437068372710E-1    3.038050119007103E-1

 1.775000000000000E9     4.383957419943514E-1    2.732268259015051E-1    8.587505200431074E-5   -1.296247464008190E-4    1.213202005785726E-4   -8.798250213575179E-5    8.095750533650069E-5   -2.766741043255526E-4
                         7.695756627609084E-5   -1.332769066546664E-4    4.296069457450017E-1    2.756539613546802E-1   -1.706535614804048E-4   -2.671293850058190E-5    1.756997509887285E-4   -1.263427856252900E-4
                         1.126357423373860E-4   -1.248522063762121E-4   -1.607433759588326E-4   -3.299123260884624E-6    4.469775428862007E-1    2.739230020390040E-1    4.058846411470107E-5   -1.371863882722224E-4
                         5.083138151296789E-5   -2.677751005460149E-4    1.540989274957440E-4   -1.168618158762480E-4    3.727580638804336E-5   -1.256162763553057E-4    4.127688094757163E-1    2.848878802120536E-1

 1.787500000000000E9     4.422381943058523E-1    2.528184234105967E-1   -1.854592543308735E-5   -1.812972335401295E-4    7.890919038430340E-5   -1.512515176283246E-4   -1.056512809946141E-4   -2.707804913817281E-4
                        -1.307300340229482E-5   -1.837829684402815E-4    4.318655450677669E-1    2.546700345670518E-1   -1.445497481637584E-4    1.193267465733903E-5    1.248655959238763E-4   -1.739226171892265E-4
                         4.254794197810829E-5   -1.631118274935793E-4   -1.581470145668019E-4    5.026746723010460E-5    4.507830656700855E-1    2.532751548064309E-1   -2.915353058709567E-5   -1.093096502315380E-4
                        -1.109900979657917E-4   -2.574743444166453E-4    8.208700992544137E-5   -1.899747273210985E-4   -4.551454089393545E-5   -1.048963637750175E-4    4.154192363307858E-1    2.656083800634477E-1

 1.800000000000000E9     4.447644891635811E-1    2.321777827046613E-1   -1.125219914713009E-4   -1.143074616803076E-4    3.325556406338081E-5   -1.502690041471686E-4   -1.818410148318735E-4   -1.393255046684433E-4
                        -9.803893107982854E-5   -1.100371637370051E-4    4.322493606501246E-1    2.334319843744277E-1   -1.283994651668324E-4    4.330604425356791E-5   -3.956253590924985E-6   -2.254695834280880E-4
                         9.279812674685026E-6   -1.552836970733582E-4   -1.274048327281841E-4    9.052147143824380E-5    4.533572465498647E-1    2.321830161462402E-1   -9.264622980372005E-5   -5.276831884892168E-5
                        -1.889180746005600E-4   -1.638674580535413E-4    1.413638343795406E-6   -2.279497069691263E-4   -1.063329181357237E-4   -5.968021324000831E-5    4.164213584435068E-1    2.459903109875902E-1

 1.812500000000000E9     4.457419823217420E-1    2.114308191250319E-1   -1.425166312326023E-4   -4.255687770094440E-5   -2.445875277483914E-5   -1.331713314267523E-4   -2.682819702274464E-4   -3.508309929438889E-5
                        -1.509990310703621E-4   -3.105392906002407E-5    4.308342758862933E-1    2.119981708176575E-1   -1.123713529857400E-4    1.258635255123955E-4   -9.631641689358200E-5   -1.995357410352286E-4
                        -2.981543376855878E-5   -1.398236838378969E-4   -9.209499001940718E-5    9.979102869985392E-5    4.543597208686445E-1    2.106537691013558E-1   -8.802210146336761E-5    2.013949480910750E-5
                        -2.779739276062274E-4   -1.066402735222246E-5   -1.232753716780622E-4   -2.045614179320323E-4   -1.166758271979809E-4    2.164429314210880E-5    4.159531899488756E-1    2.260767166623796E-1

 1.825000000000000E9     4.449694139774714E-1    1.906741770455891E-1   -1.440270640511792E-4    7.074490298069751E-5   -1.078378053060531E-4   -1.276649201650096E-4   -2.236798859568806E-4    8.920167445997373E-5
                        -1.590665259449283E-4    5.490849266755851E-5    4.275640389301886E-1    1.907518185717491E-1   -7.978688017605013E-5    1.660843287073017E-4   -2.365649207414893E-4   -1.263908326190018E-4
                        -1.133808660577477E-4   -1.431252602111829E-4   -4.782207358507838E-5    1.591365517267550E-4    4.538357046252369E-1    1.889912770565673E-1   -5.218139377815085E-5    1.049316294579886E-4
                        -2.385944680866950E-4    1.256194466399689E-4   -2.112702308159568E-4   -1.230207689452938E-4   -7.180027519200492E-5    9.091414735420240E-5    4.139009164023443E-1    2.060214724594588E-1

 1.837500000000000E9     4.423089613406267E-1    1.698735863398155E-1   -8.475579666446511E-5    1.314488103797377E-4   -1.451407681535164E-4   -7.599343577324037E-5   -1.318094729700584E-4    2.255672395967031E-4
                        -6.558481365478573E-5    1.080304103218747E-4    4.223157174363795E-1    1.699706182184452E-1    5.401106899177985E-6    1.827500733588326E-4   -2.743569358191287E-4    2.327376383650583E-5
                        -1.893901299387776E-4   -7.485377703660767E-5   -3.846027190036611E-6    1.646897180905099E-4    4.517116425527076E-1    1.675628964748626E-1   -2.354624917017438E-6    1.041909825647211E-4
                        -1.194431865086454E-4    2.201097828482542E-4   -2.655403731138990E-4    1.721746460853729E-5    8.412213894164482E-6    1.042042690328439E-4    4.104258108334223E-1    1.861211408454594E-1

 1.850000000000000E9     4.378572282152858E-1    1.494127331518035E-1   -9.546094095161701E-6    1.307517699267222E-4   -2.188232832541129E-4    2.675287607165792E-5    1.731799392430879E-5    2.506246175357633E-4
                         2.552060512449408E-5    1.561702063932531E-4    4.152581568415304E-1    1.498440030827884E-1    6.848077984808445E-5    1.482785458915351E-4   -2.180653581688656E-4    1.351213545899176E-4
                        -2.266687462916239E-4    1.224184970616886E-5    9.630677358199894E-5    1.722296299021055E-4    4.478646448724632E-1    1.466036149815173E-1    7.461223858139417E-5    9.658140851656464E-5
                         1.203927036834785E-5    2.640011462829568E-4   -2.410492011819838E-4    1.428566719653405E-4    4.197648563775059E-5    9.614687816577787E-5    4.054400314033970E-1    1.666483788560109E-1

 1.862500000000000E9     4.315328526394320E-1    1.290010638252460E-1    8.910430807800615E-5    1.110368907803874E-4   -2.166030377631655E-4    1.338590241210743E-4    1.369496726843005E-4    1.963008568571166E-4
                         9.343942146369929E-5    1.039733401563550E-4    4.064306480106721E-1    1.306346009439191E-1    1.503451055743087E-4    1.239143074445814E-4   -1.447344259054837E-4    2.268114063393067E-4
                        -2.063091506216901E-4    1.299754223129690E-4    1.641755406151996E-4    1.279866106443921E-4    4.424561532118031E-1    1.261301255592304E-1    1.158577192203228E-4    5.852616202130537E-5
                         1.279322416951728E-4    2.191834090319191E-4   -1.548562297266272E-4    2.643720125217631E-4    1.067358119830508E-4    5.308796937076679E-5    3.987739922173872E-1    1.478921855307749E-1

 1.875000000000000E9     4.233241756236704E-1    1.090645255637027E-1    1.150667221817492E-4    7.694422303109117E-5   -1.273172850565467E-4    2.026924147085084E-4    2.302459404622935E-4    9.529853924210343E-5
                         1.571890441766890E-4    6.367445523541455E-5    3.958114496189973E-1    1.124255174154411E-1    1.933479176092703E-4    5.170553790195980E-5    3.688930593925657E-5    2.641120261758607E-4
                        -9.371707246581569E-5    2.285025976765227E-4    1.934685801288980E-4    5.250146475590403E-5    4.351899851861156E-1    1.062424850169488E-1    1.347893914699067E-4    6.798500163523924E-6
                         2.250080474202395E-4    8.437161619896316E-5    1.673879493914760E-5    2.735687075101098E-4    1.338063668739823E-4   -8.320111893271195E-6    3.903594347881504E-1    1.300115534249452E-1

 1.887500000000000E9     4.133847538107515E-1    8.972648561803725E-2    1.261011801417851E-4    6.261252906054355E-6    2.373407665768390E-5    2.640885354915734E-4    2.145266092057623E-4   -3.523060702389939E-5
                         1.262314645376495E-4   -1.721985568300130E-5    3.834072103253832E-1    9.526353927466215E-2    2.107704168217923E-4   -5.715341710675936E-5    1.629244079764582E-4    2.064188224918127E-4
                         4.268363168363838E-5    2.676114569928686E-4    1.920460027205985E-4   -6.476632583547507E-5    4.260218032124783E-1    8.707342308939131E-2    1.417627117758243E-4   -7.158622090920433E-5
                         2.330215430146426E-4   -5.869393442333025E-5    1.700376726385083E-4    2.075530277040560E-4    1.545468003345695E-4   -5.664293098165076E-5    3.800476369302512E-1    1.130445265993769E-1

 1.900000000000000E9     4.017893245502889E-1    7.122765924147974E-2    1.460597595060784E-4   -8.937397818371351E-5    1.791268116071323E-4    1.967329438761502E-4    1.400834487076340E-4   -1.846483295684577E-4
                         1.216170463305492E-4   -8.177866435006555E-5    3.692478659754306E-1    7.946590091270853E-2    1.470720122380995E-4   -1.063104487038199E-4    2.394816054464692E-4    8.070056628987915E-5
                         1.806873309046630E-4    2.084426430761052E-4    1.567069306558031E-4   -1.037613100349185E-4    4.150680733706815E-1    6.875345438834948E-2    9.242453905650459E-5   -1.295446314205690E-4
                         1.347448725763132E-4   -1.819972143303131E-4    2.466708350049127E-4    8.000609498977038E-5    1.000239102660926E-4   -1.010484207508466E-4    3.679860193009786E-1    9.701606646242351E-2

 1.912500000000000E9     3.886992334159192E-1    5.400431833254593E-2    7.229480881388078E-5   -1.284190025372939E-4    2.438952963865382E-4    7.009885313894437E-5    2.370012715251602E-5   -2.518327301000738E-4
                         7.231110534129871E-5   -1.262000055222438E-4    3.535772169475889E-1    6.503329910523617E-2    8.089139171302990E-5   -1.593615427850549E-4    2.452940244963908E-4   -5.454387880685486E-5
                         2.761286107321415E-4    5.875067147522561E-5    9.441546152184142E-5   -1.770772336849863E-4    4.024753096296854E-1    5.116114097017391E-2    4.127098841798619E-5   -1.941225304316389E-4
                         2.502489124584350E-5   -2.060716216120086E-4    2.379221308618965E-4   -3.550007149964715E-5    3.672906339369443E-5   -1.774038310996853E-4    3.543235161149719E-1    8.199153229227454E-2

 1.925000000000000E9     3.740878593617939E-1    3.828456818295060E-2    5.728612678540405E-6   -1.749898384722997E-4    2.728447090463450E-4   -1.092928346483980E-4   -1.156171864237731E-4   -1.682285322308684E-4
                         1.474097335548270E-5   -1.567880517494421E-4    3.367039325174874E-1    5.237438666816049E-2    4.225742590241017E-6   -1.600896269186559E-4    1.857639282228825E-4   -1.682490926325406E-4
                         2.631350933570848E-4   -1.016129707582492E-4    1.296560605663873E-5   -1.779240312747515E-4    3.883251964507883E-1    3.471136508935612E-2   -3.268317444535870E-5   -2.145850391385469E-4
                        -1.018979738967685E-4   -1.847185595725454E-4    2.000268349849554E-4   -1.687499004565021E-4   -2.817884923661313E-5   -1.663925162984433E-4    3.392200056205378E-1    6.828873214217564E-2

 1.937500000000000E9     3.581246092015171E-1    2.425569154352376E-2   -7.678977164272698E-5   -1.623663871179035E-4    1.486015355989771E-4   -2.157933254462559E-4   -1.578177472826794E-4   -7.923614833472853E-5
                        -7.963236668509239E-5   -1.448400979683443E-4    3.187134784546211E-1    4.158414007381114E-2   -5.966367837047493E-5   -1.820018372739746E-4    6.484174659674746E-5   -2.588245611224203E-4
                         1.807634175919054E-4   -2.248049505165728E-4   -3.015733918754653E-5   -1.749079964224114E-4    3.729342353337773E-1    1.957957476608065E-2   -1.098139722867934E-4   -1.459881807945473E-4
                        -1.866361881852723E-4   -9.064828784261715E-5    7.326699668154007E-5   -2.441706642454912E-4   -1.059649194575263E-4   -1.613348638500748E-4    3.229483552896253E-1    5.610088903911330E-2

 1.950000000000000E9     3.408241585516354E-1    1.212746651708795E-2   -1.318030087259447E-4   -8.328450211629994E-5    9.630940199053785E-6   -2.421071399987519E-4   -1.830309203518638E-4    2.450115735101459E-5
                        -8.131263154877322E-5   -1.083611943427857E-4    2.998789467343680E-1    3.280440712882769E-2   -1.071661116287764E-4   -1.517664459876616E-4   -9.441909858094142E-5   -2.164808816364527E-4
                         3.629511747067516E-5   -2.702733781047025E-4   -1.155092649764641E-4   -1.697623738907419E-4    3.562859746758165E-1    5.940995785395905E-3   -1.501335776567283E-4   -1.024581085904424E-4
                        -1.933915828352867E-4    5.288595761829670E-5   -1.009410499383965E-4   -2.126102499602930E-4   -1.494508817906476E-4   -9.192113802528008E-5    3.056737834072312E-1    4.579099911690705E-2

 1.962500000000000E9     3.224301537745981E-1    1.918052428581615E-3   -1.578376520215609E-4   -5.031182665162632E-5   -9.172332603459047E-5   -2.317611078982377E-4   -1.342048852207066E-4    9.746055843542889E-5
                        -1.689661116111684E-4   -2.800678187481600E-5    2.803073563225796E-1    2.637674181155007E-2   -1.671206826829822E-4   -9.028513133397754E-5   -2.043829602095804E-4   -1.375865600934543E-4
                        -1.145931062746440E-4   -2.358404893022029E-4   -1.801710257174426E-4   -8.215227184207340E-5    3.386343644314648E-1   -5.910962618062358E-3   -2.052766310114957E-4   -2.780960340448140E-5
                        -1.486121421565547E-4    1.220375559025523E-4   -1.848086760589872E-4   -1.531931216545668E-4   -2.043445380048657E-4   -2.474503334901572E-5    2.874973688932607E-1    3.751341172407036E-2

 1.975000000000000E9     3.029089906534568E-1   -6.185880498956401E-3   -1.552818248562833E-4    1.725097165096247E-5   -2.402102415253333E-4   -1.283888107844235E-4   -2.368477290720020E-5    1.871288498723256E-4
                        -1.474921939253712E-4   -5.477796221407492E-7    2.603348144318036E-1    2.238595682153517E-2   -2.202241989930621E-4    1.315589379265118E-5   -2.240262928488706E-4   -4.367641652453608E-6
                        -2.470539725016216E-4   -1.322468309714859E-4   -2.174143150421113E-4    1.176244844318404E-5    3.200840941990908E-1   -1.568778316037694E-2   -2.063890711453235E-4    5.335939917235775E-5
                        -2.823866881100506E-5    1.799245755512880E-4   -2.184448622054390E-4   -2.755199436760424E-5   -1.688494356605676E-4    6.231050339058737E-5    2.685965734564388E-1    3.162889260047107E-2

 1.987500000000000E9     2.825767862810925E-1   -1.216768639877777E-2   -1.716516098420844E-4    5.888600257399457E-5   -2.788029135211944E-4    8.267769832009189E-6    6.695719601006254E-5    1.487943267799945E-4
                        -1.496068651682932E-4    7.313860135885084E-5    2.400488079453618E-1    2.101731686783403E-2   -1.889032850830283E-4    9.740863465320259E-5   -2.175785024857832E-4    1.027943938649402E-4
                        -2.533510345808031E-4    1.859643455474110E-5   -1.925356501772676E-4    1.069296055217653E-4    3.006775503468532E-1   -2.314291163925786E-2   -1.483039552365268E-4    1.236814758435113E-4
                         6.445842201261333E-5    1.459916735219875E-4   -2.013752909270990E-4    1.274073631892711E-4   -1.764219314882695E-4    1.345727811102813E-4    2.490829011248112E-1    2.818928537133127E-2

 2.000000000000000E9     2.617948128500073E-1   -1.602541446873783E-2   -1.172861207912476E-4    1.023233030392675E-4   -1.959907586032144E-4    1.329591675446486E-4    1.072389127826922E-4    7.220740665178495E-5
                        -1.010226693017547E-4    1.379841662816650E-4    2.197191459006292E-1    2.208319403539355E-2   -1.150158154845519E-4    1.646809892620600E-4   -1.135663642685053E-4    1.839413781749610E-4
                        -2.113458334850226E-4    1.651532830072626E-4   -1.282986258344787E-4    1.777039608454412E-4    2.806772460980902E-1   -2.830945917195458E-2   -8.725434047597619E-5    2.049627878284878E-4
                         1.339274251713972E-4    6.873570621331162E-5   -1.010561437423785E-4    2.049449578352732E-4   -1.019754314976584E-4    1.845326418863562E-4    2.291795028245458E-1    2.716941477313201E-2

 2.012500000000000E9     2.407758136438279E-1   -1.813182739225178E-2   -7.531319997800431E-5    1.608138182330427E-4   -3.835080300205396E-5    2.029990358458712E-4    1.550456974398772E-4    1.538504767513922E-5
                        -5.487838820065009E-5    1.701646175026126E-4    1.999303506486775E-1    2.510276290146126E-2   -4.450011256478757E-5    2.033229071910987E-4    2.849848369848588E-5    1.886525652257322E-4
                        -6.663934575444332E-5    2.173205191200139E-4   -1.605989157777542E-5    2.226553622640090E-4    2.603136038953181E-1   -3.162460873303558E-2   -7.169172120519118E-6    2.266569215265345E-4
                         1.550728538453096E-4   -2.587762869695898E-5    1.409054963413508E-5    1.827725727522965E-4   -2.669509396595715E-6    2.015497216952249E-4    2.093966867982693E-1    2.813545811520521E-2

 2.025000000000000E9     2.200696605563520E-1   -1.774653606554624E-2    3.902744743958648E-5    1.656021335834805E-4    7.046952476525883E-5    2.095490981834646E-4    1.097983054174093E-4   -9.440160198970316E-5
                         1.392436425573087E-6    1.579407121279360E-4    1.807667423106923E-1    3.059433660226694E-2    5.996288829496205E-5    1.965501964801163E-4    1.195101758372119E-4    1.780164991652121E-4
                         7.615310974044334E-5    2.154974452557415E-4    5.314211460594521E-5    1.828226810174107E-4    2.397336865625005E-1   -3.259422733204149E-2    9.942711458019400E-5    2.055408198107706E-4
                         1.158464070883295E-4   -1.123483404416829E-4    1.273729247847776E-4    1.614763606793016E-4    8.172951599329973E-5    2.105099959046465E-4    1.899525549393953E-1    3.155820790808903E-2

 2.037500000000000E9     2.000710586296590E-1   -1.484197334136756E-2    9.689675007028725E-5    1.486583046035862E-4    1.486125786461029E-4    1.420732022211554E-4    3.116995710926944E-5   -1.230024877542072E-4
                         6.678970768589601E-5    1.607851352972868E-4    1.628168020162182E-1    3.843314541829851E-2    1.766046463996007E-4    1.294666311800705E-4    1.871403170769483E-4    5.310438871305352E-5
                         1.805543655900513E-4    1.459418841848480E-4    1.377674371824201E-4    1.391149181299649E-4    2.193416301682097E-1   -3.121665680314885E-2    1.596864859004489E-4    1.249719560369309E-4
                         4.924459749242833E-5   -1.178205980421498E-4    1.772408788598991E-4    3.882722948321548E-5    1.501337595651972E-4    1.633314208704111E-4    1.713281033872256E-1    3.743683513534020E-2

 2.050000000000000E9     1.811109086200864E-1   -9.478920150666576E-3    1.507791512864991E-4    1.207147824419630E-4    2.188376048618939E-4    4.100929927980076E-5   -4.611782814108940E-5   -1.328981558904905E-4
                         1.592769014182768E-4    1.124623250697048E-4    1.463405464891129E-1    4.827736983044160E-2    2.015927396695903E-4    7.142278386819703E-5    1.720050129640437E-4   -6.374068359772924E-5
                         2.088657068834721E-4    2.889449646887576E-5    2.284332801097891E-4    3.731325001902108E-5    1.996059445136061E-1   -2.769606582523750E-2    2.153657813401038E-4    6.593237327125779E-5
                        -4.653757172158794E-5   -9.921425385918755E-5    1.437855946032196E-4   -6.567787760459577E-5    2.112689999179671E-4    5.875302817167854E-5    1.539114197254529E-1    4.551458527026796E-2

 2.062500000000000E9     1.633707906165600E-1   -1.886952215354169E-3    1.602929570421677E-4    1.732051927662026E-5    1.545139525106009E-4   -8.733258206421667E-5   -1.149640213664129E-4   -8.405868463937417E-5
                         1.848647499763977E-4    3.559487351555917E-5    1.316439362732394E-1    6.004398554854137E-2    2.140983207296954E-4   -7.325150121550703E-5    9.145722914542407E-5   -1.351110191400715E-4
                         1.726655204282506E-4   -1.003674347720927E-4    1.913957438529564E-4   -3.894655062027225E-5    1.808244814596475E-1   -2.214636391260589E-2    2.063103163446047E-4   -4.696877329669126E-5
                        -9.908998439145558E-5   -5.360270659252895E-5    8.522744641140413E-5   -1.356133750564899E-4    2.152768550166912E-4   -5.040888244397645E-5    1.380779354056897E-1    5.570021011166858E-2

 2.075000000000000E9     1.469739684752620E-1    7.901692538808009E-3    1.651438628631168E-4   -4.335125511249235E-5    1.031820012730261E-4   -1.563175878927526E-4   -1.067225760837801E-4   -1.526515481875881E-5
                         1.595775339348172E-4   -3.055662071232142E-5    1.190264337231485E-1    7.352071101167482E-2    1.528698317405044E-4   -1.360765369123980E-4   -1.336789324615022E-6   -1.474207296328953E-4
                         9.851889733671762E-5   -1.569317709517976E-4    1.408008371721619E-4   -1.301197409691277E-4    1.633130529969018E-1   -1.451295372069939E-2    1.804237373516089E-4   -1.141847172927150E-4
                        -1.044171734505309E-4    3.766859224704422E-6    1.161262972495801E-5   -1.700583197356104E-4    1.932613771939233E-4   -1.281735393594543E-4    1.240212604365444E-1    6.782135432947835E-2

 2.087500000000000E9     1.320305083238195E-1    1.953653078369983E-2    1.185887991337806E-4   -9.246229446772975E-5    2.001897693721306E-6   -1.671172406066144E-4   -4.726394819914831E-5    4.143679311861058E-5
                         1.332725246302983E-4   -1.222239428412345E-4    1.082965718666458E-1    8.848233824915666E-2    5.488037824715552E-5   -1.877678491172764E-4   -7.861866303648033E-5   -1.004426804121338E-4
                        -3.871273338139168E-6   -1.764867741994934E-4    5.993775463066468E-5   -1.895204455267675E-4    1.473411774530948E-1   -5.006131058758484E-3    1.103109400386660E-4   -1.815212447958398E-4
                        -8.088534720702002E-5    7.198440098526231E-5   -7.170966209232858E-5   -1.201291520818560E-4    1.191787404386156E-4   -1.869510942584944E-4    1.117450557905932E-1    8.175440429554308E-2

 2.100000000000000E9     1.186314347688967E-1    3.271707533316612E-2    5.087875381800367E-5   -1.428836081639528E-4   -1.223374713283518E-4   -1.333362956097161E-4   -3.506612812076490E-5    7.930128070030082E-5
                         6.679005863705565E-5   -1.447748838725741E-4    9.969263635472422E-2    1.045697593627254E-1   -3.374811476115573E-5   -1.918823732729105E-4   -1.429222842167777E-4   -4.917364674139932E-5
                        -8.645812187381473E-5   -1.367612205382571E-4   -2.202090402341133E-5   -1.822272906332665E-4    1.329860990589075E-1    6.276375295137649E-3    2.088430431512058E-5   -2.054327253937887E-4
                        -3.484879621832921E-5    1.080870578230570E-4   -1.219561414889795E-4   -4.346282748148397E-5    2.121984101762921E-5   -1.944778928107305E-4    1.014511080490665E-1    9.696774069201924E-2

 2.112500000000000E9     1.069535269343500E-1    4.687096349631801E-2    1.127781694349791E-6   -1.374522130209828E-4   -1.484101907944831E-4   -6.929435524641496E-5    1.389066987834492E-5    6.260341537999191E-5
                        -2.038405333812257E-5   -1.481672475039649E-4    9.317957434304051E-2    1.210837203691289E-1   -1.136622156448277E-4   -1.530224098862788E-4   -1.071630665657068E-4    1.430113789653460E-5
                        -1.480973832863665E-4   -6.057469264753969E-5   -1.204748766093125E-4   -1.298510697953322E-4    1.204667134629686E-1    1.896501248757743E-2   -4.360743439870430E-5   -1.765192010784938E-4
                         1.464615515937573E-5    7.334410460198274E-5   -9.785606307849508E-5    2.079813812947227E-5   -4.616872917751508E-5   -1.639157290015554E-4    9.320812403055070E-2    1.130039224640431E-1

 2.125000000000000E9     9.705373572869483E-2    6.171394331296824E-2   -9.568543791202734E-5   -1.299591855580040E-4   -1.257238068028219E-4    3.781696018941607E-5    3.797364863299721E-5    5.258428018197799E-5
                        -6.802109260213735E-5   -1.354050826992491E-4    8.864711959293441E-2    1.379708264250083E-1   -1.620766459863037E-4   -5.670410242503514E-5   -6.983185949934233E-5    6.257618184429024E-5
                        -1.314924761597449E-4    2.554910809638597E-5   -1.670961549025149E-4   -8.293978868154374E-5    1.096361689579397E-1    3.285755231197648E-2   -1.170709971280836E-4   -1.365395008400861E-4
                         5.552650049587426E-5    6.721317282676045E-5   -8.370776923419158E-5    6.913968836529374E-5   -1.163296875491847E-4   -1.119812893882908E-4    8.699101471750330E-2    1.295294145068456E-1

 2.137500000000000E9     8.913175193753968E-2    7.703857730082028E-2   -1.190403066646726E-4   -7.449858453447265E-5   -9.805148792748382E-5    8.500513504358771E-5    5.545969242233620E-5    1.111526513572132E-5
                        -1.267603132832636E-4   -8.208497507529653E-5    8.614247060304001E-2    1.546079739475824E-1   -1.368678284425470E-4    3.740532480877190E-5    4.444563922640684E-6    8.681259404638878E-5
                        -9.799144342239112E-5    9.943579788454659E-5   -1.466944726860347E-4    1.311486075121276E-5    1.004943925140656E-1    4.760633183860327E-2   -1.505436453751055E-4   -5.196390024627240E-5
                         5.514424762936701E-5    9.842852972566082E-6   -8.118449251594346E-6    8.856669546753647E-5   -1.355234768112842E-4   -7.620468654277226E-5    8.291695546746787E-2    1.462529666375763E-1

 2.150000000000000E9     8.331370389049782E-2    9.249348406735505E-2   -9.663409817883741E-5   -4.769750821546810E-5   -1.445513998217660E-5    1.085369425197700E-4    4.521360115446956E-5   -2.979718883051448E-5
                        -1.346135319757685E-4    7.290660995469715E-6    8.573416691092714E-2    1.709210726536016E-1   -1.002537403623983E-4    7.112267356724949E-5    4.317040544959400E-5    8.734334678186823E-5
                        -2.118932371254457E-5    1.165517805404679E-4   -1.023595643575803E-4    8.298564086588589E-5    9.320934949420205E-2    6.283935842264507E-2   -1.403640685404933E-4    1.361105017207483E-5
                         5.749879160663370E-5   -2.190876541525496E-5    4.087816812398280E-5    6.725016439724971E-5   -1.549072618080153E-4    2.510848381467768E-5    8.110794175202457E-2    1.628974471606395E-1

 2.162500000000000E9     7.959633496902750E-2    1.080260555986261E-1   -1.115170220238922E-4    5.961513359708663E-5    5.862279338910423E-5    9.366747966563629E-5    3.467748277322012E-5   -5.823045654112238E-5
                        -1.366362452312887E-4    2.774266278083293E-5    8.731438717122489E-2    1.866739671243675E-1   -5.180141476599815E-5    1.655452849404002E-4    8.528999153222498E-5    6.121679052376845E-5
                         2.982728300181848E-5    1.141215412638173E-4   -4.296681468558226E-5    1.126498340004921E-4    8.769403840007522E-2    7.816676686506228E-2   -1.034933547393094E-4    5.067427943028227E-5
                         1.881869695351462E-5   -6.376080963274495E-5    5.525604717361952E-5    3.647237429563955E-5   -1.377380896685751E-4    4.706350484002479E-5    8.136508161173828E-2    1.793599809204814E-1

 2.175000000000000E9     7.782085235387469E-2    1.235519899648946E-1   -7.700587827732761E-5    4.644150463507147E-5    7.040025168470319E-5    6.451903080799886E-5   -6.852758398841564E-6   -7.261814816670592E-5
                        -1.085094679033825E-4    8.429858080385037E-5    9.062081416319055E-2    2.019494904066726E-1    1.682113220970491E-6    1.252318502022540E-4    7.652489564950262E-5    4.233153555601083E-5
                         5.316319401135205E-5    4.901994715114629E-5   -8.544845307318442E-6    1.409587216604548E-4    8.393924119417590E-2    9.339114838087445E-2   -4.889044029943932E-5    1.097992959888446E-4
                        -2.517255934755242E-6   -6.008523046790330E-5    6.082504180046588E-5    1.163210938144328E-5   -7.822159771251096E-5    8.370729830877299E-5    8.347709338317626E-2    1.955330472127508E-1

 2.187500000000000E9     7.789820900907270E-2    1.389604264199866E-1   -4.719839912633340E-5    1.167897874659413E-4    1.087873628003349E-4    1.236515497877751E-5   -4.333577629466456E-5   -6.560167407906536E-5
                        -3.141110525442652E-5    9.887684994010259E-5    9.552305938891820E-2    2.166326187352479E-1    5.938052222215706E-5    1.135570472414388E-4    6.387850306793278E-5   -9.705848154681100E-6
                         8.232676909129027E-5    4.519326094741604E-6    5.647975870065829E-5    9.870407870550928E-5    8.193153354539016E-2    1.083879973660560E-1   -4.476004657785334E-5    9.971842777897626E-5
                        -5.397433705288034E-5   -3.208541609365666E-5    5.629689486765157E-5   -2.332456186094731E-5   -2.010054162124204E-5    1.111114612538269E-4    8.726581465662074E-2    2.111435639826907E-1

 2.200000000000000E9     7.951264916097985E-2    1.542700180257043E-1    1.969723726126934E-6    9.500955952749541E-5    5.855642224571025E-5   -4.892708791152897E-5   -6.351425859296945E-5   -2.294444587898595E-7
                         3.490537326316101E-5    9.874887744619208E-5    1.016893819534851E-1    2.306685232371664E-1    1.211463532978815E-4    3.716354282732669E-5    4.048388880388742E-5   -4.356956982573363E-5
                         8.240747476338533E-5   -5.953502650615034E-5    1.088139802453209E-4    4.534642327772441E-5    8.171328026045969E-2    1.230763517914731E-1    2.351386823594642E-5    1.118224483881023E-4
                        -6.002385292034816E-5   -1.749382187172166E-5    3.450162155010137E-5   -4.284780858474708E-5    8.904195268724750E-6    9.746260647796462E-5    9.254371230725200E-2    2.262353138989606E-1

 2.212500000000000E9     8.244806211997888E-2    1.693092868455629E-1    3.658834864895385E-5    6.128832012985967E-5    5.398597044649612E-5   -8.858242513114012E-5   -6.565133421020160E-5    3.311186195618570E-5
                         4.698757333960901E-5    8.346926217406009E-5    1.088251487692079E-1    2.440758790027108E-1    9.945448540822063E-5    2.390477837300114E-5   -6.003684561637325E-6   -3.273976613795552E-5
                         3.875196975774399E-5   -6.635416695744492E-5    1.109088557159372E-4    2.066083627229957E-5    8.313455271481894E-2    1.373730559671080E-1    5.685004082987735E-5    6.814041619010359E-5
                        -2.540905786236224E-5    7.020729695850549E-6   -8.452828448468273E-6   -5.707331641267842E-5    4.123008419449663E-5    8.731658856331349E-5    9.906047053079606E-2    2.404974724323738E-1

 2.225000000000000E9     8.640970226387802E-2    1.838875726435901E-1    5.448638952090736E-5    1.733775162166572E-5   -2.784512675076414E-5   -6.495948335768313E-5   -3.040150800285756E-5    5.306044131167473E-5
                         9.161672951121534E-5    1.001021669014033E-5    1.168092634876516E-1    2.565082447761957E-1    1.066049857981191E-4   -1.877009794445880E-5   -2.733573397376965E-6   -6.065242519316202E-5
                        -6.377112667442819E-6   -7.513264689215100E-5    7.993837550413875E-5   -2.783166298947777E-5    8.607339214079757E-2    1.513509254533235E-1    4.502456506359029E-5    5.270626535305810E-5
                        -2.633871257687671E-5    3.084209096316841E-5   -1.817872834653662E-5   -3.828279126376601E-5    9.080551334926542E-5    2.038198544574530E-5    1.066441358626187E-1    2.538879976247516E-1

 2.237500000000000E9     9.136051976292074E-2    1.977995815271354E-1    5.162746918049278E-5   -7.693108034198945E-6   -8.424339565532828E-5   -4.801207747160642E-5   -2.130610224971032E-5    4.539095493702562E-5
                         9.076938067661195E-5    1.024779329865837E-5    1.255572477346643E-1    2.678308105870816E-1    5.086438235158633E-5   -1.099104900491708E-4   -4.411249595458402E-5   -1.816698153597978E-5
                        -2.743794917873644E-5   -5.318760283525218E-5    6.489610126829477E-5   -9.559216543576673E-5    9.022087872735933E-2    1.649641362137408E-1    7.377509962771949E-5    1.831665500226184E-5
                        -5.569809345939491E-6    5.595367915738885E-5   -2.477812050024382E-5   -1.843983416816413E-5    8.077312652482604E-5    9.273146135318448E-6    1.151958606702797E-1    2.661606045343860E-1

 2.250000000000000E9     9.729645461122394E-2    2.108398382835440E-1    1.913582526196231E-5   -5.279989747490636E-6   -7.339249468990741E-5   -3.196962604625404E-5    4.287660793482228E-5    3.356227263526795E-5
                         4.219492281262616E-5   -1.565482534936989E-5    1.351083618074320E-1    2.780446319382933E-1    1.721487164125741E-5   -8.502764220004065E-5   -5.064734876030675E-5    1.567804243001405E-5
                        -4.460287490242342E-5   -1.669643348055389E-5    1.142486650020325E-5   -9.043591391272155E-5    9.544106140501571E-2    1.780373987133321E-1    6.164023485754060E-5   -3.074685406441577E-5
                         2.112118568737435E-5    5.372727551726935E-6   -4.241192742187679E-5   -2.714307749614287E-5    6.056440390966879E-5   -3.971222749529195E-5    1.249799283046118E-1    2.773431815054852E-1

 2.262500000000000E9     1.040753085316356E-1    2.228657636800259E-1    2.057986597585584E-5   -1.708242289633175E-5   -5.989515575295623E-5    6.122671864101973E-6    4.024344234001717E-5   -5.341109115282345E-6
                         3.945933901069034E-5   -1.684845770875680E-5    1.456033300448520E-1    2.871581563717380E-1   -3.017310955831501E-5   -6.632836984845860E-5   -1.999633349551997E-5    1.664544539577137E-5
                        -5.122443660025332E-5    1.371340733939992E-5   -3.479374831173014E-5   -6.384702727076418E-5    1.015331441764876E-1    1.904920146409713E-1    4.755229569770948E-5   -3.360207014295977E-5
                         3.070887548481430E-5    1.988995502677024E-6   -2.386062898989897E-5    2.042721083153464E-5    6.721972988155239E-5   -1.829588031602043E-5    1.357319399163797E-1    2.876124927633876E-1

 2.275000000000000E9     1.119255673156679E-1    2.337910468271973E-1    3.530259775975738E-5   -5.332047438866579E-5   -4.833129356990011E-5    1.834384610791123E-5    2.643068558204319E-5   -1.716254392510103E-5
                         3.075319823929865E-5   -4.574704143882125E-5    1.568091813995898E-1    2.953523011274186E-1   -5.479159941036018E-5   -4.153447126837229E-5   -3.488631501152317E-5    1.840998279406688E-5
                        -2.307549172304973E-5    2.243314661628635E-5   -6.069127404237980E-5   -4.871313355819160E-5    1.084027489559820E-1    2.022084489278601E-1    2.518680680889517E-5   -5.057207453742430E-5
                         2.058666472890931E-5   -2.026062613103451E-5   -1.378758117604204E-5    3.765220544478485E-5    3.141273207818731E-5   -6.240902788025112E-5    1.471771220655915E-1    2.968907766076467E-1

 2.287500000000000E9     1.208891973489863E-1    2.436864331649727E-1    9.842674821733901E-6   -6.750326182711601E-5   -2.510582432405905E-7    4.464033524670044E-5    3.102925940435499E-5    6.197955095485923E-6
                         9.388637345089103E-6   -4.762943504747471E-5    1.687843594820956E-1    3.026940839125161E-1   -4.708407245844147E-5    2.633838218850014E-5    1.302615832841815E-5    5.141936446635293E-5
                        -5.402973035223301E-6    4.918107318078529E-5   -7.788877862807664E-5    1.522771750330937E-6    1.160674957198680E-1    2.130308693519354E-1    2.708376498612555E-5   -5.689903539132680E-5
                         2.051809129990458E-5   -1.498172191023534E-5   -5.657267307089836E-6    3.163630110280849E-5    1.614925144582880E-5   -5.523313492996135E-5    1.592726288221100E-1    3.053914660131563E-1

 2.300000000000000E9     1.308865881832547E-1    2.528506531767281E-1   -2.488957165489621E-5   -2.565234393682183E-5    2.718659335634054E-5    3.158727225791596E-5   -4.299330569938180E-6    8.835701730140656E-6
                        -3.190379252320340E-5   -5.475764977816650E-6    1.812594896819532E-1    3.092881059072894E-1   -8.401391067351904E-5   -8.510074667755568E-7    1.183861170786812E-5    1.419678750046582E-5
                         1.471266853133207E-5    3.702293116878272E-5   -6.168749648558230E-5    1.577222312096425E-5    1.245167788456039E-1    2.229030116940701E-1   -3.627670404681310E-5   -1.775359487875419E-5
                         1.998657152438993E-5   -2.809464809268039E-5    2.022205031537849E-5    2.309497506248160E-5   -1.449743876576396E-5   -2.947943787116309E-5    1.719300410850411E-1    3.128614940906138E-1

 2.312500000000000E9     1.418112384559316E-1    2.611113429902530E-1   -2.928137836290299E-5   -3.839222310985056E-5    4.017431719302356E-5    1.690234538036205E-5    4.206292008790542E-6   -5.450089820517138E-5
                        -2.039117373044151E-5    3.269865483581269E-5    1.940217218977865E-1    3.150564150769041E-1   -3.680218041166077E-5    6.129582885497526E-5    1.121352736845855E-6   -7.346156634950020E-6
                         3.379842885301540E-5    1.302582327032803E-5   -2.022027887114769E-5    5.978407200125454E-5    1.337272834884617E-1    2.316419215710212E-1   -2.161248432256417E-5   -2.291985272333740E-5
                        -1.257924178523336E-5    1.049236044315081E-5    2.896458506573830E-5    1.964274262008168E-6   -1.568629005262623E-5   -2.350692272558219E-5    1.849418410430955E-1    3.191973461489622E-1

 2.325000000000000E9     1.534083651381964E-1    2.687607226012284E-1   -3.832551796010990E-5   -5.990624230403815E-6    1.030098280677493E-5   -1.761114395897837E-5   -7.029097783570268E-6   -2.933255768905642E-5
                        -2.364863329413048E-5    4.100391019664412E-6    2.069581823149990E-1    3.199541698028527E-1    1.105083990951918E-5    4.124375835890208E-5    4.752830231545061E-5   -1.018128287903986E-5
                         5.619080705400248E-5    2.595430879726373E-5   -1.427648236523310E-5    4.837937896626463E-5    1.438412156564191E-1    2.394504827994073E-1   -4.528356796953088E-5    9.602375043333202E-6
                        -4.011809440571844E-6   -1.553539889134771E-5    1.376093005291177E-5   -4.874277733713597E-6   -3.215322898425606E-5   -5.353947115861484E-6    1.982576471648008E-1    3.244528192802237E-1

 2.337500000000000E9     1.653509580334502E-1    2.758453113381105E-1    5.911572705039402E-6    3.262539353180483E-5    1.542127253853495E-5   -1.905014801218244E-5   -1.910293136829879E-5    2.033789562449692E-5
                        -4.402760045305420E-6    2.078890882458114E-5    2.199857444482648E-1    3.240240212440397E-1    1.296332598680352E-5    3.807501880615676E-5   -4.888888375598982E-6   -2.016883215878749E-5
                         2.342450838867626E-5   -8.403836816131992E-6   -6.082161663947244E-6    4.473356573705672E-5    1.547002562929315E-1    2.463865073049551E-1   -2.760075683984113E-5    1.197655476410393E-5
                        -6.542095554910755E-6    2.372776456749652E-5    3.775082286124325E-5   -1.827221350773129E-5   -4.136341582129796E-5    2.951833095555456E-5    2.118665651546303E-1    3.287387290237346E-1

 2.350000000000000E9     1.774405245771437E-1    2.821696169734743E-1   -2.086882327237685E-5    5.166751930051884E-5    1.074423186171066E-5   -4.378464872854452E-5    3.349948200223631E-6   -3.437861101463637E-6
                         1.074115296165898E-6    4.781114934515675E-5    2.330929919723509E-1    3.268830153777728E-1    5.282206690801291E-5    4.385206045949431E-5    2.103558040221179E-6   -3.993702485840392E-5
                         1.831397508368800E-5   -1.846663277516799E-5    3.866779688901566E-5    3.468826803958549E-5    1.661838882369000E-1    2.525169517234941E-1   -1.582266064322727E-5    4.529717863947618E-5
                        -1.048707840566958E-5    1.021260774790389E-5   -6.562534780068901E-7   -3.330096162978149E-5   -9.569132550439326E-6    8.180332291526216E-6    2.256716092924033E-1    3.318555569896511E-1

 2.362500000000000E9     1.894382980482247E-1    2.875828360024896E-1   -9.755646828002618E-6    2.219848961923178E-5   -2.512704673025916E-5   -2.870847343005858E-5   -3.010285788121100E-5    1.232892013612810E-5
                        -1.237429618065308E-5    1.674111406097454E-5    2.463149722564804E-1    3.287414285735382E-1    3.162754690501876E-5    3.864250332713450E-5    2.035768999488571E-5    1.155558113744936E-5
                        -1.775941226931182E-5   -2.227608403516071E-5    3.201956868896263E-5   -7.951780976555289E-6    1.780340652244289E-1    2.578826876643052E-1   -1.306391494010783E-6    3.536467085609928E-5
                        -2.904967897983079E-6    2.150359673888219E-5   -1.222763608938513E-5   -3.012179922570682E-5    7.650957202725283E-6    3.610174131212879E-5    2.397349692379272E-1    3.337060796608757E-1

 2.375000000000000E9     2.014730003359630E-1    2.917932232321581E-1    1.903716298452078E-5    3.274783303869654E-5   -2.293611293245910E-5   -3.875906459006588E-5   -2.596741417178862E-5   -6.775096249027427E-6
                         2.560300461845458E-6    3.235130583588943E-5    2.596321113358610E-1    3.294878707164565E-1    3.788588307249915E-5   -2.271745493084101E-7   -5.859055201203766E-5   -1.183176788738731E-5
                        -2.374749861128486E-5   -2.254697829034173E-5    3.887553013002163E-5    5.075427990889005E-7    1.900924932583967E-1    2.623994535513434E-1    1.048235228856004E-5    2.624696404534696E-5
                        -3.954845091408131E-6    2.564719057558892E-5   -1.788424521326899E-5   -1.487454837527230E-5    1.057253779517301E-5    1.007097224154126E-5    2.538651345343718E-1    3.346375253107348E-1

 2.387500000000000E9     2.135523682999224E-1    2.947568420679998E-1    2.219972671278620E-5    1.058555199094450E-5   -5.470676193044130E-5   -2.704485217158939E-5    1.460145450454898E-5    6.142659756224853E-6
                        -5.184903222249601E-6   -7.422196702577160E-6    2.731198738479699E-1    3.292602217861696E-1    4.422586053531550E-5   -2.661014523719092E-6   -3.814360840558133E-6   -4.875080128823858E-6
                        -1.809897411081291E-5    8.566218806287270E-6    1.171063174194543E-5   -2.536861007041602E-5    2.021682520440203E-1    2.660923050420305E-1    1.117042635424721E-5    3.104446744646115E-5
                         7.183053975285318E-6    2.959788249287333E-5   -3.084903657620855E-5    4.136713960926663E-5    2.441406572938176E-5    1.950152058657442E-5    2.681307532099036E-1    3.347214648167991E-1

 2.400000000000000E9     2.258809643654768E-1    2.963363656026621E-1    1.993196239359734E-5   -1.878518423168977E-5   -6.786883440684231E-6   -8.075493979953965E-6   -8.940376266661907E-6   -1.299843417869381E-5
                         2.071404657905002E-5   -2.500021907867351E-5    2.867312155920791E-1    3.283963759897055E-1    3.209753690568158E-6   -5.654479596171132E-5   -4.866844879626143E-6    1.435595397754561E-6
                         7.292158483201528E-6    8.795323986279092E-6    1.198919793334917E-5   -2.381645938290867E-5    2.141820598235613E-1    2.687705933220181E-1    3.558891340897909E-5   -3.668662178889245E-6
                         6.685896039285360E-6   -3.629828597540256E-5   -3.029825586357194E-7    3.515765668196171E-6    2.082674338198591E-5    1.376368638918856E-5    2.822202920393469E-1    3.340963758754390E-1

 2.412500000000000E9     2.385276290108282E-1    2.967440746386197E-1    3.569837307692088E-5   -1.221619048158930E-5    4.799502041352923E-6    1.343723400117130E-5    1.848555874737453E-5   -8.186560447894484E-6
                         3.165724777863845E-5    3.991228014915602E-6    3.002384464086763E-1    3.268538649709093E-1   -1.129240833494272E-6   -2.728871337635749E-5    6.838921283067066E-6   -4.982711571299260E-6
                        -9.972264904804514E-6    1.611697203822205E-5    1.372820976577551E-6   -2.080285688504747E-5    2.261556241626979E-1    2.704396006886323E-1    3.047069432158606E-5   -2.760475358422119E-5
                         9.708001941304020E-6   -9.213472915252023E-6   -7.646280201366090E-6   -8.771332399562635E-6    2.419707845134515E-5   -3.396438724454278E-5    2.960207396350262E-1    3.327548584656825E-1

 2.425000000000000E9     2.513541220773435E-1    2.963126139735018E-1    5.912115341844409E-5   -5.126482963384029E-5   -6.527367721074910E-6    3.594624756554525E-6    1.199651969193128E-5   -5.304279145238010E-6
                         1.919052865933035E-5   -1.166277093650570E-5    3.133304137532745E-1    3.246789270131382E-1   -1.449137227965067E-5   -2.097084597411101E-5   -1.734009470557984E-5    1.506012394564543E-5
                        -5.289166638781725E-6    8.536213952426604E-6   -2.009620940517446E-5   -3.527994603938167E-5    2.379913918385662E-1    2.711286699927203E-1    4.862304972399439E-6   -8.171711233812715E-6
                        -1.315200365094689E-6   -2.415599765291512E-5    2.394981718396508E-5   -8.753434546889475E-6    2.867571576555371E-5   -2.453176805110527E-5    3.094011141139408E-1    3.305057662656878E-1

 2.437500000000000E9     2.642646772179301E-1    2.952366251955452E-1   -8.872416666224575E-7   -8.527710321349653E-7    1.162644087425160E-5    5.972180966789807E-6    1.279509752182144E-5   -2.834594540573518E-5
                        -1.340088331959499E-5   -1.054144787312906E-5    3.258955430741902E-1    3.217849738032013E-1   -1.490007097297983E-5   -1.819913973009222E-5    3.036973023492649E-5    3.201180327845756E-6
                         1.022580229622918E-5   -4.570544707738015E-6   -3.139325106816745E-5   -9.872111567131942E-6    2.497765158041105E-1    2.708323400168081E-1    2.971585222556514E-6   -4.711793600196481E-5
                         6.707642656978208E-6    1.447744541187913E-5    1.730176552968505E-5    2.985893012098046E-6    1.093486555520923E-5   -2.849624250347272E-5    3.221409000736347E-1    3.274393973227951E-1

 2.450000000000000E9     2.770141459258607E-1    2.938406392823928E-1    1.520317027153364E-5   -5.676871454256494E-5    4.287172455359516E-5    1.313684830965932E-5   -7.074699242148419E-6    1.225059825707497E-5
                        -2.232657200297660E-5   -2.847685521572420E-5    3.379311223099725E-1    3.183361395023987E-1   -3.434829282893685E-5   -5.564013882357954E-6   -1.697689290849198E-5    3.692305554782833E-5
                        -8.891369122099493E-8   -1.316576662188507E-7   -1.929789231673613E-5   -2.057698793275312E-5    2.613814192029210E-1    2.697056841285798E-1   -2.957512906123791E-5   -3.922840557050149E-5
                        -1.727520949151067E-5   -4.001060528766951E-6   -1.823317084090957E-5    7.915646641192052E-6    2.312687771483866E-6   -5.575867444491951E-6    3.345045086336339E-1    3.234672801063282E-1

 2.462500000000000E9     2.892410018159733E-1    2.923049440952864E-1    4.438232052156311E-6   -1.040403295311183E-5    4.281998017733194E-5    1.782384150135886E-5   -3.542765067027797E-9    4.479193511796111E-6
                        -4.332000081443561E-5   -8.396203329210759E-6    3.494896824197898E-1    3.139307562210891E-1   -5.657423910482616E-5    6.041628474743419E-6   -2.667924165151856E-5    7.146942191324409E-6
                        -4.524965315531231E-6    3.126792963825259E-6   -2.848884450804089E-5   -3.968056400986220E-6    2.729000696425168E-1    2.677809766668863E-1   -7.034425277706791E-6   -2.060869451236730E-5
                         1.107397234735395E-5   -1.122332701705472E-5   -3.774619656855604E-6   -5.063116191746001E-6   -1.567596043953286E-5   -2.197025463266557E-5    3.466807190839689E-1    3.187666055827243E-1

 2.475000000000000E9     3.007295417768050E-1    2.902519007933846E-1   -8.218957075692063E-6   -1.021217791976177E-5    2.205569413285240E-5   -8.937963122150891E-6    2.048258859981796E-6    4.609644123553468E-6
                         1.404480405133083E-5    2.856308695438915E-5    3.607688657371023E-1    3.087982266692442E-1    1.778501778387417E-5    2.588592299557506E-5    1.425036815322821E-5   -2.650309236706192E-5
                         1.256315524314485E-5   -2.093920500811538E-5   -4.405222954765917E-6    8.103944895219578E-6    2.842849753754813E-1    2.652031377877919E-1   -3.319892248945053E-5   -3.223817628300751E-6
                        -2.778248741389880E-5    8.909391589153186E-6   -1.589110017098232E-5   -1.418813580188230E-6   -2.594343502040171E-5   -3.912566104297020E-5    3.585775016165665E-1    3.134656051694666E-1

 2.487500000000000E9     3.116622580083002E-1    2.877023535517650E-1   -1.334604563064435E-5    3.707829423340063E-5   -7.510767082108823E-6   -2.217226033215004E-5   -2.798568462958664E-6    3.041961674210215E-5
                        -1.142973356039145E-5   -3.387479166225038E-5    3.716386629599396E-1    3.031961941588285E-1    3.777176916948649E-6    4.655490135914017E-5   -1.741996233070757E-5   -4.181198753081672E-6
                         8.123903575847474E-6    1.564844993403995E-5   -2.025538839111611E-5    3.139274657857090E-5    2.952616711841253E-1    2.621421564558213E-1   -6.254975026435753E-6    8.385679381561115E-6
                         1.746874677432676E-5   -3.772393329989715E-6    4.385012341671112E-5    2.070318575994065E-5   -5.823813715032871E-5   -8.680178036177152E-6    3.701025704906938E-1    3.075946447065602E-1

 2.500000000000000E9     3.219501029097821E-1    2.843124422684543E-1   -2.414507590983531E-5   -2.256609439314314E-5   -2.146867782869391E-5   -1.864818179569345E-5   -3.733071085559173E-5    1.192308648722479E-5
                        -2.914061685385040E-5   -1.537748836982840E-5    3.822121281592393E-1    2.971297206879533E-1    7.947002973670178E-6    1.764442483650308E-5   -1.688295042844922E-5   -3.967406472310328E-7
                        -3.060843801100874E-6   -2.290544511868834E-5    1.017943722830685E-5    1.860237064474513E-5    3.058790459213259E-1    2.586408477682298E-1   -5.993113266319048E-5   -2.190283716828582E-6
                        -6.779561966523513E-6   -1.973937795419297E-6    9.832191645605808E-6    6.335315222418226E-6   -9.460710356039361E-6    9.041281464387744E-6    3.811659607732232E-1    3.015293933996697E-1

 2.512500000000000E9     3.315264606950215E-1    2.801069434071405E-1   -2.505038911533874E-5   -1.154883450762337E-5    5.527687130823065E-7   -1.642303898294925E-5   -1.342720236109996E-5   -1.299211490684004E-5
                        -2.886031032867194E-5   -1.465422588630109E-5    3.925799882944817E-1    2.906358767701793E-1   -1.355595792329380E-5    7.098881242321724E-6   -1.913987609829899E-5    3.895967003394201E-5
                        -7.405688545148093E-6   -3.960294769820252E-6    6.184421946239727E-6    7.625379996923084E-6    3.161230629866013E-1    2.547163627231424E-1   -2.730512311691900E-5    2.082489291972746E-6
                        -2.997747705228122E-7    2.589579963225261E-6   -1.713770263115162E-5    3.146711491656934E-6   -1.608234884199225E-5    8.191153771513584E-6    3.919077952128600E-1    2.953362155114694E-1

 2.525000000000000E9     3.409259756264152E-1    2.751072262046063E-1   -3.239993622261790E-6    2.135128054550289E-6    2.663474897238041E-5   -6.006172814927280E-6    1.165535994672060E-5    1.816452835571339E-5
                        -1.343192896986679E-5    3.192000449427413E-5    4.025713150089764E-1    2.841637431413134E-1    1.287199325863231E-5    2.355834329910762E-5    2.862849770289214E-5    1.026733577335968E-5
                        -2.677258059339292E-5   -8.364887636944698E-7    2.751001624533627E-5    1.609224607152460E-5    3.258459168182234E-1    2.504737407057348E-1   -3.577461525365244E-6    3.323492423497197E-5
                         8.348755898511787E-6   -1.125031151820048E-5   -2.035927236615791E-5    1.071325401594198E-5   -1.583072760550181E-5    1.448003454433688E-5    4.020129376207942E-1    2.888996609714765E-1

 2.537500000000000E9     3.504275659588683E-1    2.693374747405524E-1   -9.891283215024729E-6   -2.496149128993184E-5   -2.236004197643452E-5   -4.609162481142319E-6    5.581422257272862E-6    2.542729657699096E-6
                         5.098848649065630E-6    3.512633689181218E-5    4.119097319448146E-1    2.777195041537456E-1   -1.173828297409894E-5    1.861553665386726E-5    6.671664831553788E-6    1.078226875134520E-5
                        -5.576721593877735E-6    2.054779886362374E-5    1.940263139480364E-5   -5.430469670702857E-6    3.348442491285798E-1    2.459962984039523E-1   -4.169376097092390E-6    3.490675900904079E-5
                        -1.771143239061142E-5    2.437635882054708E-5    1.584324710893646E-5   -5.237169082936667E-6    2.884084616411826E-5    4.507001142994490E-5    4.112457390911181E-1    2.822974545736268E-1

 2.550000000000000E9     3.597816936819213E-1    2.633764815038789E-1   -2.304307508511940E-5    3.282497592935517E-5    2.441889184336564E-5   -1.497128645534590E-5   -6.966966305391313E-6   -1.249474163723114E-5
                        -1.323010436541880E-5    2.456620481524265E-5    4.206959678337544E-1    2.709964702105434E-1    1.615776658589718E-5    3.241246347825102E-5   -1.756605769871838E-5    2.524261369167929E-5
                         3.749205690024377E-6   -3.432554382855193E-7    1.181165540687260E-5    1.572498096241334E-5    3.434842139558494E-1    2.410875834683814E-1    2.099076667325818E-5   -3.237846082543937E-6
                         3.026613811612330E-6    1.327495372476626E-5    1.901790906119640E-5    5.463805061052113E-6    1.116497205098209E-5    3.099871089327575E-5    4.200819703577031E-1    2.750886553905555E-1

 2.562500000000000E9     3.691139193538466E-1    2.575002072971661E-1    8.507497173699076E-6    5.646964149134773E-5    2.893491322910093E-5   -1.360335721843165E-5    1.667145715387088E-5   -2.035522479286918E-5
                        -2.501987445263960E-6    7.729969721459029E-6    4.288761590035911E-1    2.640796964011803E-1   -1.716663376064705E-6   -3.052326309342693E-5   -9.976039748578709E-6    2.595216025031929E-5
                         1.528098557751493E-5    2.241348435618503E-5    2.897491930267378E-5    5.404174610989299E-6    3.518025568054935E-1    2.359341949690337E-1    1.921792623632196E-5    4.822465830400537E-5
                        -1.934235846232703E-5   -1.177018287186865E-5    1.722726672643369E-5    9.544393617281193E-6    1.454546831981622E-5    4.321261453493524E-5    4.285208441041912E-1    2.674526649016476E-1

 2.575000000000000E9     3.781991629317563E-1    2.517668741074088E-1    1.298057683215244E-5    3.041451206876857E-5    4.192863412056708E-6    1.143492192703129E-5   -1.288053594254511E-5   -1.369512089675436E-5
                        -8.204285046288752E-8    2.323658911516862E-5    4.367876812922043E-1    2.568003815056759E-1   -4.567734833147121E-6   -2.421050752801259E-5   -4.322526377903538E-5    3.602097525576543E-6
                        -1.937801161006284E-5   -5.014460011652042E-6    2.294763681657575E-5   -3.871742789364662E-5    3.598273143035945E-1    2.305896845128754E-1    3.222148619858745E-5    5.293272669782904E-6
                         8.467100314623342E-6   -2.294209930600668E-7   -1.999153182539474E-5    2.549679303352121E-5    2.434668904121943E-5    9.296605127240844E-6    4.367906095718259E-1    2.596685273482347E-1

 2.587500000000000E9     3.869399482865007E-1    2.464884136288945E-1    6.366654034275665E-6    7.679445870614412E-6    1.739322205522621E-5   -1.569372154380698E-5    1.092924601167134E-5    1.311213683922334E-5
                        -2.230601700326250E-5    7.918250287746011E-6    4.443782014426120E-1    2.492577757476267E-1   -1.192265991134208E-6   -2.162049419070477E-5    4.072355707969572E-5   -2.004215327435477E-6
                         1.117926669358538E-5    1.011552740758035E-5    1.092620749000036E-5    3.408479859946539E-6    3.674768922060543E-1    2.249754122162804E-1    2.756729958899082E-5    1.747408852433430E-6
                        -2.171392965491383E-5    4.298040397874530E-6   -1.302576365693772E-5   -3.471534944965719E-6    4.004069432897593E-5    2.138925012879740E-5    4.449295752374833E-1    2.517204877987322E-1

 2.600000000000000E9     3.948773719906501E-1    2.413906723992518E-1   -1.063503190395744E-5    4.065730277209509E-5    2.382051384324407E-6   -1.568048860347205E-6   -1.273338448957719E-5   -3.577204939291847E-7
                         6.955290716839582E-6    5.120793046540745E-5    4.516790345326488E-1    2.415378309950464E-1   -7.721334667660281E-6   -1.029520489424392E-5   -2.571618500526407E-5   -2.507075668090778E-5
                        -3.053120755433696E-6   -3.607042386423124E-5   -1.689218086568891E-5    6.457509438536066E-6    3.749152327150853E-1    2.191596191566795E-1    1.705313230462989E-5   -7.336241097848008E-6
                         9.424707181447470E-6    8.619068369597208E-6   -9.591295808170588E-6    5.936742836933560E-6    3.155912841080950E-5   -9.395354257808944E-6    4.528529835697888E-1    2.437580402048968E-1

 2.612500000000000E9     4.022320604351952E-1    2.362201279399659E-1    6.502756391018370E-5    1.062512042875305E-6   -8.453430393642090E-7   -1.721660977077481E-5    3.418338330959374E-5   -2.653654067628617E-6
                         2.683367415448980E-5    1.885485897739592E-5    4.588583866938949E-1    2.339475315929638E-1   -1.462843111120196E-5    1.051188310272753E-5    4.633964097060576E-6   -2.616538936858212E-6
                         2.879539279950944E-5    8.170544102419017E-6   -4.991485477395275E-5    4.325733541651873E-6    3.820443764573404E-1    2.131785916512831E-1    3.431015159566677E-5    4.683648031695143E-6
                         3.235273215780715E-6    1.842702840158343E-5   -3.251392479193675E-5    9.643716287042675E-6    1.206288656710214E-5   -1.667286668522679E-6    4.606860945872840E-1    2.359952970570077E-1

 2.625000000000000E9     4.088349775054229E-1    2.306663757034673E-1    1.513220707851378E-5   -2.585827562138945E-5   -1.883728103181784E-5    4.424393495142834E-6    2.851790736689763E-5    1.534053998097811E-5
                         9.121509774406435E-6    1.852077233671769E-5    4.659879512264399E-1    2.262715610172475E-1    1.294643427001627E-5   -1.528121293409669E-5   -8.548726677369467E-6   -6.145114026747692E-6
                        -2.851556456817819E-6    2.297078996980317E-5   -1.134273889709288E-5   -2.790197714905107E-5    3.889137990090596E-1    2.069911397896388E-1    3.101588987269382E-5   -6.187446966825406E-6
                         1.529281310784258E-5    3.536132949183023E-7   -4.399838808787510E-6    3.436829133235038E-6   -1.253361089074891E-5   -1.490215414102128E-5    4.680857416717469E-1    2.282127322748772E-1

 2.637500000000000E9     4.151162367235238E-1    2.244361491346405E-1    4.355716839832101E-5   -1.632487740884918E-5    1.485118451657037E-5   -1.242627897808450E-5   -1.103850936872255E-5   -8.947193645705480E-6
                         2.648343018702411E-5    1.040014637528049E-5    4.724896269014758E-1    2.183802370544514E-1   -2.490625708826040E-6   -2.345722616616995E-5   -1.641907994084387E-5   -3.243137362380743E-5
                         1.690857636536816E-5    2.899914497042507E-6   -2.698981773886340E-5    9.210283883147816E-7    3.955337189704013E-1    2.007241456693564E-1    2.550489504173909E-5   -5.659274223936278E-5
                        -4.360761137221131E-6    3.367472657226585E-5   -8.315716084877715E-6   -2.471215966772334E-5    2.801537167322545E-5   -6.694421857765073E-6    4.749379317175874E-1    2.203247521607794E-1

 2.650000000000000E9     4.213686763992795E-1    2.173921975602516E-1    1.329843267975992E-5   -3.061997920319154E-5   -2.849789888700397E-5    1.553212848433378E-5   -9.360204653274150E-7    1.503359308405477E-5
                         1.224328685324813E-5   -6.031313737370425E-5    4.788799347924487E-1    2.107233496861467E-1   -3.533549438614160E-5    1.474728368347687E-5   -1.805233899146552E-5    4.936170010137841E-5
                        -3.713073329722396E-5   -2.432695138749902E-5    3.143742081304404E-6    4.556102341534676E-6    4.018355911084887E-1    1.944930249807590E-1    7.827000971600482E-6   -2.725816564905948E-5
                         4.186509037080175E-6    1.866455322711790E-5   -1.272417814785906E-5   -3.340263464245223E-5    1.135361155528352E-5   -6.001841186467728E-6    4.812329728600740E-1    2.123719957158134E-1

 2.662500000000000E9     4.276338633221568E-1    2.100784625851086E-1    1.552873435144694E-5    1.303044674343960E-5   -3.997237838911003E-5    1.699277902585970E-5    3.456185315825631E-5    2.726472091659002E-5
                         4.335340970626823E-5   -2.955779513548506E-5    4.850225990810661E-1    2.031351382850655E-1   -1.140298992342523E-5    8.285668112754798E-6   -1.213985432898751E-5    2.015038597050004E-5
                        -1.535584851365368E-5    1.334755430604605E-5   -1.713443746734804E-5    3.190234763289952E-5    4.080646995845043E-1    1.884188106047991E-1   -6.490414514732672E-6   -9.051050580146898E-6
                        -1.869300036611402E-5   -1.093716504560372E-5    1.708634766836425E-5    4.717078351739946E-6    8.394548917568800E-6   -3.300458104739934E-5    4.872233336789380E-1    2.041840775347818E-1

 2.675000000000000E9     4.340486038036520E-1    2.025883796924347E-1   -7.692581253136802E-6   -3.437826197452142E-5    8.842098029639861E-6    2.281245487882820E-5    1.627052684832460E-5   -5.104696251327287E-6
                         2.640868645287834E-6   -1.638132003636156E-5    4.906084040005682E-1    1.954298363761347E-1    1.745443222657611E-5    7.841115274509398E-6    8.931654343685403E-6   -7.201522915977314E-7
                         7.315834482213595E-6    3.346648639499070E-5    7.327240435506005E-6    4.929109117027691E-6    4.141176065992768E-1    1.821638281248066E-1   -7.772345686688482E-6   -3.822843380298130E-5
                         1.517326549632154E-5   -2.345622658656948E-5    2.260970472956153E-5   -1.510226829727748E-5   -4.583026158536500E-5   -1.669966782879155E-5    4.930281234804809E-1    1.955827803057209E-1

 2.687500000000000E9     4.407583180427805E-1    1.953933127148224E-1    2.945310118485153E-5   -2.636731751965196E-5    1.138939047138163E-5   -3.239079398483968E-6    4.046143068908703E-5    9.931880841551717E-6
                        -1.199707783976955E-5   -2.965842066747567E-5    4.959561035450110E-1    1.874871939708072E-1   -1.493031387923881E-5   -7.238335287831117E-6   -2.738823176172158E-6   -2.476620090477790E-5
                         1.301278074128435E-6    1.962804600427266E-5    1.078684312444387E-5   -2.637437249294990E-6    4.198436820972756E-1    1.760051156583896E-1   -1.977057676931153E-5   -2.506163650158994E-5
                        -2.013447155299147E-5    4.012112708907094E-6   -1.063974936129490E-5   -2.708723141875274E-5   -2.577797714842150E-5   -3.505199395218882E-5    4.987479300100329E-1    1.869126603280825E-1

 2.700000000000000E9     4.472667859247326E-1    1.890360846051272E-1   -1.579383829602363E-5   -2.839986058777096E-5    4.810727748840967E-7    2.278161675363427E-6   -3.567120650493041E-6   -8.997595275099850E-6
                        -1.674678241200256E-5   -4.024113511035440E-5    5.012217054193525E-1    1.795641268646834E-1    3.827196036006935E-6    1.447631465979124E-5   -8.402913390243648E-6   -1.123029939132517E-5
                         2.588986808400879E-6   -1.140632188136207E-5    1.712867160591110E-5   -2.838519498456746E-7    4.253220281287157E-1    1.699101179599498E-1   -2.863185892139659E-5    5.595594975175839E-6
                        -4.699825114626695E-6    1.454172281771442E-5   -2.488939643085769E-5    8.634435174867977E-7   -4.522359758884889E-5   -1.818448012254013E-5    5.045052136124158E-1    1.781956864049502E-1

 2.712500000000000E9     4.538935064343303E-1    1.831721231016804E-1   -3.473733600176502E-5    2.341866056090070E-5    2.215215036116435E-5   -3.456504681547363E-6    8.010514007252613E-7    8.556262560034145E-6
                        -1.874193647439344E-6   -1.101502118467581E-5    5.067607709130384E-1    1.716274336021490E-1   -2.883951537375964E-5    2.202603506616597E-6   -3.130042250205587E-5    1.728104069262598E-5
                        -1.016871841142348E-5    1.480593399218861E-5    2.663585262915539E-5   -1.195490304867402E-5    4.307060230854674E-1    1.638334645812445E-1   -6.002167795631047E-6    4.610041265736709E-6
                         2.029256422367063E-5    3.175706402666614E-5    9.050763039507438E-6    1.190496795158969E-5   -2.410816303587626E-5    1.176672305377739E-5    5.104994431677616E-1    1.698237333470572E-1

 2.725000000000000E9     4.600242298396202E-1    1.775906625830520E-1   -3.382262115762252E-5   -4.887500987743806E-7    2.919327020203062E-5   -2.553867548861570E-5   -1.636601908132872E-5   -9.496086022540596E-6
                         5.229265548076308E-6    2.178050860107362E-5    5.122179622360240E-1    1.638874786931531E-1    6.293462716294562E-6    1.686507499640264E-5   -2.056038580947591E-5   -2.179588256673470E-5
                        -1.906395863063680E-5    6.114888907012153E-6   -6.604685917430701E-6    1.973748502913537E-5    4.360748547029265E-1    1.577260175919369E-1   -1.369744003235819E-5    1.965261785883451E-5
                        -1.495548639069435E-5    3.300320626113757E-6   -2.838036003922031E-5   -3.934936464330771E-6   -2.583440394253206E-5   -1.697862002526392E-5    5.162373740572609E-1    1.617275381908559E-1

 2.737500000000000E9     4.655887482796874E-1    1.720984157693158E-1   -1.507331600576179E-5   -5.352498371152285E-6    1.154434851578492E-5    2.071682938619119E-5    5.557527243148363E-7   -6.488047328577322E-6
                         6.061369100201239E-7   -1.863707109044278E-5    5.175613402341651E-1    1.560657251022576E-1    1.578874691204268E-5    2.270853860005365E-5   -4.032895675113922E-6    8.359311809898359E-6
                         1.832770402851777E-6   -1.192912546950271E-5    9.922149549214694E-6    1.359195429092708E-6    4.410594232074965E-1    1.514419356052215E-1    1.018789065048267E-5    1.987998560292377E-5
                        -2.203787331101228E-6   -3.353870449062347E-6    4.511536989315151E-6   -4.830774581506877E-6   -2.451001709828846E-6    1.263670857400668E-5    5.216052810236390E-1    1.537608389195750E-1

 2.750000000000000E9     4.705450339341311E-1    1.662788683165916E-1    1.509614736124563E-5    2.922177385555984E-5   -7.637914373474767E-6    3.462657396971232E-5    8.708425484000460E-7   -3.033542900298990E-6
                        -1.013604285867336E-5    2.734291574903932E-5    5.228038130093667E-1    1.483209916017948E-1    3.683012217025706E-5    2.076136951723970E-6   -4.772903572669427E-6    1.577223519492219E-5
                        -1.362661828634733E-5    2.672770163320099E-6    9.487998879847718E-6   -4.859355818421398E-6    4.460516015238967E-1    1.449466731976551E-1   -2.015598079643915E-5    5.052552172385828E-5
                        -1.131189777736162E-5   -1.864643049989408E-5    6.178061264025446E-6    1.033144183704298E-5   -1.199499178389498E-5   -9.804175284694598E-7    5.266407719738485E-1    1.455463796379534E-1

 2.762500000000000E9     4.752299126848105E-1    1.596686979965027E-1   -3.655669357688700E-5   -1.862496654486735E-5   -1.275990982222483E-5   -9.328278724854567E-6    9.094374065714521E-7    3.073886760895707E-6
                         9.938473191095677E-7    2.306319549918546E-5    5.276465723688165E-1    1.404166225632125E-1    1.451889567660018E-6    2.147212894890959E-5    1.857747760486165E-5   -7.145726065850281E-6
                        -1.600192769333741E-5   -1.810592295753908E-6   -1.393613915702683E-5    9.507708977340436E-6    4.510479899667784E-1    1.382757971762220E-1    1.397255088889000E-5   -3.018059607239596E-6
                        -1.134993855773249E-5   -9.233583320651904E-6    8.723488221461696E-6   -2.477825983423122E-5   -2.289649247785543E-5    1.843947825631148E-5    5.312333436638569E-1    1.372277349441922E-1

 2.775000000000000E9     4.799047468346437E-1    1.521355981631889E-1    1.296279842188219E-5    5.664784761950592E-5   -1.707128346786428E-5    5.097958731206848E-6    8.012598399551900E-6    1.464264292881120E-6
                        -7.224645342412623E-6   -1.642372858334420E-5    5.323445541037245E-1    1.324499766306957E-1    4.612764122912842E-6    2.681831299492013E-5   -1.641536553872751E-5    2.557576268172646E-5
                         2.345554432491349E-5   -5.553029771318373E-6   -2.896070991793207E-5   -5.276410292665986E-6    4.558351823451171E-1    1.316961671617324E-1    1.289087733232707E-5    1.855115262456714E-5
                        -6.273328770441345E-6   -5.527556072188268E-6   -7.778093364823276E-6    5.774193390771797E-6    2.408845312744764E-5    3.159503669670640E-5    5.355290412388474E-1    1.287138636505243E-1

 2.787500000000000E9     4.850199598089930E-1    1.442455515262376E-1    2.069789640440119E-5    1.144378849600702E-5   -1.339103423920525E-5    8.303598168088067E-6   -1.185224264994797E-5    2.733254213849660E-5
                         2.828904952857634E-5    1.575552791136844E-5    5.369955846452978E-1    1.244296926261268E-1    2.843939348340316E-6   -1.194365244924332E-5   -1.688262225992265E-5    1.119228425174105E-5
                        -2.273624930380324E-6    2.434403796820149E-5   -1.772668212839367E-5    9.285523457199042E-7    4.607464492228387E-1    1.250805215668342E-1    1.329605031582969E-5    4.119344352934032E-6
                         2.220141450463470E-5   -2.025433884423753E-6    4.337983845037737E-6    6.919633131233435E-6    1.198127976212265E-6    6.284549597993346E-6    5.399672218455740E-1    1.199261642160846E-1

 2.800000000000000E9     4.904534814631119E-1    1.363533813855461E-1   -2.114362673776788E-5    1.457032658780386E-5   -9.298061915080477E-6    2.287437818887120E-5    7.664833073176798E-7   -2.063797090070838E-6
                         7.506496519690287E-6    2.750651278768257E-5    5.417024517510405E-1    1.162252679417524E-1    3.295199227308625E-6    3.085140401425159E-6   -1.564294051923371E-5    3.747714842915321E-5
                         8.278268114229953E-7    1.881828810051863E-5    4.890190449420848E-6   -1.139049352134623E-5    4.657812446587054E-1    1.183490074099345E-1    3.132104180079063E-5    1.321009901657320E-5
                         7.113063055109669E-6   -2.803964245959896E-5   -1.863085177032221E-5    1.065536672924528E-5    2.247894908956281E-6    1.802168777336259E-5    5.445674750706460E-1    1.108593306234445E-1

 2.812500000000000E9     4.964837757813369E-1    1.286978879388339E-1    1.111096679898951E-5   -9.931046783565756E-6   -1.140152442773745E-5    9.146980409716395E-6    1.237111497809400E-5    2.058275575793024E-5
                         8.588027885066189E-6    5.359130470604642E-5    5.464105297874048E-1    1.079753525401511E-1    3.019098492755962E-6   -2.103381360998929E-5   -3.695023647589540E-6    7.440548769097285E-6
                        -5.511926364386845E-7   -1.179896732522024E-5   -1.762675132887224E-5    1.488981072697079E-5    4.708426752853521E-1    1.118721299660038E-1    2.179438397445990E-5    6.101684194479097E-6
                         8.727906113058720E-6    1.180408385514563E-5    9.065547797065276E-6    2.560527815416397E-5    2.638809220649026E-5    1.843214864302366E-6    5.491949295640083E-1    1.017720288590033E-1

 2.825000000000000E9     5.027132110656214E-1    1.214704467226689E-1    1.021593556996122E-5    1.214821615044599E-5   -1.336928745967254E-5    1.568840037731609E-5    1.722647168973006E-5    2.109747984540343E-5
                         2.531143092239492E-6    1.088187960290100E-5    5.511689386769252E-1    9.951941644384633E-2    2.158488625388261E-5    6.777002574697587E-6   -2.031506326964995E-5   -2.412978522896188E-6
                         2.141462056314810E-6    2.208134395593156E-6    2.483519416384978E-5   -3.982398649637892E-6    4.759585680777547E-1    1.053608641958829E-1    7.885761646468524E-6   -1.300588558141541E-5
                         1.240926544870307E-5    1.020341966507166E-5   -2.606981952273041E-6   -3.776615160512137E-6   -6.552020362914841E-7   -1.255596865515511E-5    5.539437744169714E-1    9.273858275074677E-2

 2.837500000000000E9     5.088757168056935E-1    1.147514060687111E-1   -1.094214773757631E-5   -1.356528578593760E-5   -1.891423655992924E-6   -2.915158788549008E-5   -1.877441214557001E-5   -2.358974751746788E-6
                         2.062317993878707E-5    5.540813400967729E-7    5.559646195607847E-1    9.112932553921123E-2    2.428101327095561E-5   -5.041400685870554E-7    1.831537191385886E-5   -3.580823133059875E-6
                        -3.069057863687068E-6    2.259600277279051E-6   -1.470091385063907E-6    2.658583318895536E-6    4.808755274590618E-1    9.868469226363018E-2    2.365544240080178E-5    1.727325099923465E-6
                        -2.699242844098199E-5   -1.726360289691977E-5    3.709187686606583E-6   -1.452956985755623E-5    1.450403205420282E-5   -2.004172274572334E-5    5.586288018111704E-1    8.392798556263489E-2

 2.850000000000000E9     5.146066306563819E-1    1.083820950833140E-1    1.265302395426153E-5    1.654491698852780E-5    2.403986209327352E-5    1.070198573860007E-5    3.098833882923157E-5    4.732406784065234E-7
                        -3.230357203554421E-6    5.023771117593020E-6    5.608326630989110E-1    8.253047439260404E-2   -1.495511863405363E-5    2.229926445981365E-5   -3.311922840618440E-6    1.931322781360433E-5
                        -1.775987368483031E-5   -3.317601334366549E-6    2.478798879650278E-6   -1.028333344305190E-5    4.857497341597384E-1    9.195250785993925E-2    1.465391443672752E-5   -1.701679060515188E-5
                        -1.025840608981312E-5   -2.783395216759998E-6    1.093146671113445E-5    6.638643411935021E-6    2.358496703479337E-5   -2.497355710252328E-5    5.631227385160483E-1    7.522060016598249E-2

 2.862500000000000E9     5.197199232352044E-1    1.018413041173238E-1    3.017301256518098E-5   -1.079617907444476E-5   -8.954444652494632E-6    1.300633440961578E-5    3.836309783904608E-6   -1.013384022604960E-5
                         2.521017032301740E-5    3.063752504107491E-5    5.653476479270296E-1    7.395824406106036E-2    8.512884113732993E-6    4.177447262470831E-5    1.326087916594832E-6   -1.502875733264245E-6
                         1.488087179620980E-5    6.391708725297350E-6    1.095616176952870E-5    7.512098222454036E-6    4.904649567957113E-1    8.510076984884134E-2    1.203718351534142E-5   -8.216370274904645E-7
                         2.000772531513168E-5   -1.385288201449480E-5    6.056753541679873E-6    8.114290744139202E-6    1.870212806512495E-5   -2.998850174407482E-5    5.671874041466506E-1    6.649051997555597E-2

 2.875000000000000E9     5.244260986637926E-1    9.463448005753823E-2    1.074144441146959E-5   -1.495463502577272E-5   -1.186220818329884E-5    3.376281713329987E-6   -2.135191577690704E-6    1.669260218798750E-5
                         2.061538227242470E-5   -9.722646283122998E-7    5.695658532921473E-1    6.479387351662415E-2   -4.088911665315800E-6    6.906409587226131E-6   -2.306347748662610E-5    3.958954217420016E-5
                         1.027864744739978E-5    1.600834950286117E-5    1.962966966109598E-6   -2.060895823185506E-5    4.949496883179856E-1    7.778693885374095E-2    2.325760391089532E-6   -3.508802298694128E-5
                         2.111930024752797E-5   -7.064817272104484E-6    3.200956907357502E-6    3.091448222418759E-5   -2.767324305905853E-6   -1.654376573867063E-5    5.709566976593521E-1    5.722684432285070E-2

 2.887500000000000E9     5.288092677363723E-1    8.659758521199461E-2    9.436336167330454E-6    2.053133387909766E-5    4.636182815226947E-5    8.663673241985901E-6    2.396981817354324E-5   -1.059278514330138E-5
                         2.978220448832468E-5    7.032093312630007E-6    5.738160980376121E-1    5.574626900827542E-2   -1.082658507243466E-5   -1.539298421345274E-5    2.639343722267535E-5    8.452791622400016E-6
                        -1.838972546074117E-5   -6.724851890613611E-6    2.593619945304341E-5    1.042810025710280E-5    4.995595469182842E-1    7.034012777243769E-2   -1.262910655580434E-5   -4.040366952226885E-7
                         3.156280849020400E-6   -9.875888110806946E-6   -1.715423856846559E-5    1.189855008836369E-5   -1.165001860771315E-5    1.700114242639331E-6    5.746729143886710E-1    4.784883246408796E-2

 2.900000000000000E9     5.328726574921191E-1    7.790160495843937E-2   -8.943976852207282E-6   -2.393296392777034E-5   -2.486722107028689E-5    3.650589878913430E-5    4.695840325181933E-6   -2.049991695736897E-6
                        -2.820933881240544E-5   -1.787554252798540E-5    5.778504311895624E-1    4.606276854500137E-2    6.295524912791914E-6   -1.131288520113414E-5   -4.058216699916137E-6   -3.685447470655129E-5
                        -1.725474803895713E-5   -9.592487415548107E-6    6.572070698413998E-6    1.297412068470555E-5    5.041716070540970E-1    6.221295746106510E-2    3.969390311714475E-6   -2.100161433532380E-5
                         1.778356254674498E-6    9.325164826138330E-7   -1.888201861661750E-5   -5.825919927432405E-6   -2.231076789102062E-5   -4.209664975118561E-5    5.782966413767195E-1    3.774678594573983E-2

 2.912500000000000E9     5.374963340438266E-1    6.805272021711642E-2   -2.706761937742850E-5   -2.704281558677941E-5    6.438431805561874E-6   -1.602584735625625E-5    2.546759948329675E-6   -1.980390020178049E-5
                         2.009179299193140E-5    5.812998319741834E-6    5.819603357098643E-1    3.608283512154564E-2   -1.127345838868935E-5    1.770472991028191E-5   -1.674498801496840E-5   -9.464607379170445E-6
                         8.851614902560299E-6    8.219049093142131E-6    2.806800716402020E-5   -1.324398773334669E-5    5.090376658162348E-1    5.391354526659631E-2   -1.624445004559227E-5   -1.232295323612297E-5
                        -1.212282646535386E-5    9.037109419685626E-6   -2.158516778698313E-5   -3.878696426512910E-7   -3.180354066600200E-6    8.848417181790980E-6    5.821052853293014E-1    2.759915944376806E-2

 2.925000000000000E9     5.424852755248413E-1    5.814721791419698E-2   -1.724733836327788E-5   -8.559422080192648E-6    2.323710192434694E-5   -1.024896659913132E-5    8.875196182879961E-6   -1.915401955811642E-5
                        -2.276539488414433E-5   -1.267328365948527E-5    5.860064152214477E-1    2.610609660759151E-2   -1.187762685122344E-5    2.662175889419940E-5   -2.312544369957873E-5   -5.280839125594508E-7
                        -3.373522406017981E-6   -1.143541764120820E-5    7.655549126376408E-6   -1.519503480209058E-6    5.137212275039091E-1    4.588918789651095E-2   -1.678175628756788E-5   -1.744616715322371E-5
                        -6.820893285770559E-6    2.203174944430574E-5   -1.687779792364975E-6   -1.519423337489595E-5   -5.675494275423785E-6   -2.224267331246700E-5    5.859178122314033E-1    1.748657985145136E-2

 2.937500000000000E9     5.476183294089003E-1    4.845079323534398E-2   -3.341799227960217E-5   -2.278950857363144E-5   -1.263114792881389E-5    1.598324253887933E-5   -2.839244466598898E-5    1.729350212905573E-5
                        -6.219176444127356E-6   -1.808899898624959E-5    5.896983156816918E-1    1.635654130976455E-2   -1.342413802666184E-5    2.540667339822397E-6   -3.047606876369311E-5    1.854740885917653E-5
                         3.526929625581429E-5    2.667594203195071E-5   -6.503881830956537E-6   -7.191237538701840E-6    5.183183680980435E-1    3.750432259684375E-2   -1.662656639148885E-5    1.296952177385190E-5
                        -7.616228268976485E-7    6.946289782714905E-6   -2.681477260887453E-6    1.065009794689058E-7   -2.050613576963451E-5   -3.391851698991956E-6    5.896114155157995E-1    7.245547359735944E-3

 2.950000000000000E9     5.530124058376534E-1    3.946832125103805E-2    6.873868587658913E-8    2.514673123569033E-6    1.937986788528470E-6   -2.715338026042118E-6    8.851263587535981E-6    5.243096105930268E-5
                         6.011254577074441E-6   -4.834591774037758E-6    5.933249522156464E-1    6.246060904525870E-3   -1.930839810635581E-6    1.111471869182749E-5    2.109416384605810E-5   -1.440013961035923E-5
                        -1.257202752434966E-5    1.306078640299441E-5    4.398022614725081E-6    1.182693338219955E-5    5.227219412979156E-1    2.902131123746498E-2   -3.140669422931627E-5   -2.668392794313140E-5
                         5.427088534788790E-7    1.417961719717850E-7   -2.447761913832842E-5   -1.815229988081409E-5   -5.045153247682345E-5    2.405859963636284E-6    5.929305799611551E-1   -2.978039141130434E-3

 2.962500000000000E9     5.582773614991303E-1    3.062689899451332E-2   -4.274829863712578E-6   -1.507765585551970E-5   -1.058198259014564E-5   -4.118425311120367E-5   -8.399063442131730E-6   -4.029651715165160E-5
                        -3.194794819565320E-5   -1.920442695876249E-5    5.967868724598547E-1   -4.005338897816382E-3   -2.711575091948142E-6    4.969803216533168E-6    2.795229765404791E-5   -5.146129765963836E-6
                         1.895867824982850E-5    1.039415259831319E-5    2.522227742525725E-5   -2.140698031207716E-5    5.270060631655205E-1    2.048676795042532E-2   -8.619110450732758E-6    6.243141210754737E-6
                         6.262251782312585E-6   -3.469225637479718E-5   -6.149946117275517E-6   -5.314433931680686E-6   -3.505291588982692E-6    3.840026077860668E-5    5.961350330175953E-1   -1.314537477330562E-2

 2.975000000000000E9     5.628976999949851E-1    2.187225225421192E-2   -8.146573600167311E-6    3.481640948280507E-5    9.853340586025190E-6    1.417056735087955E-5    2.896162664432836E-6   -7.681553346897582E-6
                        -1.206102402882400E-6   -3.399009208173374E-6    6.000429784914468E-1   -1.428974844232318E-2    3.557230614316073E-6    1.230001691901626E-5   -3.404282285503359E-6    2.616243413412460E-5
                         1.395728114414725E-5   -2.236746942094625E-5   -1.690133116590965E-5   -1.379805197061030E-5    5.311731965364005E-1    1.159968416123458E-2   -2.714259382975937E-5    1.076481137706324E-5
                         1.706789872899855E-5   -2.042085076166788E-5    3.286416368593464E-5   -2.575727710209068E-5   -5.759762124081435E-6    1.924932786774574E-6    5.990453084048818E-1   -2.351765230528438E-2

 2.987500000000000E9     5.668346386458809E-1    1.326992389165367E-2   -1.584370581330994E-5   -1.521113209755119E-5   -1.297073132469680E-5    1.307205453441931E-5    2.644422174011979E-5    4.073690538703316E-6
                        -1.322884444368000E-5   -3.903350166502796E-6    6.028689114906679E-1   -2.508314655245925E-2   -4.126694662534923E-6    6.412392250235954E-7   -1.141426847806591E-5    2.688396746278786E-5
                         1.064923231838517E-5    4.670604025031164E-6    2.780678605036271E-6   -2.701138309924961E-5    5.350649695859522E-1    2.684270427970759E-3   -2.469912855669005E-5   -1.076644021053749E-5
                        -8.617468252673821E-7   -5.036750842039289E-6   -9.522307151492952E-6    1.615684662167371E-5   -8.276776167567701E-6    1.406190100661059E-5    6.013202141370894E-1   -3.428262947242400E-2

 3.000000000000000E9     5.699203903581925E-1    4.004683253451072E-3   -8.804894383418667E-6    4.348377612939937E-6    3.268079245241297E-5    2.155448526231400E-5    3.480244746905899E-5   -4.936065768132037E-6
                         3.983613060144647E-6   -2.675727247364687E-5    6.051087685235367E-1   -3.612671183752503E-2    4.531528434230192E-5    1.448931996525869E-5   -4.855526471886509E-7    2.173057566766172E-5
                        -7.346671058436807E-6    1.565711688594999E-5    1.384374396152130E-5    1.146514719729110E-6    5.384154000092548E-1   -6.625332065288362E-3   -5.136010220962224E-6   -1.231061485103519E-5
                         1.085906840042791E-5   -2.201999738124693E-5   -4.764916830904845E-6   -2.942052950091281E-5   -1.483809048846572E-5    5.870704030555287E-6    6.034129035359931E-1   -4.528871571219849E-2
