# Supplementary material for: Microwave Imaging for Parkinson’s Disease Detection: A Phantom-Based Feasibility Study Using Temperature-Controlled Dielectric Variations
Source: Sensors (Basel). 2025 Dec 12;25(24):7562. doi: 10.3390/s25247562 (PMC12736638; doi:10.3390/s25247562)
Supplement: Supplementary file 1 [file sensors-25-07562-s001.zip › 40.6.s4p]

#  HZ   S   RI   R     50.00 
! Rohde & Schwarz Vector Network Analyzer 
! Rohde-Schwarz,ZNA26-4Port,1332450024101213,1.95
! Created: UTC 8/28/2025, 1:44:47 PM
! freq[Hz]                re:S11                  im:S11                  re:S12                  im:S12                  re:S13                  im:S13                  re:S14                  im:S14
!                         re:S21                  im:S21                  re:S22                  im:S22                  re:S23                  im:S23                  re:S24                  im:S24
!                         re:S31                  im:S31                  re:S32                  im:S32                  re:S33                  im:S33                  re:S34                  im:S34
!                         re:S41                  im:S41                  re:S42                  im:S42                  re:S43                  im:S43                  re:S44                  im:S44
! 
 5.000000000000000E8    -2.262065102512158E-1    3.470830246135255E-1   -1.532846984796384E-2    1.779949492524012E-2   -4.034562574059335E-2   -1.126934162878244E-2    5.215858547773658E-2    1.577403545576265E-2
                        -1.528021448851063E-2    1.782841572456172E-2   -2.408779052677931E-1    3.256335019314597E-1    1.143598609619295E-2    2.508951566187967E-2   -4.060966178923608E-2   -6.710173793278498E-3
                        -4.035150425404325E-2   -1.128827210314255E-2    1.141810440907187E-2    2.511701889041733E-2   -2.564299972715900E-1    3.438984702997720E-1   -8.423804440461142E-3    1.895575759910752E-2
                         5.215006027165057E-2    1.579411592779770E-2   -4.061251696403657E-2   -6.808773807232930E-3   -8.350254509302955E-3    1.899181504875597E-2   -2.674478815745658E-1    3.376159920350696E-1

 5.125000000000000E8    -2.484613089326043E-1    3.362026242368223E-1    1.207674031941513E-3    9.931810201014440E-3   -3.106621235062872E-2    2.489216602767777E-2    4.501681184666159E-2   -2.928382206007503E-2
                         1.166532884954211E-3    9.923800941184583E-3   -2.757314094500150E-1    3.242381965111538E-1    2.727698787795283E-2    3.871010333975075E-3   -2.858650143786594E-2    2.827601493648745E-2
                        -3.106910003757368E-2    2.492934963593293E-2    2.729569328937499E-2    3.870968353808388E-3   -2.806188864769517E-1    3.447299017140999E-1    6.259637401983100E-3    5.359739237383554E-3
                         4.497027492144386E-2   -2.932147312369810E-2   -2.857387172301322E-2    2.828743685187532E-2    6.259642087704232E-3    5.377072105526900E-3   -2.928734710924050E-1    3.362648669489716E-1

 5.250000000000000E8    -2.985513729071285E-1    3.711417447500231E-1   -6.587455161446976E-3   -1.303717087150000E-3   -1.341427791690911E-3    3.361876210691196E-2    6.093057123290865E-3   -5.043965934749502E-2
                        -6.613796754711770E-3   -1.365218300227699E-3   -3.170911366899842E-1    3.764450079673569E-1    1.516986670211753E-2   -1.493024509492546E-2    2.877737921053040E-3    3.449921482714656E-2
                        -1.348627444579112E-3    3.371175406954653E-2    1.514734677097430E-2   -1.487767229225252E-2   -3.180398864716300E-1    3.949683814820195E-1   -5.693032713168859E-3   -5.168970361659993E-3
                         6.037078934794809E-3   -5.046274650477402E-2    2.899334700542298E-3    3.445973627376246E-2   -5.659263202737754E-3   -5.141932404480820E-3   -3.329139010059930E-1    3.876070491001142E-1

 5.375000000000000E8    -3.002592245574434E-1    4.420513722811718E-1   -1.680805883749966E-2    8.844405569500965E-3    1.860836066504605E-2    1.995637350271628E-2   -2.990246040024159E-2   -3.405169532077554E-2
                        -1.682830550586055E-2    8.791473257989207E-3   -3.014485990978824E-1    4.418341705566173E-1    1.171869189525955E-3   -1.471410148831018E-2    2.158970910950719E-2    1.839204651188998E-2
                         1.867986814857866E-2    1.997377530905520E-2    1.165180811041270E-3   -1.468143153432620E-2   -2.998694652182116E-1    4.617270131407852E-1   -1.531233330325298E-2    5.804619134280968E-3
                        -2.988818258964823E-2   -3.407175497614426E-2    2.157617280521874E-2    1.838106043228955E-2   -1.533670927667577E-2    5.800714005790809E-3   -3.155807888134214E-1    4.610748810608569E-1

 5.500000000000000E8    -2.543260902127462E-1    4.851269918608974E-1   -9.959815457160470E-3    2.651690843932881E-2    1.994617926716642E-2    1.945293048376300E-3   -3.948325647217314E-2   -2.495211121571016E-3
                        -1.000302700881090E-2    2.652906358793019E-2   -2.611909891993890E-1    4.701862564532462E-1   -5.793668978437048E-3   -7.641559396938693E-3    2.234696587786058E-2   -9.640199819882227E-4
                         2.001355748254270E-2    1.931466935491281E-3   -5.857126559087168E-3   -7.723872136374921E-3   -2.532249261711227E-1    4.907105288533448E-1   -8.473335717947665E-3    2.131382599575614E-2
                        -3.948803367395924E-2   -2.515974015611587E-3    2.235745813695128E-2   -9.810189734355979E-4   -8.485148640691080E-3    2.130543287455536E-2   -2.562914449250256E-1    4.945860900565255E-1

 5.625000000000000E8    -2.154699921073412E-1    4.793565529007870E-1    1.589112634974575E-2    3.095010728312851E-2    1.158110543906094E-2   -4.956413752160461E-3   -2.581513438648756E-2    2.119253572571521E-2
                         1.589742460089944E-2    3.088250063968679E-2   -2.336297027485502E-1    4.737921133847878E-1   -2.559829408897040E-3   -6.834984733969998E-4    1.086466396575955E-2   -9.593689400669354E-3
                         1.160438698918940E-2   -4.987751386834796E-3   -2.523459536270112E-3   -7.008433746254690E-4   -2.195485956725835E-1    4.866819638715210E-1    1.350843382876574E-2    2.212899714861323E-2
                        -2.581121222559372E-2    2.120037707941805E-2    1.087009296822108E-2   -9.605366015423788E-3    1.351704939967438E-2    2.215427729553538E-2   -2.155255603885215E-1    4.777779795212700E-1

 5.750000000000000E8    -2.161811005376086E-1    4.740821956044693E-1    3.182068765309872E-2    5.765974933304330E-3    9.842962760753266E-3   -4.313231660101012E-3   -5.667007339630583E-3    2.669682842903430E-2
                         3.188734721424970E-2    5.792009884352371E-3   -2.227430425529329E-1    4.801380460491377E-1    2.070789207527256E-3   -3.890355580250395E-3    5.969888754278358E-3   -5.947503207696415E-3
                         9.793603543924683E-3   -4.290217971767736E-3    2.047592414118080E-3   -3.950066997478519E-3   -2.139013877742828E-1    4.840689813563909E-1    2.077330998086174E-2    4.163555374505050E-4
                        -5.695525357096733E-3    2.667106548144516E-2    6.003674828494864E-3   -5.932376682819404E-3    2.081363509449211E-2    4.250789102593247E-4   -2.187163341031668E-1    4.707009752653316E-1

 5.875000000000000E8    -2.145563951369710E-1    5.011642032616747E-1    1.728663049206634E-2   -1.487776641375863E-2    1.149833005778831E-2   -9.797129233100743E-3    6.889520752144862E-3    2.059246141928243E-2
                         1.723866404193019E-2   -1.485832228671264E-2   -2.063088410201271E-1    5.006010008579399E-1   -8.692519320361960E-4   -9.144893936311991E-3    9.087201857232524E-3   -8.710434645296857E-3
                         1.151053465991144E-2   -9.805072807123070E-3   -8.198548505454680E-4   -9.146411539803329E-3   -2.052196640767578E-1    5.041041352656053E-1    5.499274354318605E-3   -9.571159542135882E-3
                         6.900872461904326E-3    2.058381963386460E-2    9.046848957567830E-3   -8.698142114091286E-3    5.477482414669905E-3   -9.625591639211516E-3   -2.117404743586181E-1    4.993682065042526E-1

 6.000000000000000E8    -1.837953581178855E-1    5.305153073316564E-1   -1.607413457845694E-3   -9.680062178174161E-3    5.774228245666794E-3   -1.958734956094150E-2    1.341281368933607E-2    1.669184048349047E-2
                        -1.610485480475929E-3   -9.743462711211015E-3   -1.730082195659036E-1    5.159841812550309E-1   -1.030650128268138E-2   -1.144538624007515E-2    5.161670479980920E-3   -1.890036541460090E-2
                         5.777627039066363E-3   -1.961431508738101E-2   -1.030390195822289E-2   -1.142417876345772E-2   -1.742798256012409E-1    5.238209236618186E-1   -5.151248626820817E-3    1.360944027333358E-3
                         1.341135015730039E-2    1.670123610231240E-2    5.124870946617114E-3   -1.891331949266305E-2   -5.184439598240631E-3    1.357356146105722E-3   -1.707680045095971E-1    5.227913980352116E-1

 6.125000000000000E8    -1.370865393476165E-1    5.381249488877473E-1    1.776446444243820E-3    5.970731479012622E-3   -1.024098850454279E-2   -2.347982038200305E-2    2.512611881587285E-2    9.644459743160617E-3
                         1.788678780360512E-3    5.969078862316666E-3   -1.354240614158513E-1    5.176990088588970E-1   -2.139424540282125E-2    1.041902174587785E-3   -1.218382550196973E-2   -2.365474607486368E-2
                        -1.027510422514782E-2   -2.347607263515976E-2   -2.135363223137557E-2    1.076915109290692E-3   -1.332159239352755E-1    5.248445704213988E-1    6.358254146486944E-3    1.413672443363419E-2
                         2.515894252938514E-2    9.591509572899622E-3   -1.218894215427731E-2   -2.366582838644318E-2    6.343385341527574E-3    1.415680941749081E-2   -1.208140801604185E-1    5.136044572480626E-1

 6.250000000000000E8    -9.647470665744597E-2    5.210440528722297E-1    1.873200969629238E-2    1.039591427723330E-3   -2.675841023845084E-2   -1.073858470457744E-2    2.963029433933136E-2   -1.178548580370855E-2
                         1.869077438629053E-2    9.985112230674470E-4   -9.752298582007587E-2    5.047739922505344E-1   -1.239030832053393E-2    1.945444046658685E-2   -2.987578701878474E-2   -8.097362353156201E-3
                        -2.679294011655891E-2   -1.075229044061629E-2   -1.239178514296817E-2    1.950701711101168E-2   -9.836034427368393E-2    5.061672770713858E-1    2.475005586968297E-2    2.349768778955308E-3
                         2.964169778077543E-2   -1.185969343787075E-2   -2.982714126054091E-2   -8.056870669722299E-3    2.475787489596511E-2    2.398279917033714E-3   -9.399368072974844E-2    4.810978861953129E-1

 6.375000000000000E8    -7.886340817165231E-2    4.964944556410153E-1    1.667862190517370E-2   -2.058380608789513E-2   -2.699662086713626E-2    1.075957254604519E-2    1.318023029194951E-2   -2.923006348524505E-2
                         1.667039819665374E-2   -2.055331585428307E-2   -7.786989098202469E-2    4.774468216451082E-1    8.448652766977012E-3    1.904513685060168E-2   -2.677661051678156E-2    1.658715502500899E-2
                        -2.697358327558161E-2    1.076237693525915E-2    8.498481453026211E-3    1.904765614927495E-2   -8.688478308838786E-2    4.823913294991251E-1    1.828071810073909E-2   -2.174182778071750E-2
                         1.317782517522141E-2   -2.923236805607562E-2   -2.673649949040505E-2    1.655746027088452E-2    1.825136067625212E-2   -2.171441097434460E-2   -9.645614626379612E-2    4.583194037434832E-1

 6.500000000000000E8    -7.317130387477971E-2    4.903159484053821E-1   -6.648992476270212E-3   -2.629465149066914E-2   -1.307663138791474E-2    2.498992492974882E-2   -6.408905937203343E-3   -3.009561695723936E-2
                        -6.634505674524363E-3   -2.633560905084838E-2   -7.502501034410863E-2    4.658449370340333E-1    1.521451168279467E-2    1.203430844788028E-3   -7.493596762082511E-3    2.888780763341734E-2
                        -1.307256137922888E-2    2.499135531600827E-2    1.522177345017547E-2    1.146178501214382E-3   -8.275684441853803E-2    4.782078728863982E-1   -5.889690396389665E-3   -2.406830631304913E-2
                        -6.362376490749013E-3   -3.006875237267971E-2   -7.433449499811147E-3    2.889170200018203E-2   -5.867999154610315E-3   -2.411917615976105E-2   -9.648970739141464E-2    4.638360237640165E-1

 6.625000000000000E8    -5.085559607159797E-2    4.934026628742009E-1   -1.900420786179810E-2   -8.564707550377347E-3    6.099690409269247E-3    2.641403191062727E-2   -2.423668616971211E-2   -2.332509780603984E-2
                        -1.905467349225335E-2   -8.590924772342429E-3   -5.982550603853529E-2    4.665393507031106E-1    2.034242196547634E-3   -7.575670363518535E-3    1.299645985180695E-2    2.467528353940730E-2
                         6.064323974925085E-3    2.641527059668240E-2    2.035747363407368E-3   -7.555762967350851E-3   -6.591048761382222E-2    4.798937856953944E-1   -1.432548289086378E-2   -6.631334834721618E-3
                        -2.427848412615412E-2   -2.331941575921451E-2    1.300482222534556E-2    2.466209089539900E-2   -1.431777467813583E-2   -6.674155860085744E-3   -7.185788178565197E-2    4.703021701215887E-1

 6.750000000000000E8    -1.863355155946930E-2    4.826456209449336E-1   -1.053734174848002E-2    4.441061358009194E-3    1.945986722477013E-2    1.443264339300603E-2   -3.847250539098730E-2   -2.158704575049984E-3
                        -1.052579782175763E-2    4.417533452131387E-3   -3.066754520895621E-2    4.582708671173052E-1   -5.290995539655598E-3    2.246313981483032E-3    2.297129747446552E-2    8.050194776220919E-3
                         1.949137846817926E-2    1.443223129558261E-2   -5.280610985873384E-3    2.254762397744780E-3   -4.029626454220175E-2    4.746135930671427E-1   -4.443635528399702E-3    2.112168685584039E-3
                        -3.849805983477757E-2   -2.149416456343884E-3    2.297716609866469E-2    8.041247580909497E-3   -4.426407106841612E-3    2.083976805504498E-3   -4.026430938940127E-2    4.588459183389373E-1

 6.875000000000000E8     9.202664244489130E-3    4.562722902241722E-1   -7.313812282513787E-4    2.234221975467071E-3    2.028953363610817E-2    9.015037837188880E-4   -3.113381424490909E-2    2.744121459204728E-2
                        -7.551314464807268E-4    2.230596778102504E-3   -4.287299998532824E-3    4.298034881236478E-1    2.815851270318444E-3    9.743264533736156E-3    1.829829344485435E-2   -5.976587384318666E-3
                         2.030895902398714E-2    8.821217633276067E-4    2.833983401059832E-3    9.744720782983789E-3   -1.509842418986724E-2    4.552412681084465E-1    2.291079898470993E-3   -4.821769591923876E-3
                        -3.117353611951700E-2    2.743677467448562E-2    1.829289506555126E-2   -5.989269613132813E-3    2.271222512920068E-3   -4.808377865610817E-3   -1.697920357243993E-2    4.327790428499503E-1

 7.000000000000000E8     2.055422815098504E-2    4.199897680524067E-1   -9.897422537450155E-4   -5.626002877636019E-3    1.718901426111407E-2   -8.171227249263826E-3   -2.299025385211795E-3    4.155089446303125E-2
                        -1.004867926547199E-3   -5.680171945187672E-3    1.339928504645756E-3    3.939799693411242E-1    1.327382417537027E-2    3.910152859211543E-3    1.097933131509356E-2   -1.160072623819937E-2
                         1.726237880026690E-2   -8.182612391355579E-3    1.331946783342877E-2    3.933790685106239E-3   -2.968408588331583E-3    4.278341776155908E-1   -5.451934202753571E-3   -1.283421558328074E-2
                        -2.306491556235078E-3    4.155453036501704E-2    1.099082378278290E-2   -1.159186490822908E-2   -5.447541761490063E-3   -1.284448362943605E-2   -9.410229511430449E-3    4.040840793650094E-1

 7.125000000000000E8     1.272367405186334E-2    3.929609408689713E-1   -1.044100519659977E-2   -6.922864932304462E-3    1.043904766535902E-2   -1.660062420787123E-2    2.508983805316046E-2    2.952661359773236E-2
                        -1.045162014926818E-2   -6.947407093023251E-3   -7.948579102212179E-3    3.727621839719724E-1    1.312342910386832E-2   -9.210920470169604E-3    3.838978703144258E-3   -1.446480263447436E-2
                         1.040489248158446E-2   -1.664211180156094E-2    1.313252264133726E-2   -9.256383687984728E-3   -3.307599804940095E-3    4.079688319704059E-1   -1.749764759323019E-2   -6.144346422986220E-3
                         2.508572986598842E-2    2.949452844730168E-2    3.822366481439759E-3   -1.447800195390678E-2   -1.748476475565539E-2   -6.133568711753169E-3   -1.110171183680427E-2    3.861249222227922E-1

 7.250000000000000E8     8.471387611194337E-3    3.847930025939247E-1   -1.541650387344621E-2    3.489527443653650E-3   -1.077394004081533E-3   -1.889838954119965E-2    3.462542145322602E-2    6.666734001638565E-3
                        -1.543661437214158E-2    3.465000490490333E-3   -8.607049709464510E-3    3.672085598622339E-1    6.449819384967324E-4   -1.639871115172519E-2   -3.608607317898265E-3   -1.329357430027453E-2
                        -1.103615402102341E-3   -1.893536213696113E-2    6.081080765414418E-4   -1.639218142833708E-2    1.588190063223760E-3    4.004040155255396E-1   -1.679271883491617E-2    7.747360075115634E-3
                         3.465901213816613E-2    6.687208905313807E-3   -3.597862891103578E-3   -1.330583001621741E-2   -1.677709007019659E-2    7.728102134296448E-3   -5.288339906156648E-3    3.767516866561923E-1

 7.375000000000000E8     1.916039278033322E-2    3.760313352037631E-1   -8.427506562477366E-3    1.236186973170008E-2   -1.051403637818636E-2   -1.488549977269097E-2    3.098449531842542E-2   -1.423718665876070E-2
                        -8.434096171475723E-3    1.237150020915599E-2    5.429778184126010E-3    3.541216418820032E-1   -1.177989627183206E-2   -8.666695947541171E-3   -8.804227209820759E-3   -9.973219522373202E-3
                        -1.055862584686707E-2   -1.486650250897511E-2   -1.179241870449336E-2   -8.663540962206839E-3    1.992592460794217E-2    3.864302377507428E-1   -6.604525972287725E-3    1.386049738548235E-2
                         3.101038496652471E-2   -1.425574765593453E-2   -8.814334810158095E-3   -9.974161731497276E-3   -6.598437812719502E-3    1.380892703797719E-2    9.942266120577621E-3    3.602077084243542E-1

 7.500000000000000E8     3.476498453883903E-2    3.522422185040468E-1    4.993728803776583E-4    1.135934498444117E-2   -1.719689854070089E-2   -7.104289762737118E-3    1.623460001818453E-2   -3.056937088896268E-2
                         5.017097426000896E-4    1.136701842501217E-2    1.452214237282191E-2    3.234911760203071E-1   -9.824652362952947E-3    5.054860045132737E-3   -1.350520732753893E-2   -4.974334467034593E-3
                        -1.721324147965350E-2   -7.092054622503018E-3   -9.831763731935247E-3    5.041903418199527E-3    3.514910534623262E-2    3.542262375620414E-1    1.482089302424868E-3    1.011011961439919E-2
                         1.626646404905836E-2   -3.054824046180212E-2   -1.351168886779876E-2   -4.984930761446628E-3    1.491268768377575E-3    1.009025473459914E-2    2.220362773864439E-2    3.278791997902672E-1

 7.625000000000000E8     3.491172466952623E-2    3.142258574450719E-1    3.422303143760485E-3    6.033389683311212E-3   -1.906013301914966E-2    4.379813557204225E-3   -6.253682538514200E-3   -3.423795630238872E-2
                         3.429413742626413E-3    6.085714274737823E-3    2.170316398414778E-3    2.898969641374556E-1    2.425146749461003E-3    6.653185644756086E-3   -1.556789706504544E-2    4.119247985422000E-3
                        -1.905622205133628E-2    4.379677912202908E-3    2.433027171737926E-3    6.642688890750184E-3    2.889689326922489E-2    3.155991813145699E-1    1.581053703023025E-3    4.903771467775360E-3
                        -6.211003887286441E-3   -3.426775474239546E-2   -1.556812595244771E-2    4.150974342315580E-3    1.597759853813201E-3    4.869679724327749E-3    1.388275059036524E-2    2.869483671343596E-1

 7.750000000000000E8     1.124922666868905E-2    2.880106666593124E-1    8.813844806525081E-4    3.366809907764380E-3   -1.241326997481183E-2    1.584402294234578E-2   -2.665812630332717E-2   -2.314830044711706E-2
                         9.002493288175746E-4    3.372353991028273E-3   -2.131009040364366E-2    2.753461265430309E-1    5.419251546842110E-3   -3.548733019248512E-3   -9.660899380619205E-3    1.405714380198462E-2
                        -1.241904767425804E-2    1.587262928138895E-2    5.383851128887637E-3   -3.565246549525993E-3    7.510091400075580E-3    2.944196342545795E-1   -1.069998720566231E-3    5.494046261111802E-3
                        -2.664165288833348E-2   -2.316300422862994E-2   -9.650922186972362E-3    1.406765810702111E-2   -1.046898952037327E-3    5.489218594284150E-3   -1.427555095021993E-2    2.634505959444952E-1

 7.875000000000000E8    -7.162615454829368E-3    2.865986220911329E-1   -6.413670446302084E-4    6.434289910456680E-3    9.179139754868380E-4    1.977538947811901E-2   -3.577697078982174E-2   -5.833741156481482E-4
                        -5.931074109698756E-4    6.430031741482376E-3   -3.297441498613737E-2    2.728469483954712E-1   -3.280955872562150E-3   -8.282849016481793E-3    2.264852756052945E-3    1.675469290781545E-2
                         8.880785248037222E-4    1.978174067261078E-2   -3.282205219403245E-3   -8.285028779116943E-3   -4.528010625059577E-3    2.875003334156681E-1    1.097351024777932E-3    8.856807714564523E-3
                        -3.573864372579520E-2   -5.929398507261843E-4    2.258421538085806E-3    1.672380446349408E-2    1.093063870359308E-3    8.879858764036033E-3   -3.429913056078059E-2    2.611548268396539E-1

 8.000000000000000E8    -6.441352696509114E-3    2.836552542908773E-1    3.269321959909133E-3    9.647843375194566E-3    1.318429573732045E-2    1.343682951183302E-2   -2.694949070440987E-2    2.258435687805991E-2
                         3.265604387205670E-3    9.675525399568386E-3   -3.684014941798876E-2    2.631603825824617E-1   -1.082577353693238E-2   -1.472074814806434E-3    1.279837111848440E-2    9.853866076366949E-3
                         1.323818266849268E-2    1.343353045993554E-2   -1.081240986468862E-2   -1.461470184846784E-3   -9.500687689368383E-3    2.744796969917339E-1    5.730219721316091E-3    8.774451246232690E-3
                        -2.695314709531579E-2    2.255917974301623E-2    1.275045081232348E-2    9.846066144142648E-3    5.733519023639767E-3    8.759427319070605E-3   -3.933763684924767E-2    2.566365266418096E-1

 8.125000000000000E8    -6.388567047514265E-3    2.635338107996387E-1    1.065694990434503E-2    8.993140482533440E-3    1.697261917342212E-2    4.173882192091858E-4   -5.983692598142061E-3    3.314477052621285E-2
                         1.065879700532519E-2    8.976046522139128E-3   -4.834105335425733E-2    2.467870447091604E-1   -7.969896314489990E-3    8.121067173859468E-3    1.369368122998575E-2   -2.708448315123449E-3
                         1.697021302054691E-2    4.125228313683925E-4   -7.932972077440951E-3    8.149062784313602E-3   -2.248115134320050E-2    2.557493045010708E-1    1.057629381489222E-2    6.506171447141749E-3
                        -5.998374710426840E-3    3.317643119310087E-2    1.371635489504645E-2   -2.690970830090421E-3    1.055485927919768E-2    6.504346853432391E-3   -4.662039159291347E-2    2.389308025683459E-1

 8.250000000000000E8    -2.519448121588569E-2    2.389932720340033E-1    1.662734855677921E-2   -1.782854225107609E-4    1.008743338292782E-2   -9.491939323247779E-3    1.550880247289279E-2    2.847822174450643E-2
                         1.664099613627266E-2   -2.064471850166554E-4   -6.973613814660630E-2    2.364134507520072E-1    1.249332401816278E-3    1.077179480547712E-2    4.786373783742190E-3   -9.125198222866913E-3
                         1.008245391792837E-2   -9.507648146838911E-3    1.247174553558247E-3    1.075463491920691E-2   -4.601479923532149E-2    2.431070728035045E-1    1.397683832816919E-2   -1.096605432804883E-3
                         1.548045246775147E-2    2.846966001111816E-2    4.779985115333268E-3   -9.130335722345641E-3    1.399995119677934E-2   -1.083479817475068E-3   -7.181430203883223E-2    2.211751749592340E-1

 8.375000000000000E8    -5.731009596290758E-2    2.302050694135191E-1    1.070653588966399E-2   -1.123956901168442E-2    6.907940559172631E-4   -9.924223820224872E-3    2.857406328616559E-2    1.204083491976726E-2
                         1.073762056743886E-2   -1.121833937156151E-2   -9.126561423800618E-2    2.369137537354813E-1    7.990568292777283E-3    4.335112805389376E-3   -2.573767231042791E-3   -5.288430446773277E-3
                         7.373664697569131E-4   -9.958356762014084E-3    7.999565219485040E-3    4.346822872657721E-3   -7.182784039969965E-2    2.433209766010630E-1    8.198389119073878E-3   -8.915133682962709E-3
                         2.856943216835360E-2    1.207651692429836E-2   -2.579355620299686E-3   -5.283778888847204E-3    8.207824880489118E-3   -8.869052614982102E-3   -1.052814837389127E-1    2.231570404191039E-1

 8.500000000000000E8    -8.278772483892012E-2    2.398955305371092E-1    1.180400063755070E-4   -1.077749085741236E-2   -3.167118281190053E-3   -5.511529168458172E-3    2.886733442637170E-2   -7.289374325017155E-3
                         1.267726419306700E-4   -1.078819012760663E-2   -1.071176683951825E-1    2.431261780690184E-1    4.940151461664500E-3   -3.567532561170052E-3   -1.563188836444736E-3    8.020214899526499E-5
                        -3.191393446988684E-3   -5.528016428788988E-3    4.964574043172573E-3   -3.554049625631374E-3   -8.969732345213691E-2    2.531687984411174E-1    9.784785847797594E-4   -6.808590375251379E-3
                         2.891930976382458E-2   -7.273084923054082E-3   -1.553541521157180E-3    9.404269587315343E-5    9.888584566903841E-4   -6.824826251453833E-3   -1.248020652516261E-1    2.416973165064287E-1

 8.625000000000000E8    -9.229581952450121E-2    2.515488113194867E-1   -2.365964428592807E-3   -4.486679804214211E-3   -3.361726481806937E-3   -2.641837689821329E-3    1.855702052359996E-2   -2.326514018107147E-2
                        -2.369307440311711E-3   -4.481021136661204E-3   -1.172907995608785E-1    2.498604901502945E-1   -2.099138879125305E-3   -2.569442315110869E-3    1.918572654773032E-3   -5.458371491572118E-4
                        -3.381482887990542E-3   -2.681867410079039E-3   -2.095979005158592E-3   -2.584178661414387E-3   -9.778128265954908E-2    2.630902861915936E-1    1.618144607990581E-3   -2.984393581063379E-3
                         1.857653373608795E-2   -2.326776088023918E-2    1.882121989907220E-3   -5.271485427613606E-4    1.616263851466942E-3   -2.986016042924658E-3   -1.265592795439854E-1    2.549303987165427E-1

 8.750000000000000E8    -9.776379714234776E-2    2.533513114516107E-1    7.197569369948476E-4   -2.525992258177663E-3   -3.052246254716086E-3   -1.014787609981557E-3   -5.142570641505366E-4   -2.976619587860473E-2
                         6.953595703927590E-4   -2.493075514926660E-3   -1.256687642310269E-1    2.542392222638606E-1   -1.782258546243760E-3    3.492388166661814E-3    1.335470484699668E-3   -3.575440841957032E-3
                        -3.059686306533908E-3   -1.040457142180423E-3   -1.781773137609848E-3    3.497047860059870E-3   -1.017326753884916E-1    2.674844896516053E-1    4.076051164211061E-3   -4.614802590119230E-3
                        -5.118529706822952E-4   -2.974848296500699E-2    1.321388845279173E-3   -3.588806904112517E-3    4.084751046417695E-3   -4.608128376080240E-3   -1.291731187862817E-1    2.545872270975754E-1

 8.875000000000000E8    -1.112040921814647E-1    2.535122492642136E-1    2.009535581965906E-3   -5.819623420097259E-3   -2.344337709229319E-3   -1.715604965211389E-4   -1.893338044712254E-2   -2.172065679783278E-2
                         2.000163969725490E-3   -5.837680967906215E-3   -1.363063380386491E-1    2.577283558887061E-1    3.821977465822353E-3    4.047830361353669E-3   -1.590625506616948E-3   -4.280155824376226E-3
                        -2.348879986870756E-3   -1.967258394537154E-4    3.831572729302199E-3    4.064461680229283E-3   -1.092389528929351E-1    2.680037531199609E-1    2.408918149732847E-3   -9.145303561440301E-3
                        -1.891643070034113E-2   -2.174053498312682E-2   -1.570932045173700E-3   -4.277058296669606E-3    2.431282879265394E-3   -9.111690766925463E-3   -1.434045705929011E-1    2.551437063717953E-1

 9.000000000000000E8    -1.278959388803289E-1    2.633171936984566E-1   -2.537593443056430E-3   -8.856647248340477E-3   -2.167789268922619E-3   -1.942914619685058E-4   -2.734179283822339E-2   -4.699750356193152E-3
                        -2.546451842547851E-3   -8.870498186961631E-3   -1.502632846208066E-1    2.658261305555780E-1    6.191912808167724E-3   -7.732832042050818E-4   -3.914776008812145E-3   -2.957799526969756E-3
                        -2.183949789782692E-3   -2.148089168594539E-4    6.206693278008697E-3   -7.566273641255585E-4   -1.224619724489772E-1    2.731629354077761E-1   -4.100577863349063E-3   -1.066463749440621E-2
                        -2.733363093936780E-2   -4.754238197116927E-3   -3.935422213011764E-3   -2.947243533675554E-3   -4.133944114150963E-3   -1.063347364079350E-2   -1.586813260808832E-1    2.683512295891366E-1

 9.125000000000000E8    -1.371966272198448E-1    2.817441343925675E-1   -8.337541727624239E-3   -5.889616313743162E-3   -3.046522529986969E-3    3.759950863077469E-4   -2.340295725785507E-2    1.338998217917018E-2
                        -8.330559873320095E-3   -5.875912494656476E-3   -1.606956961877840E-1    2.820607216380598E-1    3.348900218510714E-3   -4.688417583639956E-3   -5.445122932725560E-3   -6.288433233640391E-4
                        -3.052935247284359E-3    3.468648734494044E-4    3.318345892358536E-3   -4.680007152185240E-3   -1.323578607574995E-1    2.879687695175254E-1   -9.528059885076658E-3   -6.017894830654124E-3
                        -2.342415830286517E-2    1.339442230594334E-2   -5.418611344140494E-3   -5.978119574793405E-4   -9.503201678023224E-3   -5.993635075660242E-3   -1.628073086890477E-1    2.878457697795301E-1

 9.250000000000000E8    -1.364111532191898E-1    2.994965905788189E-1   -9.654114218157081E-3    3.899360098611940E-4   -3.292027069311475E-3    2.670042408523620E-3   -8.569758044163050E-3    2.450059320335815E-2
                        -9.673107513139219E-3    3.998040553259569E-4   -1.613795509623554E-1    2.997018245451005E-1   -3.783417591242083E-4   -4.301659085130767E-3   -5.441847170877988E-3    3.033208902229386E-3
                        -3.262005114385909E-3    2.664143128929152E-3   -3.796485736936356E-4   -4.296157175041801E-3   -1.316882492824472E-1    3.042961102361134E-1   -1.009189703765801E-2    1.987450193361010E-4
                        -8.594627701218216E-3    2.451725850181100E-2   -5.429423057530105E-3    3.050528748098137E-3   -1.007823243451158E-2    2.332791813399540E-4   -1.576902010480509E-1    3.015544717058087E-1

 9.375000000000000E8    -1.309216952565981E-1    3.104886515191577E-1   -6.251272030200834E-3    5.483198970353830E-3   -8.679486155097035E-4    4.972407212311024E-3    9.371378436660673E-3    2.242030340457231E-2
                        -6.251544290398114E-3    5.494132115238077E-3   -1.563579099423337E-1    3.111538743882207E-1   -1.423331640479464E-3   -2.574130955624308E-3   -2.404480562641621E-3    6.088788403929044E-3
                        -8.428957646579444E-4    4.964703641793122E-3   -1.418320166641939E-3   -2.574062702877749E-3   -1.255181430008061E-1    3.129139208353785E-1   -6.865488588470896E-3    5.014922412404454E-3
                         9.358615462120235E-3    2.241804103487887E-2   -2.382814872227870E-3    6.097280916536761E-3   -6.874457282929384E-3    5.018450896294452E-3   -1.527308635378510E-1    3.070159723232084E-1

 9.500000000000000E8    -1.273864846760133E-1    3.152913706104561E-1   -4.767508762991236E-4    5.942143256810269E-3    3.123995236567255E-3    4.259205220012652E-3    1.952185434485327E-2    9.218191708041230E-3
                        -4.707080175235570E-4    5.970095786269732E-3   -1.527894768289944E-1    3.166791130631135E-1   -1.589560298117369E-3   -1.713353077546332E-3    2.041398277738984E-3    5.985118193315075E-3
                         3.128355850545174E-3    4.268637561791614E-3   -1.606272401391751E-3   -1.695207462853116E-3   -1.231222095564881E-1    3.150374931250559E-1   -1.464816609866447E-3    5.599457890528106E-3
                         1.954764680322968E-2    9.246287744076447E-3    2.079101858695656E-3    5.996404016080231E-3   -1.473517623219053E-3    5.606660036223178E-3   -1.530341673686920E-1    3.098084524726287E-1

 9.625000000000000E8    -1.289936342921200E-1    3.197486642653151E-1    2.269480711125122E-3    1.701565202488456E-3    4.757113359282509E-3    2.890295586901286E-4    1.759391512972790E-2   -4.611970004665831E-3
                         2.302156975195985E-3    1.699609517762198E-3   -1.532224866376255E-1    3.221005505450778E-1   -1.633732670168936E-3   -9.997673493088576E-4    4.791723674288910E-3    2.738151774218054E-3
                         4.792268080400760E-3    2.611891840867230E-4   -1.639403508061846E-3   -1.010808989897743E-3   -1.267378924719953E-1    3.190227312432846E-1    8.733884195091739E-4    1.955861997636369E-3
                         1.757315654091406E-2   -4.595225255617053E-3    4.782940808544161E-3    2.727669142759945E-3    8.514348026201846E-4    1.979823921818219E-3   -1.566448125545970E-1    3.163493319352640E-1

 9.750000000000000E8    -1.311573730584451E-1    3.288806846381708E-1   -5.911984686848629E-4   -1.629084028494928E-3    2.139954851335231E-3   -2.904204844717149E-3    9.608452385201121E-3   -1.135350400082822E-2
                        -6.074142895842420E-4   -1.647755162837871E-3   -1.532853477977269E-1    3.313544630606448E-1   -1.240495462238855E-3   -6.892939123443442E-4    3.948854943880616E-3   -6.538733343639545E-4
                         2.102836765960904E-3   -2.864044405564282E-3   -1.234915019467729E-3   -7.020546552603849E-4   -1.290813637743769E-1    3.292362171333309E-1   -1.620957327656032E-3   -3.124070133806926E-4
                         9.591963643505199E-3   -1.137068505454432E-2    3.954761268816034E-3   -6.310707235837342E-4   -1.615683288713075E-3   -3.132555778370410E-4   -1.569557015767599E-1    3.274051405518607E-1

 9.875000000000000E8    -1.278772259643154E-1    3.405580861790884E-1   -4.278185239842912E-3    6.936949866941082E-4   -1.190385418985585E-3   -1.590512648028406E-3    2.169349252003910E-3   -1.269797523431926E-2
                        -4.303315829588866E-3    7.237573714815008E-4   -1.485304590097194E-1    3.415736646485028E-1   -1.287735739171853E-3   -1.492991519590175E-3    1.876219030012205E-3   -1.082388295086724E-3
                        -1.188862584134369E-3   -1.570365780360200E-3   -1.277622721268021E-3   -1.495120567838031E-3   -1.241381603958620E-1    3.405340785540433E-1   -4.096340696175283E-3    2.114405716377547E-3
                         2.159084251290906E-3   -1.270801592044978E-2    1.896405414676389E-3   -1.112871148212997E-3   -4.107144792699431E-3    2.121160369050777E-3   -1.512516142275995E-1    3.378259486641980E-1

 1.000000000000000E9    -1.189625333810366E-1    3.484493191683485E-1   -2.845714318088273E-3    5.168113350691964E-3   -4.409854143527020E-4    1.440787524309677E-3   -4.379163734437080E-3   -1.132953099933193E-2
                        -2.834600140140724E-3    5.165820469508597E-3   -1.403832226437476E-1    3.475318146331475E-1   -3.574862180393416E-3   -1.811065485524869E-3    2.257481583967534E-3   -1.758834790134958E-4
                        -4.508286959650165E-4    1.440756776657739E-3   -3.576382477930385E-3   -1.822511109637167E-3   -1.148617070715166E-1    3.457208120566144E-1   -2.269588300858174E-3    5.756294424890533E-3
                        -4.341093847516003E-3   -1.135706852607699E-2    2.245666965825816E-3   -1.586391716604932E-4   -2.282700724654737E-3    5.754987385610379E-3   -1.426546986332825E-1    3.427126661847654E-1

 1.012500000000000E9    -1.097056414269379E-1    3.501901443296244E-1    1.762618964894305E-3    5.517408541756350E-3    2.634979014759722E-3    9.475102223265417E-4   -9.438828269643682E-3   -6.790733236572628E-3
                         1.790534626616711E-3    5.505229671392995E-3   -1.343210454694770E-1    3.484704488522690E-1   -5.748043950899146E-3    1.626140328831039E-3    3.734588603685491E-3   -1.991970025625733E-3
                         2.639057411900555E-3    9.672702211694448E-4   -5.727424925301878E-3    1.634351040860587E-3   -1.083384983185634E-1    3.449461807601968E-1    1.966564503931242E-3    5.839863209930240E-3
                        -9.455673381751130E-3   -6.794245148366158E-3    3.729386674680403E-3   -2.012071978183518E-3    1.941202721951879E-3    5.825031231421500E-3   -1.370112873625916E-1    3.424624672979445E-1

 1.025000000000000E9    -1.051833287978656E-1    3.487924365027686E-1    3.805979033586308E-3    2.114390931906653E-3    3.085961951181257E-3   -2.449260122380618E-3   -1.101963157146057E-2   -5.093516189493921E-4
                         3.796029601227887E-3    2.110882889906393E-3   -1.333810665502914E-1    3.486051047739350E-1   -3.137006252135184E-3    6.070862632576335E-3    2.003766402222783E-3   -5.399200104045793E-3
                         3.116797692689360E-3   -2.435963299890734E-3   -3.123079970136546E-3    6.049686172566097E-3   -1.075373202313180E-1    3.436175709029456E-1    3.842529773802546E-3    2.725713959480874E-3
                        -1.101754654366186E-2   -5.309258474035180E-4    2.005146541529754E-3   -5.391895083017740E-3    3.854615823612285E-3    2.723597589827654E-3   -1.373328066560291E-1    3.420964953074541E-1

 1.037500000000000E9    -1.048243007993086E-1    3.501806715356637E-1    2.156242212172694E-3   -2.841777735142286E-4    1.067921326228342E-4   -4.547859868170691E-3   -9.390492795976420E-3    5.297604047649051E-3
                         2.120276321707121E-3   -2.561540349627951E-4   -1.352118427037251E-1    3.524999688947475E-1    1.995238856124136E-3    6.001663218229028E-3   -2.521977410453929E-3   -6.040329747152879E-3
                         1.143536589695565E-4   -4.567892916545535E-3    2.032184573943312E-3    6.001579187397693E-3   -1.091342042878143E-1    3.469970658748714E-1    2.596254315678467E-3    6.697966580094118E-4
                        -9.350048260730661E-3    5.295280115815080E-3   -2.515694106188603E-3   -6.031049543230188E-3    2.577496602189686E-3    6.869747884957725E-4   -1.397635243788228E-1    3.466685596703982E-1

 1.050000000000000E9    -1.030532619539289E-1    3.551012021147456E-1    3.295292323403499E-4    4.029491484359875E-4   -3.364201785865602E-3   -3.266860729739201E-3   -4.972769114088249E-3    9.739586698135539E-3
                         3.331773308646968E-4    4.265687435976238E-4   -1.344702306982327E-1    3.592990197467265E-1    4.286657249224968E-3    2.472481429147184E-3   -6.063928519660084E-3   -2.801601994257396E-3
                        -3.342385195498298E-3   -3.290002203156429E-3    4.276976237361937E-3    2.462879575131408E-3   -1.075466270981690E-1    3.530313800018429E-1    1.547311740776161E-3    1.188628252647405E-3
                        -4.974391045084792E-3    9.713339368326326E-3   -6.038495915851100E-3   -2.820804411823136E-3    1.535965829810552E-3    1.201100513032439E-3   -1.386549195989422E-1    3.537272671479300E-1

 1.062500000000000E9    -9.855601117819358E-2    3.586758550589398E-1    7.085252526983608E-4    1.925558133993881E-3   -4.425673232183240E-3    7.828843511809731E-6    1.785795362515822E-3    1.104608469379410E-2
                         7.567019578087119E-4    1.906258671384601E-3   -1.308260970235195E-1    3.642769723861363E-1    3.184614856715071E-3   -2.006447322535930E-4   -6.066424952882991E-3    1.779633725970768E-3
                        -4.431477434416342E-3   -6.644101697528951E-6    3.175694164088472E-3   -1.692290613264822E-4   -1.035259565053289E-1    3.568445611260155E-1    2.467379509656187E-3    1.898007458707966E-3
                         1.792670825803267E-3    1.103951671450835E-2   -6.051092265943592E-3    1.770300117097381E-3    2.442775683017522E-3    1.897412735864604E-3   -1.350715476017087E-1    3.581921623715344E-1

 1.075000000000000E9    -9.503285031043730E-2    3.588853254572172E-1    2.466100468760514E-3    2.302880214817269E-3   -2.883128958750212E-3    2.607265159658452E-3    8.303968483698654E-3    7.488455512232753E-3
                         2.450820920611166E-3    2.322608818617709E-3   -1.281884939239111E-1    3.664167719751086E-1    1.620507788874840E-3   -3.957898599104200E-4   -3.164248404376604E-3    4.628488745579397E-3
                        -2.887449840732660E-3    2.627314242522861E-3    1.624238127942218E-3   -3.788228523578646E-4   -1.012228520749758E-1    3.579399444087427E-1    3.964047004950090E-3    1.247490390752411E-3
                         8.312982047616138E-3    7.467821123751875E-3   -3.161493566718621E-3    4.644663144076336E-3    3.984613401987071E-3    1.233551263698853E-3   -1.331996055618414E-1    3.600571092578720E-1

 1.087500000000000E9    -9.526573098657173E-2    3.577183060697495E-1    4.375878329182287E-3    1.080707868045284E-3   -3.551554873522132E-4    3.200202650956055E-3    1.070471006659393E-2    4.879312007259986E-4
                         4.401810464416965E-3    1.087930786131946E-3   -1.284627454499346E-1    3.689376493885562E-1    1.773592729048889E-3    3.678331790979456E-4    2.658534190379170E-4    4.777837578060889E-3
                        -3.376226551341356E-4    3.190819924126259E-3    1.768519481870915E-3    3.738732699131267E-4   -1.020472602997484E-1    3.593684373900625E-1    5.005597109126096E-3   -7.331532571479470E-4
                         1.069414479625763E-2    4.592647265631001E-4    2.480067635039418E-4    4.783678557949434E-3    4.981865022759309E-3   -7.369837393263845E-4   -1.342100402655219E-1    3.626063282190489E-1

 1.100000000000000E9    -9.883540815011177E-2    3.587217037734506E-1    4.957155106944377E-3   -1.715695831036706E-3    1.373435915884493E-3    1.875399207860818E-3    7.989531041126435E-3   -5.875822762486928E-3
                         4.941929136260710E-3   -1.740071451042750E-3   -1.295922866597165E-1    3.743748667565241E-1    3.063183737821572E-3   -3.016311392896843E-4    2.420785828072202E-3    2.985874532332503E-3
                         1.388736377309992E-3    1.867455336221355E-3    3.070134625614054E-3   -3.650284482346257E-4   -1.040058520402504E-1    3.635738747570170E-1    4.358502096681284E-3   -3.396938974373381E-3
                         7.967734700305693E-3   -5.892290355793551E-3    2.455768732337906E-3    3.005098010606774E-3    4.366839891225186E-3   -3.405232808962264E-3   -1.362566897424810E-1    3.681656037845775E-1

 1.112500000000000E9    -1.025062799949531E-1    3.637477106441000E-1    3.108757777740737E-3   -4.218683670060354E-3    1.114894805701461E-3    1.900212263344010E-4    2.457125936027859E-3   -8.637099966462463E-3
                         3.086786313615445E-3   -4.232076705596106E-3   -1.289225065979944E-1    3.819063166119375E-1    3.042237388364827E-3   -2.644646277275630E-3    2.548658020071101E-3    8.410112809078159E-4
                         1.106892691088796E-3    1.941048112635340E-4    3.056086499974831E-3   -2.654878578740814E-3   -1.043373461477875E-1    3.700510828593149E-1    2.053777004052635E-3   -5.029488723336742E-3
                         2.436127274531745E-3   -8.629592702945747E-3    2.558250678794076E-3    8.342325910809038E-4    2.023352801357509E-3   -5.016360291617806E-3   -1.363551913215710E-1    3.763546303814562E-1

 1.125000000000000E9    -1.032870920444834E-1    3.708154317792116E-1    3.187395662673308E-4   -4.517182841632598E-3   -1.753850291184433E-4    3.425689284918739E-4   -2.807628907391875E-3   -7.520195601381231E-3
                         3.027759344649538E-4   -4.504127347939668E-3   -1.268780738758564E-1    3.890948272327621E-1    9.891942153696688E-4   -4.348453521758226E-3    1.571512072426769E-3    2.335293210341937E-4
                        -1.743244492635169E-4    3.445892330457059E-4    1.005826913911080E-3   -4.362259776117809E-3   -1.027331756274072E-1    3.762474253904803E-1   -4.734488381650801E-4   -4.778211439121112E-3
                        -2.822483165819645E-3   -7.543031426769514E-3    1.607133737919207E-3    2.214593104934473E-4   -4.955821401860727E-4   -4.780365199267046E-3   -1.342374361082248E-1    3.842469550821517E-1

 1.137500000000000E9    -1.022145188848405E-1    3.772488284734729E-1   -1.091860806316779E-3   -3.072607558070965E-3    2.488499759932177E-4    1.793645818183641E-3   -5.922547511701591E-3   -4.131528860391244E-3
                        -1.104614569808882E-3   -3.100595064610611E-3   -1.250800129376066E-1    3.957179093505600E-1   -1.827886651327115E-3   -4.088558781718958E-3    1.881147636760750E-3    6.618147938723659E-4
                         2.740339036653382E-4    1.787510579588310E-3   -1.800020117423385E-3   -4.102655473736417E-3   -1.009772285960373E-1    3.815434740172028E-1   -1.931873146286676E-3   -3.364821886330966E-3
                        -5.928443190095047E-3   -4.117062764725276E-3    1.887704458213685E-3    6.728744318688002E-4   -1.925325166955407E-3   -3.377602529257157E-3   -1.322220304159484E-1    3.908833151720996E-1

 1.150000000000000E9    -1.014253451701219E-1    3.830958998714887E-1   -9.479927108143469E-4   -2.148164644091967E-3    2.446862316021686E-3    1.664732994882603E-3   -6.563327020382919E-3   -7.038454744372102E-5
                        -9.475513341906915E-4   -2.211955588049835E-3   -1.240912029499802E-1    4.025597858482822E-1   -3.610683220431749E-3   -1.970736259876442E-3    3.200449479039641E-3   -3.663790936081148E-4
                         2.454818302836591E-3    1.644744613469842E-3   -3.630753044632349E-3   -1.961013797692305E-3   -1.000885519580170E-1    3.870252445060452E-1   -2.028200549905498E-3   -2.123195653740642E-3
                        -6.558439041986643E-3   -8.363913750418885E-5    3.211948978901679E-3   -3.679467787372283E-4   -2.043014011135682E-3   -2.103311209468263E-3   -1.315010399815622E-1    3.977752742471096E-1

 1.162500000000000E9    -1.019002966605919E-1    3.901194848970084E-1   -9.333136882270792E-4   -2.621865913141226E-3    3.530171791828862E-3   -8.441867351733771E-4   -4.985301050922048E-3    3.264950294202716E-3
                        -9.357635706018325E-4   -2.621817621089072E-3   -1.234239686719804E-1    4.104913953595483E-1   -3.292115345587598E-3    4.969264033056342E-4    2.891286612852896E-3   -3.081667120050917E-3
                         3.521233414213637E-3   -8.508170102286690E-4   -3.306881640035970E-3    5.678917352104608E-4   -9.994051101443872E-2    3.938179064247948E-1   -1.868776672966986E-3   -1.924228229956859E-3
                        -4.986880617405713E-3    3.287505427242255E-3    2.894127205739453E-3   -3.051374374964280E-3   -1.855528654630821E-3   -1.909723852970519E-3   -1.314711200240302E-1    4.063944123082557E-1

 1.175000000000000E9    -1.025728342823045E-1    3.997801045571176E-1   -2.339741205857082E-3   -3.028983585843084E-3    1.976964254808140E-3   -3.223113251306929E-3   -2.197278988406387E-3    4.962732676735893E-3
                        -2.306462121321201E-3   -3.029522276979375E-3   -1.223617774020557E-1    4.198241385864098E-1   -1.509146100491336E-3    1.539787866426475E-3    1.387852382138421E-5   -4.618207114846927E-3
                         1.986598116276043E-3   -3.255176152855857E-3   -1.534317553779454E-3    1.556026050697341E-3   -9.955915337835487E-2    4.025148376696576E-1   -2.587320797520294E-3   -2.033467457306221E-3
                        -2.215745775975636E-3    4.953353865824819E-3    2.076613207976856E-5   -4.600594055886491E-3   -2.617735179970651E-3   -2.063375716546530E-3   -1.300723638199950E-1    4.173057052544450E-1

 1.187500000000000E9    -1.011589965001499E-1    4.117722972822225E-1   -4.132258134969592E-3   -1.860588073309467E-3   -6.895992802545597E-4   -3.553904453772120E-3    5.998608523775301E-4    4.959187191358716E-3
                        -4.158519518327993E-3   -1.883037321827674E-3   -1.198929280579684E-1    4.307510625018112E-1   -4.465492095300742E-4    8.003501969993661E-4   -2.969392796263150E-3   -3.356674845173371E-3
                        -6.887370672633037E-4   -3.544871740888315E-3   -4.408552239293832E-4    7.819512821625638E-4   -9.774718836044978E-2    4.130189339754698E-1   -3.947561289815109E-3   -1.158208437147881E-3
                         6.146020197563760E-4    5.001603187796536E-3   -2.973160659754929E-3   -3.399453609130194E-3   -3.945325084926662E-3   -1.170363818718306E-3   -1.262125037007310E-1    4.292971908152018E-1

 1.200000000000000E9    -9.705530361223029E-2    4.239403426800506E-1   -4.660420091309169E-3    5.037969201754047E-4   -2.486362872111732E-3   -2.101417074192536E-3    2.987400421066056E-3    3.823306991586408E-3
                        -4.662693269467037E-3    5.105830464810376E-4   -1.148898961820386E-1    4.424565240178121E-1   -1.072153506276486E-3    1.060820247205336E-4   -4.026959496338093E-3   -6.964828759029940E-4
                        -2.481230934223257E-3   -2.056684156882760E-3   -1.075124130827982E-3    1.281820754723683E-4   -9.376136080465865E-2    4.238693046278599E-1   -4.414633122540241E-3    8.423360106843973E-4
                         3.002954368182682E-3    3.839727563321860E-3   -4.023034629707369E-3   -6.602469950310259E-4   -4.398397772097463E-3    8.347469201134142E-4   -1.200104249869773E-1    4.406814223585466E-1

 1.212500000000000E9    -9.153251189463719E-2    4.348398104541835E-1   -3.609734692342960E-3    2.452552831533743E-3   -2.744131383365162E-3   -1.206655861621918E-4    4.580452745267305E-3    1.564007958639897E-3
                        -3.573529603438481E-3    2.490832981868632E-3   -1.077994392743018E-1    4.533716113853657E-1   -1.910862082707303E-3    1.074025123889513E-3   -3.110158344378838E-3    1.613947471649819E-3
                        -2.740413642614281E-3   -1.673557536794118E-4   -1.903678768032750E-3    1.064643185446296E-3   -8.835597424624544E-2    4.339239316789255E-1   -3.448983479557775E-3    2.762464399109021E-3
                         4.583014392133293E-3    1.559796753077964E-3   -3.135977179927398E-3    1.608445378217303E-3   -3.436662045796109E-3    2.789841969413495E-3   -1.127852249711192E-1    4.510348938258928E-1

 1.225000000000000E9    -8.563107471787727E-2    4.452622003767636E-1   -1.880922397039764E-3    3.183409711816161E-3   -1.911270503381375E-3    1.071485376163388E-3    4.536359664579629E-3   -1.314422900611602E-3
                        -1.853791152612172E-3    3.233465346672482E-3   -1.002525866248077E-1    4.639115786890808E-1   -1.179241616244841E-3    2.729689127907157E-3   -1.411323818728788E-3    2.596702924625399E-3
                        -1.898360195180734E-3    1.061268721336467E-3   -1.180334068587029E-3    2.718424243927232E-3   -8.278675079546609E-2    4.435301668218351E-1   -1.655878317619359E-3    3.607449380854662E-3
                         4.544985707972071E-3   -1.324420874799497E-3   -1.414493531181638E-3    2.555613009710068E-3   -1.653746373806605E-3    3.585059406052533E-3   -1.053100647858437E-1    4.614234619869924E-1

 1.237500000000000E9    -7.894163620965540E-2    4.563418700190578E-1   -6.840723065185827E-4    2.986096739772380E-3   -9.469786146390686E-4    1.370493407864657E-3    2.846138059894692E-3   -3.455133302392931E-3
                        -6.866173576551179E-4    2.984962405222835E-3   -9.230044080481925E-2    4.752561143501984E-1    8.950171928706288E-4    3.120639893389646E-3    4.612959381885790E-5    2.356238387010050E-3
                        -9.697550866263940E-4    1.365890522906391E-3    9.157646145956191E-4    3.116744118688190E-3   -7.654373721351188E-2    4.540664390472535E-1   -2.624802317180129E-4    3.274951143774936E-3
                         2.834035240151232E-3   -3.460505974811293E-3    1.421435803374266E-5    2.344422803240838E-3   -2.674766135109502E-4    3.287793041788990E-3   -9.692343083015724E-2    4.725740245281859E-1

 1.250000000000000E9    -7.006149724722287E-2    4.683958111618344E-1   -1.497258005148551E-4    2.791374788862648E-3   -5.316987090986283E-4    1.292553256041811E-3    4.822558274511240E-4   -4.230098908093762E-3
                        -1.158247003825285E-4    2.782439093473918E-3   -8.253424430998318E-2    4.873009801809873E-1    2.471840686776442E-3    1.769893477209178E-3    7.454333175836857E-4    1.744107852243441E-3
                        -5.376832384631870E-4    1.290152263234075E-3    2.473952794436665E-3    1.774204990072925E-3   -6.814781231252437E-2    4.653862307497805E-1    3.318599807920186E-4    2.911124049164686E-3
                         4.760287011034633E-4   -4.212015467099357E-3    7.397038798841531E-4    1.750595433883133E-3    3.406071684825709E-4    2.915456481449267E-3   -8.663126795750518E-2    4.838042511412771E-1

 1.262500000000000E9    -5.793433640274901E-2    4.799654121563879E-1    5.064840670472871E-4    3.054266940529447E-3   -2.492448954057510E-4    1.567206377390088E-3   -1.873343229158204E-3   -3.741805749176453E-3
                         5.000435749818549E-4    3.065616293261046E-3   -6.999085300930449E-2    4.981434083908102E-1    2.460216953182329E-3    2.915433200934551E-5    1.117847045270387E-3    1.384600822553633E-3
                        -2.741804628841066E-4    1.534426768902358E-3    2.500422379076038E-3    2.568865576388237E-5   -5.685294520785038E-2    4.760675382851809E-1    9.683562876967724E-4    3.001203565359333E-3
                        -1.840367587082442E-3   -3.736936210269241E-3    1.114960079513869E-3    1.373788802705219E-3    9.820718612523773E-4    2.994670681723831E-3   -7.415531574909558E-2    4.936645347422956E-1

 1.275000000000000E9    -4.341059247028232E-2    4.893751742862239E-1    1.762239756264322E-3    3.026887426781908E-3    4.890323689202716E-4    1.949313651637437E-3   -3.606503500814869E-3   -2.066560406366219E-3
                         1.766997207001517E-3    3.036289350069816E-3   -5.600968278579206E-2    5.065656919111327E-1    1.649361290880865E-3   -7.836429243759689E-4    1.701515487821602E-3    9.806754399528455E-4
                         4.803656537280896E-4    1.952608572856963E-3    1.633578105649082E-3   -7.872938517081776E-4   -4.396332050724153E-2    4.844835510790441E-1    2.184252272582791E-3    2.802280753370875E-3
                        -3.621604793126545E-3   -2.097881143688468E-3    1.658360607066354E-3    1.001665162247551E-3    2.189440926714284E-3    2.828692105320772E-3   -6.060229300742173E-2    5.011359231002922E-1

 1.287500000000000E9    -2.828996604821776E-2    4.967060737958557E-1    3.142810638846864E-3    2.053471060345500E-3    1.788774184248920E-3    1.655977422389073E-3   -4.153091014237970E-3    3.970622324574302E-4
                         3.117050557917048E-3    2.116261069574104E-3   -4.200198681891074E-2    5.130346540988034E-1    1.078357130417253E-3   -8.326229380183124E-4    2.291371280210907E-3    1.577441321090770E-4
                         1.774100993828867E-3    1.620126121229473E-3    1.080980397190866E-3   -8.156536098899270E-4   -3.101296798885963E-2    4.912985226737516E-1    3.437225231404087E-3    1.722528143819856E-3
                        -4.173666079845099E-3    4.163896117314601E-4    2.298114321800145E-3    1.589031498206456E-4    3.412059642429340E-3    1.724224814706612E-3   -4.705313867810679E-2    5.070223711016009E-1

 1.300000000000000E9    -1.332480669163231E-2    5.028015991207480E-1    3.698286505057561E-3    3.828929900261624E-4    2.661408872435127E-3    2.718430615733777E-4   -3.039828117875339E-3    2.822946797435333E-3
                         3.688070502270844E-3    3.694546781640530E-4   -2.787198445227064E-2    5.185704071528623E-1    1.048701344911145E-3   -9.051960427561822E-4    2.203467128040334E-3   -1.304548202009081E-3
                         2.701565563442612E-3    2.670794888291160E-4    1.058902361284988E-3   -9.307982053857264E-4   -1.814357934499345E-2    4.975363812270193E-1    3.812582833368331E-3   -5.021452748639403E-5
                        -3.059247192089273E-3    2.760778470381997E-3    2.222534421492635E-3   -1.297096252368819E-3    3.782011932272871E-3   -3.284010780062107E-5   -3.353446248983590E-2    5.123175125541568E-1

 1.312500000000000E9     1.696182116504868E-3    5.078289253062007E-1    3.154999804792981E-3   -1.256363781441011E-3    2.336298786781356E-3   -1.475837112402037E-3   -7.470036229843373E-4    3.914318976975708E-3
                         3.144731292673585E-3   -1.251589103851284E-3   -1.280907916547538E-2    5.235058133208008E-1    8.921136706897357E-4   -1.458355121038883E-3    1.072448320523201E-3   -2.466908315553269E-3
                         2.332932280053035E-3   -1.476000584523497E-3    9.005240131252170E-4   -1.479601810604087E-3   -4.531999147882492E-3    5.035506642058278E-1    3.101926779967127E-3   -1.634640611617663E-3
                        -7.379204823553111E-4    3.906469120967771E-3    1.043879135086148E-3   -2.470441491024555E-3    3.130387719030407E-3   -1.655165415745576E-3   -1.926612384981820E-2    5.173422437038998E-1

 1.325000000000000E9     1.712726135698574E-2    5.115799361593834E-1    1.977176040121190E-3   -2.077976926523237E-3    9.260911247832736E-4   -2.533272553226092E-3    1.635486712399729E-3    3.352688139818423E-3
                         1.959232920148300E-3   -2.105422207749456E-3    3.355278846839275E-3    5.272167752692277E-1    1.441960832325482E-4   -1.996195121486582E-3   -6.710451998123247E-4   -2.519112193024191E-3
                         9.029576386079286E-4   -2.513441343471446E-3    1.310479771952576E-4   -1.997268424699052E-3    1.021153080620266E-2    5.085782474752110E-1    1.860388411936988E-3   -2.412546641533744E-3
                         1.641789310242616E-3    3.367339494288500E-3   -6.490578765788503E-4   -2.534503060970053E-3    1.825243335880317E-3   -2.419433466633912E-3   -3.874959111273440E-3    5.212953419995143E-1

 1.337500000000000E9     3.268186402355312E-2    5.133289609404469E-1    9.062948866931518E-4   -2.109578254502127E-3   -6.442530078561620E-4   -2.363448657847521E-3    3.084254713107588E-3    1.630444528404569E-3
                         9.237819949274166E-4   -2.134965609438883E-3    1.963309279266837E-2    5.291974575812820E-1   -9.550638643165420E-4   -1.918336728785330E-3   -1.854434424472197E-3   -1.532720131619783E-3
                        -6.682020001744558E-4   -2.395959130464849E-3   -9.425001434351647E-4   -1.904342530823319E-3    2.565186555610891E-2    5.117960291516925E-1    7.524513195945871E-4   -2.429831045938265E-3
                         3.106540453299946E-3    1.606310270313906E-3   -1.863997236419678E-3   -1.519448130940597E-3    7.397219058417158E-4   -2.436758803031922E-3    1.210815639602337E-2    5.232896342897231E-1

 1.350000000000000E9     4.784954211918655E-2    5.128488442490372E-1    4.235088651391032E-4   -1.971234597764582E-3   -1.680711227537704E-3   -1.501293928098483E-3    3.203279856116399E-3   -4.398062039122147E-4
                         4.109888222728114E-4   -1.949632102354849E-3    3.536137734194644E-2    5.294839854144953E-1   -1.812900136383253E-3   -1.117447184664413E-3   -2.142560749960814E-3   -2.022490271770953E-4
                        -1.698479812522755E-3   -1.468109807519755E-3   -1.798904343029959E-3   -1.088536105955967E-3    4.097497300095039E-2    5.129717602699658E-1    1.228493706788979E-4   -2.186928219393062E-3
                         3.223363932953081E-3   -4.656203776002445E-4   -2.142370573208405E-3   -1.769562922670563E-4    1.199673504819838E-4   -2.169803769362319E-3    2.725462734103786E-2    5.233408650606950E-1

 1.362500000000000E9     6.202155648395910E-2    5.108317022837527E-1    4.512293385439995E-5   -2.017583748522943E-3   -2.011023585133616E-3   -3.898866998659526E-4    2.221415754714688E-3   -2.058846792879168E-3
                         5.599732246487451E-5   -2.048144817117367E-3    5.010656780253010E-2    5.284244265375481E-1   -1.925569393709364E-3    2.913291842257482E-5   -1.681494104753109E-3    8.407009519043467E-4
                        -1.985689707864386E-3   -3.432841736135426E-4   -1.948176389525350E-3    2.201097413222599E-5    5.556924986908817E-2    5.126929651932354E-1   -3.600932718420598E-4   -2.138769543918671E-3
                         2.208125316763454E-3   -2.059056441471029E-3   -1.705329809740849E-3    8.559149738353445E-4   -3.863704674664352E-4   -2.141221048309567E-3    4.117214396065776E-2    5.221081768487358E-1

 1.375000000000000E9     7.495875815288841E-2    5.082386549498005E-1   -6.608279481607927E-4   -2.149913816964462E-3   -1.750259979025767E-3    5.976245848268795E-4    6.260546965037162E-4   -2.782535491942109E-3
                        -6.558632039846606E-4   -2.185369210484329E-3    6.364788267603159E-2    5.266100591803505E-1   -1.390873459732168E-3    8.472892178092877E-4   -9.714815567841821E-4    1.398213908932850E-3
                        -1.747227350373206E-3    6.073223281939984E-4   -1.393286059128534E-3    8.538770425274621E-4    6.937458076560613E-2    5.115830511845761E-1   -1.097199955673461E-3   -2.040021155601345E-3
                         6.194412745333623E-4   -2.779154759869812E-3   -9.165740371028114E-4    1.403442141326631E-3   -1.072430964753117E-3   -2.058737734863647E-3    5.416734074668158E-2    5.203232006605836E-1

 1.387500000000000E9     8.732752896903422E-2    5.054570142471416E-1   -1.631434768870975E-3   -1.809493000283208E-3   -1.129102864241493E-3    1.288453201656494E-3   -1.023847907302620E-3   -2.468263786194013E-3
                        -1.642587202859778E-3   -1.813431381116665E-3    7.637996826812644E-2    5.243477704078571E-1   -6.861195844294811E-4    1.047317624031522E-3   -1.372477521160791E-4    1.514834792101674E-3
                        -1.153852043129135E-3    1.293066008816056E-3   -7.039173830587561E-4    1.068077862378960E-3    8.279689400729180E-2    5.099243046248667E-1   -1.896058073439773E-3   -1.503900063910720E-3
                        -9.912222292416599E-4   -2.470061214212171E-3   -1.234155497432739E-4    1.505969299604955E-3   -1.901870435857704E-3   -1.517886444496504E-3    6.709078693604520E-2    5.180847522046874E-1

 1.400000000000000E9     9.934528083952793E-2    5.024316174187212E-1   -2.256162214458704E-3   -8.280115946236130E-4   -3.855943393701851E-4    1.591181104135774E-3   -2.092094309139481E-3   -1.416545240232591E-3
                        -2.272959008873686E-3   -8.144222213797341E-4    8.865213951989161E-2    5.214333006384188E-1   -3.172875017938895E-4    9.453438703855921E-4    5.539966914886428E-4    1.290525649623702E-3
                        -3.949939099448767E-4    1.586531322152879E-3   -2.949187919026987E-4    9.425107246663462E-4    9.608853545400885E-2    5.074787059339261E-1   -2.329533499580664E-3   -4.530098272221110E-4
                        -2.073378566033740E-3   -1.425071777409910E-3    5.587582181183606E-4    1.296652607815480E-3   -2.311949117748724E-3   -4.653317646539385E-4    7.976867377926859E-2    5.152247838423613E-1

 1.412500000000000E9     1.108713918684416E-1    4.989842542199618E-1   -2.142576872295463E-3    3.324659801304859E-4    3.916595316314744E-4    1.555611508455825E-3   -2.396839088149550E-3   -1.345952050889827E-5
                        -2.139664106197399E-3    3.270904415547257E-4    1.005968210466142E-1    5.181195995069513E-1   -1.739774904332804E-4    9.195909411241570E-4    1.025563780306713E-3    8.270271464999231E-4
                         4.089805631563339E-4    1.549137477802222E-3   -1.887746110015650E-4    9.090784726917732E-4    1.090584327110964E-1    5.042177313307152E-1   -2.039614563465362E-3    6.066564060238246E-4
                        -2.416898892864804E-3    1.062998340180847E-6    1.020678178366997E-3    8.372905282851786E-4   -2.058602852420779E-3    5.931783029062125E-4    9.183952925360786E-2    5.116530500600817E-1

 1.425000000000000E9     1.211849518682664E-1    4.953496176514512E-1   -1.469929386847692E-3    1.027384145966431E-3    1.103591814754713E-3    1.147692843277170E-3   -1.895547596504832E-3    1.316791218632678E-3
                        -1.456641589241307E-3    1.019241825848717E-3    1.118588506646922E-1    5.146039745115040E-1    8.075166673479911E-5    1.096906625321373E-3    1.252482565892279E-3    2.889116339280090E-4
                         1.113633828662227E-3    1.164778167920649E-3    7.837816457802829E-5    1.099836757893913E-3    1.209606053519744E-1    5.003306368174841E-1   -1.308203592116653E-3    1.189680838264941E-3
                        -1.920837566108866E-3    1.305571176226903E-3    1.248724658733936E-3    2.560195780884143E-4   -1.301310973635456E-3    1.193632044573249E-3    1.026496318781794E-1    5.080422716357309E-1

 1.437500000000000E9     1.304540484208825E-1    4.921729370112993E-1   -7.918232929437191E-4    1.132460699204893E-3    1.580367821133368E-3    3.934212017465514E-4   -7.606625545750656E-4    2.121799212227546E-3
                        -8.013126306029676E-4    1.153534987497627E-3    1.223624039900746E-1    5.114281071852986E-1    6.455133073242702E-4    1.095761460238694E-3    1.226424344324331E-3   -4.022901418974515E-4
                         1.561465003729460E-3    4.007859842989337E-4    6.195148815928165E-4    1.119362945220582E-3    1.317640769550996E-1    4.967070397785349E-1   -6.313041787194486E-4    1.230347717170633E-3
                        -7.890968128501416E-4    2.135246574913820E-3    1.212705345820702E-3   -3.871708096556768E-4   -6.294277980206086E-4    1.226756954537949E-3    1.125670802110718E-1    5.050560347910038E-1

 1.450000000000000E9     1.392408825768326E-1    4.898679777168845E-1   -4.176323267378301E-4    1.059740683035072E-3    1.536619313248772E-3   -4.874916603230104E-4    6.064272789208554E-4    2.094290259829673E-3
                        -4.451104631549610E-4    1.069696737868688E-3    1.325427741517439E-1    5.087635805635019E-1    1.194158247605225E-3    6.715600150893809E-4    8.388273308887729E-4   -9.368685224272955E-4
                         1.514816821498806E-3   -5.392524862078088E-4    1.195918667780686E-3    6.686231043128999E-4    1.418291990300403E-1    4.937173040035762E-1   -2.944124714992068E-4    1.078814503295959E-3
                         6.248033516607457E-4    2.081813309581476E-3    8.547903334229363E-4   -9.514336534378784E-4   -2.783989185671555E-4    1.057082557429400E-3    1.223281594987525E-1    5.027940618498302E-1

 1.462500000000000E9     1.482842294177936E-1    4.881267180003508E-1   -1.893781375185466E-4    1.093054480029235E-3    9.167162556692783E-4   -1.229088758082234E-3    1.682217139565614E-3    1.253371755443219E-3
                        -2.143643723120339E-4    1.067787870810430E-3    1.427432208673718E-1    5.065837208447725E-1    1.314840013373590E-3   -5.599775925912921E-5    1.684818787864275E-4   -1.235418672403439E-3
                         9.108875421904315E-4   -1.227756772973372E-3    1.351669205970291E-3   -6.163342120836059E-5    1.517848352828703E-1    4.912424079032388E-1   -1.026417053616677E-4    1.025915148798162E-3
                         1.682563861996727E-3    1.230962964650894E-3    1.558352065142969E-4   -1.201285666674569E-3   -9.504878341492175E-5    1.032246478161882E-3    1.321935140220507E-1    5.006423239920479E-1

 1.475000000000000E9     1.575484341281354E-1    4.865227690845499E-1    9.018529580924872E-5    1.152509208587425E-3    6.960192161935439E-5   -1.423253888307223E-3    1.970105779451155E-3   -5.433125600360302E-5
                         1.337355726693215E-4    1.135142239127023E-3    1.529621829749432E-1    5.045196859606638E-1    9.748595038719051E-4   -6.757335175146678E-4   -4.905398642484145E-4   -9.922783119291178E-4
                         4.793925297280056E-5   -1.436478613254578E-3    9.709285981680312E-4   -6.763295251796334E-4    1.617715545450679E-1    4.889115496452538E-1    1.745908297276778E-4    1.062862605391761E-3
                         1.964469751018214E-3   -5.269207663155458E-5   -4.916575008072333E-4   -1.025184251045980E-3    1.597869485765014E-4    1.048197085767961E-3    1.420271580294862E-1    4.982951976945165E-1

 1.487500000000000E9     1.668942959910483E-1    4.847595869977991E-1    5.466772014369123E-4    1.016243246049911E-3   -6.708575501888925E-4   -1.093244690139149E-3    1.408847309775923E-3   -1.094875297045710E-3
                         5.533041231591504E-4    1.041404665814442E-3    1.631358443491992E-1    5.022944913392074E-1    4.418678915887474E-4   -9.001081598272015E-4   -8.691610416893651E-4   -5.341882760819534E-4
                        -6.638712375763222E-4   -1.100702094971357E-3    4.385333113410330E-4   -9.106603384047044E-4    1.715878028955889E-1    4.864904440947634E-1    5.589879407886547E-4    9.508519512391484E-4
                         1.394179682315700E-3   -1.128691154496494E-3   -8.818054569968456E-4   -5.178582923430510E-4    5.487157107098433E-4    9.628129164894271E-4    1.516138759736173E-1    4.958170828336105E-1

 1.500000000000000E9     1.765467506201610E-1    4.831134496571106E-1    8.997818271903190E-4    6.125623155439090E-4   -1.007415749038049E-3   -4.937313179273334E-4    3.769107794677966E-4   -1.552418830513962E-3
                         9.030182360355250E-4    6.278067209973148E-4    1.731176948692342E-1    5.002395800502615E-1    1.791877471373088E-5   -7.809295705040258E-4   -8.619416369757139E-4    2.652226342032866E-5
                        -1.014344859601450E-3   -5.037782487495901E-4    6.074352798057253E-6   -7.925413900885687E-4    1.812540531349189E-1    4.842153747446568E-1    8.652732611262385E-4    5.935274361621010E-4
                         3.898533733819397E-4   -1.545209400549317E-3   -8.981498824596510E-4    3.053336890951170E-5    8.586579998630358E-4    5.960170463368161E-4    1.612423585391606E-1    4.935791654047940E-1

 1.512500000000000E9     1.868707570022519E-1    4.818086328510433E-1    9.417100327687851E-4    1.138446340866392E-4   -9.701529525841682E-4    5.316859863095576E-5   -5.279034682691764E-4   -1.318782816614890E-3
                         9.233170672814181E-4    1.355790104784961E-4    1.836253882410090E-1    4.982822104665566E-1   -1.643301149790723E-4   -5.824907074405419E-4   -6.452256659247785E-4    4.236874100051567E-4
                        -9.665422686940079E-4    5.931882980542586E-5   -1.864580873523232E-4   -6.074835839149162E-4    1.911835626192447E-1    4.822558790183998E-1    8.984799646448536E-4    1.701520424518198E-4
                        -5.194621358612253E-4   -1.336565596394114E-3   -6.367911665122638E-4    4.041766009272170E-4    8.857778027753516E-4    1.732892226864628E-4    1.714690293196173E-1    4.917658347330539E-1

 1.525000000000000E9     1.979923870584305E-1    4.805585594765742E-1    7.349819857478183E-4   -1.992554105125213E-4   -7.259680791018863E-4    4.520777527618577E-4   -1.075558648498334E-3   -6.936035147871438E-4
                         7.054299118089910E-4   -1.669310812557979E-4    1.947362177743627E-1    4.963111485008302E-1   -2.688293776731919E-4   -5.039982118710234E-4   -3.291744879155662E-4    5.624735997554116E-4
                        -7.174057289858171E-4    4.400870418079588E-4   -2.624416473488213E-4   -5.034268592690754E-4    2.017399306590018E-1    4.803810887485386E-1    7.217869623458072E-4   -1.223060548730664E-4
                        -1.069556783265246E-3   -6.928034520290103E-4   -3.187498943931013E-4    5.685642924627380E-4    7.066574627309268E-4   -1.152539605741721E-4    1.824044131806761E-1    4.902427641617267E-1

 1.537500000000000E9     2.098706348145491E-1    4.790916809490978E-1    4.872978242276575E-4   -2.507282623569013E-4   -4.130348220684397E-4    6.270704157078809E-4   -1.105487229556668E-3    8.287600806862046E-6
                         4.879012594758401E-4   -2.889118502374119E-4    2.066235585796060E-1    4.941461692442320E-1   -4.112269725353471E-4   -4.518117707399233E-4   -4.448540827873805E-5    5.714483819424601E-4
                        -4.119502133334810E-4    6.283504652081726E-4   -4.366772837025782E-4   -4.630109896746824E-4    2.130430997986939E-1    4.783039868033893E-1    5.389264759802901E-4   -2.060710246418252E-4
                        -1.116929293244714E-3    3.526490880206024E-5   -4.267099485384984E-5    5.694885281159688E-4    5.413510088370561E-4   -2.050506589581801E-4    1.939529309176284E-1    4.885618968454925E-1

 1.550000000000000E9     2.224582648021079E-1    4.769377461622397E-1    3.908100690786236E-4   -2.569042088943385E-4   -9.261826744332762E-5    6.887571811927776E-4   -8.231258493118178E-4    5.570112534515319E-4
                         3.934268303645730E-4   -2.590448614940429E-4    2.191326083875195E-1    4.914005671990202E-1   -6.129628094399407E-4   -2.644497323697252E-4    1.769853504375422E-4    5.050925102387924E-4
                        -1.011924431654887E-4    7.085585827687280E-4   -6.155554297032586E-4   -2.742553614891172E-4    2.250969783625252E-1    4.757035484495525E-1    5.039092498555983E-4   -2.556403772779910E-4
                        -8.039698486215586E-4    5.365967757929306E-4    1.984329152804000E-4    4.792847992196455E-4    4.960033242331799E-4   -2.551168906316277E-4    2.060023235828737E-1    4.864162987300602E-1

 1.562500000000000E9     2.353477802241531E-1    4.742488381437279E-1    3.675058926519204E-4   -3.080831549949129E-4    2.449019189147720E-4    6.497644536307145E-4   -3.615566063011658E-4    7.809545640577446E-4
                         3.880404020967619E-4   -2.924456427190727E-4    2.321192937180200E-1    4.881719887777470E-1   -6.869211792367272E-4    7.735943012405949E-5    3.821438150448941E-4    3.389709328890013E-4
                         2.199822468089146E-4    6.502907066101657E-4   -6.972594490527930E-4    8.079233729419112E-5    2.377178407742392E-1    4.727150349073280E-1    4.756294383062876E-4   -3.927197881671788E-4
                        -3.465110394656195E-4    7.782121661158472E-4    3.520606243572779E-4    3.491364400675058E-4    4.824596140539037E-4   -4.107447257400563E-4    2.183026392304934E-1    4.836553219299787E-1

 1.575000000000000E9     2.484939692039772E-1    4.710707385387412E-1    3.227614025911106E-4   -4.747803610534023E-4    4.913232694363573E-4    4.614183246256066E-4    8.086372770207037E-5    7.723363110496612E-4
                         3.182755407679906E-4   -4.939744052618688E-4    2.455074544678884E-1    4.844073577396346E-1   -5.333716862111450E-4    3.816310343408210E-4    4.603753400190246E-4    1.166290777735278E-4
                         5.052091154361361E-4    4.494200675768590E-4   -5.389967751722917E-4    3.838179430512316E-4    2.508517558678237E-1    4.693955961695992E-1    3.043237189297582E-4   -6.087327623040601E-4
                         7.942239545301807E-5    7.590043521254636E-4    4.836554914770660E-4    1.219343275970880E-4    3.277959900352193E-4   -6.049462790513600E-4    2.310738294351302E-1    4.804592914907262E-1

 1.587500000000000E9     2.620131174705827E-1    4.673328441498787E-1    7.841100275638164E-5   -5.825427055314168E-4    6.355431706411694E-4    1.122131583764567E-4    4.082648657700122E-4    5.935108126803093E-4
                         7.420049018677600E-5   -6.217911122646629E-4    2.591991916857598E-1    4.799642454504322E-1   -2.099289253831122E-4    5.256846374040130E-4    4.466980951932128E-4   -1.046912729969968E-4
                         6.508285781011194E-4    1.321175687379730E-4   -1.926304438360442E-4    5.384072197615226E-4    2.644816160105715E-1    4.655988234932967E-1    2.927913172284562E-5   -6.837084800293254E-4
                         4.063622734725616E-4    5.629532387321909E-4    4.199292066670199E-4   -1.238729069263958E-4    1.580017617266169E-5   -6.980858889010176E-4    2.442752045947657E-1    4.765234629867868E-1

 1.600000000000000E9     2.759081185985402E-1    4.625931569577064E-1   -2.238732636868148E-4   -5.464427188771521E-4    5.903260665359743E-4   -2.008188745928169E-4    6.245831696014238E-4    3.186212287614807E-4
                        -2.017129691882182E-4   -5.551271190918111E-4    2.733063250808042E-1    4.744787043580415E-1    6.759288711813469E-5    4.475358500566687E-4    3.105966955055020E-4   -3.225395105399191E-4
                         5.913151627193246E-4   -2.104167487968687E-4    4.218244998849077E-5    4.404228241453428E-4    2.786277869339763E-1    4.611009123944462E-1   -2.593558109503010E-4   -5.842768439089341E-4
                         6.132343684979659E-4    2.909355303280509E-4    3.012103377861554E-4   -3.075085157548079E-4   -2.575623228775328E-4   -5.646455192321503E-4    2.580619290809501E-1    4.713822293753920E-1

 1.612500000000000E9     2.903193356324310E-1    4.567156813538981E-1   -4.006266593852158E-4   -3.444336711263397E-4    3.633190131494982E-4   -4.493050880013875E-4    6.646852588226677E-4   -7.339867726118281E-5
                        -4.029095247522694E-4   -3.399836315927502E-4    2.876387976903433E-1    4.679243931689998E-1    1.641109902375230E-4    3.125856883305355E-4    7.834243806524961E-5   -3.768416524652710E-4
                         3.635702567962067E-4   -4.730834832126669E-4    1.391082216110400E-4    3.097194713380306E-4    2.930827032877596E-1    4.557071332859621E-1   -4.151480173825792E-4   -3.340475637617730E-4
                         6.544901173004001E-4   -6.627326451452971E-5    9.848642803485462E-5   -3.819203071925551E-4   -4.169275937521839E-4   -3.528790047255704E-4    2.722176812259291E-1    4.651393428435523E-1

 1.625000000000000E9     3.049449852885288E-1    4.494379860707994E-1   -3.913384532335655E-4   -1.327055553702673E-4    4.090005452250828E-5   -5.371762170236089E-4    5.082474732064323E-4   -4.283611908804092E-4
                        -4.129563819407030E-4   -1.538336517398289E-4    3.022427897164842E-1    4.601446123648145E-1    1.702772734302869E-4    2.442684054204478E-4   -9.425957156404839E-5   -3.240061622117202E-4
                         5.554707582333005E-5   -5.298096215591231E-4    1.585325984234447E-4    2.368182479776790E-4    3.076452195858714E-1    4.490071436864990E-1   -4.305460172345727E-4   -1.241616044467296E-4
                         5.023521558050074E-4   -3.986523835357221E-4   -1.061255980189396E-4   -3.294662579487833E-4   -4.179903256830523E-4   -1.604017729243995E-4    2.865200721129554E-1    4.577901382186153E-1

 1.637500000000000E9     3.195732482078356E-1    4.407046073614401E-1   -3.276832684327306E-4   -2.271113184553569E-5   -1.930461555405734E-4   -4.664479569129230E-4    1.857767343602028E-4   -6.022648585133834E-4
                        -3.520612307931465E-4   -1.171731093885526E-6    3.167357156877094E-1    4.510933996295534E-1    2.023361563322852E-4    2.015344214153352E-4   -2.185893570510327E-4   -1.798506407272036E-4
                        -2.084431231853617E-4   -4.175518420847780E-4    2.237323830816629E-4    2.088610716848689E-4    3.220726489640461E-1    4.411973761347291E-1   -3.521910124667240E-4   -2.224900428068042E-5
                         1.758676229600769E-4   -5.977337014337424E-4   -2.065860944458318E-4   -2.139809606566094E-4   -3.770288411275048E-4   -1.317255397485006E-5    3.009264454609222E-1    4.494149078053177E-1

 1.650000000000000E9     3.339839587321000E-1    4.308642125358992E-1   -2.968259496714987E-4    3.883632132959046E-5   -3.517444247963997E-4   -2.454134434678313E-4   -1.867194820199603E-4   -5.824199206236078E-4
                        -2.884648844608930E-4    8.120184727610958E-5    3.312645537081507E-1    4.409179234120700E-1    3.129651665316078E-4    1.285341640856818E-4   -2.401063657085766E-4   -6.190635903096658E-5
                        -3.407263609017022E-4   -2.325706289504325E-4    3.052195530909328E-4    1.076160712433397E-4    3.365491421669534E-1    4.321405879851621E-1   -3.341762705842962E-4    4.343365982441072E-5
                        -1.724035880899406E-4   -5.767641310521964E-4   -2.079421032971763E-4   -6.982428053890188E-5   -3.386941862666836E-4    4.621172039040527E-5    3.151227489116009E-1    4.401594973911747E-1

 1.662500000000000E9     3.482749449513814E-1    4.199120493358753E-1   -2.629227844027699E-4    1.237074868452334E-4   -3.545650599974252E-4   -5.483677167778201E-5   -4.701745788677442E-4   -3.499931874545022E-4
                        -2.892641200523516E-4    1.146165475579600E-4    3.454517572804575E-1    4.294984051110274E-1    3.390390231692554E-4   -4.250008560214772E-5   -1.879096339546092E-4    1.731058319598271E-5
                        -3.766088246272195E-4   -4.092673598828229E-5    3.346551000125091E-4   -3.696169091222382E-5    3.509495695874283E-1    4.216593178539347E-1   -3.078798844548799E-4    1.579196555673098E-4
                        -4.488258541790377E-4   -3.219101851087367E-4   -1.875732200379844E-4    1.915906761434097E-5   -3.242472769004260E-4    1.440502801771159E-4    3.290277278492315E-1    4.296949608766993E-1

 1.675000000000000E9     3.620012259205552E-1    4.077987939345506E-1   -2.169729769985345E-4    2.091351939813952E-4   -2.983804366834185E-4    8.867824250213986E-5   -5.661848119582238E-4   -3.071544684559866E-5
                        -2.116494600391385E-4    2.180801851273093E-4    3.589892503435747E-1    4.166595319206208E-1    2.606516932323023E-4   -1.921717793515509E-4   -1.537461016077260E-4    7.813099592797481E-5
                        -3.174849799156937E-4    1.061227608203510E-4    2.543605816530969E-4   -1.793824277021844E-4    3.651507423818288E-1    4.096634102046258E-1   -2.357459234696177E-4    2.621805226065995E-4
                        -5.551285199078247E-4   -2.213797754274645E-5   -1.571601739886355E-4    6.183198360192187E-5   -2.559701904916641E-4    2.601340570310186E-4    3.421062535298656E-1    4.177944765196160E-1

 1.687500000000000E9     3.752551249190109E-1    3.944589913967721E-1   -1.027193211467439E-4    2.846212718207018E-4   -1.837100580471873E-4    1.800405809653857E-4   -4.435738211367322E-4    2.567990376592742E-4
                        -1.094273811074330E-4    2.770531664478909E-4    3.717578324281698E-1    4.026249057254582E-1    1.007716038583209E-4   -2.469913499448851E-4   -1.204861206739800E-4    1.073497307474492E-4
                        -2.205520251154740E-4    1.999557725337952E-4    1.184248751646611E-4   -2.451265891046623E-4    3.789057852449877E-1    3.962042515863416E-1   -1.073883684653213E-4    3.328464108831271E-4
                        -4.417388987657007E-4    2.748431394303822E-4   -1.066559352271434E-4    1.000181889517610E-4   -1.177031716636883E-4    3.306851082511276E-4    3.545029901682892E-1    4.045645087568374E-1

 1.700000000000000E9     3.875534360391012E-1    3.800994665426962E-1    2.411592874387297E-5    2.950367779756646E-4   -9.038022209404914E-5    2.552705576924059E-4   -1.793669299850732E-4    4.203033882655387E-4
                         2.119975832647876E-5    2.825149143541300E-4    3.836132635928057E-1    3.872618074746671E-1   -2.811786983818017E-5   -1.886317292673838E-4   -7.017821225602424E-5    1.375050558302317E-4
                        -9.205888129342542E-5    2.520584361112827E-4   -1.569164524077361E-5   -2.045900615984275E-4    3.920745266907378E-1    3.814817218584676E-1    5.947675842740515E-5    3.155352534163530E-4
                        -2.025268458695339E-4    4.361740820674248E-4   -8.592361455894988E-5    1.440936171745376E-4    5.515660045168319E-5    3.116917672100193E-4    3.659964493694147E-1    3.900272276402900E-1

 1.712500000000000E9     3.988876770832921E-1    3.648340060791463E-1    1.207522677157750E-4    2.103470476155215E-4    5.455462869628472E-5    2.711943194381392E-4    7.142836205846971E-5    4.372072012534377E-4
                         1.497753340635088E-4    2.170905076969210E-4    3.944068336252730E-1    3.709112635963222E-1   -4.365261320528333E-5   -1.372279647385985E-4   -1.396826280352744E-5    1.488644927070978E-4
                        -1.937095445401652E-6    2.428702635675516E-4   -3.755508515513287E-5   -1.368810034330960E-4    4.042838100493644E-1    3.657593834130728E-1    1.520627717821028E-4    2.047328612528225E-4
                         5.328681361381761E-5    4.252764373936808E-4   -3.122138905795669E-5    1.837231102985399E-4    1.547245287406314E-4    1.994773441679413E-4    3.766325981512925E-1    3.744569911623741E-1

 1.725000000000000E9     4.090714110063446E-1    3.484663341765283E-1    1.777355779835690E-4    1.280059368885385E-4    1.324867140033290E-4    2.133804303043286E-4    2.468442009989546E-4    2.964598546255930E-4
                         1.868442945196029E-4    1.250263836517248E-4    4.041554489509094E-1    3.535434863255396E-1   -5.499442412093058E-5   -1.021501135083682E-4    6.672611657342661E-5    1.577681348792979E-4
                         1.266518372858653E-4    2.205196149991558E-4   -4.858842371761785E-5   -1.060172874558778E-4    4.154416799646029E-1    3.491707115228062E-1    2.028824543059512E-4    8.875442429544432E-5
                         2.741413277722882E-4    2.890453771579082E-4    6.518107332725109E-5    1.757722807762678E-4    1.814803497714517E-4    7.873496623437328E-5    3.864359415630538E-1    3.579190402961266E-1

 1.737500000000000E9     4.182353245427147E-1    3.311401804919796E-1    1.569006304719195E-4    3.428336631795013E-5    1.930927901098771E-4    1.414669593380998E-4    3.617007505448998E-4    7.730487235065541E-5
                         1.883098051904493E-4    4.388479866680016E-5    4.126780531974532E-1    3.351810884198472E-1   -4.089453008937211E-5   -1.170596479217510E-4    1.363563078716309E-4    1.222431017984612E-4
                         1.920755134686865E-4    1.136721698421030E-4   -4.664183221226649E-5   -1.141449290228316E-4    4.255139855295331E-1    3.316333076879629E-1    1.648579222755693E-4    1.391547127747573E-5
                         3.542718949045903E-4    9.473855263188960E-5    1.239375752680762E-4    1.521082420706508E-4    1.646346827039871E-4    3.183427180901757E-5    3.950716016690759E-1    3.404549231834418E-1

 1.750000000000000E9     4.262991406728686E-1    3.126604704203527E-1    1.635112738205414E-4   -4.101051357011988E-5    2.152488216564516E-4    1.203725634603459E-5    3.508007160081084E-4   -9.775640439142701E-5
                         1.625822349764227E-4   -2.747025889207076E-5    4.198789830173404E-1    3.159551481227922E-1   -6.668333104892162E-5   -1.139482142044582E-4    1.940587872501239E-4    7.179700695566967E-5
                         2.053716944375986E-4    1.683569009779301E-5   -7.141741404692299E-5   -1.241426238560474E-4    4.341645259211611E-1    3.131780581192107E-1    1.428553776788454E-4   -4.488453519544590E-5
                         3.141891066854199E-4   -1.032068153875515E-4    1.791860427868181E-4    7.027902110310401E-5    1.549860769559996E-4   -4.042191752795635E-5    4.024995136693818E-1    3.223539503829155E-1

 1.762500000000000E9     4.330225638559499E-1    2.931868761519233E-1    1.399157518840379E-4   -5.032302655014384E-5    1.851502871755182E-4   -3.912879206588559E-5    2.309714249516873E-4   -2.361393023141588E-4
                         1.405125018398819E-4   -7.097059244500890E-5    4.255728177703997E-1    2.960698152931497E-1   -1.173251925890524E-4   -8.297130514417705E-5    1.980423847261153E-4   -2.221933855143999E-5
                         1.706191554174960E-4   -7.963893720164913E-5   -9.946729396335816E-5   -7.572327129658494E-5    4.413453671635357E-1    2.938677395124463E-1    1.223182562206990E-4   -8.548260265473636E-5
                         2.023867338465805E-4   -2.165336220558529E-4    2.158197741510786E-4   -3.266442621762325E-5    1.059664980366415E-4   -7.433270959493135E-5    4.084289328797488E-1    3.037847175692449E-1

 1.775000000000000E9     4.383598436483100E-1    2.731938929989537E-1    8.770382304947945E-5   -1.477555044105106E-4    1.177214365882040E-4   -1.045261398328741E-4    4.639292509052406E-5   -2.955920758393888E-4
                         9.292491072444174E-5   -1.469720378831194E-4    4.296219478181711E-1    2.756232329716635E-1   -1.424915920999543E-4    2.541180861630966E-6    1.619866975562288E-4   -1.247713867958153E-4
                         1.126591868355460E-4   -1.285084542248833E-4   -1.541799212889165E-4   -2.203222971234912E-5    4.469256349080930E-1    2.739325775691014E-1    3.450196566104639E-5   -1.325619327000071E-4
                         5.333486951306488E-5   -3.008311858135211E-4    1.510624485871366E-4   -1.133930399112294E-4    4.425924533456074E-5   -1.335534946023315E-4    4.127673336619065E-1    2.849013364900940E-1

 1.787500000000000E9     4.422243726480278E-1    2.528578094543222E-1    3.838369983291086E-6   -1.311818214859539E-4    6.933998884096688E-5   -1.417066430719873E-4   -8.217442572429832E-5   -2.607072801494632E-4
                         7.827385791563742E-6   -1.511248815776318E-4    4.318840420971770E-1    2.546507153913901E-1   -1.483474486034807E-4    4.020029956986229E-5    1.146368025045349E-4   -2.160451396279149E-4
                         7.143676943060873E-5   -1.468612879342295E-4   -1.438902080141929E-4    2.801410994761781E-5    4.508399087960331E-1    2.532782295760332E-1   -5.564077511029581E-5   -1.130515452816158E-4
                        -8.200859975462711E-5   -2.608626221968136E-4    1.124262015937491E-4   -1.923269451778239E-4   -3.154354234635179E-5   -1.100466111058981E-4    4.154067887608885E-1    2.656312926373213E-1

 1.800000000000000E9     4.448049602107849E-1    2.322287694023465E-1   -9.147403311899318E-5   -1.371733450061374E-4   -4.438755250304813E-6   -1.721100870351768E-4   -2.110429314254165E-4   -1.745906818079236E-4
                        -8.798569851622356E-5   -1.225229036315400E-4    4.322425449988461E-1    2.333821231945373E-1   -1.109274056550801E-4    8.379262790850254E-5    2.731926381517678E-6   -2.281364280767703E-4
                         6.382096981755277E-6   -1.565636537745244E-4   -1.242592061515993E-4    8.215937350830679E-5    4.533313071540495E-1    2.321870689174680E-1   -5.844417069872955E-5   -7.999848481904219E-5
                        -2.158830328607353E-4   -1.745702708202327E-4   -1.546257605125239E-5   -2.054654431827553E-4   -1.042931707142155E-4   -4.107169804519763E-5    4.164205504193262E-1    2.460892545916115E-1

 1.812500000000000E9     4.456905403299158E-1    2.114329662996968E-1   -1.577965898775696E-4   -4.401533355497473E-5   -5.590987296779033E-5   -1.393736065900986E-4   -2.387441721723396E-4   -1.090193837889828E-5
                        -1.660743620224970E-4   -2.062812983174800E-5    4.308780478559688E-1    2.119931463979572E-1   -8.247841659848823E-5    1.129134840027407E-4   -1.015288659851471E-4   -1.871165460637775E-4
                        -4.987781036436919E-5   -1.530741137021798E-4   -8.132479689659816E-5    1.157154239411263E-4    4.543948425884470E-1    2.106634069148462E-1   -6.850885934200584E-5    2.654158021558952E-5
                        -2.814614571292296E-4   -3.301971681309977E-5   -1.159525248609346E-4   -2.057217651367746E-4   -1.054927717049920E-4    1.859828981512541E-5    4.158880408287221E-1    2.261136057275413E-1

 1.825000000000000E9     4.449652375155793E-1    1.907022225690086E-1   -1.214367507536988E-4    5.495602156673050E-5   -1.235296025618329E-4   -1.251172796761626E-4   -2.502233053425861E-4    1.287115638353330E-4
                        -1.256221078285228E-4    4.975260879850815E-5    4.275297804952143E-1    1.907131513357098E-1   -5.734953069542385E-5    1.523677571896092E-4   -2.171218707297425E-4   -1.558974101633173E-4
                        -1.133546513494844E-4   -1.440759023754584E-4   -6.343214278143233E-5    1.377632116098865E-4    4.538236830264801E-1    1.890249554262122E-1   -5.475158372120113E-5    1.050163095703735E-4
                        -2.247105140509497E-4    1.250540210293471E-4   -2.093015930449241E-4   -1.345350081057099E-4   -4.842689415284873E-5    1.005547000514295E-4    4.139122799672941E-1    2.060017144003763E-1

 1.837500000000000E9     4.423642367115083E-1    1.699151075801245E-1   -9.007722724089834E-5    1.351989410680884E-4   -1.651707953123113E-4   -7.813490869920314E-5   -1.182572083628652E-4    2.168835370140375E-4
                        -8.334081827657852E-5    1.105269872843879E-4    4.223513717046271E-1    1.699462730573844E-1    3.705420354115842E-6    1.806580442572115E-4   -2.449840232047924E-4   -1.131176041434375E-5
                        -1.523020992356338E-4   -1.024471703805492E-4   -5.389202890801640E-6    1.702689151954145E-4    4.516737738734192E-1    1.675811426331394E-1    5.656141221860483E-6    1.029481144995750E-4
                        -1.112747866121394E-4    2.243344940817751E-4   -2.377733057598596E-4   -1.295828406969510E-5    9.569115998543090E-6    1.038338340712950E-4    4.104368972620239E-1    1.860989869795014E-1

 1.850000000000000E9     4.378243526359000E-1    1.493929346442152E-1    1.467229284221916E-5    1.383803325771252E-4   -2.189517513388997E-4    3.059830745891603E-5    2.379030443714521E-5    2.372484400457583E-4
                         2.232054245041272E-5    1.388086166166594E-4    4.152751321161143E-1    1.498321220009382E-1    8.609964173878324E-5    1.689602776359929E-4   -2.302283834321098E-4    1.397617341127686E-4
                        -2.258073884576956E-4    2.079861535995554E-5    6.531260772419107E-5    1.915638374514071E-4    4.478787022096190E-1    1.465658115161006E-1    6.517292825989113E-5    9.036282018362405E-5
                         4.525736560133017E-6    2.443998028545037E-4   -2.127363333629001E-4    1.358170849918558E-4    6.943203870290568E-5    9.495072176625056E-5    4.054128699613900E-1    1.666769860015194E-1

 1.862500000000000E9     4.315529375442700E-1    1.290157889493035E-1    6.907954307075561E-5    1.320919032902070E-4   -1.866793352188053E-4    1.265545496931816E-4    1.603479670364142E-4    1.867668219093113E-4
                         7.966064899756155E-5    1.213544387033849E-4    4.063956980367842E-1    1.306187883387692E-1    1.472821127397153E-4    1.337565409505307E-4   -1.307480212613041E-4    2.554997014309615E-4
                        -1.818213341006623E-4    1.523297582528051E-4    1.503496738879805E-4    1.218926997085061E-4    4.424803903441918E-1    1.261593430558421E-1    1.100347938724798E-4    7.369586454128908E-5
                         1.439186807980227E-4    1.872405169973858E-4   -1.290242766717018E-4    2.429102573991921E-4    1.143099032154771E-4    8.701055647556994E-5    3.987796999930966E-1    1.479355529344807E-1

 1.875000000000000E9     4.233151133806711E-1    1.090452123833891E-1    1.276512701001562E-4    6.817396536900527E-5   -1.208123289913235E-4    2.291536162946451E-4    2.143974512723730E-4    7.257173636303635E-5
                         1.285859810385765E-4    5.471143356983432E-5    3.957816660839352E-1    1.124049225710450E-1    1.950035277459522E-4    3.082640329611472E-5    1.419155305885873E-5    2.624156658653145E-4
                        -9.336267459409680E-5    2.348973646333600E-4    2.014746523713386E-4    4.333508908542409E-5    4.352102183299496E-1    1.062337846318397E-1    1.425095486896795E-4    3.732740252237798E-6
                         2.158096880935737E-4    8.402206149416665E-5    4.115321577536204E-5    2.683700901202688E-4    1.252818454722177E-4   -5.428167176867345E-6    3.903515361907545E-1    1.300392872259934E-1

 1.887500000000000E9     4.133413618953564E-1    8.972198054842917E-2    1.511295908258317E-4   -2.107902921643205E-7    4.845163945049935E-5    2.524869023559745E-4    2.010668560424211E-4   -3.515466164593569E-5
                         1.255435185685335E-4   -6.932005263635839E-7    3.833905647742571E-1    9.524874637751878E-2    1.900249376775309E-4   -6.771030179914840E-5    1.778786232191830E-4    2.146503221927542E-4
                         1.576143466606282E-5    2.440286812490433E-4    1.895610019726140E-4   -5.620063405397553E-5    4.259916716565832E-1    8.706173141455953E-2    1.274269929666558E-4   -6.812309920238605E-5
                         2.401058060024374E-4   -4.200440731198395E-5    1.706902335650091E-4    2.097661245253203E-4    1.272847159552693E-4   -8.037463507021667E-5    3.800732385970111E-1    1.130373053289531E-1

 1.900000000000000E9     4.017371374289698E-1    7.127665692282381E-2    1.148672217588677E-4   -6.704630128703522E-5    1.807300334040758E-4    2.265594844816274E-4    1.492524422208525E-4   -1.752531661721261E-4
                         1.251377846795192E-4   -9.176796072141241E-5    3.692296387667316E-1    7.947264892292294E-2    1.748640931578186E-4   -1.273266650677957E-4    2.498996403620620E-4    1.183698886399497E-4
                         1.955540395984724E-4    2.057378878016586E-4    1.567542778744263E-4   -1.401400222604509E-4    4.149835856351086E-1    6.873293806159045E-2    1.171624544129866E-4   -1.196072519190856E-4
                         1.557087586803978E-4   -1.697565008529928E-4    2.637220584431070E-4    5.786616867223763E-5    8.532787136657196E-5   -1.224756387340454E-4    3.679953379657598E-1    9.701255628296045E-2

 1.912500000000000E9     3.886786967129458E-1    5.398259419049253E-2    6.927307444868357E-5   -1.111232419651963E-4    2.500849970478324E-4    7.035307518834368E-5    1.757013800914527E-6   -2.286588635365308E-4
                         6.132064000981185E-5   -1.271351178277431E-4    3.535993224171373E-1    6.506927615568948E-2    1.209499919387124E-4   -1.682558503453015E-4    2.353171625847156E-4   -6.936484189284741E-5
                         2.490906801486904E-4    6.967930631436653E-5    1.007794701773584E-4   -1.704464291827987E-4    4.024448275625522E-1    5.117197759909524E-2    3.493586065347765E-5   -1.641706882403607E-4
                         2.393020359227832E-6   -1.897041407724137E-4    2.438499261441093E-4   -7.145009564622347E-5    4.574059755773504E-5   -1.529291565469238E-4    3.542938290201680E-1    8.201450259851216E-2

 1.925000000000000E9     3.740796937253376E-1    3.832226924793216E-2   -1.274204035859098E-6   -1.806450261585812E-4    2.724714850174123E-4   -6.854269234817098E-5   -8.939426787320682E-5   -2.056634150759787E-4
                         2.164593507646452E-6   -1.539985907355131E-4    3.367180573181932E-1    5.240758033504354E-2    1.522296378076274E-5   -1.534715227585731E-4    1.966945924749497E-4   -1.936749094553553E-4
                         2.535831115063709E-4   -9.058312671693771E-5    7.450183329812587E-6   -1.982397682909773E-4    3.883082297368188E-1    3.470790462598403E-2   -2.443918132212793E-5   -1.899115901393841E-4
                        -8.528474422245343E-5   -1.788572829623843E-4    1.869813935244144E-4   -1.900107298432294E-4   -2.963372706505013E-5   -1.894080907035950E-4    3.392700219096194E-1    6.832241507809172E-2

 1.937500000000000E9     3.580817838738907E-1    2.427764531937486E-2   -7.618936527304788E-5   -1.516687670784048E-4    1.717904625083108E-4   -2.269224029968227E-4   -1.908940237436026E-4   -8.151336852522161E-5
                        -8.370506411152876E-5   -1.577064637020668E-4    3.186861055015004E-1    4.157217962417685E-2   -5.692166117807330E-5   -1.743066811946264E-4    6.385946809849088E-5   -2.560720356461540E-4
                         1.620387862804282E-4   -2.102779542607158E-4   -6.428551025777399E-5   -1.751302726661426E-4    3.729093073728251E-1    1.959372896035614E-2   -1.161875583905614E-4   -1.584413386941039E-4
                        -1.769947076330638E-4   -7.278240208408182E-5    5.603727722764011E-5   -2.463132930896138E-4   -1.168083373091409E-4   -1.592223472136407E-4    3.229814113036851E-1    5.611224328930154E-2

 1.950000000000000E9     3.408157948681333E-1    1.210518914960355E-2   -9.536896450442233E-5   -9.463764837962599E-5    3.108449846671377E-5   -2.947743083076616E-4   -2.047224759215121E-4    4.831944081053345E-5
                        -1.003299202569680E-4   -8.402109708610062E-5    2.998838797017164E-1    3.281342648002989E-2   -1.121162903244461E-4   -1.512978625815705E-4   -8.609559320205564E-5   -2.320254423560147E-4
                         2.741491398926570E-5   -2.915307304463975E-4   -1.302046981203781E-4   -1.526408197160271E-4    3.562727761305496E-1    5.958048483871208E-3   -1.662226844061986E-4   -9.268427535049709E-5
                        -1.985268625887223E-4    1.935987767893228E-5   -8.057506916819066E-5   -2.066949663803885E-4   -1.663331171263961E-4   -9.279955084062209E-5    3.056923841033941E-1    4.578969023645574E-2

 1.962500000000000E9     3.224127122260239E-1    1.972076195085628E-3   -1.882275358069594E-4   -6.553752063586484E-5   -1.066661458220522E-4   -2.310145332441870E-4   -1.370880755671944E-4    1.031867311722601E-4
                        -1.338609451675920E-4   -6.319781261237134E-5    2.803207238697991E-1    2.637827117986920E-2   -1.809719195848142E-4   -8.489152729437931E-5   -1.651059276029131E-4   -1.412239747794376E-4
                        -1.076135667957973E-4   -2.237213125506079E-4   -2.067095544541926E-4   -1.041921572098834E-4    3.386358537273487E-1   -5.894322659930989E-3   -1.923646748768945E-4   -1.481173623593252E-5
                        -1.265396372420051E-4    1.514152286076705E-4   -1.850623420875700E-4   -1.418893385097391E-4   -2.010550427185565E-4   -1.595659940078052E-5    2.875181858039069E-1    3.754214939947884E-2

 1.975000000000000E9     3.028780595721771E-1   -6.192319310136697E-3   -1.376393986034690E-4   -1.255557079239754E-5   -2.116475687619623E-4   -1.371677292938836E-4   -3.253145492717793E-5    1.552329982505070E-4
                        -1.567631956852273E-4    1.671391163943244E-5    2.602976900988798E-1    2.237342231107315E-2   -2.092335435825417E-4    1.197939103125638E-6   -2.481184649945759E-4   -3.011287683490595E-5
                        -2.446324133634797E-4   -1.324009143512825E-4   -2.077947232014073E-4   -2.491643704452287E-6    3.200790848936771E-1   -1.565425710663236E-2   -2.025587034583890E-4    7.865333391331554E-5
                        -1.861153203720393E-5    1.482225480587180E-4   -2.532694728161638E-4   -1.660271173650223E-5   -2.066239182384084E-4    3.108565126592813E-5    2.686056806104648E-1    3.162041886581229E-2

 1.987500000000000E9     2.825911561018533E-1   -1.213962764673219E-2   -1.565875598902159E-4    8.659431064899259E-5   -2.385363786284309E-4    4.029201942701481E-5    8.349855808456934E-5    1.180337065090780E-4
                        -1.329934772323544E-4    7.054200477130053E-5    2.400455888726810E-1    2.104207385234973E-2   -1.722905717535724E-4    9.973126442162904E-5   -1.986989728153512E-4    9.381671546933165E-5
                        -2.736981097919514E-4    2.132796578177423E-5   -1.587328701305881E-4    8.713643100306481E-5    3.006692390607796E-1   -2.313456775780898E-2   -1.538401872456545E-4    1.063283143444397E-4
                         5.962415768014002E-5    1.592470937568613E-4   -1.953953586929895E-4    1.245720197898803E-4   -1.584802949382844E-4    1.350411970468758E-4    2.490672954027497E-1    2.819931604310347E-2

 2.000000000000000E9     2.618081762380021E-1   -1.598678952616350E-2   -9.349859511501694E-5    1.353391091226751E-4   -1.995909878059547E-4    1.606868722546957E-4    1.294684157434637E-4    9.764258321308779E-5
                        -9.616671329170512E-5    1.367754081922982E-4    2.196997515822152E-1    2.205799015128926E-2   -1.412310137518460E-4    1.822576049259048E-4   -9.571720483519196E-5    2.013491863879272E-4
                        -1.947430461072790E-4    1.644480246070535E-4   -1.394584637564701E-4    2.076683499314468E-4    2.806677050323469E-1   -2.829846704914163E-2   -9.951761258470882E-5    1.775796191997600E-4
                         1.383739588261639E-4    8.107979676980070E-5   -8.983741038537399E-5    2.042561520271524E-4   -9.225347524496728E-5    1.831198989239310E-4    2.292042894680157E-1    2.719165379210559E-2

 2.012500000000000E9     2.407578152466707E-1   -1.809085262209979E-2   -6.765419136704383E-5    1.683401450533987E-4   -7.308964685316770E-5    2.209546049361976E-4    1.420775022801124E-4   -3.512049924893045E-5
                        -3.799092050465757E-5    1.483116011405829E-4    1.998946810996940E-1    2.511354140780692E-2   -2.011174280601378E-5    2.255966395788459E-4    1.835808177585351E-5    1.884998821320078E-4
                        -7.280800127051712E-5    2.142465003814836E-4   -3.364437809216058E-5    2.077897811033964E-4    2.602998058126878E-1   -3.163201869655345E-2   -1.712833387584650E-5    2.148521997071366E-4
                         1.420520775219857E-4    4.529395192421593E-6    2.953161782484545E-5    2.232712535412287E-4   -5.523522766625450E-7    2.179592178317056E-4    2.094064865906969E-1    2.816091973357319E-2

 2.025000000000000E9     2.200621393085939E-1   -1.771713795617075E-2    2.130821822953891E-5    1.605692688946552E-4    7.607291031393452E-5    2.025804493653369E-4    9.770477409441788E-5   -1.098032449586733E-4
                         1.810829595039490E-5    1.509969034276539E-4    1.807756410457735E-1    3.056983922871998E-2    9.151978291610073E-5    2.087261330136386E-4    1.238817663698741E-4    1.400457263426839E-4
                         6.492466843493265E-5    2.197011177044611E-4    7.010036255435281E-5    2.017842105369604E-4    2.397474570739778E-1   -3.259667646899065E-2    7.751325726287866E-5    2.116164671393653E-4
                         1.052178303230575E-4   -9.524038432279173E-5    1.343773559482761E-4    1.528223100278241E-4    6.694462317111396E-5    2.007288193257347E-4    1.899560540372781E-1    3.155871626691053E-2

 2.037500000000000E9     2.000379956340999E-1   -1.484292147025123E-2    5.353019573112252E-5    1.275030960375879E-4    1.558627713163938E-4    1.392038649049982E-4    2.256798420622771E-5   -1.291877479609738E-4
                         9.117791924945150E-5    1.618619061741924E-4    1.628134889300230E-1    3.843469317964315E-2    1.531374636590148E-4    1.471871417277521E-4    2.088130279856640E-4    3.924319585882313E-5
                         1.746236185055132E-4    1.402212135863965E-4    1.427451974785368E-4    1.519499833641780E-4    2.193217921668055E-1   -3.120812797668570E-2    1.367361875967939E-4    1.312482717632745E-4
                         2.553500913397848E-5   -1.253343434708657E-4    1.916897307056758E-4    3.704497807519904E-5    1.675839905031142E-4    1.449391620814527E-4    1.713291987668246E-1    3.744953119224318E-2

 2.050000000000000E9     1.811046810266726E-1   -9.488706549674609E-3    1.552056081819498E-4    7.598996098028806E-5    2.016383575721349E-4    7.918818973826648E-6   -4.299195861632102E-5   -1.069217565229036E-4
                         1.570019915412785E-4    9.704681295419827E-5    1.463190716813876E-1    4.827704576929522E-2    2.011896810226217E-4    5.246582127531230E-5    1.609984254124967E-4   -5.339590997509041E-5
                         1.925990894312944E-4    1.990940344298620E-5    2.102620826039447E-4    6.947369655125136E-5    1.995886324454536E-1   -2.769924327511439E-2    2.057596213223225E-4    8.465091298514838E-5
                        -3.549609187962100E-5   -1.011132208133134E-4    1.395851412101183E-4   -4.550875383492077E-5    2.092042658412549E-4    3.990561589049531E-5    1.539180101697109E-1    4.552648024378588E-2

 2.062500000000000E9     1.633759992389394E-1   -1.900004827774153E-3    1.459445574180271E-4    7.303128282807112E-6    1.789443290405963E-4   -1.003761687331841E-4   -6.588897497274666E-5   -5.700904815616908E-5
                         1.733153033052136E-4    1.031136449378275E-5    1.316905178532888E-1    6.000101425299418E-2    1.887927646419446E-4   -4.414240901025446E-5    6.767120160887190E-5   -1.185727091988225E-4
                         1.603272092026523E-4   -9.090277537805812E-5    1.997483578568314E-4   -4.008650158185990E-5    1.808413963805908E-1   -2.213063101733127E-2    2.055910022880686E-4   -3.145355994961840E-5
                        -1.107072592010186E-4   -8.232816543765679E-5    1.056215668703296E-4   -1.518337278169579E-4    2.360650913185159E-4   -3.155563391206762E-5    1.380973804910574E-1    5.571255182647928E-2

 2.075000000000000E9     1.469755156028782E-1    7.895101587842146E-3    1.500271113565734E-4   -6.290634369495400E-5    1.124664635634275E-4   -1.571213227825011E-4   -1.061213410782198E-4   -1.410299181431239E-5
                         1.622550919579460E-4   -5.481495820386965E-5    1.190000212549912E-1    7.351841933318694E-2    1.360412193762079E-4   -1.387695983303434E-4    2.913821687335460E-7   -1.670723458485674E-4
                         9.966649025129704E-5   -1.616208223197051E-4    1.476090187680568E-4   -1.590792611996046E-4    1.633181143401965E-1   -1.451821147325076E-2    1.796445673813407E-4   -1.120547449572092E-4
                        -1.184340545892253E-4    1.703895677071675E-5    1.351504308370385E-6   -1.439518252981474E-4    1.631715333777326E-4   -1.197802147161928E-4    1.240541593330878E-1    6.787211637134792E-2

 2.087500000000000E9     1.320139144551415E-1    1.956771807959623E-2    1.129264288697148E-4   -1.301845897841780E-4   -2.268980419139084E-5   -1.877783804601586E-4   -5.652628513000207E-5    5.834532976521188E-5
                         1.090769470687506E-4   -1.154151737352933E-4    1.083037484354254E-1    8.848986721614875E-2    4.359484711288158E-5   -2.108646827992914E-4   -5.307833932079028E-5   -1.305159481074249E-4
                         1.183926749084106E-5   -1.693616804773894E-4    6.881077849216600E-5   -1.713411224203843E-4    1.473299301156884E-1   -4.995733562320295E-3    9.477471581082027E-5   -1.688432937600980E-4
                        -8.640285593738315E-5    6.994807029695176E-5   -6.858125283143523E-5   -1.075081256292476E-4    1.127557223771908E-4   -1.802090129310310E-4    1.117994884683144E-1    8.176979310653584E-2

 2.100000000000000E9     1.186320721810958E-1    3.274508505903823E-2    5.928589017843512E-5   -1.471432033358363E-4   -5.506076242405390E-5   -1.278045408352024E-4   -2.536319845176028E-5    9.471450665077921E-5
                         6.869667318698562E-5   -1.322302735634381E-4    9.970183425573233E-2    1.045534585189517E-1   -2.775894108031255E-5   -1.851486340313729E-4   -1.177665532303749E-4   -4.861898923195074E-5
                        -8.822817156455431E-5   -1.206384634567793E-4   -4.469167790544096E-5   -1.908218462975376E-4    1.329834607373685E-1    6.292656957237954E-3    3.108514415127838E-5   -1.811139611176658E-4
                        -4.240587933083082E-5    6.513362861901237E-5   -1.174412436051346E-4   -5.567505839707206E-5    2.258045377415625E-5   -1.643769139636727E-4    1.014406981178976E-1    9.698532685960526E-2

 2.112500000000000E9     1.069615288525174E-1    4.686161583207780E-2   -2.806575703813326E-5   -1.342677997838647E-4   -1.251623309126908E-4   -7.920853213668643E-5    1.496101899155594E-5    7.414941504009776E-5
                        -2.779193321956048E-5   -1.486683493410400E-4    9.319918172469030E-2    1.210725350418610E-1   -1.071498150908388E-4   -1.247194744585994E-4   -1.356762766475956E-4    1.527360812828482E-5
                        -1.356538003126418E-4   -3.541277464233390E-5   -1.099551053963641E-4   -1.197814277379732E-4    1.204622197504970E-1    1.896728365673655E-2   -3.573009769799378E-5   -1.739222809919564E-4
                         2.663122627533226E-5    9.822485731621528E-5   -1.114002939053156E-4    1.527263768072698E-6   -5.060202413884692E-5   -1.801800947459615E-4    9.320035375611722E-2    1.130248596433390E-1

 2.125000000000000E9     9.705147384235194E-2    6.169742452192268E-2   -4.343903251171929E-5   -1.207865252088319E-4   -1.285868217349952E-4    4.488521488875256E-6    3.820026370761637E-5    6.585315629088462E-5
                        -5.965848307723939E-5   -1.244928247594430E-4    8.862185516104311E-2    1.379244970138853E-1   -1.627672288832700E-4   -8.612265605810213E-5   -9.143176300749094E-5    6.073174946011711E-5
                        -1.307248457008864E-4    1.646879954623518E-5   -1.360546410819183E-4   -6.957414453711243E-5    1.096068440351416E-1    3.285490932912824E-2   -8.659044600239913E-5   -1.219405578206760E-4
                         7.133119168748206E-5    4.154303725502137E-5   -7.463349043072879E-5    7.342258878357111E-5   -1.312466357191578E-4   -1.151133051307261E-4    8.698927406203530E-2    1.295498998271328E-1

 2.137500000000000E9     8.916683789134112E-2    7.703885455126286E-2   -9.230713868622193E-5   -8.859452466426762E-5   -6.663741535402805E-5    9.470479199382974E-5    7.286737059882091E-5   -6.914255563092033E-6
                        -8.401253207521822E-5   -9.358482003756706E-5    8.615112830072687E-2    1.545730524407293E-1   -1.362255527888067E-4    1.147045993106507E-5   -2.661985513205164E-5    8.431673945179778E-5
                        -7.197645012088581E-5    9.591068636655228E-5   -1.508295865489206E-4    8.704467145756693E-7    1.005002822718317E-1    4.760045343780782E-2   -1.397259734993146E-4   -6.573612015237394E-5
                         5.348353006790725E-5    1.450885373461478E-5   -2.789176429686395E-5    9.459157931388209E-5   -1.273112389177310E-4   -6.145676936197895E-5    8.294678776401096E-2    1.462598972425705E-1

 2.150000000000000E9     8.333775177903671E-2    9.247722091234713E-2   -1.545225326909153E-4   -1.384873090894595E-5   -2.458455742969120E-5    1.113078702869459E-4    6.732107438853194E-5   -3.585289970935354E-5
                        -1.235361820032528E-4   -3.378314511511128E-5    8.575066093602333E-2    1.708850839350755E-1   -1.060947682129258E-4    4.815348608018082E-5    4.328680254541798E-5    7.043599969958678E-5
                        -2.239243451951428E-5    9.866261136641595E-5   -1.013481765966554E-4    8.108352255869562E-5    9.320301590496008E-2    6.282643233969816E-2   -1.541012937133222E-4    9.735535317432960E-6
                         7.302469118341107E-5   -4.469360869195668E-5    1.047724225283382E-5    6.736276726905020E-5   -1.556012939876007E-4    6.751977522918734E-6    8.110480595309784E-2    1.629315894389815E-1

 2.162500000000000E9     7.961112688602741E-2    1.080590395376840E-1   -1.491891360581258E-4    1.972088660197270E-5    1.477866057356641E-5    1.075078399376964E-4    4.300647864662647E-5   -6.149809212842173E-5
                        -1.008265835783431E-4    6.675223548389506E-6    8.731159340692361E-2    1.866918715606139E-1   -6.195068998973814E-5    1.360895961829062E-4    4.806614210658876E-5    4.194911824738442E-5
                         4.778927145403553E-5    8.675601377367658E-5   -4.988699341517325E-5    1.216569254886491E-4    8.770605965825949E-2    7.817108984274321E-2   -1.179029522175992E-4    6.724122594616253E-5
                         1.746668342533685E-5   -3.626617267885632E-5    5.813276265630517E-5    4.474189301540167E-5   -1.219647743179510E-4    8.751208421336627E-5    8.138603266519760E-2    1.793786945106558E-1

 2.175000000000000E9     7.785851240416379E-2    1.235686621943688E-1   -9.585035689046324E-5    7.451508080069075E-5    5.576931999572270E-5    3.507422055941869E-5   -7.905966808135732E-7   -7.157476416043518E-5
                        -6.209036916284433E-5    6.339417204883435E-5    9.066850330300584E-2    2.019226043250178E-1    1.408597002159741E-5    1.315413322551033E-4    5.081100671434789E-5   -1.732540446495872E-6
                         9.362047574143631E-5    5.654974129391123E-5    1.033811872462871E-5    1.447332925165016E-4    8.395144498233277E-2    9.340461933785951E-2   -4.642398461843804E-5    7.855294965175159E-5
                        -1.825743793568658E-5   -6.851451908323727E-5    6.093421349222275E-5    2.289771486136014E-5   -8.595576108705112E-5    7.457414234663695E-5    8.349474397756727E-2    1.955328202568864E-1

 2.187500000000000E9     7.790179651445453E-2    1.389657359756314E-1   -2.344094365863407E-5    1.086045942975116E-4    6.768601313276059E-5   -2.364468319530270E-5   -5.182899607586065E-5   -5.230228802911280E-5
                        -2.981350448136530E-5    9.647707770783126E-5    9.552060560579137E-2    2.166194239272696E-1    8.538073376344933E-5    1.256542700890533E-4    6.409513729939121E-5   -3.544925636869435E-5
                         8.177058882857453E-5    1.451914331497782E-5    5.696003691275239E-5    1.084140527774357E-4    8.192238831247224E-2    1.083860246649176E-1   -3.736391245256029E-5    1.020478740904394E-4
                        -2.173392678334913E-5   -3.828390156382072E-5    3.670039443803925E-5   -2.693542198578066E-5   -4.051244843775958E-6    1.062181602321350E-4    8.728390118122421E-2    2.111621276780684E-1

 2.200000000000000E9     7.951940977385949E-2    1.542479005001995E-1    1.382807371304487E-5    7.838053762493779E-5    6.839681238777497E-5   -7.217480125423393E-5   -5.442606706429923E-5   -4.318457440197404E-5
                        -1.867565139803872E-6    9.715376969625725E-5    1.017034791122762E-1    2.306578169564318E-1    1.041873163625329E-4    4.464909647924920E-5    3.146136273020857E-6   -5.848703589130223E-5
                         6.169226335516484E-5   -5.136747717522332E-5    8.537394895629714E-5    4.397875698859399E-5    8.167972766777043E-2    1.230862541661758E-1    1.520432069599906E-5    9.232410012556870E-5
                        -7.354326193217941E-5   -1.635567969480655E-5    2.895573011159884E-5   -3.304869678732631E-5    1.417415730645827E-5    1.061944121189457E-4    9.257162263883933E-2    2.262441401462460E-1

 2.212500000000000E9     8.246361338302427E-2    1.693447411219131E-1    5.419480536092049E-5    6.009838571670661E-5    4.358252029445138E-5   -6.278899050710123E-5   -5.026701151552943E-5    1.167973342773216E-5
                         4.457618126537926E-5    8.303549015843297E-5    1.088250229359200E-1    2.441037072677390E-1    1.159785163486073E-4    1.773131977491588E-5   -6.850620226505450E-6   -6.940933555384889E-5
                         5.211094993748364E-5   -7.178649493290178E-5    1.216807687267894E-4   -1.013900588829831E-5    8.313255694938540E-2    1.373734371602253E-1    4.843787476823579E-5    7.303958444782189E-5
                        -4.039333853593627E-5    2.780204875786251E-5    1.096422586835673E-5   -4.140774580621662E-5    6.166426672527550E-5    6.320705500374587E-5    9.905026452233907E-2    2.405339340163720E-1

 2.225000000000000E9     8.640073763414588E-2    1.838966041048650E-1    9.693937897449304E-5    5.642182506880448E-5    2.259619060068662E-7   -6.798401390850772E-5   -2.161613550773366E-5    3.835010266908616E-5
                         5.232960606993792E-5    7.445430422183479E-5    1.167825981752260E-1    2.564825354318662E-1    8.220055185974435E-5   -4.753555666523025E-5   -8.764330499410386E-6   -8.818588560899389E-5
                         9.409699498525481E-6   -6.101778173554944E-5    8.903499923808590E-5   -6.373769443457807E-5    8.607940911195934E-2    1.513215547269930E-1    8.009134501392157E-5    5.919781345119532E-5
                        -1.963687800943745E-5    5.044573506695217E-5   -2.294411598363278E-5   -3.298056445783840E-5    8.183398677141936E-5    4.435851332822682E-5    1.065897539696804E-1    2.538657004569044E-1

 2.237500000000000E9     9.132915709200683E-2    1.978297046979683E-1    7.940869752237731E-5   -1.616476257074363E-6   -4.217714077408598E-5   -4.458082519822301E-5    1.293802772588032E-5    5.266192256400421E-5
                         7.678305812061702E-5    1.167864740947699E-5    1.255030734747882E-1    2.677981287765012E-1    5.079748358913712E-5   -6.386981853516809E-5   -3.446990458537150E-5   -4.151426489283993E-5
                        -3.941760824617589E-5   -6.017325210072452E-5    4.539076745752703E-5   -8.401290535999801E-5    9.022836064670946E-2    1.649473850260035E-1    8.457219839373809E-5    2.040487926466464E-5
                        -2.219207796328425E-7    3.314905820482789E-5   -4.746271860071381E-5   -1.581401281666877E-5    6.284232318823767E-5    4.972862936839994E-7    1.151943912936979E-1    2.661872238889638E-1

 2.250000000000000E9     9.728833489614773E-2    2.108691517176117E-1    5.060089581377844E-5    9.603515354737903E-6   -4.376267931336196E-5   -4.560071262593214E-5    3.149163298172725E-5    4.266066894952930E-5
                         6.445563290561285E-5   -3.547701084318798E-5    1.351179761316238E-1    2.780140911582979E-1    2.031525368725789E-5   -7.780239971170732E-5   -5.996405918775100E-6   -1.012138321407515E-5
                        -6.225141889416459E-5   -2.395045360056786E-5   -2.148922464999206E-5   -1.132159675157860E-4    9.543298598742948E-2    1.780230131339311E-1    7.985204037606297E-5   -3.063012562489380E-5
                         1.886285846443773E-5    2.471258367736617E-5   -2.938824139548602E-5   -4.097447390146035E-6    6.338808860046572E-5   -7.085355486226494E-6    1.249611448264514E-1    2.773563323720472E-1

 2.262500000000000E9     1.040760804309050E-1    2.228584848743336E-1    3.057943041348697E-5   -4.267805091429659E-5   -6.553288868293218E-5   -2.259824013241784E-6    2.328310790032601E-5   -2.947505450487954E-5
                         4.483684066230118E-5   -2.907192440501175E-5    1.455900458799130E-1    2.871459396054359E-1   -4.455083518154598E-5   -5.420826178161150E-5   -2.054349972561379E-5    2.554340864617406E-5
                        -7.360153133498533E-5    3.559971631306807E-5   -6.288581662145536E-5   -5.542624461472233E-5    1.015348323958078E-1    1.904940633325357E-1    5.140421031367834E-5   -4.923439985031700E-5
                         4.404001944423255E-5   -7.992034560978337E-6   -3.106968213470685E-5    1.678277429515165E-5    4.067360474299487E-5   -4.516667701660558E-5    1.357443954311931E-1    2.876072131042366E-1

 2.275000000000000E9     1.119114902383273E-1    2.337985345748745E-1    1.641872279376437E-5   -5.429632073545774E-5   -6.777597407867583E-5    1.863769357806751E-5    7.917284215360969E-6   -1.547022727644624E-5
                         2.494354394633254E-5   -5.764024982922585E-5    1.567881503894848E-1    2.953432739930011E-1   -8.083694101150709E-5   -6.736960919082644E-5   -1.176986558307540E-5    4.341011498491794E-5
                        -4.359975729053939E-5    6.301276833484820E-5   -6.621433493453723E-5   -5.506027739315465E-5    1.083766933605585E-1    2.022034988577870E-1    3.023996050233521E-6   -4.035235568025925E-5
                         2.421953872892491E-5   -2.603590556397816E-5   -1.782579601081765E-5    3.978938887671806E-5    1.497837447531029E-5   -3.470885297470134E-5    1.471817892246971E-1    2.969235062185519E-1

 2.287500000000000E9     1.208814371002954E-1    2.437524877062932E-1    6.771181351442913E-6   -8.685045455508739E-5   -2.709861113556958E-5    4.088478306005844E-5   -5.095850963273605E-6   -7.674873926515584E-6
                        -3.330448754492004E-5   -7.325725211141686E-5    1.687477689292101E-1    3.026616335677080E-1   -5.946281264659313E-5    4.614865402550823E-6    2.582439439628550E-5    2.053376373487306E-5
                        -9.654849879196803E-6    6.936587748325718E-5   -6.106200496307613E-5   -1.200903214710142E-5    1.160341368989233E-1    2.130622386926631E-1   -2.275524299147410E-5   -4.511533623007345E-5
                         6.863786250408373E-7   -1.481571322929648E-5    1.501456464924707E-5    1.920798714672385E-5    9.761977312911985E-6   -7.611181580733623E-5    1.592986883575437E-1    3.053552876807825E-1

 2.300000000000000E9     1.308687799674338E-1    2.528684155153251E-1    1.054013720654376E-5   -1.089945683467074E-5    2.068920096924746E-5    4.792384606555830E-5    2.191957087548645E-6   -3.869574531417729E-5
                        -4.262925562838260E-5   -2.401539646196175E-5    1.813065402887113E-1    3.092887420435561E-1   -6.416086268262489E-5    3.162985350456295E-5    2.090459648029337E-5    6.536285049691077E-6
                         1.123559185903225E-5    3.821506470792760E-5   -4.723218024743960E-5    1.234202649398508E-5    1.244753994678000E-1    2.228812761807353E-1   -3.550152383616690E-5   -6.101572130406886E-5
                        -1.127628640229840E-5   -4.767811701935003E-5   -2.451215484282043E-6    1.220725494012372E-5   -1.541484056053811E-5   -5.916736817889584E-5    1.719481481036808E-1    3.128599575491530E-1

 2.312500000000000E9     1.418332780224876E-1    2.611413027874700E-1   -4.331741797634198E-5   -2.420814374688508E-6    3.163333936264064E-5    5.095223429503508E-5   -2.962051099710398E-5   -6.823900659070516E-6
                        -5.304834345185678E-5   -3.074420368437652E-5    1.939653347272838E-1    3.150342939157190E-1   -4.412765692957708E-5    5.165514512210515E-5    5.512777037542917E-6    1.002362721688598E-6
                         3.096907816993971E-5   -1.083140333374750E-5   -4.585156946441417E-5    4.342964512523243E-5    1.337444923785329E-1    2.316319128128639E-1   -4.281207150411372E-5   -1.277045503642549E-5
                        -1.407117640716622E-5   -1.669961267220268E-5    1.279979757554349E-5   -1.516009250871611E-5   -1.281742730640694E-5   -5.174475251035646E-6    1.849652999431870E-1    3.192130249464531E-1

 2.325000000000000E9     1.534165143510073E-1    2.687762743945950E-1   -2.568964868738354E-5   -2.379817569683025E-5    4.031137564143078E-5   -1.201751924710596E-5   -5.081378932534104E-5    1.857200514109014E-5
                        -7.713598901557820E-6   -3.390421948707314E-6    2.069661155142263E-1    3.199385000955831E-1   -3.742998652158905E-5    7.000570472458891E-5    3.585581850274338E-5    5.673493089641449E-6
                         1.346651370935365E-5   -1.134007738785250E-5   -3.729816973180811E-6    5.067806396225817E-5    1.438140178861395E-1    2.394231418118223E-1   -2.041825279117153E-5    1.902307233587409E-5
                        -2.422038245994366E-5   -2.454778921484734E-5   -8.748709227126082E-6    1.194164523172818E-5   -3.671714884167208E-5   -6.852050632885815E-6    1.982475690501477E-1    3.244959240099407E-1

 2.337500000000000E9     1.653694604126780E-1    2.758813679934202E-1   -2.137793937443553E-5   -1.066180071441099E-5    1.961463722382197E-5   -2.258520557726508E-5   -2.678209335755377E-5    1.257327503736551E-5
                        -1.810060634864718E-5    1.137511596652968E-5    2.199458421885437E-1    3.239652392959338E-1    1.435724735293230E-5    6.620960596430407E-5    4.106007077920304E-5   -6.778715621752248E-6
                         2.410253867177360E-5   -8.686407641041056E-6    4.104162061506021E-5    3.121050863709000E-5    1.547082417977647E-1    2.463697169333900E-1   -2.127848468344880E-5    3.019181887754466E-5
                        -2.635293796432369E-6    3.491385785207698E-6    2.003405976672344E-6    3.336989621768577E-6   -1.009442148268881E-5    4.036744350761407E-6    2.118651866083965E-1    3.287839807291807E-1

 2.350000000000000E9     1.774582621068627E-1    2.821854154113447E-1   -2.334143883699238E-5    3.519026664847949E-5    4.727878528230587E-5   -5.333839379563553E-5    9.396073805310121E-6    7.070997444614615E-6
                        -3.812330553504060E-6    1.943366719627873E-5    2.330681470007596E-1    3.269335634315323E-1   -9.390738618586996E-6    4.430495772769139E-5    9.326669666375763E-6    3.225486085799946E-6
                        -6.189726908047388E-6   -6.306795739031589E-5    3.230875269402574E-5    5.037467082867104E-5    1.661517866939390E-1    2.525143252173688E-1   -1.797191040154187E-5    7.167991267347538E-6
                        -1.599538516679579E-5    3.240751126917472E-5   -2.509027460239016E-6   -2.426042756609471E-5   -2.444524541241832E-5    2.017206520085388E-5    2.256427573047952E-1    3.318050804374215E-1

 2.362500000000000E9     1.894570332018155E-1    2.875761426771860E-1   -1.538635991385540E-6    3.231460484995585E-5   -1.717074750902781E-5   -3.269615957453130E-5    2.477708586646089E-5    3.206541055771918E-5
                         2.813581022307761E-6    2.905250845853345E-5    2.462754435682269E-1    3.287163753684567E-1    6.507693673299659E-5   -6.076383909692293E-6   -1.143772234090939E-5   -5.171079931308564E-6
                        -2.833190560193759E-5   -3.723912118826223E-5    2.167171457613812E-5    4.188496833614600E-5    1.780088952967108E-1    2.579004040320532E-1   -1.035793354191806E-5    3.634567072258520E-5
                         1.671441808924339E-6    5.479382046941496E-6   -2.324146970967827E-5   -1.454045331697468E-6    1.142681570339751E-5    3.226598634989803E-5    2.397392570203483E-1    3.337159423460939E-1

 2.375000000000000E9     2.014508186556987E-1    2.917944231293141E-1    2.034285827483739E-5    2.558601499458319E-5   -1.018863869259163E-5   -2.552993660007023E-5    1.834895697167215E-5   -1.401517404643807E-7
                        -6.360982683449070E-6    4.529542374242713E-5    2.596186226052125E-1    3.294738545304106E-1    4.078412871192517E-5    6.524074461673949E-6   -2.457832684964778E-5   -9.981396674882557E-6
                        -8.456553781830285E-6   -1.125138879491157E-5    3.012457031051889E-5   -1.022508929260575E-5    1.900813123226988E-1    2.623999683037444E-1    1.100292007877879E-5    2.340337737409930E-5
                        -1.364423046965302E-5   -1.379025965838315E-5   -3.476297417463434E-5    4.487414463776783E-7    2.168969009412188E-5    2.021656319255812E-5    2.538837187292021E-1    3.346269324934219E-1

 2.387500000000000E9     2.135719449718781E-1    2.947043479232985E-1    3.773051049112704E-5    5.569885227081110E-7   -2.387298870543275E-5   -8.373257502604442E-6    2.917370914275932E-5   -9.139641113231696E-7
                         2.925853727694763E-5    1.588560070146164E-5    2.731434193185599E-1    3.292745080681951E-1    2.439239426808065E-5   -1.895179779931505E-5   -1.364823605722091E-5    1.406620202733452E-5
                        -1.535728259424761E-5    1.163790806644138E-5    8.460468183923600E-6   -3.196839414534421E-5    2.021120769320810E-1    2.660603927573401E-1    2.418919734648061E-5   -1.188778553198775E-5
                         2.338224033900297E-6    5.315422971015444E-6   -1.789542503507582E-5    2.319330421142555E-5    2.841452168390446E-5    3.067911866770761E-5    2.681391269806631E-1    3.347216220112231E-1

 2.400000000000000E9     2.258640489543327E-1    2.963934105334308E-1    3.267109642260321E-5   -5.664047084416764E-6   -4.498962476014451E-5    1.562859168489756E-5    1.048576999405633E-5    2.238269637000826E-5
                         3.880837766013821E-5    2.271172375407686E-5    2.866685076760676E-1    3.284038687364171E-1    2.757118441368850E-5   -5.981552994462993E-6    6.560186923327986E-7    1.455445242186859E-5
                        -3.753810496035353E-6    2.431203738759014E-5    8.585022852863514E-6   -5.089579915281293E-5    2.141616662487234E-1    2.687845109293662E-1    2.613669132681674E-5    3.933610187902307E-6
                         2.308681853609764E-5   -3.765101502020663E-5   -9.345784138632799E-6    1.087607116873102E-5    4.429135621453518E-5    1.777187192615684E-5    2.822194507524012E-1    3.341062126289888E-1

 2.412500000000000E9     2.384947900545233E-1    2.967248444011055E-1    2.454514254287633E-5   -1.632565579420697E-5    3.029506556917159E-6    3.687458850726076E-6    8.616878315089443E-6    4.386119010943571E-5
                         4.217879876021990E-5    7.228386663217695E-6    3.001709672497855E-1    3.268031203661376E-1    8.106856846595507E-6   -2.350954856800671E-5    7.815471517823612E-6    1.493339076947234E-5
                        -2.399118608542719E-5    2.701518368614570E-5   -3.462003681700184E-6   -1.900474253859441E-5    2.261463384493597E-1    2.704805299908681E-1    3.463156562001882E-5   -2.919471928534723E-5
                         2.207464091678300E-5    5.341104801369210E-6    2.726975669887130E-5   -3.049954951068015E-6    2.052064515473540E-5   -1.154393382454846E-5    2.959959546477910E-1    3.327988517803930E-1

 2.425000000000000E9     2.513203534405037E-1    2.962838499358738E-1    1.895353293222586E-6   -8.162300442136448E-6   -2.858531390156868E-6    4.064782413382914E-6    1.639986362888330E-5   -1.222040406822393E-5
                         4.634298607006617E-6   -1.653679271109988E-5    3.132371036653602E-1    3.246553484533515E-1   -2.484839383058751E-5   -2.970783155830332E-5   -4.145726874673892E-6    3.526963705401883E-6
                         1.239235752675446E-5   -7.482555673738330E-6    1.327629522808949E-6   -3.047143009672899E-5    2.379961414459534E-1    2.711608795182466E-1    2.993193637559012E-5   -3.084996437890876E-5
                        -7.137240052005380E-6    2.838741380378494E-5   -1.812728819898255E-7   -7.011061551686497E-6    2.858820513751914E-5   -4.085724221157374E-5    3.093819128203493E-1    3.305189209365005E-1

 2.437500000000000E9     2.642517786734133E-1    2.952474251092317E-1    2.690558918115039E-5    1.193243254327171E-5   -5.339266638166568E-6    1.328868413473332E-5    6.040111623687262E-6    1.125829971499735E-5
                        -7.301668037286892E-6   -3.112070134019167E-5    3.259170116907632E-1    3.217891822421500E-1    1.214318734858072E-5   -1.682765624481220E-6   -6.144800201144662E-6    1.062925568128285E-5
                         1.931367825196683E-5   -1.314269635695413E-5   -1.419693228400343E-5   -1.494860232628715E-6    2.497717829955196E-1    2.708242235347822E-1    2.791677847475368E-6   -4.167823341426078E-5
                        -6.648607281258382E-6   -1.229547107308729E-5    1.553638537834024E-5   -6.057107514202832E-6   -8.409405237533566E-7   -7.153506810684122E-5    3.221731304243928E-1    3.273956183137893E-1

 2.450000000000000E9     2.769972020469862E-1    2.938488649365812E-1    2.217371853275760E-5   -1.353278575557591E-5    2.332983014271718E-5    3.001112927898622E-5    3.625382328212443E-7    1.711970325240835E-5
                         7.584772590592239E-6   -5.840297375524204E-5    3.379047527316694E-1    3.184199170420890E-1   -4.248474370209207E-5   -1.353096528006869E-5   -2.876761553242366E-5   -1.359093621114263E-5
                         9.246040267707420E-6    5.135093204991486E-6   -2.500502155271064E-5    1.022303831165291E-6    2.614050362258533E-1    2.697351140990427E-1    2.112068705007745E-5   -3.658312281143599E-5
                        -2.205918935569838E-5   -4.838784703809152E-6   -5.890498334480697E-6   -9.053910442421389E-6   -1.545335850923342E-5   -4.826846442588504E-5    3.345426257991471E-1    3.234917765976550E-1

 2.462500000000000E9     2.892367941894039E-1    2.922530221362108E-1   -2.628292354494809E-6   -4.660378186474008E-5    1.022881815880498E-5    2.421711502799840E-5   -5.078017942466166E-5    3.308556773967299E-5
                        -7.725822607743863E-6   -1.522126577623023E-5    3.494873407865281E-1    3.138862743717550E-1   -3.847523313414124E-5    1.506074100479382E-6   -2.261542321935746E-5   -3.332686187761162E-5
                         2.629439704021526E-5   -3.192519404291031E-6   -6.430499899059182E-6    2.207798400527125E-5    2.729606006452719E-1    2.678035858444234E-1    4.123832379294470E-6   -1.726939326390355E-5
                         8.549252636387968E-6   -1.050444104105316E-5   -8.250734614801894E-6    3.252470678403455E-5   -2.478039742755824E-5   -3.382542812762764E-6    3.466474856865695E-1    3.187687127984996E-1

 2.475000000000000E9     3.007522159809726E-1    2.902793560253311E-1   -2.411768627166854E-5   -9.109362228212286E-6    1.673859746907021E-5    6.565211234972595E-6    1.301410198322991E-5    1.923021714663939E-5
                        -1.299481315146964E-5    7.146265057872721E-6    3.607166665901418E-1    3.088807253497427E-1   -2.906765054137736E-5   -3.991254372873841E-7   -3.871592910157205E-7    3.004654159011267E-5
                        -2.257031904660991E-6   -1.934551794615960E-5   -1.204702957639922E-5    3.071448054023380E-5    2.842405247153518E-1    2.652038716152533E-1   -3.051589038824709E-5   -2.722232283950794E-5
                        -1.607237981673182E-5    1.304333924866993E-5    1.501092877421414E-6   -9.677215025748899E-6   -4.852283695772986E-5   -3.224729099179344E-5    3.585207292318183E-1    3.134821627160644E-1

 2.487500000000000E9     3.116492013973509E-1    2.876790114797658E-1   -2.272550191896551E-5    6.323388424986650E-6   -1.098113324061601E-5   -1.833603330339462E-5   -1.372162976232448E-5    2.162187901252838E-5
                        -2.170784960657131E-5   -4.265994485377555E-5    3.715549761570011E-1    3.032225028099124E-1    3.686576868605119E-6    1.676547252457685E-6    1.187156428966158E-5    3.791648849450791E-6
                         9.344917470432604E-6    6.881172616255450E-7   -2.291536043961146E-5    3.195867849787819E-5    2.952665128895846E-1    2.621155826766136E-1   -2.363922905122354E-5   -6.275902764481275E-6
                        -8.857747885055475E-6    1.103789604877859E-5    9.485389467788335E-6    3.310132656037338E-6   -3.695901295845198E-5   -1.231776413970015E-5    3.701164659273141E-1    3.076562818685109E-1

 2.500000000000000E9     3.219600265662467E-1    2.843488741534903E-1   -2.025168775697540E-5    4.124785975475481E-6   -1.044052678209065E-5   -1.880325376640051E-5   -6.251427104165239E-6   -1.353322258001245E-5
                        -3.257993310444241E-5   -1.234599824526912E-5    3.822023741064539E-1    2.970882828220266E-1    1.678676099284307E-5    1.945534891252215E-5   -3.104231762678590E-6   -9.008704241487048E-6
                        -1.222594062117895E-5   -1.143112864250174E-5   -2.452831265813524E-5   -1.957231974533647E-5    3.058456566618794E-1    2.586041081993044E-1   -5.529453865145343E-5    2.905699716526615E-6
                         1.155837630414891E-5    1.948740973665332E-5   -9.613777533063033E-6   -1.836414248080853E-5   -1.383526638155717E-5   -2.387548953241518E-5    3.812212173752546E-1    3.015815143431552E-1

 2.512500000000000E9     3.315458173924044E-1    2.801372893160370E-1   -1.306737715270450E-5   -8.037583849710856E-6    1.166496735353510E-6    2.675644928200012E-5   -2.122409398018247E-5   -2.201346741608145E-5
                        -2.360692025397835E-5    1.360523758559581E-6    3.926060282610973E-1    2.906636214737831E-1    4.275725188406141E-6    2.404086079626046E-5    1.761665473521465E-5    4.420603284799961E-5
                        -2.598441188320803E-5    5.929734551849305E-6   -9.843487144043990E-6   -2.819975228991821E-6    3.161089420982608E-1    2.547287275335595E-1    1.067440531878618E-6    4.225425353775234E-5
                        -5.397893411057218E-6   -3.928768338654756E-5    1.635585048766102E-5    2.349911405754691E-5   -2.434289094631169E-5    9.677617734811206E-6    3.918959368009710E-1    2.953187905620020E-1

 2.525000000000000E9     3.409400162043800E-1    2.751216555234497E-1   -1.957060755363578E-5   -1.731748640697338E-5   -4.097939912538298E-5    1.192235861176896E-5   -1.100232363796939E-5   -1.597944768171297E-5
                        -2.241142080564810E-5    9.056744123328479E-6    4.024936360001186E-1    2.841849859085622E-1    2.708573199146291E-6    3.360136376485471E-6   -2.913518321098465E-5    3.725334457270269E-6
                        -3.436617728867960E-5    2.801859210082345E-5    2.209154279632880E-5    6.009812225444674E-6    3.258099792377540E-1    2.505300980314694E-1   -2.469739544188352E-5    3.842930128004032E-5
                         6.634776609748591E-6    2.221546809117628E-5   -3.344701809332679E-5   -1.058080194185633E-5   -2.026171367515241E-5    3.955258789588566E-5    4.020021140346598E-1    2.889527378276954E-1

 2.537500000000000E9     3.504008213326735E-1    2.693436538836740E-1   -3.717011926074824E-5    3.055297475542613E-6    6.181453588625035E-6   -6.850455478813852E-6   -2.562863706046349E-5    3.315913828272924E-7
                        -1.306174968737835E-6   -1.345621323526159E-5    4.118389066566873E-1    2.777427197890888E-1    2.525000601702905E-5    1.835257665389211E-5   -2.455140157658529E-5   -1.032164683545527E-5
                        -1.318201998001448E-5   -2.477573813679711E-5   -1.775701954446071E-6    6.447112663315751E-6    3.347902065396989E-1    2.459905289634034E-1   -2.100951617510164E-5    2.996988295964015E-5
                         5.222812108788114E-6   -3.707009529288254E-6   -2.035075120156740E-5   -2.798539269803378E-5   -2.779687688485353E-5    2.976950893420662E-5    4.112286252943840E-1    2.823021819021841E-1

 2.550000000000000E9     3.598123376573659E-1    2.633892685257134E-1   -4.445161538656497E-5    3.974687914933801E-5   -1.378445106163525E-5   -2.546957867385905E-5    9.185510037416455E-6   -3.863927291013739E-6
                        -3.756068739147269E-6    1.859482949834448E-5    4.206739152318986E-1    2.710557358707693E-1    1.293381221759732E-6    5.129122234750012E-6    1.607617007434408E-5    1.234969589161586E-5
                        -4.261937182802464E-5    3.124269741243666E-5    2.950676744032262E-5    1.803023652531753E-7    3.434957498076859E-1    2.411266477292600E-1   -4.949953196961615E-6    3.500510455919498E-5
                        -1.244676637811814E-5   -2.197159221066050E-7    1.201579597388893E-5   -1.715175518762842E-5   -4.643521192901630E-6    4.779994523479663E-5    4.200211169499604E-1    2.751468680444676E-1

 2.562500000000000E9     3.691330860530592E-1    2.574825599980555E-1   -6.962674169312745E-6    4.666493673110991E-5   -3.987893139766321E-6   -2.866965485554581E-6    7.850881466775513E-6   -3.849239597818989E-5
                        -7.722254140564248E-6    2.729672255168200E-5    4.288389206194241E-1    2.640357958397844E-1    8.497650352831733E-6   -1.002180511329243E-6    4.311056925545007E-5   -7.494745776498592E-6
                        -1.800762247957527E-6    4.038134679801555E-6   -2.863868826307898E-7    2.812580538731280E-5    3.518417595604196E-1    2.359066719606689E-1    6.701981074192780E-7    1.050410583790579E-5
                         2.126094238422912E-5   -1.243786815313086E-5    3.116562375319537E-5    2.252563072882731E-6    1.372290138382945E-6   -9.821698166838278E-7    4.284872743507818E-1    2.674897141392173E-1

 2.575000000000000E9     3.782401198297060E-1    2.517438836097062E-1    6.469861799262729E-6    2.705097042109508E-5   -5.248568681970954E-6   -9.071192744127015E-6    1.099325614232327E-5    6.808931646222654E-6
                        -7.427754045315760E-6   -1.291908282406844E-5    4.367785773271914E-1    2.568034675867286E-1    1.054678505744450E-5   -1.406222883018443E-5    7.065351371803634E-6   -2.234833388920464E-5
                         1.735193773742495E-5    8.549766232178927E-6   -2.279117932193624E-5   -7.742108801355039E-6    3.598168755877303E-1    2.305923899255651E-1    5.122027200390744E-5    3.663413700632308E-5
                         1.417053753628562E-5    1.506493567998685E-5   -2.199592126471556E-6   -4.124587604035985E-5    1.665997384135614E-5    3.463927722653723E-5    4.368061444108902E-1    2.597243513691159E-1

 2.587500000000000E9     3.868449482430259E-1    2.464960749102026E-1    2.816984251830919E-5    5.074026099400699E-6    3.416446182956281E-5    3.533209403987886E-5    1.828578106638583E-5    2.482444566603976E-5
                         3.275163159825004E-7    1.618357872276951E-6    4.444003880719895E-1    2.492141972942406E-1    2.378196140665906E-5   -4.762996619633437E-5   -1.037920045806741E-5    1.556652370729513E-5
                        -1.389750819152018E-5   -2.786625156730826E-7    3.220033403535947E-6    1.978758227635364E-6    3.674597367398318E-1    2.249815270770150E-1    3.187361994543705E-5    8.964101374776391E-6
                         1.022490436151726E-6    9.520067809391312E-6    3.254837949474438E-5    1.485857544670790E-5    3.630375333608950E-5    1.315070033851588E-5    4.449201042610088E-1    2.517384720098975E-1

 2.600000000000000E9     3.948779852738130E-1    2.413222543480697E-1    8.470920065819896E-6    2.820208521595609E-5    1.838621505895293E-5    6.702842367580129E-6   -2.005950950062102E-5    1.394339306705817E-5
                         3.184440270056104E-5   -1.560426128677407E-5    4.517225742854557E-1    2.415752314341401E-1   -5.977989169743107E-6   -4.256766252352460E-5    2.743563881973795E-5   -1.616993086453983E-5
                         1.396881713542771E-5   -1.499887446315771E-5   -1.285449377235198E-5   -1.250359861896929E-5    3.749323798031962E-1    2.191867553945955E-1   -1.410375965465577E-5   -1.665373812314442E-5
                        -5.877111413309995E-6   -5.004800845768512E-6    1.071040156205387E-5    1.601013228777950E-5    5.172510388389124E-5    1.204671133369207E-5    4.528084101984699E-1    2.437584994265297E-1

 2.612500000000000E9     4.021778119936130E-1    2.362271801369579E-1    3.870161866284686E-5    2.522468928144543E-5    2.704736956905782E-5   -3.028472207379151E-5   -3.072987519182594E-5   -1.479314730331284E-6
                         3.448979389087050E-5   -8.653829024350438E-6    4.588380484850219E-1    2.339518990396910E-1   -2.421587913660478E-5   -1.144911936759544E-5   -1.904836588761622E-6   -1.780872909781489E-5
                         4.137811493195793E-6   -1.561881314620924E-5    7.350089448238465E-6   -3.693637663333354E-5    3.820635033331032E-1    2.131103858616142E-1    3.258729181029347E-5   -4.404907502070183E-5
                        -4.173229787170328E-6   -3.109698884847409E-5   -5.722613190985046E-7   -8.278974746955988E-6   -1.015192692942087E-5   -2.498576139409163E-5    4.607279218709652E-1    2.360180219840606E-1

 2.625000000000000E9     4.088915581726254E-1    2.306791320242570E-1    2.579350416411991E-5   -2.444339642521763E-5   -1.354566301096333E-5   -5.509774591458803E-6    1.818513554405380E-5   -4.539900397602639E-5
                         1.968872490053833E-7    3.255873726219628E-5    4.659403094063778E-1    2.262238443095369E-1    6.577571855925687E-6   -2.304912229497359E-5   -1.604408011036794E-5   -8.883644645987586E-6
                        -5.993549743843502E-6    1.565726283973418E-5   -2.834318730048833E-5   -3.065372108167125E-6    3.889332578503088E-1    2.069372663441584E-1    4.408375444293012E-6    1.488841432426227E-5
                        -1.646207361867404E-5   -2.467221743976857E-5    3.723252898586851E-5   -2.267053876880097E-6   -2.766010277006356E-6   -9.590637652982685E-6    4.681418508822832E-1    2.282176728492109E-1

 2.637500000000000E9     4.150768033462083E-1    2.243943055222730E-1    1.804967417047914E-5    7.029944937221593E-6   -7.815144582615832E-6   -2.796099135571147E-6    2.610617649755585E-5    1.820941396094754E-5
                        -4.712618274921493E-5   -1.536616908224051E-5    4.725272442656882E-1    2.184323141202474E-1   -4.878514789467868E-5   -7.363340153524414E-6   -3.502112848054485E-5   -1.445856147800806E-5
                        -2.160324777198137E-8   -4.747455136170887E-5   -2.667221397001822E-6   -4.305162748438918E-6    3.954566473603561E-1    2.006727252664087E-1    3.117479170367956E-5    3.152907234093393E-6
                         1.642746484505280E-5   -3.305111456029549E-5    1.565498274867684E-5    1.366400755740271E-5    9.584582002632172E-6   -4.923259306521801E-5    4.749452526173205E-1    2.203685367815335E-1

 2.650000000000000E9     4.212956171808148E-1    2.173905055490352E-1    1.211690558759540E-5    2.019103779457699E-6    8.185224987797387E-6    2.693733894970779E-5    4.462670100868116E-5    2.233679374487141E-5
                         2.012764798583176E-5   -3.576153422984919E-5    4.788468116127035E-1    2.107816971860733E-1   -2.320689286258298E-6    7.001278910411846E-6    5.790357161997988E-6   -1.958359950896333E-5
                        -3.311986613430242E-5   -5.398486979555197E-5   -4.534777200464387E-6    1.430030371713225E-5    4.018372252477897E-1    1.944592415587716E-1   -6.262560420545469E-6   -3.824050884803616E-5
                         1.130926931356424E-7    2.067603514005199E-6    7.675428059774518E-6    1.615641360454242E-5   -2.556822063996932E-5    1.397429571683503E-5    4.812532511564084E-1    2.123792214670338E-1

 2.662500000000000E9     4.276967748085796E-1    2.100911027322194E-1    1.439196025519460E-5   -2.140701628288047E-5   -4.150077751737959E-5    2.735398625506859E-5   -2.862090145781065E-5    2.746534848647297E-6
                         2.348085045047003E-5   -3.617613746469067E-5    4.849729636178444E-1    2.031910122376875E-1   -1.456123262815996E-5   -1.653813544732258E-5    2.777323473222520E-5   -7.316542176700138E-6
                        -3.082656760835643E-5    1.366843048184732E-6   -7.346310451027034E-7   -1.710911933529529E-5    4.081368567872012E-1    1.883445117826323E-1   -1.162845908320338E-5   -4.257036703064509E-5
                        -2.977983904303099E-5    9.865450134501903E-7   -5.938030185791271E-6   -1.143336364965578E-5    1.299329627825491E-5   -1.991447770266337E-5    4.872395561473017E-1    2.041352411096103E-1

 2.675000000000000E9     4.340546593739710E-1    2.025280495712971E-1    3.491698758448237E-5   -6.096915602652755E-5    1.267814797646205E-5   -6.431647996309540E-6   -3.467951412976535E-5   -2.227654645858690E-5
                        -2.469630339970275E-5   -3.598319124838215E-5    4.906042852571317E-1    1.955407510252546E-1    7.949635196788361E-6    2.676780311665335E-5    1.502243445301692E-5    7.335952409340634E-6
                        -5.378011982531517E-6    9.523724072535720E-6    1.068137389346388E-5    3.160819081120371E-6    4.141155984738014E-1    1.821662949498482E-1   -1.264918129711114E-5   -2.720749955963964E-5
                        -4.175334926181799E-6   -2.876939828810808E-5   -2.000614987477211E-5   -1.049824841827207E-5   -3.162977231898436E-5   -9.006636527124830E-6    4.929446892008369E-1    1.956332759279064E-1

 2.687500000000000E9     4.406834039783751E-1    1.954741876032451E-1    1.665199439882793E-5   -2.471456855901370E-5   -1.611569826872758E-5   -6.333027036722273E-6    1.374960657669152E-5    1.838505988072314E-7
                        -1.167970297701413E-5   -1.263169701748626E-5    4.959665025478706E-1    1.875207734834335E-1    6.037204991976152E-6    1.723305075903826E-5    5.990973944025454E-6   -2.224231630802686E-5
                        -4.056244034292049E-6   -4.553346232247658E-6   -6.128784514496813E-6    1.812985018533291E-5    4.198218973717318E-1    1.760377461817012E-1   -5.215891352731424E-7    5.687294271558376E-7
                         1.976396644680744E-5   -3.092274318498987E-5   -1.437828683529129E-5   -1.659820536851284E-5   -1.907081103379276E-5   -6.217489773798530E-6    4.987334066033913E-1    1.869447215490297E-1

 2.700000000000000E9     4.472926566770405E-1    1.890363219170453E-1   -4.554712908921508E-5   -4.086150130171864E-6    5.680122130182919E-6    1.307551133049804E-5   -1.149639374102682E-5    1.970042555554592E-5
                        -1.782247425279544E-5   -2.215547160997614E-5    5.012486523316136E-1    1.795995739370380E-1    9.563517342346195E-6   -8.424302003060413E-6    1.774605350674479E-5   -3.024827328165997E-5
                        -1.235637792537675E-5    1.399393437375471E-5   -1.639610452367042E-5   -4.513766447450099E-6    4.253016832539238E-1    1.699491775675868E-1    7.848864952603219E-6   -1.323387372923339E-5
                         1.077402375102992E-5   -2.474571745851312E-5    4.064157924053772E-6   -5.318664946383660E-6   -4.038316313909509E-5   -1.130787241727295E-6    5.044943225945705E-1    1.782732822927298E-1

 2.712500000000000E9     4.538418888142629E-1    1.831896747708820E-1   -3.663279574481307E-5   -1.834450845000676E-5    1.661124063324839E-5   -5.268706918358220E-6    1.041968256791537E-5    1.408439331939723E-5
                        -4.768313802384030E-5   -2.621116424322860E-6    5.067329085913164E-1    1.716855704878013E-1    4.115620224125537E-6   -9.377443497350791E-6   -6.137025486457962E-6    2.695096903776255E-6
                         2.264159947490392E-6   -1.710267114627304E-5    2.924322312080854E-5   -1.220168721691058E-5    4.307457245689086E-1    1.638513995543041E-1   -2.639601116946279E-5    6.544136749529130E-6
                         1.313244689852938E-5   -1.630727846594448E-6    3.230814645638398E-5    1.579759521323676E-5   -1.348655645708599E-5   -2.368345555566903E-6    5.104846054250096E-1    1.698470574420269E-1

 2.725000000000000E9     4.599645623683942E-1    1.775959105324848E-1   -6.479977659049901E-6   -2.136112791066071E-5   -6.356505777389346E-6    1.357091839530834E-5   -2.671347208753805E-5    1.012330536895233E-5
                        -2.743965780167334E-5   -9.102885334485614E-6    5.122231826860723E-1    1.638695156952399E-1    2.087229032558068E-5    2.343002589720140E-5    2.996050363166645E-5    3.111583023261899E-6
                        -9.551295262994586E-6   -6.819542865024769E-6    4.255539563143004E-5    1.294172910195008E-5    4.360885567262306E-1    1.577523856625792E-1   -3.915135003309372E-6    9.109978645628301E-6
                        -5.315148475770622E-6   -1.522879251410562E-5    2.307687401575442E-5   -1.774348341837552E-5   -3.216138824572982E-5    2.644534409217886E-6    5.162119110466216E-1    1.617808133556593E-1

 2.737500000000000E9     4.655601199030037E-1    1.721215728004191E-1   -7.704571087146204E-6    1.768131729907166E-5   -4.907046603319803E-6    9.623857223920748E-7    6.971993898450767E-6   -1.378552287081005E-5
                        -3.069976148342121E-5   -2.469540831890640E-5    5.175850322099759E-1    1.561033606884205E-1    5.440661090918216E-7    4.378798550766364E-6   -5.963891779977129E-6   -2.287541956626995E-5
                        -2.962152415050061E-7   -2.440824759299262E-5   -9.813889246185492E-6   -4.420018136033879E-6    4.411194010436373E-1    1.514544536159762E-1   -2.284275142455114E-5    4.030576752816404E-6
                        -9.537286113420366E-6   -6.993249176330555E-6    2.353343207652393E-5   -1.404953546102042E-5   -4.153520692927109E-5    5.135864480406181E-5    5.215769864092877E-1    1.537009510865918E-1

 2.750000000000000E9     4.705618895107371E-1    1.662913382728051E-1   -1.673198761212117E-5   -7.853519279013654E-8    4.563999403706185E-6    5.266653956409024E-6   -4.729386669962677E-6   -1.066525492726927E-5
                        -3.151767654178953E-5    3.796917742541154E-6    5.228248758901852E-1    1.482565749094441E-1   -1.960679733174518E-6   -5.781010470662387E-6    1.508512520272973E-5   -8.601606495575397E-6
                         2.297575509977815E-6    7.028425035803893E-6    6.419563459389658E-6    1.078571573778819E-5    4.460394735935930E-1    1.449131766345260E-1   -1.076240867629807E-5    3.018170332317182E-5
                         1.983110760279542E-5    6.399870562645834E-6    1.206816110403024E-5   -1.172642358348119E-5   -1.822688293594600E-5    4.077284458383677E-5    5.266599181248581E-1    1.455749556922529E-1

 2.762500000000000E9     4.752283139379164E-1    1.596484899501163E-1    3.810617384055674E-6    2.658017563241510E-5    3.675110977237004E-6    1.113756653623754E-6    8.448007169628543E-6   -2.133312525916995E-5
                        -1.673551728883336E-5    7.234346789489391E-6    5.276128096821382E-1    1.403658143141825E-1   -9.506470948105995E-6   -3.072823942236185E-5    1.044192479977752E-5    9.943578731664192E-6
                        -5.330763084976441E-6   -8.247560695357376E-6   -6.032840473603330E-6   -2.515875208213157E-6    4.510205481435509E-1    1.382264583046785E-1    2.443517490287756E-6    1.790355775590522E-5
                         2.558283245405481E-5    1.150081303399694E-6   -2.099965898541363E-5    2.744327552060629E-5   -3.110761054621052E-5    7.204474590161974E-6    5.312788354014875E-1    1.372237672122335E-1

 2.775000000000000E9     4.798990951847102E-1    1.521132710921401E-1    1.404804997960262E-5    3.961119064349219E-5   -6.329348560489509E-7    9.088811797507712E-6   -4.061461330372393E-6   -2.196828873913105E-6
                        -1.068723905177846E-5   -2.819183758285464E-6    5.323798318879571E-1    1.324936638062258E-1   -2.989094810808831E-6    1.947766583617119E-5    1.250441163521558E-6   -2.524479061319032E-6
                        -7.495762939576655E-6    1.701585546288020E-6    1.891382490105859E-6   -1.938667690729612E-8    4.558252683440767E-1    1.316635453627202E-1    1.059422709786990E-7    1.259147306206857E-5
                         9.929221384606884E-6    1.125771202783584E-5   -1.166855696444889E-5   -5.110383694546665E-7    2.049601310974373E-5    4.308459751283264E-5    5.355777426956847E-1    1.287095688547926E-1

 2.787500000000000E9     4.850140890931703E-1    1.442001776493956E-1    1.931276422091222E-5   -7.832167725357758E-6   -2.177240070605564E-5   -2.574440561669511E-5   -2.573095569697045E-5   -2.182192041869736E-5
                         3.122124774031084E-6    3.024614211546471E-5    5.369585889614475E-1    1.244179223153941E-1   -9.382631098229552E-6   -2.930823806457760E-5    2.048106780591810E-5   -7.288195091366594E-6
                         8.349695716938698E-7   -1.355183777591634E-5    2.361003180070327E-7   -1.357168890270494E-6    4.607505803897871E-1    1.250789739704447E-1    6.517699500283099E-6    2.192052858686764E-5
                         2.175485857578081E-5    8.508826907443732E-6    5.025522517362511E-5    2.667968902266890E-5   -9.141047105135428E-6    1.128316100806622E-5    5.399420074437659E-1    1.199612260930351E-1

 2.800000000000000E9     4.905044511012355E-1    1.363716772640640E-1   -5.671282814029121E-5    1.187181081789960E-5    1.491728021525930E-5   -8.977548515643134E-6    1.523564141022791E-5   -1.005870988153971E-5
                        -1.370179985446306E-5   -1.031512279311404E-5    5.416651152337170E-1    1.162016205414257E-1   -2.909193391400816E-5   -1.389427745526950E-5   -1.139223429330827E-6    1.080363807892232E-5
                        -2.224015551708608E-5    6.058557548120670E-6   -5.918570433398840E-6   -1.651779354514549E-6    4.657809173434008E-1    1.183796771522238E-1    1.206243407687004E-5    6.815522837800872E-6
                         1.567199212821317E-5   -1.151533566907307E-5    4.106495495132976E-6    2.400915756119242E-5    6.904568537399804E-6    2.031910347766554E-5    5.445833695598623E-1    1.108954781608003E-1

 2.812500000000000E9     4.964547731763007E-1    1.287302882303673E-1    4.114528023667741E-6   -3.789413686423135E-5   -6.766752743937538E-6    8.879527251742577E-7    5.419287814176007E-6    9.544825557709265E-6
                         2.031859978421476E-5    5.515637295578519E-6    5.463631830249094E-1    1.079257547776758E-1   -3.117130260142375E-5   -6.075575062792254E-6    3.148574327950704E-5    1.228506694194343E-5
                         7.109029865199553E-8   -2.765386652375396E-6    1.268955512516678E-5    3.650676049179072E-5    4.708727418659259E-1    1.118488089382948E-1   -3.002996705031151E-7    1.619751958882563E-5
                        -8.806772647594659E-6   -1.663946402563992E-5   -5.846524288637098E-6    9.796361105469070E-6   -2.844807601908648E-6    9.038812226028104E-6    5.492265722129627E-1    1.017889992053607E-1

 2.825000000000000E9     5.027774930381453E-1    1.214757998935153E-1    1.754175334956594E-5    1.002004287112550E-5   -3.477708443857209E-6    1.148711174715032E-5    8.307843048973950E-7    1.380032809384449E-5
                         2.063112460599654E-5    1.593926285473784E-5    5.512226948867509E-1    9.948170667903262E-2   -8.001362406127211E-6    5.755851587192323E-6    2.730580924846807E-5    1.940462112270208E-5
                         6.354183914044834E-6   -6.645545317308456E-6   -1.111230497367321E-5    2.712356593820301E-6    4.759041857123190E-1    1.052846007588958E-1    1.720573814009210E-5    2.225184466189554E-5
                         7.571240104748466E-6    1.672255544314935E-5   -9.593728720393574E-6    1.621132106640399E-5    8.612426216610892E-6    6.496303534779880E-6    5.539325350042811E-1    9.276665303473064E-2

 2.837500000000000E9     5.088717090586908E-1    1.147383452961693E-1    2.652366626240334E-5   -2.842812816092158E-5   -9.148340497498709E-6    3.090787475049428E-5    1.252115889418449E-5   -4.968851315697075E-6
                         2.329343557938743E-5    9.799907749439837E-6    5.559703795245758E-1    9.111591703291490E-2   -1.516468909116167E-5    5.368591860494253E-5    3.263996355680643E-5   -2.322967085810846E-5
                        -5.870151566440533E-6   -4.874596771529711E-6    1.024864466707229E-5    2.263313179035947E-5    4.808378699804790E-1    9.869031952645925E-2    9.977570421326152E-6   -8.446408058145449E-6
                         4.432952084915578E-6    5.818586208534470E-6   -8.174909103303601E-6   -7.139412888147669E-6    4.806148067692463E-5   -3.590288657232258E-5    5.586051884584561E-1    8.393948762556497E-2

 2.850000000000000E9     5.146607234670173E-1    1.083327140985921E-1   -2.605996144141257E-5   -9.166797247053395E-6    7.075997952262262E-7   -7.334609801758906E-6    3.726914544652512E-5    7.239830323270213E-7
                         1.386588377885177E-5    2.415137113074200E-5    5.608614603084600E-1    8.254722503603998E-2   -5.875370514450991E-6    1.022838589357032E-7   -6.028002901342121E-6   -4.298088458464199E-6
                        -2.595473440033070E-6    1.007368066979002E-5   -2.110664400622806E-5   -4.874554806241935E-6    4.857313836610996E-1    9.198647503617645E-2    9.699391769901030E-6   -1.889035897184648E-5
                        -1.730393354867482E-5    1.648628635365191E-5    1.271948032223675E-5   -1.011221103521191E-5    2.330309689943548E-5   -9.266040875182409E-6    5.631030310402249E-1    7.519386440944495E-2

 2.862500000000000E9     5.197833082895041E-1    1.017782626302480E-1   -2.697682764154698E-5    2.814997208550410E-5   -1.833575096149474E-5   -1.503596945665037E-5   -6.103396160955122E-6    1.708845672360947E-5
                         1.300046846553814E-5   -3.875132786634915E-6    5.653619889961357E-1    7.384901245478800E-2   -1.452646594660946E-5   -2.640255909121500E-5   -4.801509067748822E-6   -8.255356597690456E-6
                        -1.231591118313366E-5   -1.796575714178059E-5    1.477747955176074E-5   -7.585848789172396E-6    4.904669313133422E-1    8.507391420614065E-2    1.605721715233438E-5   -2.378870685281280E-5
                        -3.778443177392692E-6   -9.702813521940049E-6   -9.086009536608334E-6   -1.458457959364852E-5    2.385809647619024E-5   -2.711576418458547E-5    5.672008559650575E-1    6.647514764847039E-2

 2.875000000000000E9     5.244121880639561E-1    9.464319904448951E-2    3.507589000784283E-5    6.148693185006943E-6    3.373318438208622E-5   -2.202733140892053E-5   -2.455510368087758E-5   -9.893922082187258E-7
                         4.378416268227513E-6    2.677763223661641E-6    5.695660878104229E-1    6.487295923149040E-2    5.631262024080998E-6   -3.697755107534440E-6   -3.736866393451946E-5    1.726175843908635E-5
                         1.933510309644216E-5    9.623342523871692E-6   -1.262574550210480E-5   -2.661105069362499E-6    4.949154592028481E-1    7.777911438840342E-2   -1.372692608046921E-5   -1.183247514484885E-5
                        -2.095172715292688E-5    1.721349216531576E-5    1.921889831583567E-5   -1.030077692963437E-5   -7.046235474837039E-6   -2.226999349224074E-5    5.709408543694969E-1    5.726903602592109E-2

 2.887500000000000E9     5.287983820657212E-1    8.660405976907935E-2    1.038121999446011E-5   -8.400487763943850E-6    2.869201571832038E-5   -1.965888149945308E-5    8.469075578844862E-6   -7.861436086485248E-6
                        -2.199760728471036E-5    9.198696633597607E-6    5.738070641951147E-1    5.570712631961374E-2   -1.044381193574230E-5    8.209353206587744E-6   -8.470705117234068E-6   -4.362244181299736E-5
                         4.473463010360572E-7   -1.281045299823334E-6    1.520536489531264E-6    3.732930307029648E-6    4.995202844411255E-1    7.032090222935707E-2   -4.836595358206065E-6   -3.586802065491721E-6
                         1.507795399211493E-5    1.084202470000985E-5    8.296236617998422E-6    3.391547357120093E-5   -4.920767798141548E-6   -3.069993501655002E-5    5.746605840402259E-1    4.783539548385629E-2

 2.900000000000000E9     5.328246376695441E-1    7.792748392886641E-2   -7.788606343068056E-6    2.175452742217449E-6   -3.859072966538951E-6    8.806276661034113E-7   -1.704067373728334E-5    1.297016032038989E-5
                        -1.079491483030690E-6   -1.816663359149602E-5    5.778187928301927E-1    4.601683730142251E-2    3.749036851716611E-6    2.995059422898320E-6    8.086435746709914E-6   -4.424443445270940E-6
                        -6.610279877047497E-6    1.372140415691919E-5   -1.676456454913118E-5    8.275090283087919E-6    5.042036526601477E-1    6.219927602196532E-2    1.995858773075238E-6   -2.011684190718595E-5
                         1.738767660452287E-5    2.986207917530575E-6   -5.336096751766239E-6    1.337675199401831E-5   -1.215218765903503E-5    1.387243189084654E-5    5.783023563205514E-1    3.778173903475703E-2

 2.912500000000000E9     5.375435546761470E-1    6.808588711147227E-2    4.284033564132750E-6    7.886566487525421E-6    1.812802515456196E-6    7.718757290868706E-6    2.726377468451074E-5   -8.964480200520314E-6
                        -9.064122579455682E-6    1.017685953427343E-5    5.819404790839922E-1    3.616536492366186E-2   -1.132827776768744E-6   -9.133382963524274E-6   -7.576617948002626E-6   -1.391378062891792E-6
                         2.111084499608178E-5   -3.715286293042175E-6    5.670336955663707E-6   -2.847712974454601E-6    5.090507564795931E-1    5.396655951892960E-2   -3.258045830780545E-5   -1.405492611350985E-5
                         5.634172844841231E-6   -5.719488362151628E-7    6.769881415216980E-6    8.755500708777727E-7    1.898522675898146E-5   -2.208016370259801E-5    5.821153652951770E-1    2.764394409083398E-2

 2.925000000000000E9     5.424707342276871E-1    5.815805808174282E-2   -2.359741813303204E-5   -1.300276062612743E-5   -7.371391463114075E-6   -4.789686546684422E-6   -1.529343998583499E-5    9.322669304368013E-6
                         6.933506686118443E-6   -1.252419320180690E-5    5.859605721016041E-1    2.609703482248402E-2   -1.955348873434533E-5    5.993285503140551E-6    1.977291984774172E-5    4.748647539209212E-6
                        -3.005136903873439E-5   -3.933458769793363E-6   -2.233885384425940E-5    2.684750164062637E-6    5.136645299191143E-1    4.584345310209652E-2   -1.091163436004056E-5    5.955244216797471E-6
                        -9.615107596552604E-7   -4.967586147970173E-6    3.601871065312349E-7    1.085884256157860E-5    2.514338068482633E-6   -1.872213530779225E-5    5.859200796773951E-1    1.752412458008027E-2

 2.937500000000000E9     5.475768222532704E-1    4.845503771225208E-2   -2.253750528616327E-5   -4.326446743590202E-6   -1.267235184427681E-5    1.553654633423370E-5    9.217798134814360E-6    6.250151210047512E-6
                         7.543005059204218E-6    2.423728178355660E-6    5.897112400138820E-1    1.630932658483359E-2   -2.335232639839618E-5   -2.654798889162656E-5    9.818168845013790E-6   -1.285560524160427E-5
                        -5.372172284093557E-6    2.625618302406309E-6   -4.101573204995984E-6   -9.000723324982044E-6    5.182714984724912E-1    3.751698287008298E-2   -1.102268943934494E-5   -1.021239024080573E-5
                        -9.148854179124487E-6   -1.920987085310921E-5   -1.841251413644279E-5    1.584468197852977E-5   -1.145482641686104E-5   -6.908829057520015E-6    5.895625000269306E-1    7.253647646560857E-3

 2.950000000000000E9     5.530426682771785E-1    3.947399135090184E-2    4.644464426574336E-6   -2.186638293151189E-5   -1.200061352306423E-5    7.362231670335147E-6    1.873078598416831E-6   -1.251626287171047E-5
                        -6.607598984290937E-6    1.005898983447953E-5    5.933216263098170E-1    6.161739726683478E-3    8.251892301379376E-6   -2.942125628693885E-5   -2.102914808841104E-5    9.512918208716156E-6
                        -8.546782505677218E-6   -9.714597932747156E-6    2.973999824256017E-6    3.742436320225247E-5    5.227589370824184E-1    2.905269721255311E-2   -1.563681698145333E-6    2.234569398807357E-5
                        -2.033479429660443E-5   -6.304873141609651E-6   -9.545133095192835E-7   -1.471378816162276E-5   -2.085436408658277E-5   -1.059956031237515E-5    5.929202638065540E-1   -3.009210617689429E-3

 2.962500000000000E9     5.582633406681170E-1    3.065388950554328E-2   -1.248272203139372E-5   -1.641809271187059E-5    7.279497821859810E-6    2.761749820238688E-5    1.586706044811984E-6   -1.864346182839958E-5
                        -9.282915882924984E-6    3.417487240518653E-5    5.966867579820455E-1   -3.961941402599825E-3   -8.390524676561723E-6    2.788340622918075E-5    4.072920267093848E-5   -9.264211342972048E-6
                        -5.856184295806665E-7    1.478792625129827E-5    3.643334072671503E-6    1.829571904734646E-5    5.270493257296019E-1    2.047886722722332E-2   -4.999182188210299E-6    1.514885348659622E-5
                        -6.836965782450152E-6   -1.060593667398409E-5   -3.611666945376283E-6    1.111073718587052E-5    4.744763057864898E-7    3.257338294549332E-5    5.960801546185510E-1   -1.312145299509711E-2

 2.975000000000000E9     5.628709378725419E-1    2.183220247863453E-2   -2.773743634538087E-5   -7.179002996907787E-6    4.514402304161528E-6   -3.853623480765768E-6   -7.753274886363809E-6    7.403424624080835E-6
                         4.071561041946147E-6   -1.194011534147145E-5    6.000502707847553E-1   -1.430901130175273E-2   -2.522501286744731E-5   -1.760737542193041E-5    1.469975062341756E-5    2.306995853720261E-5
                         9.365040077222913E-6   -2.111170550230765E-5    1.343540202849228E-5   -2.056936270597108E-5    5.312076318189886E-1    1.166517983934523E-2   -4.737472825523413E-6   -2.345740221852838E-5
                         1.647212233412566E-5    1.133643654958184E-6   -2.587051441753952E-5    1.225678250914599E-5   -2.965013738747181E-5    3.898661091971709E-5    5.990405640448718E-1   -2.355561034061707E-2

 2.987500000000000E9     5.668410363077777E-1    1.321479763328902E-2   -2.362040165495761E-5   -2.184704120251277E-5   -4.689794741593663E-5   -1.420815664788750E-5    1.968724880293598E-5    5.948505955355738E-6
                         1.094009626304575E-5   -1.334346977798579E-5    6.028565488303999E-1   -2.509950985459437E-2   -3.189011329931430E-5    1.397952146277177E-5   -1.230823411773252E-5    8.357426272441387E-6
                        -3.085593736855690E-5    2.260886081775716E-5   -8.555887617962558E-6    1.099289314788521E-5    5.349943604577859E-1    2.622079033743014E-3   -9.501789085105899E-6    1.686324065822478E-5
                         1.088292794597026E-6    8.571102710714255E-6   -7.533130079205887E-6   -6.453063865751351E-6   -1.364869071040249E-5    2.342162126828330E-5    6.013605856683565E-1   -3.421741805215071E-2

 3.000000000000000E9     5.699634011951609E-1    3.994358282786560E-3   -8.832286942691622E-6   -2.368478086752575E-5   -1.077453196881549E-5   -5.743673295116828E-6    1.205897166541099E-5    6.778131370465644E-6
                         8.186019450443800E-6   -9.144666539245040E-6    6.051070463809844E-1   -3.617097465744410E-2   -6.942880217518505E-6    8.266295288558743E-6    1.709479086778355E-5   -1.614925311198835E-5
                        -7.660127980953286E-6    1.973623199854360E-5   -1.670208995040789E-5   -1.355130151351697E-5    5.384493995253584E-1   -6.584968464650658E-3    9.264104135460617E-7    3.524902655060939E-5
                         1.667697732525271E-5   -1.197814604559223E-5   -3.361753648697616E-6   -6.132313224325026E-6    5.477469997229098E-6    2.210466535747782E-5    6.034510295866335E-1   -4.527067879470674E-2
