# Supplementary material for: Microwave Imaging for Parkinson’s Disease Detection: A Phantom-Based Feasibility Study Using Temperature-Controlled Dielectric Variations
Source: Sensors (Basel). 2025 Dec 12;25(24):7562. doi: 10.3390/s25247562 (PMC12736638; doi:10.3390/s25247562)
Supplement: Supplementary file 1 [file sensors-25-07562-s001.zip › empty_1.s4p]

#  HZ   S   RI   R     50.00 
! Rohde & Schwarz Vector Network Analyzer 
! Rohde-Schwarz,ZNA26-4Port,1332450024101213,1.95
! Created: UTC 8/28/2025, 1:40:01 PM
! freq[Hz]                re:S11                  im:S11                  re:S12                  im:S12                  re:S13                  im:S13                  re:S14                  im:S14
!                         re:S21                  im:S21                  re:S22                  im:S22                  re:S23                  im:S23                  re:S24                  im:S24
!                         re:S31                  im:S31                  re:S32                  im:S32                  re:S33                  im:S33                  re:S34                  im:S34
!                         re:S41                  im:S41                  re:S42                  im:S42                  re:S43                  im:S43                  re:S44                  im:S44
! 
 5.000000000000000E8    -2.284210087575673E-1    3.461107256179626E-1   -1.579988121517428E-2    1.563689456027514E-2   -4.315983028488999E-2   -1.193494336456063E-2    5.048049769108998E-2    1.697324629012360E-2
                        -1.581309920676438E-2    1.568285790978981E-2   -2.399470740539051E-1    3.246771879579629E-1    9.840734803238636E-3    2.268827797658787E-2   -4.260002504516262E-2   -7.170979044187989E-3
                        -4.315528570934742E-2   -1.198041799390514E-2    9.863664340831600E-3    2.265710888643441E-2   -2.597550579322863E-1    3.447323613053442E-1   -9.613735382504342E-3    2.081939073813167E-2
                         5.054784059288945E-2    1.698135342383275E-2   -4.255119712633150E-2   -7.255076502868445E-3   -9.603726245926857E-3    2.082677459224740E-2   -2.674613019007934E-1    3.391689799277661E-1

 5.125000000000000E8    -2.498209628702968E-1    3.368724681377595E-1    1.556481424660816E-4    9.008171442996055E-3   -3.277565431389102E-2    2.619785457156486E-2    4.486097952415759E-2   -2.703103118015066E-2
                         1.555365882039003E-4    8.988775106023762E-3   -2.752356092623866E-1    3.228349225017209E-1    2.491402255327153E-2    3.465085052130473E-3   -3.068374050700371E-2    3.006744886338789E-2
                        -3.284320563843359E-2    2.618204496370052E-2    2.491632605177317E-2    3.428276256008845E-3   -2.815972121671130E-1    3.471712508019423E-1    7.435394168763486E-3    7.712996851406522E-3
                         4.487125810160555E-2   -2.701927883803395E-2   -3.068864620310333E-2    3.008612533287268E-2    7.411975032586729E-3    7.689716187986788E-3   -2.906245213053588E-1    3.366203110482063E-1

 5.250000000000000E8    -2.990585868588114E-1    3.714483830727605E-1   -7.459803810751480E-3   -2.137665343528818E-3   -1.752864415915510E-3    3.505678824330617E-2    7.737184250870080E-3   -4.880650994844180E-2
                        -7.464213822727043E-3   -2.170604442704822E-3   -3.176189023118071E-1    3.744845134509136E-1    1.356604556873354E-2   -1.419622355305868E-2    3.082710125039934E-3    3.745584091797052E-2
                        -1.773771659361099E-3    3.513342341249896E-2    1.355871273428149E-2   -1.422939055654902E-2   -3.175020447410688E-1    3.964685837737335E-1   -3.266710896281411E-3   -4.861881793894943E-3
                         7.709055645921493E-3   -4.882899895650223E-2    3.114504156202843E-3    3.744543007783482E-2   -3.254707654391727E-3   -4.840827545656102E-3   -3.316751072141372E-1    3.850869172989821E-1

 5.375000000000000E8    -3.014206202391778E-1    4.419975093910512E-1   -1.859255320602870E-2    8.034334280718728E-3    1.865250227959886E-2    2.109286042781986E-2   -2.750076050547335E-2   -3.407512985207529E-2
                        -1.862138411844792E-2    8.047814757185683E-3   -3.034868978342098E-1    4.401631489939627E-1    3.651452215169765E-5   -1.365490450645139E-2    2.390741693660504E-2    2.014838443260613E-2
                         1.870814256766613E-2    2.105022656401715E-2   -2.073254384460684E-5   -1.365807888975767E-2   -2.992539382567044E-1    4.625249183698276E-1   -1.348080597131890E-2    4.472643647040165E-3
                        -2.753420048719222E-2   -3.408977306352868E-2    2.395863143054504E-2    2.012815170904110E-2   -1.346873220173752E-2    4.445473771155633E-3   -3.174293897414618E-1    4.587217060714893E-1

 5.500000000000000E8    -2.563577022943701E-1    4.864830425441931E-1   -1.283318039338446E-2    2.726018645839345E-2    2.015210923819431E-2    3.325338239753777E-3   -3.767054193947235E-2   -4.325196845656918E-3
                        -1.284517799405872E-2    2.725098089539602E-2   -2.645610012606621E-1    4.697895586637837E-1   -6.803127054091343E-3   -5.986727439355233E-3    2.542159311089914E-2   -1.426013304962696E-3
                         2.018954664364109E-2    3.334447211828798E-3   -6.812015683500446E-3   -5.960674303733977E-3   -2.524855607350837E-1    4.912148463606609E-1   -8.133248579668153E-3    1.890812760674261E-2
                        -3.765015197941824E-2   -4.324020305186070E-3    2.535440460475048E-2   -1.459164640538651E-3   -8.154303799453082E-3    1.890099675559138E-2   -2.595009336970142E-1    4.950882543846301E-1

 5.625000000000000E8    -2.154841122803542E-1    4.826363153793799E-1    1.411586155842347E-2    3.442409025235202E-2    1.314764615046643E-2   -3.305690147913341E-3   -2.607775467704318E-2    1.847138099170663E-2
                         1.414878117258068E-2    3.445555045255868E-2   -2.373643715116028E-1    4.764867142862269E-1   -2.101627447705215E-3    2.209721520637673E-3    1.244725020235593E-2   -1.232417254364988E-2
                         1.313665648556904E-2   -3.283768038446974E-3   -2.111483862355992E-3    2.226529294201061E-3   -2.182347311609694E-1    4.867179364163512E-1    1.171012961444070E-2    2.042000281393667E-2
                        -2.606432386076855E-2    1.847766059653433E-2    1.245367543086680E-2   -1.229414427393026E-2    1.170356786931486E-2    2.039283737563973E-2   -2.164296848348712E-1    4.805256768517959E-1

 5.750000000000000E8    -2.130041387644217E-1    4.761830574716205E-1    3.393464412278906E-2    9.794408580877680E-3    1.293281127248892E-2   -4.312832586882631E-3   -7.925817278894999E-3    2.533600804724661E-2
                         3.396109080634966E-2    9.800144423000017E-3   -2.228202297386306E-1    4.850797804245198E-1    5.072615834373790E-3   -2.046478504265633E-3    4.742091201582701E-3   -8.409437776163322E-3
                         1.293734313334388E-2   -4.320024162501854E-3    5.085644465102946E-3   -2.086985472111751E-3   -2.120407956447694E-1    4.827916257122575E-1    1.875479521359538E-2    8.791043746025809E-4
                        -7.901721905314548E-3    2.536818641306185E-2    4.721962697476051E-3   -8.395248310661014E-3    1.874362316510460E-2    9.150555903924095E-4   -2.175237120930546E-1    4.719683618750486E-1

 5.875000000000000E8    -2.110041921625651E-1    4.993529022147609E-1    2.131071110825817E-2   -1.409711700285926E-2    1.364448048001938E-2   -1.257644993101285E-2    5.130284056861827E-3    2.122954117307155E-2
                         2.127985584516995E-2   -1.409587574056420E-2   -2.035516209009247E-1    5.033605040263874E-1    2.570159403797242E-3   -1.015438409756782E-2    7.336611548556717E-3   -9.193090459722265E-3
                         1.366471031458205E-2   -1.257089158096943E-2    2.535278714207602E-3   -1.017884585257433E-2   -2.048746771649788E-1    5.012520356462805E-1    4.662051560351063E-3   -8.392292395250403E-3
                         5.165027035621521E-3    2.126614992107372E-2    7.338096313620998E-3   -9.207864498798159E-3    4.626899073446481E-3   -8.345317681265384E-3   -2.112080867236414E-1    4.991280481293905E-1

 6.000000000000000E8    -1.831957981117791E-1    5.269062856708074E-1    1.361924808068870E-3   -1.154046143413542E-2    5.034226985682042E-3   -2.320494857072346E-2    1.254623873545438E-2    1.762045657031804E-2
                         1.376675236334465E-3   -1.155768913197006E-2   -1.700970986581347E-1    5.164972765455338E-1   -8.498943997593300E-3   -1.427546645563935E-2    3.976076965153446E-3   -1.881362727233245E-2
                         5.011815988626987E-3   -2.321927842551959E-2   -8.536487920630458E-3   -1.426635360660511E-2   -1.764314209388481E-1    5.212230831405031E-1   -5.265080025913940E-3    2.351612049253536E-3
                         1.256763842752807E-2    1.763614202235260E-2    3.972068267102516E-3   -1.880526796246933E-2   -5.259107268563242E-3    2.365892220930844E-3   -1.709066392892901E-1    5.224855257798169E-1

 6.125000000000000E8    -1.391041084438067E-1    5.355817991402332E-1    2.902337952282169E-3    3.215973595623032E-3   -1.326023244926304E-2   -2.520276938514637E-2    2.468980334269656E-2    1.083553386501313E-2
                         2.899200960500982E-3    3.187366035021882E-3   -1.330843044742487E-1    5.170532564480899E-1   -2.163506213485814E-2   -2.235508472529227E-3   -1.325276625462699E-2   -2.343020764948946E-2
                        -1.331653548064500E-2   -2.519762808513748E-2   -2.158784746049225E-2   -2.256440768867326E-3   -1.368276475386302E-1    5.248488443226127E-1    6.531642122789473E-3    1.517659803477821E-2
                         2.473885535532480E-2    1.078235335316504E-2   -1.329356888484703E-2   -2.339014697258718E-2    6.539401244093612E-3    1.513355353224833E-2   -1.209650317142573E-1    5.136612286525957E-1

 6.250000000000000E8    -9.908561991054364E-2    5.209140967341246E-1    1.818821049586919E-2   -1.532290337617693E-3   -2.967778774699298E-2   -9.864223147276035E-3    2.986347995933429E-2   -1.044299710972217E-2
                         1.818372371418894E-2   -1.563706379271729E-3   -9.528542833194094E-2    5.031940696439858E-1   -1.476648620234642E-2    1.696474335626471E-2   -3.114474511147371E-2   -7.385226166728901E-3
                        -2.968253815677887E-2   -9.816285558964376E-3   -1.470504509532733E-2    1.696977424362045E-2   -1.005646469359082E-1    5.090601718581628E-1    2.551661625009669E-2    3.470118879024866E-3
                         2.982941329679593E-2   -1.040425467008466E-2   -3.115748610088522E-2   -7.355470336176905E-3    2.554353068017748E-2    3.476249914621823E-3   -9.356727971730811E-2    4.811402539079989E-1

 6.375000000000000E8    -8.031149570955930E-2    4.972610734751207E-1    1.522573965947204E-2   -2.239749736202494E-2   -2.818157801039702E-2    1.271932636158792E-2    1.419252054166817E-2   -2.810832486453460E-2
                         1.522458295346189E-2   -2.236932360347290E-2   -7.605533402353744E-2    4.742245365300718E-1    5.084323986139646E-3    1.880677620392772E-2   -2.777688695996735E-2    1.850480491791111E-2
                        -2.819223199437021E-2    1.272380776134381E-2    5.105422371027941E-3    1.884590001946201E-2   -8.594889377926995E-2    4.852887371809982E-1    1.993528936065251E-2   -2.149021656012619E-2
                         1.416870065016327E-2   -2.814571524315613E-2   -2.775557119659538E-2    1.854129898920270E-2    1.993552430145327E-2   -2.147117155801621E-2   -9.571022933981758E-2    4.574151937554153E-1

 6.500000000000000E8    -7.434930811040193E-2    4.908490381512332E-1   -8.676003463259642E-3   -2.760537098776074E-2   -1.331042849669083E-2    2.667516369012796E-2   -4.858816627248252E-3   -2.956976046345922E-2
                        -8.671451956400454E-3   -2.758851035817322E-2   -7.597282600557213E-2    4.613994275567327E-1    1.283227964420500E-2    2.870799141594901E-3   -6.480418794319849E-3    3.162078036994593E-2
                        -1.328518387156148E-2    2.671363086973840E-2    1.280365921397933E-2    2.870732697813907E-3   -8.114923797960111E-2    4.788712133334913E-1   -4.503879386623674E-3   -2.526780309670580E-2
                        -4.841803325734783E-3   -2.954777811524996E-2   -6.503564802467098E-3    3.160729462754254E-2   -4.489639380347126E-3   -2.526382613104351E-2   -9.735717230566461E-2    4.621745457220549E-1

 6.625000000000000E8    -5.269297609782685E-2    4.942610180421919E-1   -2.203067457293303E-2   -8.853017707704329E-3    6.349345131176795E-3    2.821970540710075E-2   -2.227674792193085E-2   -2.376604732244854E-2
                        -2.200603922771493E-2   -8.856687071722743E-3   -6.371817348998231E-2    4.634904684120163E-1    9.829878385054791E-4   -5.191070518536918E-3    1.593668877166399E-2    2.617931387150159E-2
                         6.378558828742741E-3    2.818771738742263E-2    1.037423245996144E-3   -5.175933363989131E-3   -6.500363124963114E-2    4.798073179923985E-1   -1.410329766490129E-2   -8.235506604284550E-3
                        -2.227541040330727E-2   -2.377300205046138E-2    1.592930782860280E-2    2.613617724711618E-2   -1.410307512595413E-2   -8.250307031898359E-3   -7.421026770509886E-2    4.700929727811298E-1

 6.750000000000000E8    -2.010377585454387E-2    4.851503232936164E-1   -1.367878320250951E-2    6.408020396579896E-3    2.082761806405894E-2    1.617108372526310E-2   -3.680853357736020E-2   -4.237579086195722E-3
                        -1.363009588313353E-2    6.406596474329411E-3   -3.580707356883523E-2    4.583196612312179E-1   -5.069658010555921E-3    4.787701589525212E-3    2.650405995917392E-2    6.970957189378213E-3
                         2.083782421473167E-2    1.619709333368852E-2   -5.064470018318662E-3    4.802229154075851E-3   -3.957108196836765E-2    4.744821709066153E-1   -5.080295018710224E-3    6.826652287818042E-4
                        -3.681449505836872E-2   -4.256170252339396E-3    2.648953210829409E-2    6.957904128439591E-3   -5.075233456543505E-3    6.950982242030172E-4   -4.219802491879965E-2    4.605989824592744E-1

 6.875000000000000E8     9.862874071986152E-3    4.598636527729327E-1   -2.051637890372040E-3    6.329824916983832E-3    2.271145612405268E-2    1.645392886504214E-3   -3.161060266492447E-2    2.404157591800598E-2
                        -2.019073886399544E-3    6.286255111718517E-3   -8.370929103102453E-3    4.329821439031226E-1    4.339232426819728E-3    1.187265262034384E-2    2.011212684381869E-2   -9.621306777466953E-3
                         2.274718251746468E-2    1.638661340823551E-3    4.373769815371403E-3    1.188057135390926E-2   -1.411456754225662E-2    4.547812778721357E-1    8.511207924136477E-4   -5.722313868795455E-3
                        -3.157397489505211E-2    2.403445097483535E-2    2.008769249714615E-2   -9.645936815339567E-3    8.321942211016332E-4   -5.707497067564129E-3   -1.710369326335510E-2    4.355045302311603E-1

 7.000000000000000E8     2.433402700094753E-2    4.221995238162085E-1    1.101810333612925E-3   -1.405915617290530E-3    1.998632980799963E-2   -8.999640178263539E-3   -5.768792563773225E-3    3.944290894377818E-2
                         1.047394180328869E-3   -1.395265709916685E-3    3.115929623222023E-4    3.987403902235548E-1    1.594349767329092E-2    5.075933875513115E-3    9.283796020341016E-3   -1.546269704631548E-2
                         2.001776643662004E-2   -9.001418436936370E-3    1.594090565257416E-2    5.015963547772015E-3   -1.842316758751007E-3    4.266336457492776E-1   -7.505978460860504E-3   -1.262192115949990E-2
                        -5.802029698043467E-3    3.946789623937118E-2    9.287947978005102E-3   -1.548583485631331E-2   -7.505000636812170E-3   -1.262525416011538E-2   -7.315013874424567E-3    4.054685354060855E-1

 7.125000000000000E8     1.721268306237635E-2    3.913245325515955E-1   -5.949487265462254E-3   -5.373879838656356E-3    1.248574923616518E-2   -1.945497041023278E-2    2.138653467606024E-2    3.115811893201287E-2
                        -5.966614924601374E-3   -5.323916272483375E-3   -6.032099876307403E-3    3.763170658990408E-1    1.623158818118169E-2   -9.843447939266168E-3    1.445410411541266E-4   -1.543783227828842E-2
                         1.246483313242271E-2   -1.946464081984514E-2    1.624027558118724E-2   -9.887490595702944E-3   -2.925716271578246E-3    4.055420885750181E-1   -1.895695929838323E-2   -4.249498649305233E-3
                         2.137737479014818E-2    3.120225102272133E-2    1.536908828425271E-4   -1.544164432526691E-2   -1.901244918316873E-2   -4.248428313531921E-3   -9.406243985298279E-3    3.847506688859272E-1

 7.250000000000000E8     9.923275978365466E-3    3.803026211863041E-1   -1.141815256534462E-2    1.807641760200100E-3   -1.737391104270346E-3   -2.296182336966378E-2    3.375243982281232E-2    1.009989466684068E-2
                        -1.145239127651876E-2    1.827410818632537E-3   -5.846769304245283E-3    3.684802971203735E-1    2.846627353623561E-3   -1.891427458957981E-2   -6.165579918460856E-3   -1.183807984583212E-2
                        -1.772444945431408E-3   -2.299226346254916E-2    2.844791246076842E-3   -1.894251707272808E-2   -2.740664752042356E-4    3.978066162350135E-1   -1.622370733388658E-2    1.017102891064980E-2
                         3.375332314976504E-2    1.007798710476234E-2   -6.195041239427946E-3   -1.181238836337414E-2   -1.622157436136286E-2    1.012409094471217E-2   -5.571137244211974E-3    3.750548879521283E-1

 7.375000000000000E8     1.687308650625619E-2    3.721828569765292E-1   -6.561055042812237E-3    9.092867793476692E-3   -1.411353517521649E-2   -1.730886064732085E-2    3.229994364304840E-2   -1.177770940686934E-2
                        -6.529531065436468E-3    9.081555017531589E-3    7.869529522341972E-3    3.541417949516703E-1   -1.157744171279401E-2   -1.213071491818984E-2   -9.961743772962169E-3   -7.944632131717574E-3
                        -1.412836594197758E-2   -1.727488279163191E-2   -1.159790782995057E-2   -1.212014459554988E-2    1.628460343887715E-2    3.860080950557286E-1   -4.707885989937815E-3    1.487229985217499E-2
                         3.233150298378754E-2   -1.178779461996930E-2   -9.933337960739363E-3   -7.929365412870511E-3   -4.694382638456985E-3    1.488144941355018E-2    8.949718511792366E-3    3.594646877185075E-1

 7.500000000000000E8     3.087214968389033E-2    3.513378934393556E-1    4.108803573670089E-4    7.934858686052535E-3   -2.120083332204643E-2   -6.280578957730191E-3    1.834106524057464E-2   -2.947634756784604E-2
                         4.111771776975508E-4    7.916103507721595E-3    1.683978994989213E-2    3.227831682499177E-1   -1.177184605939610E-2    2.125282414249647E-3   -1.354851766576939E-2   -2.891097850981281E-3
                        -2.122437472886637E-2   -6.232907751626634E-3   -1.175951771191094E-2    2.127272901502594E-3    3.248897369021750E-2    3.567376260465343E-1    3.266060453125887E-3    9.707648418029430E-3
                         1.834331725342228E-2   -2.949506212539608E-2   -1.358631682790574E-2   -2.899836898656824E-3    3.287344132381936E-3    9.693955597965265E-3    2.124974726387110E-2    3.277851618181115E-1

 7.625000000000000E8     3.190583496719466E-2    3.157105285224415E-1    1.626446856670054E-3    3.351437948962970E-3   -2.112285542791007E-2    7.357723583786581E-3   -4.115944349911332E-3   -3.439191316494179E-2
                         1.633624079989344E-3    3.340264323773478E-3    4.409372758494031E-3    2.878212025913252E-1   -9.018431968392777E-4    5.520139556770469E-3   -1.466936827279769E-2    6.046735793095961E-3
                        -2.111565393941238E-2    7.346809202182924E-3   -9.027031256239337E-4    5.532815134232483E-3    2.893808688471535E-2    3.186896682479154E-1    2.627259876692184E-3    3.751984767602301E-3
                        -4.125315560545138E-3   -3.439502966686274E-2   -1.464857322080058E-2    6.033160817818661E-3    2.630704798908693E-3    3.743057306955749E-3    1.300944940061933E-2    2.872187789573650E-1

 7.750000000000000E8     9.719325610274112E-3    2.901302731996158E-1   -1.957257908414621E-3    2.068571685960253E-3   -1.226144251109288E-2    1.888760089202912E-2   -2.493555764661873E-2   -2.434399077199496E-2
                        -1.926643422357122E-3    2.053265039542403E-3   -2.052500388173788E-2    2.716513575315553E-1    2.249971020125247E-3   -2.478279149958747E-3   -7.839829502597376E-3    1.533464231673134E-2
                        -1.223260870980976E-2    1.894687225341280E-2    2.243218949034602E-3   -2.482935011657340E-3    9.002478208564195E-3    2.959922237499162E-1   -7.771389692475336E-4    4.197461636634760E-3
                        -2.492332737105193E-2   -2.435376998024149E-2   -7.818095970198880E-3    1.537716416831024E-2   -7.600320336968242E-4    4.181423237696331E-3   -1.522089303966648E-2    2.639533269934624E-1

 7.875000000000000E8    -7.817181729995824E-3    2.886130050615075E-1   -3.650266533299017E-3    6.760814022820237E-3    2.420699161922703E-3    2.186648056750987E-2   -3.496528473601439E-2   -2.561288227731989E-3
                        -3.661410091182868E-3    6.770796440803366E-3   -3.490507099552911E-2    2.686788651771517E-1   -5.147576479963042E-3   -5.741880022944469E-3    4.769295806071626E-3    1.687230566763561E-2
                         2.449093255582398E-3    2.184303032765048E-2   -5.149173503985960E-3   -5.747547835449687E-3   -3.194191472849735E-3    2.879081206269305E-1    7.739107995357267E-4    7.595333557110228E-3
                        -3.496637233400916E-2   -2.588882562931426E-3    4.776441731584823E-3    1.686861144439900E-2    7.399052882621595E-4    7.611770801754878E-3   -3.530100289696012E-2    2.621741333632169E-1

 8.000000000000000E8    -6.548746229468399E-3    2.856454820037618E-1    7.538575955236322E-4    1.142537844850113E-2    1.521132101464627E-2    1.450960243695520E-2   -2.734733866208992E-2    2.042399121316953E-2
                         7.801510486654700E-4    1.141999839742615E-2   -4.166238011696163E-2    2.608976778628527E-1   -1.104150807356368E-2    1.520733883979695E-3    1.519867526737667E-2    8.261289087391155E-3
                         1.524418708128540E-2    1.447372402730275E-2   -1.104081921705614E-2    1.509656716523051E-3   -8.246323848804287E-3    2.743215641863889E-1    4.765662651960274E-3    7.697428753134825E-3
                        -2.735178515324823E-2    2.045651652770496E-2    1.521755063593009E-2    8.226067096479465E-3    4.758071654579071E-3    7.650490870977562E-3   -3.990273152462163E-2    2.582152969606852E-1

 8.125000000000000E8    -5.806089788408958E-3    2.658142642575645E-1    9.190692787574874E-3    1.203107061749888E-2    1.935152960928252E-2    5.848818062647476E-4   -7.596006640652209E-3    3.135788025997500E-2
                         9.204815037296308E-3    1.202903513934261E-2   -5.361660889798221E-2    2.480177199135075E-1   -6.603089155816292E-3    1.086800667660987E-2    1.467705166044702E-2   -5.822196994051448E-3
                         1.933789924996605E-2    6.016868007132658E-4   -6.568858260567367E-3    1.088209647378103E-2   -2.124415230144914E-2    2.548937218489230E-1    8.800303192381079E-3    6.092599149677658E-3
                        -7.575046513166829E-3    3.135856954236205E-2    1.462961512481740E-2   -5.861356180791656E-3    8.812914892878658E-3    6.102188825506059E-3   -4.600394234197243E-2    2.405821294013987E-1

 8.250000000000000E8    -2.276505851196177E-2    2.410310427007259E-1    1.730562998354022E-2    3.591057093220571E-3    1.263964537485423E-2   -1.073911503015257E-2    1.267168073504537E-2    2.787500376470168E-2
                         1.733670305136983E-2    3.597250351896876E-3   -7.292235506635078E-2    2.403818467665967E-1    4.025682493258365E-3    1.226279836560189E-2    3.213183974892153E-3   -1.224215000982982E-2
                         1.259535067562904E-2   -1.076047536086618E-2    4.044572960951081E-3    1.226179806710915E-2   -4.525435494565308E-2    2.413773470261638E-1    1.217679268942295E-2   -1.679718288287987E-4
                         1.269275072610078E-2    2.788954050586618E-2    3.208494058477221E-3   -1.222024328983710E-2    1.217450263896238E-2   -1.516262704678678E-4   -7.008270512074231E-2    2.217642516001026E-1

 8.375000000000000E8    -5.358363769905627E-2    2.299224159026141E-1    1.381820099821607E-2   -8.780585858211442E-3    2.201562165236801E-3   -1.286876228685597E-2    2.571646756332588E-2    1.383086894095418E-2
                         1.387809608171371E-2   -8.695176925310534E-3   -9.144195744777915E-2    2.412134071916255E-1    1.112822802084939E-2    3.973629136269706E-3   -5.801129607924256E-3   -6.480405895518362E-3
                         2.190669438969774E-3   -1.285700770423063E-2    1.112014610432339E-2    3.969204692698161E-3   -7.221997178336362E-2    2.411289456799623E-1    7.443559134888123E-3   -6.829543015541459E-3
                         2.573001165859396E-2    1.381264481706234E-2   -5.820297735827664E-3   -6.451594616936839E-3    7.404426797219389E-3   -6.833871626982763E-3   -1.036735509572495E-1    2.220034850649834E-1

 8.500000000000000E8    -8.045038631411415E-2    2.367654881699812E-1    3.912493596731052E-3   -1.090359767258287E-2   -4.066855950268154E-3   -8.997319466061048E-3    2.813982318415530E-2   -3.808668352670075E-3
                         3.892826032717796E-3   -1.093944189036969E-2   -1.054587134969271E-1    2.461405960955510E-1    7.284637524013609E-3   -5.606068235525356E-3   -4.648140538556737E-3    1.220536720640371E-3
                        -4.042723580190226E-3   -9.040830623251811E-3    7.276654379840802E-3   -5.617906929542215E-3   -9.154025006225464E-2    2.513978987109383E-1    1.806467317916048E-3   -4.623848142229468E-3
                         2.815434226151642E-2   -3.793131573247511E-3   -4.638002977198409E-3    1.228873664075738E-3    1.809272531541377E-3   -4.632608572961214E-3   -1.247447757191252E-1    2.396143571559471E-1

 8.625000000000000E8    -9.319482921036083E-2    2.480761228587249E-1    2.755273124505049E-4   -6.605933040721353E-3   -6.445186218843777E-3   -4.748524602144435E-3    2.060324371365596E-2   -2.034072007583504E-2
                         3.094171570087766E-4   -6.589744976158930E-3   -1.151543015763750E-1    2.516374936516051E-1   -1.285863832745585E-3   -5.519790517763142E-3    3.733113156495693E-4    2.125938951989967E-3
                        -6.454696795876178E-3   -4.757793523740833E-3   -1.278163817068793E-3   -5.498145390324997E-3   -1.006768341915763E-1    2.628554421727042E-1    3.879582560313134E-3   -1.948285435510080E-3
                         2.060131132720833E-2   -2.033978500951178E-2    3.688526697080116E-4    2.135918292097398E-3    3.844341153726242E-3   -1.915746944790573E-3   -1.282702302473568E-1    2.537520586697957E-1

 8.750000000000000E8    -1.005867699370600E-1    2.519788636748694E-1    1.592426239883303E-3   -5.396714477728612E-3   -6.636867427457943E-3   -4.323372585937980E-4    2.673275974018565E-3   -2.926644005217586E-2
                         1.596515698723628E-3   -5.387266923642100E-3   -1.231666748828270E-1    2.551475179644123E-1   -2.780329610596285E-3    5.710116722020760E-4    1.778941405911861E-3   -8.362963322350614E-4
                        -6.619698944795738E-3   -4.423736072708618E-4   -2.783670800617011E-3    5.508776887316139E-4   -1.043650960963218E-1    2.694663541195296E-1    6.308642218272041E-3   -5.528362609526431E-3
                         2.654543167699681E-3   -2.926544771278466E-2    1.743822785673683E-3   -8.484741063664877E-4    6.317766341138583E-3   -5.510553790920967E-3   -1.310985423402645E-1    2.552337754707948E-1

 8.875000000000000E8    -1.136364862144478E-1    2.541475983441335E-1    1.324486112384014E-3   -8.442209746616601E-3   -4.371728844950682E-3    2.335357769630258E-3   -1.665880706283855E-2   -2.314890230886053E-2
                         1.345902357252362E-3   -8.457528141683813E-3   -1.334984290908592E-1    2.574835755074285E-1    1.318625195385273E-3    2.298590490656568E-3    1.601399511293622E-4   -2.491737303627243E-3
                        -4.368285162626995E-3    2.347744789119487E-3    1.322834549652776E-3    2.287471407924465E-3   -1.098124237354314E-1    2.712157789982796E-1    3.271879031777292E-3   -1.111115822647885E-2
                        -1.665201525763618E-2   -2.314354766334791E-2    1.679661507450274E-4   -2.479748963620453E-3    3.236176305243967E-3   -1.108127044489336E-2   -1.443385548796075E-1    2.566402752539376E-1

 9.000000000000000E8    -1.293531546373087E-1    2.646851838898626E-1   -4.156186823486470E-3   -1.067063982208063E-2   -2.260011146281134E-3    2.519510492052814E-3   -2.643967644162922E-2   -6.797496468044464E-3
                        -4.139006002741715E-3   -1.069799851521792E-2   -1.480420877430905E-1    2.639052821458119E-1    3.255892246209206E-3   -7.009952388549873E-4   -1.674599730971250E-3   -2.372432113894342E-3
                        -2.255978783183899E-3    2.514665090582458E-3    3.297853483280548E-3   -6.995137480940208E-4   -1.210036346030569E-1    2.753914457053800E-1   -4.588369047435055E-3   -1.240206226340050E-2
                        -2.641195452588966E-2   -6.796004078608771E-3   -1.680236772829919E-3   -2.384717337529266E-3   -4.567980621274509E-3   -1.237423475366290E-2   -1.589679686923742E-1    2.697282379850765E-1

 9.125000000000000E8    -1.381430634212282E-1    2.832750564346873E-1   -1.048697019089514E-2   -6.755766508711413E-3   -1.872419850709225E-3    2.389912397708964E-3   -2.368302228279429E-2    1.130265789047604E-2
                        -1.048499475869219E-2   -6.763942200483509E-3   -1.599772961652309E-1    2.790674552972967E-1    1.131512571744244E-3   -3.144130621676261E-3   -3.229368008986997E-3   -1.251077898209005E-3
                        -1.889051251417609E-3    2.374832451594346E-3    1.124339758194717E-3   -3.163464559883302E-3   -1.305079626703415E-1    2.885544518821059E-1   -1.073369687038459E-2   -7.029560824969188E-3
                        -2.369270279653270E-2    1.132381395099428E-2   -3.216174979531827E-3   -1.225779394009469E-3   -1.073429191081668E-2   -7.021831259881176E-3   -1.626479505918895E-1    2.890862058481959E-1

 9.250000000000000E8    -1.369138710277106E-1    3.012404726474323E-1   -1.212404317104585E-2    5.545401979971703E-4   -1.478273223051775E-3    3.781945945590472E-3   -9.874014527620958E-3    2.292596253857690E-2
                        -1.211991921440392E-2    5.498867613210718E-4   -1.625723195764696E-1    2.965398601687325E-1   -1.431802598477616E-3   -2.009121541681558E-3   -3.850863822786476E-3    1.249553887805969E-3
                        -1.504443557320700E-3    3.765125518312904E-3   -1.390268949455650E-3   -2.006115253225760E-3   -1.303271764680200E-1    3.038530655956084E-1   -1.153183581350638E-2    7.534985200907820E-6
                        -9.888244062023889E-3    2.291583612351940E-2   -3.877073505761341E-3    1.224757660747737E-3   -1.151883979313735E-2    7.672282814831792E-6   -1.569048439407851E-1    3.024288444681548E-1

 9.375000000000000E8    -1.305190409577838E-1    3.124852866650102E-1   -8.511422194490397E-3    6.973063826613439E-3    1.158499588501398E-3    5.095452780905725E-3    7.362606525713248E-3    2.177368500298048E-2
                        -8.526211685989781E-3    7.026395606407781E-3   -1.594533612292444E-1    3.089756774523642E-1   -1.189550515452398E-3   -1.075923018078656E-4   -2.104594816078679E-3    3.536763817327376E-3
                         1.157526356912917E-3    5.093892115028289E-3   -1.183086249079658E-3   -1.228200512307998E-4   -1.246199481910952E-1    3.121218785488372E-1   -8.202985000658134E-3    5.552691109337159E-3
                         7.364568810078896E-3    2.178481480727119E-2   -2.078693648023377E-3    3.560478780645771E-3   -8.209947461386490E-3    5.534447947741343E-3   -1.514695301060167E-1    3.071399022758567E-1

 9.500000000000000E8    -1.258730894200971E-1    3.170217507292735E-1   -1.540282072539517E-3    8.747946946496882E-3    4.939146661507320E-3    3.468733920170440E-3    1.746331309084298E-2    9.878731269857581E-3
                        -1.521317596073416E-3    8.726201465726547E-3   -1.569102498771032E-1    3.169478833486909E-1   -1.118835224476507E-4    2.896530223003263E-4    6.443561112376992E-4    3.674834428512545E-3
                         4.950437922166249E-3    3.458834547471927E-3   -9.808696389528871E-5    2.979664790382431E-4   -1.225212602288551E-1    3.138743888193530E-1   -2.405667296525885E-3    6.874272959384631E-3
                         1.745250328198007E-2    9.864527673817694E-3    6.270217066697194E-4    3.672616225251417E-3   -2.415194436791083E-3    6.864536821669695E-3   -1.519455822020238E-1    3.089623533302899E-1

 9.625000000000000E8    -1.265364364357000E-1    3.204087588397781E-1    3.148456943191938E-3    4.620339856765466E-3    6.114131669752072E-3   -1.412635543073297E-3    1.617081064603161E-2   -2.765763249184928E-3
                         3.173819285509415E-3    4.618690527444426E-3   -1.559536923754540E-1    3.248355896866552E-1    7.077150623827703E-4   -1.137756987786597E-4    2.135975572092230E-3    1.927739208924066E-3
                         6.109973443834966E-3   -1.425159775657514E-3    7.428702568280164E-4   -1.155134313522292E-4   -1.266609511517218E-1    3.174598301737836E-1    8.462276731819440E-4    3.683585312220719E-3
                         1.618052998768714E-2   -2.782304726933489E-3    2.150868452642381E-3    1.911585790460733E-3    8.571267107174541E-4    3.680127356851229E-3   -1.565711739856135E-1    3.149347295734062E-1

 9.750000000000000E8    -1.287428248406613E-1    3.278419486494653E-1    1.732839725149848E-3    7.165855389189194E-6    2.362938297931799E-3   -5.256163727243013E-3    9.620971039754584E-3   -8.912312544517031E-3
                         1.734562317595040E-3    2.726944187131831E-5   -1.538608716817816E-1    3.344512990448735E-1    1.184410152091732E-3   -1.292653403215580E-3    1.603961761738715E-3    3.569630082401528E-4
                         2.375821930302444E-3   -5.276009735220563E-3    1.180913297686269E-3   -1.263966332153790E-3   -1.301204950040120E-1    3.276106506901741E-1   -4.458957697999627E-4    1.154872692269984E-3
                         9.611806718815879E-3   -8.910878804205368E-3    1.603108234289647E-3    3.516877272470617E-4   -4.457935887128460E-4    1.139848244480007E-3   -1.581196829043094E-1    3.264202917205807E-1

 9.875000000000000E8    -1.267856665781168E-1    3.383292369404797E-1   -1.730076924176599E-3    7.935722388830946E-4   -2.584313894956031E-3   -3.816468866377684E-3    3.897798174000123E-3   -1.077324720850363E-2
                        -1.727771427258606E-3    7.877534131044823E-4   -1.480499076221768E-1    3.440130829757822E-1    4.013817945733375E-4   -3.180774048961806E-3    6.764360658924852E-4    9.106997632080622E-4
                        -2.595244014701199E-3   -3.813681816324378E-3    3.982846841784061E-4   -3.183346411673322E-3   -1.263379693541829E-1    3.398854810066103E-1   -2.107758438686737E-3    2.421737919463803E-3
                         3.899492924933892E-3   -1.077669602682356E-2    6.678364611501342E-4    8.839511841496892E-4   -2.104522973618817E-3    2.415118673271642E-3   -1.530491992266539E-1    3.381099994185240E-1

 1.000000000000000E9    -1.196730702392886E-1    3.462532997041042E-1   -7.240977769060356E-4    4.108530126401595E-3   -3.044911619450264E-3    6.048871282504037E-4   -1.794688172042018E-3   -1.107480859250399E-2
                        -7.472160288113548E-4    4.091662100852917E-3   -1.395180551135714E-1    3.496744210405799E-1   -2.911282796042844E-3   -4.111909304146604E-3    2.250366492335402E-3    2.037737079921915E-3
                        -3.050288588218047E-3    5.904155825553529E-4   -2.944418413019816E-3   -4.121325092489540E-3   -1.171842311332601E-1    3.467719436146926E-1   -6.151591245582009E-4    4.542327447378915E-3
                        -1.797801126368990E-3   -1.108989410944828E-2    2.293214419823549E-3    2.011780771805825E-3   -6.251191596161825E-4    4.535032543110247E-3   -1.439087228235837E-1    3.442794207329380E-1

 1.012500000000000E9    -1.116326217968741E-1    3.491573567813659E-1    3.098579106725232E-3    3.559198193788709E-3    2.056823104660770E-4    2.011151615978500E-3   -7.480437360828077E-3   -8.293363681800482E-3
                         3.126271465428478E-3    3.559970125741967E-3   -1.325462323978336E-1    3.503865856268182E-1   -6.487434322161098E-3   -8.616610933627171E-4    5.062513724208435E-3   -1.473772637330468E-4
                         2.000795512132146E-4    2.022047574856534E-3   -6.493118014620269E-3   -8.300689945063795E-4   -1.094338245542947E-1    3.472395906729800E-1    2.260264902486872E-3    3.893675299568605E-3
                        -7.503266563591141E-3   -8.254158564080311E-3    5.052014769298237E-3   -1.551291439251500E-4    2.270562803376111E-3    3.895488229678386E-3   -1.369940045052103E-1    3.442978241372108E-1

 1.025000000000000E9    -1.071607307702429E-1    3.491141350792409E-1    3.867980580955942E-3   -2.986194163936143E-4    2.010994021998861E-3   -3.253119231066067E-4   -1.058383614759783E-2   -2.645984137573307E-3
                         3.888417533761608E-3   -3.170110775788102E-4   -1.305805311646014E-1    3.492573793101518E-1   -5.307276723495069E-3    4.487004566412764E-3    4.235766197434440E-3   -4.802117564804196E-3
                         2.007622985178183E-3   -2.995795121537296E-4   -5.318009709124862E-3    4.470609114766381E-3   -1.070362522545867E-1    3.458110751628979E-1    2.844592703932836E-3    1.320302171504805E-3
                        -1.058554577769253E-2   -2.691308600479162E-3    4.231578306569170E-3   -4.821306038129679E-3    2.853603930966754E-3    1.301684547212094E-3   -1.364221880519020E-1    3.431007644418534E-1

 1.037500000000000E9    -1.061995478415080E-1    3.511606565533577E-1    9.259409051137469E-4   -2.214602042825961E-3    3.776195595959455E-4   -2.518382706751648E-3   -1.019260499855312E-2    3.575503188722505E-3
                         9.463784561234983E-4   -2.251846747010093E-3   -1.325287282248289E-1    3.510999856104051E-1   -5.953842105096433E-4    6.114001456531433E-3   -5.757142885212063E-4   -6.939530585389759E-3
                         3.761280064792379E-4   -2.536191326335257E-3   -5.837832661651766E-4    6.111007304122362E-3   -1.077949245725979E-1    3.480739360980578E-1    1.193196815465783E-3    3.304398696125904E-4
                        -1.017728369596728E-2    3.594301185250761E-3   -5.713249101907279E-4   -6.950999327908328E-3    1.209509150335308E-3    3.222501582587655E-4   -1.388081252245282E-1    3.467739832139238E-1

 1.050000000000000E9    -1.039339476411323E-1    3.564606552618694E-1   -1.568279395771337E-3   -6.036362792959137E-4   -2.254966912954386E-3   -1.815111698925911E-3   -6.381231571480637E-3    8.872064051777139E-3
                        -1.586198947540985E-3   -6.377090440044236E-4   -1.334490098573601E-1    3.567326924552355E-1    2.412164224222902E-3    3.904475741803286E-3   -5.160279691858352E-3   -4.527825029630481E-3
                        -2.283945759329587E-3   -1.848919196384565E-3    2.419772804702931E-3    3.910438161072575E-3   -1.062155933671340E-1    3.531893090958453E-1    4.400592505702400E-4    1.602012591714407E-3
                        -6.414108970238759E-3    8.855202171278111E-3   -5.149241723780394E-3   -4.525760896687046E-3    4.522379550466802E-4    1.608869213632689E-3   -1.380118435624502E-1    3.533650663844566E-1

 1.062500000000000E9    -9.883505070773206E-2    3.604407153186452E-1   -1.381094076733941E-3    1.955252062364782E-3   -2.822024246138203E-3    7.646341351126688E-4    2.793924097777705E-4    1.104477737978841E-2
                        -1.423485152716914E-3    1.953486376905375E-3   -1.313590124550184E-1    3.618933310575748E-1    2.462246447790997E-3    1.793119028822716E-3   -6.228732074692893E-3    9.803374142039364E-5
                        -2.830553243849284E-3    7.825321746084599E-4    2.457089517590039E-3    1.777761979601677E-3   -1.023817615254508E-1    3.563443411613785E-1    1.775235849407714E-3    2.674197107309588E-3
                         2.464766956696649E-4    1.106404852078965E-2   -6.229059733706560E-3    7.521602909346984E-5    1.775996255813544E-3    2.671601249219597E-3   -1.347100876800019E-1    3.576774387284863E-1

 1.075000000000000E9    -9.438956626284477E-2    3.608339951665190E-1    5.709613649103656E-4    3.427143882670419E-3   -1.057755378753447E-3    2.468409965507649E-3    7.033666577125727E-3    8.295483840291180E-3
                         5.572435119200536E-4    3.387222480899081E-3   -1.296887435160369E-1    3.647819468749813E-1    1.925712522820074E-3    1.550878494896609E-3   -4.065575775076989E-3    3.361177019232303E-3
                        -1.068023628693208E-3    2.472995726662824E-3    1.932947282369876E-3    1.552586608916686E-3   -1.004642154918343E-1    3.569057875023600E-1    3.755562691221517E-3    2.202774780719942E-3
                         7.021461085409152E-3    8.281520104308510E-3   -4.072383625487472E-3    3.353726512758467E-3    3.762092885954246E-3    2.206922286331420E-3   -1.331935234247596E-1    3.595382612806876E-1

 1.087500000000000E9    -9.336572614446899E-2    3.591732105325971E-1    3.267206658827945E-3    3.134110827263544E-3    1.143602703463765E-3    2.074991426658835E-3    1.002527105934532E-2    1.869393910348020E-3
                         3.289072671074330E-3    3.121160857193187E-3   -1.306802762131973E-1    3.683401234052793E-1    2.982242166704854E-3    1.836601211173037E-3   -1.168338886453760E-3    4.119315583914636E-3
                         1.160273115950011E-3    2.058312381761254E-3    2.967995037124173E-3    1.880835600938632E-3   -1.018556891354140E-1    3.581196770032626E-1    5.284500207752074E-3    2.485114093921248E-4
                         1.002908041364224E-2    1.872262341358430E-3   -1.165081281101322E-3    4.144530844125683E-3    5.279445620351359E-3    2.494916312173830E-4   -1.346300002411762E-1    3.622249604383045E-1

 1.100000000000000E9    -9.634019080052313E-2    3.587313562337078E-1    5.275358658558059E-3    6.534327350435691E-4    2.032617877679993E-3    5.242546228931304E-6    8.248608886850452E-3   -4.259873212825283E-3
                         5.295451786016757E-3    6.611457813275792E-4   -1.319225779156128E-1    3.751280461390260E-1    4.862449645776587E-3    3.457420838067462E-4    8.603902622420292E-4    3.231818715977686E-3
                         2.027735390250026E-3    5.448117358580451E-6    4.886956857224113E-3    3.530985424562462E-4   -1.045626094067771E-1    3.623998294862218E-1    5.199046357930464E-3   -2.666565629194117E-3
                         8.261277635987871E-3   -4.279903123722744E-3    8.322751494214520E-4    3.229999343324947E-3    5.219506487193931E-3   -2.664823642496737E-3   -1.371008532664912E-1    3.681565270253512E-1

 1.112500000000000E9    -1.006840431120734E-1    3.623047241943947E-1    4.778471022068599E-3   -2.597686789178800E-3    5.443557174824227E-4   -1.711616776189241E-3    3.689428045702634E-3   -7.527973367583952E-3
                         4.803874583144120E-3   -2.618160892502889E-3   -1.305310374828614E-1    3.837540320429070E-1    5.010894041224473E-3   -3.045146688055723E-3    1.347523459328899E-3    2.000145714015246E-3
                         5.100299064660105E-4   -1.717843887836526E-3    4.998576312180065E-3   -3.026714775571311E-3   -1.056269314338116E-1    3.692918817641025E-1    3.243278348955651E-3   -4.939290383683683E-3
                         3.694261241023660E-3   -7.523517569444189E-3    1.345002691579960E-3    2.001269534779625E-3    3.250353423788702E-3   -4.946576510144186E-3   -1.373136951378608E-1    3.769376663898906E-1

 1.125000000000000E9    -1.029573767324982E-1    3.689804506395632E-1    2.398610559862970E-3   -4.201335590422457E-3   -1.732952665969804E-3   -8.673414319198118E-4   -1.142489665543215E-3   -7.446312186911586E-3
                         2.367254367073949E-3   -4.202994938772462E-3   -1.274515555410950E-1    3.912979714559651E-1    2.333576894950297E-3   -5.691117218465186E-3    1.314392324393216E-3    1.828518379314816E-3
                        -1.755837319624795E-3   -8.365796750494855E-4    2.363974745050280E-3   -5.708224361639687E-3   -1.044223062041491E-1    3.764996507182646E-1    5.491876737252280E-4   -5.529167290492160E-3
                        -1.188566515847257E-3   -7.420533835593071E-3    1.317423815294605E-3    1.807475844224683E-3    5.346843263751649E-4   -5.520463591569647E-3   -1.347865690419191E-1    3.853396767388551E-1

 1.137500000000000E9    -1.029532579607974E-1    3.758993839693274E-1    5.642600737916711E-4   -3.778546137675368E-3   -1.639091839654276E-3    1.736324758806182E-3   -4.585105922339340E-3   -5.034996849143831E-3
                         5.706408809342522E-4   -3.757597052222369E-3   -1.248342569522525E-1    3.977385131873857E-1   -1.349075619495336E-3   -5.932195804890810E-3    2.502145685871965E-3    2.099861873787500E-3
                        -1.642780078963959E-3    1.763274218884104E-3   -1.363659050945506E-3   -5.918715996916548E-3   -1.023486200095400E-1    3.827725665416766E-1   -1.617643403278031E-3   -4.637436043300999E-3
                        -4.600591272666916E-3   -5.022574658503320E-3    2.500610105906703E-3    2.099520293222645E-3   -1.622234933210128E-3   -4.652160390954653E-3   -1.320956538632028E-1    3.919892175674485E-1

 1.150000000000000E9    -1.026470703635154E-1    3.825502028982411E-1    1.260800004010966E-4   -3.433167080600296E-3    9.912694664505931E-4    2.704893798545140E-3   -6.099800902139668E-3   -1.588262048975434E-3
                         1.132022592363928E-4   -3.438379667847289E-3   -1.230920982235374E-1    4.043430756700220E-1   -4.186525887942233E-3   -3.802324975775439E-3    4.575372324000062E-3    4.328246404722905E-4
                         9.635364238637938E-4    2.711422172654149E-3   -4.183172332786294E-3   -3.799167311765606E-3   -1.004953726562061E-1    3.887739077396055E-1   -2.658872496562387E-3   -3.281660010670196E-3
                        -6.109476094428903E-3   -1.555891780313187E-3    4.584117408688490E-3    4.760336859947020E-4   -2.653519658974402E-3   -3.274867705880524E-3   -1.307068587606181E-1    3.982919807039829E-1

 1.162500000000000E9    -1.031194656364669E-1    3.901425582372171E-1   -5.723468255630197E-4   -4.235707099418214E-3    2.985624327821468E-3    7.652996477870383E-4   -5.537504568995683E-3    1.888413533141554E-3
                        -5.723570849783143E-4   -4.222446046300604E-3   -1.215325943544833E-1    4.117294765114961E-1   -4.810139073906236E-3   -6.450962454527661E-4    4.543075438779667E-3   -3.234812542114589E-3
                         2.977326201218221E-3    7.618673447297092E-4   -4.829001522146782E-3   -6.624612463834811E-4   -9.928331226981649E-2    3.952153109075606E-1   -3.037819723619554E-3   -2.306547037736010E-3
                        -5.529555510487535E-3    1.861065087237234E-3    4.526849668696515E-3   -3.211847643262706E-3   -3.014430809923303E-3   -2.331967921700216E-3   -1.306064647813221E-1    4.061922715286148E-1

 1.175000000000000E9    -1.034824564848098E-1    4.003280729625436E-1   -2.816680012011331E-3   -4.702830811068262E-3    2.379660219814976E-3   -1.731012620734453E-3   -3.408546750283075E-3    4.213160920172822E-3
                        -2.824902877476010E-3   -4.662111234997916E-3   -1.199753460314904E-1    4.198958233001222E-1   -3.455666423343506E-3    1.464887108554669E-3    1.194137191164635E-3   -5.719281656479166E-3
                         2.370760910012991E-3   -1.721728268586935E-3   -3.470249309308599E-3    1.461071004735942E-3   -9.835772599167593E-2    4.030850916123134E-1   -3.609760959507455E-3   -1.624937258786021E-3
                        -3.401820768503182E-3    4.250574375338836E-3    1.191719655337349E-3   -5.730064226932294E-3   -3.595477316929997E-3   -1.634777381342521E-3   -1.297277034861062E-1    4.167113694691778E-1

 1.187500000000000E9    -1.017479714216920E-1    4.126213619443377E-1   -5.366707773563624E-3   -3.014020953586800E-3    3.755759368850197E-4   -2.578168289791382E-3   -6.522430280342495E-4    5.107178146060696E-3
                        -5.386495033552125E-3   -3.002761850609589E-3   -1.180195005955036E-1    4.294211626667805E-1   -1.992471642010014E-3    1.801253773639416E-3   -2.820650022146225E-3   -4.893627456806203E-3
                         3.716106394638538E-4   -2.609217220219319E-3   -1.965214358148673E-3    1.813476594191877E-3   -9.659106049676751E-2    4.127188147300933E-1   -4.377129619540991E-3   -3.198735231455501E-4
                        -6.531026475191577E-4    5.152312507090505E-3   -2.806705473829185E-3   -4.892227255972522E-3   -4.399180587900457E-3   -3.419738082828277E-4   -1.263986104156512E-1    4.288634677187037E-1

 1.200000000000000E9    -9.713926253253755E-2    4.250517639325014E-1   -6.312127174757696E-3    2.438562813473726E-4   -1.170442058817728E-3   -1.754993032482481E-3    2.149759008985066E-3    4.619856786769398E-3
                        -6.301740114267931E-3    2.380454584561919E-4   -1.144450184325280E-1    4.405476416637391E-1   -1.697189263186688E-3    1.627506667717568E-3   -4.729482782525266E-3   -1.805498189622037E-3
                        -1.177037696929593E-3   -1.774784559252894E-3   -1.655109912187141E-3    1.664525323229087E-3   -9.306496410550701E-2    4.231551048037439E-1   -4.314837726793221E-3    1.673541971797633E-3
                         2.135188298311848E-3    4.600108529894486E-3   -4.730917282273605E-3   -1.840097307090728E-3   -4.330755498727780E-3    1.644458790342824E-3   -1.204840525974828E-1    4.405756224720757E-1

 1.212500000000000E9    -9.092889546638204E-2    4.361205565521106E-1   -5.078150823115342E-3    3.111490272384308E-3   -1.517466192909188E-3   -5.709268070647180E-4    4.279537605131467E-3    2.563895568941953E-3
                        -5.057696817978305E-3    3.118854798391113E-3   -1.085254533252869E-1    4.518883484003519E-1   -1.652081557848852E-3    2.514700733815514E-3   -4.191835281615562E-3    1.103427017529826E-3
                        -1.499345884869796E-3   -5.445265054089237E-4   -1.662853455058578E-3    2.518757177611649E-3   -8.813391298213269E-2    4.330298112503234E-1   -2.988451600253478E-3    3.362358876722359E-3
                         4.316723678021921E-3    2.578937266070408E-3   -4.195713785377152E-3    1.127177299696670E-3   -3.018786605754902E-3    3.360412953188956E-3   -1.133711830600663E-1    4.512712895139928E-1

 1.225000000000000E9    -8.428911312157852E-2    4.461123656848688E-1   -2.790803061147033E-3    4.497503520034523E-3   -1.006076652943544E-3    7.635430018233534E-5    4.843171059184847E-3   -3.680582636424039E-4
                        -2.778476638076763E-3    4.521163692713457E-3   -1.015167050275878E-1    4.631424782548100E-1   -3.278962326376088E-4    3.803427519194682E-3   -2.442552833195584E-3    2.664135530581609E-3
                        -1.023286913683256E-3    5.284029935945268E-5   -3.428946363350234E-4    3.775934554181357E-3   -8.308247749025366E-2    4.427231674744984E-1   -1.026880756105159E-3    3.867174838547904E-3
                         4.823446933679433E-3   -3.462140188791697E-4   -2.446644197360984E-3    2.675178473638441E-3   -1.006731177469599E-3    3.870728780459436E-3   -1.058539671304548E-1    4.618717000232143E-1

 1.237500000000000E9    -7.738051260458227E-2    4.563330226683088E-1   -7.359992878388752E-4    4.535661025000638E-3   -7.754902187993096E-4    1.138718556558968E-5    3.608907105946391E-3   -2.828931967155547E-3
                        -7.301163121720491E-4    4.554383970684807E-3   -9.376260994947912E-2    4.751296246323437E-1    2.149469469466226E-3    3.649344418170890E-3   -7.705006081687800E-4    2.896168874514860E-3
                        -7.883452733693179E-4    2.812304672623704E-5    2.132677381681201E-3    3.626557698966712E-3   -7.729518617070492E-2    4.535345219057842E-1    4.070555289353296E-4    3.202167396940327E-3
                         3.593259784644990E-3   -2.814873989376572E-3   -8.051586338649639E-4    2.929154250531025E-3    4.199662983047265E-4    3.183916769231044E-3   -9.732383010648621E-2    4.731600976462484E-1

 1.250000000000000E9    -6.901060285869043E-2    4.675231170710445E-1    6.601215674959071E-4    4.069879230280677E-3   -1.205479799549435E-3    1.455211513378124E-4    1.471519592582366E-3   -4.149445916924239E-3
                         6.339252400999869E-4    4.070872021510380E-3   -8.398210888935365E-2    4.877927321980108E-1    3.804354009223332E-3    1.560173498163309E-3    3.218055330550572E-4    2.672991172382998E-3
                        -1.155310020257637E-3    1.258469067015357E-4    3.816978943186679E-3    1.566842544253303E-3   -6.920531019899290E-2    4.653928172833985E-1    8.782482137837175E-4    2.413892272813201E-3
                         1.473547252316287E-3   -4.165387462651078E-3    3.238689432271249E-4    2.694850846120218E-3    8.795888284550100E-4    2.426271225809474E-3   -8.678466829964730E-2    4.844528690664159E-1

 1.262500000000000E9    -5.771738970638064E-2    4.787418147178921E-1    1.809956566117059E-3    3.630899943943919E-3   -1.457887968951313E-3    9.906831214325218E-4   -9.998243496113421E-4   -4.260110485325685E-3
                         1.794510700062726E-3    3.637394120569903E-3   -7.106490056936293E-2    4.993010320113900E-1    3.502840926400913E-3   -8.498342581807879E-4    1.295748426261019E-3    2.409878758055151E-3
                        -1.448774695534118E-3    9.881760918514120E-4    3.491873123597706E-3   -8.462789208683666E-4   -5.788045297373144E-2    4.766423759995784E-1    1.111808163795654E-3    2.237222319730111E-3
                        -1.011066848785659E-3   -4.256503295741261E-3    1.273437214924073E-3    2.374503075277362E-3    1.102080606012366E-3    2.232824276282624E-3   -7.384022679996598E-2    4.941722656646199E-1

 1.275000000000000E9    -4.392516940475956E-2    4.884531368565030E-1    3.058610596754406E-3    2.845711759161987E-3   -7.076585664524116E-4    2.160730088933574E-3   -3.272223990134208E-3   -2.965468859414470E-3
                         3.062208115053778E-3    2.858585279490271E-3   -5.634266532900953E-2    5.081913036768357E-1    1.980108874721111E-3   -2.081767106952871E-3    2.412080357533462E-3    1.797442869918870E-3
                        -7.173355972424139E-4    2.176133650832523E-3    1.964367361494363E-3   -2.092058931055289E-3   -4.449920748230549E-2    4.855195124727675E-1    1.814725660501246E-3    2.174797966949206E-3
                        -3.287668506364732E-3   -2.983999442195809E-3    2.411894540288438E-3    1.765735369319731E-3    1.821031467840700E-3    2.147499034206344E-3   -6.002774258506584E-2    5.013722291762061E-1

 1.287500000000000E9    -2.910044411881629E-2    4.962457320295622E-1    4.029812797706489E-3    1.318398600733412E-3    1.001132991978823E-3    2.442329409040404E-3   -4.397026115742124E-3   -4.663111193173087E-4
                         4.041201872033716E-3    1.331258499875109E-3   -4.146667475082422E-2    5.146529837635584E-1    6.541180995834715E-4   -1.950467214241524E-3    3.294043200644701E-3    3.302552453742928E-4
                         1.014361594857959E-3    2.429039199521565E-3    6.560151140192938E-4   -1.988370879219170E-3   -3.088194490051948E-2    4.922305052626929E-1    2.742178417703200E-3    1.480749849596389E-3
                        -4.394835218426567E-3   -4.578250860348332E-4    3.276058927218428E-3    3.200381939265720E-4    2.766755262292472E-3    1.449961674247646E-3   -4.649405032153455E-2    5.069592994631990E-1

 1.300000000000000E9    -1.406846903782693E-2    5.027200526952644E-1    4.089458148215991E-3   -6.331241786947849E-4    2.475539893405815E-3    1.237966342154176E-3   -3.703772802629859E-3    2.242254713943112E-3
                         4.092330144730805E-3   -6.313917846179727E-4   -2.672733455804613E-2    5.196730825476502E-1    1.045748804390089E-4   -1.592726414967950E-3    3.102505637008650E-3   -1.714077863545964E-3
                         2.467339697598217E-3    1.253412401065770E-3    1.284589259047906E-4   -1.592496174798019E-3   -1.755751349590962E-2    4.980628859371292E-1    3.190174983574187E-3    1.825309891750952E-4
                        -3.687385253543987E-3    2.250688321699124E-3    3.108435024352655E-3   -1.727553798567870E-3    3.162070882182791E-3    1.896785804308666E-4   -3.330330797086822E-2    5.120928861562088E-1

 1.312500000000000E9     1.121520361703361E-3    5.080657216778972E-1    3.029704194461657E-3   -2.268383149909393E-3    2.655986506796326E-3   -6.127543924206038E-4   -1.537297344775457E-3    3.844794289946837E-3
                         3.060791485150280E-3   -2.275156771909183E-3   -1.138548476264514E-2    5.240195574630764E-1   -1.724945408638590E-4   -1.535198512079985E-3    1.506472510708952E-3   -3.313167471641359E-3
                         2.671252558971203E-3   -6.031659342060094E-4   -1.550147371702551E-4   -1.532195531301987E-3   -3.875232361419665E-3    5.036151516732594E-1    2.794471764688191E-3   -1.138085352476834E-3
                        -1.537777374667612E-3    3.831269814638704E-3    1.470870931322544E-3   -3.311332802348224E-3    2.787107921859946E-3   -1.131639728782264E-3   -1.945652004347305E-2    5.172077196428642E-1

 1.325000000000000E9     1.668843237063667E-2    5.120826128695070E-1    1.419117233943372E-3   -2.945098064538910E-3    1.616505643015780E-3   -1.978624524404721E-3    9.708027035327557E-4    3.800181465001766E-3
                         1.417324121537242E-3   -2.951130863465061E-3    4.640819178659702E-3    5.271286418469454E-1   -7.160215071139259E-4   -1.529802174692020E-3   -7.614539730993830E-4   -3.432143482960820E-3
                         1.595223226369216E-3   -1.973783257224671E-3   -7.160388439511679E-4   -1.543638809505461E-3    1.073921264374997E-2    5.083417257583311E-1    1.895020610190848E-3   -1.875338952603741E-3
                         1.011521057678906E-3    3.752164272769313E-3   -7.816465659430993E-4   -3.425187037289119E-3    1.867437377007952E-3   -1.886406237991953E-3   -4.347324575945332E-3    5.213483740272085E-1

 1.337500000000000E9     3.257934273697470E-2    5.140717672524671E-1    2.331331946654403E-5   -2.605434539315961E-3    1.473295231083884E-4   -2.260593715919266E-3    2.832554753061513E-3    2.336500310489093E-3
                         1.720811077308360E-5   -2.590923276292193E-3    2.053581084302622E-2    5.285128025860728E-1   -1.403918060612060E-3   -1.136165036043933E-3   -2.420519450567045E-3   -2.147264739186131E-3
                         1.151798619354578E-4   -2.289321933528805E-3   -1.422993342648529E-3   -1.161082375684767E-3    2.596331098962904E-2    5.113972310080696E-1    1.049698794674947E-3   -2.054557160231450E-3
                         2.829976889348087E-3    2.283433556737083E-3   -2.450852993417619E-3   -2.138608069474072E-3    1.026334709274246E-3   -2.056168976067370E-3    1.155740573459594E-2    5.235879724326433E-1

 1.350000000000000E9     4.824719898537137E-2    5.136280492429837E-1   -5.927541953506582E-4   -1.897555370185201E-3   -9.658842114042100E-4   -1.735083426262400E-3    3.350971643614884E-3    2.287640101015917E-4
                        -5.496875000943956E-4   -1.878388446149571E-3    3.565650873680204E-2    5.285500690368797E-1   -1.842917824992283E-3   -2.930697309231164E-4   -2.883544153449772E-3   -3.508797081436543E-4
                        -9.650773892333610E-4   -1.734197656100019E-3   -1.861785430936156E-3   -2.875983116573424E-4    4.107015461546587E-2    5.125721884541679E-1    5.042500093859031E-4   -2.057760714427078E-3
                         3.362730640412234E-3    2.227210462263432E-4   -2.866575059643059E-3   -3.545232792690870E-4    5.197825718685778E-4   -2.051812491294653E-3    2.689217970208568E-2    5.237006076875341E-1

 1.362500000000000E9     6.272481263389770E-2    5.113643132658993E-1   -7.030740047402340E-4   -1.483231597432015E-3   -1.520180790555960E-3   -9.339162217932441E-4    2.682536719332731E-3   -1.593402337129203E-3
                        -7.247386777525252E-4   -1.484779811891404E-3    4.986496117652286E-2    5.275780826289074E-1   -1.627891349211569E-3    7.174581585493404E-4   -2.304863018642363E-3    1.062799030987393E-3
                        -1.512150960839009E-3   -9.405505063042409E-4   -1.625839472851185E-3    7.538404225230203E-4    5.539535284633273E-2    5.123067556633747E-1    1.445312007961309E-5   -2.200958942502716E-3
                         2.675849187839460E-3   -1.584971324389511E-3   -2.332107796361589E-3    1.064682716123485E-3    2.901638482953331E-5   -2.189227672272961E-3    4.108261955665148E-2    5.225435394178490E-1

 1.375000000000000E9     7.583105912064664E-2    5.082649161083211E-1   -1.004061754493350E-3   -1.345517227041558E-3   -1.626037303856568E-3   -1.445734332033551E-4    1.239628382440250E-3   -2.654541659695649E-3
                        -1.018102335336109E-3   -1.334849178524515E-3    6.310650810905609E-2    5.260288218875843E-1   -8.338978685854818E-4    1.336222877896675E-3   -1.335589469457457E-3    1.886588033455412E-3
                        -1.613838421643998E-3   -1.462880960766873E-4   -8.023347225439163E-4    1.316455762246159E-3    6.891794554814119E-2    5.113108776780940E-1   -7.849885616780984E-4   -2.284496763391910E-3
                         1.237285672877667E-3   -2.640595000187632E-3   -1.337081123912016E-3    1.875527652023794E-3   -7.732222725861564E-4   -2.267951223163649E-3    5.421540052390774E-2    5.206512747940170E-1

 1.387500000000000E9     8.792864378325500E-2    5.050108345551501E-1   -1.520415781883104E-3   -9.471584634739975E-4   -1.467450850620661E-3    5.670537895150705E-4   -3.932808845413170E-4   -2.704292993179813E-3
                        -1.538383443397785E-3   -9.765427913224925E-4    7.566248551351550E-2    5.240001963316551E-1    8.387001450728994E-5    1.211755789578550E-3   -2.450055722643344E-4    2.135804218833194E-3
                        -1.468013341866885E-3    5.919047384931154E-4    7.156588419806635E-5    1.187635112426068E-3    8.212229005010135E-2    5.098848274445350E-1   -1.769934427057228E-3   -1.882282774645932E-3
                        -4.230033691198650E-4   -2.692027954780041E-3   -2.470947688568198E-4    2.100681439966612E-3   -1.774584694555672E-3   -1.879629772686914E-3    6.723976870473014E-2    5.183549865653592E-1

 1.400000000000000E9     9.958088519266614E-2    5.017066131141041E-1   -1.754819244500535E-3   -1.689865841347825E-4   -1.049057567659419E-3    1.185967900956998E-3   -1.755590341503257E-3   -1.895791156011625E-3
                        -1.779993401977886E-3   -1.406375221927410E-4    8.780130563038295E-2    5.216022340773985E-1    4.378269311532193E-4    6.502109380338279E-4    7.555803775873818E-4    1.868399848139841E-3
                        -1.034710485430559E-3    1.189926913674917E-3    4.280226048573704E-4    6.569023575257254E-4    9.541462321713254E-2    5.077583112615978E-1   -2.418180614403446E-3   -8.600177740387103E-4
                        -1.750765986206169E-3   -1.905248946342598E-3    7.590840908756586E-4    1.878581202007126E-3   -2.410475596054485E-3   -8.487984272207548E-4    8.004020530834915E-2    5.154505943311379E-1

 1.412500000000000E9     1.107201619111182E-1    4.982508818502091E-1   -1.384153467022044E-3    6.764326468004140E-4   -3.240517348920106E-4    1.589881620833803E-3   -2.380790948873885E-3   -6.108868289286908E-4
                        -1.438924243847358E-3    6.665467915609841E-4    9.983064124095702E-2    5.187213567166236E-1    3.166424085878594E-4    2.839872132788174E-4    1.511027732099369E-3    1.264025249715288E-3
                        -3.497409678424629E-4    1.574836243441784E-3    3.251079836295675E-4    2.684667209239283E-4    1.086351000555349E-1    5.046665713430725E-1   -2.364005894851951E-3    3.192823601022992E-4
                        -2.385095747583304E-3   -5.764783076260631E-4    1.501243761042659E-3    1.240584651062003E-3   -2.388858242677879E-3    3.076804245649425E-4    9.203345483965251E-2    5.116874858231598E-1

 1.425000000000000E9     1.208195201631530E-1    4.947374782773744E-1   -6.967832673663539E-4    9.241553410351416E-4    5.452682837661065E-4    1.560249368063075E-3   -2.259478923328541E-3    8.327195930210767E-4
                        -7.010910205869941E-4    9.295983528326595E-4    1.114191491534378E-1    5.156777604713944E-1    1.506721417287798E-4    2.859968178999858E-4    1.947759793255107E-3    3.017586373942850E-4
                         5.376449464854817E-4    1.585206768443126E-3    1.294702154086678E-4    2.944987353021864E-4    1.209248257306709E-1    5.009082413693438E-1   -1.742457885583421E-3    1.167934340729937E-3
                        -2.271037651589969E-3    8.405422557584671E-4    1.901470951258796E-3    3.279372166141295E-4   -1.769192026442594E-3    1.153287930671264E-3    1.025818742776864E-1    5.079903689805080E-1

 1.437500000000000E9     1.298808340630461E-1    4.917973004526091E-1   -1.879862485778231E-4    6.851534614697588E-4    1.322495726619962E-3    1.027500873279175E-3   -1.330947111531510E-3    1.935306020058570E-3
                        -1.920133943658030E-4    6.976151904356008E-4    1.225163902719485E-1    5.125424415918718E-1    2.403338696124860E-4    4.493932776957130E-4    1.743519796392585E-3   -7.223325148294157E-4
                         1.335394500927180E-3    1.028951804652317E-3    2.312314524010497E-4    4.351490969052650E-4    1.320385536986128E-1    4.971121280257078E-1   -9.799827913584145E-4    1.517777015239548E-3
                        -1.343722280894386E-3    1.932739902500089E-3    1.767253940985494E-3   -7.401765909877064E-4   -9.873267689136903E-4    1.509447935479726E-3    1.122132021182271E-1    5.050656198708354E-1

 1.450000000000000E9     1.387188535534910E-1    4.898456108916747E-1   -1.538230334174577E-4    3.838494589695915E-4    1.628719736197099E-3    1.216383163008053E-4    8.349377814271370E-5    2.241420871433898E-3
                        -1.284282988187293E-4    3.934489596142383E-4    1.331447873988723E-1    5.097059407381143E-1    4.864188289364238E-4    3.596310860913399E-4    1.033709075364793E-3   -1.560170851446000E-3
                         1.651032260872009E-3    1.281378674232121E-4    5.020124624268943E-4    3.630739961945235E-4    1.422765263408484E-1    4.939061084524450E-1   -3.720312094997914E-4    1.460702194192231E-3
                         6.247695510791428E-5    2.266035336429364E-3    1.033886553838216E-3   -1.565491020041466E-3   -3.829826042121281E-4    1.497873504558360E-3    1.218139437353277E-1    5.029309790024477E-1

 1.462500000000000E9     1.477607365045996E-1    4.883701898013260E-1   -3.325255796946350E-4    3.557867815445339E-4    1.361032734948701E-3   -7.694051964852747E-4    1.337469395518310E-3    1.703676196830681E-3
                        -3.127768370086099E-4    3.535616346316193E-4    1.435615570072695E-1    5.070097620129839E-1    6.446991272124944E-4    3.134560154102926E-5   -1.007439250407956E-5   -1.818754038102787E-3
                         1.378555053298905E-3   -8.143286473888269E-4    6.502338100670611E-4    1.192453635226744E-5    1.522282967603730E-1    4.911528590241794E-1    7.861164408309222E-5    1.385905956934633E-3
                         1.351025058299933E-3    1.691827091347077E-3   -1.828866424119208E-5   -1.809936477485992E-3    9.245117457910630E-5    1.402397834021916E-3    1.317132081340878E-1    5.010044581954494E-1

 1.475000000000000E9     1.572092275867296E-1    4.870175120393725E-1   -3.306811540290013E-4    5.554673034901704E-4    6.834463991596359E-4   -1.280458827774875E-3    1.952997561087329E-3    4.943918960309129E-4
                        -3.479789517571249E-4    5.852382061122454E-4    1.537794688657136E-1    5.044927208985366E-1    4.621458274880474E-4   -2.885629359675084E-4   -9.617653953280111E-4   -1.352380291300117E-3
                         6.582688034442977E-4   -1.298254327329695E-3    4.750514564426079E-4   -2.969650313175092E-4    1.620136565800280E-1    4.887118801804157E-1    4.986382116709100E-4    1.189087435010619E-3
                         1.952061035066083E-3    4.928257524323587E-4   -9.630952384422366E-4   -1.354291740165797E-3    4.702344297491116E-4    1.218899266694734E-3    1.417731354085892E-1    4.987549195252685E-1

 1.487500000000000E9     1.669224497645136E-1    4.853543909072381E-1   -1.100661946934611E-4    7.824291500095944E-4   -1.091416348706517E-4   -1.292137740067211E-3    1.697545074339279E-3   -7.377389208097279E-4
                        -9.171261115612821E-5    7.954073194248331E-4    1.637202481659149E-1    5.019702437738873E-1    1.891850669330631E-4   -3.422914836280590E-4   -1.464983185379461E-3   -5.353144259103596E-4
                        -1.295453532568080E-4   -1.303172505239211E-3    2.020026726216685E-4   -3.229054500034080E-4    1.715798266419788E-1    4.862728383335592E-1    8.818598911714856E-4    8.843263820915956E-4
                         1.711486119170533E-3   -6.941974377269515E-4   -1.438480023601821E-3   -5.116946278675428E-4    8.886540529695302E-4    8.712553192937260E-4    1.516798768609933E-1    4.962372359049331E-1

 1.500000000000000E9     1.768290514957637E-1    4.835652033706238E-1    2.231194379974110E-4    8.269859621310615E-4   -6.875905571930417E-4   -9.321382303813036E-4    8.886113584302002E-4   -1.446658034425841E-3
                         2.183442781539606E-4    7.917176161802374E-4    1.734335947099624E-1    4.996594862062519E-1    5.761655279331329E-5   -1.681567337081507E-4   -1.293887313945078E-3    3.216465206450021E-4
                        -6.737001660987384E-4   -9.485463918835020E-4    9.945466979148099E-5   -2.064759025072736E-4    1.809897708915682E-1    4.840348220516483E-1    1.043347040349525E-3    3.747804781741768E-4
                         8.580313757128484E-4   -1.438505171039678E-3   -1.295910799263534E-3    3.182670347252618E-4    1.065294450266390E-3    3.668881601553829E-4    1.614302951218177E-1    4.939506694311818E-1

 1.512500000000000E9     1.872298752563616E-1    4.818390635404790E-1    4.727732949883180E-4    6.474454272405289E-4   -9.390900636524415E-4   -4.889055757838465E-4   -1.332145675041439E-4   -1.481830611128874E-3
                         4.645563754753807E-4    6.274145713634263E-4    1.836805830664646E-1    4.976313680084504E-1    2.066297105832683E-4   -1.399285549337376E-4   -8.010424753335519E-4    8.503319958338874E-4
                        -9.501226573290938E-4   -4.705551068998028E-4    1.984543600362844E-4   -1.223333698194865E-4    1.907513926114846E-1    4.821603993744541E-1    9.444267501424222E-4   -1.077926366671400E-4
                        -1.329841219306115E-4   -1.511841755438747E-3   -8.058907939537605E-4    8.288224411722016E-4    9.336290855945181E-4   -9.587598244841783E-5    1.715595575497084E-1    4.921415675518344E-1

 1.525000000000000E9     1.981973541140949E-1    4.802846179642320E-1    6.045513063837103E-4    4.279713945123575E-4   -9.887088647722875E-4   -4.896027109068118E-6   -8.519959669497555E-4   -1.002718474632654E-3
                         5.982501004847330E-4    4.603248466442532E-4    1.943594567123574E-1    4.958383707956052E-1    2.799369038471582E-4   -2.859343149008753E-4   -2.191499076557115E-4    9.913853412200568E-4
                        -9.860440618146143E-4   -5.670939441633965E-6    2.829308653426732E-4   -2.989000639117464E-4    2.012487995356119E-1    4.804493691859444E-1    5.877250018262966E-4   -3.388973202789540E-4
                        -8.433562746554676E-4   -1.038020729748532E-3   -2.355038781903376E-4    9.935702540083615E-4    6.146431703123562E-4   -3.555323159614898E-4    1.823653847840263E-1    4.905235154428093E-1

 1.537500000000000E9     2.098726878375459E-1    4.786534713031903E-1    7.200483466916530E-4    2.622576525561332E-4   -8.535983391927766E-4    4.271981489480597E-4   -1.136439822174462E-3   -3.455240314579519E-4
                         7.015996366345435E-4    2.828229180927150E-4    2.059964308174051E-1    4.940087265993705E-1    1.273765421631319E-4   -5.959035827752105E-4    2.311551175462214E-4    8.554616852393300E-4
                        -8.480304602624547E-4    4.207478560600193E-4    1.350802217791599E-4   -5.871929409838862E-4    2.125570982306875E-1    4.785969820341218E-1    3.306163798574693E-4   -3.450332900460164E-4
                        -1.120301476159039E-3   -3.459131731624728E-4    2.203428940850153E-4    8.586233741502236E-4    3.487772745780878E-4   -3.506522290290974E-4    1.938133909282482E-1    4.887743327927764E-1

 1.550000000000000E9     2.222713885944587E-1    4.765010591577273E-1    8.085498927621412E-4    8.247378054628021E-5   -5.612590237985085E-4    7.541496859595344E-4   -9.986252897788135E-4    2.725442774162333E-4
                         8.133834891145390E-4    1.033149895218744E-4    2.184364191593479E-1    4.916398727901597E-1   -2.230326984528260E-4   -6.640607106923868E-4    5.432288030594801E-4    5.776821892687874E-4
                        -5.451725369817661E-4    7.581311831932642E-4   -2.304880563174201E-4   -6.658584287339000E-4    2.249000663159216E-1    4.761134972332113E-1    2.632546994509750E-4   -2.498368614447387E-4
                        -9.992141181795428E-4    2.679731337438239E-4    5.578969281504838E-4    6.030066693283391E-4    2.592343404614317E-4   -2.343724083392117E-4    2.057568099614918E-1    4.865956685194793E-1

 1.562500000000000E9     2.350276406450886E-1    4.739206715610650E-1    8.890819960583702E-4   -2.483523535706543E-4   -7.929456426372920E-5    9.209182869487268E-4   -6.440796732862968E-4    6.671867868466338E-4
                         8.911296758677919E-4   -2.557805370847645E-4    2.315664137652113E-1    4.886953043108593E-1   -5.913339877053787E-4   -4.613213858768371E-4    7.481689769885602E-4    2.353738072588397E-4
                        -9.003996663222624E-5    9.545558827037566E-4   -6.105533961525405E-4   -4.297070263543864E-4    2.377746653688757E-1    4.731072763655273E-1    2.907142279280152E-4   -2.728470895233666E-4
                        -6.502475990928420E-4    6.850611281413863E-4    7.433482858297902E-4    2.314466522414353E-4    2.713033234355753E-4   -2.682435425720977E-4    2.180464076409683E-1    4.838557263776809E-1

 1.575000000000000E9     2.480902315829931E-1    4.709422124089929E-1    7.946420374256914E-4   -6.678594316165191E-4    3.774917287550958E-4    8.407782440110988E-4   -2.471843086620957E-4    8.431364662847554E-4
                         7.580491085719936E-4   -6.840283045557602E-4    2.452668622022499E-1    4.851249786639002E-1   -7.170877077589887E-4   -5.436320501433481E-5    6.849744939157299E-4   -2.008951432949879E-4
                         3.717094409944400E-4    8.297192051716645E-4   -7.212241774394756E-4   -4.999640690054404E-5    2.511098219925684E-1    4.696632308438957E-1    2.486248398107222E-4   -3.850526110765491E-4
                        -1.901697208782695E-4    8.242833275965641E-4    6.764111710006807E-4   -1.583668463323628E-4    2.406067377717696E-4   -3.947552058227706E-4    2.307739273264507E-1    4.807129592727945E-1

 1.587500000000000E9     2.615138492833881E-1    4.673693157268196E-1    3.856081815266350E-4   -9.723567783901807E-4    7.781460259234036E-4    4.673579072709811E-4    2.175171329845875E-4    8.129886191887840E-4
                         3.611690007541969E-4   -9.910939339865330E-4    2.593223781397864E-1    4.806855104853065E-1   -6.162403484360129E-4    2.879007413881510E-4    4.507504607183896E-4   -4.704651681707629E-4
                         7.240468646750961E-4    4.970031735889030E-4   -6.048333205905005E-4    2.799211658654556E-4    2.648334957597817E-1    4.657511315536557E-1    1.077364409460232E-4   -4.961668855538452E-4
                         2.145700467075859E-4    8.033159142693210E-4    4.723786846661673E-4   -4.676210791772482E-4    1.053206383512082E-4   -4.868790579058435E-4    2.441287522641565E-1    4.768333128977202E-1

 1.600000000000000E9     2.754550481867380E-1    4.627900269481948E-1   -1.496772296089203E-4   -1.000978877343086E-3    8.468968182580184E-4    2.997622072040461E-5    5.667808728378597E-4    5.473887124163372E-4
                        -1.419353378097320E-4   -9.954049781719038E-4    2.737066797816943E-1    4.750317401020798E-1   -3.864392466942550E-4    4.653781537508891E-4    1.117041591670386E-4   -5.905649637929768E-4
                         8.620087476449009E-4    1.579990355352576E-5   -3.764356477120177E-4    4.357627844083113E-4    2.788779002812528E-1    4.611228438111113E-1   -1.011738541089299E-4   -4.793068349985039E-4
                         5.876140591308020E-4    5.608757034342756E-4    1.164873102931584E-4   -6.001509596867316E-4   -9.417276514630675E-5   -4.571646381835974E-4    2.580283811144524E-1    4.718239379850303E-1

 1.612500000000000E9     2.899063253640134E-1    4.571463612231674E-1   -5.557929137177784E-4   -7.722519331187744E-4    7.053130330127864E-4   -3.869985804046159E-4    7.964503210251662E-4    1.704723460726336E-4
                        -5.566876381877215E-4   -7.615255913379599E-4    2.882185747134226E-1    4.682128108669351E-1   -1.925936733195912E-4    5.034314691511890E-4   -2.231488931821125E-4   -5.043512522291004E-4
                         6.918503543740368E-4   -3.790894200610584E-4   -2.009265851902268E-4    5.149395245728163E-4    2.931595638254691E-1    4.556127243609002E-1   -2.347711541997509E-4   -3.656754119426394E-4
                         7.956459828079508E-4    1.736934238059342E-4   -2.289175314598362E-4   -5.047487955280848E-4   -2.327775624048844E-4   -3.632311357182322E-4    2.722980550337121E-1    4.656195273938454E-1

 1.625000000000000E9     3.047076319601328E-1    4.498463799989723E-1   -7.319436540607708E-4   -4.164818611608245E-4    3.737395085697171E-4   -6.387225126051545E-4    7.444280313573294E-4   -3.018658553252242E-4
                        -7.471744322934160E-4   -3.984096677475775E-4    3.028244681315254E-1    4.602160456915204E-1   -4.988399576286765E-5    5.503206359004084E-4   -4.104997560536252E-4   -2.603602886848145E-4
                         3.417570534936789E-4   -6.630175697056734E-4   -2.953289795772521E-5    5.607106051808370E-4    3.075686201940055E-1    4.489207186748710E-1   -2.883770489719590E-4   -2.479489028863350E-4
                         7.645819391326183E-4   -2.915231435120550E-4   -4.203142119800218E-4   -2.490566623168636E-4   -2.804502355655674E-4   -2.659149093620408E-4    2.866926188251274E-1    4.582144327474461E-1

 1.637500000000000E9     3.194043957746324E-1    4.410765568427098E-1   -7.406824030470141E-4   -3.038672547896333E-5    6.548526388671013E-6   -6.782589273583047E-4    4.267021188357208E-4   -6.481271035268030E-4
                        -7.710182222333463E-4   -4.500545322591121E-5    3.172202804489948E-1    4.509828403991147E-1    2.141418621556525E-4    5.488346933869057E-4   -4.068369400736447E-4    7.796335107268565E-6
                        -2.042902932585923E-5   -6.976070016088725E-4    2.095030938361540E-4    5.661447693063523E-4    3.218351365104944E-1    4.410981725859437E-1   -3.191785472656546E-4   -1.943721979016616E-4
                         4.349440433713565E-4   -6.427717706593004E-4   -3.973810690407869E-4    1.547196868716457E-5   -3.048339520888235E-4   -1.783207658895890E-4    3.009849286631024E-1    4.497888295656226E-1

 1.650000000000000E9     3.339838092442636E-1    4.310548153359631E-1   -6.436391350588908E-4    2.495453924756546E-4   -3.253940146590647E-4   -5.431678111146149E-4   -2.561560801358151E-5   -7.348950027020744E-4
                        -6.419677504526958E-4    2.358083912060717E-4    3.314905759103099E-1    4.406860428203558E-1    4.765384699362831E-4    4.292615486101769E-4   -2.717924580599494E-4    1.788660145568855E-4
                        -3.093919042337727E-4   -5.570255810571778E-4    4.647822704567696E-4    4.306455970964464E-4    3.362076511661466E-1    4.321241230899397E-1   -3.908978524230657E-4   -8.175732905436867E-5
                        -1.592128778011721E-5   -7.617746414479442E-4   -2.794405382838740E-4    2.094713678801907E-4   -3.951825258282557E-4   -9.117331270668566E-5    3.150600317255225E-1    4.404611829489502E-1

 1.662500000000000E9     3.481931678472702E-1    4.198918972999125E-1   -4.669510986791884E-4    4.310191218519413E-4   -5.119400984176219E-4   -3.183381503425037E-4   -4.484285032729657E-4   -5.724498573978600E-4
                        -4.491745044106353E-4    4.595343152676163E-4    3.454065756978542E-1    4.291352401582387E-1    6.329507043685582E-4    1.304266193247042E-4   -1.000566028456457E-4    2.636370983877665E-4
                        -5.083485904671582E-4   -3.032158160154832E-4    6.428497446014953E-4    1.333275518566022E-4    3.507091230258348E-1    4.217026100775701E-1   -4.448245971371530E-4    6.587829160349541E-5
                        -4.208189832307632E-4   -5.807665786011272E-4   -8.442969135698260E-5    2.580859581179076E-4   -4.250525112269935E-4    6.343492226811839E-5    3.288480162683612E-1    4.299108376825381E-1

 1.675000000000000E9     3.619724947886048E-1    4.076892216780102E-1   -2.094555035172128E-4    5.348300029916656E-4   -5.557125894840733E-4   -2.972358619707216E-5   -6.339263493121935E-4   -1.899132807682616E-4
                        -2.242585996369402E-4    5.679494491665385E-4    3.586883527826821E-1    4.163973990381024E-1    6.099300340718473E-4   -2.092473537502395E-4    5.134322185711715E-5    2.135740560677968E-4
                        -5.375273546737993E-4   -2.519516586445643E-5    5.970464139532783E-4   -2.115775212554945E-4    3.649315518058591E-1    4.097958966368335E-1   -3.734122638651228E-4    2.579088771974004E-4
                        -6.515122509799746E-4   -2.211702216851827E-4    6.155441709130731E-5    2.138234989764901E-4   -3.882648444377330E-4    2.550319394855343E-4    3.419390616574194E-1    4.180042175979010E-1

 1.687500000000000E9     3.750332867702580E-1    3.944008731369164E-1    5.819522869795940E-5    5.758464362042016E-4   -4.748110205043333E-4    2.165152200799952E-4   -5.811286880603520E-4    1.693383782738853E-4
                         6.545897397976717E-5    5.675256853844777E-4    3.713657279162524E-1    4.025221306314110E-1    3.833205336987975E-4   -4.487711922977275E-4    1.250616808524584E-4    1.279811640485470E-4
                        -4.692843495977208E-4    2.043498509378276E-4    3.695652646329981E-4   -4.518935278028153E-4    3.788825504619623E-1    3.964108987626224E-1   -2.185434893712450E-4    4.132273258873756E-4
                        -5.853675414546928E-4    1.911022217205931E-4    9.500903529571160E-5    9.865080323569817E-5   -2.245038075458003E-4    4.151438120503715E-4    3.543523376630662E-1    4.047853637691336E-1

 1.700000000000000E9     3.872231071316249E-1    3.800877495829665E-1    3.159043016307391E-4    4.226228781716329E-4   -2.949613838579158E-4    3.980711450859767E-4   -3.606056152643241E-4    4.369971954571222E-4
                         3.220636007139127E-4    3.991107307126206E-4    3.832794616406124E-1    3.874692780371098E-1    1.022529011809629E-4   -4.824883194455701E-4    9.943929229850916E-5    6.806223408678403E-6
                        -2.991491772148424E-4    3.989726828383521E-4    8.793497465089973E-5   -4.995217948527021E-4    3.921602275129276E-1    3.816790888195423E-1    1.570820446499647E-5    4.193220829902796E-4
                        -3.656025500716381E-4    4.511883262405133E-4    9.735337487163321E-5    1.041209616215259E-5    1.378782908925220E-5    4.081978671506455E-4    3.659622386548821E-1    3.903369432823025E-1

 1.712500000000000E9     3.985084710393283E-1    3.649736021667790E-1    4.117466746693295E-4    1.914378653541313E-4   -7.545046566001388E-5    4.475986416440681E-4   -5.185741252729442E-5    5.385109081203041E-4
                         4.137866552554854E-4    2.191783206369372E-4    3.942181190251027E-1    3.712780354673391E-1   -1.359084296673345E-4   -4.281633775998600E-4    5.278597079857174E-5   -3.321598379496249E-5
                        -5.101878539804932E-5    4.554874139762104E-4   -1.512956577991126E-4   -4.026901481005444E-4    4.044365268524857E-1    3.659201818479705E-1    2.141398999941869E-4    3.177601486913097E-4
                        -4.937085279200643E-5    5.488850203589222E-4    4.523188296863247E-5   -2.326634457119837E-5    1.982138296855115E-4    3.130589405579968E-4    3.766468044572882E-1    3.748078726828608E-1

 1.725000000000000E9     4.085941115786892E-1    3.488291507633782E-1    3.844946356812463E-4   -5.742834363272989E-5    1.928237577055535E-4    3.858795434709673E-4    1.982758558563568E-4    4.310225188502540E-4
                         3.923425325111619E-4   -4.011334022672716E-5    4.040548920677350E-1    3.540063638307890E-1   -2.406977758496099E-4   -2.668438399079333E-4   -1.692960264630017E-6   -1.632440290887387E-5
                         1.829401914833272E-4    4.228215027648210E-4   -2.579972595997620E-4   -2.488707567364268E-4    4.156097404659808E-1    3.492687337584222E-1    2.969652369675951E-4    1.719246723920830E-4
                         2.292599700685107E-4    4.492719879444979E-4   -1.763645808206051E-6   -2.026907872702278E-5    2.751644790027831E-4    1.670053161899331E-4    3.864033752910858E-1    3.583394849710480E-1

 1.737500000000000E9     4.177694679744309E-1    3.316095937676801E-1    2.786881387942554E-4   -2.216776663009176E-4    3.246510164671800E-4    2.560744226505568E-4    4.203196998337697E-4    2.578931675767450E-4
                         2.668913013659405E-4   -2.164227540107287E-4    4.127660837125415E-1    3.356809289095480E-1   -2.680432354089380E-4   -1.521630593183567E-4   -3.394743125267516E-5    1.553295854271553E-5
                         3.450316575914759E-4    2.459659617033396E-4   -2.726282639665690E-4   -1.552671163365441E-4    4.255079533912910E-1    3.316068755046283E-1    2.878088844863569E-4    3.635775063024725E-5
                         4.152707191858443E-4    2.633219208719860E-4   -2.702540704881741E-5    2.941164275011730E-5    2.771269244134282E-4    1.433967711946654E-5    3.950884462492999E-1    3.409244736090924E-1

 1.750000000000000E9     4.258183199162801E-1    3.132584290518359E-1    1.293459507574111E-4   -2.559234466401572E-4    3.833622683496852E-4    1.311043924345308E-5    4.246461305300363E-4   -1.554175697611543E-5
                         1.242553103095281E-4   -2.681755579406564E-4    4.200676182504200E-1    3.163177020612134E-1   -2.562680127044209E-4   -8.546052894126868E-7   -8.712736376701104E-6    3.368432310484436E-5
                         3.959284409913644E-4    4.628045890749516E-5   -2.913668470595241E-4   -2.053868726194703E-5    4.340971439829622E-1    3.131076127652921E-1    2.215492558016319E-4   -1.056025785324868E-4
                         4.392291030306615E-4   -1.468543487001409E-6   -7.019182682204116E-6    6.006025760316293E-5    2.017575646420736E-4   -1.021484110064495E-4    4.024337275523732E-1    3.227783944608527E-1

 1.762500000000000E9     4.327218436272041E-1    2.938306296277325E-1   -1.785111471329313E-6   -2.447264545766222E-4    3.440164110998243E-4   -1.362355375046137E-4    3.529592505154114E-4   -2.193913448913997E-4
                        -1.159519585791662E-5   -2.120402700188360E-4    4.257819927867062E-1    2.962786561005915E-1   -2.483703300190589E-4    9.456337522070151E-5    5.223393652425014E-5    7.988251895343927E-5
                         3.219827925760136E-4   -1.408123215250619E-4   -2.406959292681557E-4    7.986322070810760E-5    4.411703564220352E-1    2.938042158210975E-1    1.302438600527523E-4   -1.544643582153245E-4
                         3.466976117520601E-4   -2.363075186771373E-4    3.965454208118879E-5    6.127786963149102E-5    1.281318247732026E-4   -1.796699255527942E-4    4.082629912850080E-1    3.041352514455940E-1

 1.775000000000000E9     4.381395521820481E-1    2.738452929201128E-1   -1.064266564243724E-4   -1.805273317988783E-4    2.269805230778180E-4   -2.537203889270651E-4    1.408528262498685E-4   -3.450129437002320E-4
                        -1.026430089369029E-4   -1.874592504501497E-4    4.297516614497693E-1    2.756261396214066E-1   -1.548301234715368E-4    1.437635841233159E-4    9.561294505967711E-5    5.015011270329396E-5
                         2.005644730692711E-4   -2.407817617676843E-4   -1.614151060754668E-4    1.736562082495610E-4    4.466454692317295E-1    2.737860628505952E-1    3.279546982959499E-5   -1.873398834859002E-4
                         1.371851834502203E-4   -3.807529226021892E-4    1.157780112539184E-4    2.766552916526916E-5   -1.074584226766960E-6   -1.906569470988560E-4    4.125813795599780E-1    2.851546896087521E-1

 1.787500000000000E9     4.421205052721380E-1    2.534410569758179E-1   -1.914063176885493E-4   -7.340998923874761E-5    5.216730402442606E-5   -2.744398591727221E-4   -8.071996904125114E-5   -3.758133613119486E-4
                        -1.840746652550768E-4   -8.599435927738474E-5    4.318782582617160E-1    2.545349240702067E-1   -5.205907343640878E-5    2.074524848354831E-4    1.418026900514157E-4   -3.463233492659874E-5
                         7.895988589855582E-5   -2.780183207594139E-4   -5.927565272287690E-5    1.785583952014834E-4    4.506024437417744E-1    2.531851717337683E-1   -1.034341589062008E-4   -1.313336296121522E-4
                        -5.843678985422238E-5   -3.705405803327402E-4    1.335164467502296E-4   -4.667389293128582E-5   -8.765362147518584E-5   -1.689553903323011E-4    4.152894969494784E-1    2.658379828322444E-1

 1.800000000000000E9     4.447513164026252E-1    2.327734262891678E-1   -2.138325945633574E-4    3.578693144106569E-5   -6.257601284398067E-5   -2.753856033965430E-4   -2.524571955140114E-4   -2.737142337484703E-4
                        -2.203517967178888E-4   -1.134607276403265E-5    4.321343158693791E-1    2.332022270953688E-1    1.739971444353660E-5    1.705623057378040E-4    7.932671850598250E-5   -1.299961218876463E-4
                        -7.170436310647550E-5   -2.444895506184564E-4    5.944370493108558E-6    1.831269262611365E-4    4.531232389929119E-1    2.321780227354983E-1   -1.439969672105260E-4   -5.421496970825765E-5
                        -2.405144909472833E-4   -2.565325396065900E-4    1.009961631525576E-4   -1.172301995157301E-4   -1.680691156818388E-4   -6.401653671780742E-5    4.163458628299541E-1    2.463063203631661E-1

 1.812500000000000E9     4.456891982305070E-1    2.120073156769531E-1   -1.436119869999240E-4    1.221879080187592E-4   -1.471217360018258E-4   -1.802165174011698E-4   -3.487967016648176E-4   -8.789933921900116E-5
                        -1.707051647287583E-4    1.374419142613639E-4    4.306796117616979E-1    2.119079219642541E-1    6.330725860454377E-5    1.243724380430510E-4    4.286363350477436E-7   -1.942513609589497E-4
                        -1.675261425425112E-4   -1.950873728451987E-4    3.999218515480286E-5    1.191080997738922E-4    4.542444313946927E-1    2.106854393684590E-1   -1.305879250329983E-4    5.692130375456413E-5
                        -3.493497540806515E-4   -9.403826912053458E-5    1.473857124480814E-5   -1.900300391240028E-4   -1.385514785725696E-4    7.474344998888161E-5    4.158804195027432E-1    2.264031881639628E-1

 1.825000000000000E9     4.449903988268351E-1    1.913680436021082E-1   -9.547194315866977E-5    1.780041107914696E-4   -2.261643366091842E-4   -9.985252319307170E-5   -3.001263780935586E-4    1.129810932404551E-4
                        -5.174674271605342E-5    1.605319035247020E-4    4.273182496663630E-1    1.907785282354198E-1    3.159892712005979E-5    5.766609106797835E-5   -1.161358090941980E-4   -1.756872345402439E-4
                        -2.322974563286802E-4   -1.155352576490050E-4    5.160719452947931E-5    4.165893816299734E-5    4.537591935352553E-1    1.891119124213766E-1   -7.524758000118916E-5    1.399924018620253E-4
                        -3.099677783301452E-4    1.123710866062584E-4   -1.054535980813633E-4   -2.081212433835565E-4   -8.760656799643559E-5    1.378859019232367E-4    4.138872171676881E-1    2.064356685980057E-1

 1.837500000000000E9     4.423288167677905E-1    1.706509445873989E-1    3.715640113990239E-5    1.829572075581192E-4   -2.131199514847288E-4    1.155346088704612E-5   -2.102276524758148E-4    2.535715861308624E-4
                         3.529087239174223E-5    1.831299997563195E-4    4.220892665025207E-1    1.701240521519593E-1    3.315033067766873E-5    5.093643847712572E-5   -2.375145561114787E-4   -6.150890314727430E-5
                        -2.300978832451644E-4   -1.178234923583461E-5    5.307114525106434E-5    6.390795469943837E-5    4.516295164971591E-1    1.677087985685093E-1    2.660987096076381E-5    1.661751878360842E-4
                        -1.968708823025380E-4    2.796512094915183E-4   -2.035771765521805E-4   -9.096687913332187E-5    3.994322337122339E-5    1.499877407458512E-4    4.103828523153263E-1    1.865972446609683E-1

 1.850000000000000E9     4.378384134584937E-1    1.502272612209760E-1    9.882157668151476E-5    1.280716452845723E-4   -2.338366262678043E-4    1.266281840617309E-4   -1.706000085129749E-5    3.125963356064999E-4
                         1.240426786746263E-4    1.285505435514236E-4    4.150373447425874E-1    1.501661997779329E-1    6.181301988513939E-5    6.756864297991859E-5   -2.370810044106961E-4    4.074017507754856E-5
                        -2.486874091962297E-4    1.031090645139072E-4    6.413978122537403E-5    7.847740197391837E-5    4.478253192609151E-1    1.467001401550139E-1    8.746325404179098E-5    1.157970220461818E-4
                        -2.100104580688382E-5    3.129778022639556E-4   -2.203171128082795E-4    6.396951288385812E-5    9.547463916375869E-5    1.053575784015978E-4    4.052941123906208E-1    1.672427427857664E-1

 1.862500000000000E9     4.315633493366891E-1    1.298883081329932E-1    1.556287685366612E-4    5.385692309743530E-5   -1.728738903128966E-4    1.937618237751054E-4    1.617438090002929E-4    2.451551112795796E-4
                         1.771880238624863E-4    4.717618466899784E-5    4.061617024420406E-1    1.309268847469726E-1    9.136585486932303E-5    3.761101294371344E-5   -1.615732432461741E-4    1.644449502525719E-4
                        -1.635692592201545E-4    2.095131830910216E-4    8.709809498221263E-5    5.956038719196898E-5    4.422535748347074E-1    1.262082732849907E-1    1.611467902845706E-4    4.599247399845022E-5
                         1.948375971927655E-4    2.736609093482242E-4   -1.803522678286410E-4    1.699631699878500E-4    1.328104740488983E-4    3.245712701386556E-5    3.986201301956394E-1    1.484654058413762E-1

 1.875000000000000E9     4.234329917848872E-1    1.099967916008829E-1    1.571312742601641E-4   -5.096680690199142E-6   -7.042011157103962E-5    2.865879445181683E-4    2.709626204545488E-4    1.246260955776397E-4
                         1.810678401726941E-4   -3.483469014329281E-5    3.955628245572032E-1    1.127393034994583E-1    1.426469000976113E-4    2.345115906928235E-5   -2.975377338448751E-5    2.405434673656655E-4
                        -4.823940516774526E-5    2.686932026739427E-4    1.117604249890721E-4    1.222608505027567E-5    4.349546928011992E-1    1.062640767177441E-1    1.848672550352352E-4   -2.342121008557150E-5
                         2.715199194455512E-4    1.291743866922486E-4   -5.770181418727321E-5    2.539490071175944E-4    1.610394577058739E-4   -1.566781478737133E-5    3.901516721512023E-1    1.305041809141939E-1

 1.887500000000000E9     4.135756760778168E-1    9.063514885473677E-2    1.289272478543349E-4   -6.517765034580433E-5    1.167987555253753E-4    3.104212445648672E-4    3.024766921050831E-4   -1.079193348068371E-4
                         1.282464134204933E-4   -8.907344592812080E-5    3.831701293429768E-1    9.551000642518941E-2    1.151932664614908E-4   -1.437760817736583E-5    1.240557395518777E-4    2.562769037013202E-4
                         9.823186937036587E-5    2.705643115087858E-4    1.316523389760581E-4   -2.787301131345692E-5    4.257186937431470E-1    8.710459067077671E-2    1.411547089725277E-4   -1.045732329391503E-4
                         2.957797903252744E-4   -5.318368233877393E-5    1.139210455162954E-4    2.329831136526566E-4    1.577527272628651E-4   -9.220192330678841E-5    3.798677998261878E-1    1.134529817538983E-1

 1.900000000000000E9     4.021847409742643E-1    7.216997302422085E-2    1.154758956098112E-4   -1.231784825885292E-4    2.415303089128173E-4    1.727701874442518E-4    1.773319820721413E-4   -1.848846113849566E-4
                         1.169726899500017E-4   -1.295388751042672E-4    3.690147338593253E-1    7.964549445735940E-2    1.034288736105162E-4   -4.670459573879455E-5    2.432598664608132E-4    1.374616730125750E-4
                         2.127683252924373E-4    1.679601573301730E-4    1.134716454350453E-4   -5.440725473016282E-5    4.147208096912387E-1    6.868304901169718E-2    8.679591968599474E-5   -1.665240735944931E-4
                         1.729463174555627E-4   -1.847389652375274E-4    2.385388633942666E-4    1.150713148408158E-4    8.446539264425911E-5   -1.615995139452051E-4    3.678649058089937E-1    9.735598542597261E-2

 1.912500000000000E9     3.892667684742993E-1    5.485138441113705E-2    4.923127445244228E-5   -1.486802440702981E-4    2.984375218526650E-4    2.751154031729583E-5    4.084420110737906E-5   -2.761231684823093E-4
                         7.212800393675011E-5   -1.660143080750634E-4    3.534169710293933E-1    6.527582866866691E-2    1.072174610770454E-4   -1.108351669382316E-4    2.606291202568188E-4   -4.481728755114388E-6
                         2.886686707070094E-4    3.124287593110496E-5    8.523717761562594E-5   -1.305689071140876E-4    4.021407413338438E-1    5.116195086387470E-2    2.239624416694420E-5   -1.866705612477991E-4
                         4.283583282585150E-5   -2.428207812794846E-4    2.822423490604062E-4   -1.022143334334722E-5    2.602518202265488E-5   -1.875393455881321E-4    3.542335447474971E-1    8.242047529811246E-2

 1.925000000000000E9     3.748010497224105E-1    3.910326950153755E-2   -1.444175215595133E-5   -1.520244529658559E-4    2.664721780769261E-4   -1.269550299758440E-4   -1.040825510163897E-4   -2.165900219622871E-4
                        -4.039853648030819E-5   -1.651655823305872E-4    3.365494467220499E-1    5.266188558092787E-2    3.712434153064051E-5   -1.556038964510188E-4    2.155365524917208E-4   -1.497754605241136E-4
                         2.836346006156440E-4   -1.288107363814541E-4    3.476325581232006E-5   -1.482769456800699E-4    3.880676061361120E-1    3.473679679912219E-2   -7.637524603594460E-5   -1.885601625428258E-4
                        -1.059278761770902E-4   -2.239114334660619E-4    1.907591277336960E-4   -1.728957891673542E-4   -5.778758909543095E-5   -2.008213344303407E-4    3.392189030262880E-1    6.880894283207732E-2

 1.937500000000000E9     3.589426463884621E-1    2.498437502832799E-2   -1.081595726249192E-4   -1.113962694730602E-4    1.461660028291972E-4   -2.522128368460142E-4   -2.067250143906695E-4   -1.168560125471550E-4
                        -8.128968233115866E-5   -1.204555617780435E-4    3.185941816960751E-1    4.197649179743632E-2   -2.345401124306155E-5   -1.454165285838532E-4    4.425871560082069E-5   -2.190408437524230E-4
                         1.709219223175831E-4   -2.523904541179117E-4   -4.917188733283151E-5   -1.601970680419012E-4    3.727110350506687E-1    1.964486583296087E-2   -1.372359643499850E-4   -1.389347174562065E-4
                        -2.134755608826331E-4   -1.174985586560881E-4    8.187012163348243E-5   -2.238642747678075E-4   -1.371004797294677E-4   -1.262586756202691E-4    3.229892367092589E-1    5.674124265127858E-2

 1.950000000000000E9     3.417780979814630E-1    1.277664356788191E-2   -1.126878804891221E-4   -6.105704659937563E-5    1.574017744092826E-5   -2.916907051980091E-4   -2.154237207566681E-4    4.464042162206267E-5
                        -1.384619146905013E-4   -8.228161246513276E-5    2.997275214739588E-1    3.335014440448733E-2   -9.969657624549386E-5   -1.218330368228251E-4   -7.212252792629938E-5   -2.138358409879557E-4
                         1.407324500597381E-5   -2.646405768496327E-4   -8.936518346405540E-5   -1.291802612342888E-4    3.560825162517666E-1    6.099581469686040E-3   -1.852787946782463E-4   -6.841292078244893E-5
                        -2.170015950132783E-4    3.363408197103252E-5   -5.608917335322316E-5   -2.301050909166701E-4   -1.777409946050607E-4   -7.492810724635977E-5    3.056402210327667E-1    4.650541377845679E-2

 1.962500000000000E9     3.234475297564664E-1    2.547363379891301E-3   -1.192921301898035E-4   -2.737360614473847E-5   -1.552603721731854E-4   -2.577145514598945E-4   -1.562996684408761E-4    1.093698578662516E-4
                        -1.576021477287721E-4   -2.879770099373972E-5    2.801887255897730E-1    2.696355570414738E-2   -1.465951123311636E-4   -9.936323345104637E-5   -1.737273835202061E-4   -1.679050112263952E-4
                        -1.620161273558152E-4   -2.326086557445306E-4   -1.588937631106889E-4   -1.122890910299286E-4    3.383787985440625E-1   -5.713636761388775E-3   -1.790079608141373E-4   -2.364470859311159E-5
                        -1.549908366934422E-4    1.483786754007443E-4   -1.612574770964187E-4   -1.700786109032915E-4   -1.909837402684813E-4   -9.114323537555955E-6    2.873855157606866E-1    3.828436568110419E-2

 1.975000000000000E9     3.039570792334019E-1   -5.657854145542163E-3   -1.566029213283148E-4    2.162348045826862E-5   -2.593663310705931E-4   -1.220410265180573E-4   -1.134469333794836E-5    1.828239556044547E-4
                        -1.547930386552538E-4    3.599115995365446E-5    2.601819022820848E-1    2.301517086599491E-2   -1.849143883425778E-4   -1.303394243429050E-5   -2.380038596512398E-4   -2.131329005640676E-5
                        -2.668681838198760E-4   -1.259523664299312E-4   -2.079661968341309E-4   -1.563696663405278E-5    3.198229761294323E-1   -1.540860098758449E-2   -1.751264305322685E-4    5.785448596796634E-5
                        -5.050484053868508E-5    1.699397984406490E-4   -2.348690889610867E-4   -4.715140099732606E-5   -1.884137822976430E-4    4.931411770231913E-5    2.684360644264353E-1    3.232951816041391E-2

 1.987500000000000E9     2.836737242039566E-1   -1.178994513783803E-2   -1.194725173519802E-4    8.526291055650376E-5   -2.479265821830411E-4    2.776661378287031E-5    7.380394368659245E-5    1.898129791090590E-4
                        -1.284855586100859E-4    7.590331919671601E-5    2.399349769023187E-1    2.163502166653582E-2   -1.587869455511836E-4    1.019549884064849E-4   -1.800798628951730E-4    1.194644181573054E-4
                        -2.911935390813496E-4    4.104372338063804E-5   -1.654844601907109E-4    8.018847266931695E-5    3.003745941578764E-1   -2.287190645351301E-2   -1.193206939617533E-4    1.548075450637649E-4
                         6.038831823162159E-5    1.751240365927198E-4   -1.697562502599038E-4    8.735385728630641E-5   -1.483453221590177E-4    1.613213277413144E-4    2.489387737249981E-1    2.884148516838671E-2

 2.000000000000000E9     2.629375071201934E-1   -1.578522451067999E-2   -9.196948989267776E-5    1.067193255391020E-4   -2.043712280555110E-4    1.747116209338205E-4    1.447222452652497E-4    7.102554390163799E-5
                        -7.504625119385285E-5    1.144364493545184E-4    2.197298648087286E-1    2.266202060966651E-2   -1.233815770145501E-4    1.658674650631933E-4   -9.549259128978872E-5    1.955965017977061E-4
                        -2.276517771660004E-4    1.890385299087639E-4   -1.192939775726807E-4    1.667270366570258E-4    2.803436108613097E-1   -2.807661903159784E-2   -9.067553002446480E-5    2.056547081741758E-4
                         1.349995011645609E-4    8.755879270325639E-5   -1.066698192968818E-4    1.624488954418504E-4   -7.267453437248573E-5    1.963470535645565E-4    2.291285401136336E-1    2.777083758834175E-2

 2.012500000000000E9     2.419217064297321E-1   -1.802533591118815E-2   -3.215374141625662E-5    1.766761276578833E-4   -7.524618051473255E-5    2.426048447268473E-4    1.317607300694816E-4    1.531162430830806E-5
                        -4.139833905864887E-5    1.447191395094049E-4    2.000428611164815E-1    2.563145630494365E-2   -4.797149277194848E-5    1.915613953488003E-4    4.151970256387508E-5    1.997339208068795E-4
                        -6.188858168252882E-5    2.502085377355785E-4   -2.643422535626759E-5    2.140518358115699E-4    2.599964657947697E-1   -3.138832411354645E-2    7.594189350746955E-6    2.047635754957070E-4
                         1.527195692500273E-4    2.329516937732613E-6    1.740575762234866E-5    2.011572029321612E-4    3.216394527865446E-6    2.094044292464087E-4    2.094714224101804E-1    2.869626797415098E-2

 2.025000000000000E9     2.212836815175155E-1   -1.780660559456717E-2    5.079760012138148E-5    1.775077140775953E-4    7.960551926260518E-5    2.252366252658843E-4    1.281627330147409E-4   -8.028024400943126E-5
                         3.116566405879782E-5    1.697693490855099E-4    1.810398246468370E-1    3.106565762271280E-2    5.576238798660518E-5    2.177904798808727E-4    1.261714453374314E-4    1.697630982092668E-4
                         7.301818284051492E-5    2.631776731172006E-4    6.109257407604372E-5    1.829190986705452E-4    2.394836785081306E-1   -3.239975783248427E-2    8.412435547341082E-5    1.871821155838903E-4
                         1.293680553620815E-4   -9.590168141595853E-5    1.145435410611455E-4    1.583540997074429E-4    8.709046799541840E-5    1.857275436538649E-4    1.901608227974554E-1    3.218599844114323E-2

 2.037500000000000E9     2.012894090798163E-1   -1.508404844806917E-2    9.483415508299239E-5    1.695923095576006E-4    1.621158645092557E-4    1.667223475346009E-4    4.660266410383246E-5   -1.366581420989187E-4
                         1.008555258266359E-4    1.565165242269462E-4    1.631785283434742E-1    3.894413684872939E-2    1.583915871419210E-4    1.370282643016336E-4    1.478282194002258E-4    2.923778354445931E-5
                         1.751002754790340E-4    1.252334634430911E-4    1.429592400135435E-4    1.390406733873892E-4    2.190850351535611E-1   -3.102125597387197E-2    1.807315951157281E-4    1.488043518691634E-4
                         4.193839609254858E-5   -1.279810852522716E-4    1.692188521135356E-4    4.258734069446087E-5    1.610780019040107E-4    1.321673454613963E-4    1.715860414809512E-1    3.814432014679146E-2

 2.050000000000000E9     1.823420080433155E-1   -9.849324073642902E-3    1.443979585923683E-4    1.056235160273853E-4    2.132119637665906E-4    4.475921238118012E-5   -2.501265882295189E-5   -1.068172789588701E-4
                         1.598511534233320E-4    1.059022922203991E-4    1.467608955846448E-1    4.874742197705634E-2    1.994249722010469E-4    3.810767623249531E-5    1.639936189235597E-4   -7.097852642312552E-5
                         2.153856067232993E-4    3.247117832008952E-5    1.933475763413362E-4    7.847719879223936E-5    1.993765842564258E-1   -2.742831850516794E-2    1.834214550290643E-4    8.321635392524776E-5
                        -3.104728346057397E-5   -1.313701054686871E-4    1.596226064990919E-4   -6.073119492239357E-5    2.189485109769540E-4    4.084301630678005E-5    1.542170838711086E-1    4.630953237969592E-2

 2.062500000000000E9     1.645843524006355E-1   -2.338346876179947E-3    1.715107363871241E-4    3.882612180524639E-5    1.882878185516187E-4   -6.778271662354266E-5   -7.248483565429933E-5   -6.044166370834254E-5
                         1.761714976720673E-4    9.118456266210247E-6    1.321386155634949E-1    6.050469189302740E-2    1.826512459560158E-4   -5.397389326064919E-5    1.188963744631981E-4   -1.457213941299874E-4
                         2.024650679331666E-4   -7.780979203261900E-5    1.957652182440157E-4   -6.673015980107231E-5    1.806533337661693E-1   -2.180920371946893E-2    1.879561678013681E-4   -2.798512897190558E-5
                        -7.895987927980160E-5   -4.816170006605746E-5    8.089714711557704E-5   -1.513097634186553E-4    2.141241145371224E-4   -1.466365909137029E-5    1.383447256963408E-1    5.655180047303630E-2

 2.075000000000000E9     1.481261373349588E-1    7.370581707193160E-3    1.472663891684327E-4   -7.075360293421662E-5    9.312925254625514E-5   -1.750376027385859E-4   -1.042827633459097E-4    1.247939225707984E-5
                         1.642244145876415E-4   -6.593357862145306E-5    1.193903289007266E-1    7.392571295339379E-2    1.275776022581552E-4   -1.265041143579746E-4   -5.707686096927748E-6   -1.265701825819513E-4
                         1.096317340047867E-4   -1.629491583539137E-4    1.282519340621016E-4   -1.168056927728841E-4    1.631677212896303E-1   -1.415058590673178E-2    1.711532032986501E-4   -1.028489493094092E-4
                        -7.652773729867575E-5   -1.243744586318749E-5   -1.044518389855628E-5   -1.486888908783007E-4    1.601248030291456E-4   -1.120936391110431E-4    1.242465418658943E-1    6.869225843886874E-2

 2.087500000000000E9     1.330805594710583E-1    1.891544078326871E-2    1.191911003619970E-4   -9.472264761917064E-5   -1.156601969490268E-5   -1.697254496772473E-4   -9.236821151835952E-5    7.722591072232070E-5
                         1.198137581745050E-4   -1.379208739665281E-4    1.086314535984176E-1    8.883047972476141E-2    2.993860560496949E-5   -1.773937271189271E-4   -7.791973704023040E-5   -1.170420960571318E-4
                        -1.852170950859490E-5   -1.814035513151522E-4    4.049015749142252E-5   -1.503214427118309E-4    1.471938422510619E-1   -4.556697456876351E-3    8.070316476630482E-5   -1.639871010164303E-4
                        -8.107363074060821E-5    4.610737765896501E-5   -6.382750957924998E-5   -1.207516751118911E-4    9.330933990238166E-5   -1.748187980121919E-4    1.119676903475648E-1    8.247559380313634E-2

 2.100000000000000E9     1.195813364795513E-1    3.204685595235654E-2    5.018973281956920E-5   -1.360662692040404E-4   -8.289158699498122E-5   -1.171212376069580E-4   -2.898555591573760E-5    7.168960459696781E-5
                         6.839288459107444E-5   -1.299967426833841E-4    1.000079518539496E-1    1.047856539056940E-1   -4.908144607344122E-5   -1.822275610027602E-4   -1.179227406416005E-4   -5.073991197993392E-5
                        -9.531110434822633E-5   -1.513068177702481E-4   -3.644310140512271E-5   -1.466713276446761E-4    1.328605867923245E-1    6.753015464788259E-3    1.851568841934597E-5   -1.787863622785926E-4
                        -4.949215245465107E-5    8.199878292252791E-5   -1.147715113753074E-4   -3.756483385545535E-5    1.780891930393128E-5   -1.417843622399781E-4    1.016849177788288E-1    9.758186672448439E-2

 2.112500000000000E9     1.077626284036319E-1    4.604553093934125E-2   -4.022939281633045E-5   -1.857564345418599E-4   -1.410907460596208E-4   -5.911155410058284E-5    2.266087615411551E-5    9.184183642817763E-5
                        -1.627594511420855E-5   -1.696119917324222E-4    9.346500178888321E-2    1.212479134386970E-1   -1.203332638212338E-4   -1.294908969226562E-4   -1.343038578269400E-4    3.521251211141773E-5
                        -1.345482547418190E-4   -5.067825056006533E-5   -1.012034381847072E-4   -1.239006947210166E-4    1.202887522490399E-1    1.941389191397497E-2   -5.596500367358048E-5   -1.547137358455926E-4
                         1.949144248663691E-5    9.923555527951408E-5   -7.804600839480142E-5    2.473604185020468E-5   -7.037981528284667E-5   -1.455244538854542E-4    9.356927393975482E-2    1.135051550814432E-1

 2.125000000000000E9     9.776703986942721E-2    6.082356551715220E-2   -8.308305072009957E-5   -1.287778508958153E-4   -1.492867043222245E-4    3.309109491981766E-5    4.802942768818069E-5    4.117015817111344E-5
                        -8.213728871173596E-5   -1.292916344651638E-4    8.897131114639331E-2    1.380335835771168E-1   -1.486131365944000E-4   -7.130299524834545E-5   -6.773752255358671E-5    9.079077977689883E-5
                        -1.527438250715906E-4    2.648707534717533E-5   -1.400471836396566E-4   -5.024623288967753E-5    1.094807401862775E-1    3.329816470143865E-2   -1.071374128989228E-4   -1.257524708316487E-4
                         5.999879985962134E-5    4.905371779930605E-5   -7.729584693293364E-5    4.484731856604697E-5   -1.009957311635973E-4   -1.149817111003453E-4    8.746787126291512E-2    1.299988198324486E-1

 2.137500000000000E9     8.977672999468439E-2    7.603608022403444E-2   -1.470344059299155E-4   -9.867779406341739E-5   -7.925945682047853E-5    8.099934891007432E-5    9.038506799062402E-5    6.759500725445606E-6
                        -1.552606600729879E-4   -7.786900184647144E-5    8.647351892204277E-2    1.546674354444451E-1   -1.300218791214180E-4    2.512700390510519E-5    1.704945214238701E-5    5.681792616619518E-5
                        -1.148629267456763E-4    1.104323061783018E-4   -1.079672147789046E-4    3.735828308481553E-5    1.003850963474753E-1    4.796101806638187E-2   -1.270699740757646E-4   -6.594594024017961E-5
                         5.771945164639939E-5    3.213850015847068E-5   -1.503978760222004E-5    7.656982618725972E-5   -1.396386520115166E-4   -6.656186019604460E-5    8.352115713365935E-2    1.467201237322745E-1

 2.150000000000000E9     8.384574591781294E-2    9.140925072784754E-2   -1.324938989749061E-4   -6.193299936201400E-6   -3.095326940388471E-5    1.198370453568782E-4    2.825897918408782E-5   -3.989129672978120E-5
                        -1.300150115620821E-4   -1.972237984043654E-6    8.607033683001333E-2    1.710076312932929E-1   -1.211169768572342E-4    4.508887179619891E-5    4.397339039909248E-5    6.330023135832159E-5
                        -6.084237381970511E-5    1.099756273233970E-4   -1.057781357223089E-4    7.401603493108914E-5    9.318107862132037E-2    6.315473109131456E-2   -1.315218207404305E-4    7.815278030840440E-6
                         6.751804119009775E-5   -2.779154361750497E-5    3.914796707177146E-5    7.310949222297098E-5   -1.344431446756446E-4    4.502007363946208E-6    8.173616532094671E-2    1.634308454046614E-1

 2.162500000000000E9     8.009897898982758E-2    1.069307484120334E-1   -1.288528114550642E-4    6.720482289514046E-5    3.620018589807880E-5    1.276448207695650E-4    4.044984295735058E-5   -4.352456123264734E-5
                        -1.356622345716414E-4    4.832985531299679E-5    8.762083842830969E-2    1.868647703282475E-1   -4.795541125074235E-5    1.076368586973564E-4    7.678143660740147E-5    1.975737559030600E-5
                         3.571644750096355E-5    1.274959958853022E-4   -6.046266572433330E-5    1.326036909777916E-4    8.775546870771429E-2    7.848812340875198E-2   -1.262260614300056E-4    3.877179930393875E-5
                         1.295876530124457E-5   -4.009742589885179E-5    4.031913302545671E-5    1.705587934076642E-5   -1.120702076810536E-4    5.151369181627016E-5    8.196126158290197E-2    1.799083093221140E-1

 2.175000000000000E9     7.820541031730216E-2    1.224286350927757E-1   -6.953754090798398E-5    8.678959545574611E-5    8.976038042728078E-5    6.599882881535932E-5   -9.345106651460806E-6   -7.127058603537545E-5
                        -9.084792308053469E-5    9.428834341425609E-5    9.088036087602247E-2    2.021694559391679E-1   -1.706161495529450E-5    1.122467906980702E-4    6.110113901072830E-5   -1.955115672005807E-6
                         1.023010542125738E-4    8.143784200212651E-5   -3.240165917979227E-6    1.239003944471057E-4    8.403744622244240E-2    9.372378257591188E-2   -6.759958760512936E-5    9.825280872854674E-5
                        -1.885896288137051E-6   -6.888673349206135E-5    8.628477531700504E-5    1.398032873053291E-5   -9.189726676629576E-5    9.110870836000119E-5    8.398932954620811E-2    1.960542758774124E-1

 2.187500000000000E9     7.822844056062926E-2    1.378878186312325E-1   -1.652895579961192E-5    7.592865525785452E-5    8.063813020620660E-5    2.491613582643962E-5   -1.833493954861886E-6   -3.681418998629661E-5
                        -9.936972166146329E-6    1.037461372643991E-4    9.573346571945794E-2    2.169047406240327E-1    7.927926188681646E-5    9.996587748896458E-5    4.384492060747667E-5   -1.745029591760924E-5
                         1.248616691104507E-4    2.884024227526203E-5    4.471149699962554E-5    1.012358048362414E-4    8.208562377744495E-2    1.087354890246560E-1   -1.566987128293440E-5    8.677854034740651E-5
                        -2.053971177028821E-5   -6.308509338302775E-5    3.364349091787974E-5   -1.262817230808035E-5   -3.434006776683502E-5    1.024167988937342E-4    8.767372034821660E-2    2.116100481216065E-1

 2.200000000000000E9     7.970787750285044E-2    1.532887767736922E-1    8.759995537509409E-6    1.057877574421143E-4    1.118175851645883E-4   -2.352007991362524E-5   -2.876653591167212E-5   -2.753233449549714E-5
                         9.221736791867262E-6    9.545250528091564E-5    1.018478838245361E-1    2.309415270623203E-1    1.033143544076582E-4    3.296186882075763E-5    6.235287767493738E-6   -3.037052312362963E-5
                         7.518299375663228E-5   -5.472914839002945E-5    8.583517317908711E-5    6.251532525894504E-5    8.185335218828212E-2    1.234761183650593E-1    2.199854591043672E-5    8.523199998537755E-5
                        -4.882925020034339E-5   -4.740971732760251E-6    9.811967244364099E-6   -7.414320214616221E-5    8.260696571486287E-6    1.026348372393449E-4    9.293018167882169E-2    2.265167801397672E-1

 2.212500000000000E9     8.251675296017839E-2    1.683892550892424E-1    5.796267277844762E-5    5.705120635072750E-5    6.562385409342892E-5   -6.152322505943699E-5   -4.279195253785224E-5    1.639872293723413E-5
                         7.311351108657645E-5    4.875751496903309E-5    1.089786022155911E-1    2.443740532067090E-1    9.915965236397053E-5    5.461660684682639E-6    8.627039145959855E-7   -2.879481374952277E-5
                         5.498917375192219E-5   -6.735616572415433E-5    6.779591036559154E-5    1.675813252378189E-5    8.327519477229521E-2    1.377714098553078E-1    3.443311737254351E-5    4.664261827948676E-5
                        -4.222502966440092E-5    1.160559209561649E-5    5.607591936064818E-6   -3.943532395095518E-5    5.340117031709684E-5    7.747540036450160E-5    9.939274992490071E-2    2.406882653482511E-1

 2.225000000000000E9     8.637680064168902E-2    1.829661634062885E-1    1.160307083441273E-4    1.597742314220531E-5    1.513268232304803E-5   -7.363536380604193E-5   -3.981837714105901E-5    1.350558993633888E-5
                         8.037172168893951E-5    1.823288287458816E-5    1.170554229814768E-1    2.567148674962659E-1    4.144314541213638E-5   -4.618033784958468E-5   -8.052510156388932E-6   -2.207927040694501E-5
                         1.202960736969956E-5   -6.695174116690403E-5    6.996426670159428E-5   -3.959253813765396E-5    8.616900807884732E-2    1.517278078944319E-1    6.596006533360980E-5    5.112866451811496E-5
                        -1.677170271114853E-5    2.831906962579955E-5   -3.425312891511825E-5   -3.318332679861048E-5    7.098337042426627E-5    3.993386514354845E-5    1.070445114720967E-1    2.539560959393967E-1

 2.237500000000000E9     9.118590094159468E-2    1.968574440393748E-1    5.266369969060893E-5   -2.814106336677756E-5   -4.858396668706235E-5   -5.277020452712488E-5   -1.921406187545707E-5    2.921754221678202E-5
                         6.148472388631708E-5    7.180149392321357E-6    1.259305465394366E-1    2.680274356106466E-1    3.060057305727640E-5   -7.273373092478665E-5   -2.164585894123968E-5   -1.023870025521317E-5
                        -6.248446526547313E-5   -8.945317967853488E-5    4.219250915034581E-5   -9.645589384334490E-5    9.032180916379023E-2    1.652976696653867E-1    7.476580586406675E-5    2.308543586300091E-5
                        -9.717540662475042E-6    3.597168247112417E-5   -1.339001816208383E-5   -7.831249467026113E-6    7.328084111009558E-5    2.393939431105348E-5    1.157472694119342E-1    2.662423646957535E-1

 2.250000000000000E9     9.704845675003908E-2    2.098854023828326E-1    4.239557312770072E-5   -9.946842616774277E-6   -7.654894656097805E-5   -3.232938102598096E-5    9.533872012966970E-6    3.324632299065367E-5
                         6.872044604042291E-5   -9.555196155967118E-6    1.355654398110808E-1    2.782607628381346E-1    4.715398822870041E-9   -5.985320688179837E-5   -5.253659638790157E-5    4.748109568298168E-5
                        -4.486594209278401E-5   -5.235695092423567E-5    3.220596436852828E-6   -9.493839646578559E-5    9.548783504300197E-2    1.782898474538836E-1    9.863856008547904E-5   -3.453864592251208E-5
                         2.102969825573375E-6    1.705320018420240E-5   -8.428938783827258E-6    1.366005876259893E-5    7.800344485030577E-5   -3.016992872777433E-5    1.255683676572096E-1    2.774468686583030E-1

 2.262500000000000E9     1.038099708070828E-1    2.218882086331613E-1    2.308640261854904E-5   -6.730046159895969E-5   -7.448633687355156E-5    2.623526870536641E-5    4.155331885360860E-5   -1.630155205865107E-5
                         1.397780961661773E-5   -4.934246650936190E-5    1.461207470526995E-1    2.873984708361301E-1   -4.526200263799949E-5   -6.991168492328901E-5   -1.441124814167851E-5    2.283579259260025E-5
                        -7.930682763423399E-5   -1.159480322587446E-5   -3.417645002655571E-5   -6.726527226849814E-5    1.016361352673895E-1    1.907186567180559E-1    1.814339192996315E-5   -5.915630212289087E-5
                        -8.706857595097507E-6    3.576927595085045E-6   -9.692388418578733E-6    2.177898703331959E-5    5.841871193385601E-5   -2.340144657854377E-5    1.363112599095574E-1    2.877741226022033E-1

 2.275000000000000E9     1.116313033188034E-1    2.328013889940824E-1   -3.017834731385689E-5   -2.615495458111861E-5   -7.629219129014679E-5    4.757423152089707E-5    2.495287345011458E-5   -1.630787486082732E-5
                         5.511509661060669E-7   -9.755998478106573E-5    1.573885072907574E-1    2.956026785329676E-1   -2.385348745918250E-5   -3.542923579985336E-5    1.054994530680518E-5    7.625822957940853E-6
                        -4.094043511900231E-5    6.629336277079337E-6   -4.774261384991460E-5   -3.397326551000642E-5    1.085579517093618E-1    2.023868843547014E-1    7.078400376000718E-6   -3.949996199541049E-5
                         3.557838203888434E-5    5.553573121576180E-6   -1.217323594020215E-5    2.432391403003123E-5    1.335814397389418E-5   -5.498874140842295E-5    1.476435483970686E-1    2.971270539400956E-1

 2.287500000000000E9     1.205740100091888E-1    2.427620389216274E-1   -7.116450251199550E-5   -2.058516333718365E-5    1.701769028274080E-5    9.079945284774828E-5    4.464865185925687E-5   -2.303497562434158E-5
                         8.283652457079248E-6   -4.273267337045191E-5    1.693474123020284E-1    3.029165555649174E-1   -7.497662799161286E-5    1.242492205517551E-5    1.524109055611528E-5    3.440093963365260E-5
                        -2.204914683500542E-5    4.894584321763114E-5   -4.476995118740867E-5   -1.271889680094246E-5    1.162710854992673E-1    2.131920646681556E-1    5.628124052512260E-6   -5.691405452106604E-5
                        -2.868395232823405E-6   -1.998280405361901E-5   -1.794405994434860E-5    1.734546652727991E-6    1.814288837849690E-5   -3.268116562858190E-5    1.596276947702099E-1    3.055154462268119E-1

 2.300000000000000E9     1.305510064460435E-1    2.519944752340768E-1   -5.437633370265674E-5   -4.630253838091445E-5   -1.192946198806714E-5    3.492260048886068E-5   -7.738435955699888E-6   -1.519551189718585E-5
                        -5.101811093468285E-5   -2.813535671586226E-5    1.817699768012518E-1    3.094808129668195E-1   -6.654102381152187E-5    2.756931142395175E-5   -1.589274281597929E-6    2.507343142540324E-5
                         3.177585977540112E-6    5.933506259764832E-5   -3.780861549849657E-5   -5.884879292953104E-6    1.247814550072685E-1    2.230636803793181E-1   -2.282664100446333E-5   -5.008339299392502E-5
                         1.337374513753159E-5   -3.133203328970679E-5    3.373293613429084E-5    5.353559827630658E-6   -2.032188246097047E-5   -1.768091590681643E-5    1.721805292633432E-1    3.129740318588176E-1

 2.312500000000000E9     1.414059539858771E-1    2.603400440002158E-1   -4.845868247357846E-5    1.527846098469848E-6    4.504091381816831E-5    4.576419111876303E-5   -2.314704754956245E-5   -1.034285027896513E-6
                        -3.672624330986741E-5    8.223602460014492E-6    1.944425963547138E-1    3.151099630727960E-1   -3.065199495095846E-5    2.610622764471919E-5    1.194734206318260E-5   -3.082813096012893E-5
                         2.442613478841903E-5    5.091315119038015E-5   -4.220072399670098E-5    3.031398416327069E-5    1.340430297573110E-1    2.318264616352891E-1   -4.584502723189659E-5   -2.332678971077131E-5
                        -1.459668795042588E-6   -5.115134465432999E-6    1.668636201865787E-5   -2.021669364498166E-6   -4.143244397142588E-5   -3.793229943913277E-5    1.851196118435020E-1    3.191921727312779E-1

 2.325000000000000E9     1.529768290689739E-1    2.680440109676495E-1   -1.243085463999556E-5    1.200503583264070E-5    5.755029786943717E-5    8.750290232329793E-6   -2.937946123786134E-5   -3.372547507994566E-5
                        -3.330995324063732E-5    6.606388990924114E-6    2.073864192946258E-1    3.198462216323261E-1   -1.800043002138162E-5    3.895441155948459E-5    1.952388675924794E-5   -1.873607945021731E-6
                         4.999978920778493E-5   -4.027087398041278E-6   -1.156954363063918E-6    3.522331419498981E-5    1.441105808027625E-1    2.396865519225905E-1   -1.425352539800663E-5   -2.372829534775844E-5
                        -1.269404867385870E-6   -1.902104565660701E-5    1.453897594469577E-5   -9.503642722728511E-6   -3.332389005958194E-5   -8.361233406692720E-7    1.984352810182788E-1    3.243242020122089E-1

 2.337500000000000E9     1.648594279042870E-1    2.752318610718662E-1   -1.236996824498618E-5    4.339226334062253E-5    3.042703076233263E-5   -3.601895981093771E-5    1.575831021624531E-5   -1.236519151645752E-5
                         5.337583390241559E-6    6.229920413197435E-5    2.204823642235339E-1    3.237350325915883E-1    1.985100020962019E-5    1.906340416475464E-5   -1.143678954261685E-5   -1.003091233498112E-5
                         3.325525836971589E-5   -1.009107687087816E-5   -3.333003309994363E-5    4.127235732391496E-5    1.549359216824936E-1    2.466315732586777E-1   -3.537880371852913E-5    2.657592786189255E-5
                        -6.558039322328168E-7    1.222062741554067E-5    1.061056075357629E-5   -1.764073169285653E-5   -3.002498204868785E-5    1.346478573512569E-5    2.120966335746838E-1    3.285981687714987E-1

 2.350000000000000E9     1.768203820005680E-1    2.815757896122757E-1    3.589409044972791E-5    5.773036624866812E-5    4.276527396939129E-6   -6.931057771634206E-5   -2.002237503748871E-5    3.807959773849164E-6
                         3.890451953946088E-5    2.864040431910915E-5    2.335781151680474E-1    3.266200889308948E-1    4.095968082432466E-5    2.320224212219669E-5    2.679450703129703E-5   -1.371499754041023E-5
                         3.348359650002495E-5   -4.142052581840246E-5    3.315293506110580E-5    1.906365826381961E-5    1.663192195607992E-1    2.527548490184879E-1   -3.860839765463437E-5    5.340943380596876E-5
                        -2.392144441997658E-5    3.926874365244219E-5   -7.455332415093585E-6   -3.052125178166175E-6   -1.373614363582678E-5    3.349108406561993E-5    2.259767344596517E-1    3.316686159668153E-1

 2.362500000000000E9     1.887348928592552E-1    2.870108718925236E-1    1.369139649601251E-5    2.466727093888186E-5    1.114199765754433E-5   -2.550924475721154E-5    6.383316125306074E-6    6.541753114540564E-6
                         5.180067228093449E-5    2.315821141222511E-5    2.468050671936281E-1    3.284966168531933E-1    2.150614529621092E-5    2.684205677718836E-5    1.809743036417134E-5   -3.544392503060902E-6
                        -1.142955642741380E-6   -4.645337916072122E-5    2.378110299855465E-5    3.448211968067162E-5    1.781551457244485E-1    2.579885651702425E-1   -8.296193480847332E-6    3.213608219207283E-5
                        -1.827109825934350E-6    1.054780530699025E-5    1.820867331768308E-5    1.917026689043298E-5   -1.477531038543484E-5    2.559749900905218E-5    2.401076464329850E-1    3.336728635852543E-1

 2.375000000000000E9     2.007622931510396E-1    2.912496740014612E-1    4.137678799081698E-5   -1.178622693218147E-5   -1.728239683923727E-5   -3.386731029038745E-5   -2.995847500134309E-5   -1.788849370650342E-5
                         2.600918917904431E-5    2.599542030249516E-5    2.601019553213580E-1    3.292723587324303E-1    4.113760340222771E-5    1.800100242317752E-5   -8.785062090600600E-6    3.167924406914679E-5
                         8.281666101739349E-6   -1.384686183597828E-5    3.991937233589164E-5    1.060448586190024E-5    1.902355884827107E-1    2.624430306835241E-1    2.021405988611415E-5    3.737306244778843E-5
                         9.345768380251439E-6    6.805063823441306E-6   -1.541604038374670E-5   -1.376063066331022E-5    1.102255242567859E-5    1.155693102540123E-5    2.541569902782528E-1    3.346472912290333E-1

 2.387500000000000E9     2.128567237555702E-1    2.941860297330047E-1   -1.454691600148612E-5   -7.312950495480932E-6   -2.191976686384787E-5   -9.597480065236602E-6    4.166956458849807E-5   -1.900186944273800E-6
                         1.638768914915885E-5    3.400073218378856E-6    2.735705532051176E-1    3.290928950971722E-1    3.439311460937177E-5   -9.076898196856452E-7   -1.124578075221766E-5    3.283860181732887E-5
                        -2.528800939523292E-5   -1.835351860779543E-5    4.918480658523101E-5   -3.597704242083808E-5    2.022856380808157E-1    2.660640260179063E-1    3.637935167675128E-5    3.091650407530863E-5
                         4.486965878486927E-6    5.647374288416476E-6    1.092824290536059E-5    1.492410425466777E-5    2.787951733902459E-5    1.402962379110497E-5    2.683686712474500E-1    3.348367058407875E-1

 2.400000000000000E9     2.252086744574922E-1    2.957914214909484E-1    1.769126564774949E-5    1.421612441349153E-5   -1.991047020130060E-5   -1.478184038389297E-5    3.484847382284609E-5    7.125960922904114E-6
                         7.292816185770771E-7   -7.936439062902038E-6    2.871112051893344E-1    3.283271248915186E-1    3.214634957595121E-6   -1.479144712272751E-5    8.043218492125592E-6    4.628980162477307E-6
                        -2.393175883012637E-5   -3.865404349028553E-6    4.932899016264151E-5   -2.350911703189680E-5    2.143609456003726E-1    2.687289745689933E-1   -1.224908671620723E-6    6.312249144959613E-6
                         1.709584340857795E-5   -2.224339695232696E-6    6.577749199848758E-6   -1.336978442859051E-5    4.645765022308193E-5   -1.112304831640997E-5    2.822818560851504E-1    3.342196267401354E-1

 2.412500000000000E9     2.378837827039482E-1    2.962628141080579E-1    4.358173464460465E-5   -1.447101096372088E-5   -8.427804971250991E-6    6.459342445428317E-5   -1.004699140050242E-5   -5.170611962879722E-6
                         1.450827656323791E-5    1.027796768459160E-5    3.004740284901021E-1    3.266111226310420E-1    4.384536932792694E-5   -3.414331167946703E-5   -2.979744368424217E-5   -5.140012212536364E-6
                        -1.575035491277016E-5   -6.831416586819019E-6    9.525009709571881E-6   -2.708931510748293E-5    2.264288368961814E-1    2.703796553597716E-1    2.966211373864731E-5   -1.013961260420639E-5
                         2.107205535652677E-5   -9.738469899859355E-6    3.016274447990444E-5    1.373074815923515E-5    3.889147415200149E-5   -3.135670968362997E-5    2.959750738028641E-1    3.327808735690853E-1

 2.425000000000000E9     2.507442182061182E-1    2.958917639073158E-1   -1.157560624503119E-5   -3.023117492161210E-5   -2.595268545893106E-5    3.954209711523732E-5    1.815794042746343E-5   -2.170774780081831E-5
                        -4.771434972463911E-6   -4.750155260819209E-5    3.135511934961962E-1    3.243659866782382E-1   -2.484077059388131E-5   -2.678291628956152E-5    2.405807978550458E-6    7.203043784020216E-7
                        -1.790439849983422E-5    9.076203873778937E-6   -2.490051513287767E-5   -9.165224729710802E-6    2.382906913618367E-1    2.711431041772284E-1    2.518598372362498E-5   -2.192496077892692E-5
                        -2.259016045935124E-5    1.196980984124457E-5   -1.521198728243286E-5    2.540528125909624E-5   -4.488910400601497E-6   -8.850724820515248E-6    3.092790078845143E-1    3.304122189961591E-1

 2.437500000000000E9     2.636598632797177E-1    2.949396674170544E-1   -2.450793728999926E-5   -2.787881928230167E-5   -1.363362011081009E-5    2.996638665626827E-5    7.026814110880782E-6   -1.890886637810932E-6
                         4.031844697074755E-6   -1.891779344925584E-5    3.261588662512480E-1    3.214579584999321E-1    1.130706527114765E-5   -3.353090929097200E-5    4.902925584139968E-5   -1.679151706478409E-5
                        -2.004075178098529E-5    4.513416694523023E-5    1.061317986949880E-6   -1.586287724045703E-5    2.500435193358092E-1    2.708855898696161E-1    9.611417670363756E-6   -5.965868466032118E-5
                        -8.615273048627230E-6    1.302133179085125E-7   -1.063738079973560E-5   -1.189411242083366E-5    1.001053615694546E-5   -4.697614204878120E-5    3.220979333594771E-1    3.272170673321371E-1

 2.450000000000000E9     2.763944313278578E-1    2.936315673098733E-1   -3.888537251115530E-5   -2.486907856683338E-5    7.423246323513047E-6    1.320508254125969E-5   -4.157279224111687E-6   -2.198228542963572E-5
                         1.848281857999818E-5   -3.712842146212772E-6    3.382420194846566E-1    3.179249760234807E-1   -1.713892567411839E-5    5.105730368902927E-6    1.933036451934473E-5   -1.153117359489693E-5
                         1.464742387411580E-5    8.615268628058280E-7   -3.303640929421981E-5   -1.327513642860169E-5    2.616108686686431E-1    2.697601021412515E-1   -8.285585224704168E-6   -3.759689922869361E-5
                         5.740136112467090E-6   -2.079395981464965E-5    1.901400845745918E-6    1.426173649436213E-7   -1.274097376049156E-5   -4.335685587886927E-5    3.345721211898107E-1    3.233369991012488E-1

 2.462500000000000E9     2.884995811718226E-1    2.921872576723216E-1    9.756655947099163E-6   -7.602703971309202E-6    3.089540926519313E-5    1.708391544922096E-5   -9.459679158776923E-6    4.845823561482430E-6
                         2.186044265179362E-5    2.327983058052600E-6    3.498542157298484E-1    3.135240091171248E-1   -2.954259052369129E-6   -6.036216190077090E-6    1.483127878142420E-5    3.924266856562608E-6
                         2.070740375052464E-5    1.919935028581084E-5   -1.798434208882121E-5   -1.202165702831407E-5    2.731336483636349E-1    2.678879217315159E-1   -2.859118648962538E-5   -4.282166715048201E-5
                         4.842222816505212E-7   -9.801587987325363E-6   -1.747442535931926E-5    1.074132084245231E-5   -9.251068762590475E-6   -3.134518601749862E-5    3.467110523363196E-1    3.187051093409548E-1

 2.475000000000000E9     3.000207059838836E-1    2.901724937793754E-1   -1.942841746790950E-5   -2.213688591705369E-5    1.221611784324815E-5   -2.417096891393085E-5    9.466216621470409E-6    2.880134945874716E-6
                         7.302412333656227E-6    2.833599485405194E-5    3.610301951207185E-1    3.084726907399543E-1    7.552296378950351E-6   -1.504974417409959E-5    1.566407300509240E-5   -2.204669520444148E-5
                        -4.277015565523424E-6   -1.334836534934426E-5   -1.480506282419794E-5    1.293537101691433E-5    2.843437400387089E-1    2.652317153011539E-1   -2.127279198652956E-5   -1.636375762943375E-5
                        -1.813162579207400E-6   -2.564425901550036E-5    6.521929438756741E-6    1.108532861624223E-5   -1.047558185102475E-5   -1.091457546640869E-5    3.586808069680179E-1    3.134935381212049E-1

 2.487500000000000E9     3.108881950242744E-1    2.875926939419420E-1   -3.781457252831690E-5   -3.677369286829948E-5   -1.860813948169465E-6    6.007830858562208E-6   -2.276053393994848E-5    1.520071524614129E-5
                         4.411161496249065E-6   -5.655899681470946E-5    3.719050979333121E-1    3.029139451144530E-1    1.104778274482743E-5    1.296169566787282E-6   -4.376789010718160E-6    6.838616371758989E-5
                         8.645347819807440E-6   -3.014705660057423E-5   -9.710755653309887E-6    2.971591017419979E-5    2.953455834539209E-1    2.620900444846574E-1   -3.396097385728470E-5   -1.226146531938962E-5
                         9.860850581672977E-6   -3.157393068232527E-5   -1.998764300247402E-5   -2.088830148599312E-5   -1.738894609335120E-5    3.524929778470727E-5    3.701236162344801E-1    3.077692865874332E-1

 2.500000000000000E9     3.212045738861228E-1    2.841909991917222E-1   -2.616336448894563E-5   -1.623381145111233E-5   -2.070196835446286E-5   -2.713964196736798E-5   -9.823132789155113E-6    3.407131671930999E-6
                         7.158159602151345E-7   -1.625799536680445E-5    3.824432093899161E-1    2.968856458067495E-1   -1.824382094382906E-5    1.698595501998675E-5   -2.742857603426206E-5   -4.701232531460578E-6
                        -1.980508915538087E-5   -3.395172780036372E-5   -1.475399685703083E-5    1.533675258752563E-5    3.059427260257295E-1    2.585134278370849E-1   -2.831956398109087E-5    2.977761841456090E-5
                        -1.023974429004812E-5    7.980714053556780E-6    6.382618457503853E-6   -1.319549065406179E-5   -3.835302650805986E-5    3.950742814070076E-6    3.810909658497615E-1    3.017291453214413E-1

 2.512500000000000E9     3.309080624874958E-1    2.800467496428907E-1   -5.557031486124961E-6   -3.323683823119307E-6    2.865346860031638E-7   -1.506061538010832E-5    1.638256269578983E-5   -1.078050213880131E-7
                        -3.925762531397549E-5    2.155795870897075E-6    3.927155905336248E-1    2.904337874163821E-1    1.572308367488485E-5    3.655786221465361E-5   -1.898936810810978E-5   -3.264046621259569E-6
                         2.634170129370495E-5   -3.419746855360457E-5   -5.166132775247487E-7    3.549378518833570E-5    3.161858865898481E-1    2.545114160054832E-1   -1.407188833661982E-5    3.407987333173437E-5
                        -2.347408290560470E-5   -9.001136505698650E-6    2.809560761808413E-5    1.390840229624112E-5   -2.775012865167273E-5    2.505492739387415E-5    3.917051543817185E-1    2.955334969369711E-1

 2.525000000000000E9     3.403302162225438E-1    2.750489412818581E-1   -1.444559108162539E-5    4.430179966285658E-6   -2.483065261128439E-5   -2.198952258638192E-5   -6.224471014708541E-8    6.502273603413738E-6
                        -2.525669779519946E-5   -7.429592620936858E-6    4.026097190570483E-1    2.839043581047439E-1   -1.454941631173142E-5    1.607620968124143E-5    1.821117117846626E-5    7.074213451176980E-6
                        -1.300382634203979E-5   -1.375484408687007E-5    3.055208019693803E-5    3.255850174651089E-5    3.259590078838531E-1    2.502569828452469E-1   -3.817863166324096E-5    2.408446868097481E-5
                         3.138999782157044E-5    2.060683353387492E-5    1.657521801110122E-5   -7.131562560551028E-6    2.707566442466574E-7    2.448184599699766E-5    4.017502491647986E-1    2.889794390370251E-1

 2.537500000000000E9     3.498471766588271E-1    2.693543021778282E-1   -4.743655931689432E-5    4.755187385153422E-5   -2.614109174747392E-5    2.615718059757919E-6    1.795880270469615E-5   -1.101432727853873E-5
                        -2.389054585571552E-6    1.076299727855650E-5    4.117969633838139E-1    2.774714585920860E-1    1.232490385681117E-5   -2.624537787967758E-6   -2.269950709782614E-5   -3.915675343642781E-5
                        -1.309339367619690E-5   -6.275993790566612E-6    1.960799313855964E-5    1.536825692506590E-5    3.350563351242810E-1    2.457982772471501E-1    2.110326219913494E-6    6.468141756405789E-5
                        -9.107719719279926E-6   -7.426797883671895E-7   -1.031635164358268E-5    9.938337747364905E-6    1.998594233286915E-5    4.888840170722861E-5    4.109925147724640E-1    2.823213311124494E-1

 2.550000000000000E9     3.593136901887439E-1    2.634900181336487E-1   -6.938083974815235E-5    1.641300493600659E-6    1.727522777424383E-5    2.005368684116145E-5    5.391654138236782E-8   -2.959180880536763E-5
                        -1.571952977657559E-5    1.948785871827247E-5    4.206222513245436E-1    2.706021536212945E-1    3.209470913726878E-6    5.275518256261686E-6   -9.680254750378933E-6   -1.928801960321757E-5
                        -6.841555842945167E-7    2.807714527521491E-6    3.807182362289381E-5    3.355105429841030E-6    3.437271634844179E-1    2.410020982792229E-1   -9.201510739547127E-6    3.937985846771728E-5
                         3.525322201750987E-5    2.255754871273132E-5   -2.245395385932151E-5   -2.669341113564512E-5    1.157058724082306E-5    1.446258977430485E-5    4.199054312426049E-1    2.750364946173683E-1

 2.562500000000000E9     3.686457107227941E-1    2.576872458203535E-1   -1.676684948151721E-5    5.035922636494341E-5   -2.819236229740122E-5   -1.270153984077216E-5   -1.070464828367509E-5    1.511222409680868E-5
                         1.077348783923599E-5    3.194217868979235E-5    4.289823212816679E-1    2.636676745891214E-1    2.696978362283467E-5    6.910131901308933E-6   -7.255916264891063E-6   -2.279918835846574E-5
                         7.799923160863081E-6   -1.230078948964223E-5    6.306487752859978E-6   -6.265049236531389E-6    3.520081277952957E-1    2.359084215742417E-1    3.664689730800142E-5    3.859643133223154E-5
                        -1.681915331882293E-5    1.426596241321606E-5   -2.146663620329143E-5   -2.391009683683656E-5    2.039863728836088E-5    2.547413811250988E-5    4.283559391084484E-1    2.674817917535601E-1

 2.575000000000000E9     3.778017878801471E-1    2.520818418174162E-1    1.225857197315862E-5    2.567790133028880E-5    2.383157854095211E-6    3.035688177747598E-5   -1.068170976931278E-5    2.783839103992527E-5
                         1.150624613910086E-5    1.118401020223710E-5    4.369514895077883E-1    2.564220042278397E-1    2.255290009299290E-5   -3.666205621469950E-5   -4.103348194149657E-6   -1.597053580698465E-5
                         1.413598851319737E-5    9.362555794049535E-6    3.063640746504063E-5   -2.802873136007281E-6    3.599192355484963E-1    2.306041798441450E-1    4.033389319165831E-5    1.236660902896875E-5
                         8.455072926129223E-7    2.555275148269822E-6    1.917010861708749E-5    2.112740275172272E-5    1.778576205964987E-5    2.057373242659346E-5    4.367477450291180E-1    2.597675147466370E-1

 2.587500000000000E9     3.864243684247646E-1    2.468100093451344E-1    3.304361389217101E-5    1.868137851030423E-5    1.942521906491207E-5    1.723374035361093E-5    3.125688876407007E-6   -1.608915992077401E-5
                         1.410551574658342E-5    2.994808593185830E-5    4.445163585532672E-1    2.488969229214129E-1    8.877827583725290E-6   -8.118358037139564E-6    2.812033831643996E-5    9.747706823388790E-6
                         2.218709969006197E-6    9.583872226897504E-6    1.267585710968187E-6   -5.136187760332756E-5    3.674757063202266E-1    2.249859311298886E-1    3.302329166572919E-5    1.270736296976575E-5
                        -1.548954104033337E-5   -1.307650315939389E-5    1.228014600152922E-5   -3.107920306750765E-6    2.238218554850933E-5    6.878580622453699E-6    4.448659747191875E-1    2.519851643665962E-1

 2.600000000000000E9     3.944129443274192E-1    2.417373054351147E-1   -3.765763643926201E-6    3.585416789780705E-5   -2.934134676020792E-5    9.677662222550983E-6   -6.660548075523852E-6   -2.107284193051670E-5
                        -2.580419649385305E-5   -6.494762857126888E-6    4.518091518542309E-1    2.412860634654430E-1   -4.738022599601039E-6    3.080269561141262E-6    1.698788746782564E-5   -1.273235455995940E-5
                        -6.855741603848742E-6   -1.702561690829668E-5    3.783289592696066E-5   -7.660642221790037E-6    3.748722526902378E-1    2.190907798982299E-1    3.382074108413474E-5   -1.334235456213826E-5
                        -1.862700140125471E-6   -2.610761423671019E-6    2.757286180375428E-5    1.052673711171306E-5    1.894446400910464E-5    2.454002868500256E-5    4.526479601465744E-1    2.441250629201111E-1

 2.612500000000000E9     4.017353834395507E-1    2.365080939086103E-1   -7.442867331653084E-6    2.840681658521253E-5   -2.648851106133131E-5    1.606785373803586E-5   -2.171619741929583E-5   -5.233629548365922E-5
                         1.628281369598408E-5    2.833726178449464E-6    4.589465053991589E-1    2.337540804244981E-1    2.915995879714620E-5   -1.943288089331106E-5    1.178816058030273E-5   -1.719130067192967E-6
                         1.708347096867732E-5   -2.873258959215288E-6   -2.265230452572203E-6   -2.237035956524849E-5    3.820258654206763E-1    2.130074057393945E-1    3.804446455532322E-5   -3.168010445735401E-5
                        -5.949258950540057E-6   -1.781384249713166E-7   -1.869023698423421E-5    1.471629883502990E-6    5.176416577787141E-5   -4.173710490135953E-5    4.604477125046647E-1    2.363866699533551E-1

 2.625000000000000E9     4.084590385462449E-1    2.308799541868807E-1    3.556063466588159E-5    1.011929945720811E-5   -8.050638798072301E-6   -6.878247272584299E-6    7.248037969454366E-6    2.964790274294065E-5
                         4.746179552103986E-5    1.052035812653396E-5    4.658971386783425E-1    2.260413426498879E-1    2.031704096753130E-5   -4.931774025951700E-5    8.802691990616487E-6   -1.567041090336832E-5
                         1.276320041349321E-5   -7.018829258659538E-6   -5.521120637765566E-5   -1.528105885449511E-5    3.888897945594905E-1    2.067357700459109E-1    3.759106097192441E-5   -5.189518097501186E-5
                        -3.015858936047610E-5   -7.714547740414766E-6   -1.424373437388252E-5   -2.113463547030442E-5    3.483218303131526E-5   -3.516880292094849E-5    4.677657132367165E-1    2.285263924026366E-1

 2.637500000000000E9     4.148005148230439E-1    2.246508819670425E-1    4.147659644137809E-5   -5.078771370964535E-8    1.997038699353088E-5   -3.666826354461855E-5    1.179297928664925E-5    5.625125998204988E-6
                         2.119144390131256E-5   -7.242617843824645E-6    4.724686404440514E-1    2.181828692698770E-1   -9.377678586585999E-6   -3.989667611542641E-5   -2.009017018944211E-6    2.000752862314226E-5
                         1.082259113773195E-5   -3.696013751190877E-5   -1.934666836172936E-5    5.807351897750333E-6    3.955413418621271E-1    2.004252538012964E-1    3.383453699418714E-5   -4.075439174573957E-5
                        -1.184452787647247E-5    5.041325924981623E-6    1.220435547733820E-5   -3.766837766760460E-5    3.209245788122324E-5   -2.131016585246324E-5    4.746121263083342E-1    2.205239224669359E-1

 2.650000000000000E9     4.212073229910236E-1    2.176148227765633E-1    2.581453113132138E-6   -7.627207107063147E-5   -3.759819450180328E-6    1.731229968639169E-5    8.248044017128158E-6    5.865457263684287E-6
                         1.708698602418979E-5    1.113723637767671E-5    4.788230843183269E-1    2.103932666208255E-1    1.149931435403102E-5   -3.303713923285521E-5    1.513165406226478E-5    3.249298284378083E-5
                         2.150180189918421E-5   -1.851858868612242E-5   -4.207068235440386E-5    1.906577536090998E-5    4.018801240723826E-1    1.942352024800927E-1   -8.234902417180298E-6   -6.942816382253191E-6
                         3.373728019566664E-7    2.502088606229731E-5    1.836121420294554E-5    3.951561249454500E-5   -1.530888982395382E-5   -1.169694030350530E-5    4.809717440864715E-1    2.125511447261167E-1

 2.662500000000000E9     4.275386138846640E-1    2.102892241845002E-1    7.610358439494404E-6   -1.846921044184231E-5    4.775678051001887E-6    2.941068793288780E-5   -4.202444427114068E-5    1.033149034457710E-6
                         1.564301945652385E-5    6.718594895431220E-6    4.847920519364928E-1    2.028092723784589E-1   -1.688084545849901E-6   -2.464807924954550E-5   -3.645984955782343E-5    1.026426413313149E-5
                         1.038986168660097E-5    9.726117493880698E-6    2.447609169096927E-5    2.035382541211117E-5    4.082280386742141E-1    1.881528300050056E-1    2.000174085202422E-5   -3.901356462614902E-5
                        -1.415402238247312E-5   -9.523609768942374E-6   -9.631094092722981E-6   -1.862747798150393E-5   -1.467106717233471E-5   -1.186080676705361E-5    4.870329792696651E-1    2.043541494604839E-1

 2.675000000000000E9     4.341360183135367E-1    2.028594106751563E-1    5.473453651941114E-5   -5.058318900922952E-5    4.628914812426888E-6   -8.663375618907883E-6   -1.753523500635150E-5   -3.525847850322198E-6
                         7.168270421538509E-6   -6.268970920108638E-5    4.906019987906408E-1    1.950962668404882E-1   -3.584137635260964E-5    2.789165007397201E-5   -1.190732938055011E-5   -6.981580275154021E-6
                        -7.751762083047019E-6   -4.256590658836114E-6   -2.631024014578980E-5    3.048943300450674E-6    4.142168682723167E-1    1.820260698152402E-1   -2.815458168497324E-6   -2.407193616755452E-5
                        -3.620402687794739E-6    7.190969027485210E-6    1.338585913374380E-5    1.873875936690749E-5   -4.562030135653892E-6   -9.494369763320324E-6    4.928923207263482E-1    1.958006053608929E-1

 2.687500000000000E9     4.407297561399804E-1    1.957485361544278E-1   -1.444507127091847E-5   -5.548209235572915E-6    7.083043682275941E-6   -4.667291515534711E-6    1.227797694830391E-5    3.092745124644511E-6
                         1.542131110795356E-6    1.445834248560015E-5    4.960366294809211E-1    1.871503947636250E-1   -1.961883680033350E-6    3.566537048810731E-5    3.076909312016674E-5   -1.421122649282535E-5
                        -1.019757190960080E-5   -1.883874305044063E-5   -3.572160702564948E-6    6.184259201451723E-6    4.198699021582705E-1    1.759532209402558E-1   -5.055394386796580E-5    3.794859396163517E-6
                        -7.158711805258534E-6   -1.705315191210001E-5    4.992977953216987E-6   -4.119410104682952E-6   -1.229312837625168E-5   -5.033388172245465E-6    4.986811756718906E-1    1.872637442282251E-1

 2.700000000000000E9     4.473031327966929E-1    1.894244070518979E-1    1.828969678010342E-5   -3.929762126365323E-5   -5.689540229529691E-6   -3.595739146986418E-5   -3.847789771590862E-6    1.215758781707733E-5
                         2.021739379754901E-6   -2.213939446964463E-5    5.012747152910104E-1    1.794020235522396E-1    3.490132254839415E-6    6.667289625701355E-6    1.106252414695319E-6   -3.676321980416334E-5
                         4.585452890140363E-8   -2.642347472521300E-6   -1.177379598911011E-5    2.436919014938656E-5    4.252890971437458E-1    1.698906277332786E-1    1.062026974514967E-5    9.012455672492006E-6
                         6.836486439360289E-6    1.272145304227971E-5    8.140087052766067E-7    1.732496680305856E-6    8.613934206906693E-6   -6.584833174614285E-6    5.044158357201870E-1    1.786768898157259E-1

 2.712500000000000E9     4.538947249742231E-1    1.835239537749175E-1   -4.548792238549758E-5   -6.684216062308773E-6   -7.780546471348443E-6    1.601403837626634E-5   -5.912488751228807E-6    1.081654189442927E-7
                        -1.556711724250868E-5   -1.111351481137841E-5    5.068648211309662E-1    1.714745771188208E-1    5.405570380459941E-6    1.562770034545089E-6   -2.470440365142477E-5   -5.413605891059521E-6
                         1.273078503840340E-5    2.717458871103917E-5    8.044140536421782E-6    3.325138219127698E-7    4.307043433866893E-1    1.638512551769470E-1   -3.433816497787858E-5    4.291138737433593E-6
                         1.268152429657377E-5    1.034852688047150E-5   -2.822103954107144E-5   -3.046217561880585E-6   -2.423847065536557E-5   -1.258788432813332E-5    5.103494649732903E-1    1.703661924848583E-1

 2.725000000000000E9     4.599921841717474E-1    1.778604615372948E-1   -2.122070308324121E-5   -2.021400119690859E-5    3.129987059076048E-5    8.777457690881225E-6   -2.077269847541079E-5   -4.202829988148229E-6
                        -4.517043456430516E-5    1.173211228658156E-5    5.121706897038718E-1    1.637507026965803E-1    2.699848064118734E-5    3.048104867950978E-6   -2.132379628275650E-5   -3.679117854743222E-5
                        -2.242609896306983E-5   -5.074435351838174E-6   -5.942998916864988E-6    6.827788652848254E-6    4.360035160441498E-1    1.576151293811987E-1   -2.440326504380318E-5    1.398348777940050E-5
                         1.473519571601324E-5   -1.225443309834349E-5    3.070857792400190E-6    1.658797395934908E-6   -2.935772918836389E-5    1.528504455516435E-5    5.159393593832771E-1    1.622700970756688E-1

 2.737500000000000E9     4.655450272031263E-1    1.722747043477360E-1   -8.494843305483728E-6   -7.183903367676468E-6    4.525183534898517E-5    4.189534091936134E-6    1.230047674463773E-5    3.286671852913649E-5
                        -1.096434759163537E-6    7.235522625658640E-6    5.174431895288263E-1    1.559257754508563E-1   -6.867325577331395E-6   -9.948770785077273E-6   -3.254490987876060E-5    2.150709344649260E-5
                         6.238064328369529E-6   -1.518574558559654E-5    2.581517405328974E-5   -2.080949871027868E-5    4.409663095010167E-1    1.513011952885715E-1   -1.923641242493906E-5    2.753085991114020E-5
                        -8.767053017203189E-6   -2.161238775328568E-5   -1.466148587590572E-5   -3.210700916355121E-6   -1.662589093837507E-5    1.255933330368777E-5    5.212531305165672E-1    1.542018295688217E-1

 2.750000000000000E9     4.706120347251106E-1    1.663700003086196E-1   -3.181464404174112E-5    1.610784207593459E-5   -3.770912877183036E-5   -2.850290230473325E-6    2.360947903966175E-5    6.702409903270573E-6
                        -3.660457403234427E-6    1.835963688225107E-5    5.226436473442769E-1    1.480517594936611E-1    3.854956664559415E-6   -1.094850676571135E-5   -2.901754285478950E-5   -6.901024221991829E-6
                         1.387598831959821E-5    1.807665258955185E-5    8.882246006657454E-6    7.364528296759853E-6    4.459160149131673E-1    1.447452234970052E-1   -1.253084660787240E-5    1.629767239083047E-5
                        -1.233697512918336E-5    7.384118543088810E-6    4.496147973717971E-6    1.571607267255312E-5   -1.534709533125120E-5    8.945237175230620E-6    5.262727402255141E-1    1.459367193258441E-1

 2.762500000000000E9     4.753925493291305E-1    1.595923218077744E-1   -1.962707937237726E-5   -1.940324647321715E-6   -1.194542555058158E-5   -3.005757669149269E-6    5.808075851351743E-6    2.677067480421523E-6
                        -2.825496006445765E-5    8.335053030863550E-6    5.275168763651396E-1    1.401206224822770E-1   -3.883982646957946E-6   -1.665992060731465E-5   -1.987073674316480E-5   -2.884973990482961E-5
                         2.839525823760125E-5   -9.845818406726177E-6    1.181209206023965E-5   -7.221306639779195E-6    4.509409066325743E-1    1.380403849314888E-1    1.569261246340563E-5    3.135603745295194E-5
                        -2.457321368072046E-5    9.781741223663093E-7   -6.688019679449797E-7   -1.080384757745642E-5   -1.119771445857597E-5    2.903675202643731E-5    5.310002045000010E-1    1.375400793097611E-1

 2.775000000000000E9     4.801835491921947E-1    1.519961524766722E-1   -2.315666197495586E-5    4.356280952983957E-5   -3.477727231969379E-5   -4.640682464839229E-6    9.093296660656040E-7    1.212591653258357E-5
                        -1.632330529997409E-6   -1.657528792234843E-5    5.323335592618280E-1    1.321418828480413E-1   -1.573258852913238E-5   -7.327047987308674E-7    3.393047044593445E-6    5.896873966321299E-6
                        -6.908097470424989E-6    1.029457494722575E-6   -2.074753985915533E-5   -4.130821440269356E-5    4.557326178303834E-1    1.314680976763684E-1   -1.241567904034942E-5   -2.834358707135686E-6
                         9.538925042698742E-6   -5.545574077457955E-6   -2.135882380688293E-5    2.699816353087907E-5   -2.586760978330649E-7    2.246797710967427E-6    5.354222663745790E-1    1.290443822848890E-1

 2.787500000000000E9     4.853043144947096E-1    1.441166676451236E-1    2.578538197061180E-5    2.776850882414046E-5   -3.010537880360920E-5    8.877429975825796E-7    3.171863017618803E-5    1.120266629875288E-5
                         1.283581795586997E-5   -2.838206395487802E-6    5.370041872685709E-1    1.241260827721276E-1   -8.079629471508682E-6   -2.970501658390685E-5    4.390597063423379E-6    2.800117440537351E-5
                        -1.487884362418653E-5   -1.223688721245485E-5   -1.655527745171841E-5    7.835749539464875E-6    4.608001402728151E-1    1.249073277709308E-1    1.102141406891042E-5    1.240211639081099E-5
                         3.698522549696677E-5   -1.403557110671909E-5    1.711835364838303E-5   -8.242436778069426E-6    2.339554631157035E-5    2.788369282008983E-5    5.399495572701817E-1    1.203944774737437E-1

 2.800000000000000E9     4.907762857226547E-1    1.363228091711248E-1    9.380458727056804E-7    4.944245996807012E-5   -4.254624712208648E-6   -1.274432398969306E-5   -6.788246712739457E-6    6.370860415723392E-6
                        -1.009112545919998E-5    4.727373467404064E-5    5.417657335470397E-1    1.159731567242011E-1   -2.746455442481457E-6    3.343634855270948E-6    2.818637622541016E-5    8.319340955358105E-6
                        -8.497831766139024E-6    5.619004875129383E-6   -2.537160705413375E-6    1.551107745644030E-5    4.658060667864687E-1    1.182539063960089E-1    3.362958019331426E-5    1.355351604387450E-5
                        -2.886642673221164E-5    1.213554164631680E-5   -2.399978081148605E-6    1.757865692817021E-5    1.675503756433550E-5    3.136751595448088E-5    5.445650904395104E-1    1.113836352922243E-1

 2.812500000000000E9     4.967738803108780E-1    1.286533129041972E-1   -8.207760807154467E-6    3.599566487635036E-6    1.382109817828275E-6   -6.945651750598580E-6   -3.210783039414437E-5    3.875112035691477E-6
                        -1.141536606763624E-5    2.000064534065020E-6    5.464670200020338E-1    1.077606667008526E-1    2.422530841158449E-5    8.889884853086614E-6    5.896500603026932E-6    5.466947957183188E-6
                         2.742385191962581E-5   -2.118305773792546E-6    3.460547454503665E-6    6.620699730679779E-6    4.708751813813377E-1    1.118086030663214E-1    2.146487796709017E-5   -2.069704457529354E-6
                        -1.294838684691431E-5   -1.451845859583672E-5    1.611480051992236E-5    5.043943742595379E-6    1.868496205505564E-5    1.764677674789872E-5    5.491863336415540E-1    1.024487142425042E-1

 2.825000000000000E9     5.029487144637286E-1    1.213808929924419E-1    1.049982758520487E-5    6.281996164110383E-6    1.319218223474491E-6    1.475853288680694E-5   -2.997601507649914E-6    4.898177372595910E-6
                         9.296143440519076E-6    1.045581254307623E-5    5.512125146140715E-1    9.937705412650548E-2   -7.386480627537640E-7    2.818551852838475E-5   -1.716846279659658E-5    1.301136058765322E-5
                         1.581318912868575E-5    3.117559769948273E-6   -5.136455635138537E-6    2.514238013783091E-5    4.758567796438729E-1    1.052773211420119E-1    5.923240328422802E-6   -2.107615951605223E-5
                         2.525647838496099E-6   -2.770354064651599E-5   -1.109061552211816E-5   -3.579510436948450E-7    2.363468229323595E-5    1.099691460039286E-5    5.537969327197160E-1    9.342741674182502E-2

 2.837500000000000E9     5.089939489584572E-1    1.146064168978556E-1   -2.035275052713590E-5    1.226613492100686E-5    5.463339560675770E-6   -1.719865293233485E-5    1.282255842290968E-5    1.008650610212962E-5
                         1.805662523562561E-5    1.355839869311641E-5    5.559177119614523E-1    9.104876522972510E-2    5.828519041574310E-6    1.780237879579717E-5    1.077666181341258E-5   -1.351587516179942E-5
                         2.422077649404808E-5    7.048280127489834E-6   -1.038610961321299E-5   -5.909661286079862E-6    4.806917744045985E-1    9.867368267033273E-2   -4.594550463407590E-6   -1.931506027912720E-5
                        -5.275829236336194E-6    7.956351725618614E-6   -1.707287057649371E-5   -6.091869287764363E-6    1.283872747041708E-5    1.057800280537531E-5    5.584116519113214E-1    8.455924126675668E-2

 2.850000000000000E9     5.147041535616069E-1    1.080768382745080E-1    1.835548357521290E-5   -1.887662462385843E-5   -2.879910008359943E-7   -9.408301181870019E-6    1.112710228256139E-5    9.757955218967376E-6
                         7.473903185447750E-6    2.745967686620422E-8    5.607385829277538E-1    8.231514930634068E-2   -3.735472322129913E-6   -5.139062290555832E-6    1.096536692795527E-6   -2.320392838412163E-5
                         4.819822284135418E-6    5.980403492210084E-6    1.793915435543296E-6   -4.696504233023951E-6    4.856230610930513E-1    9.187891842687394E-2    2.259321566531925E-5   -8.002747437476499E-6
                        -3.385015214868427E-5   -3.661679362361340E-6   -8.152662498262276E-6   -2.949718514926053E-6    1.655330883357072E-5   -1.797242420280137E-5    5.629153171338634E-1    7.585085202949311E-2

 2.862500000000000E9     5.197523508125962E-1    1.014677527826979E-1    2.298876839605234E-5   -2.061344914600937E-6   -1.171309675287984E-5    1.950880560261616E-5   -1.543181808488292E-5    2.045300133017805E-5
                        -7.387394158033504E-6    7.989388147487759E-6    5.652342330996728E-1    7.363935836455246E-2   -2.722755416751385E-6   -8.385569394366772E-6   -2.614199904532213E-5    2.612919682808482E-6
                         6.550420956941334E-7   -2.347194184314378E-6    2.787508598303280E-5    1.858449335559553E-5    4.902920444343736E-1    8.498468114309907E-2    1.587520923477756E-5   -2.018960929380649E-5
                         2.547245491201651E-6   -1.059773731493245E-5   -8.819838855290880E-7    1.278441668601382E-5    2.923572252937858E-6   -2.588818140706473E-5    5.670001800413864E-1    6.691700203508069E-2

 2.875000000000000E9     5.243918732288668E-1    9.422159779527794E-2    1.767642296260383E-5    8.817357008996464E-6    1.374904518675287E-5    5.382736764213100E-5    1.158243722411136E-5   -3.085079121513276E-6
                        -1.549000071537101E-5   -1.728390840759030E-5    5.694972427704975E-1    6.452071546102398E-2    3.271052649228645E-6   -1.608312656970128E-5    2.238467703121595E-5    2.245411433798138E-5
                         7.028202694299907E-6    9.485462895834912E-7   -3.653773614153215E-6    1.776404056088256E-5    4.947897370542212E-1    7.760937238015944E-2    2.005724083001485E-5   -1.126205281654651E-5
                         1.812332226596065E-5   -1.774064090620351E-5   -5.454468781001030E-6   -6.048645849527769E-6    3.558413310953325E-5   -1.978534941238391E-5    5.708642334454763E-1    5.768487165640975E-2

 2.887500000000000E9     5.287768358661986E-1    8.621056572957761E-2   -2.160602816177792E-5   -2.043144164617485E-5    2.763021309202617E-5   -3.391511090288344E-6   -1.434319496588313E-5   -4.604950191298418E-6
                        -2.056227976941503E-5    7.154045895607924E-6    5.737872157206495E-1    5.536460815306800E-2   -2.488764467867344E-7   -3.461699393363656E-5    4.035496557234093E-6    2.928391614892540E-6
                        -2.829814617617933E-6    1.019650202587915E-5    1.376671560752898E-5    2.880937182660738E-6    4.994967879906628E-1    7.012552482632152E-2   -2.609377997017239E-5   -6.181095274800788E-5
                         1.828843190094143E-5    3.995262804214821E-6   -1.304756572009381E-7   -2.672719489638925E-5   -1.342710153142870E-6   -2.599419569999662E-5    5.746671360983049E-1    4.827426761325037E-2

 2.900000000000000E9     5.328940026040452E-1    7.743809737352354E-2   -1.520781278224774E-5   -2.318736655406607E-5   -9.938276281960106E-7    1.010569432237450E-5    2.861213804864897E-5   -1.065564615383366E-6
                         1.913768107358257E-6   -1.437059897497479E-5    5.778609959088848E-1    4.572739092342643E-2   -4.057542668394856E-6   -8.854568407802014E-6   -9.841068892448500E-6   -1.951756496523974E-5
                         1.452568240746120E-6    2.810494206874808E-6    5.338574543030178E-6   -2.622326928861574E-6    5.041473601849261E-1    6.201740879860588E-2    1.834178124574770E-5   -2.287981542064982E-5
                         1.263110480090664E-5   -4.890753795902955E-6   -2.536249244492856E-5    1.748441717276668E-5   -1.859098650081835E-5   -1.743567482095085E-5    5.783859341941179E-1    3.833994159861571E-2

 2.912500000000000E9     5.375562975386826E-1    6.759960343526920E-2    2.165475712143208E-5   -2.122696940967961E-5    2.602346461948934E-5    2.607531248234153E-5    6.054342340941827E-6    1.901835037654201E-5
                         1.803205826024898E-6    2.402149253231531E-5    5.820473616185236E-1    3.586257390539205E-2    3.455047235053239E-5   -7.022260886836541E-6    1.320691449045960E-5   -3.556171903762109E-6
                        -4.660266577038940E-6   -1.167104599008797E-5    1.392830696248198E-5   -5.389133730803287E-6    5.090543267572706E-1    5.387697938223080E-2   -1.685309974285517E-5   -2.684562553128633E-5
                        -9.157440498612715E-6   -4.439069738226838E-6   -2.037384366097905E-6   -1.891012237241736E-6   -2.750133406300110E-6   -2.925905388215601E-6    5.822314986082121E-1    2.829737550926684E-2

 2.925000000000000E9     5.425226191710525E-1    5.774689698079399E-2   -3.315162297802518E-5   -8.222384302211261E-6    1.634214859971551E-5    1.171689554723832E-6   -1.945316724935900E-5   -2.992266589874863E-5
                        -9.540191581728175E-6   -1.463911552537469E-5    5.860231337027948E-1    2.595505417319054E-2    1.272097651342654E-5   -5.538054477213465E-6    2.745569050471814E-5    9.697673277173409E-6
                        -9.070529859176123E-6   -2.525009754433586E-5    2.471931536952898E-5   -6.575110728870777E-6    5.136733800254083E-1    4.583732088013428E-2   -2.147547409537455E-5   -1.523156410518241E-5
                        -3.543515772646249E-6   -8.517248907424806E-6   -1.457847079863995E-5   -5.756686166223839E-6    2.414867723537014E-5   -1.678515040545230E-5    5.859343665953712E-1    1.823937265729339E-2

 2.937500000000000E9     5.475646088660823E-1    4.813382363612671E-2   -3.311623359979007E-5   -8.454525030245727E-6    6.318162150401594E-6    8.252556779268474E-6    1.190407692193296E-5   -2.013700388340701E-5
                        -7.493228503074098E-6    8.222422551571080E-6    5.897265686764289E-1    1.623055638311281E-2   -2.338547091183765E-6   -1.442811564192493E-5    1.259632112581284E-7    2.950431111903629E-5
                        -1.361762321719812E-5    1.034983669795402E-5    6.784506152146837E-6   -2.106112551423096E-5    5.182448723563690E-1    3.754284146881394E-2   -3.347578104852489E-5   -1.437206113892384E-5
                        -1.813953392383707E-5    1.832487298359361E-6   -2.374313839014932E-5   -3.607648884012597E-6    1.606154902997711E-6    8.178374658621458E-6    5.895193629428415E-1    8.024481603360400E-3

 2.950000000000000E9     5.529111539017608E-1    3.915455394631030E-2   -6.923551531411748E-6   -8.975724970746312E-6    1.475759215804555E-5    1.400751434914693E-5    7.066610338102149E-6    2.077385149619833E-5
                         1.212844175217022E-6    2.321640898210290E-5    5.932898827772674E-1    6.076665473716053E-3   -1.607914466911403E-5    2.166088539785554E-5   -2.069706833664422E-5    1.046573969170669E-5
                         1.125287084175678E-5   -1.357511415875202E-5    1.572579835192081E-6    5.879195692236705E-6    5.226475937441645E-1    2.907169859359051E-2   -2.545786947097798E-5    1.806301166450592E-5
                        -5.541621767038409E-6    4.355123085715029E-6   -6.840689378008740E-6   -2.831287287995001E-5   -1.189371637519667E-5    9.794992151878030E-6    5.927765121959239E-1   -2.318921677507571E-3

 2.962500000000000E9     5.580388199936350E-1    3.032962505076452E-2   -1.854351326395356E-5    1.165894905938673E-6   -2.036955664844143E-5   -1.178503285393339E-5   -6.941532244200221E-6   -9.680943110449290E-6
                        -2.337827339491209E-5    3.044225234869957E-5    5.966265338421332E-1   -4.140489851190699E-3    2.911881428549367E-6   -2.001608732292320E-5   -1.837740676075536E-5    8.734992156715552E-6
                         6.570183776177690E-6   -7.969182410981899E-6    4.559479764991834E-6    2.309048685521678E-6    5.267973712872678E-1    2.046494229093187E-2    5.803721838170522E-7    2.385446474807015E-5
                         4.547860973954834E-7   -7.106254967441509E-6   -1.005218320045239E-5   -3.158117705509581E-5   -8.781074321939458E-6    2.034844520615073E-5    5.959266578162402E-1   -1.250550656334843E-2

 2.975000000000000E9     5.626192430751297E-1    2.156716895363242E-2    2.863939843505740E-5   -8.256595219578317E-6    4.697453811325730E-5    1.617391115669185E-5    2.498051077949132E-5   -1.658281737207907E-5
                        -3.639717318323202E-6    8.807567212835793E-6    5.999344776162702E-1   -1.460111210698273E-2    9.999435813745728E-6   -1.786278285313715E-5    1.080366685767649E-6    2.841550962294438E-5
                        -1.466603812452808E-5   -5.191759623359864E-7    2.606593544991615E-5   -2.415225975031483E-6    5.309724989724278E-1    1.160727726484027E-2   -3.550179944661927E-5   -7.757269281904409E-6
                        -2.479231820422150E-5    9.249109988255373E-6    7.900979216011762E-6    1.619546416241644E-5   -1.963045989198649E-5    1.104855047082619E-5    5.989202384982909E-1   -2.304841577985684E-2

 2.987500000000000E9     5.665999491916095E-1    1.287402877189485E-2   -2.571754133034047E-5   -9.120116850745692E-6   -1.294799518870637E-5   -1.487959636985445E-7    1.535750574493833E-5    2.201730525953951E-5
                         1.104341212418278E-5   -6.421932864066213E-6    6.027213679956634E-1   -2.544261840824043E-2   -2.179780859805374E-5    1.890916459798366E-5    7.996069589817847E-6    1.714450511278894E-5
                         4.078221010370137E-6    3.329236517727117E-5    1.029661082374440E-5    1.694883442074492E-6    5.347679323578950E-1    2.566890029734731E-3   -3.459988239155602E-6    1.233094669899910E-5
                         3.243277741429640E-5   -6.659946690629082E-6    7.927854527477364E-6    2.185891330018572E-5   -2.081512096770702E-5    1.173390607862973E-5    6.013932704666850E-1   -3.377973591900937E-2

 3.000000000000000E9     5.696273539519850E-1    3.567684325053871E-3   -4.215303839868946E-6   -1.208549369563601E-5   -3.756245300244214E-5   -3.875053382688886E-6    5.502306040843132E-6    6.169874831102940E-6
                         2.113734893930151E-5    1.587618507074407E-5    6.051042032079982E-1   -3.647037180041596E-2   -2.561331519339967E-5   -2.507592941328255E-5   -1.064208163303224E-5   -2.935322114590044E-5
                        -2.266142900181267E-5    9.834766514294834E-6   -2.964731076032382E-5   -6.968320732822505E-6    5.382215216440521E-1   -6.779371254887740E-3    1.976891052956492E-6    6.266845103112626E-6
                        -2.456204908706299E-5    7.264640767494042E-6   -4.807494220862507E-6    1.483630998369095E-5   -1.071593002859390E-5    5.941633255031937E-6    6.035544103763202E-1   -4.472420044629480E-2
