# Supplementary material for: Microwave Imaging for Parkinson’s Disease Detection: A Phantom-Based Feasibility Study Using Temperature-Controlled Dielectric Variations
Source: Sensors (Basel). 2025 Dec 12;25(24):7562. doi: 10.3390/s25247562 (PMC12736638; doi:10.3390/s25247562)
Supplement: Supplementary file 1 [file sensors-25-07562-s001.zip › 36.0.s4p]

#  HZ   S   RI   R     50.00 
! Rohde & Schwarz Vector Network Analyzer 
! Rohde-Schwarz,ZNA26-4Port,1332450024101213,1.95
! Created: UTC 8/28/2025, 1:48:49 PM
! freq[Hz]                re:S11                  im:S11                  re:S12                  im:S12                  re:S13                  im:S13                  re:S14                  im:S14
!                         re:S21                  im:S21                  re:S22                  im:S22                  re:S23                  im:S23                  re:S24                  im:S24
!                         re:S31                  im:S31                  re:S32                  im:S32                  re:S33                  im:S33                  re:S34                  im:S34
!                         re:S41                  im:S41                  re:S42                  im:S42                  re:S43                  im:S43                  re:S44                  im:S44
! 
 5.000000000000000E8    -2.261624905344760E-1    3.471096210932147E-1   -1.529986905959558E-2    1.781294270073374E-2   -4.030857010196870E-2   -1.126584215042430E-2    5.220541120799135E-2    1.568945506852959E-2
                        -1.525622269967529E-2    1.784307837461283E-2   -2.407698079558100E-1    3.255500911502360E-1    1.154912194140371E-2    2.516229276739926E-2   -4.058882848926613E-2   -6.722542184317710E-3
                        -4.033530585800246E-2   -1.124973030843633E-2    1.152127672826217E-2    2.516250446584481E-2   -2.563738932795938E-1    3.439115567341327E-1   -8.361699725512317E-3    1.896195957542468E-2
                         5.222787319220550E-2    1.573239233660616E-2   -4.055722029654285E-2   -6.744006795990694E-3   -8.329063769879606E-3    1.897565198862506E-2   -2.673221707916888E-1    3.376036273675608E-1

 5.125000000000000E8    -2.484441436045329E-1    3.361637157676655E-1    1.259046145199517E-3    9.918943875418073E-3   -3.106710691305738E-2    2.487342269385525E-2    4.494747589480151E-2   -2.940970786418709E-2
                         1.196306074721590E-3    9.886398216420626E-3   -2.757249315275177E-1    3.241764771448876E-1    2.734829992890745E-2    3.822428327096723E-3   -2.849584952346981E-2    2.827889794728703E-2
                        -3.104553517001288E-2    2.489423958139312E-2    2.738057894115305E-2    3.809195928013644E-3   -2.806034905822847E-1    3.446926834367750E-1    6.242240471622742E-3    5.254359172272606E-3
                         4.497641317630088E-2   -2.948803904837791E-2   -2.850759549213321E-2    2.829369640761662E-2    6.223163824221851E-3    5.304716198545847E-3   -2.928908866711563E-1    3.363104764420938E-1

 5.250000000000000E8    -2.985623468741835E-1    3.711900136244430E-1   -6.608974022474556E-3   -1.352077749342765E-3   -1.331473229268521E-3    3.369083443161676E-2    5.984676293348119E-3   -5.047599760561887E-2
                        -6.553677497028727E-3   -1.327443086036880E-3   -3.169850684966387E-1    3.765457969868425E-1    1.520528218690142E-2   -1.493054008136742E-2    2.947576931980063E-3    3.446027287076529E-2
                        -1.293386695453196E-3    3.365629020032243E-2    1.519159485991694E-2   -1.496939647624523E-2   -3.179589986199038E-1    3.949899499142566E-1   -5.735816639501689E-3   -5.184052070648973E-3
                         6.008552690413217E-3   -5.049743280433275E-2    2.935908652964280E-3    3.440367107242197E-2   -5.683164101727600E-3   -5.185890756797850E-3   -3.328737997555418E-1    3.877416625252140E-1

 5.375000000000000E8    -3.000980715967014E-1    4.421559494286927E-1   -1.677050840638811E-2    8.874723999567522E-3    1.863201174697918E-2    1.994275079596495E-2   -2.998866738231765E-2   -3.403591872154620E-2
                        -1.680468251674072E-2    8.900685288428647E-3   -3.013707299852876E-1    4.417596990886091E-1    1.217148851035781E-3   -1.473364930894848E-2    2.156588675182184E-2    1.833854235056234E-2
                         1.871661487562101E-2    1.992202759801398E-2    1.166135809082638E-3   -1.470871454577884E-2   -2.997268388092074E-1    4.618074356930224E-1   -1.535499262494110E-2    5.873867472800849E-3
                        -2.997959424729447E-2   -3.407657400422465E-2    2.154344018415466E-2    1.832957826364874E-2   -1.534116845385777E-2    5.842883764125065E-3   -3.154387679239631E-1    4.611930390914203E-1

 5.500000000000000E8    -2.540469146998858E-1    4.852133075621216E-1   -9.898146020958088E-3    2.649316474248021E-2    1.996963216597260E-2    1.828061913775192E-3   -3.949915450477687E-2   -2.426447758140585E-3
                        -9.880915748678885E-3    2.653252277592393E-2   -2.610682236012519E-1    4.701690356099419E-1   -5.810642880028572E-3   -7.807977326274684E-3    2.228806196408664E-2   -1.003518219107505E-3
                         2.001950011973368E-2    1.901971972687865E-3   -5.834264927972972E-3   -7.721728016521449E-3   -2.530807687622009E-1    4.907010485721405E-1   -8.461337678957716E-3    2.139792747825949E-2
                        -3.945480289405520E-2   -2.453376742204621E-3    2.231452268918130E-2   -1.005797194557419E-3   -8.469504215470453E-3    2.132176513909462E-2   -2.560315784050372E-1    4.944321284118549E-1

 5.625000000000000E8    -2.152559010147571E-1    4.793045159826912E-1    1.598014026261315E-2    3.076201154970061E-2    1.151468864934674E-2   -5.020913692197359E-3   -2.583557585220496E-2    2.127252730027211E-2
                         1.596487516243906E-2    3.078981536427202E-2   -2.334780494829091E-1    4.735536081575251E-1   -2.579571893784391E-3   -7.903823076058088E-4    1.080299329848037E-2   -9.564172222372032E-3
                         1.157380295486753E-2   -5.043943801784130E-3   -2.540920896392281E-3   -7.602961276581302E-4   -2.195117834836793E-1    4.867256868748107E-1    1.359127891235333E-2    2.217894724623908E-2
                        -2.573440492323673E-2    2.125640679529928E-2    1.078449556873096E-2   -9.510469555273453E-3    1.357736158455758E-2    2.216996828049916E-2   -2.153693780031640E-1    4.776488608350413E-1

 5.750000000000000E8    -2.160608244036599E-1    4.740875917174371E-1    3.180190754769281E-2    5.647703385612887E-3    9.779339136265755E-3   -4.247465187886225E-3   -5.609177027558537E-3    2.664942899836202E-2
                         3.180449222014334E-2    5.609406260652233E-3   -2.225942671614659E-1    4.799651987228750E-1    1.930424191614210E-3   -3.938735630594454E-3    5.989814645801742E-3   -5.849596319853422E-3
                         9.749254527789545E-3   -4.291041874475178E-3    1.963915023559387E-3   -3.975342251819556E-3   -2.137845478965480E-1    4.841809805605766E-1    2.080729340695703E-2    4.210993003813357E-4
                        -5.571415617631653E-3    2.660276432534644E-2    5.998144040636131E-3   -5.880072464317499E-3    2.081660556230954E-2    4.251910349903733E-4   -2.185580018761111E-1    4.705676595114603E-1

 5.875000000000000E8    -2.145101061868017E-1    5.012532345769165E-1    1.710463918023516E-2   -1.495380244682184E-2    1.144618651950285E-2   -9.675968688963954E-3    6.930169110207363E-3    2.056616168262807E-2
                         1.711671484481554E-2   -1.493150762322243E-2   -2.062352126644409E-1    5.005528765771218E-1   -9.397293419177656E-4   -9.134855454371340E-3    9.104406095483037E-3   -8.645009087643100E-3
                         1.147537664466705E-2   -9.713901711946166E-3   -9.408752863337469E-4   -9.120381376467281E-3   -2.051523011648058E-1    5.043306701058987E-1    5.487268747540097E-3   -9.652679044839747E-3
                         6.931428009271061E-3    2.057209177700993E-2    9.128389209019431E-3   -8.679902423844785E-3    5.486080785907796E-3   -9.655449706727475E-3   -2.114902706207257E-1    4.993189997394326E-1

 6.000000000000000E8    -1.836840564629507E-1    5.306433999618730E-1   -1.683357513527082E-3   -9.642467403491693E-3    5.854251843403411E-3   -1.959700829198132E-2    1.337703811823944E-2    1.666841468665082E-2
                        -1.659591578809247E-3   -9.619829859015326E-3   -1.728316470317712E-1    5.160525973553997E-1   -1.031854155602359E-2   -1.138112113917368E-2    5.203537247800603E-3   -1.898726456555319E-2
                         5.874990663348199E-3   -1.956886395379170E-2   -1.032874499748224E-2   -1.134015890828530E-2   -1.741328980500366E-1    5.239249229356766E-1   -5.134742813102436E-3    1.346321683992825E-3
                         1.342961808634356E-2    1.665342121616918E-2    5.171111472948560E-3   -1.888866777746531E-2   -5.173382609982826E-3    1.372427259065256E-3   -1.704550525836782E-1    5.227127882166114E-1

 6.125000000000000E8    -1.368942766924041E-1    5.381520660555054E-1    1.794110775949326E-3    5.979517799167848E-3   -1.022566295034779E-2   -2.347830659877946E-2    2.519439558962332E-2    9.590059217328658E-3
                         1.797354460092831E-3    6.017067689560786E-3   -1.353761196848284E-1    5.177563199147583E-1   -2.135708225184730E-2    1.132353335187244E-3   -1.222423041570959E-2   -2.370024793678380E-2
                        -1.025850752281385E-2   -2.346412423787349E-2   -2.138215546842602E-2    1.171721005671293E-3   -1.331078491414859E-1    5.248432000231790E-1    6.380071547770437E-3    1.414776243280761E-2
                         2.519897359214020E-2    9.586451640793171E-3   -1.219912513352367E-2   -2.366941395030457E-2    6.377322826689544E-3    1.414583280058470E-2   -1.205062343675081E-1    5.133667173893218E-1

 6.250000000000000E8    -9.631684049057936E-2    5.209636355638018E-1    1.866222859499062E-2    1.022942900737157E-3   -2.674940610383796E-2   -1.081424291696053E-2    2.963844890280511E-2   -1.186977339897106E-2
                         1.867394416281430E-2    1.039441523050964E-3   -9.745198934727328E-2    5.047608801262549E-1   -1.235223206672504E-2    1.955857462709577E-2   -2.986027621290363E-2   -8.146178136317472E-3
                        -2.681104957322094E-2   -1.073937504994086E-2   -1.230932249434038E-2    1.958963739604073E-2   -9.828094136278709E-2    5.060579771566263E-1    2.475131249993642E-2    2.348060412949828E-3
                         2.962772681808661E-2   -1.186961952477663E-2   -2.983642747156667E-2   -8.059419216313665E-3    2.474869073559472E-2    2.357847587071145E-3   -9.388267686901414E-2    4.808934374928445E-1

 6.375000000000000E8    -7.874859809455705E-2    4.963287144286773E-1    1.668436244757811E-2   -2.049199073906567E-2   -2.694890006947079E-2    1.074317806985796E-2    1.313187812795480E-2   -2.930757395955331E-2
                         1.667206086213689E-2   -2.052908511120111E-2   -7.775897582580554E-2    4.774870253591109E-1    8.593081320707231E-3    1.908608031300775E-2   -2.675005510432956E-2    1.652965639859440E-2
                        -2.697980022569517E-2    1.076826687495804E-2    8.611582906009925E-3    1.907217688345434E-2   -8.689412291802907E-2    4.822971535983018E-1    1.820590332912677E-2   -2.179008935404831E-2
                         1.310042441375627E-2   -2.928789023670031E-2   -2.673692476695496E-2    1.656951861597221E-2    1.821115814314990E-2   -2.175741927982898E-2   -9.645360816679868E-2    4.581895169928455E-1

 6.500000000000000E8    -7.295469575317624E-2    4.902346199269869E-1   -6.649889917239546E-3   -2.629753523304189E-2   -1.310449615884951E-2    2.492894802073319E-2   -6.480762771387533E-3   -3.008907886473888E-2
                        -6.598293283446369E-3   -2.630678889341149E-2   -7.499018214237596E-2    4.659170296033677E-1    1.527376710018183E-2    1.144466256352188E-3   -7.494881701570155E-3    2.884275800142153E-2
                        -1.305833591852503E-2    2.497329511954539E-2    1.527480795034860E-2    1.106241366438386E-3   -8.262111200470158E-2    4.781771566323852E-1   -5.938576179502296E-3   -2.408425081072138E-2
                        -6.478512700837738E-3   -3.006695229291008E-2   -7.432129037922508E-3    2.880395093891261E-2   -5.943247155518940E-3   -2.408188501120698E-2   -9.643033995183647E-2    4.637248775752559E-1

 6.625000000000000E8    -5.061912846907842E-2    4.932984144270871E-1   -1.900729695970392E-2   -8.578634831180432E-3    6.024600807187035E-3    2.638911676551967E-2   -2.435749416376920E-2   -2.327035359526898E-2
                        -1.896623893048765E-2   -8.572175474545318E-3   -5.965592821741403E-2    4.665116217861928E-1    2.042557523911174E-3   -7.633083363956713E-3    1.293962238584483E-2    2.467060531795111E-2
                         6.093718152254284E-3    2.638532566246909E-2    2.070470344837552E-3   -7.633435310779061E-3   -6.575555414777015E-2    4.799220624888971E-1   -1.430441755312043E-2   -6.608727979320729E-3
                        -2.433520066220349E-2   -2.328678868747025E-2    1.294782899239740E-2    2.461810237985617E-2   -1.431080017892083E-2   -6.572068828649674E-3   -7.169311408313660E-2    4.701170975298261E-1

 6.750000000000000E8    -1.844248559383641E-2    4.825339405189940E-1   -1.049601135185025E-2    4.417852972183061E-3    1.944890306458719E-2    1.441274068971722E-2   -3.853750066115142E-2   -2.048106713313461E-3
                        -1.048002797663978E-2    4.391956697129106E-3   -3.040872793753394E-2    4.581023911488784E-1   -5.309722266435415E-3    2.208183198577869E-3    2.291266489012075E-2    8.100262403446723E-3
                         1.940426806351029E-2    1.439477534516966E-2   -5.294978419122057E-3    2.172693963360421E-3   -4.015812584665679E-2    4.746211287481081E-1   -4.413578689272449E-3    2.113270028010223E-3
                        -3.850200944617137E-2   -2.082416732887746E-3    2.290146912846643E-2    8.050638740769027E-3   -4.396861886123631E-3    2.096378498005097E-3   -4.004866905158864E-2    4.585824962583885E-1

 6.875000000000000E8     9.337008097127928E-3    4.561985680291961E-1   -7.027303167804973E-4    2.154841576499452E-3    2.021923703267477E-2    8.913882065716518E-4   -3.107416738810455E-2    2.755226972444028E-2
                        -7.028382576608765E-4    2.132939777183129E-3   -4.084441286982363E-3    4.295602785921357E-1    2.804316019904131E-3    9.720066651778592E-3    1.829097148796333E-2   -5.900490062189168E-3
                         2.024166717571630E-2    8.481527055096406E-4    2.828808453093463E-3    9.699236296268987E-3   -1.491017891060623E-2    4.553352506816880E-1    2.342492235257290E-3   -4.821686062621537E-3
                        -3.112531452653016E-2    2.757397715138896E-2    1.826754321786140E-2   -5.870508637101803E-3    2.336940700479043E-3   -4.814279523649764E-3   -1.680452418020930E-2    4.324773828554712E-1

 7.000000000000000E8     2.057319020541428E-2    4.198902019509810E-1   -1.063533652875062E-3   -5.710029528919795E-3    1.716466531775174E-2   -8.117322955734608E-3   -2.137188508301057E-3    4.159888509757207E-2
                        -1.050910412599335E-3   -5.749146422287263E-3    1.461282635269315E-3    3.937634832560386E-1    1.327404785847105E-2    3.907149566778114E-3    1.106402604012934E-2   -1.150105750915065E-2
                         1.718481703204312E-2   -8.160552894451410E-3    1.323889455525243E-2    3.868412979905696E-3   -2.790553362244407E-3    4.278611783829306E-1   -5.482447612524079E-3   -1.284932529689100E-2
                        -2.171025232797070E-3    4.155883399386188E-2    1.104982575316671E-2   -1.149034594046093E-2   -5.442025890204120E-3   -1.286440913600380E-2   -9.236270790460193E-3    4.039318854803347E-1

 7.125000000000000E8     1.270174678939753E-2    3.930195264469833E-1   -1.050425694072833E-2   -6.892915026731351E-3    1.035781957675274E-2   -1.651394635003408E-2    2.522459715946871E-2    2.936500207792375E-2
                        -1.055027960266398E-2   -6.911075699219527E-3   -7.923245494255673E-3    3.726433729285504E-1    1.303909646267803E-2   -9.230934086297252E-3    3.934199339043478E-3   -1.442957488074291E-2
                         1.042076654963075E-2   -1.656340291099529E-2    1.303418488274164E-2   -9.244648617300955E-3   -3.197761221197845E-3    4.080810974918218E-1   -1.756746751456908E-2   -6.144637408832450E-3
                         2.521681311132548E-2    2.939230326669631E-2    3.919800326382690E-3   -1.444149452535825E-2   -1.753514553579939E-2   -6.151633795720235E-3   -1.089913687415996E-2    3.860491517824897E-1

 7.250000000000000E8     8.530036998049393E-3    3.848876031925307E-1   -1.547211800705545E-2    3.555125148683980E-3   -1.056744053646716E-3   -1.887641918748887E-2    3.460715379371729E-2    6.537004631930943E-3
                        -1.547767223000024E-2    3.569509202898236E-3   -8.524049988906698E-3    3.671126907603242E-1    5.510748827408683E-4   -1.630290363702592E-2   -3.500950708692951E-3   -1.330642341788402E-2
                        -1.053401535770147E-3   -1.885358998108669E-2    5.594226183945365E-4   -1.633040623562743E-2    1.723859994621496E-3    4.004662868813759E-1   -1.684914388751029E-2    7.731445877176895E-3
                         3.464868253624831E-2    6.516589266774241E-3   -3.546168468135206E-3   -1.335270303705374E-2   -1.680243670296970E-2    7.742191688625799E-3   -5.060468234980519E-3    3.766404727279741E-1

 7.375000000000000E8     1.934185839937843E-2    3.760125949643339E-1   -8.415385729151834E-3    1.238512983417538E-2   -1.045536659034942E-2   -1.485391923987266E-2    3.095660966783065E-2   -1.430757764369127E-2
                        -8.387102324105533E-3    1.240706065870863E-2    5.530735816169344E-3    3.540397504672431E-1   -1.179232266726346E-2   -8.558695151912250E-3   -8.815696966012723E-3   -1.002415724277481E-2
                        -1.048524765000353E-2   -1.485336796885765E-2   -1.181248009918738E-2   -8.536295444232756E-3    2.008382911464753E-2    3.863113446408454E-1   -6.610414241619923E-3    1.385503413543191E-2
                         3.096953941537339E-2   -1.432601610008603E-2   -8.803734430422341E-3   -1.001344984115701E-2   -6.612099044042532E-3    1.384781365949725E-2    1.009643318055789E-2    3.600129574872709E-1

 7.500000000000000E8     3.491554912224993E-2    3.521176327234720E-1    5.555023687825840E-4    1.137387855023146E-2   -1.714571125424029E-2   -7.150798856239260E-3    1.617866803595854E-2   -3.057039767611524E-2
                         5.693850070775362E-4    1.143988041888521E-2    1.454614234587945E-2    3.233327418448876E-1   -9.733551085229926E-3    5.132035715465203E-3   -1.353317163167594E-2   -5.050063241807306E-3
                        -1.714678402689794E-2   -7.109432218050044E-3   -9.735029186680193E-3    5.132299340123810E-3    3.532803928282656E-2    3.540007412032478E-1    1.472061194050904E-3    1.009204514621892E-2
                         1.614167985917971E-2   -3.059754410621003E-2   -1.355474177336166E-2   -5.005679464836589E-3    1.478167942568295E-3    1.008039716534122E-2    2.226958483608416E-2    3.275485006609770E-1

 7.625000000000000E8     3.507158966454001E-2    3.139972076353770E-1    3.490829556065281E-3    6.127550680857883E-3   -1.900297149404357E-2    4.255575178244666E-3   -6.346438883478711E-3   -3.421370335003358E-2
                         3.519933070691944E-3    6.098049299428596E-3    2.187867182407326E-3    2.897432708709935E-1    2.522797568620508E-3    6.646964053123827E-3   -1.562713429003572E-2    4.123752269489780E-3
                        -1.899063530019994E-2    4.320751594640953E-3    2.548749216869580E-3    6.626419801235345E-3    2.893154017606466E-2    3.153382914361541E-1    1.560275423828456E-3    4.911543320637191E-3
                        -6.329794393389595E-3   -3.420964562237770E-2   -1.561972755758354E-2    4.138842087939375E-3    1.562786307037927E-3    4.921639342047540E-3    1.384735849900486E-2    2.865934914998655E-1

 7.750000000000000E8     1.135876816140704E-2    2.878244560297493E-1    9.742224115744950E-4    3.394433675853268E-3   -1.245550285424379E-2    1.580031375216727E-2   -2.672204203431645E-2   -2.309061889869989E-2
                         9.406762808149408E-4    3.351381571173890E-3   -2.121322689738446E-2    2.752706579054454E-1    5.476360608406642E-3   -3.609893318255703E-3   -9.696017633454955E-3    1.403926785995721E-2
                        -1.243796713750849E-2    1.585286840668125E-2    5.474846788238656E-3   -3.635599408566546E-3    7.580031908611627E-3    2.943041460698823E-1   -1.026030077336967E-3    5.546182476759286E-3
                        -2.667814961949814E-2   -2.307091233656218E-2   -9.688317650935245E-3    1.403981856810617E-2   -1.076051812835434E-3    5.573767257134971E-3   -1.430609307286055E-2    2.631049153308144E-1

 7.875000000000000E8    -7.000295777599828E-3    2.864620830287949E-1   -5.065925962137809E-4    6.409132657855570E-3    8.638618950777368E-4    1.973191457502415E-2   -3.574073202529458E-2   -4.995209456975787E-4
                        -5.476737184314743E-4    6.407814474721344E-3   -3.282246662226435E-2    2.726786448731517E-1   -3.303171487901537E-3   -8.337250246813675E-3    2.209783713329700E-3    1.678513092554127E-2
                         9.000368998153198E-4    1.975594890353511E-2   -3.281899517844335E-3   -8.342069443443323E-3   -4.430861952232084E-3    2.874123384488496E-1    1.115510839064823E-3    8.912301681924173E-3
                        -3.571898773561170E-2   -5.246489197799822E-4    2.224399401638806E-3    1.676432525566717E-2    1.141162217590173E-3    8.904305982050087E-3   -3.427426774225982E-2    2.608039171443324E-1

 8.000000000000000E8    -6.280562265695708E-3    2.834895189886390E-1    3.315608260147689E-3    9.603339688684397E-3    1.317016914469563E-2    1.342542615247427E-2   -2.689454599494741E-2    2.262093997459673E-2
                         3.307113581278345E-3    9.617685532410948E-3   -3.663669898040248E-2    2.629181322826745E-1   -1.082171386645961E-2   -1.506551696161642E-3    1.270932034978870E-2    9.909078119871156E-3
                         1.319625647081086E-2    1.343283186779668E-2   -1.081624352331511E-2   -1.509239522823781E-3   -9.373598417797955E-3    2.744116001789984E-1    5.777059937699733E-3    8.810531200168351E-3
                        -2.690084482972576E-2    2.266548731319290E-2    1.274437132964272E-2    9.887387402209565E-3    5.749681219091089E-3    8.811183936391204E-3   -3.930438838776672E-2    2.563789481509919E-1

 8.125000000000000E8    -6.385570258244143E-3    2.633513146696779E-1    1.068039592936678E-2    8.922768588595224E-3    1.692461164540646E-2    4.263241416752001E-4   -5.896391064276186E-3    3.321018971331757E-2
                         1.067966856829622E-2    8.900834268189991E-3   -4.816375526819391E-2    2.464543034124906E-1   -7.993961757280163E-3    8.116001772691157E-3    1.373325938516022E-2   -2.648282455383265E-3
                         1.692491792455296E-2    4.100680105881481E-4   -8.000297937477325E-3    8.111703020146513E-3   -2.246735115826589E-2    2.557523183005486E-1    1.061111008658458E-2    6.507481247848166E-3
                        -5.912252899908575E-3    3.320130295396864E-2    1.372190300977420E-2   -2.650233161546236E-3    1.060917864578044E-2    6.489343736672981E-3   -4.664475093407097E-2    2.386798776311628E-1

 8.250000000000000E8    -2.525914021059215E-2    2.388586650728305E-1    1.657367131935870E-2   -2.825327380802070E-4    1.004118812468036E-2   -9.468501305888933E-3    1.560613711549050E-2    2.842929790710502E-2
                         1.656194775835506E-2   -2.983553978233861E-4   -6.972285479686655E-2    2.361277067753147E-1    1.201486470160629E-3    1.076283987130970E-2    4.817253018940640E-3   -9.061911566884210E-3
                         1.003909644827568E-2   -9.480919921815692E-3    1.210981589001213E-3    1.073993194400449E-2   -4.600665530072204E-2    2.431612402669265E-1    1.400948917103792E-2   -1.158968412084376E-3
                         1.559435748438986E-2    2.846697439479895E-2    4.802017296169721E-3   -9.088095208522823E-3    1.401411040042818E-2   -1.132513418817271E-3   -7.193830167434132E-2    2.209955766022567E-1

 8.375000000000000E8    -5.745798119316072E-2    2.301586459661280E-1    1.061979590303398E-2   -1.125060654004618E-2    7.263421262605325E-4   -9.883794275253434E-3    2.865858120324537E-2    1.199873108826465E-2
                         1.062544076813261E-2   -1.127634327449644E-2   -9.133522599445067E-2    2.366903433119668E-1    7.942463324025399E-3    4.347430662145096E-3   -2.466991502369668E-3   -5.240130570821092E-3
                         7.140025909080268E-4   -9.905155299193712E-3    7.913349149703739E-3    4.347502422675043E-3   -7.180409878575936E-2    2.433944131834381E-1    8.194603922461002E-3   -8.944560718047556E-3
                         2.863264713469502E-2    1.200423990421155E-2   -2.497422231960684E-3   -5.274346332871995E-3    8.209047298491999E-3   -8.948720844625531E-3   -1.054811423357167E-1    2.231498298049095E-1

 8.500000000000000E8    -8.283282280458343E-2    2.399078180226335E-1    3.150302985827252E-5   -1.070427976058012E-2   -3.120364218584904E-3   -5.471983377197189E-3    2.886923367020851E-2   -7.420564914107444E-3
                         2.647660490823193E-5   -1.073875423354573E-2   -1.072383095164351E-1    2.429936772711782E-1    4.914601120644631E-3   -3.520917420338376E-3   -1.527297098533577E-3    5.800085950569645E-5
                        -3.132738956849250E-3   -5.464431552888555E-3    4.942716583978669E-3   -3.487197931405662E-3   -8.965526376001801E-2    2.531797950312606E-1    9.492427724073538E-4   -6.856842157920318E-3
                         2.890026371525759E-2   -7.438078912910681E-3   -1.486031684666743E-3    5.417498592156612E-5    8.940101463710162E-4   -6.871505614599678E-3   -1.249635000793553E-1    2.416579607499398E-1

 8.625000000000000E8    -9.227160131108250E-2    2.515847809483082E-1   -2.379034004881808E-3   -4.418226351240728E-3   -3.301075411223538E-3   -2.621584106086550E-3    1.849531796317310E-2   -2.335191293224809E-2
                        -2.405003474933633E-3   -4.408585326420275E-3   -1.174340903317725E-1    2.497279646604179E-1   -2.103389212887916E-3   -2.527145844009138E-3    1.927640946134227E-3   -5.846667439114274E-4
                        -3.279927574948919E-3   -2.648955947741605E-3   -2.081646881664791E-3   -2.499130429471033E-3   -9.771551727925817E-2    2.629936013918702E-1    1.561142337855590E-3   -2.965421427572885E-3
                         1.849786368794445E-2   -2.331971435063387E-2    1.939556094524589E-3   -6.315389828851676E-4    1.572189413185589E-3   -2.984045053390479E-3   -1.266859796171224E-1    2.548049333338392E-1

 8.750000000000000E8    -9.768273954513430E-2    2.532411894654147E-1    7.059004921780393E-4   -2.439572483831179E-3   -3.015207919295174E-3   -1.076020660558955E-3   -6.035321922178716E-4   -2.974898452174595E-2
                         7.414249362848119E-4   -2.453783412376528E-3   -1.258212555245555E-1    2.540361599434695E-1   -1.727159261167780E-3    3.554717435441802E-3    1.279500766654101E-3   -3.673104783885893E-3
                        -3.012857311777891E-3   -1.068505919311863E-3   -1.717842307389524E-3    3.549300158696736E-3   -1.016590984968815E-1    2.673284743713322E-1    4.049360482162375E-3   -4.588430586375666E-3
                        -6.338878127700198E-4   -2.976048854662076E-2    1.308658773832868E-3   -3.674555234343626E-3    4.039700635683510E-3   -4.580642705373321E-3   -1.292556203298117E-1    2.543703266414057E-1

 8.875000000000000E8    -1.111141151706471E-1    2.533875319845684E-1    2.031327814572062E-3   -5.789456898484484E-3   -2.338429812854184E-3   -2.629607285643903E-4   -1.900639458493083E-2   -2.166375130367403E-2
                         2.039297492762559E-3   -5.789768893286995E-3   -1.364069110840212E-1    2.575748014113480E-1    3.945590961353817E-3    4.060208370391049E-3   -1.651771424377246E-3   -4.299909356774538E-3
                        -2.322061637930923E-3   -2.622045766032854E-4    3.923837768119488E-3    4.048058746737703E-3   -1.092079029126902E-1    2.678512070829363E-1    2.419016135662794E-3   -9.101773117387817E-3
                        -1.898270094605740E-2   -2.167569152059492E-2   -1.639124629911227E-3   -4.309499681479722E-3    2.430415891625762E-3   -9.101972418143726E-3   -1.434669807577669E-1    2.549222312381074E-1

 9.000000000000000E8    -1.278253602426831E-1    2.632821672691763E-1   -2.515108984156645E-3   -8.827333447755376E-3   -2.219296052864826E-3   -2.364028757739744E-4   -2.738155389668818E-2   -4.640615994794036E-3
                        -2.497416851328029E-3   -8.849921594714887E-3   -1.503563013665181E-1    2.657131405778294E-1    6.279287202867826E-3   -8.172201145742600E-4   -3.991116246018368E-3   -2.947562541935793E-3
                        -2.204731393058976E-3   -2.568339887071592E-4    6.266031634855347E-3   -8.049642287672042E-4   -1.224203666400676E-1    2.730670019621377E-1   -4.100227565937279E-3   -1.061841202446362E-2
                        -2.736097626316238E-2   -4.661207820400332E-3   -3.971992638880095E-3   -2.906770233633123E-3   -4.080802214246983E-3   -1.064165995546920E-2   -1.587146426419019E-1    2.681858240969860E-1

 9.125000000000000E8    -1.370941550020252E-1    2.817337933028756E-1   -8.261948874946315E-3   -5.863541231358524E-3   -3.085770859387054E-3    3.226323584844589E-4   -2.338070947502420E-2    1.347660519056285E-2
                        -8.271541303178521E-3   -5.864800877116979E-3   -1.607097330521530E-1    2.820582818053298E-1    3.344960598772804E-3   -4.735081581584125E-3   -5.477463475644295E-3   -5.621321369113613E-4
                        -3.103711452686254E-3    3.367398421653590E-4    3.344233995574406E-3   -4.756176694871171E-3   -1.322934657711828E-1    2.879799004588058E-1   -9.521823528414930E-3   -5.995283531291581E-3
                        -2.336022921809611E-2    1.350058900224418E-2   -5.467295581876928E-3   -5.424598791372632E-4   -9.504454417603999E-3   -5.995175904108941E-3   -1.627800158056655E-1    2.877188721728468E-1

 9.250000000000000E8    -1.363017948347257E-1    2.994661636681799E-1   -9.595197588234019E-3    3.890093416502035E-4   -3.355896662843336E-3    2.666015602236293E-3   -8.518073030463449E-3    2.456624340410954E-2
                        -9.620324760607118E-3    4.084308669243714E-4   -1.613348457496068E-1    2.997316368409302E-1   -3.552806505022464E-4   -4.361915206320315E-3   -5.441752080889322E-3    3.101282734540833E-3
                        -3.357689121683027E-3    2.669133376639327E-3   -3.706092904108138E-4   -4.367426797763405E-3   -1.315806994501209E-1    3.043407855173210E-1   -1.005654872133091E-2    2.384121697113022E-4
                        -8.512284241019755E-3    2.457081855237371E-2   -5.464051088578827E-3    3.099631628187001E-3   -1.004747514170058E-2    2.195420125969085E-4   -1.577033897484210E-1    3.015315764021885E-1

 9.375000000000000E8    -1.308125665660195E-1    3.104398572149932E-1   -6.213382453554571E-3    5.464276236551001E-3   -8.963754741791173E-4    4.998220462029163E-3    9.463100851634773E-3    2.239719705555419E-2
                        -6.208655264518833E-3    5.439743577477956E-3   -1.562622396518051E-1    3.111664917153514E-1   -1.437209591676429E-3   -2.596018571773591E-3   -2.364972680489148E-3    6.174703595689101E-3
                        -8.788682363201679E-4    4.994884047537250E-3   -1.436413001063197E-3   -2.618272615374077E-3   -1.254137808523369E-1    3.129777234606388E-1   -6.814600671558551E-3    4.995562403713815E-3
                         9.445214376381838E-3    2.239939758744435E-2   -2.343612968508662E-3    6.157647870779824E-3   -6.833280554029634E-3    5.017398585823932E-3   -1.527543828844885E-1    3.070254314026999E-1

 9.500000000000000E8    -1.273842696445824E-1    3.152087966801347E-1   -4.850059508833300E-4    5.887795944724728E-3    3.116010647989574E-3    4.312674585730258E-3    1.958774893464247E-2    9.191162205104757E-3
                        -4.669936962186579E-4    5.879970156493729E-3   -1.527559398895187E-1    3.165884158832410E-1   -1.657749241576344E-3   -1.723356489695867E-3    2.124929344678349E-3    6.045337596763189E-3
                         3.081898385020436E-3    4.315010098308116E-3   -1.652911431754362E-3   -1.730119586868611E-3   -1.231102910866617E-1    3.150572888781595E-1   -1.470708755323020E-3    5.583800117854138E-3
                         1.958254468581141E-2    9.204629265659953E-3    2.141938003561694E-3    6.002555874795327E-3   -1.483384823793477E-3    5.584829876467622E-3   -1.531045905293373E-1    3.098092909235055E-1

 9.625000000000000E8    -1.290227129743003E-1    3.197692008613794E-1    2.261448363327201E-3    1.623460037355982E-3    4.770381323882740E-3    3.253601823919966E-4    1.760281085606294E-2   -4.666050747866899E-3
                         2.252262883887664E-3    1.640504494687540E-3   -1.532872974400485E-1    3.219671254680301E-1   -1.696075326159438E-3   -9.839477365890545E-4    4.868723144283276E-3    2.744267928453497E-3
                         4.777602325929146E-3    3.107755934984716E-4   -1.678379240622993E-3   -1.013304655022326E-3   -1.267226611192294E-1    3.190816694239383E-1    8.562046710676622E-4    1.897259273483428E-3
                         1.757143275926171E-2   -4.666059356836154E-3    4.869104581333585E-3    2.709138244537712E-3    8.525830664526937E-4    1.902249826152837E-3   -1.567689842406722E-1    3.163440112038207E-1

 9.750000000000000E8    -1.312139847443570E-1    3.288394394443640E-1   -6.739927901039789E-4   -1.677576778831810E-3    2.131536423831628E-3   -2.825445480897761E-3    9.548612338758892E-3   -1.145890530756894E-2
                        -6.551526429760390E-4   -1.663241226478735E-3   -1.533729323722888E-1    3.311670936069305E-1   -1.292301183785287E-3   -6.606474101669548E-4    3.994899165433618E-3   -6.669187827838068E-4
                         2.140994296959359E-3   -2.802876343136178E-3   -1.296608063126665E-3   -6.692828289283140E-4   -1.290646396546267E-1    3.292536099525969E-1   -1.705366130964812E-3   -3.332978566068540E-4
                         9.558992428894466E-3   -1.143923546430073E-2    3.997089769513333E-3   -6.826111676348184E-4   -1.679562672940148E-3   -3.182382238212924E-4   -1.570566978569411E-1    3.272784379007348E-1

 9.875000000000000E8    -1.278804386194904E-1    3.405156669157495E-1   -4.366509877106007E-3    7.464145305407127E-4   -1.147575958499391E-3   -1.552363426474465E-3    2.095292089000937E-3   -1.275827238914253E-2
                        -4.356004909007172E-3    7.490602959949243E-4   -1.486021553050503E-1    3.414275733953460E-1   -1.301864543088230E-3   -1.440064637161177E-3    1.877259889987700E-3   -1.153708057916656E-3
                        -1.130145421871521E-3   -1.537997258093128E-3   -1.321028747865685E-3   -1.444188188653034E-3   -1.240896609422754E-1    3.404876117904199E-1   -4.152651888343946E-3    2.147358356475197E-3
                         2.095120946890165E-3   -1.274455658343157E-2    1.873817121217383E-3   -1.152412007719461E-3   -4.131875133679535E-3    2.109069967678759E-3   -1.512629507855718E-1    3.376549244155329E-1

 1.000000000000000E9    -1.188442563173210E-1    3.484368709496150E-1   -2.881600572607069E-3    5.191970223152106E-3   -3.627072414031137E-4    1.428756365241176E-3   -4.448185096333921E-3   -1.132034115719210E-2
                        -2.858473719737142E-3    5.223930272407902E-3   -1.404358210347658E-1    3.473853719583004E-1   -3.586326153475361E-3   -1.737799867112540E-3    2.232646388352503E-3   -2.236947009610416E-4
                        -3.628292448328024E-4    1.416519014444725E-3   -3.554543136708842E-3   -1.717316853693211E-3   -1.147772830667837E-1    3.455804076539039E-1   -2.308220824057772E-3    5.798449432187120E-3
                        -4.446430386940612E-3   -1.131813207127117E-2    2.232331309180774E-3   -2.363106061203376E-4   -2.280482987100594E-3    5.802739568766606E-3   -1.426442838849462E-1    3.425284726876436E-1

 1.012500000000000E9    -1.096079281711241E-1    3.500442573898584E-1    1.776219460061566E-3    5.566423027575537E-3    2.696145142665077E-3    8.851919503243433E-4   -9.494599896648586E-3   -6.744455788089416E-3
                         1.772580669369648E-3    5.575761795821164E-3   -1.343802580350804E-1    3.483280241641937E-1   -5.698004231504097E-3    1.690756618071810E-3    3.669193387900912E-3   -2.067982609044183E-3
                         2.703419276597662E-3    8.800015957224472E-4   -5.683599923396024E-3    1.699179201812700E-3   -1.082402860049149E-1    3.447484560454586E-1    1.981257349621299E-3    5.848486888850118E-3
                        -9.490669929166702E-3   -6.754382325073895E-3    3.682609710303875E-3   -2.052523554525421E-3    1.999693746294703E-3    5.866880526844735E-3   -1.369693929360220E-1    3.422579515355713E-1

 1.025000000000000E9    -1.051065886962249E-1    3.486694555969974E-1    3.794352583906412E-3    2.148498011174617E-3    3.105145874837784E-3   -2.527651808074920E-3   -1.100129744339733E-2   -4.638241444614480E-4
                         3.812402768322070E-3    2.167904973893352E-3   -1.335061400603620E-1    3.485409455073794E-1   -3.079633081402711E-3    6.064268514084078E-3    1.928971928202019E-3   -5.409071012221586E-3
                         3.086600986262170E-3   -2.534464366147690E-3   -3.036252897657817E-3    6.056014275622998E-3   -1.074898043722659E-1    3.435180048214795E-1    3.874793817362704E-3    2.716997735531116E-3
                        -1.100735479773262E-2   -4.616503733876910E-4    1.926830803735296E-3   -5.415531443697680E-3    3.883478850677404E-3    2.718803420784007E-3   -1.373491376415954E-1    3.420197636760908E-1

 1.037500000000000E9    -1.047672292976771E-1    3.500492441505338E-1    2.174905007521368E-3   -2.455940677518612E-4    9.599182286923736E-5   -4.636380988359063E-3   -9.314448258730793E-3    5.349732524372613E-3
                         2.168500515151829E-3   -2.493678530299434E-4   -1.353067689788459E-1    3.524963024674316E-1    2.077162543180844E-3    5.969123100355612E-3   -2.577153663640318E-3   -5.991269762530275E-3
                         6.574215560521793E-5   -4.618617808127983E-3    2.080141508809194E-3    5.956882318245906E-3   -1.090824991089681E-1    3.469755539123915E-1    2.630061033426542E-3    6.792172705961568E-4
                        -9.320443319994114E-3    5.332799582859377E-3   -2.588864880133160E-3   -5.995267300840679E-3    2.593261891544049E-3    6.793541763023816E-4   -1.397705788614113E-1    3.466520952594520E-1

 1.050000000000000E9    -1.030033415806012E-1    3.550855425045834E-1    4.008074541663529E-4    4.023391647164268E-4   -3.415422891925743E-3   -3.316725481350723E-3   -4.914957741762954E-3    9.714705170021806E-3
                         3.734250110717471E-4    4.215525632744229E-4   -1.345518483057537E-1    3.593206337695138E-1    4.286350319074250E-3    2.410678331236789E-3   -6.077419316895746E-3   -2.769524622665370E-3
                        -3.420945361355191E-3   -3.292989137583190E-3    4.280658236760609E-3    2.387984059473222E-3   -1.074981919374965E-1    3.530688810207394E-1    1.594029059642333E-3    1.191453655736483E-3
                        -4.927096031271768E-3    9.722688663024094E-3   -6.060466711617456E-3   -2.753885211574691E-3    1.566092059995322E-3    1.195768774513626E-3   -1.387221988330348E-1    3.537481670586914E-1

 1.062500000000000E9    -9.853114466782920E-2    3.586196588262530E-1    7.539924465050280E-4    1.896412126237644E-3   -4.498661374512056E-3    8.379756009579548E-6    1.860388038791313E-3    1.103647709223595E-2
                         7.668093626203629E-4    1.900533109187204E-3   -1.308796904712521E-1    3.643287682068940E-1    3.149498556939131E-3   -2.422120207902528E-4   -6.044731355242157E-3    1.835691786718022E-3
                        -4.473319601101864E-3    1.077471021940633E-5    3.147924786634731E-3   -2.326794898329826E-4   -1.035060388105535E-1    3.568583632616145E-1    2.462155150938417E-3    1.886343645795168E-3
                         1.840263137658930E-3    1.102173488608263E-2   -6.014301888572350E-3    1.819005200691514E-3    2.450972262285672E-3    1.876117534832777E-3   -1.351523610245056E-1    3.581682632855223E-1

 1.075000000000000E9    -9.509872510859385E-2    3.587808203583088E-1    2.465305476559701E-3    2.285796808421036E-3   -2.928472161964621E-3    2.635011322742438E-3    8.352483766415652E-3    7.432572879141149E-3
                         2.474154049604554E-3    2.263760423639697E-3   -1.282542203156322E-1    3.663766595485836E-1    1.589264952551872E-3   -3.976550276680295E-4   -3.129037677267109E-3    4.681329061064528E-3
                        -2.921166936913553E-3    2.648982565525119E-3    1.587378321874499E-3   -4.031842601661640E-4   -1.012206481519241E-1    3.579436450256272E-1    3.971287282364603E-3    1.228233986620148E-3
                         8.344086857509793E-3    7.428519925095974E-3   -3.130485179429353E-3    4.656729891687998E-3    3.965664873194822E-3    1.211083557954469E-3   -1.333450146546554E-1    3.599897905711227E-1

 1.087500000000000E9    -9.533107925948935E-2    3.576136195987189E-1    4.388186417503999E-3    1.016519870382755E-3   -3.525090493285654E-4    3.221784514595856E-3    1.071849205299743E-2    4.118891653174347E-4
                         4.366763418317647E-3    1.016931661926226E-3   -1.285450386480350E-1    3.688566751751147E-1    1.760445772094323E-3    3.475260042391739E-4    2.918100631968680E-4    4.790221470322503E-3
                        -3.519121549976593E-4    3.242082292227171E-3    1.767091550047008E-3    3.494248630165824E-4   -1.020560921537928E-1    3.594048654017082E-1    4.990599712313575E-3   -7.757867198085928E-4
                         1.069683067630502E-2    3.707189998873051E-4    2.931004007163557E-4    4.782372934645875E-3    4.982251065156005E-3   -7.639227353511756E-4   -1.342940829086006E-1    3.624963618341448E-1

 1.100000000000000E9    -9.895235443323214E-2    3.586316115211806E-1    4.903654971370688E-3   -1.811413543498334E-3    1.396966981423677E-3    1.897355075755778E-3    7.950647025273806E-3   -5.944792601192159E-3
                         4.913448607878609E-3   -1.802818847454876E-3   -1.296197044074834E-1    3.742563288282202E-1    3.028435568098262E-3   -3.478621391770697E-4    2.495407065257433E-3    2.941696315032577E-3
                         1.382762875535634E-3    1.924300247102805E-3    3.030077372828043E-3   -3.560562369591638E-4   -1.040048834465992E-1    3.635845792580802E-1    4.323057160479695E-3   -3.414152933577429E-3
                         7.925707404026681E-3   -5.918612501592876E-3    2.509038920900636E-3    2.942007237034474E-3    4.351739899703241E-3   -3.421085650534349E-3   -1.362901100840229E-1    3.680364213133285E-1

 1.112500000000000E9    -1.025495290018082E-1    3.637332793269543E-1    3.056851850647743E-3   -4.256666181118958E-3    1.149915478440488E-3    2.375493456870045E-4    2.384958588129697E-3   -8.655969690723110E-3
                         3.051017515730091E-3   -4.233702773619495E-3   -1.289709712337402E-1    3.817706942635267E-1    3.025983276730316E-3   -2.605758367345072E-3    2.571771073138548E-3    7.865464640420516E-4
                         1.128616785749798E-3    2.264472122045478E-4    3.018833420736250E-3   -2.606730604613217E-3   -1.043013680222094E-1    3.699816202963210E-1    2.009179971616050E-3   -4.999025497885036E-3
                         2.388758331079493E-3   -8.663544338037909E-3    2.578536384329641E-3    7.858307583227383E-4    2.010232088281184E-3   -5.006137554004573E-3   -1.363137058540564E-1    3.762128764646930E-1

 1.125000000000000E9    -1.032918151427182E-1    3.707799364225541E-1    2.541359541566576E-4   -4.467424390406725E-3   -1.241958466010374E-4    3.443514333371963E-4   -2.863079202766061E-3   -7.502696716247804E-3
                         2.573259269188017E-4   -4.479658975690302E-3   -1.268838269119719E-1    3.890242804941028E-1    9.614417803339433E-4   -4.309681715180312E-3    1.593794586981275E-3    1.930412960032051E-4
                        -1.086336764344763E-4    3.541484758644516E-4    9.492881250671658E-4   -4.302568977064855E-3   -1.026854079030515E-1    3.761517991929657E-1   -5.048420685885148E-4   -4.740500075361656E-3
                        -2.853579672325527E-3   -7.503135165354221E-3    1.594179752653764E-3    1.917911672762363E-4   -5.116883656413773E-4   -4.760915631658754E-3   -1.341551256659139E-1    3.841827643886628E-1

 1.137500000000000E9    -1.021884335256156E-1    3.771952797304183E-1   -1.127505664069789E-3   -3.049855263326645E-3    3.227420786487522E-4    1.778485101387559E-3   -5.977372367568038E-3   -4.077039901467840E-3
                        -1.147430108691594E-3   -3.105847644957117E-3   -1.251420038169933E-1    3.956576561961692E-1   -1.792287688498174E-3   -4.045717871577908E-3    1.876428984681317E-3    6.615241880137024E-4
                         3.055519301266778E-4    1.747575662623262E-3   -1.796889095381613E-3   -4.060308796005143E-3   -1.009406750313945E-1    3.814235741333629E-1   -1.932035703456442E-3   -3.340612756959349E-3
                        -5.956062052432878E-3   -4.050307104140115E-3    1.861908214532575E-3    6.603313516394175E-4   -1.938118785607711E-3   -3.343377902558818E-3   -1.322310534782927E-1    3.908553107771362E-1

 1.150000000000000E9    -1.013864846003829E-1    3.830699944538075E-1   -9.471884288192835E-4   -2.113403513805096E-3    2.459074625978506E-3    1.620084060396339E-3   -6.540122177685091E-3   -1.006774365586661E-5
                        -9.627356671761138E-4   -2.141172272830293E-3   -1.241522915573727E-1    4.025656204704747E-1   -3.584980209857631E-3   -1.932200174890774E-3    3.173424351349831E-3   -3.882223468421035E-4
                         2.477437636793342E-3    1.600312233039432E-3   -3.595567401625274E-3   -1.942215008842380E-3   -1.000665385632905E-1    3.869619782337560E-1   -2.011240235326159E-3   -2.086419390987257E-3
                        -6.553365870839742E-3   -1.857254118720479E-5    3.175806481040022E-3   -3.832013980516502E-4   -2.045163683019676E-3   -2.087216166911036E-3   -1.315565850128482E-1    3.977921863307724E-1

 1.162500000000000E9    -1.017923953911804E-1    3.900322518707875E-1   -9.170290968090959E-4   -2.586268700919998E-3    3.531437891083301E-3   -9.319686693769385E-4   -4.942268629579415E-3    3.298325748369674E-3
                        -9.329085433278148E-4   -2.609566419212498E-3   -1.234951253763671E-1    4.105478397723084E-1   -3.230230086061544E-3    5.623163651649500E-4    2.822315900746203E-3   -3.044855399645667E-3
                         3.526648927654054E-3   -9.151772192392652E-4   -3.269880632729802E-3    5.344438580873773E-4   -9.990060791266936E-2    3.937665725336061E-1   -1.842647272195074E-3   -1.938813798706043E-3
                        -4.948342935418412E-3    3.300014261858380E-3    2.840318158242272E-3   -3.062553342041491E-3   -1.855518785536176E-3   -1.926034086833345E-3   -1.315522182406561E-1    4.064506801549762E-1

 1.175000000000000E9    -1.024914659495863E-1    3.998035335230566E-1   -2.285102843890076E-3   -3.025378587728987E-3    1.942352603580441E-3   -3.301829441476488E-3   -2.190222801610462E-3    4.957296911493784E-3
                        -2.285589319200099E-3   -3.011012865552004E-3   -1.224615903560266E-1    4.198852896529263E-1   -1.510390188290075E-3    1.528117651207833E-3    2.868199802990613E-5   -4.589989000534817E-3
                         1.950327692480508E-3   -3.283514002237499E-3   -1.485703166402620E-3    1.502494021465814E-3   -9.951216631305104E-2    4.025976293133397E-1   -2.602452578683702E-3   -2.076825436476627E-3
                        -2.167699364375943E-3    4.950995605602726E-3   -3.891029257294579E-6   -4.531213119980846E-3   -2.584806321002497E-3   -2.075257885496179E-3   -1.301868138267806E-1    4.173650089443890E-1

 1.187500000000000E9    -1.011482965091457E-1    4.118045638362103E-1   -4.121303252804400E-3   -1.854778042201255E-3   -7.394667521124652E-4   -3.574924147151572E-3    6.717897843938102E-4    4.986758274246856E-3
                        -4.107954959091594E-3   -1.874460557710720E-3   -1.199682377661395E-1    4.308479619704316E-1   -4.558122367462217E-4    7.052150340005441E-4   -2.940474414099605E-3   -3.334771264289360E-3
                        -7.330874169189129E-4   -3.540997509075971E-3   -4.710640334620979E-4    7.356838099975069E-4   -9.768509671608515E-2    4.131103652116210E-1   -3.950134780601666E-3   -1.159626362554481E-3
                         6.631622119543213E-4    4.964652464903116E-3   -2.935667265192381E-3   -3.315849577084398E-3   -3.926706953704950E-3   -1.171173311322590E-3   -1.262887084294892E-1    4.292686271485401E-1

 1.200000000000000E9    -9.706669087877860E-2    4.239284986879766E-1   -4.606572663399708E-3    4.628439041407090E-4   -2.515821459897131E-3   -2.028621048000746E-3    3.037466940453631E-3    3.778747237376337E-3
                        -4.621382814390576E-3    4.261707329264580E-4   -1.149078502647635E-1    4.425007564203368E-1   -1.070013907019735E-3    5.896959311544444E-5   -4.004640827002162E-3   -6.473483066203415E-4
                        -2.530845027635741E-3   -2.050190993933292E-3   -1.046601301234222E-3    9.828159177564178E-5   -9.374740030004228E-2    4.240137567143936E-1   -4.408716704940021E-3    8.467616679403387E-4
                         3.001336638311672E-3    3.789599993734635E-3   -3.983648791177450E-3   -6.333779110137592E-4   -4.429099185276444E-3    8.236024745489554E-4   -1.200352548496703E-1    4.405993573654529E-1

 1.212500000000000E9    -9.155202870909480E-2    4.348732360738040E-1   -3.578880915913917E-3    2.428971130573563E-3   -2.719158532585348E-3   -1.176996065474762E-4    4.604937149782964E-3    1.507301126004499E-3
                        -3.570648011988914E-3    2.413638293467767E-3   -1.078069243069330E-1    4.534043017620499E-1   -1.916374385968218E-3    1.006206343143057E-3   -3.113158639384656E-3    1.607682350906273E-3
                        -2.749690959064846E-3   -1.222708403998627E-4   -1.936164971230756E-3    1.026960549400062E-3   -8.834569677925999E-2    4.339390809492711E-1   -3.438755072622183E-3    2.766827848581112E-3
                         4.577956254264451E-3    1.541595245740588E-3   -3.115010258997213E-3    1.632374671101134E-3   -3.474840458322953E-3    2.791372347862454E-3   -1.127452777933522E-1    4.508993093705354E-1

 1.225000000000000E9    -8.564767670342728E-2    4.452320819598823E-1   -1.875445326633046E-3    3.168550006414968E-3   -1.889228533506596E-3    1.116783152886425E-3    4.517837325295621E-3   -1.354667080092791E-3
                        -1.860791464881271E-3    3.170726992988363E-3   -1.001624426898007E-1    4.638723138568658E-1   -1.216222724354050E-3    2.699265969330360E-3   -1.376966041225280E-3    2.541790336540148E-3
                        -1.904210788793289E-3    1.102271742887250E-3   -1.211973687701130E-3    2.730094147167801E-3   -8.276779876673607E-2    4.435582050748527E-1   -1.659387825508946E-3    3.620859541874497E-3
                         4.508024779601404E-3   -1.362646644011463E-3   -1.393064039453019E-3    2.563856123988781E-3   -1.655509810720734E-3    3.604491334824297E-3   -1.051742348243798E-1    4.613270327880703E-1

 1.237500000000000E9    -7.899828669673710E-2    4.563995620439547E-1   -7.012839389987601E-4    2.970767468059080E-3   -9.534946052672512E-4    1.408554423097094E-3    2.776825526199132E-3   -3.469640468478803E-3
                        -6.781809777776960E-4    2.988609239241667E-3   -9.222041812974009E-2    4.752319075385729E-1    8.680169389735805E-4    3.114764153004146E-3    3.187040531458588E-5    2.351953331125575E-3
                        -9.415955878442653E-4    1.384300373023429E-3    8.873170527097035E-4    3.117131990242628E-3   -7.646934921361212E-2    4.540009792172657E-1   -2.682183992215151E-4    3.303799799545067E-3
                         2.805516119841517E-3   -3.473778246870041E-3    4.922394157768909E-5    2.345786727501775E-3   -2.662952506563286E-4    3.273500221042885E-3   -9.682782422126379E-2    4.725477434092482E-1

 1.250000000000000E9    -6.998342427316008E-2    4.684520168605838E-1   -1.527946979920005E-4    2.799250022965219E-3   -4.862333269297612E-4    1.322797106473616E-3    4.195489401900692E-4   -4.208101488061580E-3
                        -1.745032995398012E-4    2.769325328031606E-3   -8.241277127041546E-2    4.873388730822010E-1    2.456534853701068E-3    1.794936137039521E-3    7.255402638084497E-4    1.725721199112210E-3
                        -5.005991367202939E-4    1.308339203329452E-3    2.455317813868327E-3    1.784212566614034E-3   -6.802954262421676E-2    4.653544023319052E-1    3.453285978670721E-4    2.931157675391283E-3
                         4.263700876328288E-4   -4.219174057523965E-3    7.420206437756843E-4    1.714708303978758E-3    3.476003722776416E-4    2.933113787202233E-3   -8.647472640254419E-2    4.838379391505153E-1

 1.262500000000000E9    -5.775613824987292E-2    4.800094054169883E-1    4.608305371018982E-4    3.049656562713872E-3   -2.501318029540316E-4    1.534239442650086E-3   -1.853640540830038E-3   -3.718116034136550E-3
                         4.715594498960529E-4    3.051007389611503E-3   -6.992277604348525E-2    4.981520255667087E-1    2.471280996184878E-3    4.838920798742677E-5    1.122705430627075E-3    1.359834504991920E-3
                        -2.353240304470991E-4    1.550488781432323E-3    2.478177355633503E-3    7.031203227681894E-5   -5.671901136037519E-2    4.759857016565983E-1    1.006278533693483E-3    2.996349147792794E-3
                        -1.864947004861139E-3   -3.697768241789891E-3    1.099913910118918E-3    1.326542623597962E-3    9.789851447835180E-4    2.995257000324845E-3   -7.407465403981198E-2    4.936883904898635E-1

 1.275000000000000E9    -4.323938386872039E-2    4.893981950104855E-1    1.760746586635526E-3    3.050544045076441E-3    5.242795483761690E-4    1.908536740117923E-3   -3.630928522493462E-3   -2.041070284372164E-3
                         1.763926503540727E-3    3.039762867161290E-3   -5.599222091414931E-2    5.066171071168974E-1    1.643260600801677E-3   -7.620972908778902E-4    1.689219810155932E-3    1.017959253388946E-3
                         5.223250735691172E-4    1.917381252955946E-3    1.630934950820737E-3   -7.726049474615999E-4   -4.378268704594843E-2    4.844699263343051E-1    2.202557479980934E-3    2.815208064047487E-3
                        -3.617572163385178E-3   -2.053573253896519E-3    1.641319780528714E-3    1.020004079806373E-3    2.205098959935596E-3    2.824054260691846E-3   -6.059178918574783E-2    5.011579867315119E-1

 1.287500000000000E9    -2.813076873473825E-2    4.967308324884459E-1    3.118691221684801E-3    2.080147528571615E-3    1.800412707227430E-3    1.606943681368523E-3   -4.140806083360695E-3    4.342528193238085E-4
                         3.133495077689015E-3    2.043498678329680E-3   -4.203906452940280E-2    5.130422977109161E-1    1.098397008060355E-3   -7.972624082468797E-4    2.270147161685140E-3    1.582926411994602E-4
                         1.780660063713574E-3    1.588822856420356E-3    1.096955122658026E-3   -7.885607461576409E-4   -3.086426978566207E-2    4.913371509289052E-1    3.446497889291214E-3    1.717480041691120E-3
                        -4.140413720685351E-3    4.295802201967362E-4    2.270303336649271E-3    1.607091195068888E-4    3.441569248955439E-3    1.700486200564744E-3   -4.699092042050550E-2    5.069888345895175E-1

 1.300000000000000E9    -1.320153967270018E-2    5.028019714231012E-1    3.693521845180952E-3    3.947259363713041E-4    2.676773667594589E-3    2.732917377523878E-4   -3.003402506070722E-3    2.757708222625402E-3
                         3.673427157431886E-3    3.747760232315139E-4   -2.791287027376232E-2    5.184983984619275E-1    1.087401065860424E-3   -9.195582149052045E-4    2.213181673184341E-3   -1.291761003726298E-3
                         2.658386298968582E-3    2.259460061369428E-4    1.086018963122187E-3   -9.165355194591273E-4   -1.803959078255037E-2    4.975626645970911E-1    3.815197293604673E-3   -7.905848118782224E-5
                        -3.013827374908511E-3    2.787188754008102E-3    2.190767743483025E-3   -1.293357035043011E-3    3.822921009788612E-3   -4.338288800823261E-5   -3.345988000425784E-2    5.122382727283691E-1

 1.312500000000000E9     1.820752319149890E-3    5.078533649745617E-1    3.160928060829933E-3   -1.256117933922861E-3    2.301771352040968E-3   -1.499332483477748E-3   -7.159362952576729E-4    3.913659558222166E-3
                         3.181959094031234E-3   -1.253819469346596E-3   -1.278528947191424E-2    5.234623868086251E-1    8.878112651524378E-4   -1.494206415640955E-3    1.012494668130041E-3   -2.452128556668261E-3
                         2.310252067479351E-3   -1.503690288028007E-3    9.102047207309195E-4   -1.477334728490714E-3   -4.416389198029680E-3    5.036174104585367E-1    3.115786189691197E-3   -1.664616727810859E-3
                        -6.919749869535643E-4    3.883191142819700E-3    1.025269595027640E-3   -2.436578405527390E-3    3.107939244431341E-3   -1.700810756951582E-3   -1.914867686054959E-2    5.173011213496324E-1

 1.325000000000000E9     1.719673429478695E-2    5.115697478732940E-1    1.955706512745638E-3   -2.107605073039889E-3    8.894886953769718E-4   -2.512248207013997E-3    1.646861982224051E-3    3.366213549343686E-3
                         1.966266109072701E-3   -2.134873829754478E-3    3.344259106855129E-3    5.272268491997001E-1    1.495938098261619E-4   -2.013569656627483E-3   -6.702324285726884E-4   -2.528314646988218E-3
                         9.031123123747548E-4   -2.506306557384171E-3    1.516873479575294E-4   -2.004449572804995E-3    1.029411775759285E-2    5.086266443111260E-1    1.822224098473913E-3   -2.437281565032751E-3
                         1.652991958427315E-3    3.322339221255799E-3   -6.674952381922842E-4   -2.517054808451353E-3    1.816569876694021E-3   -2.426998120304499E-3   -3.658912519868561E-3    5.211842216980448E-1

 1.337500000000000E9     3.276350697786572E-2    5.133018156348641E-1    9.590587226325628E-4   -2.127177912536027E-3   -6.893300565530364E-4   -2.399324104497852E-3    3.110716783573764E-3    1.604023858539558E-3
                         9.376960125672433E-4   -2.140755910773172E-3    1.971125091752832E-2    5.291976694461196E-1   -9.621648796231890E-4   -1.924683886909915E-3   -1.834820811981782E-3   -1.521688040465768E-3
                        -6.912200387524739E-4   -2.366571469163732E-3   -9.517742533053000E-4   -1.921217568795725E-3    2.571019009455259E-2    5.117850633951242E-1    7.415293638151100E-4   -2.417904520646809E-3
                         3.115302036237591E-3    1.588211372746230E-3   -1.831637945053331E-3   -1.494796229451261E-3    6.949942482233557E-4   -2.413583748272227E-3    1.227505441526794E-2    5.232320107900033E-1

 1.350000000000000E9     4.791005159551134E-2    5.128050159584426E-1    4.256975688960940E-4   -1.957277477290064E-3   -1.710685910718337E-3   -1.462169958890847E-3    3.222852966843332E-3   -4.571983385838015E-4
                         4.025351694390065E-4   -1.979962319379603E-3    3.550474182607014E-2    5.294752678723165E-1   -1.816539255873055E-3   -1.141506514037048E-3   -2.127826871157531E-3   -1.934395571745127E-4
                        -1.690627338313798E-3   -1.454365466444376E-3   -1.828013343694988E-3   -1.115407776952503E-3    4.108699797646612E-2    5.128892446098035E-1    1.095189687951247E-4   -2.212411748620129E-3
                         3.194362176803963E-3   -4.680077916297853E-4   -2.120792329411349E-3   -1.934695038611113E-4    1.079328596267897E-4   -2.202904575237073E-3    2.748581130428333E-2    5.233208899731308E-1

 1.362500000000000E9     6.201394022300388E-2    5.107222154684646E-1    7.286347877854759E-5   -2.057127178011230E-3   -1.983676051777978E-3   -3.074280900207703E-4    2.215539760865937E-3   -2.079027068433404E-3
                         2.097458459157337E-5   -2.058581695969408E-3    5.019948165711460E-2    5.284439910726048E-1   -1.961084779618802E-3    3.392186055578001E-5   -1.683798268816075E-3    8.421070719257176E-4
                        -1.994992049735814E-3   -3.242650453013171E-4   -1.970136513699389E-3    1.242810126881340E-5    5.571439526757543E-2    5.126432145780587E-1   -3.824719848810089E-4   -2.148924477240814E-3
                         2.203109026569994E-3   -2.091546582492559E-3   -1.687292754623717E-3    8.518223194635934E-4   -3.709730889259599E-4   -2.139122640673649E-3    4.133243980008075E-2    5.221129608083922E-1

 1.375000000000000E9     7.506723114616133E-2    5.081448624523045E-1   -6.641168143858996E-4   -2.193959012654260E-3   -1.734025258933004E-3    6.136341548906169E-4    6.105187594689357E-4   -2.757713355109416E-3
                        -6.798411975269709E-4   -2.191966442973126E-3    6.375137322682639E-2    5.266302804524130E-1   -1.418129319544658E-3    8.629346705814870E-4   -9.309930686333812E-4    1.404646715590669E-3
                        -1.732054194434604E-3    6.333061652815385E-4   -1.420363753014254E-3    8.555331001022857E-4    6.953821017492245E-2    5.114598060206459E-1   -1.084417230030768E-3   -2.030984187736656E-3
                         5.881197366064009E-4   -2.758162367270957E-3   -9.373533952317816E-4    1.396106070829473E-3   -1.087126049450792E-3   -2.049018408678164E-3    5.427437313764105E-2    5.203043703303362E-1

 1.387500000000000E9     8.737399139138372E-2    5.053816470487663E-1   -1.649580493774888E-3   -1.818018507903742E-3   -1.122536751608012E-3    1.297231371408859E-3   -1.004259304852493E-3   -2.475069955046050E-3
                        -1.654934941785663E-3   -1.815886643261743E-3    7.648295403582449E-2    5.242834915307311E-1   -6.952529675261761E-4    1.080999376640368E-3   -1.383653802792804E-4    1.521139157787009E-3
                        -1.127707520298682E-3    1.286232909654017E-3   -7.098310873717264E-4    1.067957565205737E-3    8.298953305155082E-2    5.098512932544365E-1   -1.913475231045856E-3   -1.508551751227134E-3
                        -1.000762145398326E-3   -2.459821185140929E-3   -1.365925706606707E-4    1.462950077700752E-3   -1.900234849890891E-3   -1.498293830882089E-3    6.711489545576856E-2    5.180407393758223E-1

 1.400000000000000E9     9.947996911032699E-2    5.024242228639031E-1   -2.262148889622316E-3   -8.033176315688325E-4   -3.485473873276627E-4    1.582501663167219E-3   -2.079520919945950E-3   -1.401596577079479E-3
                        -2.277630009983084E-3   -7.998812406110399E-4    8.865619626237123E-2    5.214272631629800E-1   -3.228549207091401E-4    9.307413813138461E-4    5.160679542036651E-4    1.290505523749369E-3
                        -3.690390743646267E-4    1.592959651778718E-3   -2.911518690811932E-4    9.489328582148718E-4    9.630233595696952E-2    5.074676745809542E-1   -2.318830181024829E-3   -4.579862823746834E-4
                        -2.074297322274134E-3   -1.391840694932182E-3    5.400098625348652E-4    1.280590302403190E-3   -2.331743776601400E-3   -4.512698790301793E-4    7.985049220903982E-2    5.150964479670123E-1

 1.412500000000000E9     1.109973970738152E-1    4.989956270591960E-1   -2.145966891217461E-3    3.568697937772117E-4    4.328434618175996E-4    1.536069828880618E-3   -2.416131297632015E-3    1.790566107779337E-5
                        -2.150574716425553E-3    3.657308372340504E-4    1.005971367638959E-1    5.180183451459139E-1   -1.852929184741888E-4    9.109194933080120E-4    1.011546241427961E-3    8.560518224575507E-4
                         4.267138886486092E-4    1.556557839983956E-3   -1.854309666028264E-4    9.360804923884032E-4    1.092575212712767E-1    5.041514898671162E-1   -2.034686946709478E-3    5.887091207726730E-4
                        -2.394258093374227E-3    1.747103510045115E-5    1.021889450677430E-3    8.705994186764641E-4   -2.046033075065141E-3    6.134264487442863E-4    9.189276093883543E-2    5.114420535036591E-1

 1.425000000000000E9     1.213284964179949E-1    4.953393452603087E-1   -1.460088364796273E-3    1.048801475736756E-3    1.144422325132199E-3    1.128359998221392E-3   -1.877261327649039E-3    1.322236580096294E-3
                        -1.447964533906964E-3    1.012924810735117E-3    1.118582050413719E-1    5.144891897694708E-1    8.630805813484591E-5    1.105606455000180E-3    1.250476978885416E-3    2.830473347854023E-4
                         1.136147645575568E-3    1.135343097408027E-3    1.190758591311901E-4    1.101643154347613E-3    1.211235562440986E-1    5.003434813489885E-1   -1.320746761343242E-3    1.175477247236437E-3
                        -1.909507274042502E-3    1.314700994911675E-3    1.222400181269977E-3    2.689297378324156E-4   -1.310437782721263E-3    1.175290323377608E-3    1.027653759752111E-1    5.078558310329984E-1

 1.437500000000000E9     1.304981615370679E-1    4.921576609190584E-1   -7.989764273386048E-4    1.174574679830905E-3    1.519692870789824E-3    3.735249999259633E-4   -7.580603004499311E-4    2.114474574277399E-3
                        -7.782139189951145E-4    1.167296981781062E-3    1.224370504433008E-1    5.112903687480751E-1    6.586207586918909E-4    1.111513311167467E-3    1.214728926973903E-3   -3.588089062702242E-4
                         1.562868051570992E-3    3.743232768675031E-4    6.648504974040318E-4    1.098499474239153E-3    1.318814561481412E-1    4.967368616550596E-1   -6.304651599957241E-4    1.220698874867099E-3
                        -7.739554014829995E-4    2.102807400760425E-3    1.216506028605056E-3   -3.724539791300430E-4   -6.322300220184037E-4    1.233525557310463E-3    1.127467624830742E-1    5.048966573103022E-1

 1.450000000000000E9     1.392705330098535E-1    4.898971490681560E-1   -4.246254373599726E-4    1.071231969990456E-3    1.483514727396129E-3   -5.280258294725847E-4    6.183652005235679E-4    2.105775148669023E-3
                        -4.141653077687032E-4    1.077336567386200E-3    1.326440324388729E-1    5.087110044040375E-1    1.203320135314361E-3    6.419696905616217E-4    8.457380526768556E-4   -9.277961368068265E-4
                         1.524016335479957E-3   -5.362278736942905E-4    1.211351457722593E-3    6.446997714522138E-4    1.418972659192967E-1    4.937222768508195E-1   -2.695046944276878E-4    1.053342069837759E-3
                         6.193281064458616E-4    2.079198507164309E-3    8.277528457590125E-4   -9.380184253632165E-4   -2.618423498546652E-4    1.066400310639353E-3    1.225278152604340E-1    5.026370587730249E-1

 1.462500000000000E9     1.483024100174235E-1    4.880929787360465E-1   -1.991569360683530E-4    1.089171750560769E-3    9.094511835124633E-4   -1.201039836522392E-3    1.684363194066354E-3    1.218748730145069E-3
                        -2.312950260545151E-4    1.090268806102902E-3    1.428240847468493E-1    5.065520432301110E-1    1.357015019690921E-3   -7.367972306113940E-5    1.770691988377018E-4   -1.204637401665511E-3
                         9.058490571830347E-4   -1.232923756884743E-3    1.349281281326195E-3   -8.579720396320600E-5    1.518442712041603E-1    4.911833764111870E-1   -1.051162383162057E-4    1.013459839210355E-3
                         1.692764091742598E-3    1.208597197888318E-3    1.770812969546892E-4   -1.196222985958085E-3   -1.139460790665411E-4    1.024611696746990E-3    1.323269477940536E-1    5.005775270965893E-1

 1.475000000000000E9     1.575649214954386E-1    4.863739021577223E-1    1.184720305338082E-4    1.103999539635478E-3    5.457515920604784E-5   -1.417877055718446E-3    1.966489911513920E-3   -5.523099597021415E-5
                         1.067066410797847E-4    1.116429819381342E-3    1.529993550532644E-1    5.045005558612107E-1    9.873968380222091E-4   -6.831543848293916E-4   -4.890703613870761E-4   -1.007881711130282E-3
                         4.567979720362788E-5   -1.426933387522305E-3    9.881178869270298E-4   -7.095873244381087E-4    1.619155139112291E-1    4.887970497125342E-1    1.649666317775138E-4    1.075730622826830E-3
                         1.968145413312414E-3   -6.773723902766259E-5   -4.918474779072704E-4   -1.021405407460366E-3    1.801715706339664E-4    1.051815355974649E-3    1.420991526843254E-1    4.982132703017792E-1

 1.487500000000000E9     1.669961995591992E-1    4.846866917289952E-1    5.791746202048671E-4    1.011776818443425E-3   -6.779701748086472E-4   -1.092479153370738E-3    1.381937755591472E-3   -1.127024723636634E-3
                         5.702389628151276E-4    1.021433717329411E-3    1.631569541818881E-1    5.022965519916822E-1    4.352557802663875E-4   -9.018939880256053E-4   -8.669584528308413E-4   -5.173203456091738E-4
                        -6.829363102779872E-4   -1.096745284705793E-3    4.170794173561049E-4   -9.088651808421251E-4    1.717573304516811E-1    4.863466039116397E-1    5.627910178492849E-4    9.505421911146624E-4
                         1.378626787503063E-3   -1.118637165944449E-3   -8.807562296410155E-4   -5.150787068053353E-4    5.535190403330288E-4    9.615067420661972E-4    1.516898737761412E-1    4.956866924879190E-1

 1.500000000000000E9     1.766228916454371E-1    4.830722796910993E-1    9.082885236944891E-4    6.126012511279302E-4   -9.846501127352041E-4   -5.037991990066886E-4    3.943348458238771E-4   -1.561781137153146E-3
                         8.887628149451714E-4    6.317540241521979E-4    1.730980491668218E-1    5.001894811333334E-1    7.539765745326457E-6   -8.029439219926155E-4   -8.781206376798175E-4    4.424716650365807E-6
                        -1.003356733703333E-3   -4.795808715465321E-4   -2.136606777615189E-5   -7.882007767172728E-4    1.814513145881493E-1    4.840784893782910E-1    8.634158167627325E-4    5.983012142927712E-4
                         3.906320634208502E-4   -1.564690899115436E-3   -8.731574354673805E-4    1.878438712404865E-5    8.597503364850579E-4    5.919284434659990E-4    1.613140224502202E-1    4.934654469068801E-1

 1.512500000000000E9     1.869819628607354E-1    4.817463159448203E-1    9.344591473255535E-4    1.375537824834611E-4   -9.642883074574250E-4    8.818049674408594E-5   -5.357435943693960E-4   -1.294391625972864E-3
                         9.242395102287094E-4    9.069910660575468E-5    1.836769249682412E-1    4.981851201151049E-1   -1.860062007962477E-4   -6.077759513999234E-4   -6.287112246791250E-4    3.866423910369038E-4
                        -9.604461948644137E-4    6.492007144451108E-5   -2.134099439120312E-4   -5.963157865655314E-4    1.913579501845902E-1    4.821390495951912E-1    8.851842481092948E-4    1.657832127334018E-4
                        -5.378056348919366E-4   -1.334911473008904E-3   -6.571475990112706E-4    3.837317449492416E-4    8.986094966655129E-4    1.735198907861785E-4    1.715304614711765E-1    4.916119947864037E-1

 1.525000000000000E9     1.981002790505429E-1    4.805201584881482E-1    6.990492038716777E-4   -2.139943259827009E-4   -7.015338015870090E-4    4.525215095269629E-4   -1.046669951511192E-3   -6.777340267892873E-4
                         6.906042996220994E-4   -1.844473414705739E-4    1.947739992556867E-1    4.962327411031023E-1   -2.761804277760551E-4   -5.034216879188628E-4   -3.287758810889094E-4    5.642955744302340E-4
                        -7.100618825415959E-4    4.475690093893136E-4   -2.854618867378033E-4   -4.906128233758398E-4    2.020101820716423E-1    4.802993042217708E-1    7.309174974595065E-4   -1.141717037551560E-4
                        -1.064028766426380E-3   -6.799604699829273E-4   -3.444752508243145E-4    5.510517204993411E-4    7.316225392498195E-4   -1.079202199958730E-4    1.824701839529275E-1    4.900037416796311E-1

 1.537500000000000E9     2.100577124865306E-1    4.790712174041209E-1    4.530050995964241E-4   -2.734015128205827E-4   -4.197040821388517E-4    6.275604742870373E-4   -1.101330530272702E-3    4.330117631014947E-5
                         4.443233064421844E-4   -2.734634459614218E-4    2.067096451345758E-1    4.939678039508442E-1   -4.387728870138421E-4   -4.297488734072992E-4   -4.147804095868356E-5    5.641009260593893E-4
                        -3.860237961501970E-4    6.249675574296229E-4   -4.226943751236006E-4   -4.410856933547890E-4    2.131997267680120E-1    4.782655541479501E-1    5.562704824898007E-4   -2.105707079847565E-4
                        -1.103391583200548E-3    2.659600180346756E-5   -5.015066555936408E-5    5.744664153036274E-4    5.805748477409729E-4   -1.968334124634232E-4    1.941184797807142E-1    4.883139706054568E-1

 1.550000000000000E9     2.225637689789403E-1    4.769329148582176E-1    3.551234014003467E-4   -2.595177505080001E-4   -8.864792779757811E-5    7.079089286021705E-4   -7.776318601849836E-4    5.660431569603065E-4
                         3.681925429485506E-4   -2.429349338394022E-4    2.192469677871499E-1    4.913073949115692E-1   -6.145376291715237E-4   -2.582646179737204E-4    1.609145789029459E-4    5.056950104204927E-4
                        -7.031662480151559E-5    6.892526549339995E-4   -6.237725957125484E-4   -2.396460219846215E-4    2.252682145533633E-1    4.756770439635724E-1    4.955679974372828E-4   -2.637436738485355E-4
                        -7.913253010196405E-4    5.483095717092582E-4    1.822669819324479E-4    5.190472953755276E-4    4.900557135035233E-4   -2.651970689295111E-4    2.061949448413871E-1    4.862211554772958E-1

 1.562500000000000E9     2.354446150132688E-1    4.742256499994329E-1    3.917665842226169E-4   -2.978690598665453E-4    2.162332546266201E-4    6.448956823265069E-4   -3.414133874389097E-4    7.724049213035499E-4
                         3.857981069582868E-4   -3.154392958641093E-4    2.322260385614990E-1    4.880527208838975E-1   -6.882298392828756E-4    9.083831384010622E-5    3.750355269895872E-4    3.527451501323490E-4
                         2.399114195298306E-4    6.447323426316927E-4   -6.845598701292879E-4    6.813014367838185E-5    2.378110802264378E-1    4.726488894247404E-1    4.669614845245395E-4   -4.172898955877648E-4
                        -3.342935396031281E-4    7.710216770529619E-4    3.622130770362753E-4    3.453959272462804E-4    4.853823816044890E-4   -4.216562207465684E-4    2.185038429495063E-1    4.835374406187219E-1

 1.575000000000000E9     2.485798044096554E-1    4.710696705943242E-1    3.107887818492279E-4   -4.868781938967516E-4    5.010531035068679E-4    4.508352254127916E-4    9.532961341404628E-5    7.672812788243628E-4
                         2.762953272707372E-4   -4.833748177397348E-4    2.456271785162006E-1    4.843413978623339E-1   -5.103920526341059E-4    4.170540067894431E-4    4.792888140441106E-4    1.130270303954933E-4
                         4.922367222521584E-4    4.271790018937476E-4   -5.170196453435160E-4    4.106107651320861E-4    2.509227758728448E-1    4.693023908868678E-1    3.249602356662408E-4   -6.139825223235264E-4
                         1.000147460617930E-4    7.687982359202143E-4    4.655667720700300E-4    1.226701290747164E-4    3.090917796110175E-4   -6.162193144239275E-4    2.312346698754706E-1    4.803384169966007E-1

 1.587500000000000E9     2.620517030416882E-1    4.672084547083737E-1    7.579229649500492E-5   -5.952626808609845E-4    6.452766471057642E-4    1.408711280701490E-4    4.311054122994534E-4    5.927821466318497E-4
                         6.657141929035338E-5   -6.081087347498751E-4    2.592934248280033E-1    4.798889249108700E-1   -2.109109844664230E-4    5.309778778416391E-4    4.728216692486703E-4   -1.273157943845165E-4
                         6.475028350174638E-4    9.988921777276706E-5   -2.061711749257878E-4    5.162959862303705E-4    2.646348081582787E-1    4.655124624129476E-1    3.220923771303631E-5   -6.959362823944312E-4
                         4.075358959801514E-4    5.766948793175589E-4    4.326257097326291E-4   -1.088299061693308E-4    1.331766593060934E-5   -6.863035500755742E-4    2.444065077309113E-1    4.763613910247536E-1

 1.600000000000000E9     2.760519387883320E-1    4.624158731335963E-1   -2.045782660446971E-4   -5.422197243099791E-4    5.751316729723327E-4   -2.251023466588268E-4    6.517054417170732E-4    2.815181088661734E-4
                        -1.991798462978195E-4   -5.522575515738086E-4    2.733699246468437E-1    4.743854350344582E-1    4.378418894283234E-5    4.352353043980898E-4    3.077092772480688E-4   -3.005438207836122E-4
                         5.869132243148888E-4   -2.014383532248872E-4    4.844768339576700E-5    4.504188391557493E-4    2.787986191782631E-1    4.609140285398393E-1   -2.769309441066458E-4   -5.826003656800840E-4
                         6.237766009388061E-4    2.705113482940704E-4    3.200338636239903E-4   -3.004322268552947E-4   -2.827658735357496E-4   -5.627790577309486E-4    2.581340441831906E-1    4.712110517090152E-1

 1.612500000000000E9     2.904302973167430E-1    4.565625279115046E-1   -3.850057833453089E-4   -3.520324559094230E-4    3.507678813836896E-4   -4.313834105431365E-4    6.613645861899702E-4   -7.485550134465282E-5
                        -3.808348072207180E-4   -3.426516821074855E-4    2.877042694866638E-1    4.677795951930867E-1    1.393714942626264E-4    2.679216005174079E-4    7.970669470328760E-5   -3.719386626034318E-4
                         3.457343669042825E-4   -4.515761767070755E-4    1.498012564117329E-4    3.035628508199639E-4    2.932305921027755E-1    4.554861892851858E-1   -4.366604232093768E-4   -3.321456017222356E-4
                         6.651115840703115E-4   -8.286014719156229E-5    8.202789277714306E-5   -3.837524387473111E-4   -4.349701479405610E-4   -3.233864464236892E-4    2.722927250311691E-1    4.648828607404528E-1

 1.625000000000000E9     3.050640703159264E-1    4.492842458097788E-1   -3.863266205808385E-4   -1.346911960872073E-4    5.990180874143543E-5   -4.957453438074719E-4    4.875227136708859E-4   -3.974495162075525E-4
                        -3.862843795869470E-4   -1.363268969048977E-4    3.023241271397176E-1    4.600204833897008E-1    1.747470728014551E-4    2.231234234193279E-4   -7.502418902986860E-5   -3.174459067712861E-4
                         5.284357183471557E-5   -5.344787113766693E-4    1.503613248851218E-4    2.178987591480034E-4    3.078367666556417E-1    4.488288297740124E-1   -4.314142482477162E-4   -1.383296498211717E-4
                         4.920736356535444E-4   -4.167476851421600E-4   -9.567304864393320E-5   -3.276322512403681E-4   -4.154975542836175E-4   -1.561086219593978E-4    2.866391252290278E-1    4.574626834873483E-1

 1.637500000000000E9     3.197130963240638E-1    4.405997782858080E-1   -3.261777549636692E-4   -2.554126411234499E-5   -2.018557922788971E-4   -4.237870230704003E-4    1.805928272784779E-4   -6.062056618530111E-4
                        -3.240609613890752E-4   -1.284129917158736E-6    3.169046837030942E-1    4.509126390257321E-1    2.294047253789953E-4    1.889011337642843E-4   -1.971298230954685E-4   -2.070336855976006E-4
                        -1.924116634348059E-4   -4.308904528524824E-4    2.225146239683423E-4    2.137421479646969E-4    3.223032547915176E-1    4.410305233008991E-1   -3.601751839922327E-4   -2.369481002792349E-5
                         1.808265344665074E-4   -6.037955357181777E-4   -2.183731811815131E-4   -2.033604280330957E-4   -3.593077108219860E-4   -1.961850301512273E-5    3.010721091238522E-1    4.490999682348403E-1

 1.650000000000000E9     3.341881928872164E-1    4.307138757740364E-1   -2.975721545746353E-4    4.487766934570918E-5   -3.408627137911792E-4   -2.221021120439192E-4   -1.855435128786011E-4   -5.829080750208108E-4
                        -2.885974678232996E-4    3.514640834952730E-5    3.313698120909922E-1    4.407829869921410E-1    2.819656015198957E-4    1.228358634691621E-4   -2.436418713281550E-4   -6.531604583817331E-5
                        -3.346781733091973E-4   -2.323333191865690E-4    2.812140169946025E-4    1.240596337757655E-4    3.367626092287299E-1    4.319802482258811E-1   -3.221689160899216E-4    2.821778390129852E-5
                        -1.630832850277217E-4   -6.014725289785355E-4   -2.554550521157524E-4   -7.761236893111069E-5   -3.174220816392622E-4    5.093638192599730E-5    3.153552657264349E-1    4.398801140332667E-1

 1.662500000000000E9     3.484286567991286E-1    4.198472748114425E-1   -2.806974979816949E-4    9.668011168559398E-5   -3.547547096466145E-4   -4.776346583161152E-5   -4.674780097366379E-4   -3.116391950999880E-4
                        -2.602357090936611E-4    1.259105322309718E-4    3.455989110677627E-1    4.292974315683967E-1    3.241846908145306E-4   -2.874821215708185E-5   -1.959777696150907E-4    2.687466864943280E-5
                        -3.461370689730413E-4   -6.992273292356598E-5    3.371274760967975E-4   -2.135567621566252E-5    3.511689778427368E-1    4.214762839097078E-1   -3.108362174416027E-4    1.279023188192173E-4
                        -4.618390903211582E-4   -3.640119104324767E-4   -2.019164779456981E-4    2.638657070362355E-5   -3.167953751152023E-4    1.313528740985017E-4    3.292472669064098E-1    4.294553793639974E-1

 1.675000000000000E9     3.622380726852171E-1    4.077092174286873E-1   -2.356843213199604E-4    2.002961097075769E-4   -2.814703128387522E-4    8.551734899655179E-5   -5.482665505466641E-4   -2.756141149745826E-5
                        -2.293833069553167E-4    2.121200619039144E-4    3.591449962309878E-1    4.165116473597895E-1    2.489917595445773E-4   -1.800494576396734E-4   -1.443999056208537E-4    1.049430055959058E-4
                        -2.895331061847560E-4    8.428884443165823E-5    2.393972685487340E-4   -1.722019238405175E-4    3.652441711014153E-1    4.095015096489191E-1   -2.509179121851519E-4    2.616213843408704E-4
                        -5.177646650550547E-4   -1.050800802551222E-5   -1.736218245421467E-4    6.050552537438000E-5   -2.510026192932746E-4    2.548766970698685E-4    3.423038271946322E-1    4.175359497511462E-1

 1.687500000000000E9     3.752975428081312E-1    3.943621233638672E-1   -1.222334890866755E-4    2.979980400716311E-4   -2.053560127972186E-4    1.891663908874923E-4   -4.266858043447737E-4    2.674684503575843E-4
                        -1.260900491629721E-4    2.942934457866444E-4    3.719229177101256E-1    4.024527383623522E-1    1.389165514110677E-4   -2.526301077528110E-4   -1.259343925339943E-4    1.064425431108283E-4
                        -2.054905272653309E-4    1.883204034625307E-4    1.345437614942179E-4   -2.542472264155926E-4    3.790162777939379E-1    3.960128991839800E-1   -1.083468138697864E-4    3.332488882544412E-4
                        -4.390940137184588E-4    2.911997009057992E-4   -1.115711571340792E-4    1.155407439554250E-4   -8.991836228233090E-5    3.474321965460524E-4    3.546364404756344E-1    4.043227102042648E-1

 1.700000000000000E9     3.876173208447052E-1    3.798832499596351E-1    2.566340128660858E-5    2.992564903513747E-4   -1.161975679505471E-4    2.331036322334307E-4   -1.918955240275656E-4    4.314466946513487E-4
                         9.426831651034860E-6    2.717718309239920E-4    3.836749529225917E-1    3.871195548406771E-1    1.352569319998168E-5   -2.154371474489149E-4   -7.177224773914259E-5    1.441501462489547E-4
                        -1.063040510459439E-4    2.488048574054896E-4   -2.675539154121739E-5   -1.879481369229774E-4    3.921064445300446E-1    3.812662844781473E-1    4.441957511540634E-5    3.067438153529010E-4
                        -1.886277818940539E-4    4.468203988914035E-4   -8.046809819234201E-5    1.452364033344295E-4    5.872122949293218E-5    3.280816335668967E-4    3.660616306959949E-1    3.897700379056157E-1

 1.712500000000000E9     3.989321513972934E-1    3.646293010864039E-1    1.214062373318419E-4    2.299360669929043E-4    2.636385367738962E-5    2.494617139689122E-4    7.773901458855115E-5    4.249248349660016E-4
                         1.195735657256807E-4    2.117482699950031E-4    3.944599045361262E-1    3.706690009453981E-1   -3.281970694856531E-5   -1.236055611556064E-4   -6.239039181248738E-6    1.780106601312551E-4
                         1.608860672822702E-5    2.644674153242289E-4   -5.815594300232026E-5   -1.187184331050081E-4    4.043616331505903E-1    3.655687066932047E-1    1.500955583530783E-4    1.986199609201231E-4
                         8.494863895261177E-5    4.025933255400127E-4   -2.088925174082963E-5    1.952367308961717E-4    1.506785308555308E-4    2.144320303572313E-4    3.766156571545598E-1    3.740997689314837E-1

 1.725000000000000E9     4.091229904724535E-1    3.482427420947439E-1    1.902251907614977E-4    1.515358748041970E-4    1.147714640164546E-4    2.180021424724818E-4    2.600454545328190E-4    2.917387884772882E-4
                         1.582272642866993E-4    1.305033661393872E-4    4.041399047160620E-1    3.533190335093706E-1   -1.216278438887920E-5   -9.132419066842527E-5    6.997330713647679E-5    1.556244595148807E-4
                         1.264543479675511E-4    2.028060297534962E-4   -4.789700725368849E-5   -1.093519993703269E-4    4.155430152876717E-1    3.488974822857628E-1    1.923079952383145E-4    9.692775574250384E-5
                         2.648236652838136E-4    2.821731568348446E-4    7.718130715752261E-5    1.653038102927997E-4    2.003814726404585E-4    8.801998855223554E-5    3.864089592938811E-1    3.574528523727208E-1

 1.737500000000000E9     4.183483350441545E-1    3.308988119595220E-1    1.811116470100837E-4    3.749564560075118E-5    1.935255960562088E-4    1.206197406940633E-4    3.478206190970116E-4    8.675656109034729E-5
                         1.769267634441168E-4    5.580736474550386E-5    4.126763114129684E-1    3.349534329123959E-1   -3.780383769622425E-5   -8.391351526746892E-5    1.482458673613402E-4    1.391694227320410E-4
                         1.662959533029452E-4    1.232202057940200E-4   -3.474270097445788E-5   -1.084768910835096E-4    4.255953625582350E-1    3.313325080799866E-1    1.613368510075211E-4    3.208706538059710E-5
                         3.486661093718907E-4    9.284765183173541E-5    1.347399366776234E-4    1.262997174053435E-4    1.610738483214359E-4    1.927299308773334E-5    3.951415515409777E-1    3.400241502865436E-1

 1.750000000000000E9     4.263674660700664E-1    3.124197625349538E-1    1.774400797746810E-4   -2.560937358219279E-5    1.918921209015063E-4    1.592458554699614E-5    2.919268425732862E-4   -6.610342224001636E-5
                         1.761797829472607E-4   -4.474415342839241E-5    4.198789948590680E-1    3.156792759484103E-1   -8.851070691933748E-5   -1.309338375958643E-4    1.792591500146628E-4    6.567518730104045E-5
                         2.158575605546638E-4    9.356150886542134E-6   -8.303507438589921E-5   -1.143531953048643E-4    4.343541517638868E-1    3.129224330447700E-1    1.314921398166163E-4   -1.898150097481783E-5
                         3.338932256788192E-4   -9.474641837151281E-5    1.947854961084020E-4    6.354749786657837E-5    1.506476397792278E-4   -3.148480603034938E-5    4.025696425367461E-1    3.218554186977636E-1

 1.762500000000000E9     4.331047353799052E-1    2.929561044440726E-1    1.276326479432575E-4   -9.036657856991327E-5    1.612250823069148E-4   -6.695553259947829E-5    2.045321118826133E-4   -2.158688631211662E-4
                         1.485470944054560E-4   -9.710024409970482E-5    4.256075047193290E-1    2.957946547415818E-1   -1.139328787128326E-4   -1.013031170541250E-4    1.923838840196419E-4   -4.072224191710182E-5
                         1.764644322693599E-4   -6.691985279176392E-5   -1.382672740793833E-4   -8.888765607863657E-5    4.415251955561456E-1    2.936738941766236E-1    1.189853279902545E-4   -7.939279111908947E-5
                         1.815605869107548E-4   -2.279678158735688E-4    2.005922804450440E-4   -2.967093942888062E-5    8.767738794869945E-5   -8.151843618835302E-5    4.084832493424155E-1    3.033439674616071E-1

 1.775000000000000E9     4.384589975514930E-1    2.730569601833983E-1    1.081999437684831E-4   -1.492564740830082E-4    1.394587033860370E-4   -1.004362630745642E-4    6.323601326833152E-5   -2.847501966586279E-4
                         1.079791366345719E-4   -1.236090178463902E-4    4.296615909417401E-1    2.753898645941078E-1   -1.695967144231064E-4   -4.072757907531703E-5    1.636583732699802E-4   -1.121853715348690E-4
                         1.212740365237042E-4   -1.082422209704398E-4   -1.642270802060680E-4   -4.514050835761874E-5    4.470645308821857E-1    2.736905620493466E-1    4.453451924142558E-5   -1.058830806538154E-4
                         6.330852214754539E-5   -2.876622800700498E-4    1.705130227168202E-4   -1.186970408106998E-4    3.633869835290686E-5   -1.028670499336886E-4    4.128455268634664E-1    2.845149671190248E-1

 1.787500000000000E9     4.422865573213521E-1    2.526724648952595E-1   -2.303006284097534E-6   -1.609647761299679E-4    7.020006993209764E-5   -1.295787780895588E-4   -1.237305712852138E-4   -2.608086840551051E-4
                        -1.666298588224487E-6   -1.751539307408369E-4    4.318607870567548E-1    2.544352088316957E-1   -1.466646901699111E-4    6.310504185883146E-5    8.221859305454387E-5   -1.862430167390694E-4
                         6.390836610946336E-5   -1.343104572301432E-4   -1.695426175571166E-4    1.939505053191564E-5    4.508942610067891E-1    2.531073230720040E-1   -1.946703775950808E-5   -1.138803244157306E-4
                        -1.005186574988557E-4   -2.329593613784321E-4    9.127535699007531E-5   -1.978061373043301E-4   -3.478802129308693E-5   -1.274489524772227E-4    4.154932202667253E-1    2.652623761316282E-1

 1.800000000000000E9     4.448381823052804E-1    2.320086402166406E-1   -9.737607859250418E-5   -1.338035836226611E-4    9.977746689570080E-6   -1.906999077497141E-4   -2.130712540149055E-4   -1.598782157913377E-4
                        -1.076377130366290E-4   -1.265721493908420E-4    4.322010758133609E-1    2.331857899913986E-1   -1.118533903545247E-4    7.476875916941311E-5   -1.297773493511535E-5   -2.204219805139494E-4
                         1.827643015331941E-5   -1.384107408867629E-4   -1.442155895133490E-4    7.192017594034549E-5    4.533259613727446E-1    2.319538879114405E-1   -1.134367168837650E-4   -4.438660393318855E-5
                        -2.040602449436730E-4   -1.768109947033706E-4    1.789417705617852E-5   -2.233995960449804E-4   -9.417642437843117E-5   -4.875270509525940E-5    4.163155234591002E-1    2.457353935091967E-1

 1.812500000000000E9     4.457498968298373E-1    2.112430450738526E-1   -1.650384201592825E-4   -4.679332614400571E-5   -3.067741677781888E-5   -1.498420535752313E-4   -2.760595754953542E-4   -4.606231023833136E-5
                        -1.657580119478050E-4   -6.479936946640976E-5    4.307934816749988E-1    2.117456993900311E-1   -1.184842539796694E-4    1.251837045137186E-4   -1.002657202399755E-4   -1.788288092636558E-4
                        -5.451955213457267E-5   -1.569708319181692E-4   -1.061643702651287E-4    1.090575256203448E-4    4.543119920566144E-1    2.103912139279657E-1   -9.486156540421470E-5    2.682071887273526E-5
                        -2.629725198142202E-4   -3.971454039565758E-5   -1.127301925122322E-4   -2.109559936678584E-4   -1.000297614208575E-4    2.988576232323296E-5    4.157384465966105E-1    2.257158060267066E-1

 1.825000000000000E9     4.449480552498642E-1    1.904734416682977E-1   -1.584541093625283E-4    6.689484911931765E-5   -1.264947632188034E-4   -1.232940747816386E-4   -2.127239136290240E-4    1.042630126536227E-4
                        -1.430737513578314E-4    1.636489351579914E-5    4.273693968103913E-1    1.904720187743276E-1   -5.876569082158375E-5    1.691831421246370E-4   -2.228017727574146E-4   -1.405628675456224E-4
                        -1.243728758005941E-4   -1.369126308580806E-4   -4.436999444644929E-5    1.733650373501808E-4    4.537628170097461E-1    1.887632884356302E-1   -6.289989108624999E-5    9.000507798128688E-5
                        -2.279717382389721E-4    1.306233486386378E-4   -2.197833452701313E-4   -1.011384547026890E-4   -6.245701491793805E-5    9.140852725006494E-5    4.137043414310370E-1    2.055527442757851E-1

 1.837500000000000E9     4.423394254220203E-1    1.696481214326224E-1   -7.589673179742606E-5    1.194386959025302E-4   -1.797226999031280E-4   -8.484716653161818E-5   -1.530382570018147E-4    2.232912996078944E-4
                        -5.730115664235782E-5    9.767987446504998E-5    4.221245723891464E-1    1.696104739642363E-1   -5.693688884742783E-6    1.737593296516172E-4   -2.633231892648063E-4    4.481962141671937E-6
                        -1.746653373914563E-4   -7.977992459929529E-5    3.004411512282986E-6    1.746598125784881E-4    4.516359946973149E-1    1.673014007057835E-1    9.990445535188872E-6    1.115584482416473E-4
                        -1.323795748108147E-4    2.124174853583804E-4   -2.560219505942593E-4    5.761729208897016E-6    1.394071127712786E-5    1.383178576696785E-4    4.102371551913617E-1    1.855984933087472E-1

 1.850000000000000E9     4.378703434832354E-1    1.491287600197941E-1    3.293167155349825E-5    1.454630193252385E-4   -2.288674173981961E-4    1.246831334811942E-5   -1.340331876708129E-6    2.731948017520919E-4
                        -2.493786233375589E-6    1.402086789735231E-4    4.150762590280611E-1    1.495181948373276E-1    6.906419501171163E-5    1.729055090327485E-4   -2.364648379856526E-4    1.393094792242239E-4
                        -2.174603881690088E-4    2.146507301810899E-5    7.230565637394091E-5    1.742876805565304E-4    4.478744731852738E-1    1.462982679335293E-1    5.043270472960772E-5    1.099276360153357E-4
                         3.009712694986041E-6    2.426135832618519E-4   -2.124540877448276E-4    1.605468449288023E-4    8.163526257566123E-5    1.079161158869536E-4    4.052548621444778E-1    1.661762602954336E-1

 1.862500000000000E9     4.315345224771837E-1    1.287207857580630E-1    8.787875423293171E-5    1.171681426108881E-4   -1.917326897162325E-4    1.224113000273940E-4    1.378027458612946E-4    1.768245385999651E-4
                         9.518526023196239E-5    1.063997647485009E-4    4.062636901631439E-1    1.303189947848084E-1    1.593212486297315E-4    1.217278303618780E-4   -1.096715263031522E-4    2.322875270930555E-4
                        -2.224346840369718E-4    1.426151189573114E-4    1.415417334496526E-4    1.148483907026084E-4    4.424272985189847E-1    1.258317696791193E-1    1.063768953724272E-4    3.929261532150597E-5
                         1.439592050525927E-4    1.737333992783236E-4   -1.228518754259524E-4    2.436554033555513E-4    9.415670637494374E-5    4.841985543593115E-5    3.986839529641067E-1    1.474254331817787E-1

 1.875000000000000E9     4.233721384595020E-1    1.088100957620672E-1    1.445245753234656E-4    6.455324149479569E-5   -9.002941732410283E-5    2.282793096663489E-4    2.108868739255180E-4    1.140577056771438E-4
                         1.060430027593578E-4    7.015993054816498E-5    3.956405294122429E-1    1.121471580444259E-1    1.869104663395910E-4    3.182328258713936E-5    3.361421675386310E-5    2.760330338251123E-4
                        -1.003329793658985E-4    2.356916278758430E-4    2.089562304909319E-4    4.214077309246694E-5    4.352078099724535E-1    1.059753075125063E-1    1.339047093196854E-4   -9.949257879873662E-6
                         2.368017027125662E-4    6.172419028977654E-5    3.499112102936552E-5    2.743230441660060E-4    1.352456207612299E-4   -1.357217293308102E-5    3.902582918369058E-1    1.296663646039773E-1

 1.887500000000000E9     4.133803635457914E-1    8.946410888237531E-2    1.272237751434522E-4   -1.976368233846119E-5    6.279161163372010E-5    2.694066246811418E-4    2.606588989953588E-4   -7.737279325643015E-5
                         1.541095083977585E-4    1.406505772272390E-5    3.832330573447116E-1    9.508881589860688E-2    2.157580861302422E-4   -5.104599324165756E-5    1.694509319687951E-4    1.795003931333986E-4
                         4.882978389677313E-5    2.580041961564448E-4    1.927726317674763E-4   -6.392709717642470E-5    4.259875776479579E-1    8.686454175830290E-2    1.463220069663820E-4   -6.425696452400438E-5
                         2.238697855574726E-4   -5.854814066237496E-5    1.606573560075578E-4    1.987523380406630E-4    1.285367555356258E-4   -5.938496216891806E-5    3.799107203487688E-1    1.127427784715112E-1

 1.900000000000000E9     4.017535284098189E-1    7.104596015052622E-2    1.683905395343161E-4   -7.682249224331606E-5    1.843493345958384E-4    1.782807628250189E-4    1.285830909441392E-4   -1.674498683007904E-4
                         1.600694088338994E-4   -6.184114143851022E-5    3.690064704138474E-1    7.928963271378874E-2    1.502691093144614E-4   -1.330137599467998E-4    2.613328435191493E-4    6.610146852151730E-5
                         1.698164484572353E-4    2.052300024167055E-4    1.544710915664475E-4   -1.242511371777784E-4    4.150344641830565E-1    6.857262644793022E-2    9.621298573827071E-5   -1.524744247473760E-4
                         1.401523771783957E-4   -1.633616578456071E-4    2.556605831645497E-4    7.956802930941649E-5    1.132126805265861E-4   -1.023111771792507E-4    3.677765642260843E-1    9.672728637624405E-2

 1.912500000000000E9     3.886312516496754E-1    5.376106720281625E-2    7.231642872686798E-5   -1.534240049799232E-4    2.810674358174651E-4    8.347777049332695E-5    2.319533413959085E-5   -2.147165297163332E-4
                         1.051071114219051E-4   -1.153021414144797E-4    3.533187194045277E-1    6.494547578956976E-2    7.813952750218446E-5   -1.865914602526653E-4    2.591632661219097E-4   -5.991383413109425E-5
                         2.846110035181878E-4    6.765740866688814E-5    7.508079087638999E-5   -1.528562829176395E-4    4.023502232490684E-1    5.101809869972617E-2    3.577555758167164E-5   -1.864274645261239E-4
                         1.397933801099234E-5   -2.434228889889218E-4    2.633191922209648E-4   -5.863047199952153E-5    1.781124049385389E-5   -1.820771352875196E-4    3.539781958474245E-1    8.178218447106377E-2

 1.925000000000000E9     3.739823540558395E-1    3.811398833106922E-2    1.322363756235340E-5   -1.637598902184620E-4    2.719770676196879E-4   -8.896480056055055E-5   -9.280733116094899E-5   -1.642352444909329E-4
                         1.831008824739907E-5   -1.645291702062525E-4    3.363525804108032E-1    5.225424563682361E-2    1.661346667472440E-8   -1.745778555770655E-4    1.583656829522638E-4   -1.965394087406750E-4
                         2.586980989149943E-4   -1.036586208584401E-4    2.446803162509336E-5   -1.550973626014956E-4    3.882033080669496E-1    3.455843530640133E-2   -3.613793941645599E-5   -2.043791300418922E-4
                        -1.126804265073753E-4   -2.124069866016169E-4    1.807881641995455E-4   -1.973930847878712E-4   -3.206784274247528E-5   -1.546886828098373E-4    3.388297888565056E-1    6.801932508221741E-2

 1.937500000000000E9     3.579546894840524E-1    2.404891043521476E-2   -8.086242819454162E-5   -1.316108966883826E-4    1.886945389490029E-4   -2.126865972023933E-4   -1.725567614506467E-4   -7.177554251618730E-5
                        -2.849737434725757E-5   -1.300479438210747E-4    3.183809219115721E-1    4.139040132325186E-2   -4.010744383460216E-5   -1.583974609913963E-4    5.285103006829726E-5   -2.437925188203840E-4
                         1.637854287098340E-4   -2.312993881539797E-4   -5.755002092975131E-5   -1.708559117327343E-4    3.727564241779917E-1    1.940004654458207E-2   -1.016352113957314E-4   -1.333596569498912E-4
                        -1.847220922123924E-4   -9.415654537150367E-5    4.123240110076878E-5   -2.572033339542944E-4   -8.747486197677294E-5   -1.553096706370115E-4    3.225746025009706E-1    5.576617030858450E-2

 1.950000000000000E9     3.406285858146484E-1    1.187570507638698E-2   -1.077897591286969E-4   -1.049674759711301E-4    1.881651884169608E-5   -2.846141930495977E-4   -1.686861637133841E-4    2.980710821084992E-5
                        -1.319583450045235E-4   -1.174362863361452E-4    2.995225474207767E-1    3.264263507437731E-2   -1.314669366056912E-4   -1.337929566190709E-4   -1.101787844944910E-4   -2.410637869791480E-4
                         2.509842318411714E-5   -2.733260644922510E-4   -1.142531039895954E-4   -1.569790161646005E-4    3.561068536175636E-1    5.744342272795977E-3   -1.510356239101684E-4   -8.527200355342479E-5
                        -1.921740327083508E-4    9.585500246801089E-6   -8.313843698806303E-5   -2.118194178640956E-4   -1.735444230643949E-4   -8.545756684931619E-5    3.053084854166157E-1    4.542768325312586E-2

 1.962500000000000E9     3.223019990951176E-1    1.681899398195099E-3   -1.607348529484379E-4   -2.746169885674000E-5   -1.451752496752017E-4   -2.320421630553862E-4   -1.386458339721630E-4    1.277459677926460E-4
                        -1.492464935700042E-4   -4.653024803695158E-5    2.800063254864374E-1    2.616126507207148E-2   -1.801971734564538E-4   -7.694980912700849E-5   -1.967576994294332E-4   -1.270072795144249E-4
                        -1.236401387450343E-4   -2.431239878573891E-4   -1.716589808087959E-4   -7.538585829389026E-5    3.384736269409823E-1   -6.109388136842532E-3   -1.856782905986668E-4   -2.198012868522619E-5
                        -1.538750975802794E-4    1.519109539369897E-4   -2.136168260715919E-4   -1.574100202993639E-4   -1.892853384996479E-4   -3.755200215108761E-5    2.871927067981441E-1    3.716206975524222E-2

 1.975000000000000E9     3.027542605767975E-1   -6.432258330913107E-3   -1.407614539550029E-4    4.265145205590672E-6   -2.450299050813032E-4   -1.295660818858279E-4   -3.067328040599837E-6    1.668028699934715E-4
                        -1.453280963113450E-4   -6.089302124546076E-6    2.600441486564675E-1    2.224602513673627E-2   -1.954449437245176E-4   -2.915881725560668E-6   -2.211407923167284E-4   -2.968555771684159E-6
                        -2.237500309945150E-4   -1.123494298174001E-4   -1.990338880659473E-4    1.325996894213544E-6    3.199773060200762E-1   -1.586886953286275E-2   -1.880788620628453E-4    4.615661482622535E-5
                        -5.628383518771645E-5    1.744554350989711E-4   -2.156613317974476E-4   -2.250066911474543E-6   -1.939452455591897E-4    7.357465493134410E-5    2.683427031396730E-1    3.134807597188888E-2

 1.987500000000000E9     2.824677256553279E-1   -1.237546058335472E-2   -1.532699245449354E-4    8.369183439722358E-5   -2.617362578169754E-4    2.856667782110373E-5    5.472291759892661E-5    1.165449210963229E-4
                        -1.350755272197189E-4    7.714621396342780E-5    2.397603616281528E-1    2.096147221928887E-2   -1.866107805703652E-4    7.853751592331450E-5   -1.812264776535904E-4    1.225216252045734E-4
                        -2.545029680997408E-4    2.825248419085774E-5   -2.000606724101315E-4    1.102637143794493E-4    3.005847741544638E-1   -2.332220446049201E-2   -1.641146057816301E-4    1.431995286848176E-4
                         6.824540323402094E-5    1.272016278857588E-4   -1.886465590488686E-4    1.277797226733376E-4   -1.669120465290663E-4    1.204572574912389E-4    2.488059355126785E-1    2.802652917786908E-2

 2.000000000000000E9     2.616860420053628E-1   -1.623057118916045E-2   -9.268212507209230E-5    1.427914516363035E-4   -2.118252484639416E-4    1.780692255145404E-4    1.194133663677794E-4    8.427833472463865E-5
                        -8.714430036655279E-5    1.415497631703682E-4    2.194160818119116E-1    2.210549151112628E-2   -1.210891828047653E-4    1.853478251244210E-4   -1.126205147596132E-4    1.730219583256167E-4
                        -2.055614032537800E-4    1.471351531197196E-4   -1.251103063210282E-4    1.633820418829860E-4    2.805857848818718E-1   -2.844304727132075E-2   -9.742566170283711E-5    1.934442903160939E-4
                         1.479660488299504E-4    8.086477681625472E-5   -9.564948128190819E-5    1.904705265587985E-4   -1.079483926973199E-4    1.930118944011068E-4    2.288857935041794E-1    2.715093831926366E-2

 2.012500000000000E9     2.406621647927940E-1   -1.826735642072260E-2   -3.428480816452449E-5    1.788211355931550E-4   -6.726558456405707E-5    2.435177156617189E-4    1.629347234904518E-4    7.791458149108964E-6
                        -7.071119457149034E-5    1.814031205398225E-4    1.995609271960615E-1    2.518817255613061E-2   -2.649845715453737E-5    2.221840319583583E-4    2.429889159988477E-5    1.987641942183891E-4
                        -7.541756282804577E-5    2.343090673685429E-4   -1.179080004085861E-5    2.132267230100121E-4    2.602501876822684E-1   -3.171609800955465E-2   -1.383223155919220E-5    2.229006311959457E-4
                         1.571658970332628E-4   -2.105312560691665E-6    3.305659168594848E-5    2.138089504624956E-4   -1.840857085720394E-5    2.198756568155414E-4    2.090195112852659E-1    2.816059479841933E-2

 2.025000000000000E9     2.199195335760362E-1   -1.781137199348602E-2    6.520472993946248E-6    1.534267866591240E-4    9.294552214821640E-5    1.919304283069045E-4    1.018475108866498E-4   -9.652475539564576E-5
                         1.690156989477758E-5    1.583113855382911E-4    1.804222662636678E-1    3.073888843194628E-2    7.077721095060500E-5    2.202046138079904E-4    1.319486215853032E-4    1.415377631994500E-4
                         6.556976302080649E-5    2.262214540655391E-4    8.681660712722162E-5    2.140201470388087E-4    2.396636811309124E-1   -3.262009648109581E-2    8.183056563698892E-5    2.050347291889654E-4
                         9.650899635228710E-5   -7.115220577158232E-5    1.362782334761465E-4    1.481126319967380E-4    7.057102114980374E-5    2.201320974670551E-4    1.894926331121930E-1    3.159090753305721E-2

 2.037500000000000E9     1.998883722466032E-1   -1.490103551640061E-2    9.911691756136427E-5    1.376970049447170E-4    1.613843965871983E-4    8.790109799073480E-5    2.820596840999761E-5   -1.568637090115132E-4
                         1.059370058940789E-4    1.515168397715646E-4    1.624544593588101E-1    3.856531039044489E-2    1.614169933974692E-4    1.533472612742508E-4    1.959170116717396E-4    3.570155981265180E-5
                         1.689289184755922E-4    1.493233958989001E-4    1.605434459861949E-4    1.452092727444746E-4    2.192151767099285E-1   -3.119067762875310E-2    1.417630318195582E-4    1.490477840084778E-4
                         3.190053143623094E-5   -1.025148166787235E-4    1.669796204315743E-4    4.812895607439343E-5    1.573838961725138E-4    1.459930347229159E-4    1.708295540458190E-1    3.742249030604701E-2

 2.050000000000000E9     1.809265429427961E-1   -9.555956045015281E-3    1.285219364424832E-4    9.732168740370942E-5    2.131970182487744E-4    1.698088826189714E-5   -2.164764475692596E-5   -1.056830966537372E-4
                         1.363687019893742E-4    9.107128828556970E-5    1.459370435201436E-1    4.841085719894186E-2    2.225721681597891E-4    3.293717331019212E-5    1.859254280448552E-4   -6.060087025487394E-5
                         1.921172123057865E-4    1.536026576461728E-5    2.005745770618016E-4    3.381715342768606E-5    1.994204007155378E-1   -2.770497658380884E-2    2.185661324381518E-4    6.300397330229303E-5
                        -3.880447316615747E-5   -1.142857508616801E-4    1.774816951747989E-4   -7.285134288859878E-5    2.022464530073026E-4    4.290811031377136E-5    1.534481490630351E-1    4.547397549405020E-2

 2.062500000000000E9     1.631466339769083E-1   -1.934040791169565E-3    1.653931384460871E-4    2.255225854951597E-5    1.593776711921479E-4   -9.401695730445094E-5   -9.494153616240103E-5   -7.792575563927152E-5
                         1.308102843250975E-4    2.099935629112504E-5    1.313319042118590E-1    6.016668307148492E-2    2.093475857980549E-4   -2.957060269139116E-5    9.222187026851972E-5   -1.161858793920955E-4
                         1.699270418003567E-4   -8.981838750721395E-5    2.201476058118228E-4   -3.087210853624459E-5    1.806501244599060E-1   -2.213457555914774E-2    2.140825512058011E-4   -5.357663315479711E-5
                        -1.106672535247374E-4   -6.020461544639252E-5    9.128544171443020E-5   -1.552642827252981E-4    2.120197091745983E-4   -4.081373729488055E-5    1.377054598869021E-1    5.567647813994406E-2

 2.075000000000000E9     1.467451787235821E-1    7.800458711798728E-3    1.258644036021948E-4   -3.322216449569041E-5    8.403182502674475E-5   -1.596728855049227E-4   -7.423189942152733E-5   -1.020351860716682E-5
                         1.480505890641267E-4   -3.248562520651815E-5    1.187456292433145E-1    7.367324235320179E-2    1.155727397313812E-4   -1.675427922441991E-4    1.644477357232945E-5   -1.772790960680681E-4
                         8.695554183403631E-5   -1.419684575757426E-4    1.437722089889003E-4   -1.386673568066815E-4    1.631770143168931E-1   -1.456184935082566E-2    1.824299887885164E-4   -1.170133230229360E-4
                        -1.036616093962554E-4   -4.482838057777689E-6   -4.526747832049284E-6   -1.508338726226399E-4    1.633911876407292E-4   -1.060818319425066E-4    1.237268182947708E-1    6.784501839243018E-2

 2.087500000000000E9     1.318166218009407E-1    1.944442436117895E-2    1.200871973613733E-4   -1.068121745440315E-4   -1.717307948719638E-6   -1.754347249819722E-4   -6.393300045087145E-5    5.238056939778669E-5
                         1.030965275825998E-4   -1.232207866391929E-4    1.081517053007266E-1    8.872791441705330E-2    4.235263573413924E-5   -2.017717713217200E-4   -5.764951459890535E-5   -1.179315744870984E-4
                        -2.334432923955861E-5   -1.617887799132344E-4    5.986299654659527E-5   -1.979789795857458E-4    1.472215032889161E-1   -5.053059250537271E-3    1.178942100561754E-4   -1.567744722862337E-4
                        -7.250647294781400E-5    7.773293083662228E-5   -8.567117502821051E-5   -1.249896978364835E-4    1.044128348947512E-4   -1.653548411877922E-4    1.115776245105960E-1    8.183035726780284E-2

 2.100000000000000E9     1.184783932770755E-1    3.268262021855012E-2    6.857509095729580E-5   -1.509026632936309E-4   -1.006629443571723E-4   -1.414043462244748E-4   -1.806292019631765E-5    7.968056614529706E-5
                         6.963672964796013E-5   -1.366470795345102E-4    9.960162609970477E-2    1.048123659728150E-1   -3.621142834570648E-5   -2.073643125182916E-4   -9.986875157109372E-5   -3.670279700444911E-5
                        -1.012656550479138E-4   -1.153247625539101E-4   -4.023316921401195E-5   -1.628310291230000E-4    1.329360802065362E-1    6.239556754097402E-3    2.350846193789034E-6   -1.799476449053452E-4
                        -3.909706416831142E-5    8.988425515249909E-5   -1.254456483831014E-4   -3.626591607942204E-5   -2.486289965795524E-6   -1.895789924358252E-4    1.012868201758250E-1    9.716094403662778E-2

 2.112500000000000E9     1.068406654500859E-1    4.680567825596978E-2    2.396352117174454E-5   -1.342977113098334E-4   -1.276237091709947E-4   -4.447034864124219E-5    2.422242986646635E-5    8.385403958455289E-5
                        -1.059705273629997E-5   -1.797131045434784E-4    9.313023703975129E-2    1.214478968452990E-1   -1.215632740441940E-4   -1.446667036829597E-4   -1.265709603863884E-4    3.428980660587336E-5
                        -1.284206624642980E-4   -2.862930019695829E-5   -1.086824948196237E-4   -1.357331742330470E-4    1.204480851951613E-1    1.893874354131670E-2   -7.660712779986353E-5   -1.731906081588708E-4
                         1.544204253986523E-5    7.421369888063151E-5   -8.937457120165722E-5    2.863141738416392E-5   -5.280456091126809E-5   -1.708080877152060E-4    9.298942800861024E-2    1.132761390016210E-1

 2.125000000000000E9     9.694670634643510E-2    6.174570632861836E-2   -5.605113506191393E-5   -1.332382542673752E-4   -1.299690138349674E-4   -4.441673115181899E-6    7.023432329429112E-5    6.394082515370615E-5
                        -8.251805597471908E-5   -1.265691041132901E-4    8.857439263426894E-2    1.383305919416545E-1   -1.498617753951703E-4   -5.428213836352308E-5   -7.747762428994745E-5    8.049245372499135E-5
                        -1.442933318604288E-4    3.733326784895946E-5   -1.728699797703315E-4   -6.879320830621503E-5    1.096487720228660E-1    3.287868516607504E-2   -1.303060422230188E-4   -1.166014872495870E-4
                         7.608057322025386E-5    5.040251076774821E-5   -7.504346244908278E-5    6.366946065677320E-5   -1.306627374667699E-4   -1.191991524261334E-4    8.673589248369483E-2    1.298682472754752E-1

 2.137500000000000E9     8.905423872781985E-2    7.710028713025767E-2   -1.134601746758190E-4   -8.857025621626793E-5   -9.380929027848104E-5    9.198168341432310E-5    5.858301670166720E-5    3.611643936836817E-6
                        -1.354855952488259E-4   -8.776939421911148E-5    8.604797761359810E-2    1.549298957735438E-1   -1.610786899434579E-4    6.406606919852769E-6   -2.976126431866704E-5    9.444459438186830E-5
                        -9.886747756024901E-5    8.037352815016648E-5   -1.621668788258690E-4    1.000100989063414E-5    1.005167677068100E-1    4.767702839643198E-2   -1.348585525107701E-4   -5.724063906371741E-5
                         4.674061650609311E-5    1.600912010272277E-5   -1.835371211975240E-5    9.556148094687263E-5   -1.453181234463058E-4   -5.791157401368157E-5    8.263222663754216E-2    1.465071275185913E-1

 2.150000000000000E9     8.321036460373669E-2    9.263284723907692E-2   -1.373540335696176E-4   -3.182093799266647E-5   -2.355467337046301E-5    1.174923785016289E-4    4.353485817824680E-5   -2.984715474273422E-5
                        -1.156957210182933E-4   -5.057736603243729E-5    8.562587201065119E-2    1.711995046723157E-1   -1.078556813543657E-4    7.858454878185076E-5    3.992943096558461E-5    7.287359799669294E-5
                        -4.234197690119401E-5    1.041958451450978E-4   -1.144984600411061E-4    8.689598003479777E-5    9.320473345087935E-2    6.293461359077748E-2   -1.376114993925197E-4    8.233791435159207E-6
                         6.121287129165727E-5   -1.827072044316721E-5    2.221150618526926E-5    7.874877638388363E-5   -1.479194798279980E-4    2.013886515258887E-5    8.086379180936162E-2    1.631263412439619E-1

 2.162500000000000E9     7.947994412163072E-2    1.081974032097457E-1   -1.265969865215664E-4    3.247422611241494E-5    4.699518384064233E-5    1.148310140987630E-4    2.905618852443865E-5   -4.899799498159835E-5
                        -1.167745753862290E-4    1.809565575520169E-5    8.724155543308883E-2    1.869150960540326E-1   -8.716596280523826E-5    1.333836809948676E-4    5.171581243740362E-5    5.402716013098278E-5
                         3.314303685729679E-5    1.152013289571813E-4   -7.494412125898100E-5    1.317263619221004E-4    8.768332821047767E-2    7.828392486764285E-2   -1.301910993195074E-4    4.669750444480407E-5
                         1.629629168078041E-5   -8.654274553656568E-5    4.631571772355581E-5    3.578726914404924E-5   -1.248905503859336E-4    4.533846028183444E-5    8.118213219004047E-2    1.795264906333935E-1

 2.175000000000000E9     7.769969373493640E-2    1.236922505962517E-1   -8.998183152417973E-5    8.850285151014400E-5    5.379242068144265E-5    7.860510739891167E-5   -7.900296120854976E-6   -7.378109756127321E-5
                        -9.036411784958856E-5    5.705355796981477E-5    9.061619005639640E-2    2.021293816791762E-1   -1.588784937838590E-6    1.262584527089842E-4    6.576655912133638E-5    2.248356808318374E-5
                         7.912841859496702E-5    6.654881192414414E-5   -8.177482025212994E-6    1.299658960177454E-4    8.388492608704667E-2    9.348092749908085E-2   -8.570644508660318E-5    8.574227871675185E-5
                        -2.386223592642080E-5   -5.955945673683056E-5    9.491175091307720E-5   -2.320085154848897E-6   -6.882914993564445E-5    1.060045446431110E-4    8.341648689360628E-2    1.956520973779353E-1

 2.187500000000000E9     7.773088583775138E-2    1.390682181212138E-1   -2.669076451864121E-5    9.896842698910956E-5    7.927000066937676E-5   -1.151327080869282E-5   -2.422165276143206E-5   -2.912824433093586E-5
                        -3.919613845755211E-5    8.874991205720104E-5    9.560919600625922E-2    2.167548362642917E-1    7.875311048221077E-5    1.058403649398346E-4    4.717636527484764E-5   -2.161348331212403E-5
                         8.646042417846305E-5   -8.968026702994306E-6    7.465826897798465E-5    1.096555522539365E-4    8.189271813130700E-2    1.083971267463368E-1   -4.534608096289325E-5    1.118719607109185E-4
                        -4.083541951981051E-5   -3.102001705876224E-5    6.586132032763493E-5   -1.558943459699070E-5   -2.516822374972652E-5    1.156127935950905E-4    8.731703352905096E-2    2.113113432664499E-1

 2.200000000000000E9     7.934908912024853E-2    1.543398063657387E-1   -8.173575442904347E-6    1.042806572375055E-4    8.230211727360086E-5   -3.800095312357489E-5   -4.295975091914867E-5   -6.778476219665331E-6
                        -3.583658515794666E-6    9.108937635845916E-5    1.018224800011973E-1    2.308662079201500E-1    8.852915945351249E-5    6.000486251085111E-5    1.804011305014094E-5   -1.036600577265250E-5
                         8.319171603211256E-5   -4.342389203299284E-5    1.039288528410405E-4    6.089649601289492E-5    8.168702542684778E-2    1.230150069407535E-1    1.389880846354278E-5    8.550130235256077E-5
                        -3.572744241468520E-5   -9.541799745565015E-6    2.107967411421165E-5   -4.036796707997872E-5    3.609752780183521E-5    9.051785872070125E-5    9.264682704731177E-2    2.264554617854524E-1

 2.212500000000000E9     8.235651848395754E-2    1.693873658087343E-1    4.926054765259456E-5    7.855650472660377E-5    6.599283722902446E-5   -5.500695446781856E-5   -5.902502121716318E-5    3.671249014316420E-5
                         4.006016122119252E-5    5.743785778790049E-5    1.089558045530866E-1    2.443246308377710E-1    1.132118824702981E-4   -1.235719822097030E-5   -1.575595185389482E-5   -5.963481660133806E-5
                         3.106575830033096E-5   -5.548507597966082E-5    1.011773970277894E-4    9.387376781878704E-6    8.316739180790622E-2    1.373113672219209E-1    7.697130206104132E-5    7.083082573467641E-5
                        -5.167163651400149E-5    1.795702707623400E-5   -5.770325636629885E-6   -4.399435028051374E-5    5.328063942274840E-5    7.664229041008304E-5    9.917240503915915E-2    2.408131179272771E-1

 2.225000000000000E9     8.631203640176091E-2    1.839616972940218E-1    8.866817842898158E-5    3.676426525094437E-5    1.270584772182719E-5   -6.122272369546441E-5    1.602886074076183E-5    2.285709033752398E-5
                         3.889788101823566E-5    5.653348019416204E-5    1.169311057191082E-1    2.567881461182795E-1    8.707196470795518E-5   -6.686052619301507E-5   -1.280491159171133E-5   -4.364189685809022E-5
                        -6.118856621518057E-6   -9.044056699670464E-5    7.285083176926626E-5   -4.905880879608595E-5    8.613506492366073E-2    1.512829562174350E-1    6.487686621744541E-5    5.323138430591892E-5
                        -1.336311195884135E-5    4.647881544955303E-5   -1.720016327559612E-5   -4.796041052395391E-5    6.858794625728344E-5    4.525335907490339E-5    1.066848841264020E-1    2.542298500768298E-1

 2.237500000000000E9     9.135054521066506E-2    1.978914149399779E-1    6.375129892267490E-5   -2.713376965131562E-5   -2.606045529968928E-5   -5.165745132287267E-5    3.070656108893843E-6    6.673319289911275E-5
                         7.014957439583921E-5   -1.321242460279960E-5    1.255878654684306E-1    2.681789092058189E-1    3.409833461351222E-5   -7.270891837953501E-5   -2.094112026768181E-5   -2.263864341375840E-5
                        -2.650450971146260E-5   -4.939963635315379E-5    6.897158696094808E-5   -8.163542421946407E-5    9.030638248936543E-2    1.649192131250855E-1    9.166811080419453E-5    1.638457040474250E-5
                        -6.636674287481070E-6    2.230895868696970E-5   -2.067422689738032E-5   -2.487731327951939E-5    1.067873442359763E-4    2.504952162784539E-5    1.152032393415758E-1    2.665044330480132E-1

 2.250000000000000E9     9.726802075953522E-2    2.109759697872605E-1    6.342503407528839E-5   -1.821928349788607E-5   -6.259222800219971E-5   -3.315447097090993E-5    6.050267369925359E-5    2.095101058748678E-5
                         7.873780019840195E-5   -2.983610678246581E-5    1.351096647173756E-1    2.783267118643996E-1    5.538054339206944E-6   -6.164839678222981E-5   -5.048846212884198E-5    1.216450868149824E-5
                        -7.586293140833510E-5   -1.302920863748499E-5    1.033952806008508E-5   -8.246620608917870E-5    9.553873798188237E-2    1.780479880700328E-1    8.804264000428780E-5   -3.154414543695670E-5
                         4.054205605688958E-5    3.091154844512099E-5   -5.085372618440616E-5    2.030731112740835E-5    5.613288189368913E-5   -1.924522334471428E-5    1.249951899713200E-1    2.776327653616149E-1

 2.262500000000000E9     1.040709955334264E-1    2.230791879194652E-1    2.937825540317621E-5   -3.953873903928422E-5   -5.449902439558115E-5    1.157817724999804E-5    6.093912687986235E-6    8.128585092125188E-6
                         4.989332975311939E-5   -2.050367096616010E-5    1.455883392991006E-1    2.873824147344244E-1   -1.113371568555436E-5   -4.408576416883940E-5   -7.212063132208508E-5    1.035031253173585E-5
                        -4.306576874683863E-5    3.594331429841552E-5   -4.715841660197625E-5   -6.573005087865694E-5    1.016324307208340E-1    1.905280479682619E-1    6.338676862660085E-5   -2.490694657850416E-5
                         5.384835784598173E-5    1.445479505997060E-5   -4.448135278884548E-5    1.925714963361647E-5    3.205802029413945E-5   -5.301702691937985E-5    1.357345363156574E-1    2.877737898151774E-1

 2.275000000000000E9     1.119048519375768E-1    2.340094548689600E-1    9.105222773308318E-6   -6.794137240237434E-5   -7.403326316486706E-5    4.591259244868451E-5    3.193257017816144E-5   -6.219963419998653E-6
                         8.302930861844277E-6   -5.265442286646771E-5    1.567903156171357E-1    2.955360708106657E-1   -4.560908442130398E-5   -5.964584081019909E-5   -4.309259842229431E-6    1.922034922272315E-5
                        -3.048933235371314E-5    2.839162591221783E-5   -8.631394352026391E-5   -4.086090961891145E-5    1.084240293396856E-1    2.022921808451754E-1    3.830748912806079E-5   -3.921767445834600E-5
                         2.859626265110974E-5   -8.027364012713313E-6   -7.329395663871394E-6    1.557024917070591E-5    1.870400773851145E-5   -4.510844445372230E-5    1.472934515939340E-1    2.970235663553935E-1

 2.287500000000000E9     1.208447451194783E-1    2.439086107618023E-1   -8.502895910995376E-6   -6.901380607981689E-5   -2.384244547976001E-5    3.855907963421534E-5    1.688087945180396E-5   -1.932741527798872E-6
                        -5.001936596147595E-5   -3.589637194215589E-5    1.688539602128086E-1    3.028207978153145E-1   -6.259831080863921E-5   -2.826303560357990E-5   -6.979153560679616E-6    1.485778685867002E-5
                        -9.313069029734389E-6    5.307515214407126E-5   -4.963870856994906E-5   -2.061697795364391E-5    1.160538883122831E-1    2.130924191067897E-1   -7.387312626709751E-6   -4.447330597361921E-5
                        -4.945784273658426E-6   -5.189292791393893E-5    8.922472591626770E-6    3.636270501746342E-5    1.006368540715281E-5   -5.032164740427229E-5    1.595058255164838E-1    3.054190657125861E-1

 2.300000000000000E9     1.307940357637612E-1    2.530309609021734E-1   -2.683335050296667E-6   -3.446311663421133E-5    1.717717436609040E-5    2.665978809973576E-5    1.463425459089636E-5   -1.408500507923669E-5
                        -1.499394839072117E-5   -6.863359241005184E-7    1.814378932878210E-1    3.094782904856755E-1   -3.969114965395767E-5    2.209413296238833E-5    5.580931890900759E-5    5.232002607064529E-6
                         3.570540353075837E-5    4.736944205794622E-5   -6.651107751588779E-5    5.774034176547212E-5    1.244775417721114E-1    2.228779480925319E-1   -3.300055919107152E-5   -4.074512375347316E-5
                         2.597585255612286E-5   -2.296857435704744E-5    2.397608746332437E-5    3.346596655327248E-5   -2.580395640590680E-5   -4.889966005834848E-5    1.722727900140326E-1    3.129507505066384E-1

 2.312500000000000E9     1.417434472516238E-1    2.612469135562568E-1   -3.850126311178381E-5   -1.795334092871567E-5    2.127423804664934E-5    2.588192001597509E-5   -1.343060986095093E-5    1.522066726599176E-5
                        -2.055228918810423E-5   -9.139405836890867E-6    1.942128962634304E-1    3.152704737668601E-1   -4.274522217351656E-5    5.457741230612695E-5   -9.763405128671382E-7   -6.864989973829612E-6
                         2.480108404425579E-5    5.471357863358810E-5   -1.643173672693794E-5    5.204993431370009E-5    1.337478941063685E-1    2.315985066851012E-1   -5.391799833352938E-5   -5.921857971695689E-6
                        -2.661405398267825E-5   -3.345803727305667E-5    1.178816827378348E-5    9.452076708883007E-6   -3.367175718925947E-5   -1.736143907974594E-5    1.853065672568206E-1    3.193737474838058E-1

 2.325000000000000E9     1.533682755909627E-1    2.688417118457957E-1   -3.321127670083339E-5    1.574933427659916E-5    3.190145457033629E-5    8.711301775028215E-7   -3.388530998551307E-5   -2.088046517030923E-5
                        -1.283594134273197E-5    4.499467176550035E-6    2.071934089486361E-1    3.202187922746310E-1    1.072000196232980E-5    3.976249565463436E-5    3.818153755414750E-6    6.853068594111859E-6
                         4.031743976810819E-5   -2.122235178504087E-6   -7.122179914340240E-6    6.561213642867820E-5    1.438459402407303E-1    2.393410160607454E-1   -4.377837567353774E-5   -3.138360427500243E-5
                         2.070462207413704E-6   -4.432946776790922E-6    8.842729617704637E-6    5.929730476917565E-6   -3.058006614495001E-5    5.690142831121690E-6    1.985928174915791E-1    3.247466794100894E-1

 2.337500000000000E9     1.653816416875605E-1    2.759714060300158E-1   -4.248102583064888E-5    1.960669709500394E-5    1.467474344587172E-5   -4.135727939079932E-5   -8.383998965593837E-6   -1.872157128770293E-6
                        -1.453004853940688E-5    4.896706321270207E-5    2.201498289267345E-1    3.242577804848120E-1   -1.309539921594412E-5    6.330617805181035E-5    2.762828236282979E-6   -3.256066340382417E-5
                         2.495340990746603E-5   -3.670051040707669E-5    4.201456227439746E-6    3.833484587846497E-5    1.547687983518631E-1    2.462634024463035E-1   -9.388138471793011E-6    1.153711218538573E-6
                        -2.252942205899957E-5   -1.145531163497811E-5    3.178095056780018E-5   -1.379710794982684E-5   -7.218211899387452E-6    8.573513891364889E-7    2.120933514521608E-1    3.290201796838962E-1

 2.350000000000000E9     1.775362205366905E-1    2.822757473615298E-1   -1.617526308276950E-5    3.680462304636237E-5    1.532182101342544E-5    1.045542311776149E-5   -2.173333929649925E-5    1.583954814731110E-5
                        -3.563908290053620E-5    5.743735083669901E-5    2.332319588466646E-1    3.271848175400776E-1    8.137183401184014E-6    2.607806991273108E-5   -3.890254452170168E-5   -4.577553356015604E-6
                         1.245092113480369E-5   -1.815293291040890E-5    2.329425860733023E-5    5.579065537632407E-5    1.662670392513369E-1    2.524263586717315E-1   -1.290675124922921E-5    1.767813320980476E-5
                        -4.395079769130324E-5    1.922600719151207E-5    6.105195969112262E-6   -1.205746619969575E-5   -7.650291546180060E-6    3.743730827047545E-5    2.258366902017414E-1    3.319950179105652E-1

 2.362500000000000E9     1.895513491487635E-1    2.877018537409570E-1    2.967461457661515E-6    9.403377111821515E-6   -4.347186740114868E-5   -4.556913546587717E-5   -9.489987875838012E-6   -1.554046551074711E-6
                         3.276371199187501E-5    2.695754086814843E-5    2.464092564725333E-1    3.290329362022796E-1   -4.783368857364196E-6    3.797150344639034E-5    3.048614994831065E-6   -1.041033679024052E-5
                         7.032064528749115E-6   -1.749684966075183E-6    7.755583729419786E-6    3.227333963951652E-5    1.781630900250621E-1    2.578343998133008E-1    1.356654566592921E-5    3.125276507251598E-5
                        -3.825585038303612E-5    4.267229926573074E-5   -5.388002430013038E-6    1.189264278840061E-5   -2.362296947227856E-5    4.098529374909703E-5    2.399325984734651E-1    3.337703295517412E-1

 2.375000000000000E9     2.015778809110216E-1    2.919456118096594E-1    4.306436548816762E-5    4.425363658866151E-6   -2.600427730180289E-5   -3.648851231045954E-5    2.680860613522239E-5    1.601787021298678E-5
                         3.527213478631495E-5    2.249344620728781E-5    2.597300822909113E-1    3.296806439588769E-1    2.249040449816094E-5   -1.081037683912838E-5    2.059322238331402E-5    2.760369635184378E-5
                        -3.088932855961004E-5   -2.434222231909671E-5    4.753822064186366E-5   -2.531312384543119E-6    1.902329824715726E-1    2.623929371105402E-1    1.140494029141404E-5    3.439796554692951E-5
                        -1.109466079014317E-5   -2.390428279608988E-7   -1.441155462022206E-5   -6.347002674769989E-6    1.007135449061120E-5    2.931053192278976E-5    2.540627196762613E-1    3.345802166322009E-1

 2.387500000000000E9     2.136399795955931E-1    2.949091632505250E-1    2.230619735982247E-5    2.524092930460509E-5   -4.145662724681051E-5    2.619230268540670E-6    1.343083602163325E-5    1.212164505476676E-5
                         1.828507858954299E-5    3.355303272324298E-6    2.732641622666494E-1    3.293660736319577E-1    4.566331910717656E-6   -3.390367524963257E-5   -1.731491860287825E-5    2.307175004573361E-5
                        -1.987118912876221E-5   -3.195731453202729E-5    2.466565333864609E-5   -2.154439181987649E-5    2.022636940629612E-1    2.661214510543554E-1    8.581865641958503E-6    6.163663057838236E-7
                         1.444164337932512E-5   -1.978191439462292E-5    1.064399407261854E-5   -2.509679300333735E-5    4.846005598890984E-6    1.037775332240135E-5    2.684644129845081E-1    3.346575795518256E-1

 2.400000000000000E9     2.259370943920678E-1    2.965226540630870E-1    2.252865707520740E-5    3.094711288803938E-6   -1.872993519953456E-5   -2.243150941736348E-5    1.201877438270332E-5    1.667412452668528E-5
                         4.748331022289118E-5    1.798790724230925E-6    2.869122343138168E-1    3.285061443844444E-1    9.233350616559755E-6   -5.170230199063330E-5   -1.310941703586295E-5    1.941714687711298E-5
                        -6.716458185590015E-6    3.599697358483590E-5    5.932678015631153E-6   -3.982939045002436E-5    2.142126174298160E-1    2.688399103378239E-1    1.980242652377085E-5    7.624716849284418E-7
                        -7.488665698258993E-6   -6.167523485842412E-6   -4.079690164216311E-5    5.546090605759308E-7    1.040136777117194E-5   -3.117418176254562E-6    2.826241564981016E-1    3.340862593857024E-1

 2.412500000000000E9     2.385564472855488E-1    2.969180721368493E-1    1.273018810599903E-5   -6.951316832077528E-6   -2.631690123592494E-5    1.018827619129019E-5    4.583013132247368E-5    1.856094400721787E-5
                        -9.841563015326893E-6   -1.742063713483636E-5    3.004755122735168E-1    3.268881847916705E-1    3.626438587830378E-5   -2.994300087169432E-5    7.599706054448368E-7    1.973687679255623E-5
                         9.920687240887994E-6    1.651361706201277E-5    2.340763239712725E-5   -2.439932527324644E-5    2.261163997238695E-1    2.704592491030989E-1    1.751599959120289E-5   -3.140496562969124E-5
                         2.535752812532177E-5    6.000984732510810E-6    7.589915236335939E-6    1.579634798066631E-5    1.196777695729412E-5   -1.918239629041017E-5    2.964473867512430E-1    3.327474479283199E-1

 2.425000000000000E9     2.513567349605853E-1    2.964057183221651E-1    7.117222787316291E-6   -2.810598339811328E-5   -1.027328023511349E-6    1.925112016685932E-5    1.418149075476305E-5   -4.854449176225002E-5
                        -2.481666988943756E-5   -4.324089445231398E-5    3.136513533298357E-1    3.248467876475127E-1    4.657027956902504E-6   -3.107222496162234E-5   -1.102718398200274E-6   -4.640045172425593E-6
                        -8.941985149733579E-6    1.740123336489810E-5    1.724664217698795E-6   -3.799005302067304E-5    2.379739204009330E-1    2.711253794481084E-1    3.882536556773173E-5   -3.706160155484226E-5
                         1.028646034709643E-5   -1.931491612856842E-5    2.833841475337151E-6    3.931599219841680E-6    3.031046141485259E-5    4.216127965232569E-6    3.098255025770139E-1    3.305632782975972E-1

 2.437500000000000E9     2.642912969967657E-1    2.953488628950488E-1    3.295704383871883E-6   -5.556091798444656E-6    3.871337258833975E-5    2.707027255467072E-5    3.219585849861364E-5   -1.541925049497925E-5
                        -1.567497030764402E-6   -2.396468909389925E-5    3.262589018422148E-1    3.220780820923629E-1   -1.947187315311807E-5   -3.183287081318098E-5    3.355129041376808E-5    2.461827604843289E-5
                         1.380169068740693E-5    1.259311927486154E-5   -2.209928719479818E-5   -7.125888417685329E-6    2.497047789330006E-1    2.707259213669975E-1   -8.894070822632137E-6   -4.350864505849749E-5
                        -2.575198948594779E-5   -9.759385322722313E-6    6.525583694940303E-6    4.290679162296253E-6    8.819036025398271E-6   -3.621290935849590E-5    3.225006155002750E-1    3.274629026881537E-1

 2.450000000000000E9     2.770604216203948E-1    2.939043646330957E-1   -1.347373672094457E-5   -1.028110729416869E-5    8.892008702161801E-6    3.160603486117149E-5   -1.750921409815658E-5    1.842810122024205E-5
                        -5.575615891966590E-6   -3.461153395007588E-5    3.381827339240419E-1    3.185946264434992E-1   -3.005188106776012E-5   -1.939206906870817E-5    2.637250167735688E-5   -3.384430705150876E-5
                         6.114824146062847E-6    1.068534640260423E-5   -1.495503628854711E-5    3.047213026211966E-5    2.614182817012830E-1    2.695844020931319E-1    1.304490091389702E-6   -3.011873031273998E-5
                        -4.740844640991370E-6   -1.400237031749772E-5   -3.304694391931046E-6    8.699440845584686E-6   -2.293603710567746E-6   -3.229924801558781E-5    3.348356442556841E-1    3.235515246166133E-1

 2.462500000000000E9     2.893103874818589E-1    2.923258189091364E-1   -1.022436034150489E-5   -3.211993894699816E-5    5.198450973838674E-5   -2.871062864084266E-6   -2.626059915493370E-5    1.110433335912690E-5
                        -6.162405692638714E-6   -6.968283080939461E-6    3.497584259654934E-1    3.142049771834229E-1    1.248086523069107E-6    9.307817427283696E-6   -2.491775723782814E-5    3.255556882404082E-5
                         3.243619638023968E-5    1.024450839383713E-5   -2.087275153809501E-5    2.576565733435761E-5    2.729701919351838E-1    2.676526921534361E-1   -3.080940741379049E-5   -2.770888754161357E-5
                        -2.876226660662177E-5   -2.001605706115053E-5   -3.153322516283046E-6   -8.125373546300374E-6   -1.798007695849660E-5   -3.046898878496063E-5    3.468684001838421E-1    3.187357609572916E-1

 2.475000000000000E9     3.008744523853280E-1    2.903275142363953E-1   -3.152209996907472E-5   -1.189878956230924E-5   -1.730155919877807E-5   -1.550422966469609E-5   -7.514869395185398E-6    7.545936158197877E-6
                        -1.605644508078763E-5    4.721066172629670E-6    3.609367387376636E-1    3.090326603610816E-1   -2.255312563216134E-5    2.844257397732299E-5   -4.683405399366438E-6   -2.278499332331701E-5
                        -3.767414699356714E-6   -9.503994427017960E-6    2.090715109861476E-6    1.235338303278833E-5    2.843419653615033E-1    2.651233814977961E-1   -2.778902216917979E-5   -3.088004829760654E-5
                        -1.451022095741293E-5    1.598662590725962E-5   -3.201089008972205E-5    2.480762428749855E-7   -2.552453434597736E-5   -7.962125259982432E-7    3.587741546872785E-1    3.133172899222625E-1

 2.487500000000000E9     3.118089032404013E-1    2.877706017748654E-1    1.888119373396980E-5   -2.364373143103345E-5   -5.986146551783722E-6    1.160244453134957E-5    6.989464547811065E-6   -1.322011293261653E-5
                        -1.399477517713781E-5    2.283955852800227E-5    3.717684191157654E-1    3.032985543373852E-1    9.677400761240255E-6    2.150495037525786E-5   -2.156227707832363E-5    2.724638527109243E-5
                        -5.995877358220822E-6   -2.335378434455655E-5   -2.723436370512621E-5    1.400255161204666E-5    2.953851242586625E-1    2.621335616850766E-1   -2.263753956701977E-5    1.127583675588725E-6
                        -2.514961989591579E-5   -9.026017432640273E-6    4.447094465587404E-6   -1.614154510683050E-5   -2.471405552559606E-5   -6.095242716279333E-6    3.703916274276957E-1    3.074008568807469E-1

 2.500000000000000E9     3.221184876180672E-1    2.844592310173465E-1   -4.223096487273953E-5   -3.237899458526843E-5   -3.933468262811555E-5   -2.742366521791921E-5   -1.324689844592338E-5    7.106274112802398E-6
                        -4.221489359231023E-5   -3.343233075917658E-6    3.824272879139375E-1    2.971227364575462E-1    2.284723759113891E-5    1.088286438902556E-5   -9.628964014540381E-6   -9.866549020476949E-6
                        -9.000826702203120E-6   -4.468647035225524E-5   -6.799157169072022E-6    3.174196511314871E-5    3.059920652503585E-1    2.586192607803133E-1   -3.116048303137889E-5    2.131541736300153E-5
                         1.642318522981102E-5    5.294299106078850E-6    7.303685649686430E-6   -6.174786224542417E-6   -5.061144414635190E-6    8.951234573724155E-6    3.814905878882898E-1    3.012507637585289E-1

 2.512500000000000E9     3.316675878183302E-1    2.802672445524089E-1   -9.423639801949958E-6    1.940486167214459E-5    5.954460130855505E-7   -5.176166735718118E-6    3.265023033029937E-6   -2.310436166397312E-5
                        -1.403543392745438E-5    1.494059876922327E-5    3.928821347999220E-1    2.906511176616159E-1   -1.016802275800471E-5    1.562019464777880E-5   -2.177079457163863E-5    1.076489035036807E-5
                        -6.601791397445456E-7    8.564571081057556E-6   -1.488946133643909E-5    2.456109421967181E-5    3.161702642035714E-1    2.547708336756974E-1   -2.433222194101295E-5   -1.086164011691974E-6
                         1.379909851124507E-5    3.678550155828491E-7   -6.357893237112837E-6   -5.638181030756176E-6   -1.718713891969845E-5    2.342317794484484E-5    3.923460013280249E-1    2.950787944834196E-1

 2.525000000000000E9     3.410113550630058E-1    2.752439436993828E-1   -2.706396170952887E-5   -3.527246466877204E-5    8.753715608656207E-6    9.633097269236161E-6   -4.791454666341915E-6    2.494586268381697E-6
                        -3.818181980155399E-5    2.716400701025328E-5    4.029004679015075E-1    2.842162350415262E-1    1.889488809256085E-5   -1.890445544770032E-5    3.624363419870042E-5    3.708251296718457E-5
                        -9.717617406694580E-6   -2.086176725420367E-6    4.369802081317132E-7    1.925597372609635E-5    3.258036065304782E-1    2.505168877166003E-1   -1.400346240863986E-5    3.892769257199611E-5
                         3.301730442649798E-6    2.182610643736378E-5   -1.834645687298543E-5   -1.597485944761423E-5   -6.985930196554018E-6    3.568671115930469E-5    4.024809200114177E-1    2.887934563739802E-1

 2.537500000000000E9     3.504679592474175E-1    2.694477706175948E-1   -6.842866866750616E-6   -1.622683944954063E-5   -7.730778517421796E-6   -4.374239992726054E-6   -1.157049597979081E-5    2.379178634563253E-5
                        -1.020621160543519E-5   -1.100331306281960E-5    4.122280227266391E-1    2.778611741801015E-1    2.930425599195822E-5   -1.071564672322938E-5    2.304965558119284E-5   -2.102041173033536E-5
                        -2.504825455736726E-5    2.447821561035984E-5    5.797480639970054E-6    7.542936736477089E-6    3.347327083960987E-1    2.459991481444730E-1   -1.049629446205376E-5    6.402245838347439E-6
                        -3.000094271451830E-5   -1.155189311564288E-5   -4.238812016298031E-6   -6.336873515069707E-6   -2.028514147914427E-5    2.743715238243455E-5    4.116619116127393E-1    2.822207838472586E-1

 2.550000000000000E9     3.598022460270439E-1    2.635018596886223E-1   -1.593753734696111E-5   -3.177571859207136E-6   -3.842251135672846E-6   -3.350109595206473E-5   -8.999357606507542E-6    1.022083840782482E-5
                        -2.380447791362040E-5    3.742286147613893E-5    4.209333713533462E-1    2.711868586225924E-1    3.572371005587239E-5   -2.530676237987368E-5   -3.609602440747952E-6    4.325767998844619E-6
                         6.526684955880908E-7    3.095592124665176E-5    1.283213266093840E-5    1.992120665298066E-5    3.434057540327923E-1    2.410740039656568E-1    1.975375820590741E-5    1.037340988992750E-5
                         9.296328394099900E-6    3.384719941374312E-5    5.326094476412288E-6    1.951270152979919E-5   -2.133547212941477E-5    2.483162225715522E-5    4.204319825145476E-1    2.750777015332369E-1

 2.562500000000000E9     3.690877722321241E-1    2.575082599547831E-1   -1.836632857989265E-5   -1.203287940904743E-5    1.510199368522929E-5   -1.507399839436814E-6    1.608429006619774E-5    1.469196997038966E-5
                         1.506100414271216E-5    1.559744127267039E-5    4.291314465360143E-1    2.642527673160361E-1   -2.312643084723589E-5    7.835028491881670E-6    6.191944839346190E-6    4.130402043780842E-5
                        -1.441883515939493E-5    2.376740588133144E-6    4.891351407581704E-6   -1.110307009000700E-5    3.517656154702467E-1    2.358891562351654E-1    6.947304149394224E-5    2.235446076634668E-5
                         1.258583696878383E-5    9.921122505444015E-6    5.496396072954443E-6   -7.147837573206454E-6    1.396203802765345E-5    1.659624294313016E-6    4.287344803912255E-1    2.674001733214037E-1

 2.575000000000000E9     3.783091309267496E-1    2.517645350192781E-1   -8.815481836343126E-6   -5.100821682744716E-6    2.431135364861556E-5    3.332669298531444E-5    9.762375035153868E-7    3.184421502356559E-5
                        -1.621438414351758E-5    3.282473339051577E-5    4.370776395661725E-1    2.569453626678830E-1    2.433452914609891E-5   -3.253911234153096E-6    1.527363427537624E-6    8.888336803956815E-7
                        -8.181938362962980E-6   -1.861594908933136E-5    3.095319860911636E-8   -4.507233612972240E-5    3.597606941837104E-1    2.305156874602808E-1    2.946601238022823E-5    2.217700187315894E-5
                        -1.187488851453782E-5   -2.496033201763762E-5   -2.568992174782378E-5   -3.714741498983759E-5    2.472966146997069E-5    2.349904584323988E-5    4.370098027486050E-1    2.595185392287504E-1

 2.587500000000000E9     3.869689239437373E-1    2.464657483919706E-1    3.001367338690064E-5    7.970263435876178E-6   -1.342844026375744E-5   -3.025277455516395E-5    3.574690357839499E-5    1.852685177255567E-6
                         1.168565521675061E-5    1.298134060939139E-5    4.445784829177829E-1    2.493043700368304E-1    3.174046887430984E-5   -1.012871774748561E-5    1.871443555253517E-5    2.839672171679079E-5
                        -1.793347342961395E-5    6.347281694937657E-7    1.150777252406710E-5   -4.944269118554750E-5    3.675190991235402E-1    2.248833688363202E-1    2.010150752279947E-5    1.555885393305655E-5
                        -3.768437813656751E-6    2.951330741443901E-5   -1.638340034239239E-5   -2.528388637992193E-5    2.377374560603098E-5   -9.832852906317106E-7    4.451186092839814E-1    2.514300520538637E-1

 2.600000000000000E9     3.950235784930481E-1    2.413789983262328E-1    2.821384610795279E-5   -3.799267212094961E-7    1.401250979761972E-5    4.604614485678212E-6   -4.173771945262115E-5   -3.613195342665039E-6
                        -1.671990553339987E-5    3.895365577045212E-5    4.518585718427138E-1    2.415496668873369E-1   -1.798893148070075E-5   -1.139852343474820E-5   -1.650094968323811E-5   -1.721734894054790E-5
                        -1.041816741045919E-5    1.321406968481270E-5   -1.392637245457332E-6    8.787843438095354E-6    3.749834632046651E-1    2.190919110033486E-1    2.584625343520784E-5    1.045807521269971E-5
                         2.720114744566387E-5   -2.543155688736651E-5    3.027124612763822E-6    1.666788624580748E-5    2.732577363955365E-5    2.938772743794116E-6    4.530495878808013E-1    2.434127405089584E-1

 2.612500000000000E9     4.023966539989332E-1    2.362423648133246E-1    4.368049452862205E-5    1.740503145726791E-5   -2.902140559517960E-5    2.753554306517589E-5   -1.218133372653245E-6   -1.140317145793285E-5
                         7.517490634616318E-5    1.185128272464292E-5    4.590954850374045E-1    2.338770943696435E-1   -2.753553296475646E-6   -2.727062891854682E-5   -1.923291372735804E-5    4.902426432564970E-7
                         8.249777685614111E-6    5.305475321517468E-6    9.791530436234626E-6   -5.340467209107648E-5    3.821546056884935E-1    2.132025149336590E-1    3.548804426229302E-5   -4.290195029435999E-6
                         1.048136807828899E-5   -2.431729003360576E-6    1.550745713066181E-5    2.331485926385643E-5    1.765798856882770E-5   -7.169198231294702E-6    4.610999638998259E-1    2.356429412786728E-1

 2.625000000000000E9     4.090970384775826E-1    2.306982820389599E-1   -7.662128813598843E-6    2.496011025431785E-5   -5.185663099682316E-6   -1.813696709778907E-5   -9.742901857769223E-6   -3.650265042184068E-5
                         5.740397772261867E-6   -3.491289336414911E-5    4.662454352706789E-1    2.262030796952241E-1    8.021320927409879E-6    6.549290037377892E-6    5.786227406881950E-6    2.323275624469002E-5
                         1.157410066349334E-5   -1.142927653797328E-5   -1.369740313145953E-5    2.727012526956768E-6    3.890243056630295E-1    2.070474579954966E-1    2.937478644087782E-5   -2.044502739960828E-5
                         3.992844687714175E-5   -2.708287590667973E-5    1.218342161490220E-5   -2.522000288324714E-6    6.295356158895967E-5   -2.023666814250831E-5    4.685619530363279E-1    2.279000952739486E-1

 2.637500000000000E9     4.152018911343852E-1    2.245403617147148E-1    1.762455603254441E-5    2.928326196695719E-5   -2.088909302341519E-5    1.584101041908288E-5    9.264092492636683E-6   -1.586026976481586E-5
                         2.839573442579474E-5   -5.227548703398987E-5    4.728410924935681E-1    2.184518780539536E-1    4.944192868203265E-5    9.101920962459955E-6    1.539859318833026E-5   -2.409119625841561E-5
                        -1.154384218337625E-5    3.192402301379173E-5   -8.087594250204406E-6    4.415568793669652E-6    3.955900394840383E-1    2.007839257975539E-1    3.216119598582208E-5   -3.795425098919157E-5
                         1.532089757566698E-5   -1.311884188425098E-5   -1.611061434973337E-5    6.051517175183442E-6    2.396587974026446E-5   -5.828349328622136E-5    4.753626351673684E-1    2.200240619078352E-1

 2.650000000000000E9     4.213372520800944E-1    2.175981904240350E-1    4.942006693453089E-5   -2.761817700158237E-6   -7.678035555859428E-6   -6.692916495890042E-7    1.864579137625173E-5   -1.807507765253167E-5
                         4.024529961524194E-5   -3.287699488203473E-5    4.793204009896909E-1    2.108379118655630E-1   -3.429214148235058E-5    8.403189870525964E-6    1.272702504430560E-5    9.021631212241042E-6
                         1.258196584397861E-5   -1.128486161534285E-5   -5.385477665003622E-6    4.713868318737357E-5    4.018375810743675E-1    1.945930154355090E-1    4.791099871575171E-6   -2.240008310383013E-5
                         2.223467782705007E-5   -1.475875419083817E-5    7.332930670389768E-6    2.358635798426419E-5    4.472169997275526E-6   -5.463253105819722E-5    4.816376134403809E-1    2.122328864269528E-1

 2.662500000000000E9     4.276825703211953E-1    2.102056778961196E-1   -3.513117602049778E-6   -2.079318440364777E-5   -2.757877756303199E-5   -3.237812655126392E-5   -3.441160425511791E-5    3.231735225523642E-5
                        -7.153139531390024E-6   -3.354732522662244E-5    4.852273963850779E-1    2.032783263785093E-1   -2.249487933185547E-5    8.780618683398745E-6   -1.119806398666913E-5    8.056109710957877E-6
                        -7.551288664426998E-6   -1.505645908696733E-5    9.585323300548060E-6    4.959182827761921E-5    4.080408084776190E-1    1.884864701265306E-1   -4.661475772417773E-6   -5.618842371419825E-5
                        -5.462624415100295E-6   -3.046899398608506E-5    1.472152103734669E-5   -4.104922263791563E-6   -2.265372129189459E-5   -2.543615905489791E-5    4.875266942975531E-1    2.040118658898066E-1

 2.675000000000000E9     4.341104160027947E-1    2.026379467020332E-1    2.024481252887286E-5   -1.628462621248968E-5    4.001579807425638E-5   -3.526143832966366E-5   -2.891458710981822E-5   -3.470678729745836E-5
                        -2.317890948278076E-5   -4.871172278503938E-5    4.908557354650147E-1    1.956099282755607E-1    2.247577729453159E-5    2.471562028131781E-5   -1.251758274829349E-5    2.201280639232799E-5
                         3.859955259163383E-6    1.167045266789319E-6    1.234366871603259E-5   -6.584505313620623E-6    4.140253708613911E-1    1.821769414068753E-1    6.065770589384590E-6   -1.369226550004253E-5
                        -3.231926490358717E-6   -2.708016133536829E-5   -2.061116405114988E-5   -2.503108163688176E-5    4.351773815506304E-6   -4.566238083191174E-5    4.931749055870829E-1    1.954136015969563E-1

 2.687500000000000E9     4.407362638445563E-1    1.954468923447991E-1   -2.919289840419788E-6   -1.923637304895570E-6    1.451570526173582E-6    1.209861729086724E-5    7.867831840805013E-6   -2.060185853591088E-5
                         2.653371613118797E-5   -2.835663340810195E-5    4.961808739084850E-1    1.875890537505193E-1   -8.329648834822544E-7    1.094995267101984E-5    2.920242863578548E-6    1.780645759479839E-5
                        -1.035875822393908E-5    2.192478691981533E-5    1.181673155628910E-5   -1.848680062205212E-5    4.197787718619458E-1    1.760239537739394E-1   -5.834822230749902E-6    3.402378023568315E-6
                         3.070023064032201E-5    4.387192120937142E-6   -8.704212381480244E-6   -5.358778547400196E-7   -1.437303002614170E-5   -3.317628358339410E-5    4.988990312706488E-1    1.865552054697675E-1

 2.700000000000000E9     4.473585865969956E-1    1.890134897014826E-1   -4.082714044257271E-5   -3.439955398954232E-5    3.628574572844611E-5   -9.796059342652947E-6    1.501733788613600E-5    3.356960773425250E-6
                        -1.994846503867848E-5   -3.691813385678514E-5    5.013873076107993E-1    1.796025946036871E-1    2.522057461176330E-5    2.672171399189066E-5   -4.575702771839993E-6    1.089909089189836E-5
                        -1.180603386417257E-5   -6.863436701813059E-7    2.957763886681114E-6   -8.724487956173136E-6    4.253380664625037E-1    1.698677181111402E-1   -3.876655735658696E-5   -1.031227599051431E-5
                         5.849598074403766E-6   -2.396165091637909E-5   -2.120886201686507E-5   -4.324427269402071E-6    1.832924435233274E-6   -2.254425683722252E-5    5.046626208657539E-1    1.777718294243985E-1

 2.712500000000000E9     4.539697464047768E-1    1.831861281917321E-1   -2.581324807292889E-5   -1.207726675305706E-5   -4.807307979674893E-6   -1.759546589864858E-5    2.026841661965757E-5   -1.179702591933103E-5
                        -1.979467067103353E-5   -1.457775917281602E-5    5.070049330599594E-1    1.716073888272923E-1    2.993740241972855E-5    1.629121610297501E-5   -7.654785861456748E-6   -4.042595515115313E-6
                        -3.281759405425291E-6   -2.252934186598425E-6   -1.058258705933513E-7    3.864136771129618E-5    4.308705868766590E-1    1.638733140737345E-1   -2.480971464095089E-5    1.810200601026271E-5
                        -8.238514797986822E-7    1.614563046446551E-5    2.691138980276819E-6   -1.579862116376194E-6   -2.190230285742422E-5   -8.146430400004166E-6    5.107635506819137E-1    1.693179369853122E-1

 2.725000000000000E9     4.601850626760260E-1    1.776096886336623E-1   -2.909306147595298E-5   -2.113673857256805E-5    6.558332553019715E-6   -1.688164780815123E-5    3.548639680668824E-5    1.811429979410925E-6
                        -4.757551686532747E-5    2.214074538713961E-5    5.125132451853727E-1    1.637573545509152E-1    1.569799022687962E-5    7.358619155802903E-6    5.585694467157878E-6   -1.033152966191789E-5
                         1.170042358468169E-5    4.194772600711044E-6    7.707679660131550E-6   -1.708435065597741E-5    4.362538383738854E-1    1.577427118589769E-1   -2.770896647809325E-5    4.613539702078036E-7
                        -8.669309590872728E-6   -7.186154758719944E-6    1.650654725629727E-5   -4.058702845742426E-5   -2.141325508780149E-5    1.392739653088291E-6    5.165631775245810E-1    1.612377758592473E-1

 2.737500000000000E9     4.656514260782338E-1    1.721062047257641E-1   -1.717117755164695E-6    2.064586295163862E-5    4.614481233498259E-5   -6.343190860366043E-6   -7.518554724528935E-6   -4.392061980021346E-6
                        -8.506803583610252E-6    7.359019256362533E-6    5.178484079551476E-1    1.560020838080657E-1    2.198042940558542E-5   -7.247367574274543E-6    2.511616399659284E-5   -7.202450022661666E-6
                        -9.772709666693526E-6   -1.435375048709189E-5    1.657767462450230E-5   -2.833275616373988E-5    4.412486449232194E-1    1.515350491678787E-1   -1.811424815799765E-5   -1.669232795639142E-5
                        -2.137733925948952E-5   -3.742565229870752E-5    1.313559221279528E-5   -2.252676690651816E-5   -1.112472206291549E-5    1.792719709640777E-5    5.219670575920270E-1    1.533913682302877E-1

 2.750000000000000E9     4.706866500687593E-1    1.664080721847666E-1   -2.899119589503005E-5    5.486590005635340E-8    1.005846873472884E-5   -1.763922265838797E-5    1.365695797190609E-5    3.876691982580205E-5
                        -1.168730512202842E-5    1.988568912957834E-5    5.231783188011686E-1    1.482759925530400E-1    9.632175401629134E-6   -1.773539773335683E-5   -2.153158970479000E-5   -3.013343944994717E-5
                        -2.923898509349254E-8    1.975043486798742E-5    2.357169192179145E-5    8.187444710412929E-6    4.461719545707684E-1    1.450687247654381E-1   -8.403919660377240E-6   -2.375374943691617E-6
                        -2.158776697136987E-5    7.782239960492013E-6    4.078152104747660E-6    3.529452837095023E-5    2.282522998928918E-5    2.073745383536855E-5    5.269504780053785E-1    1.451916432079216E-1

 2.762500000000000E9     4.753567243324240E-1    1.597894913478278E-1   -7.204512488628661E-6   -7.317080419241405E-6   -1.610899766398422E-5    5.451273141707657E-6    5.149604199013727E-5    1.277872183802229E-5
                        -1.914656311613197E-5    3.340534528179082E-6    5.280246242198018E-1    1.403868352023373E-1   -2.654663618766581E-8    7.629925961755276E-6    2.520844976798696E-5   -2.503534029321628E-6
                         2.523877453722467E-6   -1.512698935764993E-5   -3.920461646458534E-6   -3.082419492182585E-5    4.511393764226901E-1    1.384265533160156E-1   -2.755066195054451E-5    2.948714506117831E-5
                         3.195465987416967E-6   -7.265192883952462E-6   -1.442869509215430E-5    2.004010945116662E-5   -1.759320640352068E-5   -1.198744183761699E-5    5.315359324360862E-1    1.369925718431030E-1

 2.775000000000000E9     4.799528717671624E-1    1.522348662939292E-1   -4.081607106951760E-5    5.810580482062846E-5   -1.228721102322772E-5   -2.872981699871487E-5    2.342565887780286E-5    3.012858205671273E-5
                         1.966757562363065E-6   -1.703854471435999E-5    5.327021275016377E-1    1.325688637344168E-1   -3.299076727487123E-6    2.990334189833706E-6   -1.324274766909267E-5   -1.788308431881112E-5
                         1.893064975163600E-5    8.323800772859766E-6   -1.264086538069105E-6    3.730960434591705E-6    4.558831621939877E-1    1.317965392591526E-1    1.114577374237085E-5    2.279473746863554E-5
                        -8.990451773655945E-7    5.616761396009228E-6    1.206256934839815E-5    6.444545281569670E-7    4.059760386867881E-6    1.744288353748678E-5    5.358459851888960E-1    1.284338795943359E-1

 2.787500000000000E9     4.850266654039546E-1    1.443024116479414E-1   -7.754589428241779E-6    2.454055572225552E-5   -5.035504427618286E-6   -2.318977538617447E-6   -2.793273266542863E-6   -1.126950206432970E-5
                         8.896732728872090E-6    1.440619315322487E-6    5.372070214838316E-1    1.244396394593539E-1   -2.520969242141414E-6    8.207057322290014E-6   -2.362702403880249E-5   -4.998582760172928E-6
                         1.494553603128991E-5    8.940635368877595E-6   -1.116452305613522E-6   -4.137337721106894E-6    4.607384166275169E-1    1.252151958574973E-1    8.450174926620740E-7    1.653839783329830E-5
                        -6.323412813053770E-7   -1.591899872546254E-5    9.114835886228801E-6   -8.614629029393046E-6    2.116443956576333E-5    3.189283418306597E-5    5.400911520038724E-1    1.195205289508606E-1

 2.800000000000000E9     4.903911976615575E-1    1.364059571314882E-1    1.070175850050120E-5    3.023544528029806E-5    7.004478878503293E-6    2.730168285927085E-5   -1.806728792532652E-5   -6.045073607910764E-7
                         1.253390356160417E-5    1.634913223640096E-5    5.418317792777620E-1    1.162014996505476E-1   -1.599738844475821E-5    1.110518250787873E-5   -1.175919744781322E-5    8.266859888368114E-6
                         4.768432989118390E-6   -9.408891596599270E-6   -2.582956282148727E-6    5.741326842999497E-7    4.657848895100872E-1    1.184040930172551E-1    1.647607933413614E-6    2.212656756563195E-5
                         6.973220644834840E-6    1.338290161050141E-5    2.055856709948392E-5   -3.014062549902494E-5    3.642345784446081E-5    1.435735098659802E-5    5.446551632784743E-1    1.103780152765137E-1

 2.812500000000000E9     4.964465476553404E-1    1.286716734634256E-1    1.365821242032428E-5   -6.392126636514088E-6    1.526618792259945E-5   -3.749847959302335E-5    6.972115293848710E-6   -8.012752767259961E-6
                         1.254115933650253E-5    3.352506733059899E-6    5.465687484134928E-1    1.078352586392907E-1   -3.592638227162658E-5    1.907623147374958E-5    2.449618213488092E-5   -1.317854595234533E-5
                        -1.226537922475318E-5    8.268389620526217E-7    2.152100335336975E-5    2.949333563389565E-6    4.709027292244934E-1    1.118310563779058E-1    1.419583489979859E-5    1.347848232469443E-5
                        -1.190047755166943E-5    6.557636072243967E-6   -1.107036953564708E-5   -1.089043558616374E-6    2.344150251434951E-5   -1.585552087212802E-5    5.493267370526392E-1    1.012189894979967E-1

 2.825000000000000E9     5.027945325446990E-1    1.214408691604615E-1    1.893876459449432E-5   -1.379623995996625E-5   -5.592465540662116E-6    1.853696594142940E-5    7.838721957943640E-6    2.541068148145528E-5
                         1.565380559984041E-5   -1.171706433159035E-6    5.513546646926180E-1    9.937723307700622E-2   -1.759321110827576E-5   -2.350576827295443E-5   -1.573481607848754E-5    2.914389236656296E-5
                        -1.109344694921207E-5   -1.679282749126366E-5   -1.904734149857926E-5    6.810214883688692E-6    4.760608268835141E-1    1.052553418791926E-1    1.386746312978792E-5    5.691313418542503E-6
                        -1.817860312580541E-5   -2.919307138845968E-7    1.802599795207973E-7   -7.231340341059634E-6    2.580018724766128E-5    1.592802262966318E-5    5.541270631955850E-1    9.215846456333138E-2

 2.837500000000000E9     5.089510066394404E-1    1.147452770925813E-1    3.068189378296105E-5    2.818469759150036E-7   -6.574364161723533E-7   -1.250613488853333E-6   -1.069879620366312E-5   -1.941951020489646E-5
                         3.073285719988814E-5    6.522149976490300E-6    5.562537672639734E-1    9.099167146466233E-2    2.897230514080906E-5   -9.960687929970570E-6   -1.515963913477189E-5   -2.269574629503306E-5
                         2.058911873246222E-5    2.303370529905053E-5    1.428602755377988E-5    8.496322867711539E-6    4.810070110148701E-1    9.865482152604653E-2    4.555914104030016E-6    2.208141362175557E-7
                         7.360482278907400E-6   -1.556282427600776E-5    1.170543620773797E-5    2.349939480908379E-7    1.819041002201683E-5   -1.288836385283086E-5    5.589209181075384E-1    8.338227395428871E-2

 2.850000000000000E9     5.147641715462058E-1    1.083494600842213E-1   -2.965334581514145E-6    2.252566804682591E-5    2.809453263667904E-5   -6.670667387861273E-6    1.641143370913951E-5   -1.998254557237675E-5
                         2.140763709158599E-5   -2.146651862074914E-5    5.611738510563328E-1    8.242021785267897E-2   -1.182384004354476E-5    2.893952936675063E-6    1.743662477733050E-5   -9.838253308422470E-6
                        -1.104772098499010E-5    2.029827191927227E-5   -1.065957357043362E-5    6.285624172325781E-6    4.859917398844870E-1    9.199630606404983E-2   -5.972738163939445E-7    2.158535393600584E-6
                        -3.038559005843065E-6    2.263101076762604E-6    2.053611950415843E-5   -1.555190507560834E-5    1.002522316173069E-5   -7.495241911551544E-6    5.634876523305069E-1    7.477366746380000E-2

 2.862500000000000E9     5.198924297873372E-1    1.018509922339089E-1    2.671703038583532E-5    8.236465790211217E-6   -2.550861116238763E-5   -3.457114560433753E-5    2.787314930023834E-6    1.625481562763828E-5
                         1.294646091212657E-5    9.890786079823891E-6    5.657326248679478E-1    7.385183861179623E-2    3.480681428288546E-5   -2.245994350655754E-5   -8.778853722629494E-6   -2.909880669037883E-6
                         6.493928868293895E-6    3.329832135952404E-6   -7.131612754911837E-6    1.798422434250328E-5    4.906449819749703E-1    8.522125492114521E-2   -5.011179655546624E-7   -4.329022308070188E-5
                         9.105010808972675E-6   -2.634607980117674E-5    9.382272377839094E-6   -8.940382086234900E-6    6.482925646680981E-6    8.225922458069860E-6    5.675138450485644E-1    6.604743836651887E-2

 2.875000000000000E9     5.244844933904790E-1    9.470737036911697E-2    4.178983453681557E-6    2.621027067564220E-5   -2.819829220029461E-5    1.618956799168671E-5   -8.734723513410838E-6    2.507707412807161E-5
                        -3.672947103740151E-6    3.416411848403491E-6    5.698899157882955E-1    6.489583473387422E-2    1.418445644841122E-5   -1.395192493822254E-5   -1.552962481506364E-5    1.786610485605567E-5
                        -7.587739973815514E-6    9.763696508355959E-6    2.255979865616904E-5   -3.078460577278033E-6    4.951165355560817E-1    7.792412554081951E-2    1.269384213202755E-5   -1.129734525802773E-5
                        -2.054326538855939E-5   -3.899151016519286E-6    1.524291306586894E-5    3.085289960647400E-6    1.176173793191542E-6   -2.106897422431523E-5    5.711522772451449E-1    5.689139575844112E-2

 2.887500000000000E9     5.288469978392498E-1    8.679385960990989E-2   -6.362966093236298E-6    1.959607575438267E-5    8.867396822113372E-6    1.368061041911744E-5    1.798583094383395E-6   -7.471941620145106E-6
                        -5.044309356635806E-6   -1.615001467851670E-5    5.740664982570111E-1    5.577500731503884E-2   -4.545519541038704E-6   -1.913035755141343E-5   -2.027335469306306E-5   -4.209416932259829E-5
                        -3.160235715745038E-5   -1.092273213365145E-6    1.166258274316264E-5   -1.195004806847171E-5    4.996463809104382E-1    7.043848215342767E-2    1.701558535527536E-6   -4.151153508585048E-5
                         2.179482844167423E-5    3.123389476395020E-5    1.336952898537990E-5   -2.805764993407071E-5    7.809357268121424E-6   -2.621737450252824E-5    5.747693220175955E-1    4.744899846939369E-2

 2.900000000000000E9     5.329000051847054E-1    7.805011200862950E-2    9.429873861476018E-6    1.418002214396109E-5    1.544464192391964E-5    9.140688658357470E-6    2.077827824056430E-7    2.638068910739551E-5
                         1.011309247343069E-5    9.277190236723863E-6    5.779382957108811E-1    4.606365377214981E-2   -1.028535851439025E-5   -3.816830621016659E-6    9.923115556604898E-6    1.552251867019118E-6
                        -3.618438994141319E-6   -1.452847593659442E-5    3.737797179686906E-6    1.033447816984046E-5    5.042571215198589E-1    6.228368857259263E-2   -2.401977555222415E-5   -2.135543093006412E-5
                         1.277515335106983E-5   -2.922634155897300E-5    2.530962787601445E-5   -1.993562603582873E-5   -2.032226698629211E-5   -1.523723764810823E-5    5.783597347208691E-1    3.726716005952896E-2

 2.912500000000000E9     5.374949310155342E-1    6.814828777877996E-2   -4.099788897952401E-6   -1.822542366871738E-5    3.113144843112912E-7    1.384342757645712E-6   -1.556076996644904E-5   -7.178841374990554E-6
                         4.281449166726194E-6    6.627026373119792E-6    5.821362681255069E-1    3.608741067385587E-2   -7.030884032778849E-6   -9.280210075768229E-6    1.847688779641730E-5   -7.669372037322996E-6
                         1.833677240374121E-5    1.288159463046511E-5    5.158955981256455E-6   -1.039176531651818E-5    5.090613295207785E-1    5.396835964411048E-2   -1.696955613626459E-5   -2.028739132439931E-5
                         7.977325360985573E-6    1.623866689271557E-5    5.413322294446946E-6    1.023974354400183E-5   -9.511977147311867E-6   -1.123010912809481E-5    5.821459651294176E-1    2.701809417585316E-2

 2.925000000000000E9     5.424899179249822E-1    5.818962582946516E-2   -1.149751510812880E-6    7.401195168947717E-6    2.371876928345940E-6    6.122773787013057E-6   -3.521070736499321E-6    4.458923376725411E-5
                        -2.006630690687341E-5   -2.647043563764789E-5    5.860895039696532E-1    2.590517724656902E-2   -1.201241990570738E-5   -2.926588589626529E-6   -8.671418778757766E-6   -9.426363690663563E-6
                        -8.365366023621675E-6   -1.685489998829384E-5   -8.484400128288215E-6   -5.190116059220115E-6    5.137265556209526E-1    4.583236990880340E-2    2.741704021794761E-6    1.871243751508660E-5
                        -1.106758461868624E-5    3.613046333294285E-5   -1.133016285349279E-5   -1.065319553140159E-5   -1.995763962207074E-5   -5.067991111719579E-6    5.860500493159077E-1    1.682943429932824E-2

 2.937500000000000E9     5.475333441577884E-1    4.843726218927381E-2   -2.795976026960526E-5   -1.002883956550534E-5   -8.462229888760312E-6    2.171147434919530E-5   -2.976914676707123E-6   -9.767282763203328E-6
                        -1.711138545372412E-5   -1.305508964478201E-6    5.898999033752585E-1    1.610930923111475E-2    2.423477822897994E-5   -9.558140077901754E-6   -7.300048263808502E-6   -1.642481779221431E-5
                         7.454830433828013E-6    8.331727658498835E-6   -6.594741337825653E-6   -9.204611651757655E-6    5.184394695842740E-1    3.740548901430617E-2   -2.353666604507594E-6   -1.895673836419230E-5
                         5.993489028654973E-6    1.340898831271318E-5    2.012287625566574E-5   -1.448190209512128E-5   -1.784369673291849E-5   -2.044724868343256E-6    5.897557583705137E-1    6.553935712198100E-3

 2.950000000000000E9     5.530754576803888E-1    3.942103848416115E-2   -2.170740245717289E-5   -1.538662577815627E-5   -2.756020860337185E-5   -9.683436910686262E-6   -9.938998160435061E-6    2.092593977982443E-5
                        -1.082398198891266E-5   -9.826974250316649E-6    5.935906831563532E-1    6.025620252270085E-3   -1.690696631099112E-5   -6.273295220060662E-6   -8.851325157733857E-6    4.518460488003733E-5
                         9.233734012940589E-6   -7.608833248134198E-6   -1.490553123697755E-5   -2.179580520719217E-5    5.229040556389876E-1    2.890935310935884E-2   -1.231262361213578E-5   -5.828692127844012E-7
                         3.065852489953432E-6   -3.953698494964043E-6    3.099146778206052E-7    1.585389077281512E-5    1.707229016360503E-5   -8.502910182380695E-6    5.931627125545557E-1   -3.567953826170990E-3

 2.962500000000000E9     5.584232760794594E-1    3.063326170743159E-2    5.485241304001834E-6   -3.092903498298918E-6   -1.967396299310363E-6   -1.795709269584384E-6    1.601755756797348E-5   -1.991127903064361E-5
                         1.124797268982224E-5    2.582245523565551E-5    5.970694479815530E-1   -4.105495844812508E-3    1.255491031158669E-5    4.539550892898698E-6   -2.202469249717540E-5    7.814971063614925E-6
                         1.575521447331506E-5    1.701803262734687E-5   -6.259706592893125E-6   -1.206537960193515E-5    5.271975052102802E-1    2.037378720479449E-2   -6.332805513435724E-6   -1.217563578819328E-5
                        -9.127611845911740E-6    1.356977721838869E-5    2.417344714577964E-5    9.196306682543947E-6   -1.675132511720114E-5    1.757711821155475E-5    5.963190787473586E-1   -1.364626747869753E-2

 2.975000000000000E9     5.630725269592638E-1    2.188596607151497E-2   -2.872828216932372E-5   -1.487821366787008E-5   -2.723243938465034E-5   -1.867019767851394E-5   -2.805100006271635E-5   -4.335032532783916E-6
                        -2.383632596552128E-5   -7.814543833216117E-6    6.003779787232382E-1   -1.442679390324908E-2   -3.211555966422927E-5   -1.775866403496699E-5   -1.467524952689393E-5   -3.108544975346411E-6
                         4.604165868853494E-5    5.684300559521484E-6   -4.929029252284867E-5   -3.352124789841066E-6    5.314781575054421E-1    1.165288857083214E-2    6.415365091088344E-6    2.763360313638347E-5
                         9.596378867552678E-6    2.958854193745554E-6    1.284250633908756E-5   -2.040214585875488E-5   -8.615869163723566E-6    1.563144689491024E-5    5.991711318602928E-1   -2.399476370397600E-2

 2.987500000000000E9     5.670226589331134E-1    1.334348801007967E-2   -2.972194794486312E-5   -1.413396159337113E-5   -1.788770729292007E-5    3.343837950551494E-5    2.731169082157796E-5   -1.355825058662528E-5
                        -7.588725627685845E-6   -4.889484523242895E-6    6.031213817963827E-1   -2.515076087346988E-2    2.090818673573630E-5   -5.381042662975779E-6    6.335119137268056E-6    3.115248046531470E-5
                         1.101059926459233E-5    1.645050456694580E-5    1.220981715763163E-5    2.047747157469097E-5    5.352864150129821E-1    2.702242626481784E-3   -2.818920383316302E-6   -9.378238521802065E-6
                         1.117837430644937E-5   -1.055668494434385E-5   -1.286171462891554E-5    3.641431234143626E-5   -1.172257845202767E-5   -2.194957125033747E-6    6.014615015357299E-1   -3.471775010053120E-2

 3.000000000000000E9     5.700517577721710E-1    4.117949161965847E-3   -2.840281219969663E-5    2.341799099698811E-5    2.388715288784781E-5    4.378836933606478E-6   -3.332462238666260E-7   -4.907198548790657E-5
                        -1.215640867490734E-5   -3.236003878022791E-5    6.052647548266837E-1   -3.614074458897108E-2   -1.245316286234569E-5    4.900699578116959E-6    5.064886028184357E-6    1.031221540379477E-5
                         1.184520227176679E-5    1.832869139581267E-5    6.809692355114101E-6   -6.346557662378514E-6    5.385882703879535E-1   -6.529113579557361E-3    4.755039670221455E-5    7.635852456301996E-6
                        -5.865342762958287E-6    1.555136290971292E-5   -1.400357144481106E-5   -8.800042095507529E-6    2.465626210157537E-7    2.090869023550534E-5    6.033892657550252E-1   -4.578750348295146E-2
